# Supplementary material for: Proteome-wide prediction of targets for aspirin: new insight into the molecular mechanism of aspirin
Source: PeerJ. 2016 Mar 10;4:e1791. doi: 10.7717/peerj.1791 (PMC4793309; doi:10.7717/peerj.1791)
Supplement: File S1 — The raw data contains all strucures of the identified 79 proteins. The Protocols show how to prepare protein strucure and run CDOCKER. [file peerj-04-1791-s004.zip › 79_protein_strucures/NP_055447.1_16-488_59.660.pdb]

EXPDTA    THEORETICAL MODEL, MODELLER 9v7 2009/09/19 09:50:59
REMARK   6 MODELLER OBJECTIVE FUNCTION:      3315.0425
REMARK   6 MODELLER BEST TEMPLATE % SEQ ID:  59.660
REMARK   6 MODELLER BLK RESIDUE  474:
ATOM      1  N   PHE A  16      41.826  35.641 -25.608  1.00 51.72           N
ATOM      2  CA  PHE A  16      42.465  34.420 -25.061  1.00 51.72           C
ATOM      3  CB  PHE A  16      42.106  33.203 -25.934  1.00 51.72           C
ATOM      4  CG  PHE A  16      42.737  31.985 -25.342  1.00 51.72           C
ATOM      5  CD1 PHE A  16      42.174  31.363 -24.250  1.00 51.72           C
ATOM      6  CD2 PHE A  16      43.883  31.448 -25.886  1.00 51.72           C
ATOM      7  CE1 PHE A  16      42.750  30.237 -23.705  1.00 51.72           C
ATOM      8  CE2 PHE A  16      44.462  30.322 -25.346  1.00 51.72           C
ATOM      9  CZ  PHE A  16      43.897  29.713 -24.252  1.00 51.72           C
ATOM     10  C   PHE A  16      43.952  34.556 -25.022  1.00 51.72           C
ATOM     11  O   PHE A  16      44.598  34.133 -24.065  1.00 51.72           O
ATOM     12  N   GLU A  17      44.532  35.190 -26.059  1.00 81.79           N
ATOM     13  CA  GLU A  17      45.959  35.303 -26.136  1.00 81.79           C
ATOM     14  CB  GLU A  17      46.440  35.991 -27.428  1.00 81.79           C
ATOM     15  CG  GLU A  17      47.939  35.814 -27.686  1.00 81.79           C
ATOM     16  CD  GLU A  17      48.225  36.201 -29.132  1.00 81.79           C
ATOM     17  OE1 GLU A  17      47.884  37.352 -29.515  1.00 81.79           O
ATOM     18  OE2 GLU A  17      48.781  35.347 -29.874  1.00 81.79           O
ATOM     19  C   GLU A  17      46.446  36.082 -24.954  1.00 81.79           C
ATOM     20  O   GLU A  17      47.483  35.755 -24.380  1.00 81.79           O
ATOM     21  N   ASN A  18      45.714  37.147 -24.575  1.00 97.80           N
ATOM     22  CA  ASN A  18      46.051  37.985 -23.456  1.00 97.80           C
ATOM     23  CB  ASN A  18      45.221  39.283 -23.415  1.00 97.80           C
ATOM     24  CG  ASN A  18      43.750  38.934 -23.228  1.00 97.80           C
ATOM     25  OD1 ASN A  18      43.117  39.396 -22.280  1.00 97.80           O
ATOM     26  ND2 ASN A  18      43.183  38.113 -24.153  1.00 97.80           N
ATOM     27  C   ASN A  18      45.837  37.253 -22.161  1.00 97.80           C
ATOM     28  O   ASN A  18      46.574  37.448 -21.195  1.00 97.80           O
ATOM     29  N   PHE A  19      44.802  36.398 -22.104  1.00 52.50           N
ATOM     30  CA  PHE A  19      44.463  35.671 -20.911  1.00 52.50           C
ATOM     31  CB  PHE A  19      43.217  34.790 -21.120  1.00 52.50           C
ATOM     32  CG  PHE A  19      42.979  33.969 -19.900  1.00 52.50           C
ATOM     33  CD1 PHE A  19      42.392  34.514 -18.782  1.00 52.50           C
ATOM     34  CD2 PHE A  19      43.330  32.639 -19.885  1.00 52.50           C
ATOM     35  CE1 PHE A  19      42.172  33.745 -17.663  1.00 52.50           C
ATOM     36  CE2 PHE A  19      43.112  31.866 -18.770  1.00 52.50           C
ATOM     37  CZ  PHE A  19      42.533  32.419 -17.655  1.00 52.50           C
ATOM     38  C   PHE A  19      45.605  34.777 -20.536  1.00 52.50           C
ATOM     39  O   PHE A  19      45.959  34.665 -19.362  1.00 52.50           O
ATOM     40  N   VAL A  20      46.208  34.102 -21.530  1.00 44.91           N
ATOM     41  CA  VAL A  20      47.283  33.187 -21.258  1.00 44.91           C
ATOM     42  CB  VAL A  20      47.785  32.497 -22.491  1.00 44.91           C
ATOM     43  CG1 VAL A  20      48.976  31.609 -22.093  1.00 44.91           C
ATOM     44  CG2 VAL A  20      46.620  31.733 -23.142  1.00 44.91           C
ATOM     45  C   VAL A  20      48.450  33.925 -20.668  1.00 44.91           C
ATOM     46  O   VAL A  20      49.044  33.491 -19.682  1.00 44.91           O
ATOM     47  N   GLN A  21      48.805  35.061 -21.290  1.00 83.60           N
ATOM     48  CA  GLN A  21      49.915  35.915 -20.965  1.00 83.60           C
ATOM     49  CB  GLN A  21      50.244  36.906 -22.096  1.00 83.60           C
ATOM     50  CG  GLN A  21      49.123  37.906 -22.386  1.00 83.60           C
ATOM     51  CD  GLN A  21      49.580  38.818 -23.516  1.00 83.60           C
ATOM     52  OE1 GLN A  21      48.860  39.728 -23.923  1.00 83.60           O
ATOM     53  NE2 GLN A  21      50.810  38.568 -24.040  1.00 83.60           N
ATOM     54  C   GLN A  21      49.706  36.711 -19.706  1.00 83.60           C
ATOM     55  O   GLN A  21      50.682  37.182 -19.128  1.00 83.60           O
ATOM     56  N   ALA A  22      48.445  36.946 -19.283  1.00 60.76           N
ATOM     57  CA  ALA A  22      48.158  37.840 -18.182  1.00 60.76           C
ATOM     58  CB  ALA A  22      46.687  37.800 -17.733  1.00 60.76           C
ATOM     59  C   ALA A  22      49.018  37.539 -16.986  1.00 60.76           C
ATOM     60  O   ALA A  22      49.059  36.415 -16.487  1.00 60.76           O
ATOM     61  N   SER A  23      49.780  38.571 -16.553  1.00102.47           N
ATOM     62  CA  SER A  23      50.709  38.541 -15.452  1.00102.47           C
ATOM     63  CB  SER A  23      51.865  39.537 -15.642  1.00102.47           C
ATOM     64  OG  SER A  23      52.752  39.471 -14.535  1.00102.47           O
ATOM     65  C   SER A  23      50.095  38.843 -14.115  1.00102.47           C
ATOM     66  O   SER A  23      50.559  38.337 -13.093  1.00102.47           O
ATOM     67  N   THR A  24      49.053  39.695 -14.069  1.00110.50           N
ATOM     68  CA  THR A  24      48.519  40.085 -12.795  1.00110.50           C
ATOM     69  CB  THR A  24      48.129  41.533 -12.728  1.00110.50           C
ATOM     70  OG1 THR A  24      47.778  41.888 -11.399  1.00110.50           O
ATOM     71  CG2 THR A  24      46.942  41.768 -13.678  1.00110.50           C
ATOM     72  C   THR A  24      47.294  39.274 -12.549  1.00110.50           C
ATOM     73  O   THR A  24      46.611  38.850 -13.476  1.00110.50           O
ATOM     74  N   CYS A  25      46.991  39.044 -11.262  1.00113.27           N
ATOM     75  CA  CYS A  25      45.880  38.233 -10.869  1.00113.27           C
ATOM     76  CB  CYS A  25      45.788  38.153  -9.355  1.00113.27           C
ATOM     77  SG  CYS A  25      47.440  37.736  -8.775  1.00113.27           S
ATOM     78  C   CYS A  25      44.637  38.873 -11.385  1.00113.27           C
ATOM     79  O   CYS A  25      43.681  38.185 -11.735  1.00113.27           O
ATOM     80  N   LYS A  26      44.606  40.216 -11.403  1.00114.68           N
ATOM     81  CA  LYS A  26      43.452  40.925 -11.874  1.00114.68           C
ATOM     82  CB  LYS A  26      43.575  42.444 -11.683  1.00114.68           C
ATOM     83  CG  LYS A  26      43.615  42.870 -10.216  1.00114.68           C
ATOM     84  CD  LYS A  26      44.064  44.318 -10.016  1.00114.68           C
ATOM     85  CE  LYS A  26      43.004  45.345 -10.415  1.00114.68           C
ATOM     86  NZ  LYS A  26      41.927  45.377  -9.400  1.00114.68           N
ATOM     87  C   LYS A  26      43.247  40.685 -13.342  1.00114.68           C
ATOM     88  O   LYS A  26      42.143  40.366 -13.778  1.00114.68           O
ATOM     89  N   GLY A  27      44.328  40.787 -14.138  1.00 28.13           N
ATOM     90  CA  GLY A  27      44.253  40.694 -15.572  1.00 28.13           C
ATOM     91  C   GLY A  27      43.720  39.356 -15.969  1.00 28.13           C
ATOM     92  O   GLY A  27      43.018  39.231 -16.973  1.00 28.13           O
ATOM     93  N   THR A  28      44.076  38.305 -15.213  1.00105.48           N
ATOM     94  CA  THR A  28      43.613  36.990 -15.540  1.00105.48           C
ATOM     95  CB  THR A  28      44.119  35.932 -14.603  1.00105.48           C
ATOM     96  OG1 THR A  28      43.596  36.139 -13.300  1.00105.48           O
ATOM     97  CG2 THR A  28      45.655  35.994 -14.573  1.00105.48           C
ATOM     98  C   THR A  28      42.117  36.974 -15.452  1.00105.48           C
ATOM     99  O   THR A  28      41.447  36.370 -16.288  1.00105.48           O
ATOM    100  N   LEU A  29      41.560  37.614 -14.405  1.00 57.67           N
ATOM    101  CA  LEU A  29      40.145  37.654 -14.163  1.00 57.67           C
ATOM    102  CB  LEU A  29      39.838  38.286 -12.793  1.00 57.67           C
ATOM    103  CG  LEU A  29      40.511  37.539 -11.622  1.00 57.67           C
ATOM    104  CD1 LEU A  29      40.187  38.194 -10.269  1.00 57.67           C
ATOM    105  CD2 LEU A  29      40.175  36.040 -11.652  1.00 57.67           C
ATOM    106  C   LEU A  29      39.432  38.467 -15.212  1.00 57.67           C
ATOM    107  O   LEU A  29      38.406  38.042 -15.742  1.00 57.67           O
ATOM    108  N   GLN A  30      39.955  39.669 -15.533  1.00 83.49           N
ATOM    109  CA  GLN A  30      39.295  40.558 -16.454  1.00 83.49           C
ATOM    110  CB  GLN A  30      39.964  41.942 -16.525  1.00 83.49           C
ATOM    111  CG  GLN A  30      39.883  42.728 -15.215  1.00 83.49           C
ATOM    112  CD  GLN A  30      38.436  43.150 -15.001  1.00 83.49           C
ATOM    113  OE1 GLN A  30      38.105  43.792 -14.006  1.00 83.49           O
ATOM    114  NE2 GLN A  30      37.546  42.780 -15.961  1.00 83.49           N
ATOM    115  C   GLN A  30      39.298  39.995 -17.844  1.00 83.49           C
ATOM    116  O   GLN A  30      38.289  40.022 -18.544  1.00 83.49           O
ATOM    117  N   ALA A  31      40.453  39.478 -18.286  1.00 44.25           N
ATOM    118  CA  ALA A  31      40.617  38.933 -19.604  1.00 44.25           C
ATOM    119  CB  ALA A  31      42.073  38.534 -19.894  1.00 44.25           C
ATOM    120  C   ALA A  31      39.786  37.702 -19.744  1.00 44.25           C
ATOM    121  O   ALA A  31      39.318  37.378 -20.832  1.00 44.25           O
ATOM    122  N   PHE A  32      39.654  36.927 -18.658  1.00 66.08           N
ATOM    123  CA  PHE A  32      38.881  35.724 -18.699  1.00 66.08           C
ATOM    124  CB  PHE A  32      39.032  34.874 -17.427  1.00 66.08           C
ATOM    125  CG  PHE A  32      38.348  33.577 -17.681  1.00 66.08           C
ATOM    126  CD1 PHE A  32      38.906  32.664 -18.545  1.00 66.08           C
ATOM    127  CD2 PHE A  32      37.168  33.262 -17.047  1.00 66.08           C
ATOM    128  CE1 PHE A  32      38.290  31.460 -18.788  1.00 66.08           C
ATOM    129  CE2 PHE A  32      36.547  32.059 -17.286  1.00 66.08           C
ATOM    130  CZ  PHE A  32      37.107  31.157 -18.158  1.00 66.08           C
ATOM    131  C   PHE A  32      37.438  36.081 -18.863  1.00 66.08           C
ATOM    132  O   PHE A  32      36.688  35.362 -19.523  1.00 66.08           O
ATOM    133  N   ASN A  33      36.991  37.174 -18.213  1.00100.89           N
ATOM    134  CA  ASN A  33      35.618  37.557 -18.356  1.00100.89           C
ATOM    135  CB  ASN A  33      35.098  38.590 -17.328  1.00100.89           C
ATOM    136  CG  ASN A  33      35.771  39.942 -17.489  1.00100.89           C
ATOM    137  OD1 ASN A  33      36.568  40.343 -16.643  1.00100.89           O
ATOM    138  ND2 ASN A  33      35.447  40.671 -18.590  1.00100.89           N
ATOM    139  C   ASN A  33      35.367  38.052 -19.749  1.00100.89           C
ATOM    140  O   ASN A  33      34.277  37.863 -20.283  1.00100.89           O
ATOM    141  N   ILE A  34      36.355  38.722 -20.380  1.00 94.14           N
ATOM    142  CA  ILE A  34      36.124  39.241 -21.702  1.00 94.14           C
ATOM    143  CB  ILE A  34      37.206  40.141 -22.241  1.00 94.14           C
ATOM    144  CG2 ILE A  34      37.356  41.318 -21.265  1.00 94.14           C
ATOM    145  CG1 ILE A  34      38.516  39.386 -22.497  1.00 94.14           C
ATOM    146  CD1 ILE A  34      39.535  40.190 -23.303  1.00 94.14           C
ATOM    147  C   ILE A  34      35.931  38.106 -22.666  1.00 94.14           C
ATOM    148  O   ILE A  34      35.070  38.184 -23.541  1.00 94.14           O
ATOM    149  N   LEU A  35      36.736  37.028 -22.554  1.00149.20           N
ATOM    150  CA  LEU A  35      36.594  35.904 -23.443  1.00149.20           C
ATOM    151  CB  LEU A  35      37.604  34.759 -23.232  1.00149.20           C
ATOM    152  CG  LEU A  35      38.988  34.963 -23.866  1.00149.20           C
ATOM    153  CD1 LEU A  35      38.881  35.058 -25.396  1.00149.20           C
ATOM    154  CD2 LEU A  35      39.750  36.129 -23.232  1.00149.20           C
ATOM    155  C   LEU A  35      35.262  35.260 -23.250  1.00149.20           C
ATOM    156  O   LEU A  35      34.601  34.889 -24.218  1.00149.20           O
ATOM    157  N   THR A  36      34.823  35.122 -21.989  1.00 44.18           N
ATOM    158  CA  THR A  36      33.608  34.421 -21.701  1.00 44.18           C
ATOM    159  CB  THR A  36      33.301  34.354 -20.235  1.00 44.18           C
ATOM    160  OG1 THR A  36      33.072  35.654 -19.712  1.00 44.18           O
ATOM    161  CG2 THR A  36      34.501  33.701 -19.529  1.00 44.18           C
ATOM    162  C   THR A  36      32.471  35.107 -22.393  1.00 44.18           C
ATOM    163  O   THR A  36      31.535  34.445 -22.838  1.00 44.18           O
ATOM    164  N   ARG A  37      32.490  36.455 -22.439  1.00 40.85           N
ATOM    165  CA  ARG A  37      31.472  37.220 -23.108  1.00 40.85           C
ATOM    166  CB  ARG A  37      31.549  38.727 -22.812  1.00 40.85           C
ATOM    167  CG  ARG A  37      31.213  39.084 -21.363  1.00 40.85           C
ATOM    168  CD  ARG A  37      30.978  40.581 -21.146  1.00 40.85           C
ATOM    169  NE  ARG A  37      32.264  41.286 -21.404  1.00 40.85           N
ATOM    170  CZ  ARG A  37      33.105  41.569 -20.367  1.00 40.85           C
ATOM    171  NH1 ARG A  37      32.761  41.214 -19.094  1.00 40.85           N
ATOM    172  NH2 ARG A  37      34.286  42.212 -20.601  1.00 40.85           N
ATOM    173  C   ARG A  37      31.565  37.059 -24.600  1.00 40.85           C
ATOM    174  O   ARG A  37      30.546  36.954 -25.282  1.00 40.85           O
ATOM    175  N   HIS A  38      32.793  37.042 -25.154  1.00 70.09           N
ATOM    176  CA  HIS A  38      32.954  36.971 -26.580  1.00 70.09           C
ATOM    177  ND1 HIS A  38      34.554  38.051 -29.318  1.00 70.09           N
ATOM    178  CG  HIS A  38      34.599  36.941 -28.504  1.00 70.09           C
ATOM    179  CB  HIS A  38      34.430  36.985 -27.015  1.00 70.09           C
ATOM    180  NE2 HIS A  38      34.905  36.303 -30.647  1.00 70.09           N
ATOM    181  CD2 HIS A  38      34.815  35.882 -29.332  1.00 70.09           C
ATOM    182  CE1 HIS A  38      34.743  37.613 -30.588  1.00 70.09           C
ATOM    183  C   HIS A  38      32.358  35.685 -27.060  1.00 70.09           C
ATOM    184  O   HIS A  38      31.691  35.631 -28.091  1.00 70.09           O
ATOM    185  N   LEU A  39      32.640  34.611 -26.312  1.00 83.24           N
ATOM    186  CA  LEU A  39      32.221  33.254 -26.509  1.00 83.24           C
ATOM    187  CB  LEU A  39      33.062  32.298 -25.652  1.00 83.24           C
ATOM    188  CG  LEU A  39      34.565  32.457 -25.954  1.00 83.24           C
ATOM    189  CD1 LEU A  39      35.421  31.508 -25.107  1.00 83.24           C
ATOM    190  CD2 LEU A  39      34.846  32.340 -27.461  1.00 83.24           C
ATOM    191  C   LEU A  39      30.766  33.066 -26.173  1.00 83.24           C
ATOM    192  O   LEU A  39      30.140  32.122 -26.652  1.00 83.24           O
ATOM    193  N   ASP A  40      30.192  33.953 -25.333  1.00105.06           N
ATOM    194  CA  ASP A  40      28.831  33.827 -24.882  1.00105.06           C
ATOM    195  CB  ASP A  40      27.822  33.739 -26.042  1.00105.06           C
ATOM    196  CG  ASP A  40      26.409  33.837 -25.479  1.00105.06           C
ATOM    197  OD1 ASP A  40      26.266  33.934 -24.230  1.00105.06           O
ATOM    198  OD2 ASP A  40      25.451  33.822 -26.296  1.00105.06           O
ATOM    199  C   ASP A  40      28.659  32.611 -24.017  1.00105.06           C
ATOM    200  O   ASP A  40      27.775  31.787 -24.247  1.00105.06           O
ATOM    201  N   LEU A  41      29.533  32.457 -22.999  1.00139.56           N
ATOM    202  CA  LEU A  41      29.394  31.380 -22.057  1.00139.56           C
ATOM    203  CB  LEU A  41      30.439  30.267 -22.258  1.00139.56           C
ATOM    204  CG  LEU A  41      30.226  29.033 -21.364  1.00139.56           C
ATOM    205  CD1 LEU A  41      28.813  28.454 -21.545  1.00139.56           C
ATOM    206  CD2 LEU A  41      31.305  27.972 -21.638  1.00139.56           C
ATOM    207  C   LEU A  41      29.518  31.961 -20.674  1.00139.56           C
ATOM    208  O   LEU A  41      30.085  33.037 -20.492  1.00139.56           O
ATOM    209  N   ASP A  42      28.961  31.269 -19.656  1.00 46.10           N
ATOM    210  CA  ASP A  42      28.974  31.784 -18.312  1.00 46.10           C
ATOM    211  CB  ASP A  42      27.704  31.432 -17.518  1.00 46.10           C
ATOM    212  CG  ASP A  42      26.539  32.206 -18.120  1.00 46.10           C
ATOM    213  OD1 ASP A  42      26.796  33.083 -18.987  1.00 46.10           O
ATOM    214  OD2 ASP A  42      25.375  31.927 -17.724  1.00 46.10           O
ATOM    215  C   ASP A  42      30.138  31.209 -17.573  1.00 46.10           C
ATOM    216  O   ASP A  42      30.289  29.994 -17.454  1.00 46.10           O
ATOM    217  N   PRO A  43      30.964  32.062 -17.035  1.00160.28           N
ATOM    218  CA  PRO A  43      32.098  31.568 -16.321  1.00160.28           C
ATOM    219  CD  PRO A  43      31.191  33.387 -17.585  1.00160.28           C
ATOM    220  CB  PRO A  43      32.952  32.790 -16.002  1.00160.28           C
ATOM    221  CG  PRO A  43      32.622  33.760 -17.155  1.00160.28           C
ATOM    222  C   PRO A  43      31.593  30.818 -15.139  1.00160.28           C
ATOM    223  O   PRO A  43      30.708  31.326 -14.455  1.00160.28           O
ATOM    224  N   LEU A  44      32.263  29.703 -14.808  1.00131.39           N
ATOM    225  CA  LEU A  44      31.943  28.793 -13.739  1.00131.39           C
ATOM    226  CB  LEU A  44      31.383  29.537 -12.512  1.00131.39           C
ATOM    227  CG  LEU A  44      32.189  30.830 -12.231  1.00131.39           C
ATOM    228  CD1 LEU A  44      31.743  31.540 -10.950  1.00131.39           C
ATOM    229  CD2 LEU A  44      33.700  30.623 -12.374  1.00131.39           C
ATOM    230  C   LEU A  44      31.006  27.669 -14.110  1.00131.39           C
ATOM    231  O   LEU A  44      30.463  27.013 -13.222  1.00131.39           O
ATOM    232  N   ASP A  45      30.827  27.350 -15.413  1.00168.19           N
ATOM    233  CA  ASP A  45      29.927  26.267 -15.720  1.00168.19           C
ATOM    234  CB  ASP A  45      29.089  26.522 -16.983  1.00168.19           C
ATOM    235  CG  ASP A  45      27.902  25.571 -16.944  1.00168.19           C
ATOM    236  OD1 ASP A  45      27.855  24.720 -16.015  1.00168.19           O
ATOM    237  OD2 ASP A  45      27.024  25.686 -17.839  1.00168.19           O
ATOM    238  C   ASP A  45      30.651  24.951 -15.904  1.00168.19           C
ATOM    239  O   ASP A  45      30.391  24.222 -16.859  1.00168.19           O
ATOM    240  N   HIS A  46      31.566  24.588 -14.984  1.00241.05           N
ATOM    241  CA  HIS A  46      32.173  23.283 -14.991  1.00241.05           C
ATOM    242  ND1 HIS A  46      32.737  20.871 -13.122  1.00241.05           N
ATOM    243  CG  HIS A  46      31.836  20.934 -14.157  1.00241.05           C
ATOM    244  CB  HIS A  46      31.160  22.194 -14.580  1.00241.05           C
ATOM    245  NE2 HIS A  46      32.661  18.845 -14.033  1.00241.05           N
ATOM    246  CD2 HIS A  46      31.795  19.688 -14.701  1.00241.05           C
ATOM    247  CE1 HIS A  46      33.202  19.602 -13.095  1.00241.05           C
ATOM    248  C   HIS A  46      32.833  22.970 -16.315  1.00241.05           C
ATOM    249  O   HIS A  46      33.396  23.848 -16.964  1.00241.05           O
ATOM    250  N   ARG A  47      32.854  21.670 -16.694  1.00186.95           N
ATOM    251  CA  ARG A  47      33.449  21.138 -17.891  1.00186.95           C
ATOM    252  CB  ARG A  47      33.457  19.619 -17.937  1.00186.95           C
ATOM    253  CG  ARG A  47      34.300  19.053 -16.820  1.00186.95           C
ATOM    254  CD  ARG A  47      35.751  18.774 -17.191  1.00186.95           C
ATOM    255  NE  ARG A  47      36.157  17.958 -16.037  1.00186.95           N
ATOM    256  CZ  ARG A  47      35.509  16.769 -15.947  1.00186.95           C
ATOM    257  NH1 ARG A  47      35.442  15.931 -17.023  1.00186.95           N
ATOM    258  NH2 ARG A  47      34.773  16.520 -14.829  1.00186.95           N
ATOM    259  C   ARG A  47      32.687  21.556 -19.095  1.00186.95           C
ATOM    260  O   ARG A  47      33.265  21.678 -20.173  1.00186.95           O
ATOM    261  N   ASN A  48      31.359  21.728 -18.967  1.00 82.70           N
ATOM    262  CA  ASN A  48      30.628  22.085 -20.145  1.00 82.70           C
ATOM    263  CB  ASN A  48      29.099  22.185 -19.964  1.00 82.70           C
ATOM    264  CG  ASN A  48      28.742  23.296 -18.994  1.00 82.70           C
ATOM    265  OD1 ASN A  48      28.388  23.026 -17.848  1.00 82.70           O
ATOM    266  ND2 ASN A  48      28.821  24.570 -19.465  1.00 82.70           N
ATOM    267  C   ASN A  48      31.167  23.394 -20.620  1.00 82.70           C
ATOM    268  O   ASN A  48      31.272  23.635 -21.820  1.00 82.70           O
ATOM    269  N   PHE A  49      31.542  24.271 -19.674  1.00 93.55           N
ATOM    270  CA  PHE A  49      32.114  25.549 -19.988  1.00 93.55           C
ATOM    271  CB  PHE A  49      32.534  26.303 -18.710  1.00 93.55           C
ATOM    272  CG  PHE A  49      33.125  27.626 -19.065  1.00 93.55           C
ATOM    273  CD1 PHE A  49      34.442  27.719 -19.453  1.00 93.55           C
ATOM    274  CD2 PHE A  49      32.366  28.773 -19.012  1.00 93.55           C
ATOM    275  CE1 PHE A  49      34.993  28.935 -19.781  1.00 93.55           C
ATOM    276  CE2 PHE A  49      32.911  29.992 -19.339  1.00 93.55           C
ATOM    277  CZ  PHE A  49      34.228  30.075 -19.724  1.00 93.55           C
ATOM    278  C   PHE A  49      33.370  25.297 -20.773  1.00 93.55           C
ATOM    279  O   PHE A  49      33.598  25.897 -21.822  1.00 93.55           O
ATOM    280  N   TYR A  50      34.198  24.355 -20.287  1.00 91.28           N
ATOM    281  CA  TYR A  50      35.478  24.033 -20.856  1.00 91.28           C
ATOM    282  CB  TYR A  50      36.163  22.931 -20.013  1.00 91.28           C
ATOM    283  CG  TYR A  50      37.411  22.415 -20.646  1.00 91.28           C
ATOM    284  CD1 TYR A  50      38.572  23.153 -20.664  1.00 91.28           C
ATOM    285  CD2 TYR A  50      37.422  21.152 -21.191  1.00 91.28           C
ATOM    286  CE1 TYR A  50      39.714  22.648 -21.244  1.00 91.28           C
ATOM    287  CE2 TYR A  50      38.558  20.641 -21.771  1.00 91.28           C
ATOM    288  CZ  TYR A  50      39.708  21.391 -21.801  1.00 91.28           C
ATOM    289  OH  TYR A  50      40.874  20.865 -22.398  1.00 91.28           O
ATOM    290  C   TYR A  50      35.320  23.570 -22.278  1.00 91.28           C
ATOM    291  O   TYR A  50      36.027  24.041 -23.167  1.00 91.28           O
ATOM    292  N   SER A  51      34.359  22.665 -22.545  1.00 73.38           N
ATOM    293  CA  SER A  51      34.198  22.112 -23.864  1.00 73.38           C
ATOM    294  CB  SER A  51      33.090  21.048 -23.929  1.00 73.38           C
ATOM    295  OG  SER A  51      32.977  20.541 -25.251  1.00 73.38           O
ATOM    296  C   SER A  51      33.841  23.189 -24.846  1.00 73.38           C
ATOM    297  O   SER A  51      34.336  23.195 -25.972  1.00 73.38           O
ATOM    298  N   LYS A  52      32.953  24.120 -24.454  1.00 76.06           N
ATOM    299  CA  LYS A  52      32.528  25.180 -25.324  1.00 76.06           C
ATOM    300  CB  LYS A  52      31.375  26.017 -24.744  1.00 76.06           C
ATOM    301  CG  LYS A  52      30.003  25.354 -24.902  1.00 76.06           C
ATOM    302  CD  LYS A  52      29.838  24.050 -24.120  1.00 76.06           C
ATOM    303  CE  LYS A  52      28.461  23.404 -24.291  1.00 76.06           C
ATOM    304  NZ  LYS A  52      28.387  22.153 -23.504  1.00 76.06           N
ATOM    305  C   LYS A  52      33.674  26.102 -25.612  1.00 76.06           C
ATOM    306  O   LYS A  52      33.805  26.614 -26.721  1.00 76.06           O
ATOM    307  N   LEU A  53      34.538  26.339 -24.610  1.00128.02           N
ATOM    308  CA  LEU A  53      35.641  27.246 -24.737  1.00128.02           C
ATOM    309  CB  LEU A  53      36.478  27.309 -23.447  1.00128.02           C
ATOM    310  CG  LEU A  53      37.691  28.255 -23.517  1.00128.02           C
ATOM    311  CD1 LEU A  53      37.257  29.720 -23.658  1.00128.02           C
ATOM    312  CD2 LEU A  53      38.642  28.031 -22.331  1.00128.02           C
ATOM    313  C   LEU A  53      36.557  26.766 -25.822  1.00128.02           C
ATOM    314  O   LEU A  53      37.015  27.548 -26.654  1.00128.02           O
ATOM    315  N   LYS A  54      36.847  25.454 -25.829  1.00147.69           N
ATOM    316  CA  LYS A  54      37.750  24.844 -26.762  1.00147.69           C
ATOM    317  CB  LYS A  54      38.000  23.359 -26.453  1.00147.69           C
ATOM    318  CG  LYS A  54      38.442  23.116 -25.012  1.00147.69           C
ATOM    319  CD  LYS A  54      38.508  21.639 -24.615  1.00147.69           C
ATOM    320  CE  LYS A  54      37.335  20.795 -25.116  1.00147.69           C
ATOM    321  NZ  LYS A  54      37.723  20.089 -26.358  1.00147.69           N
ATOM    322  C   LYS A  54      37.176  24.904 -28.142  1.00147.69           C
ATOM    323  O   LYS A  54      37.904  25.063 -29.120  1.00147.69           O
ATOM    324  N   SER A  55      35.843  24.767 -28.259  1.00 42.30           N
ATOM    325  CA  SER A  55      35.221  24.676 -29.551  1.00 42.30           C
ATOM    326  CB  SER A  55      33.695  24.484 -29.482  1.00 42.30           C
ATOM    327  OG  SER A  55      33.068  25.662 -29.001  1.00 42.30           O
ATOM    328  C   SER A  55      35.480  25.911 -30.365  1.00 42.30           C
ATOM    329  O   SER A  55      35.770  25.813 -31.556  1.00 42.30           O
ATOM    330  N   LYS A  56      35.336  27.106 -29.761  1.00123.34           N
ATOM    331  CA  LYS A  56      35.535  28.353 -30.455  1.00123.34           C
ATOM    332  CB  LYS A  56      35.033  29.562 -29.645  1.00123.34           C
ATOM    333  CG  LYS A  56      33.517  29.566 -29.439  1.00123.34           C
ATOM    334  CD  LYS A  56      32.724  29.613 -30.746  1.00123.34           C
ATOM    335  CE  LYS A  56      31.207  29.616 -30.544  1.00123.34           C
ATOM    336  NZ  LYS A  56      30.765  30.934 -30.037  1.00123.34           N
ATOM    337  C   LYS A  56      36.988  28.596 -30.753  1.00123.34           C
ATOM    338  O   LYS A  56      37.337  29.155 -31.791  1.00123.34           O
ATOM    339  N   VAL A  57      37.851  28.215 -29.796  1.00153.63           N
ATOM    340  CA  VAL A  57      39.275  28.396 -29.709  1.00153.63           C
ATOM    341  CB  VAL A  57      39.767  28.256 -28.297  1.00153.63           C
ATOM    342  CG1 VAL A  57      39.659  26.781 -27.899  1.00153.63           C
ATOM    343  CG2 VAL A  57      41.177  28.859 -28.173  1.00153.63           C
ATOM    344  C   VAL A  57      40.076  27.488 -30.598  1.00153.63           C
ATOM    345  O   VAL A  57      41.301  27.577 -30.589  1.00153.63           O
ATOM    346  N   THR A  58      39.464  26.505 -31.285  1.00129.42           N
ATOM    347  CA  THR A  58      40.265  25.618 -32.090  1.00129.42           C
ATOM    348  CB  THR A  58      39.450  24.636 -32.881  1.00129.42           C
ATOM    349  OG1 THR A  58      38.609  25.321 -33.798  1.00129.42           O
ATOM    350  CG2 THR A  58      38.603  23.802 -31.906  1.00129.42           C
ATOM    351  C   THR A  58      41.102  26.411 -33.057  1.00129.42           C
ATOM    352  O   THR A  58      40.602  26.943 -34.048  1.00129.42           O
ATOM    353  N   THR A  59      42.421  26.507 -32.767  1.00 46.38           N
ATOM    354  CA  THR A  59      43.349  27.221 -33.600  1.00 46.38           C
ATOM    355  CB  THR A  59      43.388  28.697 -33.329  1.00 46.38           C
ATOM    356  OG1 THR A  59      43.816  28.939 -31.996  1.00 46.38           O
ATOM    357  CG2 THR A  59      41.981  29.277 -33.549  1.00 46.38           C
ATOM    358  C   THR A  59      44.716  26.683 -33.309  1.00 46.38           C
ATOM    359  O   THR A  59      44.885  25.793 -32.477  1.00 46.38           O
ATOM    360  N   TRP A  60      45.740  27.244 -33.982  1.00 65.06           N
ATOM    361  CA  TRP A  60      47.084  26.761 -33.870  1.00 65.06           C
ATOM    362  CB  TRP A  60      48.055  27.536 -34.782  1.00 65.06           C
ATOM    363  CG  TRP A  60      48.046  29.038 -34.600  1.00 65.06           C
ATOM    364  CD2 TRP A  60      48.988  29.782 -33.807  1.00 65.06           C
ATOM    365  CD1 TRP A  60      47.209  29.957 -35.163  1.00 65.06           C
ATOM    366  NE1 TRP A  60      47.566  31.225 -34.768  1.00 65.06           N
ATOM    367  CE2 TRP A  60      48.661  31.132 -33.936  1.00 65.06           C
ATOM    368  CE3 TRP A  60      50.043  29.375 -33.041  1.00 65.06           C
ATOM    369  CZ2 TRP A  60      49.386  32.100 -33.297  1.00 65.06           C
ATOM    370  CZ3 TRP A  60      50.768  30.354 -32.396  1.00 65.06           C
ATOM    371  CH2 TRP A  60      50.447  31.690 -32.521  1.00 65.06           C
ATOM    372  C   TRP A  60      47.575  26.847 -32.456  1.00 65.06           C
ATOM    373  O   TRP A  60      48.168  25.894 -31.955  1.00 65.06           O
ATOM    374  N   LYS A  61      47.359  27.988 -31.774  1.00112.09           N
ATOM    375  CA  LYS A  61      47.896  28.157 -30.448  1.00112.09           C
ATOM    376  CB  LYS A  61      47.665  29.572 -29.893  1.00112.09           C
ATOM    377  CG  LYS A  61      48.401  30.668 -30.663  1.00112.09           C
ATOM    378  CD  LYS A  61      47.930  32.081 -30.316  1.00112.09           C
ATOM    379  CE  LYS A  61      46.559  32.430 -30.900  1.00112.09           C
ATOM    380  NZ  LYS A  61      46.183  33.809 -30.517  1.00112.09           N
ATOM    381  C   LYS A  61      47.290  27.223 -29.438  1.00112.09           C
ATOM    382  O   LYS A  61      47.986  26.421 -28.820  1.00112.09           O
ATOM    383  N   ALA A  62      45.955  27.272 -29.300  1.00 62.08           N
ATOM    384  CA  ALA A  62      45.192  26.598 -28.279  1.00 62.08           C
ATOM    385  CB  ALA A  62      43.705  26.989 -28.308  1.00 62.08           C
ATOM    386  C   ALA A  62      45.286  25.108 -28.401  1.00 62.08           C
ATOM    387  O   ALA A  62      45.132  24.397 -27.408  1.00 62.08           O
ATOM    388  N   LYS A  63      45.508  24.587 -29.621  1.00 95.44           N
ATOM    389  CA  LYS A  63      45.468  23.165 -29.823  1.00 95.44           C
ATOM    390  CB  LYS A  63      45.840  22.719 -31.249  1.00 95.44           C
ATOM    391  CG  LYS A  63      44.797  23.052 -32.318  1.00 95.44           C
ATOM    392  CD  LYS A  63      45.209  22.591 -33.719  1.00 95.44           C
ATOM    393  CE  LYS A  63      46.263  23.470 -34.394  1.00 95.44           C
ATOM    394  NZ  LYS A  63      45.607  24.583 -35.113  1.00 95.44           N
ATOM    395  C   LYS A  63      46.416  22.462 -28.902  1.00 95.44           C
ATOM    396  O   LYS A  63      46.077  21.413 -28.357  1.00 95.44           O
ATOM    397  N   ALA A  64      47.627  23.001 -28.689  1.00 28.47           N
ATOM    398  CA  ALA A  64      48.561  22.298 -27.853  1.00 28.47           C
ATOM    399  CB  ALA A  64      49.909  23.028 -27.724  1.00 28.47           C
ATOM    400  C   ALA A  64      47.991  22.159 -26.472  1.00 28.47           C
ATOM    401  O   ALA A  64      48.112  21.109 -25.842  1.00 28.47           O
ATOM    402  N   LEU A  65      47.356  23.233 -25.972  1.00131.84           N
ATOM    403  CA  LEU A  65      46.828  23.320 -24.637  1.00131.84           C
ATOM    404  CB  LEU A  65      46.282  24.752 -24.425  1.00131.84           C
ATOM    405  CG  LEU A  65      45.838  25.180 -23.011  1.00131.84           C
ATOM    406  CD1 LEU A  65      44.624  24.394 -22.505  1.00131.84           C
ATOM    407  CD2 LEU A  65      47.020  25.195 -22.036  1.00131.84           C
ATOM    408  C   LEU A  65      45.705  22.334 -24.438  1.00131.84           C
ATOM    409  O   LEU A  65      45.709  21.554 -23.486  1.00131.84           O
ATOM    410  N   TRP A  66      44.731  22.303 -25.368  1.00 86.46           N
ATOM    411  CA  TRP A  66      43.562  21.481 -25.201  1.00 86.46           C
ATOM    412  CB  TRP A  66      42.556  21.643 -26.348  1.00 86.46           C
ATOM    413  CG  TRP A  66      42.164  23.079 -26.577  1.00 86.46           C
ATOM    414  CD2 TRP A  66      41.737  23.977 -25.543  1.00 86.46           C
ATOM    415  CD1 TRP A  66      42.215  23.808 -27.727  1.00 86.46           C
ATOM    416  NE1 TRP A  66      41.837  25.102 -27.477  1.00 86.46           N
ATOM    417  CE2 TRP A  66      41.544  25.224 -26.136  1.00 86.46           C
ATOM    418  CE3 TRP A  66      41.537  23.782 -24.208  1.00 86.46           C
ATOM    419  CZ2 TRP A  66      41.146  26.302 -25.399  1.00 86.46           C
ATOM    420  CZ3 TRP A  66      41.120  24.869 -23.474  1.00 86.46           C
ATOM    421  CH2 TRP A  66      40.928  26.106 -24.055  1.00 86.46           C
ATOM    422  C   TRP A  66      43.968  20.048 -25.201  1.00 86.46           C
ATOM    423  O   TRP A  66      43.429  19.238 -24.448  1.00 86.46           O
ATOM    424  N   TYR A  67      44.941  19.699 -26.059  1.00 84.51           N
ATOM    425  CA  TYR A  67      45.341  18.330 -26.182  1.00 84.51           C
ATOM    426  CB  TYR A  67      46.486  18.134 -27.190  1.00 84.51           C
ATOM    427  CG  TYR A  67      46.808  16.679 -27.222  1.00 84.51           C
ATOM    428  CD1 TYR A  67      46.063  15.817 -27.994  1.00 84.51           C
ATOM    429  CD2 TYR A  67      47.853  16.178 -26.482  1.00 84.51           C
ATOM    430  CE1 TYR A  67      46.358  14.474 -28.027  1.00 84.51           C
ATOM    431  CE2 TYR A  67      48.152  14.836 -26.511  1.00 84.51           C
ATOM    432  CZ  TYR A  67      47.403  13.982 -27.284  1.00 84.51           C
ATOM    433  OH  TYR A  67      47.708  12.604 -27.315  1.00 84.51           O
ATOM    434  C   TYR A  67      45.827  17.855 -24.852  1.00 84.51           C
ATOM    435  O   TYR A  67      45.491  16.754 -24.423  1.00 84.51           O
ATOM    436  N   LYS A  68      46.642  18.672 -24.164  1.00141.70           N
ATOM    437  CA  LYS A  68      47.182  18.266 -22.901  1.00141.70           C
ATOM    438  CB  LYS A  68      48.358  19.157 -22.469  1.00141.70           C
ATOM    439  CG  LYS A  68      48.054  20.648 -22.401  1.00141.70           C
ATOM    440  CD  LYS A  68      49.317  21.481 -22.214  1.00141.70           C
ATOM    441  CE  LYS A  68      50.481  20.693 -21.610  1.00141.70           C
ATOM    442  NZ  LYS A  68      51.736  21.463 -21.762  1.00141.70           N
ATOM    443  C   LYS A  68      46.107  18.152 -21.850  1.00141.70           C
ATOM    444  O   LYS A  68      46.150  17.233 -21.034  1.00141.70           O
ATOM    445  N   LEU A  69      45.121  19.074 -21.817  1.00107.42           N
ATOM    446  CA  LEU A  69      44.078  18.979 -20.826  1.00107.42           C
ATOM    447  CB  LEU A  69      43.192  20.228 -20.687  1.00107.42           C
ATOM    448  CG  LEU A  69      43.903  21.399 -19.991  1.00107.42           C
ATOM    449  CD1 LEU A  69      45.014  21.977 -20.869  1.00107.42           C
ATOM    450  CD2 LEU A  69      42.903  22.454 -19.498  1.00107.42           C
ATOM    451  C   LEU A  69      43.169  17.815 -21.079  1.00107.42           C
ATOM    452  O   LEU A  69      42.730  17.149 -20.142  1.00107.42           O
ATOM    453  N   ASP A  70      42.839  17.553 -22.355  1.00 53.47           N
ATOM    454  CA  ASP A  70      41.950  16.484 -22.709  1.00 53.47           C
ATOM    455  CB  ASP A  70      41.576  16.495 -24.202  1.00 53.47           C
ATOM    456  CG  ASP A  70      40.615  17.662 -24.417  1.00 53.47           C
ATOM    457  OD1 ASP A  70      39.449  17.558 -23.952  1.00 53.47           O
ATOM    458  OD2 ASP A  70      41.028  18.669 -25.051  1.00 53.47           O
ATOM    459  C   ASP A  70      42.600  15.181 -22.370  1.00 53.47           C
ATOM    460  O   ASP A  70      41.922  14.206 -22.051  1.00 53.47           O
ATOM    461  N   LYS A  71      43.942  15.130 -22.437  1.00 57.52           N
ATOM    462  CA  LYS A  71      44.643  13.914 -22.148  1.00 57.52           C
ATOM    463  CB  LYS A  71      46.170  14.056 -22.279  1.00 57.52           C
ATOM    464  CG  LYS A  71      46.921  12.736 -22.089  1.00 57.52           C
ATOM    465  CD  LYS A  71      48.389  12.791 -22.517  1.00 57.52           C
ATOM    466  CE  LYS A  71      49.134  11.468 -22.324  1.00 57.52           C
ATOM    467  NZ  LYS A  71      49.222  11.140 -20.883  1.00 57.52           N
ATOM    468  C   LYS A  71      44.349  13.517 -20.732  1.00 57.52           C
ATOM    469  O   LYS A  71      44.175  12.334 -20.443  1.00 57.52           O
ATOM    470  N   ARG A  72      44.327  14.493 -19.802  1.00 95.94           N
ATOM    471  CA  ARG A  72      44.064  14.211 -18.415  1.00 95.94           C
ATOM    472  CB  ARG A  72      44.342  15.411 -17.489  1.00 95.94           C
ATOM    473  CG  ARG A  72      44.131  15.100 -16.003  1.00 95.94           C
ATOM    474  CD  ARG A  72      44.590  16.218 -15.061  1.00 95.94           C
ATOM    475  NE  ARG A  72      46.073  16.305 -15.166  1.00 95.94           N
ATOM    476  CZ  ARG A  72      46.880  15.638 -14.291  1.00 95.94           C
ATOM    477  NH1 ARG A  72      46.343  14.940 -13.249  1.00 95.94           N
ATOM    478  NH2 ARG A  72      48.234  15.671 -14.459  1.00 95.94           N
ATOM    479  C   ARG A  72      42.637  13.791 -18.214  1.00 95.94           C
ATOM    480  O   ARG A  72      42.361  12.826 -17.502  1.00 95.94           O
ATOM    481  N   GLY A  73      41.693  14.500 -18.860  1.00 37.89           N
ATOM    482  CA  GLY A  73      40.289  14.227 -18.729  1.00 37.89           C
ATOM    483  C   GLY A  73      40.051  12.849 -19.245  1.00 37.89           C
ATOM    484  O   GLY A  73      39.121  12.163 -18.824  1.00 37.89           O
ATOM    485  N   SER A  74      40.872  12.440 -20.226  1.00 74.31           N
ATOM    486  CA  SER A  74      40.766  11.158 -20.852  1.00 74.31           C
ATOM    487  CB  SER A  74      41.749  11.009 -22.025  1.00 74.31           C
ATOM    488  OG  SER A  74      41.612   9.728 -22.619  1.00 74.31           O
ATOM    489  C   SER A  74      41.066  10.076 -19.860  1.00 74.31           C
ATOM    490  O   SER A  74      40.580   8.956 -20.017  1.00 74.31           O
ATOM    491  N   HIS A  75      41.865  10.376 -18.810  1.00 80.33           N
ATOM    492  CA  HIS A  75      42.217   9.370 -17.840  1.00 80.33           C
ATOM    493  ND1 HIS A  75      44.728  11.573 -17.507  1.00 80.33           N
ATOM    494  CG  HIS A  75      44.408  10.331 -17.008  1.00 80.33           C
ATOM    495  CB  HIS A  75      43.020   9.902 -16.641  1.00 80.33           C
ATOM    496  NE2 HIS A  75      46.631  10.429 -17.384  1.00 80.33           N
ATOM    497  CD2 HIS A  75      45.582   9.645 -16.939  1.00 80.33           C
ATOM    498  CE1 HIS A  75      46.069  11.578 -17.715  1.00 80.33           C
ATOM    499  C   HIS A  75      40.953   8.761 -17.319  1.00 80.33           C
ATOM    500  O   HIS A  75      40.005   9.457 -16.963  1.00 80.33           O
ATOM    501  N   LYS A  76      40.946   7.418 -17.235  1.00 64.23           N
ATOM    502  CA  LYS A  76      39.791   6.629 -16.921  1.00 64.23           C
ATOM    503  CB  LYS A  76      40.097   5.120 -16.910  1.00 64.23           C
ATOM    504  CG  LYS A  76      40.466   4.563 -18.287  1.00 64.23           C
ATOM    505  CD  LYS A  76      41.078   3.161 -18.242  1.00 64.23           C
ATOM    506  CE  LYS A  76      41.445   2.607 -19.621  1.00 64.23           C
ATOM    507  NZ  LYS A  76      40.218   2.343 -20.405  1.00 64.23           N
ATOM    508  C   LYS A  76      39.235   6.979 -15.576  1.00 64.23           C
ATOM    509  O   LYS A  76      38.019   6.958 -15.389  1.00 64.23           O
ATOM    510  N   GLU A  77      40.092   7.329 -14.603  1.00 63.28           N
ATOM    511  CA  GLU A  77      39.592   7.521 -13.271  1.00 63.28           C
ATOM    512  CB  GLU A  77      40.636   7.893 -12.216  1.00 63.28           C
ATOM    513  CG  GLU A  77      39.930   8.045 -10.869  1.00 63.28           C
ATOM    514  CD  GLU A  77      40.925   8.415  -9.791  1.00 63.28           C
ATOM    515  OE1 GLU A  77      42.111   8.002  -9.891  1.00 63.28           O
ATOM    516  OE2 GLU A  77      40.491   9.119  -8.841  1.00 63.28           O
ATOM    517  C   GLU A  77      38.552   8.604 -13.203  1.00 63.28           C
ATOM    518  O   GLU A  77      37.591   8.475 -12.447  1.00 63.28           O
ATOM    519  N   TYR A  78      38.724   9.703 -13.962  1.00 85.52           N
ATOM    520  CA  TYR A  78      37.821  10.830 -13.956  1.00 85.52           C
ATOM    521  CB  TYR A  78      38.300  12.021 -14.798  1.00 85.52           C
ATOM    522  CG  TYR A  78      39.527  12.575 -14.161  1.00 85.52           C
ATOM    523  CD1 TYR A  78      39.449  13.311 -13.000  1.00 85.52           C
ATOM    524  CD2 TYR A  78      40.756  12.368 -14.742  1.00 85.52           C
ATOM    525  CE1 TYR A  78      40.588  13.824 -12.424  1.00 85.52           C
ATOM    526  CE2 TYR A  78      41.896  12.878 -14.172  1.00 85.52           C
ATOM    527  CZ  TYR A  78      41.812  13.606 -13.012  1.00 85.52           C
ATOM    528  OH  TYR A  78      42.987  14.127 -12.433  1.00 85.52           O
ATOM    529  C   TYR A  78      36.473  10.430 -14.482  1.00 85.52           C
ATOM    530  O   TYR A  78      35.455  10.977 -14.057  1.00 85.52           O
ATOM    531  N   LYS A  79      36.435   9.485 -15.442  1.00 81.46           N
ATOM    532  CA  LYS A  79      35.211   9.022 -16.040  1.00 81.46           C
ATOM    533  CB  LYS A  79      34.169   8.559 -15.006  1.00 81.46           C
ATOM    534  CG  LYS A  79      34.598   7.332 -14.198  1.00 81.46           C
ATOM    535  CD  LYS A  79      33.702   7.059 -12.988  1.00 81.46           C
ATOM    536  CE  LYS A  79      34.122   5.834 -12.173  1.00 81.46           C
ATOM    537  NZ  LYS A  79      33.942   4.603 -12.977  1.00 81.46           N
ATOM    538  C   LYS A  79      34.573  10.092 -16.877  1.00 81.46           C
ATOM    539  O   LYS A  79      33.349  10.178 -16.958  1.00 81.46           O
ATOM    540  N   ARG A  80      35.398  10.921 -17.544  1.00 92.48           N
ATOM    541  CA  ARG A  80      34.920  11.918 -18.463  1.00 92.48           C
ATOM    542  CB  ARG A  80      34.242  11.317 -19.706  1.00 92.48           C
ATOM    543  CG  ARG A  80      35.186  10.489 -20.580  1.00 92.48           C
ATOM    544  CD  ARG A  80      34.507   9.893 -21.814  1.00 92.48           C
ATOM    545  NE  ARG A  80      35.538   9.121 -22.561  1.00 92.48           N
ATOM    546  CZ  ARG A  80      35.801   7.828 -22.211  1.00 92.48           C
ATOM    547  NH1 ARG A  80      35.125   7.253 -21.174  1.00 92.48           N
ATOM    548  NH2 ARG A  80      36.739   7.111 -22.895  1.00 92.48           N
ATOM    549  C   ARG A  80      33.939  12.847 -17.811  1.00 92.48           C
ATOM    550  O   ARG A  80      32.924  13.197 -18.413  1.00 92.48           O
ATOM    551  N   GLY A  81      34.215  13.269 -16.562  1.00 38.87           N
ATOM    552  CA  GLY A  81      33.404  14.255 -15.899  1.00 38.87           C
ATOM    553  C   GLY A  81      32.201  13.643 -15.246  1.00 38.87           C
ATOM    554  O   GLY A  81      31.347  14.362 -14.729  1.00 38.87           O
ATOM    555  N   LYS A  82      32.064  12.310 -15.336  1.00202.26           N
ATOM    556  CA  LYS A  82      30.958  11.561 -14.797  1.00202.26           C
ATOM    557  CB  LYS A  82      30.755  10.239 -15.570  1.00202.26           C
ATOM    558  CG  LYS A  82      29.446   9.494 -15.284  1.00202.26           C
ATOM    559  CD  LYS A  82      29.347   8.895 -13.879  1.00202.26           C
ATOM    560  CE  LYS A  82      30.264   7.689 -13.664  1.00202.26           C
ATOM    561  NZ  LYS A  82      29.715   6.503 -14.358  1.00202.26           N
ATOM    562  C   LYS A  82      31.031  11.245 -13.325  1.00202.26           C
ATOM    563  O   LYS A  82      30.010  11.252 -12.639  1.00202.26           O
ATOM    564  N   SER A  83      32.231  10.945 -12.789  1.00 94.88           N
ATOM    565  CA  SER A  83      32.305  10.365 -11.471  1.00 94.88           C
ATOM    566  CB  SER A  83      33.732   9.912 -11.110  1.00 94.88           C
ATOM    567  OG  SER A  83      34.674  10.850 -11.601  1.00 94.88           O
ATOM    568  C   SER A  83      31.699  11.193 -10.369  1.00 94.88           C
ATOM    569  O   SER A  83      30.879  10.700  -9.597  1.00 94.88           O
ATOM    570  N   CYS A  84      32.138  12.448 -10.254  1.00173.00           N
ATOM    571  CA  CYS A  84      31.835  13.475  -9.295  1.00173.00           C
ATOM    572  CB  CYS A  84      33.037  14.421  -9.195  1.00173.00           C
ATOM    573  SG  CYS A  84      33.271  15.150  -7.562  1.00173.00           S
ATOM    574  C   CYS A  84      30.615  14.286  -9.672  1.00173.00           C
ATOM    575  O   CYS A  84      30.519  15.446  -9.276  1.00173.00           O
ATOM    576  N   THR A  85      29.727  13.774 -10.542  1.00159.21           N
ATOM    577  CA  THR A  85      28.653  14.518 -11.157  1.00159.21           C
ATOM    578  CB  THR A  85      27.818  13.678 -12.080  1.00159.21           C
ATOM    579  OG1 THR A  85      26.955  14.507 -12.845  1.00159.21           O
ATOM    580  CG2 THR A  85      26.987  12.691 -11.242  1.00159.21           C
ATOM    581  C   THR A  85      27.692  15.173 -10.196  1.00159.21           C
ATOM    582  O   THR A  85      27.081  16.177 -10.563  1.00159.21           O
ATOM    583  N   ASN A  86      27.444  14.631  -8.986  1.00106.12           N
ATOM    584  CA  ASN A  86      26.434  15.295  -8.202  1.00106.12           C
ATOM    585  CB  ASN A  86      25.313  14.333  -7.776  1.00106.12           C
ATOM    586  CG  ASN A  86      24.550  13.928  -9.030  1.00106.12           C
ATOM    587  OD1 ASN A  86      23.930  14.759  -9.692  1.00106.12           O
ATOM    588  ND2 ASN A  86      24.603  12.614  -9.375  1.00106.12           N
ATOM    589  C   ASN A  86      26.991  15.904  -6.942  1.00106.12           C
ATOM    590  O   ASN A  86      26.238  16.499  -6.170  1.00106.12           O
ATOM    591  N   THR A  87      28.311  15.816  -6.689  1.00 69.45           N
ATOM    592  CA  THR A  87      28.799  16.401  -5.473  1.00 69.45           C
ATOM    593  CB  THR A  87      29.973  15.695  -4.865  1.00 69.45           C
ATOM    594  OG1 THR A  87      31.049  15.676  -5.784  1.00 69.45           O
ATOM    595  CG2 THR A  87      29.563  14.261  -4.486  1.00 69.45           C
ATOM    596  C   THR A  87      29.162  17.841  -5.704  1.00 69.45           C
ATOM    597  O   THR A  87      29.557  18.235  -6.802  1.00 69.45           O
ATOM    598  N   LYS A  88      29.022  18.662  -4.640  1.00101.38           N
ATOM    599  CA  LYS A  88      29.275  20.074  -4.707  1.00101.38           C
ATOM    600  CB  LYS A  88      28.083  20.902  -4.193  1.00101.38           C
ATOM    601  CG  LYS A  88      26.796  20.677  -4.993  1.00101.38           C
ATOM    602  CD  LYS A  88      25.533  21.216  -4.311  1.00101.38           C
ATOM    603  CE  LYS A  88      25.285  22.709  -4.547  1.00101.38           C
ATOM    604  NZ  LYS A  88      24.628  22.917  -5.857  1.00101.38           N
ATOM    605  C   LYS A  88      30.431  20.358  -3.799  1.00101.38           C
ATOM    606  O   LYS A  88      30.516  19.811  -2.700  1.00101.38           O
ATOM    607  N   CYS A  89      31.345  21.253  -4.224  1.00 98.37           N
ATOM    608  CA  CYS A  89      32.534  21.430  -3.449  1.00 98.37           C
ATOM    609  CB  CYS A  89      33.766  21.006  -4.267  1.00 98.37           C
ATOM    610  SG  CYS A  89      35.226  20.657  -3.261  1.00 98.37           S
ATOM    611  C   CYS A  89      32.689  22.868  -3.048  1.00 98.37           C
ATOM    612  O   CYS A  89      32.237  23.786  -3.732  1.00 98.37           O
ATOM    613  N   LEU A  90      33.296  23.085  -1.865  1.00157.48           N
ATOM    614  CA  LEU A  90      33.646  24.400  -1.412  1.00157.48           C
ATOM    615  CB  LEU A  90      32.918  24.746  -0.097  1.00157.48           C
ATOM    616  CG  LEU A  90      33.063  26.194   0.410  1.00157.48           C
ATOM    617  CD1 LEU A  90      34.509  26.534   0.750  1.00157.48           C
ATOM    618  CD2 LEU A  90      32.433  27.209  -0.549  1.00157.48           C
ATOM    619  C   LEU A  90      35.126  24.318  -1.137  1.00157.48           C
ATOM    620  O   LEU A  90      35.561  23.434  -0.399  1.00157.48           O
ATOM    621  N   ILE A  91      35.954  25.203  -1.741  1.00120.26           N
ATOM    622  CA  ILE A  91      37.361  25.125  -1.459  1.00120.26           C
ATOM    623  CB  ILE A  91      38.253  24.816  -2.638  1.00120.26           C
ATOM    624  CG2 ILE A  91      37.795  23.472  -3.234  1.00120.26           C
ATOM    625  CG1 ILE A  91      38.281  25.958  -3.665  1.00120.26           C
ATOM    626  CD1 ILE A  91      39.472  25.847  -4.618  1.00120.26           C
ATOM    627  C   ILE A  91      37.804  26.431  -0.892  1.00120.26           C
ATOM    628  O   ILE A  91      37.350  27.495  -1.311  1.00120.26           O
ATOM    629  N   VAL A  92      38.689  26.385   0.125  1.00149.00           N
ATOM    630  CA  VAL A  92      39.139  27.632   0.664  1.00149.00           C
ATOM    631  CB  VAL A  92      38.758  27.766   2.104  1.00149.00           C
ATOM    632  CG1 VAL A  92      39.677  26.899   2.969  1.00149.00           C
ATOM    633  CG2 VAL A  92      38.662  29.254   2.441  1.00149.00           C
ATOM    634  C   VAL A  92      40.620  27.742   0.408  1.00149.00           C
ATOM    635  O   VAL A  92      41.417  26.908   0.842  1.00149.00           O
ATOM    636  N   GLY A  93      41.006  28.789  -0.357  1.00 59.35           N
ATOM    637  CA  GLY A  93      42.381  29.102  -0.636  1.00 59.35           C
ATOM    638  C   GLY A  93      42.749  29.044  -2.105  1.00 59.35           C
ATOM    639  O   GLY A  93      42.522  28.067  -2.812  1.00 59.35           O
ATOM    640  N   GLY A  94      43.300  30.179  -2.578  1.00103.48           N
ATOM    641  CA  GLY A  94      43.901  30.537  -3.845  1.00103.48           C
ATOM    642  C   GLY A  94      45.325  30.062  -3.924  1.00103.48           C
ATOM    643  O   GLY A  94      46.026  30.432  -4.866  1.00103.48           O
ATOM    644  N   GLY A  95      45.855  29.433  -2.851  1.00 49.56           N
ATOM    645  CA  GLY A  95      47.228  28.988  -2.846  1.00 49.56           C
ATOM    646  C   GLY A  95      47.377  27.885  -3.855  1.00 49.56           C
ATOM    647  O   GLY A  95      46.388  27.344  -4.344  1.00 49.56           O
ATOM    648  N   PRO A  96      48.595  27.503  -4.163  1.00 92.16           N
ATOM    649  CA  PRO A  96      48.851  26.532  -5.198  1.00 92.16           C
ATOM    650  CD  PRO A  96      49.779  28.258  -3.795  1.00 92.16           C
ATOM    651  CB  PRO A  96      50.368  26.371  -5.230  1.00 92.16           C
ATOM    652  CG  PRO A  96      50.884  27.737  -4.731  1.00 92.16           C
ATOM    653  C   PRO A  96      48.073  25.270  -4.986  1.00 92.16           C
ATOM    654  O   PRO A  96      47.498  24.767  -5.950  1.00 92.16           O
ATOM    655  N   CYS A  97      48.034  24.745  -3.747  1.00 48.66           N
ATOM    656  CA  CYS A  97      47.351  23.517  -3.442  1.00 48.66           C
ATOM    657  CB  CYS A  97      47.634  23.048  -2.004  1.00 48.66           C
ATOM    658  SG  CYS A  97      49.389  22.658  -1.743  1.00 48.66           S
ATOM    659  C   CYS A  97      45.872  23.690  -3.563  1.00 48.66           C
ATOM    660  O   CYS A  97      45.188  22.814  -4.089  1.00 48.66           O
ATOM    661  N   GLY A  98      45.342  24.831  -3.081  1.00 40.64           N
ATOM    662  CA  GLY A  98      43.923  25.065  -3.091  1.00 40.64           C
ATOM    663  C   GLY A  98      43.424  25.003  -4.501  1.00 40.64           C
ATOM    664  O   GLY A  98      42.344  24.471  -4.748  1.00 40.64           O
ATOM    665  N   LEU A  99      44.159  25.598  -5.459  1.00111.81           N
ATOM    666  CA  LEU A  99      43.731  25.553  -6.834  1.00111.81           C
ATOM    667  CB  LEU A  99      44.465  26.494  -7.804  1.00111.81           C
ATOM    668  CG  LEU A  99      44.117  27.978  -7.632  1.00111.81           C
ATOM    669  CD1 LEU A  99      44.739  28.529  -6.355  1.00111.81           C
ATOM    670  CD2 LEU A  99      44.473  28.800  -8.879  1.00111.81           C
ATOM    671  C   LEU A  99      43.878  24.184  -7.431  1.00111.81           C
ATOM    672  O   LEU A  99      42.989  23.713  -8.138  1.00111.81           O
ATOM    673  N   ARG A 100      45.013  23.510  -7.165  1.00190.01           N
ATOM    674  CA  ARG A 100      45.317  22.247  -7.783  1.00190.01           C
ATOM    675  CB  ARG A 100      46.682  21.706  -7.321  1.00190.01           C
ATOM    676  CG  ARG A 100      47.440  20.849  -8.343  1.00190.01           C
ATOM    677  CD  ARG A 100      46.921  19.430  -8.571  1.00190.01           C
ATOM    678  NE  ARG A 100      46.135  19.444  -9.836  1.00190.01           N
ATOM    679  CZ  ARG A 100      46.247  18.433 -10.747  1.00190.01           C
ATOM    680  NH1 ARG A 100      47.154  17.431 -10.566  1.00190.01           N
ATOM    681  NH2 ARG A 100      45.440  18.419 -11.848  1.00190.01           N
ATOM    682  C   ARG A 100      44.260  21.261  -7.385  1.00190.01           C
ATOM    683  O   ARG A 100      43.760  20.505  -8.216  1.00190.01           O
ATOM    684  N   THR A 101      43.867  21.253  -6.097  1.00108.99           N
ATOM    685  CA  THR A 101      42.861  20.331  -5.659  1.00108.99           C
ATOM    686  CB  THR A 101      42.565  20.438  -4.186  1.00108.99           C
ATOM    687  OG1 THR A 101      41.654  19.422  -3.794  1.00108.99           O
ATOM    688  CG2 THR A 101      41.991  21.831  -3.873  1.00108.99           C
ATOM    689  C   THR A 101      41.604  20.609  -6.429  1.00108.99           C
ATOM    690  O   THR A 101      40.954  19.686  -6.917  1.00108.99           O
ATOM    691  N   ALA A 102      41.252  21.898  -6.597  1.00 43.99           N
ATOM    692  CA  ALA A 102      40.053  22.286  -7.292  1.00 43.99           C
ATOM    693  CB  ALA A 102      39.854  23.810  -7.337  1.00 43.99           C
ATOM    694  C   ALA A 102      40.101  21.798  -8.712  1.00 43.99           C
ATOM    695  O   ALA A 102      39.085  21.378  -9.265  1.00 43.99           O
ATOM    696  N   ILE A 103      41.283  21.844  -9.354  1.00151.47           N
ATOM    697  CA  ILE A 103      41.378  21.428 -10.721  1.00151.47           C
ATOM    698  CB  ILE A 103      42.747  21.658 -11.311  1.00151.47           C
ATOM    699  CG2 ILE A 103      43.664  20.481 -10.952  1.00151.47           C
ATOM    700  CG1 ILE A 103      42.632  21.901 -12.821  1.00151.47           C
ATOM    701  CD1 ILE A 103      41.877  20.809 -13.559  1.00151.47           C
ATOM    702  C   ILE A 103      41.006  19.970 -10.776  1.00151.47           C
ATOM    703  O   ILE A 103      40.315  19.523 -11.691  1.00151.47           O
ATOM    704  N   GLU A 104      41.453  19.183  -9.779  1.00153.05           N
ATOM    705  CA  GLU A 104      41.185  17.773  -9.735  1.00153.05           C
ATOM    706  CB  GLU A 104      42.009  17.088  -8.638  1.00153.05           C
ATOM    707  CG  GLU A 104      42.427  15.674  -9.023  1.00153.05           C
ATOM    708  CD  GLU A 104      43.488  15.793 -10.113  1.00153.05           C
ATOM    709  OE1 GLU A 104      43.550  16.860 -10.781  1.00153.05           O
ATOM    710  OE2 GLU A 104      44.254  14.810 -10.293  1.00153.05           O
ATOM    711  C   GLU A 104      39.716  17.550  -9.501  1.00153.05           C
ATOM    712  O   GLU A 104      39.131  16.607 -10.033  1.00153.05           O
ATOM    713  N   LEU A 105      39.086  18.411  -8.673  1.00113.78           N
ATOM    714  CA  LEU A 105      37.672  18.332  -8.399  1.00113.78           C
ATOM    715  CB  LEU A 105      37.195  19.368  -7.359  1.00113.78           C
ATOM    716  CG  LEU A 105      37.421  19.009  -5.874  1.00113.78           C
ATOM    717  CD1 LEU A 105      36.397  17.975  -5.397  1.00113.78           C
ATOM    718  CD2 LEU A 105      38.852  18.547  -5.581  1.00113.78           C
ATOM    719  C   LEU A 105      36.898  18.600  -9.658  1.00113.78           C
ATOM    720  O   LEU A 105      35.863  17.980  -9.896  1.00113.78           O
ATOM    721  N   ALA A 106      37.350  19.579 -10.469  1.00 47.22           N
ATOM    722  CA  ALA A 106      36.687  19.940 -11.695  1.00 47.22           C
ATOM    723  CB  ALA A 106      37.298  21.193 -12.347  1.00 47.22           C
ATOM    724  C   ALA A 106      36.769  18.824 -12.702  1.00 47.22           C
ATOM    725  O   ALA A 106      35.778  18.493 -13.350  1.00 47.22           O
ATOM    726  N   TYR A 107      37.953  18.199 -12.855  1.00 90.19           N
ATOM    727  CA  TYR A 107      38.138  17.119 -13.802  1.00 90.19           C
ATOM    728  CB  TYR A 107      39.559  16.532 -13.933  1.00 90.19           C
ATOM    729  CG  TYR A 107      40.337  17.226 -14.998  1.00 90.19           C
ATOM    730  CD1 TYR A 107      40.105  16.914 -16.319  1.00 90.19           C
ATOM    731  CD2 TYR A 107      41.286  18.170 -14.703  1.00 90.19           C
ATOM    732  CE1 TYR A 107      40.806  17.530 -17.328  1.00 90.19           C
ATOM    733  CE2 TYR A 107      41.993  18.792 -15.706  1.00 90.19           C
ATOM    734  CZ  TYR A 107      41.755  18.473 -17.021  1.00 90.19           C
ATOM    735  OH  TYR A 107      42.481  19.112 -18.049  1.00 90.19           O
ATOM    736  C   TYR A 107      37.288  15.949 -13.439  1.00 90.19           C
ATOM    737  O   TYR A 107      36.940  15.130 -14.286  1.00 90.19           O
ATOM    738  N   LEU A 108      37.059  15.780 -12.136  1.00130.47           N
ATOM    739  CA  LEU A 108      36.294  14.723 -11.554  1.00130.47           C
ATOM    740  CB  LEU A 108      36.500  14.808 -10.027  1.00130.47           C
ATOM    741  CG  LEU A 108      36.511  13.485  -9.245  1.00130.47           C
ATOM    742  CD1 LEU A 108      36.697  13.746  -7.741  1.00130.47           C
ATOM    743  CD2 LEU A 108      35.314  12.597  -9.556  1.00130.47           C
ATOM    744  C   LEU A 108      34.844  14.932 -11.944  1.00130.47           C
ATOM    745  O   LEU A 108      34.091  13.968 -12.095  1.00130.47           O
ATOM    746  N   GLY A 109      34.409  16.205 -12.129  1.00 46.51           N
ATOM    747  CA  GLY A 109      33.052  16.473 -12.553  1.00 46.51           C
ATOM    748  C   GLY A 109      32.244  17.216 -11.522  1.00 46.51           C
ATOM    749  O   GLY A 109      31.074  17.514 -11.761  1.00 46.51           O
ATOM    750  N   ALA A 110      32.834  17.570 -10.367  1.00 50.78           N
ATOM    751  CA  ALA A 110      32.070  18.233  -9.340  1.00 50.78           C
ATOM    752  CB  ALA A 110      32.704  18.141  -7.941  1.00 50.78           C
ATOM    753  C   ALA A 110      31.898  19.696  -9.623  1.00 50.78           C
ATOM    754  O   ALA A 110      32.623  20.291 -10.420  1.00 50.78           O
ATOM    755  N   LYS A 111      30.872  20.307  -8.983  1.00127.11           N
ATOM    756  CA  LYS A 111      30.728  21.728  -9.075  1.00127.11           C
ATOM    757  CB  LYS A 111      29.332  22.279  -8.736  1.00127.11           C
ATOM    758  CG  LYS A 111      29.030  22.390  -7.244  1.00127.11           C
ATOM    759  CD  LYS A 111      27.815  23.278  -6.971  1.00127.11           C
ATOM    760  CE  LYS A 111      27.967  24.685  -7.557  1.00127.11           C
ATOM    761  NZ  LYS A 111      26.731  25.470  -7.343  1.00127.11           N
ATOM    762  C   LYS A 111      31.703  22.262  -8.079  1.00127.11           C
ATOM    763  O   LYS A 111      31.718  21.831  -6.925  1.00127.11           O
ATOM    764  N   VAL A 112      32.562  23.212  -8.496  1.00 67.29           N
ATOM    765  CA  VAL A 112      33.564  23.651  -7.574  1.00 67.29           C
ATOM    766  CB  VAL A 112      34.957  23.335  -8.042  1.00 67.29           C
ATOM    767  CG1 VAL A 112      35.965  23.838  -6.996  1.00 67.29           C
ATOM    768  CG2 VAL A 112      35.047  21.823  -8.320  1.00 67.29           C
ATOM    769  C   VAL A 112      33.460  25.131  -7.383  1.00 67.29           C
ATOM    770  O   VAL A 112      33.605  25.915  -8.321  1.00 67.29           O
ATOM    771  N   VAL A 113      33.218  25.541  -6.124  1.00 59.82           N
ATOM    772  CA  VAL A 113      33.137  26.923  -5.743  1.00 59.82           C
ATOM    773  CB  VAL A 113      31.936  27.226  -4.898  1.00 59.82           C
ATOM    774  CG1 VAL A 113      32.060  28.659  -4.357  1.00 59.82           C
ATOM    775  CG2 VAL A 113      30.676  26.980  -5.744  1.00 59.82           C
ATOM    776  C   VAL A 113      34.334  27.187  -4.881  1.00 59.82           C
ATOM    777  O   VAL A 113      34.604  26.426  -3.952  1.00 59.82           O
ATOM    778  N   VAL A 114      35.074  28.286  -5.153  1.00 66.54           N
ATOM    779  CA  VAL A 114      36.300  28.534  -4.435  1.00 66.54           C
ATOM    780  CB  VAL A 114      37.472  28.538  -5.372  1.00 66.54           C
ATOM    781  CG1 VAL A 114      38.753  28.806  -4.566  1.00 66.54           C
ATOM    782  CG2 VAL A 114      37.449  27.256  -6.221  1.00 66.54           C
ATOM    783  C   VAL A 114      36.261  29.904  -3.824  1.00 66.54           C
ATOM    784  O   VAL A 114      35.897  30.877  -4.482  1.00 66.54           O
ATOM    785  N   VAL A 115      36.690  30.020  -2.550  1.00130.56           N
ATOM    786  CA  VAL A 115      36.648  31.275  -1.842  1.00130.56           C
ATOM    787  CB  VAL A 115      35.880  31.119  -0.566  1.00130.56           C
ATOM    788  CG1 VAL A 115      35.841  32.455   0.162  1.00130.56           C
ATOM    789  CG2 VAL A 115      34.496  30.521  -0.863  1.00130.56           C
ATOM    790  C   VAL A 115      38.054  31.661  -1.477  1.00130.56           C
ATOM    791  O   VAL A 115      38.846  30.805  -1.085  1.00130.56           O
ATOM    792  N   GLU A 116      38.407  32.966  -1.598  1.00128.33           N
ATOM    793  CA  GLU A 116      39.753  33.387  -1.286  1.00128.33           C
ATOM    794  CB  GLU A 116      40.604  33.627  -2.551  1.00128.33           C
ATOM    795  CG  GLU A 116      42.103  33.322  -2.424  1.00128.33           C
ATOM    796  CD  GLU A 116      42.660  33.859  -1.115  1.00128.33           C
ATOM    797  OE1 GLU A 116      42.406  33.210  -0.065  1.00128.33           O
ATOM    798  OE2 GLU A 116      43.362  34.905  -1.148  1.00128.33           O
ATOM    799  C   GLU A 116      39.698  34.692  -0.539  1.00128.33           C
ATOM    800  O   GLU A 116      39.087  35.662  -0.984  1.00128.33           O
ATOM    801  N   LYS A 117      40.396  34.750   0.609  1.00 96.00           N
ATOM    802  CA  LYS A 117      40.428  35.886   1.490  1.00 96.00           C
ATOM    803  CB  LYS A 117      41.208  35.582   2.781  1.00 96.00           C
ATOM    804  CG  LYS A 117      41.267  36.763   3.747  1.00 96.00           C
ATOM    805  CD  LYS A 117      39.901  37.134   4.328  1.00 96.00           C
ATOM    806  CE  LYS A 117      39.923  38.402   5.182  1.00 96.00           C
ATOM    807  NZ  LYS A 117      38.552  38.724   5.634  1.00 96.00           N
ATOM    808  C   LYS A 117      41.063  37.088   0.848  1.00 96.00           C
ATOM    809  O   LYS A 117      40.630  38.211   1.105  1.00 96.00           O
ATOM    810  N   ARG A 118      42.103  36.904   0.002  1.00177.14           N
ATOM    811  CA  ARG A 118      42.849  38.037  -0.498  1.00177.14           C
ATOM    812  CB  ARG A 118      44.354  37.863  -0.281  1.00177.14           C
ATOM    813  CG  ARG A 118      45.150  39.139  -0.529  1.00177.14           C
ATOM    814  CD  ARG A 118      44.949  40.213   0.543  1.00177.14           C
ATOM    815  NE  ARG A 118      45.636  39.746   1.781  1.00177.14           N
ATOM    816  CZ  ARG A 118      44.941  39.054   2.730  1.00177.14           C
ATOM    817  NH1 ARG A 118      43.613  38.795   2.554  1.00177.14           N
ATOM    818  NH2 ARG A 118      45.571  38.628   3.864  1.00177.14           N
ATOM    819  C   ARG A 118      42.597  38.279  -1.961  1.00177.14           C
ATOM    820  O   ARG A 118      41.999  37.459  -2.656  1.00177.14           O
ATOM    821  N   ASP A 119      42.952  39.512  -2.400  1.00 93.58           N
ATOM    822  CA  ASP A 119      42.850  40.055  -3.733  1.00 93.58           C
ATOM    823  CB  ASP A 119      42.800  41.596  -3.719  1.00 93.58           C
ATOM    824  CG  ASP A 119      42.317  42.098  -5.077  1.00 93.58           C
ATOM    825  OD1 ASP A 119      41.822  41.262  -5.879  1.00 93.58           O
ATOM    826  OD2 ASP A 119      42.431  43.327  -5.328  1.00 93.58           O
ATOM    827  C   ASP A 119      43.955  39.675  -4.699  1.00 93.58           C
ATOM    828  O   ASP A 119      43.704  39.562  -5.897  1.00 93.58           O
ATOM    829  N   SER A 120      45.223  39.505  -4.260  1.00 97.91           N
ATOM    830  CA  SER A 120      46.228  39.347  -5.288  1.00 97.91           C
ATOM    831  CB  SER A 120      47.002  40.647  -5.582  1.00 97.91           C
ATOM    832  OG  SER A 120      47.971  40.429  -6.597  1.00 97.91           O
ATOM    833  C   SER A 120      47.252  38.317  -4.907  1.00 97.91           C
ATOM    834  O   SER A 120      47.355  37.903  -3.754  1.00 97.91           O
ATOM    835  N   PHE A 121      48.028  37.855  -5.915  1.00113.12           N
ATOM    836  CA  PHE A 121      49.098  36.932  -5.694  1.00113.12           C
ATOM    837  CB  PHE A 121      49.237  35.812  -6.746  1.00113.12           C
ATOM    838  CG  PHE A 121      47.960  35.035  -6.757  1.00113.12           C
ATOM    839  CD1 PHE A 121      47.448  34.493  -5.600  1.00113.12           C
ATOM    840  CD2 PHE A 121      47.294  34.799  -7.940  1.00113.12           C
ATOM    841  CE1 PHE A 121      46.274  33.776  -5.623  1.00113.12           C
ATOM    842  CE2 PHE A 121      46.122  34.084  -7.973  1.00113.12           C
ATOM    843  CZ  PHE A 121      45.605  33.574  -6.808  1.00113.12           C
ATOM    844  C   PHE A 121      50.335  37.763  -5.711  1.00113.12           C
ATOM    845  O   PHE A 121      50.678  38.343  -6.741  1.00113.12           O
ATOM    846  N   SER A 122      51.046  37.843  -4.564  1.00142.66           N
ATOM    847  CA  SER A 122      52.135  38.775  -4.539  1.00142.66           C
ATOM    848  CB  SER A 122      51.787  40.016  -3.699  1.00142.66           C
ATOM    849  OG  SER A 122      52.873  40.927  -3.693  1.00142.66           O
ATOM    850  C   SER A 122      53.388  38.171  -3.956  1.00142.66           C
ATOM    851  O   SER A 122      54.404  38.856  -3.846  1.00142.66           O
ATOM    852  N   ARG A 123      53.385  36.872  -3.599  1.00148.72           N
ATOM    853  CA  ARG A 123      54.569  36.288  -3.016  1.00148.72           C
ATOM    854  CB  ARG A 123      54.336  34.922  -2.354  1.00148.72           C
ATOM    855  CG  ARG A 123      53.269  34.869  -1.270  1.00148.72           C
ATOM    856  CD  ARG A 123      53.114  33.444  -0.733  1.00148.72           C
ATOM    857  NE  ARG A 123      51.821  33.359  -0.003  1.00148.72           N
ATOM    858  CZ  ARG A 123      50.971  32.330  -0.283  1.00148.72           C
ATOM    859  NH1 ARG A 123      51.294  31.423  -1.249  1.00148.72           N
ATOM    860  NH2 ARG A 123      49.796  32.206   0.397  1.00148.72           N
ATOM    861  C   ARG A 123      55.560  35.997  -4.112  1.00148.72           C
ATOM    862  O   ARG A 123      55.216  35.369  -5.111  1.00148.72           O
ATOM    863  N   ASN A 124      56.841  36.395  -3.941  1.00112.16           N
ATOM    864  CA  ASN A 124      57.802  36.144  -4.989  1.00112.16           C
ATOM    865  CB  ASN A 124      58.703  37.361  -5.265  1.00112.16           C
ATOM    866  CG  ASN A 124      57.847  38.455  -5.886  1.00112.16           C
ATOM    867  OD1 ASN A 124      57.753  39.563  -5.361  1.00112.16           O
ATOM    868  ND2 ASN A 124      57.202  38.136  -7.040  1.00112.16           N
ATOM    869  C   ASN A 124      58.721  35.013  -4.600  1.00112.16           C
ATOM    870  O   ASN A 124      59.700  34.741  -5.294  1.00112.16           O
ATOM    871  N   ASN A 125      58.394  34.267  -3.527  1.00 62.90           N
ATOM    872  CA  ASN A 125      59.302  33.257  -3.036  1.00 62.90           C
ATOM    873  CB  ASN A 125      58.913  32.717  -1.652  1.00 62.90           C
ATOM    874  CG  ASN A 125      59.101  33.840  -0.643  1.00 62.90           C
ATOM    875  OD1 ASN A 125      60.211  34.331  -0.442  1.00 62.90           O
ATOM    876  ND2 ASN A 125      57.984  34.266   0.005  1.00 62.90           N
ATOM    877  C   ASN A 125      59.384  32.076  -3.968  1.00 62.90           C
ATOM    878  O   ASN A 125      58.370  31.571  -4.448  1.00 62.90           O
ATOM    879  N   VAL A 126      60.620  31.585  -4.232  1.00152.87           N
ATOM    880  CA  VAL A 126      60.762  30.445  -5.097  1.00152.87           C
ATOM    881  CB  VAL A 126      62.043  30.315  -5.875  1.00152.87           C
ATOM    882  CG1 VAL A 126      62.049  31.313  -7.027  1.00152.87           C
ATOM    883  CG2 VAL A 126      63.214  30.506  -4.921  1.00152.87           C
ATOM    884  C   VAL A 126      60.601  29.169  -4.330  1.00152.87           C
ATOM    885  O   VAL A 126      61.191  28.963  -3.269  1.00152.87           O
ATOM    886  N   LEU A 127      59.792  28.257  -4.903  1.00 70.81           N
ATOM    887  CA  LEU A 127      59.506  26.983  -4.313  1.00 70.81           C
ATOM    888  CB  LEU A 127      58.018  26.608  -4.437  1.00 70.81           C
ATOM    889  CG  LEU A 127      57.049  27.644  -3.834  1.00 70.81           C
ATOM    890  CD1 LEU A 127      55.583  27.205  -3.995  1.00 70.81           C
ATOM    891  CD2 LEU A 127      57.406  27.970  -2.376  1.00 70.81           C
ATOM    892  C   LEU A 127      60.250  25.956  -5.123  1.00 70.81           C
ATOM    893  O   LEU A 127      60.373  26.079  -6.341  1.00 70.81           O
ATOM    894  N   HIS A 128      60.768  24.910  -4.450  1.00 67.57           N
ATOM    895  CA  HIS A 128      61.494  23.834  -5.076  1.00 67.57           C
ATOM    896  ND1 HIS A 128      64.676  22.375  -5.049  1.00 67.57           N
ATOM    897  CG  HIS A 128      63.372  22.133  -4.680  1.00 67.57           C
ATOM    898  CB  HIS A 128      62.472  23.172  -4.089  1.00 67.57           C
ATOM    899  NE2 HIS A 128      64.284  20.225  -5.460  1.00 67.57           N
ATOM    900  CD2 HIS A 128      63.148  20.816  -4.938  1.00 67.57           C
ATOM    901  CE1 HIS A 128      65.174  21.200  -5.506  1.00 67.57           C
ATOM    902  C   HIS A 128      60.488  22.788  -5.469  1.00 67.57           C
ATOM    903  O   HIS A 128      59.598  22.462  -4.684  1.00 67.57           O
ATOM    904  N   LEU A 129      60.597  22.238  -6.701  1.00119.71           N
ATOM    905  CA  LEU A 129      59.627  21.263  -7.123  1.00119.71           C
ATOM    906  CB  LEU A 129      58.851  21.600  -8.415  1.00119.71           C
ATOM    907  CG  LEU A 129      58.059  22.922  -8.349  1.00119.71           C
ATOM    908  CD1 LEU A 129      58.950  24.126  -8.673  1.00119.71           C
ATOM    909  CD2 LEU A 129      56.775  22.874  -9.182  1.00119.71           C
ATOM    910  C   LEU A 129      60.273  19.929  -7.320  1.00119.71           C
ATOM    911  O   LEU A 129      61.474  19.826  -7.564  1.00119.71           O
ATOM    912  N   TRP A 130      59.462  18.861  -7.164  1.00 66.57           N
ATOM    913  CA  TRP A 130      59.888  17.508  -7.373  1.00 66.57           C
ATOM    914  CB  TRP A 130      59.131  16.487  -6.501  1.00 66.57           C
ATOM    915  CG  TRP A 130      59.409  16.612  -5.020  1.00 66.57           C
ATOM    916  CD2 TRP A 130      58.902  15.706  -4.028  1.00 66.57           C
ATOM    917  CD1 TRP A 130      60.153  17.539  -4.350  1.00 66.57           C
ATOM    918  NE1 TRP A 130      60.141  17.267  -3.002  1.00 66.57           N
ATOM    919  CE2 TRP A 130      59.375  16.141  -2.790  1.00 66.57           C
ATOM    920  CE3 TRP A 130      58.108  14.600  -4.140  1.00 66.57           C
ATOM    921  CZ2 TRP A 130      59.060  15.474  -1.640  1.00 66.57           C
ATOM    922  CZ3 TRP A 130      57.792  13.930  -2.979  1.00 66.57           C
ATOM    923  CH2 TRP A 130      58.259  14.359  -1.754  1.00 66.57           C
ATOM    924  C   TRP A 130      59.612  17.176  -8.811  1.00 66.57           C
ATOM    925  O   TRP A 130      58.808  17.839  -9.463  1.00 66.57           O
ATOM    926  N   PRO A 131      60.252  16.165  -9.334  1.00128.55           N
ATOM    927  CA  PRO A 131      60.074  15.797 -10.712  1.00128.55           C
ATOM    928  CD  PRO A 131      61.486  15.646  -8.772  1.00128.55           C
ATOM    929  CB  PRO A 131      61.040  14.637 -10.949  1.00128.55           C
ATOM    930  CG  PRO A 131      62.169  14.898  -9.931  1.00128.55           C
ATOM    931  C   PRO A 131      58.637  15.495 -10.991  1.00128.55           C
ATOM    932  O   PRO A 131      58.170  15.771 -12.095  1.00128.55           O
ATOM    933  N   PHE A 132      57.925  14.935  -9.999  1.00 99.47           N
ATOM    934  CA  PHE A 132      56.525  14.649 -10.078  1.00 99.47           C
ATOM    935  CB  PHE A 132      56.065  13.962  -8.764  1.00 99.47           C
ATOM    936  CG  PHE A 132      54.909  14.634  -8.084  1.00 99.47           C
ATOM    937  CD1 PHE A 132      53.599  14.421  -8.438  1.00 99.47           C
ATOM    938  CD2 PHE A 132      55.154  15.481  -7.026  1.00 99.47           C
ATOM    939  CE1 PHE A 132      52.564  15.046  -7.784  1.00 99.47           C
ATOM    940  CE2 PHE A 132      54.129  16.112  -6.361  1.00 99.47           C
ATOM    941  CZ  PHE A 132      52.827  15.898  -6.740  1.00 99.47           C
ATOM    942  C   PHE A 132      55.786  15.933 -10.302  1.00 99.47           C
ATOM    943  O   PHE A 132      54.951  16.033 -11.195  1.00 99.47           O
ATOM    944  N   THR A 133      56.090  16.976  -9.520  1.00132.84           N
ATOM    945  CA  THR A 133      55.398  18.225  -9.690  1.00132.84           C
ATOM    946  CB  THR A 133      55.670  19.249  -8.622  1.00132.84           C
ATOM    947  OG1 THR A 133      57.064  19.462  -8.473  1.00132.84           O
ATOM    948  CG2 THR A 133      55.035  18.804  -7.301  1.00132.84           C
ATOM    949  C   THR A 133      55.736  18.845 -11.007  1.00132.84           C
ATOM    950  O   THR A 133      54.874  19.438 -11.653  1.00132.84           O
ATOM    951  N   ILE A 134      56.999  18.730 -11.450  1.00 46.21           N
ATOM    952  CA  ILE A 134      57.381  19.393 -12.662  1.00 46.21           C
ATOM    953  CB  ILE A 134      58.836  19.201 -12.984  1.00 46.21           C
ATOM    954  CG2 ILE A 134      59.108  19.815 -14.367  1.00 46.21           C
ATOM    955  CG1 ILE A 134      59.709  19.801 -11.866  1.00 46.21           C
ATOM    956  CD1 ILE A 134      61.181  19.400 -11.953  1.00 46.21           C
ATOM    957  C   ILE A 134      56.570  18.845 -13.799  1.00 46.21           C
ATOM    958  O   ILE A 134      56.023  19.606 -14.597  1.00 46.21           O
ATOM    959  N   HIS A 135      56.454  17.507 -13.896  1.00 47.26           N
ATOM    960  CA  HIS A 135      55.720  16.922 -14.980  1.00 47.26           C
ATOM    961  ND1 HIS A 135      53.801  14.600 -16.314  1.00 47.26           N
ATOM    962  CG  HIS A 135      55.159  14.821 -16.277  1.00 47.26           C
ATOM    963  CB  HIS A 135      55.881  15.403 -15.095  1.00 47.26           C
ATOM    964  NE2 HIS A 135      54.606  13.934 -18.277  1.00 47.26           N
ATOM    965  CD2 HIS A 135      55.635  14.408 -17.483  1.00 47.26           C
ATOM    966  CE1 HIS A 135      53.523  14.070 -17.532  1.00 47.26           C
ATOM    967  C   HIS A 135      54.259  17.243 -14.859  1.00 47.26           C
ATOM    968  O   HIS A 135      53.595  17.484 -15.865  1.00 47.26           O
ATOM    969  N   ASP A 136      53.715  17.266 -13.626  1.00 59.01           N
ATOM    970  CA  ASP A 136      52.309  17.511 -13.440  1.00 59.01           C
ATOM    971  CB  ASP A 136      51.918  17.555 -11.947  1.00 59.01           C
ATOM    972  CG  ASP A 136      50.398  17.619 -11.805  1.00 59.01           C
ATOM    973  OD1 ASP A 136      49.687  17.181 -12.748  1.00 59.01           O
ATOM    974  OD2 ASP A 136      49.929  18.113 -10.745  1.00 59.01           O
ATOM    975  C   ASP A 136      51.971  18.849 -14.028  1.00 59.01           C
ATOM    976  O   ASP A 136      50.986  18.988 -14.752  1.00 59.01           O
ATOM    977  N   LEU A 137      52.796  19.870 -13.730  1.00102.62           N
ATOM    978  CA  LEU A 137      52.603  21.208 -14.221  1.00102.62           C
ATOM    979  CB  LEU A 137      53.658  22.178 -13.641  1.00102.62           C
ATOM    980  CG  LEU A 137      53.467  22.608 -12.164  1.00102.62           C
ATOM    981  CD1 LEU A 137      52.476  23.769 -12.037  1.00102.62           C
ATOM    982  CD2 LEU A 137      53.048  21.442 -11.258  1.00102.62           C
ATOM    983  C   LEU A 137      52.752  21.207 -15.713  1.00102.62           C
ATOM    984  O   LEU A 137      51.971  21.835 -16.426  1.00102.62           O
ATOM    985  N   ARG A 138      53.762  20.481 -16.228  1.00 90.54           N
ATOM    986  CA  ARG A 138      54.001  20.462 -17.643  1.00 90.54           C
ATOM    987  CB  ARG A 138      55.267  19.680 -18.039  1.00 90.54           C
ATOM    988  CG  ARG A 138      56.553  20.423 -17.666  1.00 90.54           C
ATOM    989  CD  ARG A 138      57.830  19.834 -18.273  1.00 90.54           C
ATOM    990  NE  ARG A 138      58.136  18.561 -17.562  1.00 90.54           N
ATOM    991  CZ  ARG A 138      57.595  17.385 -17.992  1.00 90.54           C
ATOM    992  NH1 ARG A 138      56.751  17.370 -19.064  1.00 90.54           N
ATOM    993  NH2 ARG A 138      57.908  16.221 -17.351  1.00 90.54           N
ATOM    994  C   ARG A 138      52.815  19.862 -18.340  1.00 90.54           C
ATOM    995  O   ARG A 138      52.431  20.317 -19.415  1.00 90.54           O
ATOM    996  N   GLY A 139      52.210  18.817 -17.745  1.00 43.02           N
ATOM    997  CA  GLY A 139      51.074  18.122 -18.295  1.00 43.02           C
ATOM    998  C   GLY A 139      49.865  19.008 -18.331  1.00 43.02           C
ATOM    999  O   GLY A 139      48.983  18.830 -19.171  1.00 43.02           O
ATOM   1000  N   LEU A 140      49.756  19.909 -17.338  1.00 94.48           N
ATOM   1001  CA  LEU A 140      48.708  20.879 -17.171  1.00 94.48           C
ATOM   1002  CB  LEU A 140      48.704  21.522 -15.771  1.00 94.48           C
ATOM   1003  CG  LEU A 140      48.268  20.534 -14.670  1.00 94.48           C
ATOM   1004  CD1 LEU A 140      48.268  21.184 -13.276  1.00 94.48           C
ATOM   1005  CD2 LEU A 140      46.914  19.899 -15.021  1.00 94.48           C
ATOM   1006  C   LEU A 140      48.833  21.958 -18.207  1.00 94.48           C
ATOM   1007  O   LEU A 140      47.906  22.749 -18.394  1.00 94.48           O
ATOM   1008  N   GLY A 141      50.014  22.076 -18.852  1.00 43.54           N
ATOM   1009  CA  GLY A 141      50.172  23.063 -19.886  1.00 43.54           C
ATOM   1010  C   GLY A 141      50.863  24.285 -19.376  1.00 43.54           C
ATOM   1011  O   GLY A 141      50.648  25.382 -19.886  1.00 43.54           O
ATOM   1012  N   ALA A 142      51.765  24.108 -18.395  1.00 48.04           N
ATOM   1013  CA  ALA A 142      52.479  25.187 -17.776  1.00 48.04           C
ATOM   1014  CB  ALA A 142      53.491  24.706 -16.721  1.00 48.04           C
ATOM   1015  C   ALA A 142      53.243  25.947 -18.817  1.00 48.04           C
ATOM   1016  O   ALA A 142      53.449  27.151 -18.679  1.00 48.04           O
ATOM   1017  N   LYS A 143      53.710  25.263 -19.875  1.00153.53           N
ATOM   1018  CA  LYS A 143      54.515  25.901 -20.880  1.00153.53           C
ATOM   1019  CB  LYS A 143      54.914  24.944 -22.015  1.00153.53           C
ATOM   1020  CG  LYS A 143      55.879  23.845 -21.577  1.00153.53           C
ATOM   1021  CD  LYS A 143      57.191  24.395 -21.016  1.00153.53           C
ATOM   1022  CE  LYS A 143      58.006  25.193 -22.035  1.00153.53           C
ATOM   1023  NZ  LYS A 143      59.254  25.685 -21.410  1.00153.53           N
ATOM   1024  C   LYS A 143      53.790  27.042 -21.534  1.00153.53           C
ATOM   1025  O   LYS A 143      54.345  28.131 -21.674  1.00153.53           O
ATOM   1026  N   LYS A 144      52.524  26.841 -21.939  1.00128.18           N
ATOM   1027  CA  LYS A 144      51.837  27.860 -22.687  1.00128.18           C
ATOM   1028  CB  LYS A 144      50.430  27.414 -23.129  1.00128.18           C
ATOM   1029  CG  LYS A 144      49.886  28.166 -24.347  1.00128.18           C
ATOM   1030  CD  LYS A 144      49.788  29.681 -24.178  1.00128.18           C
ATOM   1031  CE  LYS A 144      49.241  30.393 -25.418  1.00128.18           C
ATOM   1032  NZ  LYS A 144      50.183  30.240 -26.549  1.00128.18           N
ATOM   1033  C   LYS A 144      51.689  29.099 -21.851  1.00128.18           C
ATOM   1034  O   LYS A 144      51.955  30.208 -22.312  1.00128.18           O
ATOM   1035  N   PHE A 145      51.261  28.931 -20.587  1.00 86.60           N
ATOM   1036  CA  PHE A 145      51.012  30.021 -19.687  1.00 86.60           C
ATOM   1037  CB  PHE A 145      50.319  29.571 -18.386  1.00 86.60           C
ATOM   1038  CG  PHE A 145      49.062  28.856 -18.754  1.00 86.60           C
ATOM   1039  CD1 PHE A 145      47.957  29.542 -19.203  1.00 86.60           C
ATOM   1040  CD2 PHE A 145      48.987  27.487 -18.634  1.00 86.60           C
ATOM   1041  CE1 PHE A 145      46.804  28.868 -19.537  1.00 86.60           C
ATOM   1042  CE2 PHE A 145      47.837  26.809 -18.966  1.00 86.60           C
ATOM   1043  CZ  PHE A 145      46.741  27.501 -19.420  1.00 86.60           C
ATOM   1044  C   PHE A 145      52.307  30.665 -19.285  1.00 86.60           C
ATOM   1045  O   PHE A 145      52.341  31.871 -19.040  1.00 86.60           O
ATOM   1046  N   TYR A 146      53.386  29.861 -19.137  1.00119.41           N
ATOM   1047  CA  TYR A 146      54.614  30.385 -18.595  1.00119.41           C
ATOM   1048  CB  TYR A 146      54.671  29.943 -17.118  1.00119.41           C
ATOM   1049  CG  TYR A 146      55.840  30.427 -16.338  1.00119.41           C
ATOM   1050  CD1 TYR A 146      56.076  31.771 -16.176  1.00119.41           C
ATOM   1051  CD2 TYR A 146      56.653  29.521 -15.696  1.00119.41           C
ATOM   1052  CE1 TYR A 146      57.141  32.202 -15.422  1.00119.41           C
ATOM   1053  CE2 TYR A 146      57.718  29.945 -14.940  1.00119.41           C
ATOM   1054  CZ  TYR A 146      57.964  31.290 -14.806  1.00119.41           C
ATOM   1055  OH  TYR A 146      59.055  31.733 -14.030  1.00119.41           O
ATOM   1056  C   TYR A 146      55.803  29.856 -19.363  1.00119.41           C
ATOM   1057  O   TYR A 146      56.064  28.654 -19.371  1.00119.41           O
ATOM   1058  N   GLY A 147      56.548  30.753 -20.049  1.00 42.91           N
ATOM   1059  CA  GLY A 147      57.735  30.425 -20.807  1.00 42.91           C
ATOM   1060  C   GLY A 147      58.902  30.095 -19.915  1.00 42.91           C
ATOM   1061  O   GLY A 147      59.682  29.185 -20.188  1.00 42.91           O
ATOM   1062  N   LYS A 148      59.028  30.861 -18.818  1.00134.63           N
ATOM   1063  CA  LYS A 148      60.077  30.885 -17.832  1.00134.63           C
ATOM   1064  CB  LYS A 148      59.975  32.083 -16.873  1.00134.63           C
ATOM   1065  CG  LYS A 148      60.217  33.428 -17.562  1.00134.63           C
ATOM   1066  CD  LYS A 148      59.806  34.636 -16.718  1.00134.63           C
ATOM   1067  CE  LYS A 148      60.052  35.976 -17.413  1.00134.63           C
ATOM   1068  NZ  LYS A 148      59.630  37.088 -16.532  1.00134.63           N
ATOM   1069  C   LYS A 148      60.083  29.629 -17.013  1.00134.63           C
ATOM   1070  O   LYS A 148      60.780  29.560 -16.003  1.00134.63           O
ATOM   1071  N   PHE A 149      59.201  28.666 -17.330  1.00107.85           N
ATOM   1072  CA  PHE A 149      59.085  27.438 -16.583  1.00107.85           C
ATOM   1073  CB  PHE A 149      57.943  26.539 -17.100  1.00107.85           C
ATOM   1074  CG  PHE A 149      57.601  25.522 -16.062  1.00107.85           C
ATOM   1075  CD1 PHE A 149      56.802  25.871 -14.996  1.00107.85           C
ATOM   1076  CD2 PHE A 149      58.051  24.225 -16.154  1.00107.85           C
ATOM   1077  CE1 PHE A 149      56.468  24.950 -14.030  1.00107.85           C
ATOM   1078  CE2 PHE A 149      57.720  23.300 -15.190  1.00107.85           C
ATOM   1079  CZ  PHE A 149      56.928  23.660 -14.125  1.00107.85           C
ATOM   1080  C   PHE A 149      60.376  26.670 -16.636  1.00107.85           C
ATOM   1081  O   PHE A 149      61.223  26.940 -17.485  1.00107.85           O
ATOM   1082  N   CYS A 150      60.526  25.699 -15.692  1.00102.13           N
ATOM   1083  CA  CYS A 150      61.680  24.866 -15.420  1.00102.13           C
ATOM   1084  CB  CYS A 150      61.314  23.446 -14.948  1.00102.13           C
ATOM   1085  SG  CYS A 150      60.478  23.438 -13.332  1.00102.13           S
ATOM   1086  C   CYS A 150      62.550  24.744 -16.626  1.00102.13           C
ATOM   1087  O   CYS A 150      62.335  23.906 -17.501  1.00102.13           O
ATOM   1088  N   ALA A 151      63.557  25.636 -16.679  1.00 67.85           N
ATOM   1089  CA  ALA A 151      64.512  25.728 -17.738  1.00 67.85           C
ATOM   1090  CB  ALA A 151      65.177  27.109 -17.837  1.00 67.85           C
ATOM   1091  C   ALA A 151      65.567  24.717 -17.466  1.00 67.85           C
ATOM   1092  O   ALA A 151      65.695  24.264 -16.331  1.00 67.85           O
ATOM   1093  N   GLY A 152      66.347  24.370 -18.514  1.00113.96           N
ATOM   1094  CA  GLY A 152      67.341  23.333 -18.499  1.00113.96           C
ATOM   1095  C   GLY A 152      68.088  23.319 -17.216  1.00113.96           C
ATOM   1096  O   GLY A 152      69.004  24.119 -17.028  1.00113.96           O
ATOM   1097  N   SER A 153      67.671  22.383 -16.326  1.00240.10           N
ATOM   1098  CA  SER A 153      68.250  22.089 -15.045  1.00240.10           C
ATOM   1099  CB  SER A 153      69.571  22.812 -14.713  1.00240.10           C
ATOM   1100  OG  SER A 153      70.025  22.428 -13.423  1.00240.10           O
ATOM   1101  C   SER A 153      67.285  22.419 -13.948  1.00240.10           C
ATOM   1102  O   SER A 153      67.032  21.595 -13.071  1.00240.10           O
ATOM   1103  N   ILE A 154      66.721  23.645 -13.978  1.00167.95           N
ATOM   1104  CA  ILE A 154      65.956  24.182 -12.883  1.00167.95           C
ATOM   1105  CB  ILE A 154      65.721  25.662 -12.978  1.00167.95           C
ATOM   1106  CG2 ILE A 154      67.090  26.362 -12.955  1.00167.95           C
ATOM   1107  CG1 ILE A 154      64.875  26.001 -14.211  1.00167.95           C
ATOM   1108  CD1 ILE A 154      64.348  27.436 -14.212  1.00167.95           C
ATOM   1109  C   ILE A 154      64.630  23.517 -12.640  1.00167.95           C
ATOM   1110  O   ILE A 154      63.828  23.264 -13.537  1.00167.95           O
ATOM   1111  N   ASP A 155      64.479  23.117 -11.363  1.00154.32           N
ATOM   1112  CA  ASP A 155      63.391  22.518 -10.642  1.00154.32           C
ATOM   1113  CB  ASP A 155      63.887  21.406  -9.702  1.00154.32           C
ATOM   1114  CG  ASP A 155      65.003  21.969  -8.837  1.00154.32           C
ATOM   1115  OD1 ASP A 155      65.133  23.219  -8.761  1.00154.32           O
ATOM   1116  OD2 ASP A 155      65.765  21.146  -8.265  1.00154.32           O
ATOM   1117  C   ASP A 155      62.465  23.470  -9.897  1.00154.32           C
ATOM   1118  O   ASP A 155      61.684  23.002  -9.072  1.00154.32           O
ATOM   1119  N   HIS A 156      62.575  24.813 -10.009  1.00111.23           N
ATOM   1120  CA  HIS A 156      61.778  25.622  -9.103  1.00111.23           C
ATOM   1121  ND1 HIS A 156      63.397  28.346  -9.511  1.00111.23           N
ATOM   1122  CG  HIS A 156      63.684  27.208  -8.793  1.00111.23           C
ATOM   1123  CB  HIS A 156      62.651  26.384  -8.092  1.00111.23           C
ATOM   1124  NE2 HIS A 156      65.589  28.023  -9.684  1.00111.23           N
ATOM   1125  CD2 HIS A 156      65.028  27.026  -8.906  1.00111.23           C
ATOM   1126  CE1 HIS A 156      64.571  28.792 -10.023  1.00111.23           C
ATOM   1127  C   HIS A 156      60.884  26.657  -9.753  1.00111.23           C
ATOM   1128  O   HIS A 156      61.007  26.953 -10.941  1.00111.23           O
ATOM   1129  N   ILE A 157      59.918  27.211  -8.957  1.00 66.68           N
ATOM   1130  CA  ILE A 157      59.005  28.230  -9.424  1.00 66.68           C
ATOM   1131  CB  ILE A 157      57.752  27.658 -10.022  1.00 66.68           C
ATOM   1132  CG2 ILE A 157      56.947  26.959  -8.910  1.00 66.68           C
ATOM   1133  CG1 ILE A 157      56.975  28.750 -10.772  1.00 66.68           C
ATOM   1134  CD1 ILE A 157      55.886  28.197 -11.691  1.00 66.68           C
ATOM   1135  C   ILE A 157      58.586  29.133  -8.283  1.00 66.68           C
ATOM   1136  O   ILE A 157      58.456  28.689  -7.142  1.00 66.68           O
ATOM   1137  N   SER A 158      58.346  30.438  -8.575  1.00 53.95           N
ATOM   1138  CA  SER A 158      57.901  31.399  -7.589  1.00 53.95           C
ATOM   1139  CB  SER A 158      58.023  32.857  -8.070  1.00 53.95           C
ATOM   1140  OG  SER A 158      57.175  33.069  -9.191  1.00 53.95           O
ATOM   1141  C   SER A 158      56.446  31.118  -7.292  1.00 53.95           C
ATOM   1142  O   SER A 158      55.717  30.648  -8.165  1.00 53.95           O
ATOM   1143  N   ILE A 159      55.967  31.444  -6.066  1.00107.13           N
ATOM   1144  CA  ILE A 159      54.631  31.042  -5.685  1.00107.13           C
ATOM   1145  CB  ILE A 159      54.171  31.399  -4.293  1.00107.13           C
ATOM   1146  CG2 ILE A 159      52.720  30.914  -4.185  1.00107.13           C
ATOM   1147  CG1 ILE A 159      55.052  30.820  -3.175  1.00107.13           C
ATOM   1148  CD1 ILE A 159      56.214  31.720  -2.779  1.00107.13           C
ATOM   1149  C   ILE A 159      53.612  31.669  -6.592  1.00107.13           C
ATOM   1150  O   ILE A 159      52.650  31.010  -6.985  1.00107.13           O
ATOM   1151  N   ARG A 160      53.774  32.965  -6.928  1.00168.64           N
ATOM   1152  CA  ARG A 160      52.806  33.659  -7.739  1.00168.64           C
ATOM   1153  CB  ARG A 160      53.189  35.112  -8.049  1.00168.64           C
ATOM   1154  CG  ARG A 160      53.230  36.062  -6.863  1.00168.64           C
ATOM   1155  CD  ARG A 160      53.756  37.447  -7.249  1.00168.64           C
ATOM   1156  NE  ARG A 160      52.830  38.017  -8.271  1.00168.64           N
ATOM   1157  CZ  ARG A 160      53.023  37.779  -9.602  1.00168.64           C
ATOM   1158  NH1 ARG A 160      54.064  37.002 -10.020  1.00168.64           N
ATOM   1159  NH2 ARG A 160      52.172  38.321 -10.521  1.00168.64           N
ATOM   1160  C   ARG A 160      52.740  33.038  -9.094  1.00168.64           C
ATOM   1161  O   ARG A 160      51.660  32.893  -9.664  1.00168.64           O
ATOM   1162  N   GLN A 161      53.905  32.686  -9.666  1.00143.90           N
ATOM   1163  CA  GLN A 161      53.907  32.162 -10.995  1.00143.90           C
ATOM   1164  CB  GLN A 161      55.317  31.966 -11.561  1.00143.90           C
ATOM   1165  CG  GLN A 161      55.285  31.916 -13.081  1.00143.90           C
ATOM   1166  CD  GLN A 161      54.628  33.214 -13.542  1.00143.90           C
ATOM   1167  OE1 GLN A 161      53.785  33.210 -14.437  1.00143.90           O
ATOM   1168  NE2 GLN A 161      55.019  34.355 -12.913  1.00143.90           N
ATOM   1169  C   GLN A 161      53.175  30.855 -10.989  1.00143.90           C
ATOM   1170  O   GLN A 161      52.474  30.517 -11.941  1.00143.90           O
ATOM   1171  N   LEU A 162      53.355  30.063  -9.919  1.00128.23           N
ATOM   1172  CA  LEU A 162      52.655  28.818  -9.780  1.00128.23           C
ATOM   1173  CB  LEU A 162      53.259  27.934  -8.669  1.00128.23           C
ATOM   1174  CG  LEU A 162      52.705  26.496  -8.612  1.00128.23           C
ATOM   1175  CD1 LEU A 162      53.543  25.618  -7.677  1.00128.23           C
ATOM   1176  CD2 LEU A 162      51.232  26.468  -8.200  1.00128.23           C
ATOM   1177  C   LEU A 162      51.189  29.092  -9.549  1.00128.23           C
ATOM   1178  O   LEU A 162      50.325  28.336  -9.991  1.00128.23           O
ATOM   1179  N   GLN A 163      50.869  30.182  -8.825  1.00138.92           N
ATOM   1180  CA  GLN A 163      49.515  30.545  -8.486  1.00138.92           C
ATOM   1181  CB  GLN A 163      49.515  31.777  -7.570  1.00138.92           C
ATOM   1182  CG  GLN A 163      48.362  31.844  -6.578  1.00138.92           C
ATOM   1183  CD  GLN A 163      48.965  31.528  -5.216  1.00138.92           C
ATOM   1184  OE1 GLN A 163      50.112  31.093  -5.128  1.00138.92           O
ATOM   1185  NE2 GLN A 163      48.195  31.777  -4.124  1.00138.92           N
ATOM   1186  C   GLN A 163      48.760  30.940  -9.733  1.00138.92           C
ATOM   1187  O   GLN A 163      47.618  30.530  -9.946  1.00138.92           O
ATOM   1188  N   LEU A 164      49.398  31.751 -10.602  1.00110.84           N
ATOM   1189  CA  LEU A 164      48.776  32.269 -11.793  1.00110.84           C
ATOM   1190  CB  LEU A 164      49.741  33.168 -12.595  1.00110.84           C
ATOM   1191  CG  LEU A 164      49.882  34.632 -12.126  1.00110.84           C
ATOM   1192  CD1 LEU A 164      48.774  35.502 -12.724  1.00110.84           C
ATOM   1193  CD2 LEU A 164      49.910  34.767 -10.600  1.00110.84           C
ATOM   1194  C   LEU A 164      48.381  31.152 -12.713  1.00110.84           C
ATOM   1195  O   LEU A 164      47.239  31.089 -13.163  1.00110.84           O
ATOM   1196  N   ILE A 165      49.312  30.218 -12.979  1.00 97.47           N
ATOM   1197  CA  ILE A 165      49.117  29.162 -13.933  1.00 97.47           C
ATOM   1198  CB  ILE A 165      50.345  28.313 -14.061  1.00 97.47           C
ATOM   1199  CG2 ILE A 165      50.745  27.816 -12.661  1.00 97.47           C
ATOM   1200  CG1 ILE A 165      50.125  27.193 -15.081  1.00 97.47           C
ATOM   1201  CD1 ILE A 165      51.394  26.386 -15.324  1.00 97.47           C
ATOM   1202  C   ILE A 165      47.997  28.258 -13.516  1.00 97.47           C
ATOM   1203  O   ILE A 165      47.175  27.857 -14.340  1.00 97.47           O
ATOM   1204  N   LEU A 166      47.956  27.891 -12.225  1.00 59.32           N
ATOM   1205  CA  LEU A 166      46.936  27.022 -11.712  1.00 59.32           C
ATOM   1206  CB  LEU A 166      47.151  26.617 -10.238  1.00 59.32           C
ATOM   1207  CG  LEU A 166      48.360  25.687  -9.999  1.00 59.32           C
ATOM   1208  CD1 LEU A 166      48.499  25.334  -8.510  1.00 59.32           C
ATOM   1209  CD2 LEU A 166      48.298  24.432 -10.886  1.00 59.32           C
ATOM   1210  C   LEU A 166      45.618  27.719 -11.815  1.00 59.32           C
ATOM   1211  O   LEU A 166      44.591  27.089 -12.060  1.00 59.32           O
ATOM   1212  N   PHE A 167      45.616  29.047 -11.599  1.00 56.16           N
ATOM   1213  CA  PHE A 167      44.417  29.830 -11.666  1.00 56.16           C
ATOM   1214  CB  PHE A 167      44.699  31.312 -11.354  1.00 56.16           C
ATOM   1215  CG  PHE A 167      43.412  32.032 -11.146  1.00 56.16           C
ATOM   1216  CD1 PHE A 167      42.777  31.967  -9.927  1.00 56.16           C
ATOM   1217  CD2 PHE A 167      42.849  32.784 -12.151  1.00 56.16           C
ATOM   1218  CE1 PHE A 167      41.592  32.630  -9.713  1.00 56.16           C
ATOM   1219  CE2 PHE A 167      41.664  33.450 -11.941  1.00 56.16           C
ATOM   1220  CZ  PHE A 167      41.033  33.373 -10.723  1.00 56.16           C
ATOM   1221  C   PHE A 167      43.879  29.736 -13.066  1.00 56.16           C
ATOM   1222  O   PHE A 167      42.710  29.410 -13.263  1.00 56.16           O
ATOM   1223  N   LYS A 168      44.738  29.956 -14.085  1.00123.40           N
ATOM   1224  CA  LYS A 168      44.271  29.939 -15.445  1.00123.40           C
ATOM   1225  CB  LYS A 168      45.369  30.110 -16.515  1.00123.40           C
ATOM   1226  CG  LYS A 168      45.904  31.525 -16.749  1.00123.40           C
ATOM   1227  CD  LYS A 168      46.919  32.009 -15.719  1.00123.40           C
ATOM   1228  CE  LYS A 168      47.728  33.219 -16.188  1.00123.40           C
ATOM   1229  NZ  LYS A 168      46.817  34.294 -16.631  1.00123.40           N
ATOM   1230  C   LYS A 168      43.669  28.601 -15.733  1.00123.40           C
ATOM   1231  O   LYS A 168      42.589  28.509 -16.313  1.00123.40           O
ATOM   1232  N   VAL A 169      44.352  27.519 -15.321  1.00 38.28           N
ATOM   1233  CA  VAL A 169      43.887  26.192 -15.602  1.00 38.28           C
ATOM   1234  CB  VAL A 169      44.827  25.133 -15.097  1.00 38.28           C
ATOM   1235  CG1 VAL A 169      44.211  23.749 -15.368  1.00 38.28           C
ATOM   1236  CG2 VAL A 169      46.198  25.342 -15.764  1.00 38.28           C
ATOM   1237  C   VAL A 169      42.557  25.986 -14.942  1.00 38.28           C
ATOM   1238  O   VAL A 169      41.657  25.394 -15.533  1.00 38.28           O
ATOM   1239  N   ALA A 170      42.398  26.472 -13.695  1.00 41.06           N
ATOM   1240  CA  ALA A 170      41.189  26.276 -12.940  1.00 41.06           C
ATOM   1241  CB  ALA A 170      41.288  26.838 -11.511  1.00 41.06           C
ATOM   1242  C   ALA A 170      40.014  26.945 -13.602  1.00 41.06           C
ATOM   1243  O   ALA A 170      38.947  26.345 -13.716  1.00 41.06           O
ATOM   1244  N   LEU A 171      40.179  28.199 -14.070  1.00 53.54           N
ATOM   1245  CA  LEU A 171      39.102  28.952 -14.666  1.00 53.54           C
ATOM   1246  CB  LEU A 171      39.527  30.372 -15.084  1.00 53.54           C
ATOM   1247  CG  LEU A 171      39.825  31.318 -13.909  1.00 53.54           C
ATOM   1248  CD1 LEU A 171      40.239  32.709 -14.413  1.00 53.54           C
ATOM   1249  CD2 LEU A 171      38.634  31.389 -12.940  1.00 53.54           C
ATOM   1250  C   LEU A 171      38.635  28.273 -15.918  1.00 53.54           C
ATOM   1251  O   LEU A 171      37.437  28.164 -16.173  1.00 53.54           O
ATOM   1252  N   MET A 172      39.588  27.774 -16.718  1.00136.72           N
ATOM   1253  CA  MET A 172      39.330  27.146 -17.984  1.00136.72           C
ATOM   1254  CB  MET A 172      40.647  26.663 -18.614  1.00136.72           C
ATOM   1255  CG  MET A 172      40.525  25.977 -19.972  1.00136.72           C
ATOM   1256  SD  MET A 172      42.130  25.441 -20.636  1.00136.72           S
ATOM   1257  CE  MET A 172      42.693  27.108 -21.087  1.00136.72           C
ATOM   1258  C   MET A 172      38.455  25.949 -17.757  1.00136.72           C
ATOM   1259  O   MET A 172      37.615  25.615 -18.590  1.00136.72           O
ATOM   1260  N   LEU A 173      38.687  25.241 -16.639  1.00170.10           N
ATOM   1261  CA  LEU A 173      37.945  24.081 -16.232  1.00170.10           C
ATOM   1262  CB  LEU A 173      38.697  23.057 -15.375  1.00170.10           C
ATOM   1263  CG  LEU A 173      39.640  22.238 -16.281  1.00170.10           C
ATOM   1264  CD1 LEU A 173      40.929  22.992 -16.629  1.00170.10           C
ATOM   1265  CD2 LEU A 173      39.854  20.820 -15.758  1.00170.10           C
ATOM   1266  C   LEU A 173      36.591  24.394 -15.668  1.00170.10           C
ATOM   1267  O   LEU A 173      35.870  23.474 -15.279  1.00170.10           O
ATOM   1268  N   GLY A 174      36.265  25.689 -15.471  1.00 46.30           N
ATOM   1269  CA  GLY A 174      34.925  26.030 -15.074  1.00 46.30           C
ATOM   1270  C   GLY A 174      34.771  26.071 -13.589  1.00 46.30           C
ATOM   1271  O   GLY A 174      33.713  25.725 -13.066  1.00 46.30           O
ATOM   1272  N   VAL A 175      35.829  26.477 -12.863  1.00115.81           N
ATOM   1273  CA  VAL A 175      35.716  26.574 -11.438  1.00115.81           C
ATOM   1274  CB  VAL A 175      37.017  26.271 -10.752  1.00115.81           C
ATOM   1275  CG1 VAL A 175      37.807  27.566 -10.528  1.00115.81           C
ATOM   1276  CG2 VAL A 175      36.732  25.425  -9.512  1.00115.81           C
ATOM   1277  C   VAL A 175      35.286  27.985 -11.116  1.00115.81           C
ATOM   1278  O   VAL A 175      35.760  28.940 -11.731  1.00115.81           O
ATOM   1279  N   GLU A 176      34.360  28.138 -10.142  1.00 70.42           N
ATOM   1280  CA  GLU A 176      33.806  29.398  -9.704  1.00 70.42           C
ATOM   1281  CB  GLU A 176      32.397  29.210  -9.107  1.00 70.42           C
ATOM   1282  CG  GLU A 176      31.879  30.377  -8.263  1.00 70.42           C
ATOM   1283  CD  GLU A 176      30.399  30.130  -8.004  1.00 70.42           C
ATOM   1284  OE1 GLU A 176      29.905  29.037  -8.391  1.00 70.42           O
ATOM   1285  OE2 GLU A 176      29.742  31.032  -7.418  1.00 70.42           O
ATOM   1286  C   GLU A 176      34.673  29.958  -8.616  1.00 70.42           C
ATOM   1287  O   GLU A 176      34.852  29.326  -7.576  1.00 70.42           O
ATOM   1288  N   ILE A 177      35.212  31.185  -8.809  1.00 56.51           N
ATOM   1289  CA  ILE A 177      36.117  31.710  -7.815  1.00 56.51           C
ATOM   1290  CB  ILE A 177      37.512  31.900  -8.341  1.00 56.51           C
ATOM   1291  CG2 ILE A 177      38.347  32.613  -7.265  1.00 56.51           C
ATOM   1292  CG1 ILE A 177      38.097  30.543  -8.771  1.00 56.51           C
ATOM   1293  CD1 ILE A 177      39.407  30.651  -9.553  1.00 56.51           C
ATOM   1294  C   ILE A 177      35.632  33.027  -7.273  1.00 56.51           C
ATOM   1295  O   ILE A 177      35.245  33.928  -8.017  1.00 56.51           O
ATOM   1296  N   HIS A 178      35.657  33.160  -5.926  1.00 62.71           N
ATOM   1297  CA  HIS A 178      35.239  34.365  -5.257  1.00 62.71           C
ATOM   1298  ND1 HIS A 178      32.101  34.375  -5.771  1.00 62.71           N
ATOM   1299  CG  HIS A 178      32.859  33.641  -4.888  1.00 62.71           C
ATOM   1300  CB  HIS A 178      34.109  34.148  -4.240  1.00 62.71           C
ATOM   1301  NE2 HIS A 178      31.107  32.397  -5.571  1.00 62.71           N
ATOM   1302  CD2 HIS A 178      32.239  32.436  -4.775  1.00 62.71           C
ATOM   1303  CE1 HIS A 178      31.066  33.584  -6.150  1.00 62.71           C
ATOM   1304  C   HIS A 178      36.404  34.921  -4.499  1.00 62.71           C
ATOM   1305  O   HIS A 178      37.123  34.194  -3.816  1.00 62.71           O
ATOM   1306  N   VAL A 179      36.586  36.255  -4.565  1.00 54.10           N
ATOM   1307  CA  VAL A 179      37.758  36.854  -3.990  1.00 54.10           C
ATOM   1308  CB  VAL A 179      38.520  37.662  -5.012  1.00 54.10           C
ATOM   1309  CG1 VAL A 179      39.774  38.298  -4.385  1.00 54.10           C
ATOM   1310  CG2 VAL A 179      38.822  36.742  -6.205  1.00 54.10           C
ATOM   1311  C   VAL A 179      37.364  37.755  -2.851  1.00 54.10           C
ATOM   1312  O   VAL A 179      36.206  38.140  -2.702  1.00 54.10           O
ATOM   1313  N   ASN A 180      38.349  38.065  -1.980  1.00 86.68           N
ATOM   1314  CA  ASN A 180      38.214  38.970  -0.875  1.00 86.68           C
ATOM   1315  CB  ASN A 180      37.912  40.414  -1.304  1.00 86.68           C
ATOM   1316  CG  ASN A 180      38.166  41.327  -0.112  1.00 86.68           C
ATOM   1317  OD1 ASN A 180      38.377  40.879   1.015  1.00 86.68           O
ATOM   1318  ND2 ASN A 180      38.143  42.662  -0.370  1.00 86.68           N
ATOM   1319  C   ASN A 180      37.122  38.521   0.045  1.00 86.68           C
ATOM   1320  O   ASN A 180      36.399  39.344   0.606  1.00 86.68           O
ATOM   1321  N   VAL A 181      36.965  37.196   0.228  1.00 56.00           N
ATOM   1322  CA  VAL A 181      35.974  36.736   1.154  1.00 56.00           C
ATOM   1323  CB  VAL A 181      34.760  36.164   0.477  1.00 56.00           C
ATOM   1324  CG1 VAL A 181      33.944  37.332  -0.101  1.00 56.00           C
ATOM   1325  CG2 VAL A 181      35.234  35.216  -0.636  1.00 56.00           C
ATOM   1326  C   VAL A 181      36.601  35.717   2.055  1.00 56.00           C
ATOM   1327  O   VAL A 181      37.260  34.782   1.602  1.00 56.00           O
ATOM   1328  N   GLU A 182      36.399  35.885   3.380  1.00 43.40           N
ATOM   1329  CA  GLU A 182      37.015  34.998   4.325  1.00 43.40           C
ATOM   1330  CB  GLU A 182      37.609  35.691   5.569  1.00 43.40           C
ATOM   1331  CG  GLU A 182      38.294  34.716   6.535  1.00 43.40           C
ATOM   1332  CD  GLU A 182      38.855  35.494   7.719  1.00 43.40           C
ATOM   1333  OE1 GLU A 182      38.704  36.744   7.737  1.00 43.40           O
ATOM   1334  OE2 GLU A 182      39.446  34.845   8.624  1.00 43.40           O
ATOM   1335  C   GLU A 182      36.021  33.994   4.808  1.00 43.40           C
ATOM   1336  O   GLU A 182      34.922  34.332   5.246  1.00 43.40           O
ATOM   1337  N   PHE A 183      36.413  32.708   4.729  1.00 98.32           N
ATOM   1338  CA  PHE A 183      35.628  31.602   5.196  1.00 98.32           C
ATOM   1339  CB  PHE A 183      36.099  30.297   4.525  1.00 98.32           C
ATOM   1340  CG  PHE A 183      35.310  29.140   5.017  1.00 98.32           C
ATOM   1341  CD1 PHE A 183      34.128  28.786   4.413  1.00 98.32           C
ATOM   1342  CD2 PHE A 183      35.771  28.406   6.084  1.00 98.32           C
ATOM   1343  CE1 PHE A 183      33.411  27.709   4.875  1.00 98.32           C
ATOM   1344  CE2 PHE A 183      35.057  27.330   6.550  1.00 98.32           C
ATOM   1345  CZ  PHE A 183      33.875  26.981   5.944  1.00 98.32           C
ATOM   1346  C   PHE A 183      35.884  31.504   6.671  1.00 98.32           C
ATOM   1347  O   PHE A 183      37.022  31.315   7.090  1.00 98.32           O
ATOM   1348  N   VAL A 184      34.862  31.803   7.498  1.00145.59           N
ATOM   1349  CA  VAL A 184      34.951  31.713   8.930  1.00145.59           C
ATOM   1350  CB  VAL A 184      34.131  32.753   9.632  1.00145.59           C
ATOM   1351  CG1 VAL A 184      32.649  32.491   9.334  1.00145.59           C
ATOM   1352  CG2 VAL A 184      34.478  32.716  11.131  1.00145.59           C
ATOM   1353  C   VAL A 184      34.559  30.376   9.501  1.00145.59           C
ATOM   1354  O   VAL A 184      35.087  29.973  10.532  1.00145.59           O
ATOM   1355  N   LYS A 185      33.573  29.669   8.910  1.00100.93           N
ATOM   1356  CA  LYS A 185      33.118  28.471   9.565  1.00100.93           C
ATOM   1357  CB  LYS A 185      32.603  28.747  10.993  1.00100.93           C
ATOM   1358  CG  LYS A 185      32.435  27.509  11.880  1.00100.93           C
ATOM   1359  CD  LYS A 185      32.196  27.854  13.352  1.00100.93           C
ATOM   1360  CE  LYS A 185      32.001  26.634  14.254  1.00100.93           C
ATOM   1361  NZ  LYS A 185      31.775  27.071  15.651  1.00100.93           N
ATOM   1362  C   LYS A 185      31.966  27.922   8.774  1.00100.93           C
ATOM   1363  O   LYS A 185      31.833  28.192   7.581  1.00100.93           O
ATOM   1364  N   VAL A 186      31.100  27.115   9.426  1.00103.82           N
ATOM   1365  CA  VAL A 186      30.005  26.523   8.714  1.00103.82           C
ATOM   1366  CB  VAL A 186      30.094  25.028   8.634  1.00103.82           C
ATOM   1367  CG1 VAL A 186      31.350  24.655   7.829  1.00103.82           C
ATOM   1368  CG2 VAL A 186      30.083  24.462  10.064  1.00103.82           C
ATOM   1369  C   VAL A 186      28.714  26.839   9.392  1.00103.82           C
ATOM   1370  O   VAL A 186      28.661  27.082  10.596  1.00103.82           O
ATOM   1371  N   LEU A 187      27.634  26.884   8.585  1.00 94.12           N
ATOM   1372  CA  LEU A 187      26.306  27.047   9.093  1.00 94.12           C
ATOM   1373  CB  LEU A 187      25.461  28.057   8.297  1.00 94.12           C
ATOM   1374  CG  LEU A 187      25.997  29.498   8.394  1.00 94.12           C
ATOM   1375  CD1 LEU A 187      27.399  29.612   7.777  1.00 94.12           C
ATOM   1376  CD2 LEU A 187      25.002  30.513   7.808  1.00 94.12           C
ATOM   1377  C   LEU A 187      25.680  25.697   8.946  1.00 94.12           C
ATOM   1378  O   LEU A 187      25.399  25.246   7.836  1.00 94.12           O
ATOM   1379  N   GLU A 188      25.437  25.017  10.082  1.00125.62           N
ATOM   1380  CA  GLU A 188      24.917  23.679  10.058  1.00125.62           C
ATOM   1381  CB  GLU A 188      24.874  23.017  11.446  1.00125.62           C
ATOM   1382  CG  GLU A 188      23.950  23.722  12.443  1.00125.62           C
ATOM   1383  CD  GLU A 188      24.577  25.054  12.828  1.00125.62           C
ATOM   1384  OE1 GLU A 188      25.800  25.070  13.132  1.00125.62           O
ATOM   1385  OE2 GLU A 188      23.840  26.076  12.823  1.00125.62           O
ATOM   1386  C   GLU A 188      23.525  23.720   9.523  1.00125.62           C
ATOM   1387  O   GLU A 188      22.850  24.745   9.588  1.00125.62           O
ATOM   1388  N   PRO A 189      23.094  22.620   8.960  1.00156.43           N
ATOM   1389  CA  PRO A 189      21.769  22.533   8.409  1.00156.43           C
ATOM   1390  CD  PRO A 189      23.993  21.646   8.372  1.00156.43           C
ATOM   1391  CB  PRO A 189      21.720  21.196   7.659  1.00156.43           C
ATOM   1392  CG  PRO A 189      23.052  20.494   7.994  1.00156.43           C
ATOM   1393  C   PRO A 189      20.734  22.723   9.472  1.00156.43           C
ATOM   1394  O   PRO A 189      20.753  21.990  10.458  1.00156.43           O
ATOM   1395  N   PRO A 190      19.871  23.694   9.297  1.00169.17           N
ATOM   1396  CA  PRO A 190      18.841  23.972  10.262  1.00169.17           C
ATOM   1397  CD  PRO A 190      20.234  24.880   8.538  1.00169.17           C
ATOM   1398  CB  PRO A 190      18.340  25.383   9.959  1.00169.17           C
ATOM   1399  CG  PRO A 190      19.516  26.049   9.232  1.00169.17           C
ATOM   1400  C   PRO A 190      17.721  22.991  10.272  1.00169.17           C
ATOM   1401  O   PRO A 190      17.113  22.802  11.325  1.00169.17           O
ATOM   1402  N   GLU A 191      17.414  22.368   9.120  1.00 42.37           N
ATOM   1403  CA  GLU A 191      16.252  21.534   9.102  1.00 42.37           C
ATOM   1404  CB  GLU A 191      15.035  22.183   8.422  1.00 42.37           C
ATOM   1405  CG  GLU A 191      14.483  23.393   9.173  1.00 42.37           C
ATOM   1406  CD  GLU A 191      13.291  23.915   8.385  1.00 42.37           C
ATOM   1407  OE1 GLU A 191      12.966  23.301   7.334  1.00 42.37           O
ATOM   1408  OE2 GLU A 191      12.689  24.931   8.825  1.00 42.37           O
ATOM   1409  C   GLU A 191      16.542  20.292   8.343  1.00 42.37           C
ATOM   1410  O   GLU A 191      17.558  20.172   7.660  1.00 42.37           O
ATOM   1411  N   ASP A 192      15.614  19.326   8.457  1.00 81.70           N
ATOM   1412  CA  ASP A 192      15.779  18.061   7.822  1.00 81.70           C
ATOM   1413  CB  ASP A 192      14.776  16.994   8.296  1.00 81.70           C
ATOM   1414  CG  ASP A 192      13.374  17.445   7.911  1.00 81.70           C
ATOM   1415  OD1 ASP A 192      13.197  18.659   7.621  1.00 81.70           O
ATOM   1416  OD2 ASP A 192      12.460  16.577   7.898  1.00 81.70           O
ATOM   1417  C   ASP A 192      15.605  18.230   6.353  1.00 81.70           C
ATOM   1418  O   ASP A 192      15.000  19.187   5.872  1.00 81.70           O
ATOM   1419  N   GLN A 193      16.168  17.264   5.611  1.00111.59           N
ATOM   1420  CA  GLN A 193      16.091  17.212   4.187  1.00111.59           C
ATOM   1421  CB  GLN A 193      14.645  17.274   3.667  1.00111.59           C
ATOM   1422  CG  GLN A 193      13.810  16.060   4.074  1.00111.59           C
ATOM   1423  CD  GLN A 193      14.348  14.857   3.314  1.00111.59           C
ATOM   1424  OE1 GLN A 193      13.934  13.723   3.546  1.00111.59           O
ATOM   1425  NE2 GLN A 193      15.301  15.110   2.376  1.00111.59           N
ATOM   1426  C   GLN A 193      16.845  18.340   3.577  1.00111.59           C
ATOM   1427  O   GLN A 193      16.698  18.602   2.384  1.00111.59           O
ATOM   1428  N   GLU A 194      17.697  19.052   4.334  1.00167.50           N
ATOM   1429  CA  GLU A 194      18.427  19.976   3.536  1.00167.50           C
ATOM   1430  CB  GLU A 194      18.772  21.322   4.198  1.00167.50           C
ATOM   1431  CG  GLU A 194      19.686  21.277   5.414  1.00167.50           C
ATOM   1432  CD  GLU A 194      19.849  22.728   5.849  1.00167.50           C
ATOM   1433  OE1 GLU A 194      18.817  23.351   6.217  1.00167.50           O
ATOM   1434  OE2 GLU A 194      21.003  23.233   5.820  1.00167.50           O
ATOM   1435  C   GLU A 194      19.644  19.239   3.105  1.00167.50           C
ATOM   1436  O   GLU A 194      20.692  19.303   3.740  1.00167.50           O
ATOM   1437  N   ASN A 195      19.494  18.453   2.020  1.00222.59           N
ATOM   1438  CA  ASN A 195      20.590  17.722   1.462  1.00222.59           C
ATOM   1439  CB  ASN A 195      20.678  16.270   1.964  1.00222.59           C
ATOM   1440  CG  ASN A 195      21.977  15.657   1.457  1.00222.59           C
ATOM   1441  OD1 ASN A 195      22.908  15.433   2.229  1.00222.59           O
ATOM   1442  ND2 ASN A 195      22.048  15.375   0.129  1.00222.59           N
ATOM   1443  C   ASN A 195      20.330  17.665  -0.004  1.00222.59           C
ATOM   1444  O   ASN A 195      19.389  17.004  -0.440  1.00222.59           O
ATOM   1445  N   GLN A 196      21.170  18.366  -0.789  1.00262.75           N
ATOM   1446  CA  GLN A 196      21.035  18.432  -2.215  1.00262.75           C
ATOM   1447  CB  GLN A 196      19.579  18.500  -2.716  1.00262.75           C
ATOM   1448  CG  GLN A 196      19.418  18.361  -4.232  1.00262.75           C
ATOM   1449  CD  GLN A 196      17.924  18.277  -4.518  1.00262.75           C
ATOM   1450  OE1 GLN A 196      17.105  18.459  -3.618  1.00262.75           O
ATOM   1451  NE2 GLN A 196      17.554  17.991  -5.795  1.00262.75           N
ATOM   1452  C   GLN A 196      21.690  19.716  -2.581  1.00262.75           C
ATOM   1453  O   GLN A 196      22.834  19.977  -2.213  1.00262.75           O
ATOM   1454  N   LYS A 197      20.960  20.557  -3.331  1.00107.05           N
ATOM   1455  CA  LYS A 197      21.467  21.849  -3.661  1.00107.05           C
ATOM   1456  CB  LYS A 197      20.468  22.690  -4.472  1.00107.05           C
ATOM   1457  CG  LYS A 197      20.120  22.071  -5.826  1.00107.05           C
ATOM   1458  CD  LYS A 197      21.326  21.881  -6.748  1.00107.05           C
ATOM   1459  CE  LYS A 197      21.678  23.124  -7.567  1.00107.05           C
ATOM   1460  NZ  LYS A 197      22.845  22.845  -8.433  1.00107.05           N
ATOM   1461  C   LYS A 197      21.661  22.519  -2.343  1.00107.05           C
ATOM   1462  O   LYS A 197      22.582  23.312  -2.162  1.00107.05           O
ATOM   1463  N   ILE A 198      20.774  22.190  -1.384  1.00131.47           N
ATOM   1464  CA  ILE A 198      20.818  22.731  -0.058  1.00131.47           C
ATOM   1465  CB  ILE A 198      19.546  23.453   0.306  1.00131.47           C
ATOM   1466  CG2 ILE A 198      19.520  24.765  -0.496  1.00131.47           C
ATOM   1467  CG1 ILE A 198      18.304  22.577   0.062  1.00131.47           C
ATOM   1468  CD1 ILE A 198      18.188  21.354   0.956  1.00131.47           C
ATOM   1469  C   ILE A 198      21.164  21.636   0.916  1.00131.47           C
ATOM   1470  O   ILE A 198      20.778  20.479   0.749  1.00131.47           O
ATOM   1471  N   GLY A 199      21.953  22.004   1.950  1.00 58.23           N
ATOM   1472  CA  GLY A 199      22.537  21.146   2.927  1.00 58.23           C
ATOM   1473  C   GLY A 199      23.447  22.039   3.703  1.00 58.23           C
ATOM   1474  O   GLY A 199      23.023  23.083   4.196  1.00 58.23           O
ATOM   1475  N   TRP A 200      24.730  21.654   3.832  1.00 74.27           N
ATOM   1476  CA  TRP A 200      25.637  22.461   4.594  1.00 74.27           C
ATOM   1477  CB  TRP A 200      26.942  21.741   4.978  1.00 74.27           C
ATOM   1478  CG  TRP A 200      26.778  20.681   6.042  1.00 74.27           C
ATOM   1479  CD2 TRP A 200      27.172  20.847   7.413  1.00 74.27           C
ATOM   1480  CD1 TRP A 200      26.276  19.418   5.937  1.00 74.27           C
ATOM   1481  NE1 TRP A 200      26.325  18.788   7.156  1.00 74.27           N
ATOM   1482  CE2 TRP A 200      26.876  19.655   8.074  1.00 74.27           C
ATOM   1483  CE3 TRP A 200      27.738  21.904   8.067  1.00 74.27           C
ATOM   1484  CZ2 TRP A 200      27.140  19.503   9.405  1.00 74.27           C
ATOM   1485  CZ3 TRP A 200      28.000  21.748   9.410  1.00 74.27           C
ATOM   1486  CH2 TRP A 200      27.706  20.571  10.066  1.00 74.27           C
ATOM   1487  C   TRP A 200      26.010  23.689   3.824  1.00 74.27           C
ATOM   1488  O   TRP A 200      26.258  23.642   2.619  1.00 74.27           O
ATOM   1489  N   ARG A 201      26.051  24.840   4.527  1.00132.78           N
ATOM   1490  CA  ARG A 201      26.456  26.073   3.918  1.00132.78           C
ATOM   1491  CB  ARG A 201      25.321  27.086   3.691  1.00132.78           C
ATOM   1492  CG  ARG A 201      24.533  27.476   4.937  1.00132.78           C
ATOM   1493  CD  ARG A 201      23.427  28.483   4.621  1.00132.78           C
ATOM   1494  NE  ARG A 201      22.646  28.713   5.867  1.00132.78           N
ATOM   1495  CZ  ARG A 201      21.539  27.956   6.119  1.00132.78           C
ATOM   1496  NH1 ARG A 201      21.174  26.970   5.248  1.00132.78           N
ATOM   1497  NH2 ARG A 201      20.795  28.193   7.238  1.00132.78           N
ATOM   1498  C   ARG A 201      27.534  26.678   4.767  1.00132.78           C
ATOM   1499  O   ARG A 201      27.682  26.339   5.939  1.00132.78           O
ATOM   1500  N   ALA A 202      28.360  27.553   4.156  1.00 57.90           N
ATOM   1501  CA  ALA A 202      29.498  28.138   4.814  1.00 57.90           C
ATOM   1502  CB  ALA A 202      30.702  28.322   3.875  1.00 57.90           C
ATOM   1503  C   ALA A 202      29.185  29.468   5.428  1.00 57.90           C
ATOM   1504  O   ALA A 202      28.178  30.101   5.114  1.00 57.90           O
ATOM   1505  N   GLU A 203      30.065  29.908   6.357  1.00 88.17           N
ATOM   1506  CA  GLU A 203      29.950  31.210   6.951  1.00 88.17           C
ATOM   1507  CB  GLU A 203      30.131  31.216   8.481  1.00 88.17           C
ATOM   1508  CG  GLU A 203      29.711  32.528   9.155  1.00 88.17           C
ATOM   1509  CD  GLU A 203      28.192  32.582   9.232  1.00 88.17           C
ATOM   1510  OE1 GLU A 203      27.586  31.577   9.690  1.00 88.17           O
ATOM   1511  OE2 GLU A 203      27.620  33.634   8.842  1.00 88.17           O
ATOM   1512  C   GLU A 203      31.039  32.028   6.326  1.00 88.17           C
ATOM   1513  O   GLU A 203      32.193  31.602   6.283  1.00 88.17           O
ATOM   1514  N   PHE A 204      30.695  33.229   5.809  1.00106.55           N
ATOM   1515  CA  PHE A 204      31.669  33.997   5.077  1.00106.55           C
ATOM   1516  CB  PHE A 204      31.378  34.101   3.568  1.00106.55           C
ATOM   1517  CG  PHE A 204      31.468  32.755   2.937  1.00106.55           C
ATOM   1518  CD1 PHE A 204      32.675  32.274   2.486  1.00106.55           C
ATOM   1519  CD2 PHE A 204      30.342  31.977   2.797  1.00106.55           C
ATOM   1520  CE1 PHE A 204      32.759  31.033   1.900  1.00106.55           C
ATOM   1521  CE2 PHE A 204      30.420  30.737   2.211  1.00106.55           C
ATOM   1522  CZ  PHE A 204      31.629  30.262   1.761  1.00106.55           C
ATOM   1523  C   PHE A 204      31.726  35.414   5.560  1.00106.55           C
ATOM   1524  O   PHE A 204      30.753  35.955   6.085  1.00106.55           O
ATOM   1525  N   LEU A 205      32.901  36.057   5.373  1.00109.14           N
ATOM   1526  CA  LEU A 205      33.077  37.421   5.787  1.00109.14           C
ATOM   1527  CB  LEU A 205      34.055  37.555   6.969  1.00109.14           C
ATOM   1528  CG  LEU A 205      33.569  36.861   8.257  1.00109.14           C
ATOM   1529  CD1 LEU A 205      33.461  35.339   8.070  1.00109.14           C
ATOM   1530  CD2 LEU A 205      34.436  37.252   9.466  1.00109.14           C
ATOM   1531  C   LEU A 205      33.669  38.191   4.648  1.00109.14           C
ATOM   1532  O   LEU A 205      34.675  37.775   4.075  1.00109.14           O
ATOM   1533  N   PRO A 206      33.093  39.303   4.273  1.00155.08           N
ATOM   1534  CA  PRO A 206      31.875  39.787   4.870  1.00155.08           C
ATOM   1535  CD  PRO A 206      33.932  40.395   3.804  1.00155.08           C
ATOM   1536  CB  PRO A 206      31.793  41.271   4.527  1.00155.08           C
ATOM   1537  CG  PRO A 206      33.258  41.679   4.306  1.00155.08           C
ATOM   1538  C   PRO A 206      30.757  38.994   4.285  1.00155.08           C
ATOM   1539  O   PRO A 206      31.013  38.247   3.343  1.00155.08           O
ATOM   1540  N   THR A 207      29.524  39.151   4.814  1.00108.30           N
ATOM   1541  CA  THR A 207      28.401  38.390   4.342  1.00108.30           C
ATOM   1542  CB  THR A 207      27.085  38.831   4.921  1.00108.30           C
ATOM   1543  OG1 THR A 207      26.057  37.925   4.547  1.00108.30           O
ATOM   1544  CG2 THR A 207      26.757  40.251   4.428  1.00108.30           C
ATOM   1545  C   THR A 207      28.345  38.500   2.853  1.00108.30           C
ATOM   1546  O   THR A 207      28.327  39.589   2.281  1.00108.30           O
ATOM   1547  N   ASP A 208      28.342  37.327   2.194  1.00 38.04           N
ATOM   1548  CA  ASP A 208      28.407  37.244   0.768  1.00 38.04           C
ATOM   1549  CB  ASP A 208      28.964  35.900   0.267  1.00 38.04           C
ATOM   1550  CG  ASP A 208      30.443  35.849   0.626  1.00 38.04           C
ATOM   1551  OD1 ASP A 208      31.032  36.938   0.860  1.00 38.04           O
ATOM   1552  OD2 ASP A 208      31.004  34.722   0.672  1.00 38.04           O
ATOM   1553  C   ASP A 208      27.043  37.419   0.188  1.00 38.04           C
ATOM   1554  O   ASP A 208      26.073  37.693   0.892  1.00 38.04           O
ATOM   1555  N   HIS A 209      26.962  37.270  -1.148  1.00132.21           N
ATOM   1556  CA  HIS A 209      25.741  37.441  -1.877  1.00132.21           C
ATOM   1557  ND1 HIS A 209      26.868  36.591  -5.059  1.00132.21           N
ATOM   1558  CG  HIS A 209      27.052  37.539  -4.076  1.00132.21           C
ATOM   1559  CB  HIS A 209      25.948  38.129  -3.242  1.00132.21           C
ATOM   1560  NE2 HIS A 209      29.046  37.036  -5.008  1.00132.21           N
ATOM   1561  CD2 HIS A 209      28.389  37.799  -4.059  1.00132.21           C
ATOM   1562  CE1 HIS A 209      28.092  36.328  -5.584  1.00132.21           C
ATOM   1563  C   HIS A 209      25.138  36.087  -2.102  1.00132.21           C
ATOM   1564  O   HIS A 209      24.895  35.343  -1.155  1.00132.21           O
ATOM   1565  N   SER A 210      24.877  35.742  -3.378  1.00 86.04           N
ATOM   1566  CA  SER A 210      24.240  34.508  -3.750  1.00 86.04           C
ATOM   1567  CB  SER A 210      24.036  34.380  -5.269  1.00 86.04           C
ATOM   1568  OG  SER A 210      23.162  35.400  -5.731  1.00 86.04           O
ATOM   1569  C   SER A 210      25.111  33.365  -3.317  1.00 86.04           C
ATOM   1570  O   SER A 210      24.634  32.243  -3.157  1.00 86.04           O
ATOM   1571  N   LEU A 211      26.411  33.629  -3.095  1.00 64.52           N
ATOM   1572  CA  LEU A 211      27.357  32.637  -2.661  1.00 64.52           C
ATOM   1573  CB  LEU A 211      28.766  33.229  -2.448  1.00 64.52           C
ATOM   1574  CG  LEU A 211      29.808  32.259  -1.850  1.00 64.52           C
ATOM   1575  CD1 LEU A 211      30.080  31.057  -2.767  1.00 64.52           C
ATOM   1576  CD2 LEU A 211      31.098  33.008  -1.471  1.00 64.52           C
ATOM   1577  C   LEU A 211      26.875  32.121  -1.342  1.00 64.52           C
ATOM   1578  O   LEU A 211      27.140  30.977  -0.976  1.00 64.52           O
ATOM   1579  N   SER A 212      26.156  32.972  -0.586  1.00 75.14           N
ATOM   1580  CA  SER A 212      25.688  32.612   0.721  1.00 75.14           C
ATOM   1581  CB  SER A 212      24.829  33.710   1.367  1.00 75.14           C
ATOM   1582  OG  SER A 212      24.398  33.295   2.654  1.00 75.14           O
ATOM   1583  C   SER A 212      24.842  31.374   0.650  1.00 75.14           C
ATOM   1584  O   SER A 212      24.996  30.469   1.469  1.00 75.14           O
ATOM   1585  N   GLU A 213      23.937  31.293  -0.343  1.00 94.54           N
ATOM   1586  CA  GLU A 213      23.005  30.204  -0.464  1.00 94.54           C
ATOM   1587  CB  GLU A 213      21.954  30.423  -1.566  1.00 94.54           C
ATOM   1588  CG  GLU A 213      22.550  30.469  -2.973  1.00 94.54           C
ATOM   1589  CD  GLU A 213      21.421  30.689  -3.971  1.00 94.54           C
ATOM   1590  OE1 GLU A 213      20.240  30.726  -3.534  1.00 94.54           O
ATOM   1591  OE2 GLU A 213      21.729  30.823  -5.185  1.00 94.54           O
ATOM   1592  C   GLU A 213      23.706  28.915  -0.781  1.00 94.54           C
ATOM   1593  O   GLU A 213      23.240  27.846  -0.395  1.00 94.54           O
ATOM   1594  N   PHE A 214      24.839  28.985  -1.503  1.00 94.50           N
ATOM   1595  CA  PHE A 214      25.554  27.843  -2.010  1.00 94.50           C
ATOM   1596  CB  PHE A 214      26.935  28.261  -2.558  1.00 94.50           C
ATOM   1597  CG  PHE A 214      27.715  27.073  -3.003  1.00 94.50           C
ATOM   1598  CD1 PHE A 214      27.406  26.433  -4.180  1.00 94.50           C
ATOM   1599  CD2 PHE A 214      28.781  26.622  -2.256  1.00 94.50           C
ATOM   1600  CE1 PHE A 214      28.135  25.343  -4.592  1.00 94.50           C
ATOM   1601  CE2 PHE A 214      29.513  25.533  -2.664  1.00 94.50           C
ATOM   1602  CZ  PHE A 214      29.188  24.891  -3.834  1.00 94.50           C
ATOM   1603  C   PHE A 214      25.749  26.773  -0.974  1.00 94.50           C
ATOM   1604  O   PHE A 214      26.266  27.019   0.115  1.00 94.50           O
ATOM   1605  N   GLU A 215      25.343  25.525  -1.318  1.00105.91           N
ATOM   1606  CA  GLU A 215      25.509  24.417  -0.416  1.00105.91           C
ATOM   1607  CB  GLU A 215      24.221  23.679   0.001  1.00105.91           C
ATOM   1608  CG  GLU A 215      23.427  24.369   1.119  1.00105.91           C
ATOM   1609  CD  GLU A 215      22.374  25.285   0.516  1.00105.91           C
ATOM   1610  OE1 GLU A 215      22.368  25.442  -0.734  1.00105.91           O
ATOM   1611  OE2 GLU A 215      21.558  25.836   1.303  1.00105.91           O
ATOM   1612  C   GLU A 215      26.454  23.417  -1.011  1.00105.91           C
ATOM   1613  O   GLU A 215      26.614  23.327  -2.228  1.00105.91           O
ATOM   1614  N   PHE A 216      27.144  22.660  -0.130  1.00 97.23           N
ATOM   1615  CA  PHE A 216      28.115  21.704  -0.568  1.00 97.23           C
ATOM   1616  CB  PHE A 216      29.509  22.337  -0.718  1.00 97.23           C
ATOM   1617  CG  PHE A 216      29.795  23.072   0.551  1.00 97.23           C
ATOM   1618  CD1 PHE A 216      30.320  22.429   1.648  1.00 97.23           C
ATOM   1619  CD2 PHE A 216      29.527  24.419   0.639  1.00 97.23           C
ATOM   1620  CE1 PHE A 216      30.576  23.123   2.807  1.00 97.23           C
ATOM   1621  CE2 PHE A 216      29.781  25.118   1.796  1.00 97.23           C
ATOM   1622  CZ  PHE A 216      30.308  24.469   2.884  1.00 97.23           C
ATOM   1623  C   PHE A 216      28.217  20.560   0.395  1.00 97.23           C
ATOM   1624  O   PHE A 216      28.047  20.699   1.605  1.00 97.23           O
ATOM   1625  N   ASP A 217      28.400  19.368  -0.194  1.00161.77           N
ATOM   1626  CA  ASP A 217      28.647  18.094   0.410  1.00161.77           C
ATOM   1627  CB  ASP A 217      28.359  17.013  -0.649  1.00161.77           C
ATOM   1628  CG  ASP A 217      28.565  15.629  -0.087  1.00161.77           C
ATOM   1629  OD1 ASP A 217      28.854  15.527   1.130  1.00161.77           O
ATOM   1630  OD2 ASP A 217      28.438  14.651  -0.870  1.00161.77           O
ATOM   1631  C   ASP A 217      30.104  18.007   0.799  1.00161.77           C
ATOM   1632  O   ASP A 217      30.475  17.357   1.778  1.00161.77           O
ATOM   1633  N   VAL A 218      30.987  18.645   0.002  1.00 63.98           N
ATOM   1634  CA  VAL A 218      32.400  18.522   0.241  1.00 63.98           C
ATOM   1635  CB  VAL A 218      33.143  17.928  -0.926  1.00 63.98           C
ATOM   1636  CG1 VAL A 218      34.655  17.968  -0.642  1.00 63.98           C
ATOM   1637  CG2 VAL A 218      32.599  16.509  -1.172  1.00 63.98           C
ATOM   1638  C   VAL A 218      33.006  19.862   0.539  1.00 63.98           C
ATOM   1639  O   VAL A 218      32.791  20.841  -0.174  1.00 63.98           O
ATOM   1640  N   ILE A 219      33.790  19.927   1.637  1.00 98.00           N
ATOM   1641  CA  ILE A 219      34.492  21.125   1.997  1.00 98.00           C
ATOM   1642  CB  ILE A 219      34.091  21.675   3.338  1.00 98.00           C
ATOM   1643  CG2 ILE A 219      34.356  20.611   4.416  1.00 98.00           C
ATOM   1644  CG1 ILE A 219      34.777  23.028   3.584  1.00 98.00           C
ATOM   1645  CD1 ILE A 219      34.204  23.791   4.776  1.00 98.00           C
ATOM   1646  C   ILE A 219      35.960  20.799   2.027  1.00 98.00           C
ATOM   1647  O   ILE A 219      36.391  19.892   2.740  1.00 98.00           O
ATOM   1648  N   ILE A 220      36.776  21.528   1.231  1.00 63.50           N
ATOM   1649  CA  ILE A 220      38.190  21.255   1.184  1.00 63.50           C
ATOM   1650  CB  ILE A 220      38.671  20.873  -0.190  1.00 63.50           C
ATOM   1651  CG2 ILE A 220      40.204  20.774  -0.156  1.00 63.50           C
ATOM   1652  CG1 ILE A 220      37.992  19.571  -0.650  1.00 63.50           C
ATOM   1653  CD1 ILE A 220      38.230  19.238  -2.122  1.00 63.50           C
ATOM   1654  C   ILE A 220      38.938  22.487   1.623  1.00 63.50           C
ATOM   1655  O   ILE A 220      38.872  23.532   0.973  1.00 63.50           O
ATOM   1656  N   GLY A 221      39.722  22.369   2.723  1.00 78.75           N
ATOM   1657  CA  GLY A 221      40.363  23.525   3.304  1.00 78.75           C
ATOM   1658  C   GLY A 221      41.856  23.542   3.036  1.00 78.75           C
ATOM   1659  O   GLY A 221      42.627  22.726   3.531  1.00 78.75           O
ATOM   1660  N   ALA A 222      42.243  24.419   2.097  1.00164.76           N
ATOM   1661  CA  ALA A 222      43.510  24.872   1.578  1.00164.76           C
ATOM   1662  CB  ALA A 222      43.447  25.224   0.080  1.00164.76           C
ATOM   1663  C   ALA A 222      44.152  26.069   2.270  1.00164.76           C
ATOM   1664  O   ALA A 222      45.135  26.587   1.740  1.00164.76           O
ATOM   1665  N   ASP A 223      43.490  26.698   3.266  1.00118.04           N
ATOM   1666  CA  ASP A 223      43.894  27.977   3.822  1.00118.04           C
ATOM   1667  CB  ASP A 223      42.969  28.425   4.953  1.00118.04           C
ATOM   1668  CG  ASP A 223      41.595  28.651   4.353  1.00118.04           C
ATOM   1669  OD1 ASP A 223      41.525  28.941   3.129  1.00118.04           O
ATOM   1670  OD2 ASP A 223      40.594  28.512   5.104  1.00118.04           O
ATOM   1671  C   ASP A 223      45.301  28.037   4.372  1.00118.04           C
ATOM   1672  O   ASP A 223      45.649  29.016   5.032  1.00118.04           O
ATOM   1673  N   GLY A 224      46.155  27.032   4.104  1.00 60.78           N
ATOM   1674  CA  GLY A 224      47.541  27.039   4.511  1.00 60.78           C
ATOM   1675  C   GLY A 224      47.640  27.241   6.005  1.00 60.78           C
ATOM   1676  O   GLY A 224      46.836  26.715   6.776  1.00 60.78           O
ATOM   1677  N   ARG A 225      48.676  28.017   6.407  1.00320.92           N
ATOM   1678  CA  ARG A 225      49.045  28.474   7.723  1.00320.92           C
ATOM   1679  CB  ARG A 225      48.738  29.974   7.923  1.00320.92           C
ATOM   1680  CG  ARG A 225      49.594  30.661   8.994  1.00320.92           C
ATOM   1681  CD  ARG A 225      49.270  32.144   9.214  1.00320.92           C
ATOM   1682  NE  ARG A 225      49.707  32.904   8.007  1.00320.92           N
ATOM   1683  CZ  ARG A 225      49.124  34.102   7.708  1.00320.92           C
ATOM   1684  NH1 ARG A 225      48.171  34.625   8.535  1.00320.92           N
ATOM   1685  NH2 ARG A 225      49.479  34.770   6.572  1.00320.92           N
ATOM   1686  C   ARG A 225      48.444  27.702   8.764  1.00320.92           C
ATOM   1687  O   ARG A 225      48.626  26.488   8.909  1.00320.92           O
ATOM   1688  N   ARG A 226      47.835  28.544   9.576  1.00280.28           N
ATOM   1689  CA  ARG A 226      47.129  28.228  10.710  1.00280.28           C
ATOM   1690  CB  ARG A 226      47.610  29.019  11.928  1.00280.28           C
ATOM   1691  CG  ARG A 226      47.532  30.527  11.706  1.00280.28           C
ATOM   1692  CD  ARG A 226      47.832  31.360  12.952  1.00280.28           C
ATOM   1693  NE  ARG A 226      47.744  32.786  12.533  1.00280.28           N
ATOM   1694  CZ  ARG A 226      48.866  33.424  12.092  1.00280.28           C
ATOM   1695  NH1 ARG A 226      50.068  32.779  12.123  1.00280.28           N
ATOM   1696  NH2 ARG A 226      48.787  34.701  11.617  1.00280.28           N
ATOM   1697  C   ARG A 226      45.707  28.480  10.551  1.00280.28           C
ATOM   1698  O   ARG A 226      45.112  29.316  11.229  1.00280.28           O
ATOM   1699  N   ASN A 227      45.124  27.711   9.649  1.00128.06           N
ATOM   1700  CA  ASN A 227      43.731  27.772   9.565  1.00128.06           C
ATOM   1701  CB  ASN A 227      43.216  28.551   8.346  1.00128.06           C
ATOM   1702  CG  ASN A 227      41.713  28.740   8.499  1.00128.06           C
ATOM   1703  OD1 ASN A 227      40.965  27.791   8.731  1.00128.06           O
ATOM   1704  ND2 ASN A 227      41.259  30.016   8.379  1.00128.06           N
ATOM   1705  C   ASN A 227      43.300  26.404   9.391  1.00128.06           C
ATOM   1706  O   ASN A 227      43.390  25.792   8.321  1.00128.06           O
ATOM   1707  N   THR A 228      42.826  25.987  10.547  1.00192.25           N
ATOM   1708  CA  THR A 228      42.250  24.810  10.974  1.00192.25           C
ATOM   1709  CB  THR A 228      42.806  24.344  12.289  1.00192.25           C
ATOM   1710  OG1 THR A 228      42.523  25.289  13.311  1.00192.25           O
ATOM   1711  CG2 THR A 228      44.329  24.169  12.142  1.00192.25           C
ATOM   1712  C   THR A 228      40.813  25.129  11.143  1.00192.25           C
ATOM   1713  O   THR A 228      40.430  26.177  11.669  1.00192.25           O
ATOM   1714  N   LEU A 229      39.973  24.250  10.595  1.00122.57           N
ATOM   1715  CA  LEU A 229      38.575  24.423  10.762  1.00122.57           C
ATOM   1716  CB  LEU A 229      37.697  23.960   9.580  1.00122.57           C
ATOM   1717  CG  LEU A 229      37.860  22.496   9.137  1.00122.57           C
ATOM   1718  CD1 LEU A 229      36.924  22.190   7.956  1.00122.57           C
ATOM   1719  CD2 LEU A 229      39.324  22.157   8.814  1.00122.57           C
ATOM   1720  C   LEU A 229      38.205  23.645  11.986  1.00122.57           C
ATOM   1721  O   LEU A 229      38.967  22.793  12.440  1.00122.57           O
ATOM   1722  N   GLU A 230      37.014  23.924  12.547  1.00 93.08           N
ATOM   1723  CA  GLU A 230      36.600  23.329  13.782  1.00 93.08           C
ATOM   1724  CB  GLU A 230      35.207  23.783  14.247  1.00 93.08           C
ATOM   1725  CG  GLU A 230      34.102  23.434  13.248  1.00 93.08           C
ATOM   1726  CD  GLU A 230      32.761  23.794  13.867  1.00 93.08           C
ATOM   1727  OE1 GLU A 230      32.728  24.075  15.095  1.00 93.08           O
ATOM   1728  OE2 GLU A 230      31.751  23.791  13.115  1.00 93.08           O
ATOM   1729  C   GLU A 230      36.548  21.841  13.652  1.00 93.08           C
ATOM   1730  O   GLU A 230      36.248  21.298  12.591  1.00 93.08           O
ATOM   1731  N   GLY A 231      36.897  21.149  14.757  1.00 36.19           N
ATOM   1732  CA  GLY A 231      36.818  19.722  14.851  1.00 36.19           C
ATOM   1733  C   GLY A 231      38.174  19.126  14.635  1.00 36.19           C
ATOM   1734  O   GLY A 231      38.578  18.219  15.362  1.00 36.19           O
ATOM   1735  N   PHE A 232      38.931  19.644  13.649  1.00 75.47           N
ATOM   1736  CA  PHE A 232      40.213  19.070  13.348  1.00 75.47           C
ATOM   1737  CB  PHE A 232      40.835  19.580  12.038  1.00 75.47           C
ATOM   1738  CG  PHE A 232      40.054  18.978  10.926  1.00 75.47           C
ATOM   1739  CD1 PHE A 232      40.366  17.722  10.462  1.00 75.47           C
ATOM   1740  CD2 PHE A 232      39.009  19.662  10.353  1.00 75.47           C
ATOM   1741  CE1 PHE A 232      39.647  17.158   9.436  1.00 75.47           C
ATOM   1742  CE2 PHE A 232      38.288  19.101   9.328  1.00 75.47           C
ATOM   1743  CZ  PHE A 232      38.606  17.847   8.866  1.00 75.47           C
ATOM   1744  C   PHE A 232      41.175  19.368  14.450  1.00 75.47           C
ATOM   1745  O   PHE A 232      41.407  20.525  14.799  1.00 75.47           O
ATOM   1746  N   ARG A 233      41.794  18.304  15.003  1.00112.19           N
ATOM   1747  CA  ARG A 233      42.744  18.496  16.056  1.00112.19           C
ATOM   1748  CB  ARG A 233      42.737  17.381  17.116  1.00112.19           C
ATOM   1749  CG  ARG A 233      43.749  17.605  18.241  1.00112.19           C
ATOM   1750  CD  ARG A 233      43.689  16.542  19.340  1.00112.19           C
ATOM   1751  NE  ARG A 233      42.358  16.658  20.000  1.00112.19           N
ATOM   1752  CZ  ARG A 233      42.196  17.496  21.066  1.00112.19           C
ATOM   1753  NH1 ARG A 233      43.252  18.229  21.525  1.00112.19           N
ATOM   1754  NH2 ARG A 233      40.979  17.598  21.675  1.00112.19           N
ATOM   1755  C   ARG A 233      44.102  18.536  15.431  1.00112.19           C
ATOM   1756  O   ARG A 233      44.427  17.739  14.553  1.00112.19           O
ATOM   1757  N   ARG A 234      44.936  19.495  15.872  1.00155.32           N
ATOM   1758  CA  ARG A 234      46.245  19.649  15.305  1.00155.32           C
ATOM   1759  CB  ARG A 234      46.449  21.037  14.677  1.00155.32           C
ATOM   1760  CG  ARG A 234      47.826  21.257  14.057  1.00155.32           C
ATOM   1761  CD  ARG A 234      48.690  22.218  14.871  1.00155.32           C
ATOM   1762  NE  ARG A 234      47.919  23.487  15.002  1.00155.32           N
ATOM   1763  CZ  ARG A 234      47.888  24.380  13.971  1.00155.32           C
ATOM   1764  NH1 ARG A 234      48.533  24.095  12.802  1.00155.32           N
ATOM   1765  NH2 ARG A 234      47.211  25.558  14.106  1.00155.32           N
ATOM   1766  C   ARG A 234      47.237  19.469  16.407  1.00155.32           C
ATOM   1767  O   ARG A 234      46.899  19.618  17.580  1.00155.32           O
ATOM   1768  N   LYS A 235      48.488  19.095  16.065  1.00170.82           N
ATOM   1769  CA  LYS A 235      49.456  18.926  17.110  1.00170.82           C
ATOM   1770  CB  LYS A 235      49.884  17.470  17.376  1.00170.82           C
ATOM   1771  CG  LYS A 235      50.652  16.804  16.235  1.00170.82           C
ATOM   1772  CD  LYS A 235      49.817  16.451  15.006  1.00170.82           C
ATOM   1773  CE  LYS A 235      49.240  15.036  15.079  1.00170.82           C
ATOM   1774  NZ  LYS A 235      48.828  14.586  13.734  1.00170.82           N
ATOM   1775  C   LYS A 235      50.693  19.707  16.785  1.00170.82           C
ATOM   1776  O   LYS A 235      50.955  20.033  15.626  1.00170.82           O
ATOM   1777  N   GLU A 236      51.477  20.054  17.832  1.00102.52           N
ATOM   1778  CA  GLU A 236      52.692  20.792  17.626  1.00102.52           C
ATOM   1779  CB  GLU A 236      52.720  22.227  18.170  1.00102.52           C
ATOM   1780  CG  GLU A 236      52.143  23.288  17.247  1.00102.52           C
ATOM   1781  CD  GLU A 236      52.744  24.606  17.708  1.00102.52           C
ATOM   1782  OE1 GLU A 236      52.407  25.065  18.832  1.00102.52           O
ATOM   1783  OE2 GLU A 236      53.565  25.166  16.935  1.00102.52           O
ATOM   1784  C   GLU A 236      53.847  20.164  18.323  1.00102.52           C
ATOM   1785  O   GLU A 236      53.760  19.707  19.462  1.00102.52           O
ATOM   1786  N   PHE A 237      54.993  20.149  17.626  1.00 48.32           N
ATOM   1787  CA  PHE A 237      56.204  19.720  18.247  1.00 48.32           C
ATOM   1788  CB  PHE A 237      56.882  18.537  17.532  1.00 48.32           C
ATOM   1789  CG  PHE A 237      58.120  18.200  18.291  1.00 48.32           C
ATOM   1790  CD1 PHE A 237      58.063  17.381  19.395  1.00 48.32           C
ATOM   1791  CD2 PHE A 237      59.340  18.701  17.897  1.00 48.32           C
ATOM   1792  CE1 PHE A 237      59.203  17.068  20.097  1.00 48.32           C
ATOM   1793  CE2 PHE A 237      60.483  18.391  18.595  1.00 48.32           C
ATOM   1794  CZ  PHE A 237      60.416  17.573  19.698  1.00 48.32           C
ATOM   1795  C   PHE A 237      57.126  20.889  18.158  1.00 48.32           C
ATOM   1796  O   PHE A 237      57.420  21.379  17.069  1.00 48.32           O
ATOM   1797  N   ARG A 238      57.600  21.387  19.313  1.00 83.54           N
ATOM   1798  CA  ARG A 238      58.526  22.478  19.262  1.00 83.54           C
ATOM   1799  CB  ARG A 238      58.314  23.576  20.317  1.00 83.54           C
ATOM   1800  CG  ARG A 238      57.261  24.611  19.920  1.00 83.54           C
ATOM   1801  CD  ARG A 238      57.173  25.790  20.890  1.00 83.54           C
ATOM   1802  NE  ARG A 238      56.280  26.812  20.276  1.00 83.54           N
ATOM   1803  CZ  ARG A 238      56.814  27.772  19.465  1.00 83.54           C
ATOM   1804  NH1 ARG A 238      58.157  27.789  19.225  1.00 83.54           N
ATOM   1805  NH2 ARG A 238      56.008  28.715  18.895  1.00 83.54           N
ATOM   1806  C   ARG A 238      59.882  21.902  19.468  1.00 83.54           C
ATOM   1807  O   ARG A 238      60.047  20.890  20.149  1.00 83.54           O
ATOM   1808  N   GLY A 239      60.900  22.539  18.864  1.00 29.48           N
ATOM   1809  CA  GLY A 239      62.218  21.994  18.956  1.00 29.48           C
ATOM   1810  C   GLY A 239      63.209  23.107  18.896  1.00 29.48           C
ATOM   1811  O   GLY A 239      62.948  24.231  19.322  1.00 29.48           O
ATOM   1812  N   LYS A 240      64.394  22.801  18.338  1.00 39.66           N
ATOM   1813  CA  LYS A 240      65.468  23.744  18.317  1.00 39.66           C
ATOM   1814  CB  LYS A 240      66.713  23.245  17.562  1.00 39.66           C
ATOM   1815  CG  LYS A 240      67.411  22.070  18.249  1.00 39.66           C
ATOM   1816  CD  LYS A 240      68.446  21.372  17.366  1.00 39.66           C
ATOM   1817  CE  LYS A 240      69.143  20.198  18.056  1.00 39.66           C
ATOM   1818  NZ  LYS A 240      70.125  19.580  17.138  1.00 39.66           N
ATOM   1819  C   LYS A 240      65.018  25.004  17.667  1.00 39.66           C
ATOM   1820  O   LYS A 240      64.318  24.995  16.655  1.00 39.66           O
ATOM   1821  N   LEU A 241      65.405  26.142  18.277  1.00134.06           N
ATOM   1822  CA  LEU A 241      65.080  27.403  17.689  1.00134.06           C
ATOM   1823  CB  LEU A 241      65.474  28.659  18.491  1.00134.06           C
ATOM   1824  CG  LEU A 241      64.378  29.261  19.382  1.00134.06           C
ATOM   1825  CD1 LEU A 241      63.803  28.231  20.351  1.00134.06           C
ATOM   1826  CD2 LEU A 241      64.886  30.535  20.082  1.00134.06           C
ATOM   1827  C   LEU A 241      65.798  27.545  16.401  1.00134.06           C
ATOM   1828  O   LEU A 241      67.027  27.492  16.337  1.00134.06           O
ATOM   1829  N   ALA A 242      65.015  27.759  15.333  1.00 51.89           N
ATOM   1830  CA  ALA A 242      65.609  27.992  14.058  1.00 51.89           C
ATOM   1831  CB  ALA A 242      65.376  26.847  13.060  1.00 51.89           C
ATOM   1832  C   ALA A 242      64.955  29.215  13.498  1.00 51.89           C
ATOM   1833  O   ALA A 242      63.731  29.324  13.464  1.00 51.89           O
ATOM   1834  N   ILE A 243      65.777  30.166  13.021  1.00108.44           N
ATOM   1835  CA  ILE A 243      65.306  31.408  12.475  1.00108.44           C
ATOM   1836  CB  ILE A 243      65.973  32.594  13.123  1.00108.44           C
ATOM   1837  CG2 ILE A 243      65.900  33.793  12.166  1.00108.44           C
ATOM   1838  CG1 ILE A 243      65.433  32.828  14.546  1.00108.44           C
ATOM   1839  CD1 ILE A 243      65.859  31.765  15.557  1.00108.44           C
ATOM   1840  C   ILE A 243      65.682  31.446  11.027  1.00108.44           C
ATOM   1841  O   ILE A 243      66.854  31.299  10.684  1.00108.44           O
ATOM   1842  N   ALA A 244      64.697  31.658  10.127  1.00 46.20           N
ATOM   1843  CA  ALA A 244      65.037  31.704   8.730  1.00 46.20           C
ATOM   1844  CB  ALA A 244      64.199  30.786   7.833  1.00 46.20           C
ATOM   1845  C   ALA A 244      64.862  33.100   8.220  1.00 46.20           C
ATOM   1846  O   ALA A 244      64.066  33.873   8.746  1.00 46.20           O
ATOM   1847  N   ILE A 245      65.666  33.477   7.204  1.00 95.45           N
ATOM   1848  CA  ILE A 245      65.539  34.763   6.572  1.00 95.45           C
ATOM   1849  CB  ILE A 245      66.709  35.689   6.768  1.00 95.45           C
ATOM   1850  CG2 ILE A 245      66.534  36.878   5.808  1.00 95.45           C
ATOM   1851  CG1 ILE A 245      66.839  36.111   8.239  1.00 95.45           C
ATOM   1852  CD1 ILE A 245      67.298  34.986   9.163  1.00 95.45           C
ATOM   1853  C   ILE A 245      65.450  34.519   5.094  1.00 95.45           C
ATOM   1854  O   ILE A 245      66.197  33.709   4.545  1.00 95.45           O
ATOM   1855  N   THR A 246      64.519  35.219   4.410  1.00 39.10           N
ATOM   1856  CA  THR A 246      64.370  35.053   2.987  1.00 39.10           C
ATOM   1857  CB  THR A 246      63.011  34.559   2.587  1.00 39.10           C
ATOM   1858  OG1 THR A 246      62.014  35.494   2.972  1.00 39.10           O
ATOM   1859  CG2 THR A 246      62.756  33.204   3.269  1.00 39.10           C
ATOM   1860  C   THR A 246      64.572  36.389   2.330  1.00 39.10           C
ATOM   1861  O   THR A 246      64.202  37.421   2.889  1.00 39.10           O
ATOM   1862  N   ALA A 247      65.184  36.405   1.121  1.00 42.75           N
ATOM   1863  CA  ALA A 247      65.426  37.664   0.464  1.00 42.75           C
ATOM   1864  CB  ALA A 247      66.855  38.192   0.682  1.00 42.75           C
ATOM   1865  C   ALA A 247      65.214  37.537  -1.020  1.00 42.75           C
ATOM   1866  O   ALA A 247      65.493  36.497  -1.616  1.00 42.75           O
ATOM   1867  N   ASN A 248      64.702  38.622  -1.652  1.00 57.17           N
ATOM   1868  CA  ASN A 248      64.462  38.634  -3.072  1.00 57.17           C
ATOM   1869  CB  ASN A 248      62.965  38.572  -3.422  1.00 57.17           C
ATOM   1870  CG  ASN A 248      62.442  37.198  -3.021  1.00 57.17           C
ATOM   1871  OD1 ASN A 248      62.787  36.186  -3.628  1.00 57.17           O
ATOM   1872  ND2 ASN A 248      61.590  37.158  -1.962  1.00 57.17           N
ATOM   1873  C   ASN A 248      65.002  39.911  -3.650  1.00 57.17           C
ATOM   1874  O   ASN A 248      64.593  41.007  -3.264  1.00 57.17           O
ATOM   1875  N   PHE A 249      65.917  39.789  -4.635  1.00100.52           N
ATOM   1876  CA  PHE A 249      66.557  40.923  -5.249  1.00100.52           C
ATOM   1877  CB  PHE A 249      68.087  40.811  -5.223  1.00100.52           C
ATOM   1878  CG  PHE A 249      68.497  40.449  -3.835  1.00100.52           C
ATOM   1879  CD1 PHE A 249      68.383  41.342  -2.799  1.00100.52           C
ATOM   1880  CD2 PHE A 249      69.014  39.201  -3.573  1.00100.52           C
ATOM   1881  CE1 PHE A 249      68.774  41.001  -1.524  1.00100.52           C
ATOM   1882  CE2 PHE A 249      69.406  38.852  -2.303  1.00100.52           C
ATOM   1883  CZ  PHE A 249      69.288  39.753  -1.273  1.00100.52           C
ATOM   1884  C   PHE A 249      66.174  40.915  -6.706  1.00100.52           C
ATOM   1885  O   PHE A 249      65.822  39.873  -7.254  1.00100.52           O
ATOM   1886  N   ILE A 250      66.254  42.085  -7.380  1.00167.05           N
ATOM   1887  CA  ILE A 250      65.846  42.210  -8.759  1.00167.05           C
ATOM   1888  CB  ILE A 250      65.764  43.624  -9.261  1.00167.05           C
ATOM   1889  CG2 ILE A 250      64.803  44.395  -8.342  1.00167.05           C
ATOM   1890  CG1 ILE A 250      67.166  44.252  -9.370  1.00167.05           C
ATOM   1891  CD1 ILE A 250      67.957  44.273  -8.066  1.00167.05           C
ATOM   1892  C   ILE A 250      66.842  41.527  -9.647  1.00167.05           C
ATOM   1893  O   ILE A 250      68.047  41.585  -9.405  1.00167.05           O
ATOM   1894  N   ASN A 251      66.341  40.842 -10.700  1.00 61.76           N
ATOM   1895  CA  ASN A 251      67.178  40.132 -11.631  1.00 61.76           C
ATOM   1896  CB  ASN A 251      66.653  38.708 -11.907  1.00 61.76           C
ATOM   1897  CG  ASN A 251      67.703  37.891 -12.649  1.00 61.76           C
ATOM   1898  OD1 ASN A 251      68.819  38.346 -12.894  1.00 61.76           O
ATOM   1899  ND2 ASN A 251      67.334  36.637 -13.023  1.00 61.76           N
ATOM   1900  C   ASN A 251      67.188  40.873 -12.944  1.00 61.76           C
ATOM   1901  O   ASN A 251      66.174  40.948 -13.636  1.00 61.76           O
ATOM   1902  N   ARG A 252      68.361  41.436 -13.309  1.00157.75           N
ATOM   1903  CA  ARG A 252      68.583  42.179 -14.527  1.00157.75           C
ATOM   1904  CB  ARG A 252      69.927  42.930 -14.549  1.00157.75           C
ATOM   1905  CG  ARG A 252      70.166  43.718 -15.838  1.00157.75           C
ATOM   1906  CD  ARG A 252      69.219  44.904 -16.024  1.00157.75           C
ATOM   1907  NE  ARG A 252      69.581  45.558 -17.313  1.00157.75           N
ATOM   1908  CZ  ARG A 252      69.037  45.108 -18.482  1.00157.75           C
ATOM   1909  NH1 ARG A 252      68.143  44.077 -18.465  1.00157.75           N
ATOM   1910  NH2 ARG A 252      69.385  45.691 -19.666  1.00157.75           N
ATOM   1911  C   ARG A 252      68.542  41.257 -15.712  1.00157.75           C
ATOM   1912  O   ARG A 252      68.194  41.672 -16.817  1.00157.75           O
ATOM   1913  N   ASN A 253      68.909  39.975 -15.514  1.00 58.07           N
ATOM   1914  CA  ASN A 253      68.923  39.014 -16.584  1.00 58.07           C
ATOM   1915  CB  ASN A 253      67.571  38.908 -17.313  1.00 58.07           C
ATOM   1916  CG  ASN A 253      66.557  38.322 -16.339  1.00 58.07           C
ATOM   1917  OD1 ASN A 253      66.824  37.327 -15.668  1.00 58.07           O
ATOM   1918  ND2 ASN A 253      65.359  38.961 -16.252  1.00 58.07           N
ATOM   1919  C   ASN A 253      69.973  39.382 -17.587  1.00 58.07           C
ATOM   1920  O   ASN A 253      69.771  39.250 -18.794  1.00 58.07           O
ATOM   1921  N   SER A 254      71.132  39.859 -17.092  1.00 93.12           N
ATOM   1922  CA  SER A 254      72.249  40.209 -17.923  1.00 93.12           C
ATOM   1923  CB  SER A 254      73.077  41.334 -17.283  1.00 93.12           C
ATOM   1924  OG  SER A 254      74.175  41.674 -18.106  1.00 93.12           O
ATOM   1925  C   SER A 254      73.108  38.980 -18.069  1.00 93.12           C
ATOM   1926  O   SER A 254      72.988  38.028 -17.298  1.00 93.12           O
ATOM   1927  N   THR A 255      74.015  38.977 -19.070  1.00107.43           N
ATOM   1928  CA  THR A 255      74.834  37.832 -19.373  1.00107.43           C
ATOM   1929  CB  THR A 255      75.720  38.053 -20.564  1.00107.43           C
ATOM   1930  OG1 THR A 255      76.628  39.114 -20.309  1.00107.43           O
ATOM   1931  CG2 THR A 255      74.837  38.388 -21.779  1.00107.43           C
ATOM   1932  C   THR A 255      75.727  37.497 -18.217  1.00107.43           C
ATOM   1933  O   THR A 255      75.856  36.330 -17.851  1.00107.43           O
ATOM   1934  N   ALA A 256      76.396  38.513 -17.639  1.00 40.78           N
ATOM   1935  CA  ALA A 256      77.293  38.336 -16.529  1.00 40.78           C
ATOM   1936  CB  ALA A 256      78.066  39.621 -16.183  1.00 40.78           C
ATOM   1937  C   ALA A 256      76.522  37.937 -15.308  1.00 40.78           C
ATOM   1938  O   ALA A 256      76.990  37.141 -14.494  1.00 40.78           O
ATOM   1939  N   GLU A 257      75.330  38.537 -15.139  1.00 87.29           N
ATOM   1940  CA  GLU A 257      74.467  38.356 -14.007  1.00 87.29           C
ATOM   1941  CB  GLU A 257      73.335  39.388 -13.979  1.00 87.29           C
ATOM   1942  CG  GLU A 257      72.641  39.489 -12.624  1.00 87.29           C
ATOM   1943  CD  GLU A 257      71.551  40.530 -12.781  1.00 87.29           C
ATOM   1944  OE1 GLU A 257      70.851  40.460 -13.824  1.00 87.29           O
ATOM   1945  OE2 GLU A 257      71.401  41.400 -11.882  1.00 87.29           O
ATOM   1946  C   GLU A 257      73.841  36.986 -13.996  1.00 87.29           C
ATOM   1947  O   GLU A 257      73.404  36.502 -12.954  1.00 87.29           O
ATOM   1948  N   ALA A 258      73.654  36.402 -15.189  1.00 74.58           N
ATOM   1949  CA  ALA A 258      73.091  35.099 -15.442  1.00 74.58           C
ATOM   1950  CB  ALA A 258      72.732  34.889 -16.923  1.00 74.58           C
ATOM   1951  C   ALA A 258      74.001  33.967 -15.048  1.00 74.58           C
ATOM   1952  O   ALA A 258      73.533  32.858 -14.809  1.00 74.58           O
ATOM   1953  N   LYS A 259      75.328  34.191 -15.081  1.00115.56           N
ATOM   1954  CA  LYS A 259      76.339  33.180 -14.896  1.00115.56           C
ATOM   1955  CB  LYS A 259      77.755  33.716 -15.171  1.00115.56           C
ATOM   1956  CG  LYS A 259      78.844  32.649 -15.045  1.00115.56           C
ATOM   1957  CD  LYS A 259      78.774  31.573 -16.130  1.00115.56           C
ATOM   1958  CE  LYS A 259      79.863  30.506 -16.003  1.00115.56           C
ATOM   1959  NZ  LYS A 259      79.546  29.594 -14.882  1.00115.56           N
ATOM   1960  C   LYS A 259      76.366  32.554 -13.525  1.00115.56           C
ATOM   1961  O   LYS A 259      76.639  31.361 -13.411  1.00115.56           O
ATOM   1962  N   VAL A 260      76.095  33.315 -12.447  1.00 67.51           N
ATOM   1963  CA  VAL A 260      76.269  32.812 -11.106  1.00 67.51           C
ATOM   1964  CB  VAL A 260      75.828  33.801 -10.063  1.00 67.51           C
ATOM   1965  CG1 VAL A 260      76.041  33.193  -8.667  1.00 67.51           C
ATOM   1966  CG2 VAL A 260      76.566  35.129 -10.301  1.00 67.51           C
ATOM   1967  C   VAL A 260      75.482  31.546 -10.893  1.00 67.51           C
ATOM   1968  O   VAL A 260      74.278  31.489 -11.141  1.00 67.51           O
ATOM   1969  N   GLU A 261      76.168  30.497 -10.378  1.00123.62           N
ATOM   1970  CA  GLU A 261      75.600  29.193 -10.148  1.00123.62           C
ATOM   1971  CB  GLU A 261      76.657  28.087  -9.973  1.00123.62           C
ATOM   1972  CG  GLU A 261      77.587  28.313  -8.779  1.00123.62           C
ATOM   1973  CD  GLU A 261      78.616  29.368  -9.163  1.00123.62           C
ATOM   1974  OE1 GLU A 261      78.674  29.730 -10.368  1.00123.62           O
ATOM   1975  OE2 GLU A 261      79.363  29.823  -8.255  1.00123.62           O
ATOM   1976  C   GLU A 261      74.772  29.217  -8.898  1.00123.62           C
ATOM   1977  O   GLU A 261      74.931  30.093  -8.049  1.00123.62           O
ATOM   1978  N   GLU A 262      73.826  28.260  -8.772  1.00129.79           N
ATOM   1979  CA  GLU A 262      72.982  28.244  -7.614  1.00129.79           C
ATOM   1980  CB  GLU A 262      71.491  28.001  -7.922  1.00129.79           C
ATOM   1981  CG  GLU A 262      71.200  26.858  -8.889  1.00129.79           C
ATOM   1982  CD  GLU A 262      69.695  26.853  -9.129  1.00129.79           C
ATOM   1983  OE1 GLU A 262      69.190  27.836  -9.737  1.00129.79           O
ATOM   1984  OE2 GLU A 262      69.029  25.873  -8.700  1.00129.79           O
ATOM   1985  C   GLU A 262      73.498  27.315  -6.563  1.00129.79           C
ATOM   1986  O   GLU A 262      74.355  26.471  -6.820  1.00129.79           O
ATOM   1987  N   ILE A 263      72.991  27.478  -5.321  1.00117.63           N
ATOM   1988  CA  ILE A 263      73.492  26.682  -4.242  1.00117.63           C
ATOM   1989  CB  ILE A 263      73.937  27.529  -3.085  1.00117.63           C
ATOM   1990  CG2 ILE A 263      72.723  27.946  -2.251  1.00117.63           C
ATOM   1991  CG1 ILE A 263      75.000  26.813  -2.259  1.00117.63           C
ATOM   1992  CD1 ILE A 263      75.762  27.814  -1.400  1.00117.63           C
ATOM   1993  C   ILE A 263      72.423  25.701  -3.853  1.00117.63           C
ATOM   1994  O   ILE A 263      71.272  26.057  -3.599  1.00117.63           O
ATOM   1995  N   SER A 264      72.797  24.405  -3.849  1.00 76.55           N
ATOM   1996  CA  SER A 264      71.889  23.321  -3.605  1.00 76.55           C
ATOM   1997  CB  SER A 264      72.553  21.942  -3.768  1.00 76.55           C
ATOM   1998  OG  SER A 264      72.951  21.748  -5.117  1.00 76.55           O
ATOM   1999  C   SER A 264      71.331  23.384  -2.222  1.00 76.55           C
ATOM   2000  O   SER A 264      70.115  23.342  -2.037  1.00 76.55           O
ATOM   2001  N   GLY A 265      72.203  23.495  -1.203  1.00 28.71           N
ATOM   2002  CA  GLY A 265      71.688  23.493   0.133  1.00 28.71           C
ATOM   2003  C   GLY A 265      72.835  23.320   1.062  1.00 28.71           C
ATOM   2004  O   GLY A 265      73.997  23.411   0.672  1.00 28.71           O
ATOM   2005  N   VAL A 266      72.529  23.050   2.338  1.00 60.37           N
ATOM   2006  CA  VAL A 266      73.586  22.974   3.291  1.00 60.37           C
ATOM   2007  CB  VAL A 266      73.709  24.274   4.039  1.00 60.37           C
ATOM   2008  CG1 VAL A 266      74.842  24.204   5.068  1.00 60.37           C
ATOM   2009  CG2 VAL A 266      73.892  25.393   3.000  1.00 60.37           C
ATOM   2010  C   VAL A 266      73.254  21.884   4.261  1.00 60.37           C
ATOM   2011  O   VAL A 266      72.141  21.362   4.282  1.00 60.37           O
ATOM   2012  N   ALA A 267      74.256  21.469   5.055  1.00168.28           N
ATOM   2013  CA  ALA A 267      74.028  20.541   6.112  1.00168.28           C
ATOM   2014  CB  ALA A 267      75.317  19.998   6.751  1.00168.28           C
ATOM   2015  C   ALA A 267      73.298  21.326   7.150  1.00168.28           C
ATOM   2016  O   ALA A 267      73.214  22.550   7.069  1.00168.28           O
ATOM   2017  N   PHE A 268      72.728  20.632   8.146  1.00 95.97           N
ATOM   2018  CA  PHE A 268      71.966  21.293   9.162  1.00 95.97           C
ATOM   2019  CB  PHE A 268      71.418  20.306  10.208  1.00 95.97           C
ATOM   2020  CG  PHE A 268      70.621  21.068  11.210  1.00 95.97           C
ATOM   2021  CD1 PHE A 268      69.298  21.364  10.973  1.00 95.97           C
ATOM   2022  CD2 PHE A 268      71.194  21.481  12.390  1.00 95.97           C
ATOM   2023  CE1 PHE A 268      68.559  22.064  11.897  1.00 95.97           C
ATOM   2024  CE2 PHE A 268      70.461  22.182  13.319  1.00 95.97           C
ATOM   2025  CZ  PHE A 268      69.141  22.474  13.073  1.00 95.97           C
ATOM   2026  C   PHE A 268      72.875  22.254   9.858  1.00 95.97           C
ATOM   2027  O   PHE A 268      72.495  23.388  10.144  1.00 95.97           O
ATOM   2028  N   ILE A 269      74.120  21.824  10.131  1.00 96.03           N
ATOM   2029  CA  ILE A 269      75.054  22.646  10.844  1.00 96.03           C
ATOM   2030  CB  ILE A 269      75.531  21.976  12.108  1.00 96.03           C
ATOM   2031  CG2 ILE A 269      76.554  22.880  12.816  1.00 96.03           C
ATOM   2032  CG1 ILE A 269      74.326  21.651  13.007  1.00 96.03           C
ATOM   2033  CD1 ILE A 269      73.558  22.889  13.469  1.00 96.03           C
ATOM   2034  C   ILE A 269      76.224  22.844   9.928  1.00 96.03           C
ATOM   2035  O   ILE A 269      76.342  22.138   8.928  1.00 96.03           O
ATOM   2036  N   PHE A 270      77.085  23.847  10.228  1.00184.34           N
ATOM   2037  CA  PHE A 270      78.260  24.131   9.454  1.00184.34           C
ATOM   2038  CB  PHE A 270      79.270  25.051  10.164  1.00184.34           C
ATOM   2039  CG  PHE A 270      79.792  24.326  11.355  1.00184.34           C
ATOM   2040  CD1 PHE A 270      79.103  24.339  12.546  1.00184.34           C
ATOM   2041  CD2 PHE A 270      80.977  23.631  11.280  1.00184.34           C
ATOM   2042  CE1 PHE A 270      79.589  23.669  13.644  1.00184.34           C
ATOM   2043  CE2 PHE A 270      81.467  22.959  12.374  1.00184.34           C
ATOM   2044  CZ  PHE A 270      80.773  22.976  13.559  1.00184.34           C
ATOM   2045  C   PHE A 270      78.965  22.874   9.082  1.00184.34           C
ATOM   2046  O   PHE A 270      79.248  22.001   9.903  1.00184.34           O
ATOM   2047  N   ASN A 271      79.240  22.775   7.771  1.00110.46           N
ATOM   2048  CA  ASN A 271      79.874  21.631   7.208  1.00110.46           C
ATOM   2049  CB  ASN A 271      78.912  20.793   6.349  1.00110.46           C
ATOM   2050  CG  ASN A 271      79.622  19.502   5.967  1.00110.46           C
ATOM   2051  OD1 ASN A 271      80.743  19.522   5.463  1.00110.46           O
ATOM   2052  ND2 ASN A 271      78.953  18.345   6.218  1.00110.46           N
ATOM   2053  C   ASN A 271      80.951  22.131   6.305  1.00110.46           C
ATOM   2054  O   ASN A 271      82.135  21.879   6.526  1.00110.46           O
ATOM   2055  N   GLN A 272      80.543  22.872   5.258  1.00154.37           N
ATOM   2056  CA  GLN A 272      81.441  23.356   4.251  1.00154.37           C
ATOM   2057  CB  GLN A 272      80.751  23.674   2.911  1.00154.37           C
ATOM   2058  CG  GLN A 272      79.533  24.584   3.030  1.00154.37           C
ATOM   2059  CD  GLN A 272      78.345  23.686   3.362  1.00154.37           C
ATOM   2060  OE1 GLN A 272      78.508  22.501   3.647  1.00154.37           O
ATOM   2061  NE2 GLN A 272      77.113  24.258   3.313  1.00154.37           N
ATOM   2062  C   GLN A 272      82.268  24.510   4.718  1.00154.37           C
ATOM   2063  O   GLN A 272      82.112  25.022   5.824  1.00154.37           O
ATOM   2064  N   LYS A 273      83.246  24.878   3.866  1.00118.85           N
ATOM   2065  CA  LYS A 273      84.217  25.911   4.084  1.00118.85           C
ATOM   2066  CB  LYS A 273      85.287  25.954   2.981  1.00118.85           C
ATOM   2067  CG  LYS A 273      86.188  24.718   2.959  1.00118.85           C
ATOM   2068  CD  LYS A 273      86.990  24.525   4.247  1.00118.85           C
ATOM   2069  CE  LYS A 273      88.122  25.540   4.417  1.00118.85           C
ATOM   2070  NZ  LYS A 273      88.845  25.285   5.683  1.00118.85           N
ATOM   2071  C   LYS A 273      83.575  27.264   4.121  1.00118.85           C
ATOM   2072  O   LYS A 273      84.037  28.143   4.846  1.00118.85           O
ATOM   2073  N   PHE A 274      82.497  27.477   3.342  1.00 94.03           N
ATOM   2074  CA  PHE A 274      81.952  28.803   3.232  1.00 94.03           C
ATOM   2075  CB  PHE A 274      80.879  29.023   2.141  1.00 94.03           C
ATOM   2076  CG  PHE A 274      79.532  28.526   2.530  1.00 94.03           C
ATOM   2077  CD1 PHE A 274      78.729  29.299   3.338  1.00 94.03           C
ATOM   2078  CD2 PHE A 274      79.052  27.327   2.064  1.00 94.03           C
ATOM   2079  CE1 PHE A 274      77.473  28.875   3.702  1.00 94.03           C
ATOM   2080  CE2 PHE A 274      77.796  26.897   2.424  1.00 94.03           C
ATOM   2081  CZ  PHE A 274      77.007  27.668   3.244  1.00 94.03           C
ATOM   2082  C   PHE A 274      81.417  29.257   4.554  1.00 94.03           C
ATOM   2083  O   PHE A 274      81.418  30.453   4.836  1.00 94.03           O
ATOM   2084  N   PHE A 275      80.902  28.337   5.391  1.00 66.11           N
ATOM   2085  CA  PHE A 275      80.421  28.763   6.675  1.00 66.11           C
ATOM   2086  CB  PHE A 275      79.853  27.639   7.550  1.00 66.11           C
ATOM   2087  CG  PHE A 275      78.529  27.321   6.971  1.00 66.11           C
ATOM   2088  CD1 PHE A 275      77.449  28.128   7.242  1.00 66.11           C
ATOM   2089  CD2 PHE A 275      78.372  26.224   6.164  1.00 66.11           C
ATOM   2090  CE1 PHE A 275      76.215  27.848   6.709  1.00 66.11           C
ATOM   2091  CE2 PHE A 275      77.141  25.944   5.632  1.00 66.11           C
ATOM   2092  CZ  PHE A 275      76.062  26.752   5.900  1.00 66.11           C
ATOM   2093  C   PHE A 275      81.559  29.363   7.430  1.00 66.11           C
ATOM   2094  O   PHE A 275      81.404  30.401   8.069  1.00 66.11           O
ATOM   2095  N   GLN A 276      82.732  28.708   7.377  1.00 98.90           N
ATOM   2096  CA  GLN A 276      83.906  29.140   8.078  1.00 98.90           C
ATOM   2097  CB  GLN A 276      85.067  28.138   7.964  1.00 98.90           C
ATOM   2098  CG  GLN A 276      84.711  26.729   8.441  1.00 98.90           C
ATOM   2099  CD  GLN A 276      84.075  26.840   9.816  1.00 98.90           C
ATOM   2100  OE1 GLN A 276      82.971  27.366   9.953  1.00 98.90           O
ATOM   2101  NE2 GLN A 276      84.781  26.332  10.861  1.00 98.90           N
ATOM   2102  C   GLN A 276      84.396  30.437   7.509  1.00 98.90           C
ATOM   2103  O   GLN A 276      84.945  31.261   8.236  1.00 98.90           O
ATOM   2104  N   ASP A 277      84.280  30.602   6.176  1.00 52.82           N
ATOM   2105  CA  ASP A 277      84.707  31.764   5.438  1.00 52.82           C
ATOM   2106  CB  ASP A 277      84.739  31.516   3.921  1.00 52.82           C
ATOM   2107  CG  ASP A 277      85.854  30.521   3.638  1.00 52.82           C
ATOM   2108  OD1 ASP A 277      86.651  30.244   4.574  1.00 52.82           O
ATOM   2109  OD2 ASP A 277      85.922  30.020   2.484  1.00 52.82           O
ATOM   2110  C   ASP A 277      83.795  32.931   5.676  1.00 52.82           C
ATOM   2111  O   ASP A 277      84.202  34.083   5.547  1.00 52.82           O
ATOM   2112  N   LEU A 278      82.517  32.647   5.974  1.00 92.13           N
ATOM   2113  CA  LEU A 278      81.453  33.596   6.141  1.00 92.13           C
ATOM   2114  CB  LEU A 278      80.095  32.883   6.181  1.00 92.13           C
ATOM   2115  CG  LEU A 278      78.889  33.816   6.037  1.00 92.13           C
ATOM   2116  CD1 LEU A 278      79.008  34.681   4.772  1.00 92.13           C
ATOM   2117  CD2 LEU A 278      77.595  32.992   6.032  1.00 92.13           C
ATOM   2118  C   LEU A 278      81.682  34.412   7.377  1.00 92.13           C
ATOM   2119  O   LEU A 278      81.114  35.490   7.540  1.00 92.13           O
ATOM   2120  N   LYS A 279      82.465  33.874   8.322  1.00132.89           N
ATOM   2121  CA  LYS A 279      82.778  34.557   9.541  1.00132.89           C
ATOM   2122  CB  LYS A 279      83.590  33.660  10.499  1.00132.89           C
ATOM   2123  CG  LYS A 279      83.828  34.225  11.904  1.00132.89           C
ATOM   2124  CD  LYS A 279      84.752  35.443  11.954  1.00132.89           C
ATOM   2125  CE  LYS A 279      84.973  35.989  13.367  1.00132.89           C
ATOM   2126  NZ  LYS A 279      83.730  36.613  13.872  1.00132.89           N
ATOM   2127  C   LYS A 279      83.579  35.797   9.242  1.00132.89           C
ATOM   2128  O   LYS A 279      83.464  36.797   9.950  1.00132.89           O
ATOM   2129  N   GLU A 280      84.437  35.767   8.202  1.00170.94           N
ATOM   2130  CA  GLU A 280      85.358  36.856   8.042  1.00170.94           C
ATOM   2131  CB  GLU A 280      86.416  36.567   6.959  1.00170.94           C
ATOM   2132  CG  GLU A 280      85.839  36.306   5.565  1.00170.94           C
ATOM   2133  CD  GLU A 280      87.004  36.041   4.621  1.00170.94           C
ATOM   2134  OE1 GLU A 280      88.169  36.064   5.101  1.00170.94           O
ATOM   2135  OE2 GLU A 280      86.747  35.812   3.409  1.00170.94           O
ATOM   2136  C   GLU A 280      84.795  38.228   7.762  1.00170.94           C
ATOM   2137  O   GLU A 280      84.577  38.985   8.703  1.00170.94           O
ATOM   2138  N   GLU A 281      84.403  38.550   6.505  1.00161.22           N
ATOM   2139  CA  GLU A 281      84.225  39.952   6.218  1.00161.22           C
ATOM   2140  CB  GLU A 281      84.043  40.256   4.714  1.00161.22           C
ATOM   2141  CG  GLU A 281      82.680  39.945   4.101  1.00161.22           C
ATOM   2142  CD  GLU A 281      81.982  41.282   3.882  1.00161.22           C
ATOM   2143  OE1 GLU A 281      82.508  42.313   4.379  1.00161.22           O
ATOM   2144  OE2 GLU A 281      80.914  41.289   3.213  1.00161.22           O
ATOM   2145  C   GLU A 281      83.134  40.584   7.027  1.00161.22           C
ATOM   2146  O   GLU A 281      83.374  41.557   7.742  1.00161.22           O
ATOM   2147  N   THR A 282      81.908  40.055   6.917  1.00101.61           N
ATOM   2148  CA  THR A 282      80.765  40.525   7.646  1.00101.61           C
ATOM   2149  CB  THR A 282      79.499  40.092   6.975  1.00101.61           C
ATOM   2150  OG1 THR A 282      79.262  38.709   7.188  1.00101.61           O
ATOM   2151  CG2 THR A 282      79.723  40.283   5.473  1.00101.61           C
ATOM   2152  C   THR A 282      80.716  39.941   9.028  1.00101.61           C
ATOM   2153  O   THR A 282      80.402  40.629   9.999  1.00101.61           O
ATOM   2154  N   GLY A 283      81.062  38.640   9.145  1.00 57.08           N
ATOM   2155  CA  GLY A 283      80.918  37.923  10.383  1.00 57.08           C
ATOM   2156  C   GLY A 283      79.498  37.442  10.531  1.00 57.08           C
ATOM   2157  O   GLY A 283      78.787  37.857  11.447  1.00 57.08           O
ATOM   2158  N   ILE A 284      79.032  36.564   9.610  1.00144.20           N
ATOM   2159  CA  ILE A 284      77.672  36.114   9.713  1.00144.20           C
ATOM   2160  CB  ILE A 284      76.879  36.573   8.520  1.00144.20           C
ATOM   2161  CG2 ILE A 284      76.877  35.476   7.451  1.00144.20           C
ATOM   2162  CG1 ILE A 284      75.459  36.950   8.910  1.00144.20           C
ATOM   2163  CD1 ILE A 284      74.816  37.804   7.820  1.00144.20           C
ATOM   2164  C   ILE A 284      77.671  34.602   9.838  1.00144.20           C
ATOM   2165  O   ILE A 284      78.356  33.882   9.109  1.00144.20           O
ATOM   2166  N   ASP A 285      76.906  34.074  10.817  1.00 80.34           N
ATOM   2167  CA  ASP A 285      76.854  32.656  11.076  1.00 80.34           C
ATOM   2168  CB  ASP A 285      76.938  32.331  12.584  1.00 80.34           C
ATOM   2169  CG  ASP A 285      76.590  30.866  12.835  1.00 80.34           C
ATOM   2170  OD1 ASP A 285      75.374  30.537  12.809  1.00 80.34           O
ATOM   2171  OD2 ASP A 285      77.529  30.057  13.060  1.00 80.34           O
ATOM   2172  C   ASP A 285      75.566  32.096  10.559  1.00 80.34           C
ATOM   2173  O   ASP A 285      74.497  32.642  10.823  1.00 80.34           O
ATOM   2174  N   LEU A 286      75.637  30.997   9.774  1.00139.26           N
ATOM   2175  CA  LEU A 286      74.427  30.369   9.322  1.00139.26           C
ATOM   2176  CB  LEU A 286      73.987  30.686   7.881  1.00139.26           C
ATOM   2177  CG  LEU A 286      73.684  32.172   7.628  1.00139.26           C
ATOM   2178  CD1 LEU A 286      74.958  32.964   7.343  1.00139.26           C
ATOM   2179  CD2 LEU A 286      72.614  32.365   6.555  1.00139.26           C
ATOM   2180  C   LEU A 286      74.540  28.879   9.419  1.00139.26           C
ATOM   2181  O   LEU A 286      75.622  28.294   9.349  1.00139.26           O
ATOM   2182  N   GLU A 287      73.389  28.232   9.678  1.00 81.21           N
ATOM   2183  CA  GLU A 287      73.313  26.803   9.706  1.00 81.21           C
ATOM   2184  CB  GLU A 287      72.028  26.320  10.398  1.00 81.21           C
ATOM   2185  CG  GLU A 287      72.065  26.612  11.902  1.00 81.21           C
ATOM   2186  CD  GLU A 287      70.674  26.450  12.495  1.00 81.21           C
ATOM   2187  OE1 GLU A 287      69.857  27.397  12.343  1.00 81.21           O
ATOM   2188  OE2 GLU A 287      70.412  25.386  13.115  1.00 81.21           O
ATOM   2189  C   GLU A 287      73.365  26.279   8.299  1.00 81.21           C
ATOM   2190  O   GLU A 287      74.032  25.279   8.026  1.00 81.21           O
ATOM   2191  N   ASN A 288      72.672  26.972   7.367  1.00156.30           N
ATOM   2192  CA  ASN A 288      72.512  26.483   6.026  1.00156.30           C
ATOM   2193  CB  ASN A 288      71.410  25.409   6.082  1.00156.30           C
ATOM   2194  CG  ASN A 288      70.844  25.023   4.735  1.00156.30           C
ATOM   2195  OD1 ASN A 288      70.320  25.839   3.980  1.00156.30           O
ATOM   2196  ND2 ASN A 288      70.896  23.700   4.445  1.00156.30           N
ATOM   2197  C   ASN A 288      72.032  27.622   5.163  1.00156.30           C
ATOM   2198  O   ASN A 288      71.253  28.453   5.621  1.00156.30           O
ATOM   2199  N   ILE A 289      72.466  27.682   3.879  1.00144.74           N
ATOM   2200  CA  ILE A 289      72.028  28.740   2.999  1.00144.74           C
ATOM   2201  CB  ILE A 289      73.144  29.726   2.752  1.00144.74           C
ATOM   2202  CG2 ILE A 289      74.078  29.109   1.698  1.00144.74           C
ATOM   2203  CG1 ILE A 289      72.636  31.136   2.396  1.00144.74           C
ATOM   2204  CD1 ILE A 289      71.893  31.257   1.074  1.00144.74           C
ATOM   2205  C   ILE A 289      71.602  28.101   1.696  1.00144.74           C
ATOM   2206  O   ILE A 289      72.078  27.017   1.357  1.00144.74           O
ATOM   2207  N   VAL A 290      70.644  28.725   0.963  1.00 47.81           N
ATOM   2208  CA  VAL A 290      70.185  28.212  -0.308  1.00 47.81           C
ATOM   2209  CB  VAL A 290      68.873  27.485  -0.221  1.00 47.81           C
ATOM   2210  CG1 VAL A 290      68.429  27.100  -1.642  1.00 47.81           C
ATOM   2211  CG2 VAL A 290      69.032  26.281   0.725  1.00 47.81           C
ATOM   2212  C   VAL A 290      69.981  29.377  -1.242  1.00 47.81           C
ATOM   2213  O   VAL A 290      69.632  30.473  -0.809  1.00 47.81           O
ATOM   2214  N   TYR A 291      70.209  29.166  -2.562  1.00104.72           N
ATOM   2215  CA  TYR A 291      70.084  30.208  -3.544  1.00104.72           C
ATOM   2216  CB  TYR A 291      71.470  30.748  -3.945  1.00104.72           C
ATOM   2217  CG  TYR A 291      71.359  31.645  -5.127  1.00104.72           C
ATOM   2218  CD1 TYR A 291      70.743  32.871  -5.032  1.00104.72           C
ATOM   2219  CD2 TYR A 291      71.907  31.264  -6.331  1.00104.72           C
ATOM   2220  CE1 TYR A 291      70.658  33.697  -6.126  1.00104.72           C
ATOM   2221  CE2 TYR A 291      71.826  32.086  -7.430  1.00104.72           C
ATOM   2222  CZ  TYR A 291      71.198  33.305  -7.325  1.00104.72           C
ATOM   2223  OH  TYR A 291      71.110  34.158  -8.442  1.00104.72           O
ATOM   2224  C   TYR A 291      69.399  29.676  -4.773  1.00104.72           C
ATOM   2225  O   TYR A 291      69.702  28.575  -5.231  1.00104.72           O
ATOM   2226  N   TYR A 292      68.437  30.452  -5.327  1.00 84.13           N
ATOM   2227  CA  TYR A 292      67.765  30.086  -6.548  1.00 84.13           C
ATOM   2228  CB  TYR A 292      66.282  29.699  -6.380  1.00 84.13           C
ATOM   2229  CG  TYR A 292      66.146  28.452  -5.575  1.00 84.13           C
ATOM   2230  CD1 TYR A 292      66.551  27.242  -6.089  1.00 84.13           C
ATOM   2231  CD2 TYR A 292      65.575  28.485  -4.324  1.00 84.13           C
ATOM   2232  CE1 TYR A 292      66.416  26.086  -5.355  1.00 84.13           C
ATOM   2233  CE2 TYR A 292      65.436  27.333  -3.585  1.00 84.13           C
ATOM   2234  CZ  TYR A 292      65.860  26.131  -4.100  1.00 84.13           C
ATOM   2235  OH  TYR A 292      65.721  24.946  -3.346  1.00 84.13           O
ATOM   2236  C   TYR A 292      67.740  31.282  -7.459  1.00 84.13           C
ATOM   2237  O   TYR A 292      67.429  32.394  -7.034  1.00 84.13           O
ATOM   2238  N   LYS A 293      68.058  31.063  -8.753  1.00218.09           N
ATOM   2239  CA  LYS A 293      68.005  32.080  -9.777  1.00218.09           C
ATOM   2240  CB  LYS A 293      69.077  31.876 -10.859  1.00218.09           C
ATOM   2241  CG  LYS A 293      70.383  32.634 -10.659  1.00218.09           C
ATOM   2242  CD  LYS A 293      70.298  34.094 -11.100  1.00218.09           C
ATOM   2243  CE  LYS A 293      70.353  34.232 -12.620  1.00218.09           C
ATOM   2244  NZ  LYS A 293      71.445  33.380 -13.144  1.00218.09           N
ATOM   2245  C   LYS A 293      66.703  31.907 -10.494  1.00218.09           C
ATOM   2246  O   LYS A 293      66.598  31.084 -11.402  1.00218.09           O
ATOM   2247  N   ASP A 294      65.681  32.696 -10.111  1.00105.90           N
ATOM   2248  CA  ASP A 294      64.377  32.568 -10.697  1.00105.90           C
ATOM   2249  CB  ASP A 294      63.301  32.267  -9.633  1.00105.90           C
ATOM   2250  CG  ASP A 294      62.120  31.535 -10.265  1.00105.90           C
ATOM   2251  OD1 ASP A 294      61.549  32.034 -11.270  1.00105.90           O
ATOM   2252  OD2 ASP A 294      61.769  30.450  -9.730  1.00105.90           O
ATOM   2253  C   ASP A 294      64.046  33.870 -11.363  1.00105.90           C
ATOM   2254  O   ASP A 294      64.858  34.441 -12.089  1.00105.90           O
ATOM   2255  N   CYS A 295      62.792  34.331 -11.171  1.00 43.39           N
ATOM   2256  CA  CYS A 295      62.334  35.596 -11.667  1.00 43.39           C
ATOM   2257  CB  CYS A 295      60.840  35.832 -11.392  1.00 43.39           C
ATOM   2258  SG  CYS A 295      59.781  34.613 -12.230  1.00 43.39           S
ATOM   2259  C   CYS A 295      63.107  36.638 -10.928  1.00 43.39           C
ATOM   2260  O   CYS A 295      63.508  37.653 -11.494  1.00 43.39           O
ATOM   2261  N   THR A 296      63.327  36.394  -9.620  1.00 40.93           N
ATOM   2262  CA  THR A 296      64.078  37.288  -8.790  1.00 40.93           C
ATOM   2263  CB  THR A 296      63.293  37.814  -7.624  1.00 40.93           C
ATOM   2264  OG1 THR A 296      62.861  36.740  -6.800  1.00 40.93           O
ATOM   2265  CG2 THR A 296      62.080  38.596  -8.156  1.00 40.93           C
ATOM   2266  C   THR A 296      65.229  36.502  -8.241  1.00 40.93           C
ATOM   2267  O   THR A 296      65.215  35.272  -8.264  1.00 40.93           O
ATOM   2268  N   HIS A 297      66.279  37.200  -7.758  1.00 85.26           N
ATOM   2269  CA  HIS A 297      67.405  36.518  -7.182  1.00 85.26           C
ATOM   2270  ND1 HIS A 297      70.063  36.754  -9.104  1.00 85.26           N
ATOM   2271  CG  HIS A 297      69.280  37.660  -8.424  1.00 85.26           C
ATOM   2272  CB  HIS A 297      68.672  37.383  -7.084  1.00 85.26           C
ATOM   2273  NE2 HIS A 297      69.930  38.566 -10.384  1.00 85.26           N
ATOM   2274  CD2 HIS A 297      69.208  38.762  -9.220  1.00 85.26           C
ATOM   2275  CE1 HIS A 297      70.424  37.346 -10.268  1.00 85.26           C
ATOM   2276  C   HIS A 297      66.998  36.133  -5.797  1.00 85.26           C
ATOM   2277  O   HIS A 297      66.866  36.982  -4.917  1.00 85.26           O
ATOM   2278  N   TYR A 298      66.854  34.814  -5.562  1.00 90.59           N
ATOM   2279  CA  TYR A 298      66.249  34.340  -4.348  1.00 90.59           C
ATOM   2280  CB  TYR A 298      65.159  33.293  -4.646  1.00 90.59           C
ATOM   2281  CG  TYR A 298      64.527  32.797  -3.390  1.00 90.59           C
ATOM   2282  CD1 TYR A 298      63.507  33.497  -2.786  1.00 90.59           C
ATOM   2283  CD2 TYR A 298      64.949  31.615  -2.823  1.00 90.59           C
ATOM   2284  CE1 TYR A 298      62.920  33.024  -1.635  1.00 90.59           C
ATOM   2285  CE2 TYR A 298      64.366  31.137  -1.673  1.00 90.59           C
ATOM   2286  CZ  TYR A 298      63.348  31.842  -1.078  1.00 90.59           C
ATOM   2287  OH  TYR A 298      62.746  31.355   0.102  1.00 90.59           O
ATOM   2288  C   TYR A 298      67.254  33.700  -3.438  1.00 90.59           C
ATOM   2289  O   TYR A 298      68.081  32.894  -3.860  1.00 90.59           O
ATOM   2290  N   PHE A 299      67.204  34.080  -2.140  1.00173.01           N
ATOM   2291  CA  PHE A 299      68.078  33.525  -1.141  1.00173.01           C
ATOM   2292  CB  PHE A 299      69.139  34.522  -0.633  1.00173.01           C
ATOM   2293  CG  PHE A 299      70.118  34.853  -1.712  1.00173.01           C
ATOM   2294  CD1 PHE A 299      69.890  35.907  -2.566  1.00173.01           C
ATOM   2295  CD2 PHE A 299      71.270  34.116  -1.866  1.00173.01           C
ATOM   2296  CE1 PHE A 299      70.791  36.222  -3.558  1.00173.01           C
ATOM   2297  CE2 PHE A 299      72.175  34.426  -2.855  1.00173.01           C
ATOM   2298  CZ  PHE A 299      71.938  35.481  -3.705  1.00173.01           C
ATOM   2299  C   PHE A 299      67.266  33.164   0.074  1.00173.01           C
ATOM   2300  O   PHE A 299      66.458  33.961   0.551  1.00173.01           O
ATOM   2301  N   VAL A 300      67.461  31.937   0.608  1.00116.03           N
ATOM   2302  CA  VAL A 300      66.797  31.540   1.825  1.00116.03           C
ATOM   2303  CB  VAL A 300      65.719  30.511   1.614  1.00116.03           C
ATOM   2304  CG1 VAL A 300      66.320  29.287   0.906  1.00116.03           C
ATOM   2305  CG2 VAL A 300      65.077  30.184   2.975  1.00116.03           C
ATOM   2306  C   VAL A 300      67.844  30.963   2.729  1.00116.03           C
ATOM   2307  O   VAL A 300      68.521  29.997   2.378  1.00116.03           O
ATOM   2308  N   MET A 301      67.986  31.532   3.944  1.00134.49           N
ATOM   2309  CA  MET A 301      69.043  31.095   4.810  1.00134.49           C
ATOM   2310  CB  MET A 301      70.205  32.099   4.834  1.00134.49           C
ATOM   2311  CG  MET A 301      69.787  33.480   5.339  1.00134.49           C
ATOM   2312  SD  MET A 301      71.002  34.795   5.032  1.00134.49           S
ATOM   2313  CE  MET A 301      70.475  35.084   3.319  1.00134.49           C
ATOM   2314  C   MET A 301      68.540  30.921   6.211  1.00134.49           C
ATOM   2315  O   MET A 301      67.581  31.563   6.638  1.00134.49           O
ATOM   2316  N   THR A 302      69.204  30.015   6.960  1.00 56.76           N
ATOM   2317  CA  THR A 302      68.865  29.745   8.326  1.00 56.76           C
ATOM   2318  CB  THR A 302      68.856  28.272   8.628  1.00 56.76           C
ATOM   2319  OG1 THR A 302      67.966  27.599   7.748  1.00 56.76           O
ATOM   2320  CG2 THR A 302      68.397  28.071  10.081  1.00 56.76           C
ATOM   2321  C   THR A 302      69.943  30.382   9.155  1.00 56.76           C
ATOM   2322  O   THR A 302      71.126  30.093   8.979  1.00 56.76           O
ATOM   2323  N   ALA A 303      69.548  31.273  10.090  1.00 63.23           N
ATOM   2324  CA  ALA A 303      70.491  32.003  10.896  1.00 63.23           C
ATOM   2325  CB  ALA A 303      70.330  33.528  10.784  1.00 63.23           C
ATOM   2326  C   ALA A 303      70.287  31.631  12.334  1.00 63.23           C
ATOM   2327  O   ALA A 303      69.297  30.992  12.685  1.00 63.23           O
ATOM   2328  N   LYS A 304      71.258  32.005  13.196  1.00156.06           N
ATOM   2329  CA  LYS A 304      71.248  31.663  14.594  1.00156.06           C
ATOM   2330  CB  LYS A 304      72.644  31.230  15.070  1.00156.06           C
ATOM   2331  CG  LYS A 304      72.659  30.235  16.227  1.00156.06           C
ATOM   2332  CD  LYS A 304      72.507  28.786  15.766  1.00156.06           C
ATOM   2333  CE  LYS A 304      73.741  28.284  15.010  1.00156.06           C
ATOM   2334  NZ  LYS A 304      73.580  26.860  14.650  1.00156.06           N
ATOM   2335  C   LYS A 304      70.915  32.910  15.365  1.00156.06           C
ATOM   2336  O   LYS A 304      71.415  33.992  15.067  1.00156.06           O
ATOM   2337  N   LYS A 305      70.117  32.773  16.441  1.00190.27           N
ATOM   2338  CA  LYS A 305      69.618  33.907  17.166  1.00190.27           C
ATOM   2339  CB  LYS A 305      68.625  33.482  18.271  1.00190.27           C
ATOM   2340  CG  LYS A 305      69.223  32.891  19.547  1.00190.27           C
ATOM   2341  CD  LYS A 305      69.567  33.948  20.591  1.00190.27           C
ATOM   2342  CE  LYS A 305      68.307  34.559  21.206  1.00190.27           C
ATOM   2343  NZ  LYS A 305      67.482  33.493  21.819  1.00190.27           N
ATOM   2344  C   LYS A 305      70.742  34.753  17.697  1.00190.27           C
ATOM   2345  O   LYS A 305      70.644  35.977  17.668  1.00190.27           O
ATOM   2346  N   GLN A 306      71.851  34.153  18.172  1.00 51.96           N
ATOM   2347  CA  GLN A 306      72.908  34.943  18.755  1.00 51.96           C
ATOM   2348  CB  GLN A 306      74.013  34.082  19.391  1.00 51.96           C
ATOM   2349  CG  GLN A 306      75.128  34.904  20.043  1.00 51.96           C
ATOM   2350  CD  GLN A 306      74.570  35.568  21.296  1.00 51.96           C
ATOM   2351  OE1 GLN A 306      75.287  36.265  22.012  1.00 51.96           O
ATOM   2352  NE2 GLN A 306      73.257  35.347  21.573  1.00 51.96           N
ATOM   2353  C   GLN A 306      73.561  35.850  17.747  1.00 51.96           C
ATOM   2354  O   GLN A 306      73.776  37.029  18.026  1.00 51.96           O
ATOM   2355  N   SER A 307      73.886  35.339  16.543  1.00 82.11           N
ATOM   2356  CA  SER A 307      74.568  36.132  15.555  1.00 82.11           C
ATOM   2357  CB  SER A 307      74.945  35.324  14.301  1.00 82.11           C
ATOM   2358  OG  SER A 307      73.772  34.888  13.630  1.00 82.11           O
ATOM   2359  C   SER A 307      73.664  37.243  15.121  1.00 82.11           C
ATOM   2360  O   SER A 307      74.127  38.337  14.798  1.00 82.11           O
ATOM   2361  N   LEU A 308      72.343  36.981  15.070  1.00108.76           N
ATOM   2362  CA  LEU A 308      71.433  38.024  14.695  1.00108.76           C
ATOM   2363  CB  LEU A 308      69.986  37.583  14.400  1.00108.76           C
ATOM   2364  CG  LEU A 308      69.824  36.894  13.026  1.00108.76           C
ATOM   2365  CD1 LEU A 308      70.331  35.448  13.024  1.00108.76           C
ATOM   2366  CD2 LEU A 308      68.399  37.037  12.479  1.00108.76           C
ATOM   2367  C   LEU A 308      71.415  39.101  15.739  1.00108.76           C
ATOM   2368  O   LEU A 308      71.290  40.278  15.401  1.00108.76           O
ATOM   2369  N   LEU A 309      71.503  38.740  17.037  1.00102.97           N
ATOM   2370  CA  LEU A 309      71.511  39.757  18.058  1.00102.97           C
ATOM   2371  CB  LEU A 309      71.458  39.247  19.515  1.00102.97           C
ATOM   2372  CG  LEU A 309      70.061  38.905  20.076  1.00102.97           C
ATOM   2373  CD1 LEU A 309      69.447  37.642  19.467  1.00102.97           C
ATOM   2374  CD2 LEU A 309      70.095  38.865  21.609  1.00102.97           C
ATOM   2375  C   LEU A 309      72.744  40.608  17.975  1.00102.97           C
ATOM   2376  O   LEU A 309      72.660  41.829  18.096  1.00102.97           O
ATOM   2377  N   ASP A 310      73.925  39.991  17.778  1.00 68.46           N
ATOM   2378  CA  ASP A 310      75.161  40.729  17.772  1.00 68.46           C
ATOM   2379  CB  ASP A 310      76.390  39.816  17.615  1.00 68.46           C
ATOM   2380  CG  ASP A 310      77.642  40.654  17.832  1.00 68.46           C
ATOM   2381  OD1 ASP A 310      77.500  41.881  18.080  1.00 68.46           O
ATOM   2382  OD2 ASP A 310      78.759  40.075  17.760  1.00 68.46           O
ATOM   2383  C   ASP A 310      75.166  41.689  16.622  1.00 68.46           C
ATOM   2384  O   ASP A 310      75.555  42.848  16.762  1.00 68.46           O
ATOM   2385  N   LYS A 311      74.711  41.214  15.451  1.00118.03           N
ATOM   2386  CA  LYS A 311      74.654  41.961  14.227  1.00118.03           C
ATOM   2387  CB  LYS A 311      74.261  41.104  13.013  1.00118.03           C
ATOM   2388  CG  LYS A 311      75.303  40.040  12.665  1.00118.03           C
ATOM   2389  CD  LYS A 311      74.822  39.043  11.610  1.00118.03           C
ATOM   2390  CE  LYS A 311      74.968  39.568  10.181  1.00118.03           C
ATOM   2391  NZ  LYS A 311      74.231  40.843  10.034  1.00118.03           N
ATOM   2392  C   LYS A 311      73.652  43.067  14.364  1.00118.03           C
ATOM   2393  O   LYS A 311      73.651  44.006  13.570  1.00118.03           O
ATOM   2394  N   GLY A 312      72.713  42.947  15.322  1.00 30.94           N
ATOM   2395  CA  GLY A 312      71.785  44.021  15.539  1.00 30.94           C
ATOM   2396  C   GLY A 312      70.507  43.774  14.799  1.00 30.94           C
ATOM   2397  O   GLY A 312      69.659  44.662  14.716  1.00 30.94           O
ATOM   2398  N   VAL A 313      70.340  42.572  14.217  1.00 42.84           N
ATOM   2399  CA  VAL A 313      69.106  42.271  13.548  1.00 42.84           C
ATOM   2400  CB  VAL A 313      69.098  40.927  12.875  1.00 42.84           C
ATOM   2401  CG1 VAL A 313      67.690  40.682  12.302  1.00 42.84           C
ATOM   2402  CG2 VAL A 313      70.205  40.888  11.809  1.00 42.84           C
ATOM   2403  C   VAL A 313      68.026  42.255  14.581  1.00 42.84           C
ATOM   2404  O   VAL A 313      66.931  42.772  14.355  1.00 42.84           O
ATOM   2405  N   ILE A 314      68.299  41.652  15.758  1.00149.47           N
ATOM   2406  CA  ILE A 314      67.259  41.667  16.739  1.00149.47           C
ATOM   2407  CB  ILE A 314      66.869  40.312  17.279  1.00149.47           C
ATOM   2408  CG2 ILE A 314      67.872  39.871  18.353  1.00149.47           C
ATOM   2409  CG1 ILE A 314      65.403  40.339  17.749  1.00149.47           C
ATOM   2410  CD1 ILE A 314      65.061  41.475  18.706  1.00149.47           C
ATOM   2411  C   ILE A 314      67.731  42.562  17.848  1.00149.47           C
ATOM   2412  O   ILE A 314      68.839  42.427  18.366  1.00149.47           O
ATOM   2413  N   ILE A 315      66.893  43.557  18.190  1.00 88.96           N
ATOM   2414  CA  ILE A 315      67.191  44.528  19.198  1.00 88.96           C
ATOM   2415  CB  ILE A 315      66.141  45.598  19.299  1.00 88.96           C
ATOM   2416  CG2 ILE A 315      66.099  46.348  17.957  1.00 88.96           C
ATOM   2417  CG1 ILE A 315      64.789  44.997  19.716  1.00 88.96           C
ATOM   2418  CD1 ILE A 315      63.755  46.047  20.123  1.00 88.96           C
ATOM   2419  C   ILE A 315      67.283  43.861  20.536  1.00 88.96           C
ATOM   2420  O   ILE A 315      68.177  44.174  21.323  1.00 88.96           O
ATOM   2421  N   ASN A 316      66.355  42.934  20.849  1.00 47.93           N
ATOM   2422  CA  ASN A 316      66.411  42.342  22.156  1.00 47.93           C
ATOM   2423  CB  ASN A 316      65.377  42.930  23.133  1.00 47.93           C
ATOM   2424  CG  ASN A 316      65.763  44.375  23.416  1.00 47.93           C
ATOM   2425  OD1 ASN A 316      65.876  45.191  22.503  1.00 47.93           O
ATOM   2426  ND2 ASN A 316      65.972  44.702  24.719  1.00 47.93           N
ATOM   2427  C   ASN A 316      66.138  40.872  22.069  1.00 47.93           C
ATOM   2428  O   ASN A 316      65.411  40.405  21.196  1.00 47.93           O
ATOM   2429  N   ASP A 317      66.751  40.097  22.985  1.00 47.62           N
ATOM   2430  CA  ASP A 317      66.533  38.679  23.045  1.00 47.62           C
ATOM   2431  CB  ASP A 317      67.609  37.949  23.872  1.00 47.62           C
ATOM   2432  CG  ASP A 317      67.529  36.447  23.630  1.00 47.62           C
ATOM   2433  OD1 ASP A 317      66.587  35.996  22.927  1.00 47.62           O
ATOM   2434  OD2 ASP A 317      68.423  35.728  24.150  1.00 47.62           O
ATOM   2435  C   ASP A 317      65.207  38.464  23.710  1.00 47.62           C
ATOM   2436  O   ASP A 317      64.836  39.210  24.616  1.00 47.62           O
ATOM   2437  N   TYR A 318      64.436  37.452  23.257  1.00 94.84           N
ATOM   2438  CA  TYR A 318      63.171  37.186  23.880  1.00 94.84           C
ATOM   2439  CB  TYR A 318      61.973  37.779  23.120  1.00 94.84           C
ATOM   2440  CG  TYR A 318      62.089  39.262  23.185  1.00 94.84           C
ATOM   2441  CD1 TYR A 318      62.928  39.932  22.326  1.00 94.84           C
ATOM   2442  CD2 TYR A 318      61.357  39.982  24.100  1.00 94.84           C
ATOM   2443  CE1 TYR A 318      63.037  41.301  22.381  1.00 94.84           C
ATOM   2444  CE2 TYR A 318      61.461  41.352  24.160  1.00 94.84           C
ATOM   2445  CZ  TYR A 318      62.303  42.013  23.299  1.00 94.84           C
ATOM   2446  OH  TYR A 318      62.413  43.419  23.356  1.00 94.84           O
ATOM   2447  C   TYR A 318      62.957  35.707  23.945  1.00 94.84           C
ATOM   2448  O   TYR A 318      63.383  34.961  23.065  1.00 94.84           O
ATOM   2449  N   ILE A 319      62.296  35.250  25.026  1.00 81.07           N
ATOM   2450  CA  ILE A 319      61.970  33.865  25.203  1.00 81.07           C
ATOM   2451  CB  ILE A 319      61.427  33.565  26.573  1.00 81.07           C
ATOM   2452  CG2 ILE A 319      60.123  34.356  26.777  1.00 81.07           C
ATOM   2453  CG1 ILE A 319      61.286  32.047  26.771  1.00 81.07           C
ATOM   2454  CD1 ILE A 319      61.027  31.645  28.222  1.00 81.07           C
ATOM   2455  C   ILE A 319      60.942  33.466  24.187  1.00 81.07           C
ATOM   2456  O   ILE A 319      61.034  32.393  23.592  1.00 81.07           O
ATOM   2457  N   ASP A 320      59.933  34.333  23.961  1.00 32.69           N
ATOM   2458  CA  ASP A 320      58.851  34.014  23.071  1.00 32.69           C
ATOM   2459  CB  ASP A 320      57.578  34.832  23.348  1.00 32.69           C
ATOM   2460  CG  ASP A 320      57.003  34.377  24.681  1.00 32.69           C
ATOM   2461  OD1 ASP A 320      57.492  33.346  25.217  1.00 32.69           O
ATOM   2462  OD2 ASP A 320      56.069  35.057  25.185  1.00 32.69           O
ATOM   2463  C   ASP A 320      59.272  34.295  21.663  1.00 32.69           C
ATOM   2464  O   ASP A 320      59.638  35.415  21.312  1.00 32.69           O
ATOM   2465  N   THR A 321      59.220  33.248  20.818  1.00 40.74           N
ATOM   2466  CA  THR A 321      59.613  33.312  19.441  1.00 40.74           C
ATOM   2467  CB  THR A 321      59.617  31.959  18.792  1.00 40.74           C
ATOM   2468  OG1 THR A 321      60.464  31.077  19.515  1.00 40.74           O
ATOM   2469  CG2 THR A 321      60.136  32.107  17.353  1.00 40.74           C
ATOM   2470  C   THR A 321      58.662  34.187  18.686  1.00 40.74           C
ATOM   2471  O   THR A 321      59.065  34.940  17.800  1.00 40.74           O
ATOM   2472  N   GLU A 322      57.361  34.114  19.021  1.00111.76           N
ATOM   2473  CA  GLU A 322      56.400  34.884  18.292  1.00111.76           C
ATOM   2474  CB  GLU A 322      54.959  34.703  18.805  1.00111.76           C
ATOM   2475  CG  GLU A 322      54.762  35.087  20.274  1.00111.76           C
ATOM   2476  CD  GLU A 322      55.211  33.918  21.139  1.00111.76           C
ATOM   2477  OE1 GLU A 322      55.636  32.881  20.564  1.00111.76           O
ATOM   2478  OE2 GLU A 322      55.128  34.044  22.390  1.00111.76           O
ATOM   2479  C   GLU A 322      56.763  36.325  18.436  1.00111.76           C
ATOM   2480  O   GLU A 322      56.705  37.069  17.461  1.00111.76           O
ATOM   2481  N   MET A 323      57.107  36.751  19.669  1.00117.38           N
ATOM   2482  CA  MET A 323      57.496  38.099  19.990  1.00117.38           C
ATOM   2483  CB  MET A 323      57.540  38.354  21.506  1.00117.38           C
ATOM   2484  CG  MET A 323      57.924  39.789  21.873  1.00117.38           C
ATOM   2485  SD  MET A 323      57.978  40.121  23.659  1.00117.38           S
ATOM   2486  CE  MET A 323      56.174  40.123  23.868  1.00117.38           C
ATOM   2487  C   MET A 323      58.854  38.439  19.445  1.00117.38           C
ATOM   2488  O   MET A 323      59.083  39.555  18.981  1.00117.38           O
ATOM   2489  N   LEU A 324      59.797  37.478  19.490  1.00 61.41           N
ATOM   2490  CA  LEU A 324      61.164  37.727  19.116  1.00 61.41           C
ATOM   2491  CB  LEU A 324      62.029  36.462  19.272  1.00 61.41           C
ATOM   2492  CG  LEU A 324      63.511  36.639  18.894  1.00 61.41           C
ATOM   2493  CD1 LEU A 324      64.219  37.619  19.844  1.00 61.41           C
ATOM   2494  CD2 LEU A 324      64.223  35.277  18.802  1.00 61.41           C
ATOM   2495  C   LEU A 324      61.218  38.146  17.677  1.00 61.41           C
ATOM   2496  O   LEU A 324      61.980  39.033  17.296  1.00 61.41           O
ATOM   2497  N   LEU A 325      60.444  37.443  16.843  1.00123.12           N
ATOM   2498  CA  LEU A 325      60.293  37.607  15.427  1.00123.12           C
ATOM   2499  CB  LEU A 325      59.810  36.313  14.759  1.00123.12           C
ATOM   2500  CG  LEU A 325      60.655  35.111  15.232  1.00123.12           C
ATOM   2501  CD1 LEU A 325      60.545  33.913  14.276  1.00123.12           C
ATOM   2502  CD2 LEU A 325      62.091  35.526  15.594  1.00123.12           C
ATOM   2503  C   LEU A 325      59.367  38.740  15.083  1.00123.12           C
ATOM   2504  O   LEU A 325      59.251  39.089  13.910  1.00123.12           O
ATOM   2505  N   CYS A 326      58.602  39.258  16.070  1.00 62.08           N
ATOM   2506  CA  CYS A 326      57.618  40.296  15.856  1.00 62.08           C
ATOM   2507  CB  CYS A 326      56.878  40.767  17.125  1.00 62.08           C
ATOM   2508  SG  CYS A 326      55.539  39.668  17.670  1.00 62.08           S
ATOM   2509  C   CYS A 326      58.246  41.529  15.288  1.00 62.08           C
ATOM   2510  O   CYS A 326      59.461  41.717  15.320  1.00 62.08           O
ATOM   2511  N   ALA A 327      57.374  42.415  14.761  1.00 36.10           N
ATOM   2512  CA  ALA A 327      57.731  43.619  14.066  1.00 36.10           C
ATOM   2513  CB  ALA A 327      56.503  44.395  13.560  1.00 36.10           C
ATOM   2514  C   ALA A 327      58.507  44.547  14.950  1.00 36.10           C
ATOM   2515  O   ALA A 327      59.448  45.192  14.492  1.00 36.10           O
ATOM   2516  N   GLU A 328      58.135  44.660  16.236  1.00105.44           N
ATOM   2517  CA  GLU A 328      58.814  45.593  17.090  1.00105.44           C
ATOM   2518  CB  GLU A 328      58.199  45.661  18.499  1.00105.44           C
ATOM   2519  CG  GLU A 328      58.901  46.656  19.427  1.00105.44           C
ATOM   2520  CD  GLU A 328      58.543  48.064  18.970  1.00105.44           C
ATOM   2521  OE1 GLU A 328      57.783  48.188  17.973  1.00105.44           O
ATOM   2522  OE2 GLU A 328      59.026  49.034  19.613  1.00105.44           O
ATOM   2523  C   GLU A 328      60.259  45.206  17.243  1.00105.44           C
ATOM   2524  O   GLU A 328      61.138  46.065  17.213  1.00105.44           O
ATOM   2525  N   ASN A 329      60.531  43.901  17.437  1.00 93.45           N
ATOM   2526  CA  ASN A 329      61.852  43.367  17.670  1.00 93.45           C
ATOM   2527  CB  ASN A 329      61.850  41.906  18.146  1.00 93.45           C
ATOM   2528  CG  ASN A 329      61.552  41.868  19.632  1.00 93.45           C
ATOM   2529  OD1 ASN A 329      61.625  42.875  20.335  1.00 93.45           O
ATOM   2530  ND2 ASN A 329      61.227  40.647  20.132  1.00 93.45           N
ATOM   2531  C   ASN A 329      62.751  43.371  16.470  1.00 93.45           C
ATOM   2532  O   ASN A 329      63.953  43.597  16.607  1.00 93.45           O
ATOM   2533  N   VAL A 330      62.216  43.085  15.267  1.00110.32           N
ATOM   2534  CA  VAL A 330      63.080  42.920  14.130  1.00110.32           C
ATOM   2535  CB  VAL A 330      62.521  41.986  13.093  1.00110.32           C
ATOM   2536  CG1 VAL A 330      62.415  40.580  13.711  1.00110.32           C
ATOM   2537  CG2 VAL A 330      61.175  42.542  12.597  1.00110.32           C
ATOM   2538  C   VAL A 330      63.345  44.240  13.476  1.00110.32           C
ATOM   2539  O   VAL A 330      62.426  44.942  13.056  1.00110.32           O
ATOM   2540  N   ASN A 331      64.642  44.599  13.353  1.00 82.90           N
ATOM   2541  CA  ASN A 331      65.004  45.842  12.738  1.00 82.90           C
ATOM   2542  CB  ASN A 331      66.336  46.418  13.250  1.00 82.90           C
ATOM   2543  CG  ASN A 331      66.483  47.843  12.731  1.00 82.90           C
ATOM   2544  OD1 ASN A 331      67.484  48.506  12.995  1.00 82.90           O
ATOM   2545  ND2 ASN A 331      65.459  48.333  11.983  1.00 82.90           N
ATOM   2546  C   ASN A 331      65.158  45.571  11.276  1.00 82.90           C
ATOM   2547  O   ASN A 331      65.936  44.710  10.868  1.00 82.90           O
ATOM   2548  N   GLN A 332      64.389  46.303  10.450  1.00124.90           N
ATOM   2549  CA  GLN A 332      64.399  46.105   9.031  1.00124.90           C
ATOM   2550  CB  GLN A 332      63.340  46.950   8.302  1.00124.90           C
ATOM   2551  CG  GLN A 332      63.573  48.458   8.415  1.00124.90           C
ATOM   2552  CD  GLN A 332      63.175  48.898   9.817  1.00124.90           C
ATOM   2553  OE1 GLN A 332      63.621  49.934  10.306  1.00124.90           O
ATOM   2554  NE2 GLN A 332      62.306  48.091  10.483  1.00124.90           N
ATOM   2555  C   GLN A 332      65.732  46.491   8.473  1.00124.90           C
ATOM   2556  O   GLN A 332      66.279  45.791   7.625  1.00124.90           O
ATOM   2557  N   ASP A 333      66.307  47.607   8.957  1.00 31.81           N
ATOM   2558  CA  ASP A 333      67.520  48.112   8.378  1.00 31.81           C
ATOM   2559  CB  ASP A 333      68.009  49.401   9.060  1.00 31.81           C
ATOM   2560  CG  ASP A 333      67.034  50.519   8.719  1.00 31.81           C
ATOM   2561  OD1 ASP A 333      66.162  50.295   7.837  1.00 31.81           O
ATOM   2562  OD2 ASP A 333      67.144  51.610   9.340  1.00 31.81           O
ATOM   2563  C   ASP A 333      68.619  47.102   8.498  1.00 31.81           C
ATOM   2564  O   ASP A 333      69.296  46.801   7.516  1.00 31.81           O
ATOM   2565  N   ASN A 334      68.820  46.542   9.704  1.00 71.83           N
ATOM   2566  CA  ASN A 334      69.887  45.604   9.904  1.00 71.83           C
ATOM   2567  CB  ASN A 334      70.097  45.226  11.380  1.00 71.83           C
ATOM   2568  CG  ASN A 334      71.507  44.662  11.506  1.00 71.83           C
ATOM   2569  OD1 ASN A 334      72.485  45.358  11.238  1.00 71.83           O
ATOM   2570  ND2 ASN A 334      71.623  43.375  11.927  1.00 71.83           N
ATOM   2571  C   ASN A 334      69.583  44.356   9.137  1.00 71.83           C
ATOM   2572  O   ASN A 334      70.483  43.716   8.594  1.00 71.83           O
ATOM   2573  N   LEU A 335      68.292  43.972   9.088  1.00105.56           N
ATOM   2574  CA  LEU A 335      67.878  42.780   8.400  1.00105.56           C
ATOM   2575  CB  LEU A 335      66.367  42.498   8.545  1.00105.56           C
ATOM   2576  CG  LEU A 335      65.895  41.119   8.024  1.00105.56           C
ATOM   2577  CD1 LEU A 335      66.048  40.959   6.505  1.00105.56           C
ATOM   2578  CD2 LEU A 335      66.573  39.978   8.793  1.00105.56           C
ATOM   2579  C   LEU A 335      68.180  42.944   6.941  1.00105.56           C
ATOM   2580  O   LEU A 335      68.661  42.012   6.298  1.00105.56           O
ATOM   2581  N   LEU A 336      67.914  44.138   6.375  1.00 92.38           N
ATOM   2582  CA  LEU A 336      68.171  44.329   4.973  1.00 92.38           C
ATOM   2583  CB  LEU A 336      67.723  45.692   4.414  1.00 92.38           C
ATOM   2584  CG  LEU A 336      66.245  45.739   3.976  1.00 92.38           C
ATOM   2585  CD1 LEU A 336      66.027  44.839   2.752  1.00 92.38           C
ATOM   2586  CD2 LEU A 336      65.272  45.406   5.114  1.00 92.38           C
ATOM   2587  C   LEU A 336      69.631  44.162   4.688  1.00 92.38           C
ATOM   2588  O   LEU A 336      69.998  43.547   3.688  1.00 92.38           O
ATOM   2589  N   SER A 337      70.502  44.714   5.554  1.00 68.67           N
ATOM   2590  CA  SER A 337      71.924  44.631   5.357  1.00 68.67           C
ATOM   2591  CB  SER A 337      72.710  45.538   6.320  1.00 68.67           C
ATOM   2592  OG  SER A 337      74.104  45.414   6.078  1.00 68.67           O
ATOM   2593  C   SER A 337      72.394  43.224   5.584  1.00 68.67           C
ATOM   2594  O   SER A 337      73.392  42.796   5.006  1.00 68.67           O
ATOM   2595  N   TYR A 338      71.692  42.469   6.449  1.00149.28           N
ATOM   2596  CA  TYR A 338      72.070  41.123   6.779  1.00149.28           C
ATOM   2597  CB  TYR A 338      71.069  40.532   7.799  1.00149.28           C
ATOM   2598  CG  TYR A 338      71.408  39.132   8.192  1.00149.28           C
ATOM   2599  CD1 TYR A 338      70.918  38.057   7.484  1.00149.28           C
ATOM   2600  CD2 TYR A 338      72.208  38.891   9.286  1.00149.28           C
ATOM   2601  CE1 TYR A 338      71.228  36.769   7.855  1.00149.28           C
ATOM   2602  CE2 TYR A 338      72.521  37.605   9.662  1.00149.28           C
ATOM   2603  CZ  TYR A 338      72.031  36.541   8.946  1.00149.28           C
ATOM   2604  OH  TYR A 338      72.351  35.221   9.329  1.00149.28           O
ATOM   2605  C   TYR A 338      72.007  40.291   5.531  1.00149.28           C
ATOM   2606  O   TYR A 338      72.943  39.561   5.209  1.00149.28           O
ATOM   2607  N   ALA A 339      70.883  40.390   4.795  1.00 50.69           N
ATOM   2608  CA  ALA A 339      70.666  39.625   3.595  1.00 50.69           C
ATOM   2609  CB  ALA A 339      69.234  39.777   3.052  1.00 50.69           C
ATOM   2610  C   ALA A 339      71.604  40.039   2.499  1.00 50.69           C
ATOM   2611  O   ALA A 339      72.204  39.203   1.824  1.00 50.69           O
ATOM   2612  N   ARG A 340      71.771  41.358   2.314  1.00102.94           N
ATOM   2613  CA  ARG A 340      72.545  41.893   1.228  1.00102.94           C
ATOM   2614  CB  ARG A 340      72.550  43.429   1.246  1.00102.94           C
ATOM   2615  CG  ARG A 340      73.012  44.085  -0.053  1.00102.94           C
ATOM   2616  CD  ARG A 340      73.242  45.588   0.103  1.00102.94           C
ATOM   2617  NE  ARG A 340      72.077  46.151   0.846  1.00102.94           N
ATOM   2618  CZ  ARG A 340      70.995  46.652   0.182  1.00102.94           C
ATOM   2619  NH1 ARG A 340      70.948  46.621  -1.181  1.00102.94           N
ATOM   2620  NH2 ARG A 340      69.959  47.193   0.888  1.00102.94           N
ATOM   2621  C   ARG A 340      73.963  41.444   1.368  1.00102.94           C
ATOM   2622  O   ARG A 340      74.623  41.110   0.384  1.00102.94           O
ATOM   2623  N   GLU A 341      74.466  41.467   2.614  1.00 69.65           N
ATOM   2624  CA  GLU A 341      75.818  41.117   2.929  1.00 69.65           C
ATOM   2625  CB  GLU A 341      76.121  41.486   4.388  1.00 69.65           C
ATOM   2626  CG  GLU A 341      77.533  42.016   4.597  1.00 69.65           C
ATOM   2627  CD  GLU A 341      77.698  42.342   6.075  1.00 69.65           C
ATOM   2628  OE1 GLU A 341      76.724  42.118   6.843  1.00 69.65           O
ATOM   2629  OE2 GLU A 341      78.801  42.817   6.456  1.00 69.65           O
ATOM   2630  C   GLU A 341      75.998  39.636   2.718  1.00 69.65           C
ATOM   2631  O   GLU A 341      77.000  39.197   2.156  1.00 69.65           O
ATOM   2632  N   ALA A 342      75.006  38.830   3.152  1.00 44.57           N
ATOM   2633  CA  ALA A 342      75.031  37.395   3.033  1.00 44.57           C
ATOM   2634  CB  ALA A 342      73.802  36.718   3.664  1.00 44.57           C
ATOM   2635  C   ALA A 342      75.046  37.024   1.581  1.00 44.57           C
ATOM   2636  O   ALA A 342      75.654  36.031   1.185  1.00 44.57           O
ATOM   2637  N   ALA A 343      74.297  37.781   0.760  1.00 46.04           N
ATOM   2638  CA  ALA A 343      74.225  37.574  -0.658  1.00 46.04           C
ATOM   2639  CB  ALA A 343      73.149  38.449  -1.327  1.00 46.04           C
ATOM   2640  C   ALA A 343      75.537  37.905  -1.305  1.00 46.04           C
ATOM   2641  O   ALA A 343      75.971  37.237  -2.242  1.00 46.04           O
ATOM   2642  N   ASP A 344      76.209  38.962  -0.819  1.00 91.75           N
ATOM   2643  CA  ASP A 344      77.400  39.432  -1.461  1.00 91.75           C
ATOM   2644  CB  ASP A 344      77.975  40.674  -0.763  1.00 91.75           C
ATOM   2645  CG  ASP A 344      78.773  41.449  -1.796  1.00 91.75           C
ATOM   2646  OD1 ASP A 344      79.752  40.881  -2.348  1.00 91.75           O
ATOM   2647  OD2 ASP A 344      78.406  42.628  -2.049  1.00 91.75           O
ATOM   2648  C   ASP A 344      78.422  38.334  -1.448  1.00 91.75           C
ATOM   2649  O   ASP A 344      79.114  38.118  -2.441  1.00 91.75           O
ATOM   2650  N   PHE A 345      78.557  37.628  -0.310  1.00 64.26           N
ATOM   2651  CA  PHE A 345      79.474  36.529  -0.179  1.00 64.26           C
ATOM   2652  CB  PHE A 345      79.570  36.054   1.283  1.00 64.26           C
ATOM   2653  CG  PHE A 345      80.372  34.800   1.348  1.00 64.26           C
ATOM   2654  CD1 PHE A 345      81.745  34.829   1.268  1.00 64.26           C
ATOM   2655  CD2 PHE A 345      79.739  33.589   1.511  1.00 64.26           C
ATOM   2656  CE1 PHE A 345      82.472  33.663   1.335  1.00 64.26           C
ATOM   2657  CE2 PHE A 345      80.460  32.421   1.580  1.00 64.26           C
ATOM   2658  CZ  PHE A 345      81.830  32.458   1.490  1.00 64.26           C
ATOM   2659  C   PHE A 345      79.040  35.358  -1.021  1.00 64.26           C
ATOM   2660  O   PHE A 345      79.833  34.796  -1.776  1.00 64.26           O
ATOM   2661  N   ALA A 346      77.745  34.993  -0.951  1.00 61.77           N
ATOM   2662  CA  ALA A 346      77.233  33.800  -1.579  1.00 61.77           C
ATOM   2663  CB  ALA A 346      75.729  33.593  -1.328  1.00 61.77           C
ATOM   2664  C   ALA A 346      77.438  33.844  -3.067  1.00 61.77           C
ATOM   2665  O   ALA A 346      77.655  32.806  -3.692  1.00 61.77           O
ATOM   2666  N   THR A 347      77.241  35.029  -3.674  1.00 93.04           N
ATOM   2667  CA  THR A 347      77.454  35.304  -5.072  1.00 93.04           C
ATOM   2668  CB  THR A 347      76.617  36.450  -5.586  1.00 93.04           C
ATOM   2669  OG1 THR A 347      76.908  37.644  -4.876  1.00 93.04           O
ATOM   2670  CG2 THR A 347      75.129  36.091  -5.433  1.00 93.04           C
ATOM   2671  C   THR A 347      78.899  35.589  -5.372  1.00 93.04           C
ATOM   2672  O   THR A 347      79.339  35.437  -6.511  1.00 93.04           O
ATOM   2673  N   ASN A 348      79.681  36.019  -4.360  1.00 76.05           N
ATOM   2674  CA  ASN A 348      81.044  36.426  -4.574  1.00 76.05           C
ATOM   2675  CB  ASN A 348      81.858  35.411  -5.397  1.00 76.05           C
ATOM   2676  CG  ASN A 348      82.025  34.152  -4.560  1.00 76.05           C
ATOM   2677  OD1 ASN A 348      81.055  33.454  -4.266  1.00 76.05           O
ATOM   2678  ND2 ASN A 348      83.291  33.846  -4.167  1.00 76.05           N
ATOM   2679  C   ASN A 348      81.074  37.746  -5.299  1.00 76.05           C
ATOM   2680  O   ASN A 348      81.981  38.017  -6.084  1.00 76.05           O
ATOM   2681  N   TYR A 349      80.072  38.607  -5.019  1.00166.89           N
ATOM   2682  CA  TYR A 349      79.979  39.965  -5.499  1.00166.89           C
ATOM   2683  CB  TYR A 349      81.199  40.800  -5.047  1.00166.89           C
ATOM   2684  CG  TYR A 349      80.974  42.249  -5.327  1.00166.89           C
ATOM   2685  CD1 TYR A 349      80.085  42.975  -4.569  1.00166.89           C
ATOM   2686  CD2 TYR A 349      81.672  42.889  -6.326  1.00166.89           C
ATOM   2687  CE1 TYR A 349      79.878  44.312  -4.817  1.00166.89           C
ATOM   2688  CE2 TYR A 349      81.470  44.225  -6.579  1.00166.89           C
ATOM   2689  CZ  TYR A 349      80.570  44.938  -5.825  1.00166.89           C
ATOM   2690  OH  TYR A 349      80.361  46.310  -6.083  1.00166.89           O
ATOM   2691  C   TYR A 349      79.831  40.019  -7.000  1.00166.89           C
ATOM   2692  O   TYR A 349      80.148  41.025  -7.632  1.00166.89           O
ATOM   2693  N   GLN A 350      79.321  38.936  -7.615  1.00111.43           N
ATOM   2694  CA  GLN A 350      79.091  38.851  -9.036  1.00111.43           C
ATOM   2695  CB  GLN A 350      78.823  37.411  -9.503  1.00111.43           C
ATOM   2696  CG  GLN A 350      80.016  36.473  -9.304  1.00111.43           C
ATOM   2697  CD  GLN A 350      81.106  36.876 -10.288  1.00111.43           C
ATOM   2698  OE1 GLN A 350      82.186  36.289 -10.311  1.00111.43           O
ATOM   2699  NE2 GLN A 350      80.817  37.907 -11.126  1.00111.43           N
ATOM   2700  C   GLN A 350      77.904  39.684  -9.447  1.00111.43           C
ATOM   2701  O   GLN A 350      77.814  40.155 -10.579  1.00111.43           O
ATOM   2702  N   LEU A 351      76.935  39.807  -8.524  1.00254.50           N
ATOM   2703  CA  LEU A 351      75.628  40.417  -8.547  1.00254.50           C
ATOM   2704  CB  LEU A 351      74.823  39.824  -7.368  1.00254.50           C
ATOM   2705  CG  LEU A 351      73.300  39.992  -7.384  1.00254.50           C
ATOM   2706  CD1 LEU A 351      72.862  41.418  -7.055  1.00254.50           C
ATOM   2707  CD2 LEU A 351      72.716  39.459  -8.700  1.00254.50           C
ATOM   2708  C   LEU A 351      75.636  41.939  -8.465  1.00254.50           C
ATOM   2709  O   LEU A 351      74.630  42.549  -8.822  1.00254.50           O
ATOM   2710  N   PRO A 352      76.753  42.582  -8.206  1.00216.60           N
ATOM   2711  CA  PRO A 352      76.819  43.805  -7.421  1.00216.60           C
ATOM   2712  CD  PRO A 352      77.682  42.681  -9.325  1.00216.60           C
ATOM   2713  CB  PRO A 352      78.005  44.614  -7.948  1.00216.60           C
ATOM   2714  CG  PRO A 352      78.152  44.138  -9.393  1.00216.60           C
ATOM   2715  C   PRO A 352      75.685  44.720  -7.055  1.00216.60           C
ATOM   2716  O   PRO A 352      75.269  44.574  -5.906  1.00216.60           O
ATOM   2717  N   SER A 353      75.150  45.631  -7.895  1.00115.19           N
ATOM   2718  CA  SER A 353      74.162  46.529  -7.334  1.00115.19           C
ATOM   2719  CB  SER A 353      73.664  47.595  -8.325  1.00115.19           C
ATOM   2720  OG  SER A 353      72.701  48.432  -7.700  1.00115.19           O
ATOM   2721  C   SER A 353      72.990  45.705  -6.915  1.00115.19           C
ATOM   2722  O   SER A 353      72.603  44.777  -7.619  1.00115.19           O
ATOM   2723  N   LEU A 354      72.369  46.030  -5.763  1.00213.45           N
ATOM   2724  CA  LEU A 354      71.407  45.091  -5.288  1.00213.45           C
ATOM   2725  CB  LEU A 354      72.139  44.305  -4.189  1.00213.45           C
ATOM   2726  CG  LEU A 354      71.433  43.096  -3.623  1.00213.45           C
ATOM   2727  CD1 LEU A 354      70.290  43.568  -2.732  1.00213.45           C
ATOM   2728  CD2 LEU A 354      71.035  42.116  -4.737  1.00213.45           C
ATOM   2729  C   LEU A 354      70.176  45.804  -4.801  1.00213.45           C
ATOM   2730  O   LEU A 354      70.156  46.381  -3.716  1.00213.45           O
ATOM   2731  N   ASP A 355      69.094  45.764  -5.609  1.00 83.88           N
ATOM   2732  CA  ASP A 355      67.854  46.394  -5.253  1.00 83.88           C
ATOM   2733  CB  ASP A 355      67.236  47.192  -6.412  1.00 83.88           C
ATOM   2734  CG  ASP A 355      66.101  48.033  -5.857  1.00 83.88           C
ATOM   2735  OD1 ASP A 355      65.751  47.843  -4.661  1.00 83.88           O
ATOM   2736  OD2 ASP A 355      65.569  48.883  -6.619  1.00 83.88           O
ATOM   2737  C   ASP A 355      66.898  45.299  -4.882  1.00 83.88           C
ATOM   2738  O   ASP A 355      66.757  44.316  -5.605  1.00 83.88           O
ATOM   2739  N   PHE A 356      66.220  45.438  -3.726  1.00 67.61           N
ATOM   2740  CA  PHE A 356      65.303  44.430  -3.272  1.00 67.61           C
ATOM   2741  CB  PHE A 356      64.881  44.607  -1.801  1.00 67.61           C
ATOM   2742  CG  PHE A 356      66.048  44.338  -0.911  1.00 67.61           C
ATOM   2743  CD1 PHE A 356      66.307  43.060  -0.476  1.00 67.61           C
ATOM   2744  CD2 PHE A 356      66.878  45.359  -0.506  1.00 67.61           C
ATOM   2745  CE1 PHE A 356      67.378  42.802   0.347  1.00 67.61           C
ATOM   2746  CE2 PHE A 356      67.951  45.106   0.318  1.00 67.61           C
ATOM   2747  CZ  PHE A 356      68.203  43.825   0.746  1.00 67.61           C
ATOM   2748  C   PHE A 356      64.046  44.508  -4.082  1.00 67.61           C
ATOM   2749  O   PHE A 356      63.666  45.569  -4.572  1.00 67.61           O
ATOM   2750  N   ALA A 357      63.378  43.351  -4.257  1.00 34.73           N
ATOM   2751  CA  ALA A 357      62.129  43.289  -4.961  1.00 34.73           C
ATOM   2752  CB  ALA A 357      61.730  41.865  -5.385  1.00 34.73           C
ATOM   2753  C   ALA A 357      61.064  43.803  -4.042  1.00 34.73           C
ATOM   2754  O   ALA A 357      61.263  43.910  -2.833  1.00 34.73           O
ATOM   2755  N   MET A 358      59.896  44.164  -4.610  1.00 90.28           N
ATOM   2756  CA  MET A 358      58.827  44.676  -3.804  1.00 90.28           C
ATOM   2757  CB  MET A 358      57.848  45.571  -4.585  1.00 90.28           C
ATOM   2758  CG  MET A 358      56.715  46.135  -3.725  1.00 90.28           C
ATOM   2759  SD  MET A 358      55.545  47.196  -4.624  1.00 90.28           S
ATOM   2760  CE  MET A 358      56.696  48.589  -4.806  1.00 90.28           C
ATOM   2761  C   MET A 358      58.046  43.524  -3.259  1.00 90.28           C
ATOM   2762  O   MET A 358      57.754  42.555  -3.958  1.00 90.28           O
ATOM   2763  N   ASN A 359      57.672  43.621  -1.972  1.00135.59           N
ATOM   2764  CA  ASN A 359      56.904  42.592  -1.342  1.00135.59           C
ATOM   2765  CB  ASN A 359      56.970  42.648   0.202  1.00135.59           C
ATOM   2766  CG  ASN A 359      56.568  44.029   0.706  1.00135.59           C
ATOM   2767  OD1 ASN A 359      56.786  45.043   0.044  1.00135.59           O
ATOM   2768  ND2 ASN A 359      55.956  44.071   1.920  1.00135.59           N
ATOM   2769  C   ASN A 359      55.499  42.755  -1.840  1.00135.59           C
ATOM   2770  O   ASN A 359      55.233  42.467  -3.011  1.00135.59           O
ATOM   2771  N   HIS A 360      54.531  42.978  -0.926  1.00134.40           N
ATOM   2772  CA  HIS A 360      53.197  43.367  -1.304  1.00134.40           C
ATOM   2773  ND1 HIS A 360      49.989  42.461  -1.580  1.00134.40           N
ATOM   2774  CG  HIS A 360      50.741  43.225  -0.715  1.00134.40           C
ATOM   2775  CB  HIS A 360      52.141  42.886  -0.296  1.00134.40           C
ATOM   2776  NE2 HIS A 360      48.727  44.199  -1.003  1.00134.40           N
ATOM   2777  CD2 HIS A 360      49.955  44.282  -0.372  1.00134.40           C
ATOM   2778  CE1 HIS A 360      48.794  43.089  -1.717  1.00134.40           C
ATOM   2779  C   HIS A 360      53.051  44.870  -1.413  1.00134.40           C
ATOM   2780  O   HIS A 360      52.423  45.386  -2.340  1.00134.40           O
ATOM   2781  N   TYR A 361      53.581  45.569  -0.375  1.00127.65           N
ATOM   2782  CA  TYR A 361      53.513  46.984  -0.073  1.00127.65           C
ATOM   2783  CB  TYR A 361      53.830  47.280   1.402  1.00127.65           C
ATOM   2784  CG  TYR A 361      52.750  46.666   2.225  1.00127.65           C
ATOM   2785  CD1 TYR A 361      52.790  45.329   2.545  1.00127.65           C
ATOM   2786  CD2 TYR A 361      51.699  47.429   2.679  1.00127.65           C
ATOM   2787  CE1 TYR A 361      51.795  44.760   3.306  1.00127.65           C
ATOM   2788  CE2 TYR A 361      50.701  46.867   3.439  1.00127.65           C
ATOM   2789  CZ  TYR A 361      50.749  45.530   3.753  1.00127.65           C
ATOM   2790  OH  TYR A 361      49.726  44.950   4.533  1.00127.65           O
ATOM   2791  C   TYR A 361      54.387  47.894  -0.897  1.00127.65           C
ATOM   2792  O   TYR A 361      53.933  48.968  -1.293  1.00127.65           O
ATOM   2793  N   GLY A 362      55.645  47.502  -1.206  1.00 55.61           N
ATOM   2794  CA  GLY A 362      56.538  48.433  -1.851  1.00 55.61           C
ATOM   2795  C   GLY A 362      57.844  48.557  -1.089  1.00 55.61           C
ATOM   2796  O   GLY A 362      58.602  49.496  -1.328  1.00 55.61           O
ATOM   2797  N   GLN A 363      58.144  47.629  -0.149  1.00 89.81           N
ATOM   2798  CA  GLN A 363      59.369  47.662   0.621  1.00 89.81           C
ATOM   2799  CB  GLN A 363      59.092  47.613   2.137  1.00 89.81           C
ATOM   2800  CG  GLN A 363      58.374  48.851   2.675  1.00 89.81           C
ATOM   2801  CD  GLN A 363      56.907  48.745   2.290  1.00 89.81           C
ATOM   2802  OE1 GLN A 363      56.242  47.765   2.619  1.00 89.81           O
ATOM   2803  NE2 GLN A 363      56.388  49.777   1.572  1.00 89.81           N
ATOM   2804  C   GLN A 363      60.234  46.468   0.260  1.00 89.81           C
ATOM   2805  O   GLN A 363      59.737  45.508  -0.328  1.00 89.81           O
ATOM   2806  N   PRO A 364      61.521  46.486   0.595  1.00163.79           N
ATOM   2807  CA  PRO A 364      62.435  45.417   0.257  1.00163.79           C
ATOM   2808  CD  PRO A 364      62.051  47.327   1.659  1.00163.79           C
ATOM   2809  CB  PRO A 364      63.742  45.739   0.976  1.00163.79           C
ATOM   2810  CG  PRO A 364      63.295  46.587   2.177  1.00163.79           C
ATOM   2811  C   PRO A 364      61.882  44.086   0.660  1.00163.79           C
ATOM   2812  O   PRO A 364      61.221  43.992   1.694  1.00163.79           O
ATOM   2813  N   ASP A 365      62.148  43.040  -0.151  1.00 68.26           N
ATOM   2814  CA  ASP A 365      61.567  41.753   0.096  1.00 68.26           C
ATOM   2815  CB  ASP A 365      61.283  40.972  -1.203  1.00 68.26           C
ATOM   2816  CG  ASP A 365      60.369  39.790  -0.897  1.00 68.26           C
ATOM   2817  OD1 ASP A 365      60.476  39.219   0.221  1.00 68.26           O
ATOM   2818  OD2 ASP A 365      59.541  39.448  -1.783  1.00 68.26           O
ATOM   2819  C   ASP A 365      62.495  40.934   0.940  1.00 68.26           C
ATOM   2820  O   ASP A 365      63.166  40.034   0.435  1.00 68.26           O
ATOM   2821  N   VAL A 366      62.562  41.240   2.256  1.00139.54           N
ATOM   2822  CA  VAL A 366      63.349  40.428   3.149  1.00139.54           C
ATOM   2823  CB  VAL A 366      64.691  41.006   3.532  1.00139.54           C
ATOM   2824  CG1 VAL A 366      65.537  41.155   2.261  1.00139.54           C
ATOM   2825  CG2 VAL A 366      64.511  42.319   4.305  1.00139.54           C
ATOM   2826  C   VAL A 366      62.555  40.219   4.408  1.00139.54           C
ATOM   2827  O   VAL A 366      62.154  41.171   5.077  1.00139.54           O
ATOM   2828  N   ALA A 367      62.317  38.946   4.786  1.00 46.88           N
ATOM   2829  CA  ALA A 367      61.517  38.723   5.956  1.00 46.88           C
ATOM   2830  CB  ALA A 367      60.084  38.266   5.629  1.00 46.88           C
ATOM   2831  C   ALA A 367      62.121  37.655   6.812  1.00 46.88           C
ATOM   2832  O   ALA A 367      62.580  36.623   6.328  1.00 46.88           O
ATOM   2833  N   MET A 368      62.118  37.898   8.138  1.00104.12           N
ATOM   2834  CA  MET A 368      62.573  36.942   9.104  1.00104.12           C
ATOM   2835  CB  MET A 368      62.947  37.602  10.444  1.00104.12           C
ATOM   2836  CG  MET A 368      63.436  36.628  11.511  1.00104.12           C
ATOM   2837  SD  MET A 368      62.100  35.741  12.358  1.00104.12           S
ATOM   2838  CE  MET A 368      63.221  34.523  13.094  1.00104.12           C
ATOM   2839  C   MET A 368      61.444  35.972   9.313  1.00104.12           C
ATOM   2840  O   MET A 368      60.278  36.338   9.178  1.00104.12           O
ATOM   2841  N   PHE A 369      61.756  34.694   9.626  1.00 70.76           N
ATOM   2842  CA  PHE A 369      60.728  33.697   9.773  1.00 70.76           C
ATOM   2843  CB  PHE A 369      60.548  32.790   8.540  1.00 70.76           C
ATOM   2844  CG  PHE A 369      59.790  33.507   7.475  1.00 70.76           C
ATOM   2845  CD1 PHE A 369      58.416  33.560   7.531  1.00 70.76           C
ATOM   2846  CD2 PHE A 369      60.434  34.109   6.419  1.00 70.76           C
ATOM   2847  CE1 PHE A 369      57.693  34.209   6.559  1.00 70.76           C
ATOM   2848  CE2 PHE A 369      59.715  34.759   5.442  1.00 70.76           C
ATOM   2849  CZ  PHE A 369      58.342  34.811   5.510  1.00 70.76           C
ATOM   2850  C   PHE A 369      61.014  32.764  10.910  1.00 70.76           C
ATOM   2851  O   PHE A 369      62.136  32.674  11.402  1.00 70.76           O
ATOM   2852  N   ASP A 370      59.965  32.027  11.342  1.00 64.75           N
ATOM   2853  CA  ASP A 370      60.039  31.101  12.441  1.00 64.75           C
ATOM   2854  CB  ASP A 370      58.872  31.275  13.429  1.00 64.75           C
ATOM   2855  CG  ASP A 370      59.075  30.344  14.615  1.00 64.75           C
ATOM   2856  OD1 ASP A 370      60.182  29.756  14.733  1.00 64.75           O
ATOM   2857  OD2 ASP A 370      58.115  30.207  15.419  1.00 64.75           O
ATOM   2858  C   ASP A 370      59.963  29.693  11.920  1.00 64.75           C
ATOM   2859  O   ASP A 370      58.909  29.211  11.510  1.00 64.75           O
ATOM   2860  N   PHE A 371      61.128  29.029  11.882  1.00173.04           N
ATOM   2861  CA  PHE A 371      61.388  27.670  11.489  1.00173.04           C
ATOM   2862  CB  PHE A 371      62.787  27.514  10.881  1.00173.04           C
ATOM   2863  CG  PHE A 371      62.578  27.901   9.458  1.00173.04           C
ATOM   2864  CD1 PHE A 371      61.829  29.011   9.141  1.00173.04           C
ATOM   2865  CD2 PHE A 371      63.150  27.171   8.444  1.00173.04           C
ATOM   2866  CE1 PHE A 371      61.626  29.374   7.831  1.00173.04           C
ATOM   2867  CE2 PHE A 371      62.956  27.531   7.132  1.00173.04           C
ATOM   2868  CZ  PHE A 371      62.191  28.630   6.824  1.00173.04           C
ATOM   2869  C   PHE A 371      61.147  26.658  12.575  1.00173.04           C
ATOM   2870  O   PHE A 371      61.276  25.468  12.315  1.00173.04           O
ATOM   2871  N   THR A 372      60.956  27.078  13.842  1.00154.52           N
ATOM   2872  CA  THR A 372      60.887  26.150  14.948  1.00154.52           C
ATOM   2873  CB  THR A 372      60.892  26.834  16.286  1.00154.52           C
ATOM   2874  OG1 THR A 372      59.815  27.753  16.375  1.00154.52           O
ATOM   2875  CG2 THR A 372      62.229  27.557  16.487  1.00154.52           C
ATOM   2876  C   THR A 372      59.734  25.171  14.979  1.00154.52           C
ATOM   2877  O   THR A 372      59.972  23.965  15.034  1.00154.52           O
ATOM   2878  N   CYS A 373      58.466  25.633  14.927  1.00 99.92           N
ATOM   2879  CA  CYS A 373      57.342  24.761  15.187  1.00 99.92           C
ATOM   2880  CB  CYS A 373      56.092  25.529  15.649  1.00 99.92           C
ATOM   2881  SG  CYS A 373      55.560  26.761  14.424  1.00 99.92           S
ATOM   2882  C   CYS A 373      56.950  23.935  14.003  1.00 99.92           C
ATOM   2883  O   CYS A 373      57.170  24.308  12.854  1.00 99.92           O
ATOM   2884  N   MET A 374      56.349  22.757  14.282  1.00 50.67           N
ATOM   2885  CA  MET A 374      55.869  21.907  13.232  1.00 50.67           C
ATOM   2886  CB  MET A 374      56.613  20.564  13.148  1.00 50.67           C
ATOM   2887  CG  MET A 374      58.103  20.720  12.834  1.00 50.67           C
ATOM   2888  SD  MET A 374      58.468  21.466  11.215  1.00 50.67           S
ATOM   2889  CE  MET A 374      58.100  19.971  10.251  1.00 50.67           C
ATOM   2890  C   MET A 374      54.430  21.614  13.535  1.00 50.67           C
ATOM   2891  O   MET A 374      54.104  20.986  14.539  1.00 50.67           O
ATOM   2892  N   TYR A 375      53.510  22.056  12.663  1.00118.20           N
ATOM   2893  CA  TYR A 375      52.117  21.816  12.908  1.00118.20           C
ATOM   2894  CB  TYR A 375      51.179  23.003  12.607  1.00118.20           C
ATOM   2895  CG  TYR A 375      51.435  24.173  13.494  1.00118.20           C
ATOM   2896  CD1 TYR A 375      52.347  25.135  13.132  1.00118.20           C
ATOM   2897  CD2 TYR A 375      50.750  24.321  14.677  1.00118.20           C
ATOM   2898  CE1 TYR A 375      52.577  26.223  13.939  1.00118.20           C
ATOM   2899  CE2 TYR A 375      50.975  25.406  15.490  1.00118.20           C
ATOM   2900  CZ  TYR A 375      51.890  26.360  15.120  1.00118.20           C
ATOM   2901  OH  TYR A 375      52.125  27.477  15.950  1.00118.20           O
ATOM   2902  C   TYR A 375      51.661  20.772  11.942  1.00118.20           C
ATOM   2903  O   TYR A 375      52.065  20.782  10.781  1.00118.20           O
ATOM   2904  N   ALA A 376      50.837  19.817  12.418  1.00 44.62           N
ATOM   2905  CA  ALA A 376      50.243  18.832  11.553  1.00 44.62           C
ATOM   2906  CB  ALA A 376      51.091  17.559  11.396  1.00 44.62           C
ATOM   2907  C   ALA A 376      48.947  18.431  12.194  1.00 44.62           C
ATOM   2908  O   ALA A 376      48.818  18.472  13.415  1.00 44.62           O
ATOM   2909  N   SER A 377      47.939  18.052  11.380  1.00 83.89           N
ATOM   2910  CA  SER A 377      46.665  17.657  11.913  1.00 83.89           C
ATOM   2911  CB  SER A 377      45.502  17.855  10.923  1.00 83.89           C
ATOM   2912  OG  SER A 377      45.341  19.235  10.629  1.00 83.89           O
ATOM   2913  C   SER A 377      46.720  16.206  12.254  1.00 83.89           C
ATOM   2914  O   SER A 377      47.407  15.428  11.596  1.00 83.89           O
ATOM   2915  N   GLU A 378      45.969  15.807  13.299  1.00 68.38           N
ATOM   2916  CA  GLU A 378      45.924  14.435  13.715  1.00 68.38           C
ATOM   2917  CB  GLU A 378      45.097  14.199  14.988  1.00 68.38           C
ATOM   2918  CG  GLU A 378      45.767  14.738  16.251  1.00 68.38           C
ATOM   2919  CD  GLU A 378      44.912  14.344  17.445  1.00 68.38           C
ATOM   2920  OE1 GLU A 378      43.771  13.856  17.225  1.00 68.38           O
ATOM   2921  OE2 GLU A 378      45.392  14.522  18.596  1.00 68.38           O
ATOM   2922  C   GLU A 378      45.297  13.646  12.614  1.00 68.38           C
ATOM   2923  O   GLU A 378      45.653  12.488  12.398  1.00 68.38           O
ATOM   2924  N   ASN A 379      44.322  14.252  11.905  1.00 59.53           N
ATOM   2925  CA  ASN A 379      43.644  13.554  10.847  1.00 59.53           C
ATOM   2926  CB  ASN A 379      42.212  13.149  11.226  1.00 59.53           C
ATOM   2927  CG  ASN A 379      41.450  14.428  11.536  1.00 59.53           C
ATOM   2928  OD1 ASN A 379      41.787  15.164  12.463  1.00 59.53           O
ATOM   2929  ND2 ASN A 379      40.397  14.711  10.728  1.00 59.53           N
ATOM   2930  C   ASN A 379      43.559  14.436   9.628  1.00 59.53           C
ATOM   2931  O   ASN A 379      43.582  15.662   9.714  1.00 59.53           O
ATOM   2932  N   ALA A 380      43.587  13.787   8.445  1.00 88.09           N
ATOM   2933  CA  ALA A 380      43.485  14.347   7.120  1.00 88.09           C
ATOM   2934  CB  ALA A 380      44.031  13.389   6.049  1.00 88.09           C
ATOM   2935  C   ALA A 380      42.085  14.742   6.713  1.00 88.09           C
ATOM   2936  O   ALA A 380      41.915  15.671   5.923  1.00 88.09           O
ATOM   2937  N   ALA A 381      41.048  13.995   7.164  1.00 58.00           N
ATOM   2938  CA  ALA A 381      39.701  14.251   6.709  1.00 58.00           C
ATOM   2939  CB  ALA A 381      39.293  13.389   5.502  1.00 58.00           C
ATOM   2940  C   ALA A 381      38.718  13.955   7.809  1.00 58.00           C
ATOM   2941  O   ALA A 381      39.077  13.382   8.836  1.00 58.00           O
ATOM   2942  N   LEU A 382      37.447  14.394   7.633  1.00 73.40           N
ATOM   2943  CA  LEU A 382      36.415  14.149   8.610  1.00 73.40           C
ATOM   2944  CB  LEU A 382      36.341  15.210   9.721  1.00 73.40           C
ATOM   2945  CG  LEU A 382      37.543  15.184  10.678  1.00 73.40           C
ATOM   2946  CD1 LEU A 382      37.415  16.264  11.765  1.00 73.40           C
ATOM   2947  CD2 LEU A 382      37.742  13.778  11.266  1.00 73.40           C
ATOM   2948  C   LEU A 382      35.076  14.150   7.941  1.00 73.40           C
ATOM   2949  O   LEU A 382      34.948  14.507   6.770  1.00 73.40           O
ATOM   2950  N   VAL A 383      34.033  13.692   8.670  1.00120.25           N
ATOM   2951  CA  VAL A 383      32.718  13.800   8.116  1.00120.25           C
ATOM   2952  CB  VAL A 383      32.158  12.496   7.618  1.00120.25           C
ATOM   2953  CG1 VAL A 383      31.273  11.863   8.694  1.00120.25           C
ATOM   2954  CG2 VAL A 383      31.479  12.737   6.266  1.00120.25           C
ATOM   2955  C   VAL A 383      31.836  14.342   9.206  1.00120.25           C
ATOM   2956  O   VAL A 383      31.936  13.929  10.362  1.00120.25           O
ATOM   2957  N   ARG A 384      30.981  15.335   8.874  1.00104.58           N
ATOM   2958  CA  ARG A 384      30.055  15.841   9.849  1.00104.58           C
ATOM   2959  CB  ARG A 384      30.300  17.299  10.292  1.00104.58           C
ATOM   2960  CG  ARG A 384      30.359  18.356   9.189  1.00104.58           C
ATOM   2961  CD  ARG A 384      30.528  19.762   9.775  1.00104.58           C
ATOM   2962  NE  ARG A 384      30.918  20.694   8.682  1.00104.58           N
ATOM   2963  CZ  ARG A 384      32.238  20.985   8.490  1.00104.58           C
ATOM   2964  NH1 ARG A 384      33.182  20.406   9.287  1.00104.58           N
ATOM   2965  NH2 ARG A 384      32.616  21.863   7.515  1.00104.58           N
ATOM   2966  C   ARG A 384      28.682  15.682   9.290  1.00104.58           C
ATOM   2967  O   ARG A 384      28.331  16.275   8.270  1.00104.58           O
ATOM   2968  N   GLU A 385      27.860  14.860   9.973  1.00 81.14           N
ATOM   2969  CA  GLU A 385      26.555  14.554   9.470  1.00 81.14           C
ATOM   2970  CB  GLU A 385      26.328  13.034   9.334  1.00 81.14           C
ATOM   2971  CG  GLU A 385      25.014  12.630   8.661  1.00 81.14           C
ATOM   2972  CD  GLU A 385      23.982  12.332   9.741  1.00 81.14           C
ATOM   2973  OE1 GLU A 385      24.204  12.745  10.910  1.00 81.14           O
ATOM   2974  OE2 GLU A 385      22.957  11.681   9.408  1.00 81.14           O
ATOM   2975  C   GLU A 385      25.522  15.110  10.397  1.00 81.14           C
ATOM   2976  O   GLU A 385      25.627  14.979  11.617  1.00 81.14           O
ATOM   2977  N   ARG A 386      24.508  15.795   9.824  1.00139.92           N
ATOM   2978  CA  ARG A 386      23.420  16.292  10.613  1.00139.92           C
ATOM   2979  CB  ARG A 386      23.693  17.646  11.289  1.00139.92           C
ATOM   2980  CG  ARG A 386      23.989  18.778  10.310  1.00139.92           C
ATOM   2981  CD  ARG A 386      24.236  20.117  11.004  1.00139.92           C
ATOM   2982  NE  ARG A 386      25.472  19.975  11.825  1.00139.92           N
ATOM   2983  CZ  ARG A 386      25.386  19.531  13.112  1.00139.92           C
ATOM   2984  NH1 ARG A 386      24.171  19.215  13.647  1.00139.92           N
ATOM   2985  NH2 ARG A 386      26.517  19.402  13.866  1.00139.92           N
ATOM   2986  C   ARG A 386      22.228  16.459   9.718  1.00139.92           C
ATOM   2987  O   ARG A 386      22.318  17.013   8.621  1.00139.92           O
ATOM   2988  N   GLN A 387      21.063  15.980  10.200  1.00128.27           N
ATOM   2989  CA  GLN A 387      19.825  16.067   9.481  1.00128.27           C
ATOM   2990  CB  GLN A 387      19.322  17.514   9.347  1.00128.27           C
ATOM   2991  CG  GLN A 387      18.941  18.104  10.710  1.00128.27           C
ATOM   2992  CD  GLN A 387      18.452  19.532  10.524  1.00128.27           C
ATOM   2993  OE1 GLN A 387      19.011  20.291   9.735  1.00128.27           O
ATOM   2994  NE2 GLN A 387      17.384  19.913  11.275  1.00128.27           N
ATOM   2995  C   GLN A 387      19.984  15.430   8.133  1.00128.27           C
ATOM   2996  O   GLN A 387      19.370  15.847   7.150  1.00128.27           O
ATOM   2997  N   ALA A 388      20.795  14.356   8.092  1.00224.86           N
ATOM   2998  CA  ALA A 388      21.062  13.542   6.939  1.00224.86           C
ATOM   2999  CB  ALA A 388      19.785  13.169   6.165  1.00224.86           C
ATOM   3000  C   ALA A 388      21.996  14.220   5.978  1.00224.86           C
ATOM   3001  O   ALA A 388      22.614  13.548   5.151  1.00224.86           O
ATOM   3002  N   HIS A 389      22.199  15.547   6.070  1.00119.55           N
ATOM   3003  CA  HIS A 389      23.118  16.097   5.114  1.00119.55           C
ATOM   3004  ND1 HIS A 389      23.170  18.376   2.541  1.00119.55           N
ATOM   3005  CG  HIS A 389      23.806  18.056   3.720  1.00119.55           C
ATOM   3006  CB  HIS A 389      23.084  17.626   4.964  1.00119.55           C
ATOM   3007  NE2 HIS A 389      25.351  18.578   2.159  1.00119.55           N
ATOM   3008  CD2 HIS A 389      25.137  18.185   3.468  1.00119.55           C
ATOM   3009  CE1 HIS A 389      24.140  18.681   1.642  1.00119.55           C
ATOM   3010  C   HIS A 389      24.490  15.732   5.575  1.00119.55           C
ATOM   3011  O   HIS A 389      24.850  15.993   6.720  1.00119.55           O
ATOM   3012  N   GLN A 390      25.312  15.143   4.683  1.00 42.04           N
ATOM   3013  CA  GLN A 390      26.614  14.717   5.110  1.00 42.04           C
ATOM   3014  CB  GLN A 390      26.953  13.278   4.685  1.00 42.04           C
ATOM   3015  CG  GLN A 390      26.041  12.235   5.336  1.00 42.04           C
ATOM   3016  CD  GLN A 390      26.461  10.856   4.850  1.00 42.04           C
ATOM   3017  OE1 GLN A 390      27.249  10.724   3.915  1.00 42.04           O
ATOM   3018  NE2 GLN A 390      25.915   9.794   5.499  1.00 42.04           N
ATOM   3019  C   GLN A 390      27.642  15.623   4.519  1.00 42.04           C
ATOM   3020  O   GLN A 390      27.635  15.906   3.321  1.00 42.04           O
ATOM   3021  N   LEU A 391      28.564  16.115   5.367  1.00 69.95           N
ATOM   3022  CA  LEU A 391      29.572  16.989   4.858  1.00 69.95           C
ATOM   3023  CB  LEU A 391      29.574  18.365   5.548  1.00 69.95           C
ATOM   3024  CG  LEU A 391      30.649  19.331   5.022  1.00 69.95           C
ATOM   3025  CD1 LEU A 391      30.481  19.587   3.515  1.00 69.95           C
ATOM   3026  CD2 LEU A 391      30.650  20.638   5.829  1.00 69.95           C
ATOM   3027  C   LEU A 391      30.922  16.359   5.053  1.00 69.95           C
ATOM   3028  O   LEU A 391      31.338  16.069   6.176  1.00 69.95           O
ATOM   3029  N   LEU A 392      31.624  16.082   3.932  1.00192.92           N
ATOM   3030  CA  LEU A 392      32.994  15.655   4.014  1.00192.92           C
ATOM   3031  CB  LEU A 392      33.598  15.002   2.758  1.00192.92           C
ATOM   3032  CG  LEU A 392      33.529  13.483   2.758  1.00192.92           C
ATOM   3033  CD1 LEU A 392      34.499  12.888   3.793  1.00192.92           C
ATOM   3034  CD2 LEU A 392      32.089  13.036   2.973  1.00192.92           C
ATOM   3035  C   LEU A 392      33.840  16.857   4.232  1.00192.92           C
ATOM   3036  O   LEU A 392      33.623  17.901   3.618  1.00192.92           O
ATOM   3037  N   VAL A 393      34.843  16.728   5.121  1.00 55.39           N
ATOM   3038  CA  VAL A 393      35.749  17.815   5.336  1.00 55.39           C
ATOM   3039  CB  VAL A 393      35.687  18.379   6.720  1.00 55.39           C
ATOM   3040  CG1 VAL A 393      36.761  19.469   6.835  1.00 55.39           C
ATOM   3041  CG2 VAL A 393      34.256  18.880   6.982  1.00 55.39           C
ATOM   3042  C   VAL A 393      37.140  17.293   5.121  1.00 55.39           C
ATOM   3043  O   VAL A 393      37.540  16.305   5.736  1.00 55.39           O
ATOM   3044  N   ALA A 394      37.924  17.965   4.247  1.00 48.67           N
ATOM   3045  CA  ALA A 394      39.250  17.496   3.936  1.00 48.67           C
ATOM   3046  CB  ALA A 394      39.379  16.922   2.514  1.00 48.67           C
ATOM   3047  C   ALA A 394      40.255  18.616   4.045  1.00 48.67           C
ATOM   3048  O   ALA A 394      39.967  19.771   3.733  1.00 48.67           O
ATOM   3049  N   LEU A 395      41.486  18.272   4.496  1.00123.45           N
ATOM   3050  CA  LEU A 395      42.570  19.210   4.660  1.00123.45           C
ATOM   3051  CB  LEU A 395      43.392  18.992   5.945  1.00123.45           C
ATOM   3052  CG  LEU A 395      42.630  19.113   7.274  1.00123.45           C
ATOM   3053  CD1 LEU A 395      42.208  20.559   7.560  1.00123.45           C
ATOM   3054  CD2 LEU A 395      41.470  18.115   7.326  1.00123.45           C
ATOM   3055  C   LEU A 395      43.579  18.970   3.578  1.00123.45           C
ATOM   3056  O   LEU A 395      43.946  17.827   3.307  1.00123.45           O
ATOM   3057  N   VAL A 396      44.062  20.058   2.940  1.00128.23           N
ATOM   3058  CA  VAL A 396      45.065  19.954   1.911  1.00128.23           C
ATOM   3059  CB  VAL A 396      44.519  20.029   0.518  1.00128.23           C
ATOM   3060  CG1 VAL A 396      43.802  18.715   0.188  1.00128.23           C
ATOM   3061  CG2 VAL A 396      43.578  21.243   0.451  1.00128.23           C
ATOM   3062  C   VAL A 396      46.039  21.095   2.034  1.00128.23           C
ATOM   3063  O   VAL A 396      45.663  22.238   2.289  1.00128.23           O
ATOM   3064  N   GLY A 397      47.336  20.791   1.809  1.00 52.62           N
ATOM   3065  CA  GLY A 397      48.374  21.786   1.774  1.00 52.62           C
ATOM   3066  C   GLY A 397      49.032  22.010   3.110  1.00 52.62           C
ATOM   3067  O   GLY A 397      49.229  21.084   3.892  1.00 52.62           O
ATOM   3068  N   ASP A 398      49.432  23.273   3.375  1.00 66.12           N
ATOM   3069  CA  ASP A 398      50.158  23.677   4.555  1.00 66.12           C
ATOM   3070  CB  ASP A 398      50.591  25.159   4.516  1.00 66.12           C
ATOM   3071  CG  ASP A 398      51.719  25.292   3.497  1.00 66.12           C
ATOM   3072  OD1 ASP A 398      52.070  24.251   2.879  1.00 66.12           O
ATOM   3073  OD2 ASP A 398      52.248  26.423   3.326  1.00 66.12           O
ATOM   3074  C   ASP A 398      49.307  23.484   5.785  1.00 66.12           C
ATOM   3075  O   ASP A 398      49.819  23.394   6.901  1.00 66.12           O
ATOM   3076  N   SER A 399      47.973  23.500   5.625  1.00118.91           N
ATOM   3077  CA  SER A 399      47.037  23.336   6.710  1.00118.91           C
ATOM   3078  CB  SER A 399      45.590  23.587   6.245  1.00118.91           C
ATOM   3079  OG  SER A 399      45.461  24.863   5.638  1.00118.91           O
ATOM   3080  C   SER A 399      47.049  21.931   7.220  1.00118.91           C
ATOM   3081  O   SER A 399      46.583  21.694   8.334  1.00118.91           O
ATOM   3082  N   LEU A 400      47.391  20.953   6.354  1.00161.66           N
ATOM   3083  CA  LEU A 400      47.474  19.571   6.749  1.00161.66           C
ATOM   3084  CB  LEU A 400      47.488  18.656   5.507  1.00161.66           C
ATOM   3085  CG  LEU A 400      47.263  17.148   5.755  1.00161.66           C
ATOM   3086  CD1 LEU A 400      48.274  16.555   6.736  1.00161.66           C
ATOM   3087  CD2 LEU A 400      45.810  16.849   6.134  1.00161.66           C
ATOM   3088  C   LEU A 400      48.752  19.340   7.502  1.00161.66           C
ATOM   3089  O   LEU A 400      48.749  18.963   8.673  1.00161.66           O
ATOM   3090  N   LEU A 401      49.894  19.598   6.824  1.00166.02           N
ATOM   3091  CA  LEU A 401      51.192  19.409   7.402  1.00166.02           C
ATOM   3092  CB  LEU A 401      51.940  18.157   6.890  1.00166.02           C
ATOM   3093  CG  LEU A 401      52.260  18.103   5.378  1.00166.02           C
ATOM   3094  CD1 LEU A 401      50.987  18.223   4.523  1.00166.02           C
ATOM   3095  CD2 LEU A 401      53.385  19.072   4.977  1.00166.02           C
ATOM   3096  C   LEU A 401      51.979  20.635   7.075  1.00166.02           C
ATOM   3097  O   LEU A 401      51.900  21.150   5.958  1.00166.02           O
ATOM   3098  N   GLU A 402      52.748  21.157   8.054  1.00100.28           N
ATOM   3099  CA  GLU A 402      53.490  22.344   7.753  1.00100.28           C
ATOM   3100  CB  GLU A 402      53.535  23.424   8.849  1.00100.28           C
ATOM   3101  CG  GLU A 402      54.274  23.055  10.127  1.00100.28           C
ATOM   3102  CD  GLU A 402      54.201  24.307  10.987  1.00100.28           C
ATOM   3103  OE1 GLU A 402      53.588  25.302  10.517  1.00100.28           O
ATOM   3104  OE2 GLU A 402      54.752  24.293  12.118  1.00100.28           O
ATOM   3105  C   GLU A 402      54.879  21.972   7.345  1.00100.28           C
ATOM   3106  O   GLU A 402      55.621  21.331   8.087  1.00100.28           O
ATOM   3107  N   PRO A 403      55.233  22.381   6.147  1.00 92.74           N
ATOM   3108  CA  PRO A 403      56.493  22.044   5.536  1.00 92.74           C
ATOM   3109  CD  PRO A 403      54.256  22.865   5.183  1.00 92.74           C
ATOM   3110  CB  PRO A 403      56.318  22.334   4.038  1.00 92.74           C
ATOM   3111  CG  PRO A 403      55.096  23.269   3.961  1.00 92.74           C
ATOM   3112  C   PRO A 403      57.678  22.750   6.116  1.00 92.74           C
ATOM   3113  O   PRO A 403      57.546  23.862   6.628  1.00 92.74           O
ATOM   3114  N   PHE A 404      58.848  22.087   6.039  1.00 75.94           N
ATOM   3115  CA  PHE A 404      60.106  22.650   6.435  1.00 75.94           C
ATOM   3116  CB  PHE A 404      61.049  21.595   7.039  1.00 75.94           C
ATOM   3117  CG  PHE A 404      62.174  22.283   7.731  1.00 75.94           C
ATOM   3118  CD1 PHE A 404      61.989  22.824   8.983  1.00 75.94           C
ATOM   3119  CD2 PHE A 404      63.416  22.371   7.145  1.00 75.94           C
ATOM   3120  CE1 PHE A 404      63.021  23.456   9.636  1.00 75.94           C
ATOM   3121  CE2 PHE A 404      64.452  23.002   7.793  1.00 75.94           C
ATOM   3122  CZ  PHE A 404      64.256  23.546   9.039  1.00 75.94           C
ATOM   3123  C   PHE A 404      60.660  23.123   5.122  1.00 75.94           C
ATOM   3124  O   PHE A 404      60.919  22.321   4.227  1.00 75.94           O
ATOM   3125  N   TRP A 405      60.869  24.444   4.982  1.00 84.46           N
ATOM   3126  CA  TRP A 405      61.169  25.060   3.716  1.00 84.46           C
ATOM   3127  CB  TRP A 405      61.133  26.594   3.821  1.00 84.46           C
ATOM   3128  CG  TRP A 405      59.727  27.076   4.116  1.00 84.46           C
ATOM   3129  CD2 TRP A 405      59.378  28.394   4.569  1.00 84.46           C
ATOM   3130  CD1 TRP A 405      58.558  26.375   4.035  1.00 84.46           C
ATOM   3131  NE1 TRP A 405      57.502  27.174   4.406  1.00 84.46           N
ATOM   3132  CE2 TRP A 405      57.993  28.419   4.739  1.00 84.46           C
ATOM   3133  CE3 TRP A 405      60.147  29.493   4.827  1.00 84.46           C
ATOM   3134  CZ2 TRP A 405      57.354  29.548   5.170  1.00 84.46           C
ATOM   3135  CZ3 TRP A 405      59.500  30.630   5.258  1.00 84.46           C
ATOM   3136  CH2 TRP A 405      58.131  30.656   5.426  1.00 84.46           C
ATOM   3137  C   TRP A 405      62.458  24.574   3.101  1.00 84.46           C
ATOM   3138  O   TRP A 405      62.473  24.344   1.891  1.00 84.46           O
ATOM   3139  N   PRO A 406      63.538  24.389   3.821  1.00 72.52           N
ATOM   3140  CA  PRO A 406      64.763  23.927   3.214  1.00 72.52           C
ATOM   3141  CD  PRO A 406      63.778  25.134   5.043  1.00 72.52           C
ATOM   3142  CB  PRO A 406      65.814  24.009   4.319  1.00 72.52           C
ATOM   3143  CG  PRO A 406      65.309  25.160   5.211  1.00 72.52           C
ATOM   3144  C   PRO A 406      64.591  22.568   2.597  1.00 72.52           C
ATOM   3145  O   PRO A 406      65.302  22.252   1.644  1.00 72.52           O
ATOM   3146  N   MET A 407      63.660  21.750   3.124  1.00111.56           N
ATOM   3147  CA  MET A 407      63.401  20.424   2.625  1.00111.56           C
ATOM   3148  CB  MET A 407      62.381  19.653   3.489  1.00111.56           C
ATOM   3149  CG  MET A 407      62.877  19.353   4.907  1.00111.56           C
ATOM   3150  SD  MET A 407      61.687  18.465   5.959  1.00111.56           S
ATOM   3151  CE  MET A 407      62.771  18.407   7.415  1.00111.56           C
ATOM   3152  C   MET A 407      62.845  20.519   1.221  1.00111.56           C
ATOM   3153  O   MET A 407      63.151  19.675   0.380  1.00111.56           O
ATOM   3154  N   GLY A 408      61.994  21.535   0.934  1.00 42.94           N
ATOM   3155  CA  GLY A 408      61.460  21.751  -0.393  1.00 42.94           C
ATOM   3156  C   GLY A 408      60.307  20.824  -0.666  1.00 42.94           C
ATOM   3157  O   GLY A 408      59.993  20.510  -1.814  1.00 42.94           O
ATOM   3158  N   THR A 409      59.694  20.324   0.411  1.00176.08           N
ATOM   3159  CA  THR A 409      58.615  19.379   0.456  1.00176.08           C
ATOM   3160  CB  THR A 409      58.646  18.628   1.752  1.00176.08           C
ATOM   3161  OG1 THR A 409      59.946  18.117   1.990  1.00176.08           O
ATOM   3162  CG2 THR A 409      57.721  17.430   1.616  1.00176.08           C
ATOM   3163  C   THR A 409      57.238  20.000   0.311  1.00176.08           C
ATOM   3164  O   THR A 409      56.244  19.276   0.232  1.00176.08           O
ATOM   3165  N   GLY A 410      57.122  21.342   0.379  1.00 62.35           N
ATOM   3166  CA  GLY A 410      55.836  21.978   0.536  1.00 62.35           C
ATOM   3167  C   GLY A 410      54.801  21.719  -0.535  1.00 62.35           C
ATOM   3168  O   GLY A 410      53.707  21.239  -0.237  1.00 62.35           O
ATOM   3169  N   CYS A 411      55.104  22.036  -1.803  1.00 85.08           N
ATOM   3170  CA  CYS A 411      54.212  21.906  -2.920  1.00 85.08           C
ATOM   3171  CB  CYS A 411      54.805  22.533  -4.195  1.00 85.08           C
ATOM   3172  SG  CYS A 411      53.720  22.397  -5.644  1.00 85.08           S
ATOM   3173  C   CYS A 411      53.956  20.459  -3.188  1.00 85.08           C
ATOM   3174  O   CYS A 411      52.821  20.052  -3.430  1.00 85.08           O
ATOM   3175  N   ALA A 412      55.025  19.645  -3.122  1.00 49.85           N
ATOM   3176  CA  ALA A 412      54.945  18.255  -3.465  1.00 49.85           C
ATOM   3177  CB  ALA A 412      56.301  17.547  -3.350  1.00 49.85           C
ATOM   3178  C   ALA A 412      53.978  17.536  -2.566  1.00 49.85           C
ATOM   3179  O   ALA A 412      53.163  16.748  -3.043  1.00 49.85           O
ATOM   3180  N   ARG A 413      54.053  17.764  -1.240  1.00140.23           N
ATOM   3181  CA  ARG A 413      53.180  17.107  -0.296  1.00140.23           C
ATOM   3182  CB  ARG A 413      53.583  17.310   1.173  1.00140.23           C
ATOM   3183  CG  ARG A 413      54.899  16.632   1.533  1.00140.23           C
ATOM   3184  CD  ARG A 413      54.788  15.165   1.945  1.00140.23           C
ATOM   3185  NE  ARG A 413      56.176  14.682   2.193  1.00140.23           N
ATOM   3186  CZ  ARG A 413      56.747  14.827   3.425  1.00140.23           C
ATOM   3187  NH1 ARG A 413      56.018  15.341   4.458  1.00140.23           N
ATOM   3188  NH2 ARG A 413      58.046  14.458   3.621  1.00140.23           N
ATOM   3189  C   ARG A 413      51.793  17.653  -0.412  1.00140.23           C
ATOM   3190  O   ARG A 413      50.820  16.947  -0.155  1.00140.23           O
ATOM   3191  N   GLY A 414      51.671  18.956  -0.722  1.00 30.06           N
ATOM   3192  CA  GLY A 414      50.385  19.575  -0.850  1.00 30.06           C
ATOM   3193  C   GLY A 414      49.662  18.969  -2.015  1.00 30.06           C
ATOM   3194  O   GLY A 414      48.446  18.792  -1.976  1.00 30.06           O
ATOM   3195  N   PHE A 415      50.402  18.686  -3.105  1.00 95.46           N
ATOM   3196  CA  PHE A 415      49.875  18.104  -4.311  1.00 95.46           C
ATOM   3197  CB  PHE A 415      50.894  18.124  -5.460  1.00 95.46           C
ATOM   3198  CG  PHE A 415      50.760  19.429  -6.172  1.00 95.46           C
ATOM   3199  CD1 PHE A 415      50.888  20.633  -5.520  1.00 95.46           C
ATOM   3200  CD2 PHE A 415      50.536  19.430  -7.529  1.00 95.46           C
ATOM   3201  CE1 PHE A 415      50.762  21.815  -6.215  1.00 95.46           C
ATOM   3202  CE2 PHE A 415      50.413  20.606  -8.229  1.00 95.46           C
ATOM   3203  CZ  PHE A 415      50.523  21.805  -7.568  1.00 95.46           C
ATOM   3204  C   PHE A 415      49.410  16.695  -4.093  1.00 95.46           C
ATOM   3205  O   PHE A 415      48.432  16.269  -4.704  1.00 95.46           O
ATOM   3206  N   LEU A 416      50.136  15.901  -3.284  1.00 57.78           N
ATOM   3207  CA  LEU A 416      49.714  14.551  -3.011  1.00 57.78           C
ATOM   3208  CB  LEU A 416      50.715  13.771  -2.144  1.00 57.78           C
ATOM   3209  CG  LEU A 416      52.085  13.557  -2.810  1.00 57.78           C
ATOM   3210  CD1 LEU A 416      53.027  12.772  -1.883  1.00 57.78           C
ATOM   3211  CD2 LEU A 416      51.943  12.916  -4.200  1.00 57.78           C
ATOM   3212  C   LEU A 416      48.438  14.613  -2.236  1.00 57.78           C
ATOM   3213  O   LEU A 416      47.482  13.903  -2.539  1.00 57.78           O
ATOM   3214  N   ALA A 417      48.402  15.503  -1.226  1.00 53.03           N
ATOM   3215  CA  ALA A 417      47.266  15.713  -0.378  1.00 53.03           C
ATOM   3216  CB  ALA A 417      47.511  16.790   0.696  1.00 53.03           C
ATOM   3217  C   ALA A 417      46.149  16.180  -1.256  1.00 53.03           C
ATOM   3218  O   ALA A 417      44.977  15.996  -0.936  1.00 53.03           O
ATOM   3219  N   ALA A 418      46.492  16.900  -2.339  1.00 50.41           N
ATOM   3220  CA  ALA A 418      45.524  17.347  -3.301  1.00 50.41           C
ATOM   3221  CB  ALA A 418      46.128  18.285  -4.360  1.00 50.41           C
ATOM   3222  C   ALA A 418      44.927  16.170  -4.025  1.00 50.41           C
ATOM   3223  O   ALA A 418      43.734  16.163  -4.327  1.00 50.41           O
ATOM   3224  N   PHE A 419      45.759  15.175  -4.402  1.00 99.62           N
ATOM   3225  CA  PHE A 419      45.260  14.017  -5.097  1.00 99.62           C
ATOM   3226  CB  PHE A 419      46.367  13.139  -5.706  1.00 99.62           C
ATOM   3227  CG  PHE A 419      47.130  13.966  -6.681  1.00 99.62           C
ATOM   3228  CD1 PHE A 419      46.506  14.507  -7.780  1.00 99.62           C
ATOM   3229  CD2 PHE A 419      48.481  14.168  -6.514  1.00 99.62           C
ATOM   3230  CE1 PHE A 419      47.212  15.264  -8.686  1.00 99.62           C
ATOM   3231  CE2 PHE A 419      49.192  14.922  -7.416  1.00 99.62           C
ATOM   3232  CZ  PHE A 419      48.558  15.475  -8.503  1.00 99.62           C
ATOM   3233  C   PHE A 419      44.483  13.128  -4.174  1.00 99.62           C
ATOM   3234  O   PHE A 419      43.363  12.724  -4.486  1.00 99.62           O
ATOM   3235  N   ASP A 420      45.051  12.810  -2.991  1.00182.18           N
ATOM   3236  CA  ASP A 420      44.376  11.862  -2.155  1.00182.18           C
ATOM   3237  CB  ASP A 420      45.228  10.970  -1.208  1.00182.18           C
ATOM   3238  CG  ASP A 420      46.296  11.693  -0.416  1.00182.18           C
ATOM   3239  OD1 ASP A 420      46.357  12.942  -0.495  1.00182.18           O
ATOM   3240  OD2 ASP A 420      47.095  10.994   0.262  1.00182.18           O
ATOM   3241  C   ASP A 420      43.070  12.365  -1.625  1.00182.18           C
ATOM   3242  O   ASP A 420      42.175  11.565  -1.356  1.00182.18           O
ATOM   3243  N   THR A 421      42.911  13.689  -1.446  1.00111.52           N
ATOM   3244  CA  THR A 421      41.631  14.214  -1.060  1.00111.52           C
ATOM   3245  CB  THR A 421      41.676  15.681  -0.718  1.00111.52           C
ATOM   3246  OG1 THR A 421      40.419  16.103  -0.208  1.00111.52           O
ATOM   3247  CG2 THR A 421      42.046  16.491  -1.972  1.00111.52           C
ATOM   3248  C   THR A 421      40.653  14.022  -2.192  1.00111.52           C
ATOM   3249  O   THR A 421      39.505  13.641  -1.971  1.00111.52           O
ATOM   3250  N   ALA A 422      41.090  14.278  -3.443  1.00 36.45           N
ATOM   3251  CA  ALA A 422      40.248  14.172  -4.609  1.00 36.45           C
ATOM   3252  CB  ALA A 422      40.971  14.587  -5.901  1.00 36.45           C
ATOM   3253  C   ALA A 422      39.796  12.756  -4.788  1.00 36.45           C
ATOM   3254  O   ALA A 422      38.643  12.503  -5.136  1.00 36.45           O
ATOM   3255  N   TRP A 423      40.708  11.793  -4.563  1.00 66.55           N
ATOM   3256  CA  TRP A 423      40.408  10.394  -4.686  1.00 66.55           C
ATOM   3257  CB  TRP A 423      41.632   9.496  -4.430  1.00 66.55           C
ATOM   3258  CG  TRP A 423      41.329   8.014  -4.369  1.00 66.55           C
ATOM   3259  CD2 TRP A 423      41.174   7.151  -5.507  1.00 66.55           C
ATOM   3260  CD1 TRP A 423      41.141   7.232  -3.267  1.00 66.55           C
ATOM   3261  NE1 TRP A 423      40.886   5.936  -3.647  1.00 66.55           N
ATOM   3262  CE2 TRP A 423      40.901   5.872  -5.022  1.00 66.55           C
ATOM   3263  CE3 TRP A 423      41.252   7.401  -6.845  1.00 66.55           C
ATOM   3264  CZ2 TRP A 423      40.702   4.821  -5.872  1.00 66.55           C
ATOM   3265  CZ3 TRP A 423      41.048   6.340  -7.699  1.00 66.55           C
ATOM   3266  CH2 TRP A 423      40.779   5.074  -7.223  1.00 66.55           C
ATOM   3267  C   TRP A 423      39.364  10.047  -3.671  1.00 66.55           C
ATOM   3268  O   TRP A 423      38.483   9.228  -3.929  1.00 66.55           O
ATOM   3269  N   MET A 424      39.446  10.658  -2.475  1.00 48.67           N
ATOM   3270  CA  MET A 424      38.511  10.374  -1.423  1.00 48.67           C
ATOM   3271  CB  MET A 424      38.801  11.156  -0.128  1.00 48.67           C
ATOM   3272  CG  MET A 424      37.806  10.857   0.999  1.00 48.67           C
ATOM   3273  SD  MET A 424      38.109  11.756   2.552  1.00 48.67           S
ATOM   3274  CE  MET A 424      37.624  13.385   1.911  1.00 48.67           C
ATOM   3275  C   MET A 424      37.133  10.761  -1.867  1.00 48.67           C
ATOM   3276  O   MET A 424      36.164  10.051  -1.596  1.00 48.67           O
ATOM   3277  N   VAL A 425      37.014  11.916  -2.549  1.00 56.28           N
ATOM   3278  CA  VAL A 425      35.746  12.409  -3.009  1.00 56.28           C
ATOM   3279  CB  VAL A 425      35.840  13.795  -3.584  1.00 56.28           C
ATOM   3280  CG1 VAL A 425      34.458  14.209  -4.118  1.00 56.28           C
ATOM   3281  CG2 VAL A 425      36.382  14.734  -2.492  1.00 56.28           C
ATOM   3282  C   VAL A 425      35.192  11.483  -4.050  1.00 56.28           C
ATOM   3283  O   VAL A 425      33.989  11.228  -4.083  1.00 56.28           O
ATOM   3284  N   LYS A 426      36.055  10.950  -4.937  1.00142.92           N
ATOM   3285  CA  LYS A 426      35.563  10.090  -5.974  1.00142.92           C
ATOM   3286  CB  LYS A 426      36.638   9.747  -7.031  1.00142.92           C
ATOM   3287  CG  LYS A 426      37.564   8.559  -6.768  1.00142.92           C
ATOM   3288  CD  LYS A 426      37.007   7.220  -7.263  1.00142.92           C
ATOM   3289  CE  LYS A 426      36.289   6.384  -6.205  1.00142.92           C
ATOM   3290  NZ  LYS A 426      35.601   5.246  -6.853  1.00142.92           N
ATOM   3291  C   LYS A 426      34.971   8.873  -5.329  1.00142.92           C
ATOM   3292  O   LYS A 426      33.916   8.395  -5.746  1.00142.92           O
ATOM   3293  N   SER A 427      35.628   8.345  -4.277  1.00 89.07           N
ATOM   3294  CA  SER A 427      35.099   7.211  -3.572  1.00 89.07           C
ATOM   3295  CB  SER A 427      36.126   6.576  -2.615  1.00 89.07           C
ATOM   3296  OG  SER A 427      36.824   7.577  -1.891  1.00 89.07           O
ATOM   3297  C   SER A 427      33.844   7.618  -2.856  1.00 89.07           C
ATOM   3298  O   SER A 427      32.848   6.897  -2.878  1.00 89.07           O
ATOM   3299  N   TRP A 428      33.835   8.824  -2.256  1.00 92.68           N
ATOM   3300  CA  TRP A 428      32.692   9.319  -1.542  1.00 92.68           C
ATOM   3301  CB  TRP A 428      32.917  10.728  -0.985  1.00 92.68           C
ATOM   3302  CG  TRP A 428      31.674  11.320  -0.378  1.00 92.68           C
ATOM   3303  CD2 TRP A 428      31.228  11.067   0.961  1.00 92.68           C
ATOM   3304  CD1 TRP A 428      30.763  12.164  -0.940  1.00 92.68           C
ATOM   3305  NE1 TRP A 428      29.778  12.462  -0.031  1.00 92.68           N
ATOM   3306  CE2 TRP A 428      30.053  11.794   1.145  1.00 92.68           C
ATOM   3307  CE3 TRP A 428      31.756  10.294   1.956  1.00 92.68           C
ATOM   3308  CZ2 TRP A 428      29.386  11.762   2.335  1.00 92.68           C
ATOM   3309  CZ3 TRP A 428      31.082  10.265   3.157  1.00 92.68           C
ATOM   3310  CH2 TRP A 428      29.920  10.986   3.341  1.00 92.68           C
ATOM   3311  C   TRP A 428      31.523   9.400  -2.477  1.00 92.68           C
ATOM   3312  O   TRP A 428      30.402   9.052  -2.108  1.00 92.68           O
ATOM   3313  N   ASN A 429      31.763   9.855  -3.720  1.00 95.64           N
ATOM   3314  CA  ASN A 429      30.736  10.031  -4.714  1.00 95.64           C
ATOM   3315  CB  ASN A 429      31.287  10.588  -6.041  1.00 95.64           C
ATOM   3316  CG  ASN A 429      30.113  10.951  -6.940  1.00 95.64           C
ATOM   3317  OD1 ASN A 429      29.815  12.127  -7.138  1.00 95.64           O
ATOM   3318  ND2 ASN A 429      29.428   9.920  -7.505  1.00 95.64           N
ATOM   3319  C   ASN A 429      30.102   8.703  -4.999  1.00 95.64           C
ATOM   3320  O   ASN A 429      28.899   8.614  -5.245  1.00 95.64           O
ATOM   3321  N   GLN A 430      30.907   7.632  -4.944  1.00131.59           N
ATOM   3322  CA  GLN A 430      30.482   6.290  -5.222  1.00131.59           C
ATOM   3323  CB  GLN A 430      31.595   5.277  -4.916  1.00131.59           C
ATOM   3324  CG  GLN A 430      31.290   3.853  -5.365  1.00131.59           C
ATOM   3325  CD  GLN A 430      32.021   3.659  -6.680  1.00131.59           C
ATOM   3326  OE1 GLN A 430      33.195   4.012  -6.777  1.00131.59           O
ATOM   3327  NE2 GLN A 430      31.325   3.102  -7.708  1.00131.59           N
ATOM   3328  C   GLN A 430      29.377   5.984  -4.269  1.00131.59           C
ATOM   3329  O   GLN A 430      28.468   5.213  -4.577  1.00131.59           O
ATOM   3330  N   GLY A 431      29.425   6.584  -3.069  1.00 36.96           N
ATOM   3331  CA  GLY A 431      28.422   6.266  -2.104  1.00 36.96           C
ATOM   3332  C   GLY A 431      28.939   5.116  -1.314  1.00 36.96           C
ATOM   3333  O   GLY A 431      28.180   4.287  -0.820  1.00 36.96           O
ATOM   3334  N   THR A 432      30.274   5.043  -1.152  1.00220.58           N
ATOM   3335  CA  THR A 432      30.927   4.008  -0.391  1.00220.58           C
ATOM   3336  CB  THR A 432      32.288   3.640  -0.931  1.00220.58           C
ATOM   3337  OG1 THR A 432      32.881   2.631  -0.129  1.00220.58           O
ATOM   3338  CG2 THR A 432      33.188   4.867  -1.076  1.00220.58           C
ATOM   3339  C   THR A 432      30.927   4.187   1.124  1.00220.58           C
ATOM   3340  O   THR A 432      31.173   3.240   1.866  1.00220.58           O
ATOM   3341  N   PRO A 433      30.466   5.340   1.513  1.00282.51           N
ATOM   3342  CA  PRO A 433      30.984   6.132   2.584  1.00282.51           C
ATOM   3343  CD  PRO A 433      29.017   5.389   1.642  1.00282.51           C
ATOM   3344  CB  PRO A 433      30.079   7.365   2.495  1.00282.51           C
ATOM   3345  CG  PRO A 433      28.693   6.773   2.211  1.00282.51           C
ATOM   3346  C   PRO A 433      31.536   6.144   3.971  1.00282.51           C
ATOM   3347  O   PRO A 433      32.633   5.617   4.152  1.00282.51           O
ATOM   3348  N   PRO A 434      30.806   6.702   4.912  1.00142.66           N
ATOM   3349  CA  PRO A 434      31.447   7.376   6.019  1.00142.66           C
ATOM   3350  CD  PRO A 434      29.487   6.207   5.288  1.00142.66           C
ATOM   3351  CB  PRO A 434      30.375   7.537   7.101  1.00142.66           C
ATOM   3352  CG  PRO A 434      29.050   7.161   6.410  1.00142.66           C
ATOM   3353  C   PRO A 434      32.672   6.767   6.610  1.00142.66           C
ATOM   3354  O   PRO A 434      33.763   7.302   6.405  1.00142.66           O
ATOM   3355  N   LEU A 435      32.521   5.618   7.279  1.00123.78           N
ATOM   3356  CA  LEU A 435      33.621   5.038   7.979  1.00123.78           C
ATOM   3357  CB  LEU A 435      33.224   3.825   8.850  1.00123.78           C
ATOM   3358  CG  LEU A 435      32.597   2.627   8.105  1.00123.78           C
ATOM   3359  CD1 LEU A 435      32.252   1.496   9.088  1.00123.78           C
ATOM   3360  CD2 LEU A 435      31.375   3.037   7.266  1.00123.78           C
ATOM   3361  C   LEU A 435      34.718   4.611   7.051  1.00123.78           C
ATOM   3362  O   LEU A 435      35.890   4.844   7.336  1.00123.78           O
ATOM   3363  N   GLU A 436      34.374   3.959   5.926  1.00 70.15           N
ATOM   3364  CA  GLU A 436      35.368   3.416   5.035  1.00 70.15           C
ATOM   3365  CB  GLU A 436      34.824   2.333   4.090  1.00 70.15           C
ATOM   3366  CG  GLU A 436      33.717   2.785   3.145  1.00 70.15           C
ATOM   3367  CD  GLU A 436      33.272   1.538   2.401  1.00 70.15           C
ATOM   3368  OE1 GLU A 436      34.053   1.047   1.542  1.00 70.15           O
ATOM   3369  OE2 GLU A 436      32.149   1.048   2.694  1.00 70.15           O
ATOM   3370  C   GLU A 436      36.105   4.453   4.235  1.00 70.15           C
ATOM   3371  O   GLU A 436      37.280   4.270   3.927  1.00 70.15           O
ATOM   3372  N   LEU A 437      35.445   5.548   3.826  1.00 95.95           N
ATOM   3373  CA  LEU A 437      36.112   6.548   3.032  1.00 95.95           C
ATOM   3374  CB  LEU A 437      35.164   7.684   2.612  1.00 95.95           C
ATOM   3375  CG  LEU A 437      34.224   7.311   1.460  1.00 95.95           C
ATOM   3376  CD1 LEU A 437      34.894   7.509   0.098  1.00 95.95           C
ATOM   3377  CD2 LEU A 437      33.765   5.861   1.610  1.00 95.95           C
ATOM   3378  C   LEU A 437      37.187   7.171   3.860  1.00 95.95           C
ATOM   3379  O   LEU A 437      38.309   7.367   3.397  1.00 95.95           O
ATOM   3380  N   LEU A 438      36.855   7.487   5.124  1.00 53.76           N
ATOM   3381  CA  LEU A 438      37.767   8.124   6.024  1.00 53.76           C
ATOM   3382  CB  LEU A 438      37.112   8.456   7.378  1.00 53.76           C
ATOM   3383  CG  LEU A 438      35.949   9.467   7.278  1.00 53.76           C
ATOM   3384  CD1 LEU A 438      35.338   9.756   8.658  1.00 53.76           C
ATOM   3385  CD2 LEU A 438      36.376  10.748   6.544  1.00 53.76           C
ATOM   3386  C   LEU A 438      38.920   7.205   6.273  1.00 53.76           C
ATOM   3387  O   LEU A 438      40.066   7.645   6.332  1.00 53.76           O
ATOM   3388  N   ALA A 439      38.644   5.896   6.417  1.00 37.72           N
ATOM   3389  CA  ALA A 439      39.674   4.930   6.686  1.00 37.72           C
ATOM   3390  CB  ALA A 439      39.132   3.498   6.835  1.00 37.72           C
ATOM   3391  C   ALA A 439      40.656   4.923   5.554  1.00 37.72           C
ATOM   3392  O   ALA A 439      41.861   4.825   5.772  1.00 37.72           O
ATOM   3393  N   GLU A 440      40.170   5.006   4.304  1.00117.77           N
ATOM   3394  CA  GLU A 440      41.068   4.965   3.185  1.00117.77           C
ATOM   3395  CB  GLU A 440      40.328   4.905   1.836  1.00117.77           C
ATOM   3396  CG  GLU A 440      41.190   4.427   0.663  1.00117.77           C
ATOM   3397  CD  GLU A 440      41.900   5.619   0.038  1.00117.77           C
ATOM   3398  OE1 GLU A 440      41.695   6.761   0.527  1.00117.77           O
ATOM   3399  OE2 GLU A 440      42.653   5.401  -0.948  1.00117.77           O
ATOM   3400  C   GLU A 440      41.939   6.189   3.197  1.00117.77           C
ATOM   3401  O   GLU A 440      43.160   6.089   3.090  1.00117.77           O
ATOM   3402  N   ARG A 441      41.339   7.379   3.394  1.00137.89           N
ATOM   3403  CA  ARG A 441      42.071   8.612   3.334  1.00137.89           C
ATOM   3404  CB  ARG A 441      41.174   9.824   3.644  1.00137.89           C
ATOM   3405  CG  ARG A 441      41.910  11.162   3.595  1.00137.89           C
ATOM   3406  CD  ARG A 441      42.331  11.587   2.189  1.00137.89           C
ATOM   3407  NE  ARG A 441      43.179  12.799   2.345  1.00137.89           N
ATOM   3408  CZ  ARG A 441      44.512  12.655   2.600  1.00137.89           C
ATOM   3409  NH1 ARG A 441      45.060  11.406   2.668  1.00137.89           N
ATOM   3410  NH2 ARG A 441      45.296  13.757   2.792  1.00137.89           N
ATOM   3411  C   ARG A 441      43.170   8.597   4.355  1.00137.89           C
ATOM   3412  O   ARG A 441      44.315   8.927   4.051  1.00137.89           O
ATOM   3413  N   GLU A 442      42.853   8.169   5.588  1.00 91.85           N
ATOM   3414  CA  GLU A 442      43.784   8.178   6.680  1.00 91.85           C
ATOM   3415  CB  GLU A 442      43.155   7.684   7.996  1.00 91.85           C
ATOM   3416  CG  GLU A 442      42.055   8.598   8.542  1.00 91.85           C
ATOM   3417  CD  GLU A 442      42.704   9.899   8.993  1.00 91.85           C
ATOM   3418  OE1 GLU A 442      43.858   9.844   9.497  1.00 91.85           O
ATOM   3419  OE2 GLU A 442      42.054  10.966   8.836  1.00 91.85           O
ATOM   3420  C   GLU A 442      44.939   7.278   6.374  1.00 91.85           C
ATOM   3421  O   GLU A 442      46.073   7.573   6.747  1.00 91.85           O
ATOM   3422  N   SER A 443      44.684   6.143   5.700  1.00 97.28           N
ATOM   3423  CA  SER A 443      45.746   5.215   5.440  1.00 97.28           C
ATOM   3424  CB  SER A 443      45.276   3.874   4.844  1.00 97.28           C
ATOM   3425  OG  SER A 443      44.671   4.062   3.577  1.00 97.28           O
ATOM   3426  C   SER A 443      46.759   5.846   4.530  1.00 97.28           C
ATOM   3427  O   SER A 443      47.931   5.479   4.583  1.00 97.28           O
ATOM   3428  N   LEU A 444      46.333   6.764   3.632  1.00135.89           N
ATOM   3429  CA  LEU A 444      47.260   7.472   2.782  1.00135.89           C
ATOM   3430  CB  LEU A 444      46.646   8.296   1.632  1.00135.89           C
ATOM   3431  CG  LEU A 444      45.991   7.490   0.500  1.00135.89           C
ATOM   3432  CD1 LEU A 444      46.920   6.380  -0.003  1.00135.89           C
ATOM   3433  CD2 LEU A 444      44.583   7.023   0.855  1.00135.89           C
ATOM   3434  C   LEU A 444      48.040   8.482   3.569  1.00135.89           C
ATOM   3435  O   LEU A 444      49.222   8.707   3.316  1.00135.89           O
ATOM   3436  N   TYR A 445      47.376   9.126   4.544  1.00 82.21           N
ATOM   3437  CA  TYR A 445      47.920  10.207   5.317  1.00 82.21           C
ATOM   3438  CB  TYR A 445      46.890  10.784   6.305  1.00 82.21           C
ATOM   3439  CG  TYR A 445      47.590  11.761   7.179  1.00 82.21           C
ATOM   3440  CD1 TYR A 445      48.208  12.864   6.638  1.00 82.21           C
ATOM   3441  CD2 TYR A 445      47.597  11.589   8.543  1.00 82.21           C
ATOM   3442  CE1 TYR A 445      48.848  13.765   7.453  1.00 82.21           C
ATOM   3443  CE2 TYR A 445      48.234  12.492   9.361  1.00 82.21           C
ATOM   3444  CZ  TYR A 445      48.865  13.582   8.814  1.00 82.21           C
ATOM   3445  OH  TYR A 445      49.522  14.514   9.644  1.00 82.21           O
ATOM   3446  C   TYR A 445      49.135   9.757   6.062  1.00 82.21           C
ATOM   3447  O   TYR A 445      50.090  10.517   6.224  1.00 82.21           O
ATOM   3448  N   ARG A 446      49.143   8.496   6.519  1.00110.18           N
ATOM   3449  CA  ARG A 446      50.234   7.999   7.301  1.00110.18           C
ATOM   3450  CB  ARG A 446      50.086   6.507   7.646  1.00110.18           C
ATOM   3451  CG  ARG A 446      48.902   6.209   8.567  1.00110.18           C
ATOM   3452  CD  ARG A 446      49.185   6.504  10.042  1.00110.18           C
ATOM   3453  NE  ARG A 446      50.264   5.577  10.485  1.00110.18           N
ATOM   3454  CZ  ARG A 446      49.946   4.350  10.991  1.00110.18           C
ATOM   3455  NH1 ARG A 446      48.639   3.970  11.092  1.00110.18           N
ATOM   3456  NH2 ARG A 446      50.936   3.503  11.397  1.00110.18           N
ATOM   3457  C   ARG A 446      51.504   8.160   6.521  1.00110.18           C
ATOM   3458  O   ARG A 446      52.549   8.409   7.114  1.00110.18           O
ATOM   3459  N   LEU A 447      51.449   7.971   5.188  1.00 65.62           N
ATOM   3460  CA  LEU A 447      52.569   8.040   4.280  1.00 65.62           C
ATOM   3461  CB  LEU A 447      52.233   7.457   2.897  1.00 65.62           C
ATOM   3462  CG  LEU A 447      51.899   5.954   2.928  1.00 65.62           C
ATOM   3463  CD1 LEU A 447      51.574   5.425   1.523  1.00 65.62           C
ATOM   3464  CD2 LEU A 447      53.005   5.149   3.630  1.00 65.62           C
ATOM   3465  C   LEU A 447      53.110   9.431   4.040  1.00 65.62           C
ATOM   3466  O   LEU A 447      54.311   9.592   3.827  1.00 65.62           O
ATOM   3467  N   LEU A 448      52.257  10.473   4.068  1.00136.45           N
ATOM   3468  CA  LEU A 448      52.619  11.773   3.563  1.00136.45           C
ATOM   3469  CB  LEU A 448      51.405  12.728   3.548  1.00136.45           C
ATOM   3470  CG  LEU A 448      51.674  14.153   3.028  1.00136.45           C
ATOM   3471  CD1 LEU A 448      50.363  14.850   2.646  1.00136.45           C
ATOM   3472  CD2 LEU A 448      52.431  14.994   4.065  1.00136.45           C
ATOM   3473  C   LEU A 448      53.821  12.399   4.221  1.00136.45           C
ATOM   3474  O   LEU A 448      54.684  12.889   3.492  1.00136.45           O
ATOM   3475  N   PRO A 449      53.984  12.424   5.511  1.00 92.66           N
ATOM   3476  CA  PRO A 449      55.146  13.062   6.077  1.00 92.66           C
ATOM   3477  CD  PRO A 449      52.871  12.400   6.441  1.00 92.66           C
ATOM   3478  CB  PRO A 449      54.862  13.197   7.577  1.00 92.66           C
ATOM   3479  CG  PRO A 449      53.565  12.394   7.812  1.00 92.66           C
ATOM   3480  C   PRO A 449      56.445  12.380   5.739  1.00 92.66           C
ATOM   3481  O   PRO A 449      57.485  13.032   5.799  1.00 92.66           O
ATOM   3482  N   GLN A 450      56.419  11.062   5.472  1.00114.71           N
ATOM   3483  CA  GLN A 450      57.565  10.253   5.138  1.00114.71           C
ATOM   3484  CB  GLN A 450      57.348   8.755   5.413  1.00114.71           C
ATOM   3485  CG  GLN A 450      57.289   8.422   6.906  1.00114.71           C
ATOM   3486  CD  GLN A 450      56.057   9.105   7.474  1.00114.71           C
ATOM   3487  OE1 GLN A 450      54.988   9.052   6.869  1.00114.71           O
ATOM   3488  NE2 GLN A 450      56.207   9.783   8.643  1.00114.71           N
ATOM   3489  C   GLN A 450      58.013  10.388   3.706  1.00114.71           C
ATOM   3490  O   GLN A 450      59.189  10.196   3.401  1.00114.71           O
ATOM   3491  N   THR A 451      57.086  10.701   2.783  1.00 71.13           N
ATOM   3492  CA  THR A 451      57.319  10.595   1.365  1.00 71.13           C
ATOM   3493  CB  THR A 451      56.134  11.025   0.546  1.00 71.13           C
ATOM   3494  OG1 THR A 451      55.798  12.375   0.833  1.00 71.13           O
ATOM   3495  CG2 THR A 451      54.947  10.102   0.871  1.00 71.13           C
ATOM   3496  C   THR A 451      58.524  11.337   0.870  1.00 71.13           C
ATOM   3497  O   THR A 451      58.962  12.334   1.441  1.00 71.13           O
ATOM   3498  N   THR A 452      59.120  10.782  -0.213  1.00117.85           N
ATOM   3499  CA  THR A 452      60.240  11.350  -0.910  1.00117.85           C
ATOM   3500  CB  THR A 452      61.563  10.975  -0.321  1.00117.85           C
ATOM   3501  OG1 THR A 452      62.596  11.742  -0.921  1.00117.85           O
ATOM   3502  CG2 THR A 452      61.796   9.472  -0.548  1.00117.85           C
ATOM   3503  C   THR A 452      60.189  10.815  -2.311  1.00117.85           C
ATOM   3504  O   THR A 452      59.474   9.851  -2.583  1.00117.85           O
ATOM   3505  N   PRO A 453      60.920  11.398  -3.224  1.00 79.84           N
ATOM   3506  CA  PRO A 453      60.884  10.901  -4.570  1.00 79.84           C
ATOM   3507  CD  PRO A 453      61.206  12.824  -3.182  1.00 79.84           C
ATOM   3508  CB  PRO A 453      61.643  11.927  -5.407  1.00 79.84           C
ATOM   3509  CG  PRO A 453      61.399  13.247  -4.650  1.00 79.84           C
ATOM   3510  C   PRO A 453      61.397   9.497  -4.667  1.00 79.84           C
ATOM   3511  O   PRO A 453      61.011   8.799  -5.603  1.00 79.84           O
ATOM   3512  N   GLU A 454      62.298   9.070  -3.762  1.00132.98           N
ATOM   3513  CA  GLU A 454      62.801   7.725  -3.847  1.00132.98           C
ATOM   3514  CB  GLU A 454      64.110   7.486  -3.073  1.00132.98           C
ATOM   3515  CG  GLU A 454      64.097   7.975  -1.630  1.00132.98           C
ATOM   3516  CD  GLU A 454      64.521   9.433  -1.674  1.00132.98           C
ATOM   3517  OE1 GLU A 454      64.846   9.925  -2.787  1.00132.98           O
ATOM   3518  OE2 GLU A 454      64.528  10.073  -0.591  1.00132.98           O
ATOM   3519  C   GLU A 454      61.790   6.700  -3.417  1.00132.98           C
ATOM   3520  O   GLU A 454      61.671   5.648  -4.042  1.00132.98           O
ATOM   3521  N   ASN A 455      61.035   6.975  -2.336  1.00 82.21           N
ATOM   3522  CA  ASN A 455      60.093   6.033  -1.790  1.00 82.21           C
ATOM   3523  CB  ASN A 455      59.655   6.337  -0.339  1.00 82.21           C
ATOM   3524  CG  ASN A 455      58.908   7.656  -0.244  1.00 82.21           C
ATOM   3525  OD1 ASN A 455      58.264   8.109  -1.187  1.00 82.21           O
ATOM   3526  ND2 ASN A 455      58.997   8.299   0.951  1.00 82.21           N
ATOM   3527  C   ASN A 455      58.893   5.881  -2.683  1.00 82.21           C
ATOM   3528  O   ASN A 455      58.109   4.949  -2.512  1.00 82.21           O
ATOM   3529  N   ILE A 456      58.703   6.809  -3.643  1.00 71.69           N
ATOM   3530  CA  ILE A 456      57.537   6.825  -4.497  1.00 71.69           C
ATOM   3531  CB  ILE A 456      57.024   8.236  -4.689  1.00 71.69           C
ATOM   3532  CG2 ILE A 456      55.779   8.236  -5.588  1.00 71.69           C
ATOM   3533  CG1 ILE A 456      56.727   8.872  -3.323  1.00 71.69           C
ATOM   3534  CD1 ILE A 456      56.493  10.380  -3.391  1.00 71.69           C
ATOM   3535  C   ILE A 456      57.901   6.251  -5.849  1.00 71.69           C
ATOM   3536  O   ILE A 456      59.076   6.081  -6.166  1.00 71.69           O
ATOM   3537  N   ASN A 457      56.882   5.891  -6.670  1.00114.83           N
ATOM   3538  CA  ASN A 457      57.098   5.231  -7.934  1.00114.83           C
ATOM   3539  CB  ASN A 457      55.823   4.803  -8.686  1.00114.83           C
ATOM   3540  CG  ASN A 457      55.149   6.037  -9.259  1.00114.83           C
ATOM   3541  OD1 ASN A 457      55.203   6.288 -10.462  1.00114.83           O
ATOM   3542  ND2 ASN A 457      54.494   6.832  -8.377  1.00114.83           N
ATOM   3543  C   ASN A 457      57.874   6.102  -8.871  1.00114.83           C
ATOM   3544  O   ASN A 457      57.757   7.326  -8.875  1.00114.83           O
ATOM   3545  N   LYS A 458      58.716   5.437  -9.686  1.00104.32           N
ATOM   3546  CA  LYS A 458      59.598   6.041 -10.640  1.00104.32           C
ATOM   3547  CB  LYS A 458      60.572   5.029 -11.263  1.00104.32           C
ATOM   3548  CG  LYS A 458      61.517   5.662 -12.282  1.00104.32           C
ATOM   3549  CD  LYS A 458      62.507   6.651 -11.666  1.00104.32           C
ATOM   3550  CE  LYS A 458      63.454   7.284 -12.687  1.00104.32           C
ATOM   3551  NZ  LYS A 458      64.378   6.261 -13.225  1.00104.32           N
ATOM   3552  C   LYS A 458      58.855   6.683 -11.773  1.00104.32           C
ATOM   3553  O   LYS A 458      59.226   7.771 -12.213  1.00104.32           O
ATOM   3554  N   ASN A 459      57.786   6.041 -12.283  1.00 65.30           N
ATOM   3555  CA  ASN A 459      57.160   6.580 -13.458  1.00 65.30           C
ATOM   3556  CB  ASN A 459      56.382   5.523 -14.265  1.00 65.30           C
ATOM   3557  CG  ASN A 459      56.089   6.084 -15.650  1.00 65.30           C
ATOM   3558  OD1 ASN A 459      57.003   6.376 -16.420  1.00 65.30           O
ATOM   3559  ND2 ASN A 459      54.779   6.230 -15.985  1.00 65.30           N
ATOM   3560  C   ASN A 459      56.202   7.660 -13.066  1.00 65.30           C
ATOM   3561  O   ASN A 459      55.033   7.407 -12.782  1.00 65.30           O
ATOM   3562  N   PHE A 460      56.696   8.913 -13.070  1.00195.47           N
ATOM   3563  CA  PHE A 460      55.917  10.077 -12.757  1.00195.47           C
ATOM   3564  CB  PHE A 460      56.741  11.368 -12.468  1.00195.47           C
ATOM   3565  CG  PHE A 460      55.617  12.308 -12.277  1.00195.47           C
ATOM   3566  CD1 PHE A 460      54.839  12.231 -11.155  1.00195.47           C
ATOM   3567  CD2 PHE A 460      55.269  13.195 -13.264  1.00195.47           C
ATOM   3568  CE1 PHE A 460      53.751  13.051 -11.013  1.00195.47           C
ATOM   3569  CE2 PHE A 460      54.181  14.023 -13.123  1.00195.47           C
ATOM   3570  CZ  PHE A 460      53.411  13.949 -11.991  1.00195.47           C
ATOM   3571  C   PHE A 460      54.921  10.334 -13.873  1.00195.47           C
ATOM   3572  O   PHE A 460      53.840  10.895 -13.677  1.00195.47           O
ATOM   3573  N   GLU A 461      55.256   9.914 -15.103  1.00 89.01           N
ATOM   3574  CA  GLU A 461      54.432  10.237 -16.238  1.00 89.01           C
ATOM   3575  CB  GLU A 461      54.933   9.576 -17.533  1.00 89.01           C
ATOM   3576  CG  GLU A 461      54.090   9.925 -18.760  1.00 89.01           C
ATOM   3577  CD  GLU A 461      54.694   9.209 -19.959  1.00 89.01           C
ATOM   3578  OE1 GLU A 461      55.690   8.462 -19.761  1.00 89.01           O
ATOM   3579  OE2 GLU A 461      54.169   9.399 -21.089  1.00 89.01           O
ATOM   3580  C   GLU A 461      53.013   9.780 -16.017  1.00 89.01           C
ATOM   3581  O   GLU A 461      52.070  10.477 -16.390  1.00 89.01           O
ATOM   3582  N   GLN A 462      52.848   8.589 -15.418  1.00183.37           N
ATOM   3583  CA  GLN A 462      51.612   7.914 -15.115  1.00183.37           C
ATOM   3584  CB  GLN A 462      51.804   6.390 -14.968  1.00183.37           C
ATOM   3585  CG  GLN A 462      52.698   5.953 -13.808  1.00183.37           C
ATOM   3586  CD  GLN A 462      51.806   5.526 -12.655  1.00183.37           C
ATOM   3587  OE1 GLN A 462      52.292   5.032 -11.639  1.00183.37           O
ATOM   3588  NE2 GLN A 462      50.467   5.698 -12.818  1.00183.37           N
ATOM   3589  C   GLN A 462      50.848   8.447 -13.923  1.00183.37           C
ATOM   3590  O   GLN A 462      49.694   8.068 -13.751  1.00183.37           O
ATOM   3591  N   TYR A 463      51.459   9.234 -13.010  1.00113.80           N
ATOM   3592  CA  TYR A 463      50.796   9.682 -11.796  1.00113.80           C
ATOM   3593  CB  TYR A 463      51.512  10.849 -11.098  1.00113.80           C
ATOM   3594  CG  TYR A 463      52.702  10.379 -10.340  1.00113.80           C
ATOM   3595  CD1 TYR A 463      53.639   9.554 -10.915  1.00113.80           C
ATOM   3596  CD2 TYR A 463      52.907  10.833  -9.057  1.00113.80           C
ATOM   3597  CE1 TYR A 463      54.744   9.158 -10.199  1.00113.80           C
ATOM   3598  CE2 TYR A 463      54.010  10.444  -8.337  1.00113.80           C
ATOM   3599  CZ  TYR A 463      54.929   9.602  -8.912  1.00113.80           C
ATOM   3600  OH  TYR A 463      56.068   9.192  -8.187  1.00113.80           O
ATOM   3601  C   TYR A 463      49.398  10.177 -12.046  1.00113.80           C
ATOM   3602  O   TYR A 463      49.176  11.082 -12.850  1.00113.80           O
ATOM   3603  N   THR A 464      48.422   9.596 -11.307  1.00106.81           N
ATOM   3604  CA  THR A 464      47.032   9.943 -11.424  1.00106.81           C
ATOM   3605  CB  THR A 464      46.246   8.948 -12.229  1.00106.81           C
ATOM   3606  OG1 THR A 464      44.954   9.458 -12.527  1.00106.81           O
ATOM   3607  CG2 THR A 464      46.134   7.643 -11.423  1.00106.81           C
ATOM   3608  C   THR A 464      46.448   9.967 -10.040  1.00106.81           C
ATOM   3609  O   THR A 464      47.172   9.915  -9.047  1.00106.81           O
ATOM   3610  N   LEU A 465      45.105  10.075  -9.942  1.00 64.21           N
ATOM   3611  CA  LEU A 465      44.427  10.136  -8.676  1.00 64.21           C
ATOM   3612  CB  LEU A 465      42.915  10.382  -8.790  1.00 64.21           C
ATOM   3613  CG  LEU A 465      42.521  11.794  -9.250  1.00 64.21           C
ATOM   3614  CD1 LEU A 465      40.990  11.953  -9.322  1.00 64.21           C
ATOM   3615  CD2 LEU A 465      43.187  12.857  -8.364  1.00 64.21           C
ATOM   3616  C   LEU A 465      44.590   8.855  -7.920  1.00 64.21           C
ATOM   3617  O   LEU A 465      44.725   8.877  -6.697  1.00 64.21           O
ATOM   3618  N   ASP A 466      44.552   7.703  -8.619  1.00 54.95           N
ATOM   3619  CA  ASP A 466      44.663   6.434  -7.951  1.00 54.95           C
ATOM   3620  CB  ASP A 466      44.613   5.248  -8.936  1.00 54.95           C
ATOM   3621  CG  ASP A 466      44.400   3.944  -8.177  1.00 54.95           C
ATOM   3622  OD1 ASP A 466      44.854   3.846  -7.007  1.00 54.95           O
ATOM   3623  OD2 ASP A 466      43.773   3.023  -8.766  1.00 54.95           O
ATOM   3624  C   ASP A 466      45.983   6.414  -7.236  1.00 54.95           C
ATOM   3625  O   ASP A 466      47.031   6.611  -7.849  1.00 54.95           O
ATOM   3626  N   PRO A 467      45.959   6.172  -5.947  1.00 86.85           N
ATOM   3627  CA  PRO A 467      47.132   6.156  -5.111  1.00 86.85           C
ATOM   3628  CD  PRO A 467      44.730   6.008  -5.190  1.00 86.85           C
ATOM   3629  CB  PRO A 467      46.617   6.041  -3.674  1.00 86.85           C
ATOM   3630  CG  PRO A 467      45.195   5.472  -3.825  1.00 86.85           C
ATOM   3631  C   PRO A 467      48.070   5.058  -5.497  1.00 86.85           C
ATOM   3632  O   PRO A 467      49.231   5.097  -5.091  1.00 86.85           O
ATOM   3633  N   GLY A 468      47.580   4.052  -6.241  1.00 28.75           N
ATOM   3634  CA  GLY A 468      48.399   2.962  -6.681  1.00 28.75           C
ATOM   3635  C   GLY A 468      49.433   3.505  -7.611  1.00 28.75           C
ATOM   3636  O   GLY A 468      50.542   2.982  -7.696  1.00 28.75           O
ATOM   3637  N   THR A 469      49.067   4.540  -8.386  1.00 61.02           N
ATOM   3638  CA  THR A 469      49.982   5.089  -9.341  1.00 61.02           C
ATOM   3639  CB  THR A 469      49.357   6.143 -10.210  1.00 61.02           C
ATOM   3640  OG1 THR A 469      48.963   7.263  -9.432  1.00 61.02           O
ATOM   3641  CG2 THR A 469      48.134   5.531 -10.916  1.00 61.02           C
ATOM   3642  C   THR A 469      51.171   5.712  -8.660  1.00 61.02           C
ATOM   3643  O   THR A 469      52.285   5.579  -9.162  1.00 61.02           O
ATOM   3644  N   ARG A 470      50.950   6.524  -7.598  1.00212.70           N
ATOM   3645  CA  ARG A 470      52.020   7.188  -6.886  1.00212.70           C
ATOM   3646  CB  ARG A 470      51.558   8.463  -6.144  1.00212.70           C
ATOM   3647  CG  ARG A 470      50.817   9.504  -6.993  1.00212.70           C
ATOM   3648  CD  ARG A 470      49.319   9.216  -7.138  1.00212.70           C
ATOM   3649  NE  ARG A 470      48.521  10.215  -6.356  1.00212.70           N
ATOM   3650  CZ  ARG A 470      48.448  10.185  -4.991  1.00212.70           C
ATOM   3651  NH1 ARG A 470      49.360   9.482  -4.264  1.00212.70           N
ATOM   3652  NH2 ARG A 470      47.459  10.864  -4.338  1.00212.70           N
ATOM   3653  C   ARG A 470      52.732   6.370  -5.832  1.00212.70           C
ATOM   3654  O   ARG A 470      53.952   6.209  -5.860  1.00212.70           O
ATOM   3655  N   TYR A 471      51.970   5.801  -4.871  1.00 97.61           N
ATOM   3656  CA  TYR A 471      52.589   5.175  -3.729  1.00 97.61           C
ATOM   3657  CB  TYR A 471      51.697   5.156  -2.464  1.00 97.61           C
ATOM   3658  CG  TYR A 471      51.271   6.527  -2.028  1.00 97.61           C
ATOM   3659  CD1 TYR A 471      52.163   7.418  -1.473  1.00 97.61           C
ATOM   3660  CD2 TYR A 471      49.949   6.910  -2.135  1.00 97.61           C
ATOM   3661  CE1 TYR A 471      51.747   8.668  -1.065  1.00 97.61           C
ATOM   3662  CE2 TYR A 471      49.526   8.156  -1.729  1.00 97.61           C
ATOM   3663  CZ  TYR A 471      50.429   9.042  -1.194  1.00 97.61           C
ATOM   3664  OH  TYR A 471      50.002  10.322  -0.775  1.00 97.61           O
ATOM   3665  C   TYR A 471      52.831   3.733  -4.059  1.00 97.61           C
ATOM   3666  O   TYR A 471      51.919   3.028  -4.485  1.00 97.61           O
ATOM   3667  N   PRO A 472      54.041   3.269  -3.880  1.00116.80           N
ATOM   3668  CA  PRO A 472      54.320   1.882  -4.158  1.00116.80           C
ATOM   3669  CD  PRO A 472      55.200   4.110  -4.123  1.00116.80           C
ATOM   3670  CB  PRO A 472      55.819   1.797  -4.460  1.00116.80           C
ATOM   3671  CG  PRO A 472      56.391   3.149  -3.998  1.00116.80           C
ATOM   3672  C   PRO A 472      53.881   1.007  -3.027  1.00116.80           C
ATOM   3673  O   PRO A 472      53.805   1.496  -1.902  1.00116.80           O
ATOM   3674  N   ASN A 473      53.599  -0.284  -3.310  1.00 94.89           N
ATOM   3675  CA  ASN A 473      53.218  -1.234  -2.302  1.00 94.89           C
ATOM   3676  CB  ASN A 473      54.401  -1.649  -1.414  1.00 94.89           C
ATOM   3677  CG  ASN A 473      53.951  -2.780  -0.508  1.00 94.89           C
ATOM   3678  OD1 ASN A 473      52.772  -3.125  -0.438  1.00 94.89           O
ATOM   3679  ND2 ASN A 473      54.930  -3.374   0.223  1.00 94.89           N
ATOM   3680  C   ASN A 473      52.159  -0.638  -1.427  1.00 94.89           C
ATOM   3681  O   ASN A 473      52.373  -0.464  -0.228  1.00 94.89           O
ATOM   3682  N   LEU A 474      50.982  -0.314  -2.005  1.00192.34           N
ATOM   3683  CA  LEU A 474      49.956   0.345  -1.243  1.00192.34           C
ATOM   3684  CB  LEU A 474      48.696   0.821  -1.992  1.00192.34           C
ATOM   3685  CG  LEU A 474      48.870   1.950  -3.002  1.00192.34           C
ATOM   3686  CD1 LEU A 474      49.387   3.246  -2.357  1.00192.34           C
ATOM   3687  CD2 LEU A 474      49.700   1.449  -4.173  1.00192.34           C
ATOM   3688  C   LEU A 474      49.341  -0.573  -0.255  1.00192.34           C
ATOM   3689  O   LEU A 474      49.228  -1.778  -0.472  1.00192.34           O
ATOM   3690  N   ASN A 475      48.928   0.024   0.880  1.00 75.67           N
ATOM   3691  CA  ASN A 475      48.160  -0.667   1.869  1.00 75.67           C
ATOM   3692  CB  ASN A 475      48.941  -0.907   3.174  1.00 75.67           C
ATOM   3693  CG  ASN A 475      48.188  -1.932   4.011  1.00 75.67           C
ATOM   3694  OD1 ASN A 475      47.358  -2.682   3.500  1.00 75.67           O
ATOM   3695  ND2 ASN A 475      48.485  -1.966   5.338  1.00 75.67           N
ATOM   3696  C   ASN A 475      47.014   0.251   2.201  1.00 75.67           C
ATOM   3697  O   ASN A 475      47.156   1.149   3.029  1.00 75.67           O
ATOM   3698  N   SER A 476      45.847   0.059   1.552  1.00 65.45           N
ATOM   3699  CA  SER A 476      44.675   0.872   1.782  1.00 65.45           C
ATOM   3700  CB  SER A 476      43.634   0.736   0.658  1.00 65.45           C
ATOM   3701  OG  SER A 476      43.133  -0.592   0.615  1.00 65.45           O
ATOM   3702  C   SER A 476      44.011   0.478   3.077  1.00 65.45           C
ATOM   3703  O   SER A 476      43.139   1.182   3.582  1.00 65.45           O
ATOM   3704  N   HIS A 477      44.370  -0.713   3.587  1.00121.66           N
ATOM   3705  CA  HIS A 477      43.911  -1.379   4.782  1.00121.66           C
ATOM   3706  ND1 HIS A 477      43.830  -3.651   2.338  1.00121.66           N
ATOM   3707  CG  HIS A 477      43.390  -3.573   3.640  1.00121.66           C
ATOM   3708  CB  HIS A 477      44.149  -2.897   4.742  1.00121.66           C
ATOM   3709  NE2 HIS A 477      41.863  -4.684   2.406  1.00121.66           N
ATOM   3710  CD2 HIS A 477      42.187  -4.209   3.664  1.00121.66           C
ATOM   3711  CE1 HIS A 477      42.879  -4.325   1.643  1.00121.66           C
ATOM   3712  C   HIS A 477      44.571  -0.866   6.028  1.00121.66           C
ATOM   3713  O   HIS A 477      44.258  -1.349   7.115  1.00121.66           O
ATOM   3714  N   CYS A 478      45.541   0.062   5.911  1.00 98.22           N
ATOM   3715  CA  CYS A 478      46.355   0.456   7.029  1.00 98.22           C
ATOM   3716  CB  CYS A 478      47.258   1.659   6.707  1.00 98.22           C
ATOM   3717  SG  CYS A 478      48.285   2.156   8.122  1.00 98.22           S
ATOM   3718  C   CYS A 478      45.504   0.837   8.203  1.00 98.22           C
ATOM   3719  O   CYS A 478      45.826   0.444   9.322  1.00 98.22           O
ATOM   3720  N   VAL A 479      44.423   1.621   8.018  1.00130.03           N
ATOM   3721  CA  VAL A 479      43.578   1.888   9.151  1.00130.03           C
ATOM   3722  CB  VAL A 479      43.334   3.334   9.466  1.00130.03           C
ATOM   3723  CG1 VAL A 479      44.589   3.961  10.066  1.00130.03           C
ATOM   3724  CG2 VAL A 479      42.863   4.020   8.183  1.00130.03           C
ATOM   3725  C   VAL A 479      42.220   1.325   8.906  1.00130.03           C
ATOM   3726  O   VAL A 479      41.608   1.554   7.862  1.00130.03           O
ATOM   3727  N   ARG A 480      41.712   0.572   9.899  1.00189.83           N
ATOM   3728  CA  ARG A 480      40.393   0.022   9.831  1.00189.83           C
ATOM   3729  CB  ARG A 480      40.172  -1.158  10.794  1.00189.83           C
ATOM   3730  CG  ARG A 480      38.768  -1.759  10.723  1.00189.83           C
ATOM   3731  CD  ARG A 480      38.514  -2.571   9.451  1.00189.83           C
ATOM   3732  NE  ARG A 480      39.262  -3.852   9.583  1.00189.83           N
ATOM   3733  CZ  ARG A 480      38.689  -4.904  10.237  1.00189.83           C
ATOM   3734  NH1 ARG A 480      37.437  -4.777  10.764  1.00189.83           N
ATOM   3735  NH2 ARG A 480      39.369  -6.080  10.366  1.00189.83           N
ATOM   3736  C   ARG A 480      39.475   1.130  10.245  1.00189.83           C
ATOM   3737  O   ARG A 480      39.867   2.012  11.007  1.00189.83           O
ATOM   3738  N   PRO A 481      38.256   1.087   9.777  1.00149.42           N
ATOM   3739  CA  PRO A 481      37.279   2.112  10.025  1.00149.42           C
ATOM   3740  CD  PRO A 481      37.911   0.280   8.621  1.00149.42           C
ATOM   3741  CB  PRO A 481      36.087   1.789   9.118  1.00149.42           C
ATOM   3742  CG  PRO A 481      36.382   0.386   8.555  1.00149.42           C
ATOM   3743  C   PRO A 481      36.937   2.259  11.475  1.00149.42           C
ATOM   3744  O   PRO A 481      36.276   3.235  11.828  1.00149.42           O
ATOM   3745  N   HIS A 482      37.338   1.300  12.326  1.00 37.19           N
ATOM   3746  CA  HIS A 482      37.051   1.368  13.731  1.00 37.19           C
ATOM   3747  ND1 HIS A 482      37.076  -1.928  13.038  1.00 37.19           N
ATOM   3748  CG  HIS A 482      36.743  -1.119  14.101  1.00 37.19           C
ATOM   3749  CB  HIS A 482      37.504   0.112  14.494  1.00 37.19           C
ATOM   3750  NE2 HIS A 482      35.261  -2.815  13.966  1.00 37.19           N
ATOM   3751  CD2 HIS A 482      35.632  -1.675  14.657  1.00 37.19           C
ATOM   3752  CE1 HIS A 482      36.158  -2.926  13.003  1.00 37.19           C
ATOM   3753  C   HIS A 482      37.762   2.542  14.347  1.00 37.19           C
ATOM   3754  O   HIS A 482      37.205   3.226  15.204  1.00 37.19           O
ATOM   3755  N   GLN A 483      39.017   2.801  13.929  1.00100.77           N
ATOM   3756  CA  GLN A 483      39.833   3.846  14.496  1.00100.77           C
ATOM   3757  CB  GLN A 483      41.281   3.867  13.969  1.00100.77           C
ATOM   3758  CG  GLN A 483      42.108   2.637  14.346  1.00100.77           C
ATOM   3759  CD  GLN A 483      41.978   1.621  13.223  1.00100.77           C
ATOM   3760  OE1 GLN A 483      42.296   1.916  12.073  1.00100.77           O
ATOM   3761  NE2 GLN A 483      41.500   0.393  13.560  1.00100.77           N
ATOM   3762  C   GLN A 483      39.254   5.200  14.193  1.00100.77           C
ATOM   3763  O   GLN A 483      39.419   6.148  14.956  1.00100.77           O
ATOM   3764  N   VAL A 484      38.609   5.315  13.027  1.00160.87           N
ATOM   3765  CA  VAL A 484      38.056   6.490  12.413  1.00160.87           C
ATOM   3766  CB  VAL A 484      37.796   6.229  10.951  1.00160.87           C
ATOM   3767  CG1 VAL A 484      37.299   7.502  10.257  1.00160.87           C
ATOM   3768  CG2 VAL A 484      39.082   5.663  10.330  1.00160.87           C
ATOM   3769  C   VAL A 484      36.793   6.972  13.089  1.00160.87           C
ATOM   3770  O   VAL A 484      36.256   8.016  12.724  1.00160.87           O
ATOM   3771  N   LYS A 485      36.242   6.213  14.054  1.00 75.30           N
ATOM   3772  CA  LYS A 485      34.966   6.537  14.643  1.00 75.30           C
ATOM   3773  CB  LYS A 485      34.599   5.601  15.809  1.00 75.30           C
ATOM   3774  CG  LYS A 485      34.350   4.154  15.379  1.00 75.30           C
ATOM   3775  CD  LYS A 485      34.279   3.168  16.547  1.00 75.30           C
ATOM   3776  CE  LYS A 485      34.028   1.722  16.114  1.00 75.30           C
ATOM   3777  NZ  LYS A 485      32.678   1.601  15.518  1.00 75.30           N
ATOM   3778  C   LYS A 485      34.940   7.945  15.176  1.00 75.30           C
ATOM   3779  O   LYS A 485      33.917   8.621  15.070  1.00 75.30           O
ATOM   3780  N   HIS A 486      36.038   8.438  15.776  1.00129.22           N
ATOM   3781  CA  HIS A 486      36.027   9.768  16.327  1.00129.22           C
ATOM   3782  ND1 HIS A 486      38.990  11.452  15.800  1.00129.22           N
ATOM   3783  CG  HIS A 486      38.544  10.256  16.316  1.00129.22           C
ATOM   3784  CB  HIS A 486      37.294  10.113  17.133  1.00129.22           C
ATOM   3785  NE2 HIS A 486      40.483   9.912  15.216  1.00129.22           N
ATOM   3786  CD2 HIS A 486      39.466   9.325  15.949  1.00129.22           C
ATOM   3787  CE1 HIS A 486      40.154  11.189  15.153  1.00129.22           C
ATOM   3788  C   HIS A 486      35.865  10.785  15.228  1.00129.22           C
ATOM   3789  O   HIS A 486      35.304  11.857  15.448  1.00129.22           O
ATOM   3790  N   LEU A 487      36.394  10.495  14.023  1.00101.65           N
ATOM   3791  CA  LEU A 487      36.352  11.396  12.897  1.00101.65           C
ATOM   3792  CB  LEU A 487      37.157  10.916  11.674  1.00101.65           C
ATOM   3793  CG  LEU A 487      38.683  10.844  11.868  1.00101.65           C
ATOM   3794  CD1 LEU A 487      39.090   9.664  12.761  1.00101.65           C
ATOM   3795  CD2 LEU A 487      39.412  10.847  10.516  1.00101.65           C
ATOM   3796  C   LEU A 487      34.957  11.603  12.385  1.00101.65           C
ATOM   3797  O   LEU A 487      34.629  12.679  11.885  1.00101.65           O
ATOM   3798  N   TYR A 488      34.122  10.550  12.428  1.00 52.78           N
ATOM   3799  CA  TYR A 488      32.779  10.604  11.925  1.00 52.78           C
ATOM   3800  CB  TYR A 488      32.170   9.187  11.822  1.00 52.78           C
ATOM   3801  CG  TYR A 488      30.790   9.217  11.249  1.00 52.78           C
ATOM   3802  CD1 TYR A 488      30.598   9.261   9.888  1.00 52.78           C
ATOM   3803  CD2 TYR A 488      29.682   9.171  12.064  1.00 52.78           C
ATOM   3804  CE1 TYR A 488      29.332   9.282   9.351  1.00 52.78           C
ATOM   3805  CE2 TYR A 488      28.413   9.191  11.535  1.00 52.78           C
ATOM   3806  CZ  TYR A 488      28.235   9.248  10.175  1.00 52.78           C
ATOM   3807  OH  TYR A 488      26.934   9.267   9.629  1.00 52.78           O
ATOM   3808  C   TYR A 488      31.983  11.405  12.944  1.00 52.78           C
ATOM   3809  O   TYR A 488      31.186  10.780  13.692  1.00 52.78           O
ATOM   3810  OXT TYR A 488      32.169  12.650  12.993  1.00 52.78           O
TER    3811      TYR A 488
END
