# Supplementary material for: Proteome-wide prediction of targets for aspirin: new insight into the molecular mechanism of aspirin
Source: PeerJ. 2016 Mar 10;4:e1791. doi: 10.7717/peerj.1791 (PMC4793309; doi:10.7717/peerj.1791)
Supplement: File S1 — The raw data contains all strucures of the identified 79 proteins. The Protocols show how to prepare protein strucure and run CDOCKER. [file peerj-04-1791-s004.zip › 79_protein_strucures/NP_055614.1_112-797_38.863.pdb]

EXPDTA    THEORETICAL MODEL, MODELLER 9v7 2010/05/25 07:44:46
REMARK   6 MODELLER OBJECTIVE FUNCTION:      7669.6299
REMARK   6 MODELLER BEST TEMPLATE % SEQ ID:  38.863
REMARK   6 MODELLER BLK RESIDUE  687:
REMARK   6 MODELLER BLK RESIDUE  688:
REMARK   6 MODELLER BLK RESIDUE  689:
REMARK   6 MODELLER BLK RESIDUE  690:
ATOM      1  N   VAL A 112     -61.279 -38.295  56.804  1.00 87.78           N
ATOM      2  CA  VAL A 112     -60.726 -37.345  57.796  1.00 87.78           C
ATOM      3  CB  VAL A 112     -60.733 -35.950  57.249  1.00 87.78           C
ATOM      4  CG1 VAL A 112     -59.801 -35.902  56.026  1.00 87.78           C
ATOM      5  CG2 VAL A 112     -62.187 -35.554  56.937  1.00 87.78           C
ATOM      6  C   VAL A 112     -61.519 -37.378  59.060  1.00 87.78           C
ATOM      7  O   VAL A 112     -62.747 -37.421  59.039  1.00 87.78           O
ATOM      8  N   ARG A 113     -60.824 -37.352  60.212  1.00122.46           N
ATOM      9  CA  ARG A 113     -61.531 -37.481  61.451  1.00122.46           C
ATOM     10  CB  ARG A 113     -61.055 -38.712  62.238  1.00122.46           C
ATOM     11  CG  ARG A 113     -62.027 -39.221  63.300  1.00122.46           C
ATOM     12  CD  ARG A 113     -61.658 -40.630  63.768  1.00122.46           C
ATOM     13  NE  ARG A 113     -61.722 -41.510  62.565  1.00122.46           N
ATOM     14  CZ  ARG A 113     -60.630 -42.234  62.177  1.00122.46           C
ATOM     15  NH1 ARG A 113     -59.471 -42.161  62.894  1.00122.46           N
ATOM     16  NH2 ARG A 113     -60.691 -43.026  61.067  1.00122.46           N
ATOM     17  C   ARG A 113     -61.297 -36.252  62.275  1.00122.46           C
ATOM     18  O   ARG A 113     -60.204 -35.686  62.282  1.00122.46           O
ATOM     19  N   GLN A 114     -62.345 -35.786  62.987  1.00 92.80           N
ATOM     20  CA  GLN A 114     -62.174 -34.614  63.795  1.00 92.80           C
ATOM     21  CB  GLN A 114     -62.965 -33.391  63.297  1.00 92.80           C
ATOM     22  CG  GLN A 114     -62.385 -32.772  62.023  1.00 92.80           C
ATOM     23  CD  GLN A 114     -62.525 -33.784  60.896  1.00 92.80           C
ATOM     24  OE1 GLN A 114     -63.613 -34.296  60.640  1.00 92.80           O
ATOM     25  NE2 GLN A 114     -61.392 -34.088  60.209  1.00 92.80           N
ATOM     26  C   GLN A 114     -62.614 -34.904  65.196  1.00 92.80           C
ATOM     27  O   GLN A 114     -63.574 -35.642  65.416  1.00 92.80           O
ATOM     28  N   TYR A 115     -61.871 -34.357  66.187  1.00154.42           N
ATOM     29  CA  TYR A 115     -62.250 -34.498  67.568  1.00154.42           C
ATOM     30  CB  TYR A 115     -61.217 -35.228  68.447  1.00154.42           C
ATOM     31  CG  TYR A 115     -60.999 -36.592  67.887  1.00154.42           C
ATOM     32  CD1 TYR A 115     -61.859 -37.628  68.174  1.00154.42           C
ATOM     33  CD2 TYR A 115     -59.929 -36.827  67.054  1.00154.42           C
ATOM     34  CE1 TYR A 115     -61.641 -38.878  67.645  1.00154.42           C
ATOM     35  CE2 TYR A 115     -59.706 -38.074  66.523  1.00154.42           C
ATOM     36  CZ  TYR A 115     -60.565 -39.104  66.820  1.00154.42           C
ATOM     37  OH  TYR A 115     -60.346 -40.389  66.279  1.00154.42           O
ATOM     38  C   TYR A 115     -62.372 -33.108  68.129  1.00154.42           C
ATOM     39  O   TYR A 115     -61.386 -32.451  68.448  1.00154.42           O
ATOM     40  N   PHE A 116     -63.619 -32.685  68.355  1.00142.35           N
ATOM     41  CA  PHE A 116     -64.081 -31.380  68.748  1.00142.35           C
ATOM     42  CB  PHE A 116     -65.585 -31.152  68.514  1.00142.35           C
ATOM     43  CG  PHE A 116     -65.748 -30.922  67.051  1.00142.35           C
ATOM     44  CD1 PHE A 116     -65.246 -29.770  66.494  1.00142.35           C
ATOM     45  CD2 PHE A 116     -66.403 -31.822  66.242  1.00142.35           C
ATOM     46  CE1 PHE A 116     -65.379 -29.519  65.149  1.00142.35           C
ATOM     47  CE2 PHE A 116     -66.540 -31.575  64.895  1.00142.35           C
ATOM     48  CZ  PHE A 116     -66.026 -30.425  64.345  1.00142.35           C
ATOM     49  C   PHE A 116     -63.778 -30.986  70.170  1.00142.35           C
ATOM     50  O   PHE A 116     -64.232 -29.928  70.602  1.00142.35           O
ATOM     51  N   ILE A 117     -63.128 -31.842  70.979  1.00162.63           N
ATOM     52  CA  ILE A 117     -63.096 -31.594  72.404  1.00162.63           C
ATOM     53  CB  ILE A 117     -63.108 -32.883  73.162  1.00162.63           C
ATOM     54  CG2 ILE A 117     -64.338 -33.674  72.694  1.00162.63           C
ATOM     55  CG1 ILE A 117     -61.801 -33.651  72.905  1.00162.63           C
ATOM     56  CD1 ILE A 117     -61.592 -34.843  73.838  1.00162.63           C
ATOM     57  C   ILE A 117     -61.902 -30.825  72.928  1.00162.63           C
ATOM     58  O   ILE A 117     -60.760 -31.111  72.575  1.00162.63           O
ATOM     59  N   GLU A 118     -62.132 -29.820  73.824  1.00217.64           N
ATOM     60  CA  GLU A 118     -60.974 -29.200  74.423  1.00217.64           C
ATOM     61  CB  GLU A 118     -60.887 -27.752  74.907  1.00217.64           C
ATOM     62  CG  GLU A 118     -59.482 -27.048  74.769  1.00217.64           C
ATOM     63  CD  GLU A 118     -58.411 -27.088  75.865  1.00217.64           C
ATOM     64  OE1 GLU A 118     -58.699 -26.634  77.004  1.00217.64           O
ATOM     65  OE2 GLU A 118     -57.289 -27.578  75.567  1.00217.64           O
ATOM     66  C   GLU A 118     -60.824 -29.775  75.779  1.00217.64           C
ATOM     67  O   GLU A 118     -61.168 -30.920  76.044  1.00217.64           O
ATOM     68  N   ALA A 119     -60.309 -28.908  76.672  1.00 99.25           N
ATOM     69  CA  ALA A 119     -59.857 -29.198  77.987  1.00 99.25           C
ATOM     70  CB  ALA A 119     -58.325 -29.143  78.120  1.00 99.25           C
ATOM     71  C   ALA A 119     -60.419 -28.213  78.963  1.00 99.25           C
ATOM     72  O   ALA A 119     -60.572 -27.028  78.667  1.00 99.25           O
ATOM     73  N   HIS A 120     -60.717 -28.701  80.186  1.00126.96           N
ATOM     74  CA  HIS A 120     -61.308 -27.870  81.197  1.00126.96           C
ATOM     75  ND1 HIS A 120     -63.852 -27.520  79.072  1.00126.96           N
ATOM     76  CG  HIS A 120     -63.640 -27.219  80.399  1.00126.96           C
ATOM     77  CB  HIS A 120     -62.832 -28.045  81.356  1.00126.96           C
ATOM     78  NE2 HIS A 120     -64.923 -25.611  79.469  1.00126.96           N
ATOM     79  CD2 HIS A 120     -64.302 -26.050  80.624  1.00126.96           C
ATOM     80  CE1 HIS A 120     -64.625 -26.524  78.565  1.00126.96           C
ATOM     81  C   HIS A 120     -60.713 -28.135  82.547  1.00126.96           C
ATOM     82  O   HIS A 120     -59.725 -28.854  82.692  1.00126.96           O
ATOM     83  N   GLU A 121     -61.298 -27.485  83.580  1.00108.29           N
ATOM     84  CA  GLU A 121     -60.863 -27.694  84.933  1.00108.29           C
ATOM     85  CB  GLU A 121     -60.455 -26.404  85.671  1.00108.29           C
ATOM     86  CG  GLU A 121     -61.554 -25.349  85.793  1.00108.29           C
ATOM     87  CD  GLU A 121     -60.924 -24.112  86.422  1.00108.29           C
ATOM     88  OE1 GLU A 121     -60.039 -23.505  85.763  1.00108.29           O
ATOM     89  OE2 GLU A 121     -61.311 -23.759  87.568  1.00108.29           O
ATOM     90  C   GLU A 121     -61.979 -28.373  85.675  1.00108.29           C
ATOM     91  O   GLU A 121     -63.124 -27.928  85.624  1.00108.29           O
ATOM     92  N   ILE A 122     -61.673 -29.494  86.371  1.00 56.90           N
ATOM     93  CA  ILE A 122     -62.712 -30.245  87.030  1.00 56.90           C
ATOM     94  CB  ILE A 122     -63.192 -31.399  86.185  1.00 56.90           C
ATOM     95  CG2 ILE A 122     -64.276 -32.183  86.945  1.00 56.90           C
ATOM     96  CG1 ILE A 122     -63.701 -30.870  84.835  1.00 56.90           C
ATOM     97  CD1 ILE A 122     -63.931 -31.971  83.801  1.00 56.90           C
ATOM     98  C   ILE A 122     -62.203 -30.793  88.340  1.00 56.90           C
ATOM     99  O   ILE A 122     -60.998 -30.949  88.529  1.00 56.90           O
ATOM    100  N   GLN A 123     -63.137 -31.094  89.277  1.00 86.18           N
ATOM    101  CA  GLN A 123     -62.874 -31.628  90.592  1.00 86.18           C
ATOM    102  CB  GLN A 123     -64.081 -31.513  91.540  1.00 86.18           C
ATOM    103  CG  GLN A 123     -64.478 -30.080  91.883  1.00 86.18           C
ATOM    104  CD  GLN A 123     -63.505 -29.598  92.942  1.00 86.18           C
ATOM    105  OE1 GLN A 123     -62.591 -30.330  93.319  1.00 86.18           O
ATOM    106  NE2 GLN A 123     -63.698 -28.347  93.436  1.00 86.18           N
ATOM    107  C   GLN A 123     -62.606 -33.101  90.475  1.00 86.18           C
ATOM    108  O   GLN A 123     -63.131 -33.765  89.582  1.00 86.18           O
ATOM    109  N   TRP A 124     -61.786 -33.656  91.399  1.00 78.80           N
ATOM    110  CA  TRP A 124     -61.455 -35.057  91.336  1.00 78.80           C
ATOM    111  CB  TRP A 124     -60.008 -35.321  90.863  1.00 78.80           C
ATOM    112  CG  TRP A 124     -59.633 -36.783  90.775  1.00 78.80           C
ATOM    113  CD2 TRP A 124     -60.133 -37.689  89.776  1.00 78.80           C
ATOM    114  CD1 TRP A 124     -58.851 -37.526  91.611  1.00 78.80           C
ATOM    115  NE1 TRP A 124     -58.828 -38.836  91.195  1.00 78.80           N
ATOM    116  CE2 TRP A 124     -59.615 -38.951  90.068  1.00 78.80           C
ATOM    117  CE3 TRP A 124     -60.964 -37.488  88.712  1.00 78.80           C
ATOM    118  CZ2 TRP A 124     -59.924 -40.034  89.295  1.00 78.80           C
ATOM    119  CZ3 TRP A 124     -61.264 -38.580  87.928  1.00 78.80           C
ATOM    120  CH2 TRP A 124     -60.753 -39.829  88.215  1.00 78.80           C
ATOM    121  C   TRP A 124     -61.664 -35.699  92.678  1.00 78.80           C
ATOM    122  O   TRP A 124     -61.860 -35.012  93.680  1.00 78.80           O
ATOM    123  N   ASP A 125     -61.652 -37.056  92.713  1.00 93.97           N
ATOM    124  CA  ASP A 125     -61.962 -37.782  93.912  1.00 93.97           C
ATOM    125  CB  ASP A 125     -63.348 -38.453  93.801  1.00 93.97           C
ATOM    126  CG  ASP A 125     -63.943 -38.765  95.173  1.00 93.97           C
ATOM    127  OD1 ASP A 125     -63.186 -38.819  96.178  1.00 93.97           O
ATOM    128  OD2 ASP A 125     -65.187 -38.957  95.225  1.00 93.97           O
ATOM    129  C   ASP A 125     -60.938 -38.856  94.217  1.00 93.97           C
ATOM    130  O   ASP A 125     -59.726 -38.669  94.121  1.00 93.97           O
ATOM    131  N   TYR A 126     -61.479 -40.023  94.624  1.00165.61           N
ATOM    132  CA  TYR A 126     -60.895 -41.221  95.160  1.00165.61           C
ATOM    133  CB  TYR A 126     -61.905 -42.045  95.973  1.00165.61           C
ATOM    134  CG  TYR A 126     -63.036 -42.418  95.073  1.00165.61           C
ATOM    135  CD1 TYR A 126     -62.928 -43.484  94.208  1.00165.61           C
ATOM    136  CD2 TYR A 126     -64.212 -41.704  95.099  1.00165.61           C
ATOM    137  CE1 TYR A 126     -63.973 -43.830  93.382  1.00165.61           C
ATOM    138  CE2 TYR A 126     -65.259 -42.044  94.276  1.00165.61           C
ATOM    139  CZ  TYR A 126     -65.141 -43.108  93.415  1.00165.61           C
ATOM    140  OH  TYR A 126     -66.218 -43.454  92.572  1.00165.61           O
ATOM    141  C   TYR A 126     -60.318 -42.116  94.120  1.00165.61           C
ATOM    142  O   TYR A 126     -60.337 -41.827  92.926  1.00165.61           O
ATOM    143  N   GLY A 127     -59.652 -43.188  94.598  1.00124.12           N
ATOM    144  CA  GLY A 127     -59.124 -44.162  93.695  1.00124.12           C
ATOM    145  C   GLY A 127     -58.380 -45.215  94.472  1.00124.12           C
ATOM    146  O   GLY A 127     -58.105 -45.077  95.661  1.00124.12           O
ATOM    147  N   PRO A 128     -58.112 -46.159  93.573  1.00274.25           N
ATOM    148  CA  PRO A 128     -57.504 -47.501  93.508  1.00274.25           C
ATOM    149  CD  PRO A 128     -59.270 -46.151  92.708  1.00274.25           C
ATOM    150  CB  PRO A 128     -57.742 -47.900  92.059  1.00274.25           C
ATOM    151  CG  PRO A 128     -59.133 -47.346  91.771  1.00274.25           C
ATOM    152  C   PRO A 128     -56.340 -48.356  94.011  1.00274.25           C
ATOM    153  O   PRO A 128     -55.158 -48.015  93.974  1.00274.25           O
ATOM    154  N   MET A 129     -56.827 -49.591  94.345  1.00277.62           N
ATOM    155  CA  MET A 129     -56.567 -50.940  94.810  1.00277.62           C
ATOM    156  CB  MET A 129     -56.284 -51.159  96.305  1.00277.62           C
ATOM    157  CG  MET A 129     -56.026 -52.624  96.659  1.00277.62           C
ATOM    158  SD  MET A 129     -55.866 -52.953  98.438  1.00277.62           S
ATOM    159  CE  MET A 129     -57.642 -52.819  98.801  1.00277.62           C
ATOM    160  C   MET A 129     -57.893 -51.633  94.557  1.00277.62           C
ATOM    161  O   MET A 129     -58.306 -51.743  93.404  1.00277.62           O
ATOM    162  N   GLY A 130     -58.601 -52.121  95.612  1.00173.22           N
ATOM    163  CA  GLY A 130     -59.962 -52.617  95.495  1.00173.22           C
ATOM    164  C   GLY A 130     -60.859 -51.600  96.180  1.00173.22           C
ATOM    165  O   GLY A 130     -60.516 -51.105  97.252  1.00173.22           O
ATOM    166  N   HIS A 131     -62.074 -51.307  95.645  1.00276.77           N
ATOM    167  CA  HIS A 131     -62.793 -50.157  96.160  1.00276.77           C
ATOM    168  ND1 HIS A 131     -64.765 -50.830  93.685  1.00276.77           N
ATOM    169  CG  HIS A 131     -64.650 -49.718  94.490  1.00276.77           C
ATOM    170  CB  HIS A 131     -63.363 -49.221  95.087  1.00276.77           C
ATOM    171  NE2 HIS A 131     -66.812 -49.987  93.894  1.00276.77           N
ATOM    172  CD2 HIS A 131     -65.911 -49.215  94.606  1.00276.77           C
ATOM    173  CE1 HIS A 131     -66.077 -50.945  93.358  1.00276.77           C
ATOM    174  C   HIS A 131     -64.019 -50.466  96.952  1.00276.77           C
ATOM    175  O   HIS A 131     -64.456 -51.607  97.096  1.00276.77           O
ATOM    176  N   ASP A 132     -64.565 -49.355  97.502  1.00251.60           N
ATOM    177  CA  ASP A 132     -65.789 -49.211  98.239  1.00251.60           C
ATOM    178  CB  ASP A 132     -65.601 -49.360  99.756  1.00251.60           C
ATOM    179  CG  ASP A 132     -65.279 -50.821 100.025  1.00251.60           C
ATOM    180  OD1 ASP A 132     -66.226 -51.651  99.994  1.00251.60           O
ATOM    181  OD2 ASP A 132     -64.080 -51.126 100.266  1.00251.60           O
ATOM    182  C   ASP A 132     -66.210 -47.790  97.983  1.00251.60           C
ATOM    183  O   ASP A 132     -65.355 -46.929  97.784  1.00251.60           O
ATOM    184  N   GLY A 133     -67.529 -47.491  97.954  1.00140.22           N
ATOM    185  CA  GLY A 133     -67.898 -46.120  97.716  1.00140.22           C
ATOM    186  C   GLY A 133     -69.392 -45.995  97.683  1.00140.22           C
ATOM    187  O   GLY A 133     -70.113 -46.988  97.762  1.00140.22           O
ATOM    188  N   SER A 134     -69.887 -44.739  97.571  1.00214.69           N
ATOM    189  CA  SER A 134     -71.297 -44.463  97.505  1.00214.69           C
ATOM    190  CB  SER A 134     -71.908 -44.057  98.857  1.00214.69           C
ATOM    191  OG  SER A 134     -71.818 -45.136  99.775  1.00214.69           O
ATOM    192  C   SER A 134     -71.486 -43.307  96.567  1.00214.69           C
ATOM    193  O   SER A 134     -70.550 -42.555  96.302  1.00214.69           O
ATOM    194  N   THR A 135     -72.712 -43.145  96.019  1.00284.40           N
ATOM    195  CA  THR A 135     -72.946 -42.073  95.090  1.00284.40           C
ATOM    196  CB  THR A 135     -72.932 -42.528  93.659  1.00284.40           C
ATOM    197  OG1 THR A 135     -74.051 -43.365  93.400  1.00284.40           O
ATOM    198  CG2 THR A 135     -71.631 -43.313  93.410  1.00284.40           C
ATOM    199  C   THR A 135     -74.318 -41.525  95.340  1.00284.40           C
ATOM    200  O   THR A 135     -75.115 -42.134  96.052  1.00284.40           O
ATOM    201  N   GLY A 136     -74.624 -40.336  94.771  1.00133.85           N
ATOM    202  CA  GLY A 136     -75.945 -39.788  94.909  1.00133.85           C
ATOM    203  C   GLY A 136     -75.892 -38.304  94.698  1.00133.85           C
ATOM    204  O   GLY A 136     -74.838 -37.682  94.820  1.00133.85           O
ATOM    205  N   LYS A 137     -77.058 -37.709  94.360  1.00244.03           N
ATOM    206  CA  LYS A 137     -77.199 -36.288  94.191  1.00244.03           C
ATOM    207  CB  LYS A 137     -77.453 -35.816  92.749  1.00244.03           C
ATOM    208  CG  LYS A 137     -76.288 -35.990  91.778  1.00244.03           C
ATOM    209  CD  LYS A 137     -76.698 -35.712  90.329  1.00244.03           C
ATOM    210  CE  LYS A 137     -77.239 -34.296  90.111  1.00244.03           C
ATOM    211  NZ  LYS A 137     -77.672 -34.123  88.707  1.00244.03           N
ATOM    212  C   LYS A 137     -78.446 -35.910  94.916  1.00244.03           C
ATOM    213  O   LYS A 137     -79.343 -36.733  95.092  1.00244.03           O
ATOM    214  N   ASN A 138     -78.536 -34.647  95.374  1.00227.43           N
ATOM    215  CA  ASN A 138     -79.741 -34.263  96.041  1.00227.43           C
ATOM    216  CB  ASN A 138     -79.527 -33.930  97.526  1.00227.43           C
ATOM    217  CG  ASN A 138     -80.884 -33.912  98.212  1.00227.43           C
ATOM    218  OD1 ASN A 138     -81.480 -34.962  98.446  1.00227.43           O
ATOM    219  ND2 ASN A 138     -81.382 -32.695  98.556  1.00227.43           N
ATOM    220  C   ASN A 138     -80.264 -33.034  95.370  1.00227.43           C
ATOM    221  O   ASN A 138     -79.583 -32.012  95.300  1.00227.43           O
ATOM    222  N   LEU A 139     -81.494 -33.119  94.826  1.00297.82           N
ATOM    223  CA  LEU A 139     -82.096 -31.965  94.230  1.00297.82           C
ATOM    224  CB  LEU A 139     -82.010 -31.935  92.698  1.00297.82           C
ATOM    225  CG  LEU A 139     -82.664 -30.680  92.094  1.00297.82           C
ATOM    226  CD1 LEU A 139     -81.917 -29.407  92.521  1.00297.82           C
ATOM    227  CD2 LEU A 139     -82.811 -30.796  90.570  1.00297.82           C
ATOM    228  C   LEU A 139     -83.547 -32.008  94.579  1.00297.82           C
ATOM    229  O   LEU A 139     -84.211 -33.023  94.376  1.00297.82           O
ATOM    230  N   ARG A 140     -84.080 -30.899  95.125  1.00315.69           N
ATOM    231  CA  ARG A 140     -85.469 -30.897  95.470  1.00315.69           C
ATOM    232  CB  ARG A 140     -85.721 -31.130  96.967  1.00315.69           C
ATOM    233  CG  ARG A 140     -85.125 -32.452  97.455  1.00315.69           C
ATOM    234  CD  ARG A 140     -85.664 -33.681  96.721  1.00315.69           C
ATOM    235  NE  ARG A 140     -87.065 -33.896  97.172  1.00315.69           N
ATOM    236  CZ  ARG A 140     -87.892 -34.709  96.454  1.00315.69           C
ATOM    237  NH1 ARG A 140     -87.431 -35.327  95.327  1.00315.69           N
ATOM    238  NH2 ARG A 140     -89.177 -34.909  96.866  1.00315.69           N
ATOM    239  C   ARG A 140     -86.009 -29.553  95.120  1.00315.69           C
ATOM    240  O   ARG A 140     -85.289 -28.555  95.141  1.00315.69           O
ATOM    241  N   GLU A 141     -87.305 -29.499  94.766  1.00176.16           N
ATOM    242  CA  GLU A 141     -87.879 -28.237  94.420  1.00176.16           C
ATOM    243  CB  GLU A 141     -89.269 -28.301  93.730  1.00176.16           C
ATOM    244  CG  GLU A 141     -90.505 -28.534  94.601  1.00176.16           C
ATOM    245  CD  GLU A 141     -90.941 -27.174  95.123  1.00176.16           C
ATOM    246  OE1 GLU A 141     -90.266 -26.170  94.772  1.00176.16           O
ATOM    247  OE2 GLU A 141     -91.957 -27.114  95.867  1.00176.16           O
ATOM    248  C   GLU A 141     -87.913 -27.368  95.642  1.00176.16           C
ATOM    249  O   GLU A 141     -87.790 -26.152  95.504  1.00176.16           O
ATOM    250  N   PRO A 142     -88.067 -27.879  96.842  1.00144.09           N
ATOM    251  CA  PRO A 142     -88.084 -26.954  97.940  1.00144.09           C
ATOM    252  CD  PRO A 142     -88.921 -29.031  97.112  1.00144.09           C
ATOM    253  CB  PRO A 142     -88.709 -27.696  99.119  1.00144.09           C
ATOM    254  CG  PRO A 142     -89.615 -28.739  98.448  1.00144.09           C
ATOM    255  C   PRO A 142     -86.730 -26.408  98.246  1.00144.09           C
ATOM    256  O   PRO A 142     -85.741 -27.105  98.030  1.00144.09           O
ATOM    257  N   GLY A 143     -86.671 -25.154  98.736  1.00 66.96           N
ATOM    258  CA  GLY A 143     -85.440 -24.558  99.162  1.00 66.96           C
ATOM    259  C   GLY A 143     -84.879 -23.697  98.074  1.00 66.96           C
ATOM    260  O   GLY A 143     -84.725 -24.126  96.933  1.00 66.96           O
ATOM    261  N   SER A 144     -84.563 -22.434  98.423  1.00112.66           N
ATOM    262  CA  SER A 144     -83.897 -21.545  97.518  1.00112.66           C
ATOM    263  CB  SER A 144     -84.795 -20.994  96.393  1.00112.66           C
ATOM    264  OG  SER A 144     -85.869 -20.245  96.940  1.00112.66           O
ATOM    265  C   SER A 144     -83.427 -20.391  98.341  1.00112.66           C
ATOM    266  O   SER A 144     -84.168 -19.876  99.176  1.00112.66           O
ATOM    267  N   ILE A 145     -82.163 -19.967  98.149  1.00 86.11           N
ATOM    268  CA  ILE A 145     -81.690 -18.850  98.909  1.00 86.11           C
ATOM    269  CB  ILE A 145     -80.851 -19.238 100.090  1.00 86.11           C
ATOM    270  CG2 ILE A 145     -79.551 -19.867  99.574  1.00 86.11           C
ATOM    271  CG1 ILE A 145     -80.641 -18.039 101.025  1.00 86.11           C
ATOM    272  CD1 ILE A 145     -80.064 -18.446 102.380  1.00 86.11           C
ATOM    273  C   ILE A 145     -80.877 -17.989  97.999  1.00 86.11           C
ATOM    274  O   ILE A 145     -80.187 -18.481  97.107  1.00 86.11           O
ATOM    275  N   SER A 146     -80.961 -16.660  98.198  1.00 37.09           N
ATOM    276  CA  SER A 146     -80.246 -15.745  97.360  1.00 37.09           C
ATOM    277  CB  SER A 146     -80.505 -14.272  97.711  1.00 37.09           C
ATOM    278  OG  SER A 146     -79.937 -13.971  98.977  1.00 37.09           O
ATOM    279  C   SER A 146     -78.785 -15.980  97.543  1.00 37.09           C
ATOM    280  O   SER A 146     -78.044 -16.086  96.567  1.00 37.09           O
ATOM    281  N   ASP A 147     -78.333 -16.088  98.807  1.00206.08           N
ATOM    282  CA  ASP A 147     -76.932 -16.256  99.038  1.00206.08           C
ATOM    283  CB  ASP A 147     -76.389 -15.410 100.208  1.00206.08           C
ATOM    284  CG  ASP A 147     -77.082 -15.824 101.499  1.00206.08           C
ATOM    285  OD1 ASP A 147     -78.298 -16.147 101.438  1.00206.08           O
ATOM    286  OD2 ASP A 147     -76.409 -15.807 102.564  1.00206.08           O
ATOM    287  C   ASP A 147     -76.646 -17.692  99.323  1.00206.08           C
ATOM    288  O   ASP A 147     -77.170 -18.275 100.272  1.00206.08           O
ATOM    289  N   LYS A 148     -75.809 -18.307  98.466  1.00246.92           N
ATOM    290  CA  LYS A 148     -75.426 -19.666  98.690  1.00246.92           C
ATOM    291  CB  LYS A 148     -75.974 -20.663  97.656  1.00246.92           C
ATOM    292  CG  LYS A 148     -77.488 -20.852  97.716  1.00246.92           C
ATOM    293  CD  LYS A 148     -78.049 -21.662  96.546  1.00246.92           C
ATOM    294  CE  LYS A 148     -77.790 -23.167  96.663  1.00246.92           C
ATOM    295  NZ  LYS A 148     -76.335 -23.444  96.667  1.00246.92           N
ATOM    296  C   LYS A 148     -73.943 -19.738  98.571  1.00246.92           C
ATOM    297  O   LYS A 148     -73.351 -19.174  97.652  1.00246.92           O
ATOM    298  N   PHE A 149     -73.303 -20.438  99.524  1.00299.23           N
ATOM    299  CA  PHE A 149     -71.886 -20.620  99.447  1.00299.23           C
ATOM    300  CB  PHE A 149     -71.115 -19.905 100.571  1.00299.23           C
ATOM    301  CG  PHE A 149     -69.670 -19.875 100.208  1.00299.23           C
ATOM    302  CD1 PHE A 149     -69.223 -18.972  99.270  1.00299.23           C
ATOM    303  CD2 PHE A 149     -68.764 -20.721 100.807  1.00299.23           C
ATOM    304  CE1 PHE A 149     -67.895 -18.919  98.924  1.00299.23           C
ATOM    305  CE2 PHE A 149     -67.433 -20.673 100.465  1.00299.23           C
ATOM    306  CZ  PHE A 149     -67.000 -19.773  99.522  1.00299.23           C
ATOM    307  C   PHE A 149     -71.697 -22.093  99.597  1.00299.23           C
ATOM    308  O   PHE A 149     -72.437 -22.738 100.338  1.00299.23           O
ATOM    309  N   PHE A 150     -70.711 -22.679  98.889  1.00355.43           N
ATOM    310  CA  PHE A 150     -70.598 -24.105  98.966  1.00355.43           C
ATOM    311  CB  PHE A 150     -71.069 -24.812  97.685  1.00355.43           C
ATOM    312  CG  PHE A 150     -70.130 -24.436  96.591  1.00355.43           C
ATOM    313  CD1 PHE A 150     -70.321 -23.284  95.862  1.00355.43           C
ATOM    314  CD2 PHE A 150     -69.046 -25.232  96.299  1.00355.43           C
ATOM    315  CE1 PHE A 150     -69.449 -22.943  94.855  1.00355.43           C
ATOM    316  CE2 PHE A 150     -68.173 -24.895  95.292  1.00355.43           C
ATOM    317  CZ  PHE A 150     -68.373 -23.747  94.566  1.00355.43           C
ATOM    318  C   PHE A 150     -69.168 -24.477  99.163  1.00355.43           C
ATOM    319  O   PHE A 150     -68.266 -23.655  99.015  1.00355.43           O
ATOM    320  N   GLN A 151     -68.944 -25.752  99.542  1.00286.47           N
ATOM    321  CA  GLN A 151     -67.616 -26.258  99.697  1.00286.47           C
ATOM    322  CB  GLN A 151     -67.377 -27.035 101.007  1.00286.47           C
ATOM    323  CG  GLN A 151     -68.223 -28.304 101.151  1.00286.47           C
ATOM    324  CD  GLN A 151     -67.862 -28.961 102.478  1.00286.47           C
ATOM    325  OE1 GLN A 151     -66.844 -29.642 102.586  1.00286.47           O
ATOM    326  NE2 GLN A 151     -68.714 -28.752 103.518  1.00286.47           N
ATOM    327  C   GLN A 151     -67.383 -27.197  98.560  1.00286.47           C
ATOM    328  O   GLN A 151     -68.309 -27.841  98.070  1.00286.47           O
ATOM    329  N   LYS A 152     -66.126 -27.268  98.091  1.00212.08           N
ATOM    330  CA  LYS A 152     -65.794 -28.126  96.995  1.00212.08           C
ATOM    331  CB  LYS A 152     -64.555 -27.651  96.215  1.00212.08           C
ATOM    332  CG  LYS A 152     -64.792 -26.350  95.441  1.00212.08           C
ATOM    333  CD  LYS A 152     -63.505 -25.652  94.989  1.00212.08           C
ATOM    334  CE  LYS A 152     -62.911 -24.702  96.036  1.00212.08           C
ATOM    335  NZ  LYS A 152     -63.708 -23.455  96.112  1.00212.08           N
ATOM    336  C   LYS A 152     -65.490 -29.475  97.549  1.00212.08           C
ATOM    337  O   LYS A 152     -65.265 -29.633  98.748  1.00212.08           O
ATOM    338  N   SER A 153     -65.520 -30.507  96.682  1.00134.80           N
ATOM    339  CA  SER A 153     -65.143 -31.791  97.179  1.00134.80           C
ATOM    340  CB  SER A 153     -65.177 -32.909  96.121  1.00134.80           C
ATOM    341  OG  SER A 153     -64.162 -32.701  95.150  1.00134.80           O
ATOM    342  C   SER A 153     -63.729 -31.597  97.592  1.00134.80           C
ATOM    343  O   SER A 153     -62.943 -30.995  96.862  1.00134.80           O
ATOM    344  N   SER A 154     -63.362 -32.091  98.785  1.00182.38           N
ATOM    345  CA  SER A 154     -62.036 -31.813  99.240  1.00182.38           C
ATOM    346  CB  SER A 154     -61.967 -30.724 100.322  1.00182.38           C
ATOM    347  OG  SER A 154     -62.341 -29.470  99.773  1.00182.38           O
ATOM    348  C   SER A 154     -61.464 -33.047  99.833  1.00182.38           C
ATOM    349  O   SER A 154     -62.016 -34.137  99.723  1.00182.38           O
ATOM    350  N   SER A 155     -60.289 -32.900 100.454  1.00171.28           N
ATOM    351  CA  SER A 155     -59.658 -34.027 101.044  1.00171.28           C
ATOM    352  CB  SER A 155     -58.296 -33.679 101.675  1.00171.28           C
ATOM    353  OG  SER A 155     -57.685 -34.841 102.219  1.00171.28           O
ATOM    354  C   SER A 155     -60.533 -34.539 102.147  1.00171.28           C
ATOM    355  O   SER A 155     -60.632 -35.749 102.342  1.00171.28           O
ATOM    356  N   ARG A 156     -61.205 -33.643 102.900  1.00 95.89           N
ATOM    357  CA  ARG A 156     -61.999 -34.121 103.999  1.00 95.89           C
ATOM    358  CB  ARG A 156     -62.748 -32.998 104.736  1.00 95.89           C
ATOM    359  CG  ARG A 156     -61.866 -32.165 105.665  1.00 95.89           C
ATOM    360  CD  ARG A 156     -62.551 -30.886 106.147  1.00 95.89           C
ATOM    361  NE  ARG A 156     -63.909 -31.262 106.629  1.00 95.89           N
ATOM    362  CZ  ARG A 156     -64.955 -30.406 106.442  1.00 95.89           C
ATOM    363  NH1 ARG A 156     -64.757 -29.214 105.804  1.00 95.89           N
ATOM    364  NH2 ARG A 156     -66.198 -30.741 106.896  1.00 95.89           N
ATOM    365  C   ARG A 156     -63.036 -35.055 103.468  1.00 95.89           C
ATOM    366  O   ARG A 156     -63.157 -36.189 103.929  1.00 95.89           O
ATOM    367  N   ILE A 157     -63.805 -34.608 102.459  1.00 32.97           N
ATOM    368  CA  ILE A 157     -64.776 -35.498 101.901  1.00 32.97           C
ATOM    369  CB  ILE A 157     -66.188 -35.211 102.307  1.00 32.97           C
ATOM    370  CG2 ILE A 157     -67.087 -36.225 101.576  1.00 32.97           C
ATOM    371  CG1 ILE A 157     -66.324 -35.277 103.837  1.00 32.97           C
ATOM    372  CD1 ILE A 157     -67.659 -34.742 104.351  1.00 32.97           C
ATOM    373  C   ILE A 157     -64.707 -35.346 100.421  1.00 32.97           C
ATOM    374  O   ILE A 157     -64.524 -34.242  99.912  1.00 32.97           O
ATOM    375  N   GLY A 158     -64.910 -36.455  99.685  1.00 24.43           N
ATOM    376  CA  GLY A 158     -64.792 -36.381  98.261  1.00 24.43           C
ATOM    377  C   GLY A 158     -63.379 -36.697  97.886  1.00 24.43           C
ATOM    378  O   GLY A 158     -62.865 -36.192  96.891  1.00 24.43           O
ATOM    379  N   GLY A 159     -62.714 -37.562  98.681  1.00 56.94           N
ATOM    380  CA  GLY A 159     -61.370 -37.962  98.372  1.00 56.94           C
ATOM    381  C   GLY A 159     -60.476 -36.852  98.795  1.00 56.94           C
ATOM    382  O   GLY A 159     -60.672 -36.275  99.859  1.00 56.94           O
ATOM    383  N   THR A 160     -59.427 -36.571  98.002  1.00 76.36           N
ATOM    384  CA  THR A 160     -58.587 -35.451  98.300  1.00 76.36           C
ATOM    385  CB  THR A 160     -57.308 -35.820  98.995  1.00 76.36           C
ATOM    386  OG1 THR A 160     -57.577 -36.513 100.206  1.00 76.36           O
ATOM    387  CG2 THR A 160     -56.539 -34.522  99.294  1.00 76.36           C
ATOM    388  C   THR A 160     -58.212 -34.819  96.976  1.00 76.36           C
ATOM    389  O   THR A 160     -58.110 -35.493  95.951  1.00 76.36           O
ATOM    390  N   TYR A 161     -58.008 -33.485  96.991  1.00212.71           N
ATOM    391  CA  TYR A 161     -57.541 -32.629  95.924  1.00212.71           C
ATOM    392  CB  TYR A 161     -56.033 -32.708  95.643  1.00212.71           C
ATOM    393  CG  TYR A 161     -55.380 -32.145  96.858  1.00212.71           C
ATOM    394  CD1 TYR A 161     -55.597 -30.830  97.191  1.00212.71           C
ATOM    395  CD2 TYR A 161     -54.613 -32.922  97.696  1.00212.71           C
ATOM    396  CE1 TYR A 161     -55.021 -30.280  98.312  1.00212.71           C
ATOM    397  CE2 TYR A 161     -54.031 -32.379  98.820  1.00212.71           C
ATOM    398  CZ  TYR A 161     -54.230 -31.053  99.127  1.00212.71           C
ATOM    399  OH  TYR A 161     -53.636 -30.491 100.279  1.00212.71           O
ATOM    400  C   TYR A 161     -58.305 -32.640  94.627  1.00212.71           C
ATOM    401  O   TYR A 161     -58.756 -33.670  94.130  1.00212.71           O
ATOM    402  N   TRP A 162     -58.431 -31.409  94.065  1.00166.16           N
ATOM    403  CA  TRP A 162     -59.121 -30.979  92.867  1.00166.16           C
ATOM    404  CB  TRP A 162     -59.920 -29.698  93.179  1.00166.16           C
ATOM    405  CG  TRP A 162     -60.500 -28.950  92.010  1.00166.16           C
ATOM    406  CD2 TRP A 162     -60.769 -27.539  92.028  1.00166.16           C
ATOM    407  CD1 TRP A 162     -60.826 -29.390  90.766  1.00166.16           C
ATOM    408  NE1 TRP A 162     -61.281 -28.343  90.002  1.00166.16           N
ATOM    409  CE2 TRP A 162     -61.249 -27.197  90.766  1.00166.16           C
ATOM    410  CE3 TRP A 162     -60.618 -26.605  93.013  1.00166.16           C
ATOM    411  CZ2 TRP A 162     -61.588 -25.909  90.464  1.00166.16           C
ATOM    412  CZ3 TRP A 162     -60.970 -25.308  92.707  1.00166.16           C
ATOM    413  CH2 TRP A 162     -61.444 -24.967  91.458  1.00166.16           C
ATOM    414  C   TRP A 162     -58.081 -30.617  91.835  1.00166.16           C
ATOM    415  O   TRP A 162     -57.025 -30.111  92.204  1.00166.16           O
ATOM    416  N   LYS A 163     -58.351 -30.836  90.517  1.00100.84           N
ATOM    417  CA  LYS A 163     -57.332 -30.622  89.505  1.00100.84           C
ATOM    418  CB  LYS A 163     -56.672 -31.940  89.069  1.00100.84           C
ATOM    419  CG  LYS A 163     -55.992 -32.685  90.217  1.00100.84           C
ATOM    420  CD  LYS A 163     -55.725 -34.162  89.927  1.00100.84           C
ATOM    421  CE  LYS A 163     -55.211 -34.916  91.153  1.00100.84           C
ATOM    422  NZ  LYS A 163     -55.199 -36.370  90.888  1.00100.84           N
ATOM    423  C   LYS A 163     -57.908 -30.025  88.240  1.00100.84           C
ATOM    424  O   LYS A 163     -58.982 -29.429  88.242  1.00100.84           O
ATOM    425  N   VAL A 164     -57.126 -30.120  87.128  1.00128.76           N
ATOM    426  CA  VAL A 164     -57.532 -29.712  85.800  1.00128.76           C
ATOM    427  CB  VAL A 164     -56.699 -28.605  85.203  1.00128.76           C
ATOM    428  CG1 VAL A 164     -56.887 -27.326  86.036  1.00128.76           C
ATOM    429  CG2 VAL A 164     -55.236 -29.070  85.117  1.00128.76           C
ATOM    430  C   VAL A 164     -57.389 -30.924  84.905  1.00128.76           C
ATOM    431  O   VAL A 164     -56.341 -31.569  84.880  1.00128.76           O
ATOM    432  N   ARG A 165     -58.431 -31.237  84.100  1.00166.95           N
ATOM    433  CA  ARG A 165     -58.438 -32.460  83.335  1.00166.95           C
ATOM    434  CB  ARG A 165     -59.656 -33.354  83.640  1.00166.95           C
ATOM    435  CG  ARG A 165     -59.643 -33.974  85.039  1.00166.95           C
ATOM    436  CD  ARG A 165     -60.868 -34.845  85.341  1.00166.95           C
ATOM    437  NE  ARG A 165     -60.914 -35.941  84.330  1.00166.95           N
ATOM    438  CZ  ARG A 165     -61.992 -36.060  83.499  1.00166.95           C
ATOM    439  NH1 ARG A 165     -63.031 -35.179  83.595  1.00166.95           N
ATOM    440  NH2 ARG A 165     -62.035 -37.062  82.573  1.00166.95           N
ATOM    441  C   ARG A 165     -58.485 -32.154  81.865  1.00166.95           C
ATOM    442  O   ARG A 165     -58.172 -31.045  81.442  1.00166.95           O
ATOM    443  N   TYR A 166     -58.782 -33.194  81.047  1.00207.12           N
ATOM    444  CA  TYR A 166     -58.991 -33.098  79.623  1.00207.12           C
ATOM    445  CB  TYR A 166     -58.135 -34.001  78.714  1.00207.12           C
ATOM    446  CG  TYR A 166     -56.941 -33.285  78.198  1.00207.12           C
ATOM    447  CD1 TYR A 166     -57.092 -32.509  77.071  1.00207.12           C
ATOM    448  CD2 TYR A 166     -55.705 -33.377  78.786  1.00207.12           C
ATOM    449  CE1 TYR A 166     -56.036 -31.820  76.527  1.00207.12           C
ATOM    450  CE2 TYR A 166     -54.646 -32.689  78.240  1.00207.12           C
ATOM    451  CZ  TYR A 166     -54.803 -31.912  77.119  1.00207.12           C
ATOM    452  OH  TYR A 166     -53.701 -31.214  76.579  1.00207.12           O
ATOM    453  C   TYR A 166     -60.381 -33.544  79.306  1.00207.12           C
ATOM    454  O   TYR A 166     -60.717 -34.717  79.472  1.00207.12           O
ATOM    455  N   GLU A 167     -61.187 -32.611  78.759  1.00159.46           N
ATOM    456  CA  GLU A 167     -62.583 -32.817  78.480  1.00159.46           C
ATOM    457  CB  GLU A 167     -63.383 -31.509  78.391  1.00159.46           C
ATOM    458  CG  GLU A 167     -63.579 -30.818  79.743  1.00159.46           C
ATOM    459  CD  GLU A 167     -64.555 -31.659  80.559  1.00159.46           C
ATOM    460  OE1 GLU A 167     -64.528 -32.910  80.412  1.00159.46           O
ATOM    461  OE2 GLU A 167     -65.338 -31.061  81.345  1.00159.46           O
ATOM    462  C   GLU A 167     -62.838 -33.600  77.220  1.00159.46           C
ATOM    463  O   GLU A 167     -61.972 -33.788  76.368  1.00159.46           O
ATOM    464  N   ALA A 168     -64.011 -34.263  77.260  1.00138.62           N
ATOM    465  CA  ALA A 168     -64.737 -35.117  76.350  1.00138.62           C
ATOM    466  CB  ALA A 168     -65.560 -36.170  77.110  1.00138.62           C
ATOM    467  C   ALA A 168     -65.671 -34.523  75.320  1.00138.62           C
ATOM    468  O   ALA A 168     -65.951 -35.177  74.317  1.00138.62           O
ATOM    469  N   PHE A 169     -66.258 -33.338  75.598  1.00192.95           N
ATOM    470  CA  PHE A 169     -67.446 -32.833  74.941  1.00192.95           C
ATOM    471  CB  PHE A 169     -68.103 -31.675  75.703  1.00192.95           C
ATOM    472  CG  PHE A 169     -67.034 -30.712  76.075  1.00192.95           C
ATOM    473  CD1 PHE A 169     -66.379 -29.960  75.132  1.00192.95           C
ATOM    474  CD2 PHE A 169     -66.650 -30.602  77.387  1.00192.95           C
ATOM    475  CE1 PHE A 169     -65.389 -29.075  75.485  1.00192.95           C
ATOM    476  CE2 PHE A 169     -65.663 -29.720  77.754  1.00192.95           C
ATOM    477  CZ  PHE A 169     -65.035 -28.952  76.804  1.00192.95           C
ATOM    478  C   PHE A 169     -67.420 -32.467  73.485  1.00192.95           C
ATOM    479  O   PHE A 169     -66.460 -31.952  72.926  1.00192.95           O
ATOM    480  N   GLN A 170     -68.591 -32.719  72.862  1.00130.12           N
ATOM    481  CA  GLN A 170     -68.991 -32.496  71.499  1.00130.12           C
ATOM    482  CB  GLN A 170     -70.325 -33.171  71.138  1.00130.12           C
ATOM    483  CG  GLN A 170     -70.740 -32.928  69.685  1.00130.12           C
ATOM    484  CD  GLN A 170     -72.064 -33.635  69.431  1.00130.12           C
ATOM    485  OE1 GLN A 170     -72.452 -34.541  70.168  1.00130.12           O
ATOM    486  NE2 GLN A 170     -72.777 -33.214  68.352  1.00130.12           N
ATOM    487  C   GLN A 170     -69.154 -31.025  71.249  1.00130.12           C
ATOM    488  O   GLN A 170     -69.316 -30.596  70.108  1.00130.12           O
ATOM    489  N   ASP A 171     -69.173 -30.224  72.328  1.00132.50           N
ATOM    490  CA  ASP A 171     -69.614 -28.856  72.315  1.00132.50           C
ATOM    491  CB  ASP A 171     -69.300 -28.055  73.599  1.00132.50           C
ATOM    492  CG  ASP A 171     -67.808 -27.797  73.751  1.00132.50           C
ATOM    493  OD1 ASP A 171     -66.996 -28.378  72.985  1.00132.50           O
ATOM    494  OD2 ASP A 171     -67.455 -27.015  74.672  1.00132.50           O
ATOM    495  C   ASP A 171     -69.202 -28.017  71.152  1.00132.50           C
ATOM    496  O   ASP A 171     -68.050 -27.926  70.745  1.00132.50           O
ATOM    497  N   GLU A 172     -70.215 -27.438  70.496  1.00 65.92           N
ATOM    498  CA  GLU A 172     -69.967 -26.382  69.570  1.00 65.92           C
ATOM    499  CB  GLU A 172     -71.204 -26.043  68.723  1.00 65.92           C
ATOM    500  CG  GLU A 172     -71.630 -27.158  67.765  1.00 65.92           C
ATOM    501  CD  GLU A 172     -72.905 -26.709  67.063  1.00 65.92           C
ATOM    502  OE1 GLU A 172     -73.411 -25.605  67.401  1.00 65.92           O
ATOM    503  OE2 GLU A 172     -73.393 -27.466  66.181  1.00 65.92           O
ATOM    504  C   GLU A 172     -69.718 -25.219  70.467  1.00 65.92           C
ATOM    505  O   GLU A 172     -68.899 -24.339  70.204  1.00 65.92           O
ATOM    506  N   THR A 173     -70.464 -25.240  71.590  1.00128.71           N
ATOM    507  CA  THR A 173     -70.486 -24.221  72.589  1.00128.71           C
ATOM    508  CB  THR A 173     -71.801 -24.159  73.318  1.00128.71           C
ATOM    509  OG1 THR A 173     -71.879 -22.984  74.112  1.00128.71           O
ATOM    510  CG2 THR A 173     -71.950 -25.418  74.192  1.00128.71           C
ATOM    511  C   THR A 173     -69.411 -24.527  73.560  1.00128.71           C
ATOM    512  O   THR A 173     -68.423 -25.175  73.216  1.00128.71           O
ATOM    513  N   PHE A 174     -69.552 -24.057  74.812  1.00154.07           N
ATOM    514  CA  PHE A 174     -68.406 -24.314  75.611  1.00154.07           C
ATOM    515  CB  PHE A 174     -67.139 -23.620  75.068  1.00154.07           C
ATOM    516  CG  PHE A 174     -67.421 -22.182  74.798  1.00154.07           C
ATOM    517  CD1 PHE A 174     -67.234 -21.226  75.765  1.00154.07           C
ATOM    518  CD2 PHE A 174     -67.868 -21.787  73.555  1.00154.07           C
ATOM    519  CE1 PHE A 174     -67.496 -19.906  75.489  1.00154.07           C
ATOM    520  CE2 PHE A 174     -68.133 -20.468  73.272  1.00154.07           C
ATOM    521  CZ  PHE A 174     -67.944 -19.521  74.247  1.00154.07           C
ATOM    522  C   PHE A 174     -68.564 -24.012  77.059  1.00154.07           C
ATOM    523  O   PHE A 174     -69.553 -24.375  77.688  1.00154.07           O
ATOM    524  N   GLN A 175     -67.541 -23.335  77.617  1.00106.99           N
ATOM    525  CA  GLN A 175     -67.436 -23.101  79.024  1.00106.99           C
ATOM    526  CB  GLN A 175     -66.271 -22.150  79.368  1.00106.99           C
ATOM    527  CG  GLN A 175     -66.403 -20.739  78.784  1.00106.99           C
ATOM    528  CD  GLN A 175     -65.178 -19.943  79.221  1.00106.99           C
ATOM    529  OE1 GLN A 175     -64.850 -19.899  80.404  1.00106.99           O
ATOM    530  NE2 GLN A 175     -64.475 -19.307  78.243  1.00106.99           N
ATOM    531  C   GLN A 175     -68.701 -22.483  79.494  1.00106.99           C
ATOM    532  O   GLN A 175     -69.272 -22.937  80.484  1.00106.99           O
ATOM    533  N   GLU A 176     -69.211 -21.447  78.811  1.00238.90           N
ATOM    534  CA  GLU A 176     -70.471 -21.013  79.320  1.00238.90           C
ATOM    535  CB  GLU A 176     -70.983 -19.683  78.732  1.00238.90           C
ATOM    536  CG  GLU A 176     -70.091 -18.486  79.075  1.00238.90           C
ATOM    537  CD  GLU A 176     -69.072 -18.356  77.956  1.00238.90           C
ATOM    538  OE1 GLU A 176     -69.500 -18.568  76.792  1.00238.90           O
ATOM    539  OE2 GLU A 176     -67.883 -18.032  78.227  1.00238.90           O
ATOM    540  C   GLU A 176     -71.420 -22.094  78.930  1.00238.90           C
ATOM    541  O   GLU A 176     -71.442 -22.496  77.768  1.00238.90           O
ATOM    542  N   LYS A 177     -72.226 -22.586  79.895  1.00258.56           N
ATOM    543  CA  LYS A 177     -73.177 -23.631  79.627  1.00258.56           C
ATOM    544  CB  LYS A 177     -74.388 -23.150  78.810  1.00258.56           C
ATOM    545  CG  LYS A 177     -75.282 -22.180  79.586  1.00258.56           C
ATOM    546  CD  LYS A 177     -76.292 -21.433  78.714  1.00258.56           C
ATOM    547  CE  LYS A 177     -75.707 -20.206  78.012  1.00258.56           C
ATOM    548  NZ  LYS A 177     -75.494 -19.116  78.990  1.00258.56           N
ATOM    549  C   LYS A 177     -72.506 -24.744  78.886  1.00258.56           C
ATOM    550  O   LYS A 177     -72.823 -25.004  77.726  1.00258.56           O
ATOM    551  N   MET A 178     -71.551 -25.431  79.542  1.00253.89           N
ATOM    552  CA  MET A 178     -70.822 -26.477  78.884  1.00253.89           C
ATOM    553  CB  MET A 178     -69.868 -27.270  79.795  1.00253.89           C
ATOM    554  CG  MET A 178     -68.780 -26.448  80.487  1.00253.89           C
ATOM    555  SD  MET A 178     -69.367 -25.446  81.884  1.00253.89           S
ATOM    556  CE  MET A 178     -67.702 -25.087  82.515  1.00253.89           C
ATOM    557  C   MET A 178     -71.796 -27.484  78.381  1.00253.89           C
ATOM    558  O   MET A 178     -72.878 -27.653  78.940  1.00253.89           O
ATOM    559  N   HIS A 179     -71.431 -28.162  77.276  1.00103.74           N
ATOM    560  CA  HIS A 179     -72.261 -29.207  76.757  1.00103.74           C
ATOM    561  ND1 HIS A 179     -74.634 -30.074  74.579  1.00103.74           N
ATOM    562  CG  HIS A 179     -73.271 -30.253  74.666  1.00103.74           C
ATOM    563  CB  HIS A 179     -72.322 -29.230  75.219  1.00103.74           C
ATOM    564  NE2 HIS A 179     -74.207 -32.094  73.756  1.00103.74           N
ATOM    565  CD2 HIS A 179     -73.027 -31.493  74.159  1.00103.74           C
ATOM    566  CE1 HIS A 179     -75.144 -31.204  74.029  1.00103.74           C
ATOM    567  C   HIS A 179     -71.618 -30.477  77.213  1.00103.74           C
ATOM    568  O   HIS A 179     -70.460 -30.738  76.892  1.00103.74           O
ATOM    569  N   LEU A 180     -72.348 -31.299  77.991  1.00113.48           N
ATOM    570  CA  LEU A 180     -71.754 -32.480  78.553  1.00113.48           C
ATOM    571  CB  LEU A 180     -72.489 -33.012  79.796  1.00113.48           C
ATOM    572  CG  LEU A 180     -72.424 -32.055  81.000  1.00113.48           C
ATOM    573  CD1 LEU A 180     -70.974 -31.857  81.471  1.00113.48           C
ATOM    574  CD2 LEU A 180     -73.151 -30.731  80.709  1.00113.48           C
ATOM    575  C   LEU A 180     -71.689 -33.605  77.564  1.00113.48           C
ATOM    576  O   LEU A 180     -72.558 -33.764  76.709  1.00113.48           O
ATOM    577  N   GLU A 181     -70.596 -34.394  77.658  1.00228.29           N
ATOM    578  CA  GLU A 181     -70.397 -35.617  76.927  1.00228.29           C
ATOM    579  CB  GLU A 181     -69.679 -35.410  75.584  1.00228.29           C
ATOM    580  CG  GLU A 181     -70.505 -34.572  74.608  1.00228.29           C
ATOM    581  CD  GLU A 181     -71.827 -35.294  74.399  1.00228.29           C
ATOM    582  OE1 GLU A 181     -71.895 -36.504  74.744  1.00228.29           O
ATOM    583  OE2 GLU A 181     -72.786 -34.649  73.896  1.00228.29           O
ATOM    584  C   GLU A 181     -69.494 -36.420  77.821  1.00228.29           C
ATOM    585  O   GLU A 181     -68.273 -36.277  77.773  1.00228.29           O
ATOM    586  N   GLU A 182     -70.095 -37.279  78.668  1.00220.53           N
ATOM    587  CA  GLU A 182     -69.414 -37.967  79.737  1.00220.53           C
ATOM    588  CB  GLU A 182     -70.395 -38.566  80.761  1.00220.53           C
ATOM    589  CG  GLU A 182     -71.297 -37.527  81.436  1.00220.53           C
ATOM    590  CD  GLU A 182     -70.419 -36.470  82.091  1.00220.53           C
ATOM    591  OE1 GLU A 182     -69.634 -36.832  83.006  1.00220.53           O
ATOM    592  OE2 GLU A 182     -70.524 -35.283  81.681  1.00220.53           O
ATOM    593  C   GLU A 182     -68.469 -39.080  79.378  1.00220.53           C
ATOM    594  O   GLU A 182     -67.333 -39.050  79.842  1.00220.53           O
ATOM    595  N   ASP A 183     -68.906 -40.037  78.522  1.00270.60           N
ATOM    596  CA  ASP A 183     -68.312 -41.325  78.200  1.00270.60           C
ATOM    597  CB  ASP A 183     -67.965 -41.477  76.708  1.00270.60           C
ATOM    598  CG  ASP A 183     -66.909 -40.439  76.356  1.00270.60           C
ATOM    599  OD1 ASP A 183     -66.760 -39.458  77.132  1.00270.60           O
ATOM    600  OD2 ASP A 183     -66.236 -40.614  75.305  1.00270.60           O
ATOM    601  C   ASP A 183     -67.083 -41.635  78.996  1.00270.60           C
ATOM    602  O   ASP A 183     -66.066 -42.026  78.432  1.00270.60           O
ATOM    603  N   ARG A 184     -67.163 -41.589  80.341  1.00299.00           N
ATOM    604  CA  ARG A 184     -65.934 -41.723  81.062  1.00299.00           C
ATOM    605  CB  ARG A 184     -65.812 -40.715  82.214  1.00299.00           C
ATOM    606  CG  ARG A 184     -64.442 -40.713  82.889  1.00299.00           C
ATOM    607  CD  ARG A 184     -64.406 -39.859  84.155  1.00299.00           C
ATOM    608  NE  ARG A 184     -64.859 -40.724  85.279  1.00299.00           N
ATOM    609  CZ  ARG A 184     -65.604 -40.194  86.291  1.00299.00           C
ATOM    610  NH1 ARG A 184     -65.985 -38.884  86.242  1.00299.00           N
ATOM    611  NH2 ARG A 184     -65.975 -40.978  87.344  1.00299.00           N
ATOM    612  C   ARG A 184     -65.809 -43.082  81.654  1.00299.00           C
ATOM    613  O   ARG A 184     -65.952 -43.274  82.861  1.00299.00           O
ATOM    614  N   HIS A 185     -65.507 -44.076  80.810  1.00 88.37           N
ATOM    615  CA  HIS A 185     -65.253 -45.370  81.348  1.00 88.37           C
ATOM    616  ND1 HIS A 185     -67.194 -47.746  79.715  1.00 88.37           N
ATOM    617  CG  HIS A 185     -66.355 -46.676  79.497  1.00 88.37           C
ATOM    618  CB  HIS A 185     -65.083 -46.434  80.252  1.00 88.37           C
ATOM    619  NE2 HIS A 185     -68.130 -46.521  78.112  1.00 88.37           N
ATOM    620  CD2 HIS A 185     -66.942 -45.938  78.515  1.00 88.37           C
ATOM    621  CE1 HIS A 185     -68.238 -47.604  78.860  1.00 88.37           C
ATOM    622  C   HIS A 185     -63.947 -45.241  82.091  1.00 88.37           C
ATOM    623  O   HIS A 185     -63.763 -45.809  83.164  1.00 88.37           O
ATOM    624  N   LEU A 186     -63.029 -44.432  81.518  1.00 85.86           N
ATOM    625  CA  LEU A 186     -61.687 -44.126  81.920  1.00 85.86           C
ATOM    626  CB  LEU A 186     -60.909 -43.376  80.828  1.00 85.86           C
ATOM    627  CG  LEU A 186     -60.796 -44.168  79.510  1.00 85.86           C
ATOM    628  CD1 LEU A 186     -60.013 -43.381  78.448  1.00 85.86           C
ATOM    629  CD2 LEU A 186     -60.223 -45.574  79.747  1.00 85.86           C
ATOM    630  C   LEU A 186     -61.718 -43.256  83.137  1.00 85.86           C
ATOM    631  O   LEU A 186     -62.770 -43.027  83.732  1.00 85.86           O
ATOM    632  N   GLY A 187     -60.520 -42.811  83.572  1.00 45.80           N
ATOM    633  CA  GLY A 187     -60.375 -41.983  84.736  1.00 45.80           C
ATOM    634  C   GLY A 187     -60.240 -40.584  84.241  1.00 45.80           C
ATOM    635  O   GLY A 187     -61.093 -40.093  83.504  1.00 45.80           O
ATOM    636  N   ILE A 188     -59.165 -39.888  84.658  1.00131.48           N
ATOM    637  CA  ILE A 188     -58.979 -38.577  84.123  1.00131.48           C
ATOM    638  CB  ILE A 188     -58.166 -37.665  85.011  1.00131.48           C
ATOM    639  CG2 ILE A 188     -58.997 -37.386  86.274  1.00131.48           C
ATOM    640  CG1 ILE A 188     -56.767 -38.238  85.304  1.00131.48           C
ATOM    641  CD1 ILE A 188     -55.808 -37.230  85.936  1.00131.48           C
ATOM    642  C   ILE A 188     -58.306 -38.797  82.808  1.00131.48           C
ATOM    643  O   ILE A 188     -57.105 -39.044  82.718  1.00131.48           O
ATOM    644  N   LEU A 189     -59.111 -38.795  81.728  1.00133.82           N
ATOM    645  CA  LEU A 189     -58.525 -39.037  80.448  1.00133.82           C
ATOM    646  CB  LEU A 189     -58.464 -40.513  80.021  1.00133.82           C
ATOM    647  CG  LEU A 189     -57.445 -41.379  80.781  1.00133.82           C
ATOM    648  CD1 LEU A 189     -57.875 -41.655  82.229  1.00133.82           C
ATOM    649  CD2 LEU A 189     -57.131 -42.657  79.992  1.00133.82           C
ATOM    650  C   LEU A 189     -59.288 -38.354  79.373  1.00133.82           C
ATOM    651  O   LEU A 189     -60.512 -38.460  79.297  1.00133.82           O
ATOM    652  N   GLY A 190     -58.552 -37.639  78.500  1.00 62.30           N
ATOM    653  CA  GLY A 190     -59.166 -37.115  77.322  1.00 62.30           C
ATOM    654  C   GLY A 190     -59.514 -38.362  76.575  1.00 62.30           C
ATOM    655  O   GLY A 190     -58.843 -39.385  76.722  1.00 62.30           O
ATOM    656  N   PRO A 191     -60.507 -38.304  75.741  1.00 93.24           N
ATOM    657  CA  PRO A 191     -61.005 -39.513  75.153  1.00 93.24           C
ATOM    658  CD  PRO A 191     -61.525 -37.270  75.818  1.00 93.24           C
ATOM    659  CB  PRO A 191     -62.264 -39.108  74.394  1.00 93.24           C
ATOM    660  CG  PRO A 191     -62.785 -37.898  75.194  1.00 93.24           C
ATOM    661  C   PRO A 191     -59.992 -40.231  74.340  1.00 93.24           C
ATOM    662  O   PRO A 191     -59.203 -39.587  73.650  1.00 93.24           O
ATOM    663  N   VAL A 192     -59.993 -41.576  74.416  1.00121.56           N
ATOM    664  CA  VAL A 192     -59.058 -42.288  73.613  1.00121.56           C
ATOM    665  CB  VAL A 192     -59.124 -43.789  73.767  1.00121.56           C
ATOM    666  CG1 VAL A 192     -60.521 -44.301  73.372  1.00121.56           C
ATOM    667  CG2 VAL A 192     -57.985 -44.406  72.937  1.00121.56           C
ATOM    668  C   VAL A 192     -59.403 -41.913  72.209  1.00121.56           C
ATOM    669  O   VAL A 192     -60.533 -42.093  71.756  1.00121.56           O
ATOM    670  N   ILE A 193     -58.424 -41.341  71.488  1.00 66.56           N
ATOM    671  CA  ILE A 193     -58.691 -40.948  70.137  1.00 66.56           C
ATOM    672  CB  ILE A 193     -58.229 -39.552  69.802  1.00 66.56           C
ATOM    673  CG2 ILE A 193     -58.995 -38.564  70.700  1.00 66.56           C
ATOM    674  CG1 ILE A 193     -56.700 -39.429  69.918  1.00 66.56           C
ATOM    675  CD1 ILE A 193     -56.150 -38.146  69.294  1.00 66.56           C
ATOM    676  C   ILE A 193     -57.963 -41.906  69.251  1.00 66.56           C
ATOM    677  O   ILE A 193     -56.770 -42.154  69.433  1.00 66.56           O
ATOM    678  N   ARG A 194     -58.681 -42.491  68.270  1.00119.45           N
ATOM    679  CA  ARG A 194     -58.054 -43.463  67.422  1.00119.45           C
ATOM    680  CB  ARG A 194     -58.769 -44.825  67.383  1.00119.45           C
ATOM    681  CG  ARG A 194     -58.870 -45.538  68.730  1.00119.45           C
ATOM    682  CD  ARG A 194     -59.187 -47.031  68.594  1.00119.45           C
ATOM    683  NE  ARG A 194     -60.387 -47.163  67.719  1.00119.45           N
ATOM    684  CZ  ARG A 194     -60.691 -48.372  67.160  1.00119.45           C
ATOM    685  NH1 ARG A 194     -59.924 -49.466  67.440  1.00119.45           N
ATOM    686  NH2 ARG A 194     -61.752 -48.482  66.309  1.00119.45           N
ATOM    687  C   ARG A 194     -58.062 -42.982  66.007  1.00119.45           C
ATOM    688  O   ARG A 194     -59.076 -42.500  65.504  1.00119.45           O
ATOM    689  N   ALA A 195     -56.905 -43.111  65.325  1.00 45.76           N
ATOM    690  CA  ALA A 195     -56.825 -42.752  63.938  1.00 45.76           C
ATOM    691  CB  ALA A 195     -56.089 -41.425  63.698  1.00 45.76           C
ATOM    692  C   ALA A 195     -56.048 -43.834  63.242  1.00 45.76           C
ATOM    693  O   ALA A 195     -55.102 -44.392  63.795  1.00 45.76           O
ATOM    694  N   GLU A 196     -56.452 -44.166  62.001  1.00 89.53           N
ATOM    695  CA  GLU A 196     -55.823 -45.182  61.205  1.00 89.53           C
ATOM    696  CB  GLU A 196     -56.827 -45.931  60.311  1.00 89.53           C
ATOM    697  CG  GLU A 196     -57.744 -45.009  59.506  1.00 89.53           C
ATOM    698  CD  GLU A 196     -58.909 -45.850  59.001  1.00 89.53           C
ATOM    699  OE1 GLU A 196     -58.800 -47.104  59.057  1.00 89.53           O
ATOM    700  OE2 GLU A 196     -59.926 -45.250  58.560  1.00 89.53           O
ATOM    701  C   GLU A 196     -54.711 -44.576  60.395  1.00 89.53           C
ATOM    702  O   GLU A 196     -54.654 -43.363  60.203  1.00 89.53           O
ATOM    703  N   VAL A 197     -53.847 -45.439  59.818  1.00 80.07           N
ATOM    704  CA  VAL A 197     -52.605 -45.040  59.212  1.00 80.07           C
ATOM    705  CB  VAL A 197     -51.957 -46.151  58.436  1.00 80.07           C
ATOM    706  CG1 VAL A 197     -51.566 -47.276  59.410  1.00 80.07           C
ATOM    707  CG2 VAL A 197     -52.925 -46.600  57.328  1.00 80.07           C
ATOM    708  C   VAL A 197     -52.774 -43.879  58.269  1.00 80.07           C
ATOM    709  O   VAL A 197     -51.930 -42.983  58.253  1.00 80.07           O
ATOM    710  N   GLY A 198     -53.823 -43.895  57.429  1.00 72.58           N
ATOM    711  CA  GLY A 198     -54.129 -42.917  56.410  1.00 72.58           C
ATOM    712  C   GLY A 198     -54.660 -41.572  56.864  1.00 72.58           C
ATOM    713  O   GLY A 198     -54.510 -40.589  56.138  1.00 72.58           O
ATOM    714  N   ASP A 199     -55.350 -41.481  58.020  1.00160.76           N
ATOM    715  CA  ASP A 199     -56.148 -40.302  58.289  1.00160.76           C
ATOM    716  CB  ASP A 199     -57.417 -40.602  59.106  1.00160.76           C
ATOM    717  CG  ASP A 199     -57.025 -41.183  60.448  1.00160.76           C
ATOM    718  OD1 ASP A 199     -56.065 -40.657  61.068  1.00160.76           O
ATOM    719  OD2 ASP A 199     -57.697 -42.157  60.877  1.00160.76           O
ATOM    720  C   ASP A 199     -55.463 -39.090  58.871  1.00160.76           C
ATOM    721  O   ASP A 199     -54.249 -39.042  59.058  1.00160.76           O
ATOM    722  N   THR A 200     -56.284 -38.025  59.093  1.00131.28           N
ATOM    723  CA  THR A 200     -55.848 -36.757  59.622  1.00131.28           C
ATOM    724  CB  THR A 200     -55.842 -35.680  58.583  1.00131.28           C
ATOM    725  OG1 THR A 200     -55.024 -36.059  57.485  1.00131.28           O
ATOM    726  CG2 THR A 200     -55.293 -34.398  59.221  1.00131.28           C
ATOM    727  C   THR A 200     -56.814 -36.322  60.693  1.00131.28           C
ATOM    728  O   THR A 200     -58.022 -36.287  60.464  1.00131.28           O
ATOM    729  N   ILE A 201     -56.316 -35.918  61.885  1.00124.15           N
ATOM    730  CA  ILE A 201     -57.252 -35.603  62.931  1.00124.15           C
ATOM    731  CB  ILE A 201     -57.092 -36.449  64.164  1.00124.15           C
ATOM    732  CG2 ILE A 201     -57.338 -37.911  63.758  1.00124.15           C
ATOM    733  CG1 ILE A 201     -55.728 -36.216  64.828  1.00124.15           C
ATOM    734  CD1 ILE A 201     -55.641 -36.829  66.225  1.00124.15           C
ATOM    735  C   ILE A 201     -57.146 -34.158  63.329  1.00124.15           C
ATOM    736  O   ILE A 201     -56.055 -33.605  63.475  1.00124.15           O
ATOM    737  N   GLN A 202     -58.313 -33.494  63.500  1.00148.01           N
ATOM    738  CA  GLN A 202     -58.293 -32.107  63.869  1.00148.01           C
ATOM    739  CB  GLN A 202     -59.072 -31.210  62.884  1.00148.01           C
ATOM    740  CG  GLN A 202     -58.778 -29.708  63.011  1.00148.01           C
ATOM    741  CD  GLN A 202     -59.889 -28.994  63.771  1.00148.01           C
ATOM    742  OE1 GLN A 202     -60.575 -29.550  64.626  1.00148.01           O
ATOM    743  NE2 GLN A 202     -60.073 -27.687  63.440  1.00148.01           N
ATOM    744  C   GLN A 202     -58.877 -31.939  65.231  1.00148.01           C
ATOM    745  O   GLN A 202     -60.090 -31.900  65.431  1.00148.01           O
ATOM    746  N   VAL A 203     -58.002 -31.835  66.235  1.00145.16           N
ATOM    747  CA  VAL A 203     -58.512 -31.562  67.533  1.00145.16           C
ATOM    748  CB  VAL A 203     -57.606 -32.061  68.613  1.00145.16           C
ATOM    749  CG1 VAL A 203     -57.567 -33.599  68.551  1.00145.16           C
ATOM    750  CG2 VAL A 203     -56.230 -31.428  68.375  1.00145.16           C
ATOM    751  C   VAL A 203     -58.584 -30.070  67.608  1.00145.16           C
ATOM    752  O   VAL A 203     -57.636 -29.360  67.263  1.00145.16           O
ATOM    753  N   VAL A 204     -59.759 -29.563  68.013  1.00157.44           N
ATOM    754  CA  VAL A 204     -59.931 -28.164  68.195  1.00157.44           C
ATOM    755  CB  VAL A 204     -61.053 -27.570  67.381  1.00157.44           C
ATOM    756  CG1 VAL A 204     -62.373 -28.294  67.697  1.00157.44           C
ATOM    757  CG2 VAL A 204     -61.092 -26.058  67.658  1.00157.44           C
ATOM    758  C   VAL A 204     -60.226 -28.017  69.644  1.00157.44           C
ATOM    759  O   VAL A 204     -61.232 -28.485  70.177  1.00157.44           O
ATOM    760  N   PHE A 205     -59.317 -27.338  70.332  1.00190.91           N
ATOM    761  CA  PHE A 205     -59.404 -27.245  71.746  1.00190.91           C
ATOM    762  CB  PHE A 205     -57.975 -27.360  72.319  1.00190.91           C
ATOM    763  CG  PHE A 205     -57.633 -28.809  72.312  1.00190.91           C
ATOM    764  CD1 PHE A 205     -57.194 -29.427  71.165  1.00190.91           C
ATOM    765  CD2 PHE A 205     -57.759 -29.554  73.463  1.00190.91           C
ATOM    766  CE1 PHE A 205     -56.884 -30.766  71.172  1.00190.91           C
ATOM    767  CE2 PHE A 205     -57.450 -30.893  73.476  1.00190.91           C
ATOM    768  CZ  PHE A 205     -57.013 -31.502  72.325  1.00190.91           C
ATOM    769  C   PHE A 205     -60.018 -25.904  72.115  1.00190.91           C
ATOM    770  O   PHE A 205     -59.529 -24.853  71.717  1.00190.91           O
ATOM    771  N   TYR A 206     -61.146 -25.908  72.865  1.00118.38           N
ATOM    772  CA  TYR A 206     -61.702 -24.729  73.469  1.00118.38           C
ATOM    773  CB  TYR A 206     -63.241 -24.713  73.472  1.00118.38           C
ATOM    774  CG  TYR A 206     -63.692 -24.674  72.051  1.00118.38           C
ATOM    775  CD1 TYR A 206     -63.820 -25.838  71.326  1.00118.38           C
ATOM    776  CD2 TYR A 206     -63.982 -23.475  71.441  1.00118.38           C
ATOM    777  CE1 TYR A 206     -64.236 -25.806  70.015  1.00118.38           C
ATOM    778  CE2 TYR A 206     -64.398 -23.437  70.131  1.00118.38           C
ATOM    779  CZ  TYR A 206     -64.525 -24.603  69.416  1.00118.38           C
ATOM    780  OH  TYR A 206     -64.952 -24.564  68.072  1.00118.38           O
ATOM    781  C   TYR A 206     -61.241 -24.713  74.909  1.00118.38           C
ATOM    782  O   TYR A 206     -61.799 -25.370  75.789  1.00118.38           O
ATOM    783  N   ASN A 207     -60.189 -23.915  75.171  1.00142.33           N
ATOM    784  CA  ASN A 207     -59.456 -23.895  76.406  1.00142.33           C
ATOM    785  CB  ASN A 207     -58.085 -23.212  76.181  1.00142.33           C
ATOM    786  CG  ASN A 207     -57.099 -23.590  77.271  1.00142.33           C
ATOM    787  OD1 ASN A 207     -55.909 -23.302  77.146  1.00142.33           O
ATOM    788  ND2 ASN A 207     -57.590 -24.254  78.352  1.00142.33           N
ATOM    789  C   ASN A 207     -60.230 -23.162  77.448  1.00142.33           C
ATOM    790  O   ASN A 207     -60.733 -22.063  77.220  1.00142.33           O
ATOM    791  N   ARG A 208     -60.381 -23.803  78.623  1.00192.75           N
ATOM    792  CA  ARG A 208     -61.004 -23.153  79.736  1.00192.75           C
ATOM    793  CB  ARG A 208     -62.433 -23.630  80.037  1.00192.75           C
ATOM    794  CG  ARG A 208     -62.878 -23.218  81.443  1.00192.75           C
ATOM    795  CD  ARG A 208     -62.843 -21.707  81.683  1.00192.75           C
ATOM    796  NE  ARG A 208     -62.939 -21.481  83.154  1.00192.75           N
ATOM    797  CZ  ARG A 208     -62.582 -20.274  83.683  1.00192.75           C
ATOM    798  NH1 ARG A 208     -62.125 -19.280  82.867  1.00192.75           N
ATOM    799  NH2 ARG A 208     -62.689 -20.054  85.027  1.00192.75           N
ATOM    800  C   ARG A 208     -60.195 -23.471  80.946  1.00192.75           C
ATOM    801  O   ARG A 208     -60.366 -24.520  81.568  1.00192.75           O
ATOM    802  N   ALA A 209     -59.288 -22.553  81.317  1.00 70.90           N
ATOM    803  CA  ALA A 209     -58.507 -22.748  82.497  1.00 70.90           C
ATOM    804  CB  ALA A 209     -57.479 -23.890  82.385  1.00 70.90           C
ATOM    805  C   ALA A 209     -57.749 -21.492  82.720  1.00 70.90           C
ATOM    806  O   ALA A 209     -57.633 -20.644  81.837  1.00 70.90           O
ATOM    807  N   SER A 210     -57.237 -21.340  83.945  1.00 97.81           N
ATOM    808  CA  SER A 210     -56.456 -20.202  84.301  1.00 97.81           C
ATOM    809  CB  SER A 210     -56.244 -20.103  85.820  1.00 97.81           C
ATOM    810  OG  SER A 210     -55.464 -18.961  86.134  1.00 97.81           O
ATOM    811  C   SER A 210     -55.123 -20.390  83.658  1.00 97.81           C
ATOM    812  O   SER A 210     -54.269 -19.507  83.722  1.00 97.81           O
ATOM    813  N   GLN A 211     -54.901 -21.557  83.016  1.00101.29           N
ATOM    814  CA  GLN A 211     -53.577 -21.774  82.538  1.00101.29           C
ATOM    815  CB  GLN A 211     -52.943 -23.055  83.092  1.00101.29           C
ATOM    816  CG  GLN A 211     -51.473 -23.234  82.716  1.00101.29           C
ATOM    817  CD  GLN A 211     -50.925 -24.365  83.575  1.00101.29           C
ATOM    818  OE1 GLN A 211     -51.638 -24.928  84.404  1.00101.29           O
ATOM    819  NE2 GLN A 211     -49.622 -24.701  83.382  1.00101.29           N
ATOM    820  C   GLN A 211     -53.569 -21.809  81.046  1.00101.29           C
ATOM    821  O   GLN A 211     -54.575 -22.098  80.405  1.00101.29           O
ATOM    822  N   PRO A 212     -52.466 -21.402  80.474  1.00135.84           N
ATOM    823  CA  PRO A 212     -52.277 -21.534  79.068  1.00135.84           C
ATOM    824  CD  PRO A 212     -51.601 -20.392  81.056  1.00135.84           C
ATOM    825  CB  PRO A 212     -51.117 -20.607  78.692  1.00135.84           C
ATOM    826  CG  PRO A 212     -50.452 -20.266  80.040  1.00135.84           C
ATOM    827  C   PRO A 212     -51.988 -22.983  78.905  1.00135.84           C
ATOM    828  O   PRO A 212     -50.989 -23.439  79.463  1.00135.84           O
ATOM    829  N   PHE A 213     -52.787 -23.731  78.122  1.00114.89           N
ATOM    830  CA  PHE A 213     -52.443 -25.112  78.111  1.00114.89           C
ATOM    831  CB  PHE A 213     -53.508 -26.072  78.669  1.00114.89           C
ATOM    832  CG  PHE A 213     -53.630 -25.978  80.148  1.00114.89           C
ATOM    833  CD1 PHE A 213     -52.724 -26.629  80.951  1.00114.89           C
ATOM    834  CD2 PHE A 213     -54.639 -25.247  80.729  1.00114.89           C
ATOM    835  CE1 PHE A 213     -52.824 -26.570  82.319  1.00114.89           C
ATOM    836  CE2 PHE A 213     -54.744 -25.183  82.099  1.00114.89           C
ATOM    837  CZ  PHE A 213     -53.840 -25.848  82.893  1.00114.89           C
ATOM    838  C   PHE A 213     -52.326 -25.515  76.697  1.00114.89           C
ATOM    839  O   PHE A 213     -53.149 -25.122  75.875  1.00114.89           O
ATOM    840  N   SER A 214     -51.305 -26.334  76.397  1.00103.94           N
ATOM    841  CA  SER A 214     -51.052 -26.743  75.054  1.00103.94           C
ATOM    842  CB  SER A 214     -49.567 -26.691  74.654  1.00103.94           C
ATOM    843  OG  SER A 214     -48.838 -27.698  75.335  1.00103.94           O
ATOM    844  C   SER A 214     -51.541 -28.144  74.844  1.00103.94           C
ATOM    845  O   SER A 214     -52.322 -28.681  75.632  1.00103.94           O
ATOM    846  N   MET A 215     -51.135 -28.724  73.692  1.00167.69           N
ATOM    847  CA  MET A 215     -51.375 -30.090  73.347  1.00167.69           C
ATOM    848  CB  MET A 215     -52.647 -30.375  72.539  1.00167.69           C
ATOM    849  CG  MET A 215     -52.778 -31.871  72.239  1.00167.69           C
ATOM    850  SD  MET A 215     -54.247 -32.340  71.286  1.00167.69           S
ATOM    851  CE  MET A 215     -53.685 -31.403  69.839  1.00167.69           C
ATOM    852  C   MET A 215     -50.217 -30.504  72.477  1.00167.69           C
ATOM    853  O   MET A 215     -49.878 -29.842  71.496  1.00167.69           O
ATOM    854  N   GLN A 216     -49.563 -31.627  72.826  1.00 69.44           N
ATOM    855  CA  GLN A 216     -48.442 -32.097  72.066  1.00 69.44           C
ATOM    856  CB  GLN A 216     -47.091 -31.917  72.782  1.00 69.44           C
ATOM    857  CG  GLN A 216     -45.901 -32.429  71.966  1.00 69.44           C
ATOM    858  CD  GLN A 216     -44.633 -32.256  72.792  1.00 69.44           C
ATOM    859  OE1 GLN A 216     -44.675 -31.829  73.945  1.00 69.44           O
ATOM    860  NE2 GLN A 216     -43.464 -32.593  72.183  1.00 69.44           N
ATOM    861  C   GLN A 216     -48.634 -33.563  71.904  1.00 69.44           C
ATOM    862  O   GLN A 216     -49.083 -34.247  72.821  1.00 69.44           O
ATOM    863  N   PRO A 217     -48.338 -34.039  70.731  1.00132.10           N
ATOM    864  CA  PRO A 217     -48.532 -35.433  70.461  1.00132.10           C
ATOM    865  CD  PRO A 217     -48.559 -33.229  69.552  1.00132.10           C
ATOM    866  CB  PRO A 217     -49.185 -35.513  69.082  1.00132.10           C
ATOM    867  CG  PRO A 217     -48.725 -34.223  68.397  1.00132.10           C
ATOM    868  C   PRO A 217     -47.238 -36.165  70.535  1.00132.10           C
ATOM    869  O   PRO A 217     -46.206 -35.559  70.824  1.00132.10           O
ATOM    870  N   HIS A 218     -47.294 -37.483  70.288  1.00 86.22           N
ATOM    871  CA  HIS A 218     -46.122 -38.290  70.198  1.00 86.22           C
ATOM    872  ND1 HIS A 218     -43.877 -40.170  72.709  1.00 86.22           N
ATOM    873  CG  HIS A 218     -44.426 -39.625  71.570  1.00 86.22           C
ATOM    874  CB  HIS A 218     -45.789 -39.000  71.524  1.00 86.22           C
ATOM    875  NE2 HIS A 218     -42.367 -40.417  71.097  1.00 86.22           N
ATOM    876  CD2 HIS A 218     -43.490 -39.784  70.595  1.00 86.22           C
ATOM    877  CE1 HIS A 218     -42.646 -40.629  72.370  1.00 86.22           C
ATOM    878  C   HIS A 218     -46.477 -39.341  69.189  1.00 86.22           C
ATOM    879  O   HIS A 218     -47.654 -39.580  68.929  1.00 86.22           O
ATOM    880  N   GLY A 219     -45.470 -39.938  68.526  1.00 39.61           N
ATOM    881  CA  GLY A 219     -45.709 -41.047  67.645  1.00 39.61           C
ATOM    882  C   GLY A 219     -46.433 -40.606  66.410  1.00 39.61           C
ATOM    883  O   GLY A 219     -46.809 -41.438  65.585  1.00 39.61           O
ATOM    884  N   VAL A 220     -46.636 -39.289  66.226  1.00110.92           N
ATOM    885  CA  VAL A 220     -47.364 -38.862  65.067  1.00110.92           C
ATOM    886  CB  VAL A 220     -48.730 -38.333  65.397  1.00110.92           C
ATOM    887  CG1 VAL A 220     -48.611 -36.851  65.789  1.00110.92           C
ATOM    888  CG2 VAL A 220     -49.679 -38.633  64.230  1.00110.92           C
ATOM    889  C   VAL A 220     -46.582 -37.751  64.436  1.00110.92           C
ATOM    890  O   VAL A 220     -45.648 -37.226  65.040  1.00110.92           O
ATOM    891  N   PHE A 221     -46.928 -37.380  63.185  1.00105.25           N
ATOM    892  CA  PHE A 221     -46.211 -36.341  62.501  1.00105.25           C
ATOM    893  CB  PHE A 221     -45.636 -36.789  61.145  1.00105.25           C
ATOM    894  CG  PHE A 221     -44.877 -35.646  60.565  1.00105.25           C
ATOM    895  CD1 PHE A 221     -43.612 -35.351  61.019  1.00105.25           C
ATOM    896  CD2 PHE A 221     -45.423 -34.878  59.562  1.00105.25           C
ATOM    897  CE1 PHE A 221     -42.902 -34.301  60.489  1.00105.25           C
ATOM    898  CE2 PHE A 221     -44.717 -33.827  59.027  1.00105.25           C
ATOM    899  CZ  PHE A 221     -43.456 -33.536  59.490  1.00105.25           C
ATOM    900  C   PHE A 221     -47.151 -35.202  62.249  1.00105.25           C
ATOM    901  O   PHE A 221     -48.359 -35.383  62.107  1.00105.25           O
ATOM    902  N   TYR A 222     -46.609 -33.971  62.250  1.00104.73           N
ATOM    903  CA  TYR A 222     -47.395 -32.798  62.011  1.00104.73           C
ATOM    904  CB  TYR A 222     -48.139 -32.307  63.265  1.00104.73           C
ATOM    905  CG  TYR A 222     -47.194 -32.501  64.395  1.00104.73           C
ATOM    906  CD1 TYR A 222     -46.078 -31.710  64.546  1.00104.73           C
ATOM    907  CD2 TYR A 222     -47.438 -33.494  65.313  1.00104.73           C
ATOM    908  CE1 TYR A 222     -45.211 -31.909  65.595  1.00104.73           C
ATOM    909  CE2 TYR A 222     -46.571 -33.693  66.359  1.00104.73           C
ATOM    910  CZ  TYR A 222     -45.457 -32.906  66.504  1.00104.73           C
ATOM    911  OH  TYR A 222     -44.573 -33.119  67.583  1.00104.73           O
ATOM    912  C   TYR A 222     -46.520 -31.703  61.488  1.00104.73           C
ATOM    913  O   TYR A 222     -45.312 -31.870  61.322  1.00104.73           O
ATOM    914  N   GLU A 223     -47.148 -30.552  61.178  1.00 87.92           N
ATOM    915  CA  GLU A 223     -46.464 -29.404  60.658  1.00 87.92           C
ATOM    916  CB  GLU A 223     -47.363 -28.512  59.785  1.00 87.92           C
ATOM    917  CG  GLU A 223     -47.913 -29.224  58.547  1.00 87.92           C
ATOM    918  CD  GLU A 223     -46.749 -29.557  57.626  1.00 87.92           C
ATOM    919  OE1 GLU A 223     -46.017 -28.610  57.232  1.00 87.92           O
ATOM    920  OE2 GLU A 223     -46.574 -30.763  57.307  1.00 87.92           O
ATOM    921  C   GLU A 223     -45.989 -28.572  61.811  1.00 87.92           C
ATOM    922  O   GLU A 223     -46.399 -28.759  62.955  1.00 87.92           O
ATOM    923  N   LYS A 224     -45.095 -27.614  61.508  1.00159.33           N
ATOM    924  CA  LYS A 224     -44.532 -26.720  62.472  1.00159.33           C
ATOM    925  CB  LYS A 224     -43.493 -25.762  61.865  1.00159.33           C
ATOM    926  CG  LYS A 224     -42.500 -25.226  62.894  1.00159.33           C
ATOM    927  CD  LYS A 224     -41.581 -26.320  63.446  1.00159.33           C
ATOM    928  CE  LYS A 224     -40.517 -25.814  64.421  1.00159.33           C
ATOM    929  NZ  LYS A 224     -39.374 -25.248  63.672  1.00159.33           N
ATOM    930  C   LYS A 224     -45.677 -25.918  62.998  1.00159.33           C
ATOM    931  O   LYS A 224     -45.588 -25.306  64.058  1.00159.33           O
ATOM    932  N   ASP A 225     -46.771 -25.847  62.218  1.00103.48           N
ATOM    933  CA  ASP A 225     -47.945 -25.140  62.643  1.00103.48           C
ATOM    934  CB  ASP A 225     -48.902 -24.818  61.486  1.00103.48           C
ATOM    935  CG  ASP A 225     -48.247 -23.756  60.617  1.00103.48           C
ATOM    936  OD1 ASP A 225     -47.333 -23.057  61.130  1.00103.48           O
ATOM    937  OD2 ASP A 225     -48.652 -23.629  59.431  1.00103.48           O
ATOM    938  C   ASP A 225     -48.703 -26.011  63.603  1.00103.48           C
ATOM    939  O   ASP A 225     -49.912 -25.855  63.783  1.00103.48           O
ATOM    940  N   TYR A 226     -47.993 -26.948  64.252  1.00247.33           N
ATOM    941  CA  TYR A 226     -48.519 -27.821  65.260  1.00247.33           C
ATOM    942  CB  TYR A 226     -49.136 -29.126  64.668  1.00247.33           C
ATOM    943  CG  TYR A 226     -49.643 -29.948  65.798  1.00247.33           C
ATOM    944  CD1 TYR A 226     -50.055 -29.282  66.918  1.00247.33           C
ATOM    945  CD2 TYR A 226     -49.694 -31.321  65.767  1.00247.33           C
ATOM    946  CE1 TYR A 226     -50.521 -29.959  68.008  1.00247.33           C
ATOM    947  CE2 TYR A 226     -50.167 -32.009  66.861  1.00247.33           C
ATOM    948  CZ  TYR A 226     -50.577 -31.320  67.980  1.00247.33           C
ATOM    949  OH  TYR A 226     -51.075 -32.000  69.108  1.00247.33           O
ATOM    950  C   TYR A 226     -47.349 -28.036  66.200  1.00247.33           C
ATOM    951  O   TYR A 226     -46.639 -27.088  66.525  1.00247.33           O
ATOM    952  N   GLU A 227     -47.130 -29.264  66.692  1.00232.03           N
ATOM    953  CA  GLU A 227     -46.105 -29.675  67.601  1.00232.03           C
ATOM    954  CB  GLU A 227     -44.756 -28.999  67.310  1.00232.03           C
ATOM    955  CG  GLU A 227     -43.646 -29.424  68.272  1.00232.03           C
ATOM    956  CD  GLU A 227     -42.407 -28.622  67.909  1.00232.03           C
ATOM    957  OE1 GLU A 227     -42.548 -27.385  67.718  1.00232.03           O
ATOM    958  OE2 GLU A 227     -41.309 -29.233  67.812  1.00232.03           O
ATOM    959  C   GLU A 227     -46.504 -29.282  68.990  1.00232.03           C
ATOM    960  O   GLU A 227     -46.348 -30.075  69.918  1.00232.03           O
ATOM    961  N   GLY A 228     -47.128 -28.094  69.142  1.00 81.82           N
ATOM    962  CA  GLY A 228     -47.665 -27.641  70.400  1.00 81.82           C
ATOM    963  C   GLY A 228     -46.601 -27.511  71.443  1.00 81.82           C
ATOM    964  O   GLY A 228     -46.884 -27.690  72.627  1.00 81.82           O
ATOM    965  N   THR A 229     -45.351 -27.203  71.050  1.00146.34           N
ATOM    966  CA  THR A 229     -44.310 -27.082  72.025  1.00146.34           C
ATOM    967  CB  THR A 229     -43.249 -28.131  71.887  1.00146.34           C
ATOM    968  OG1 THR A 229     -42.593 -28.003  70.635  1.00146.34           O
ATOM    969  CG2 THR A 229     -43.914 -29.512  71.994  1.00146.34           C
ATOM    970  C   THR A 229     -43.636 -25.761  71.851  1.00146.34           C
ATOM    971  O   THR A 229     -43.095 -25.461  70.787  1.00146.34           O
ATOM    972  N   VAL A 230     -43.621 -24.943  72.920  1.00135.93           N
ATOM    973  CA  VAL A 230     -43.027 -23.647  72.805  1.00135.93           C
ATOM    974  CB  VAL A 230     -43.601 -22.649  73.774  1.00135.93           C
ATOM    975  CG1 VAL A 230     -43.415 -23.174  75.207  1.00135.93           C
ATOM    976  CG2 VAL A 230     -42.909 -21.298  73.538  1.00135.93           C
ATOM    977  C   VAL A 230     -41.552 -23.731  73.059  1.00135.93           C
ATOM    978  O   VAL A 230     -41.103 -24.166  74.118  1.00135.93           O
ATOM    979  N   TYR A 231     -40.763 -23.352  72.038  1.00196.00           N
ATOM    980  CA  TYR A 231     -39.339 -23.211  72.114  1.00196.00           C
ATOM    981  CB  TYR A 231     -38.557 -24.538  72.194  1.00196.00           C
ATOM    982  CG  TYR A 231     -38.688 -25.325  70.940  1.00196.00           C
ATOM    983  CD1 TYR A 231     -39.753 -26.171  70.743  1.00196.00           C
ATOM    984  CD2 TYR A 231     -37.731 -25.214  69.960  1.00196.00           C
ATOM    985  CE1 TYR A 231     -39.853 -26.897  69.580  1.00196.00           C
ATOM    986  CE2 TYR A 231     -37.826 -25.938  68.796  1.00196.00           C
ATOM    987  CZ  TYR A 231     -38.889 -26.784  68.606  1.00196.00           C
ATOM    988  OH  TYR A 231     -38.990 -27.528  67.411  1.00196.00           O
ATOM    989  C   TYR A 231     -39.010 -22.443  70.875  1.00196.00           C
ATOM    990  O   TYR A 231     -39.917 -22.105  70.117  1.00196.00           O
ATOM    991  N   ASN A 232     -37.727 -22.132  70.613  1.00 76.32           N
ATOM    992  CA  ASN A 232     -37.485 -21.324  69.453  1.00 76.32           C
ATOM    993  CB  ASN A 232     -36.212 -20.458  69.563  1.00 76.32           C
ATOM    994  CG  ASN A 232     -35.002 -21.353  69.809  1.00 76.32           C
ATOM    995  OD1 ASN A 232     -34.970 -22.138  70.755  1.00 76.32           O
ATOM    996  ND2 ASN A 232     -33.976 -21.235  68.925  1.00 76.32           N
ATOM    997  C   ASN A 232     -37.410 -22.177  68.227  1.00 76.32           C
ATOM    998  O   ASN A 232     -36.351 -22.642  67.807  1.00 76.32           O
ATOM    999  N   ASP A 233     -38.590 -22.381  67.623  1.00195.44           N
ATOM   1000  CA  ASP A 233     -38.805 -23.119  66.416  1.00195.44           C
ATOM   1001  CB  ASP A 233     -40.293 -23.295  66.070  1.00195.44           C
ATOM   1002  CG  ASP A 233     -41.004 -24.152  67.091  1.00195.44           C
ATOM   1003  OD1 ASP A 233     -40.723 -25.377  67.140  1.00195.44           O
ATOM   1004  OD2 ASP A 233     -41.866 -23.591  67.818  1.00195.44           O
ATOM   1005  C   ASP A 233     -38.303 -22.328  65.271  1.00195.44           C
ATOM   1006  O   ASP A 233     -38.160 -22.866  64.176  1.00195.44           O
ATOM   1007  N   GLY A 234     -38.165 -21.005  65.457  1.00 43.57           N
ATOM   1008  CA  GLY A 234     -37.743 -20.192  64.362  1.00 43.57           C
ATOM   1009  C   GLY A 234     -38.980 -19.952  63.573  1.00 43.57           C
ATOM   1010  O   GLY A 234     -38.967 -19.291  62.538  1.00 43.57           O
ATOM   1011  N   SER A 235     -40.097 -20.495  64.083  1.00124.39           N
ATOM   1012  CA  SER A 235     -41.372 -20.360  63.456  1.00124.39           C
ATOM   1013  CB  SER A 235     -42.447 -21.207  64.153  1.00124.39           C
ATOM   1014  OG  SER A 235     -42.488 -20.877  65.534  1.00124.39           O
ATOM   1015  C   SER A 235     -41.747 -18.921  63.551  1.00124.39           C
ATOM   1016  O   SER A 235     -41.230 -18.186  64.390  1.00124.39           O
ATOM   1017  N   SER A 236     -42.660 -18.466  62.676  1.00114.58           N
ATOM   1018  CA  SER A 236     -42.993 -17.077  62.715  1.00114.58           C
ATOM   1019  CB  SER A 236     -43.926 -16.621  61.583  1.00114.58           C
ATOM   1020  OG  SER A 236     -43.296 -16.804  60.324  1.00114.58           O
ATOM   1021  C   SER A 236     -43.649 -16.817  64.030  1.00114.58           C
ATOM   1022  O   SER A 236     -44.106 -17.732  64.712  1.00114.58           O
ATOM   1023  N   TYR A 237     -43.690 -15.527  64.405  1.00215.74           N
ATOM   1024  CA  TYR A 237     -44.169 -15.045  65.665  1.00215.74           C
ATOM   1025  CB  TYR A 237     -44.200 -13.503  65.742  1.00215.74           C
ATOM   1026  CG  TYR A 237     -44.406 -13.104  67.165  1.00215.74           C
ATOM   1027  CD1 TYR A 237     -43.370 -13.205  68.066  1.00215.74           C
ATOM   1028  CD2 TYR A 237     -45.616 -12.617  67.600  1.00215.74           C
ATOM   1029  CE1 TYR A 237     -43.542 -12.841  69.381  1.00215.74           C
ATOM   1030  CE2 TYR A 237     -45.795 -12.251  68.914  1.00215.74           C
ATOM   1031  CZ  TYR A 237     -44.757 -12.364  69.808  1.00215.74           C
ATOM   1032  OH  TYR A 237     -44.934 -11.990  71.156  1.00215.74           O
ATOM   1033  C   TYR A 237     -45.527 -15.601  65.960  1.00215.74           C
ATOM   1034  O   TYR A 237     -46.270 -16.035  65.081  1.00215.74           O
ATOM   1035  N   PRO A 238     -45.806 -15.657  67.235  1.00162.99           N
ATOM   1036  CA  PRO A 238     -47.079 -16.129  67.704  1.00162.99           C
ATOM   1037  CD  PRO A 238     -44.748 -15.927  68.197  1.00162.99           C
ATOM   1038  CB  PRO A 238     -46.920 -16.338  69.207  1.00162.99           C
ATOM   1039  CG  PRO A 238     -45.426 -16.661  69.365  1.00162.99           C
ATOM   1040  C   PRO A 238     -48.169 -15.173  67.344  1.00162.99           C
ATOM   1041  O   PRO A 238     -47.880 -14.036  66.976  1.00162.99           O
ATOM   1042  N   GLY A 239     -49.432 -15.634  67.422  1.00 56.80           N
ATOM   1043  CA  GLY A 239     -50.566 -14.851  67.031  1.00 56.80           C
ATOM   1044  C   GLY A 239     -51.403 -15.818  66.271  1.00 56.80           C
ATOM   1045  O   GLY A 239     -51.941 -16.765  66.842  1.00 56.80           O
ATOM   1046  N   LEU A 240     -51.590 -15.567  64.965  1.00208.53           N
ATOM   1047  CA  LEU A 240     -52.193 -16.585  64.163  1.00208.53           C
ATOM   1048  CB  LEU A 240     -53.416 -16.090  63.361  1.00208.53           C
ATOM   1049  CG  LEU A 240     -54.234 -17.189  62.643  1.00208.53           C
ATOM   1050  CD1 LEU A 240     -55.421 -16.576  61.881  1.00208.53           C
ATOM   1051  CD2 LEU A 240     -53.365 -18.084  61.745  1.00208.53           C
ATOM   1052  C   LEU A 240     -51.090 -16.929  63.214  1.00208.53           C
ATOM   1053  O   LEU A 240     -51.080 -16.486  62.066  1.00208.53           O
ATOM   1054  N   VAL A 241     -50.116 -17.735  63.688  1.00218.90           N
ATOM   1055  CA  VAL A 241     -48.956 -18.055  62.913  1.00218.90           C
ATOM   1056  CB  VAL A 241     -47.860 -17.025  63.081  1.00218.90           C
ATOM   1057  CG1 VAL A 241     -46.758 -17.253  62.037  1.00218.90           C
ATOM   1058  CG2 VAL A 241     -48.467 -15.614  63.004  1.00218.90           C
ATOM   1059  C   VAL A 241     -48.486 -19.400  63.407  1.00218.90           C
ATOM   1060  O   VAL A 241     -49.214 -20.098  64.111  1.00218.90           O
ATOM   1061  N   ALA A 242     -47.262 -19.814  63.028  1.00 78.21           N
ATOM   1062  CA  ALA A 242     -46.750 -21.108  63.353  1.00 78.21           C
ATOM   1063  CB  ALA A 242     -45.356 -21.358  62.753  1.00 78.21           C
ATOM   1064  C   ALA A 242     -46.645 -21.290  64.830  1.00 78.21           C
ATOM   1065  O   ALA A 242     -47.062 -22.328  65.326  1.00 78.21           O
ATOM   1066  N   LYS A 243     -46.116 -20.285  65.557  1.00141.83           N
ATOM   1067  CA  LYS A 243     -45.833 -20.301  66.976  1.00141.83           C
ATOM   1068  CB  LYS A 243     -44.919 -19.138  67.399  1.00141.83           C
ATOM   1069  CG  LYS A 243     -44.221 -19.367  68.741  1.00141.83           C
ATOM   1070  CD  LYS A 243     -43.005 -18.461  68.947  1.00141.83           C
ATOM   1071  CE  LYS A 243     -41.749 -18.979  68.241  1.00141.83           C
ATOM   1072  NZ  LYS A 243     -40.633 -18.022  68.410  1.00141.83           N
ATOM   1073  C   LYS A 243     -47.061 -20.320  67.860  1.00141.83           C
ATOM   1074  O   LYS A 243     -46.952 -20.752  69.008  1.00141.83           O
ATOM   1075  N   PRO A 244     -48.217 -19.888  67.461  1.00132.41           N
ATOM   1076  CA  PRO A 244     -49.322 -19.934  68.382  1.00132.41           C
ATOM   1077  CD  PRO A 244     -48.343 -18.745  66.579  1.00132.41           C
ATOM   1078  CB  PRO A 244     -50.428 -19.073  67.779  1.00132.41           C
ATOM   1079  CG  PRO A 244     -49.861 -18.616  66.427  1.00132.41           C
ATOM   1080  C   PRO A 244     -49.756 -21.308  68.793  1.00132.41           C
ATOM   1081  O   PRO A 244     -50.532 -21.403  69.739  1.00132.41           O
ATOM   1082  N   PHE A 245     -49.254 -22.355  68.113  1.00193.69           N
ATOM   1083  CA  PHE A 245     -49.502 -23.763  68.296  1.00193.69           C
ATOM   1084  CB  PHE A 245     -48.558 -24.594  67.318  1.00193.69           C
ATOM   1085  CG  PHE A 245     -47.165 -24.413  67.874  1.00193.69           C
ATOM   1086  CD1 PHE A 245     -46.545 -23.185  67.833  1.00193.69           C
ATOM   1087  CD2 PHE A 245     -46.529 -25.365  68.631  1.00193.69           C
ATOM   1088  CE1 PHE A 245     -45.331 -22.880  68.409  1.00193.69           C
ATOM   1089  CE2 PHE A 245     -45.302 -25.097  69.199  1.00193.69           C
ATOM   1090  CZ  PHE A 245     -44.686 -23.872  69.102  1.00193.69           C
ATOM   1091  C   PHE A 245     -49.047 -24.086  69.700  1.00193.69           C
ATOM   1092  O   PHE A 245     -49.590 -24.964  70.371  1.00193.69           O
ATOM   1093  N   GLU A 246     -48.027 -23.333  70.159  1.00147.15           N
ATOM   1094  CA  GLU A 246     -47.179 -23.628  71.246  1.00147.15           C
ATOM   1095  CB  GLU A 246     -46.058 -22.589  71.416  1.00147.15           C
ATOM   1096  CG  GLU A 246     -46.594 -21.185  71.694  1.00147.15           C
ATOM   1097  CD  GLU A 246     -45.435 -20.199  71.662  1.00147.15           C
ATOM   1098  OE1 GLU A 246     -44.309 -20.616  71.280  1.00147.15           O
ATOM   1099  OE2 GLU A 246     -45.667 -19.011  72.015  1.00147.15           O
ATOM   1100  C   GLU A 246     -48.037 -23.569  72.434  1.00147.15           C
ATOM   1101  O   GLU A 246     -47.799 -24.295  73.393  1.00147.15           O
ATOM   1102  N   LYS A 247     -49.017 -22.645  72.392  1.00177.95           N
ATOM   1103  CA  LYS A 247     -50.004 -22.511  73.421  1.00177.95           C
ATOM   1104  CB  LYS A 247     -49.797 -21.264  74.295  1.00177.95           C
ATOM   1105  CG  LYS A 247     -48.353 -21.000  74.732  1.00177.95           C
ATOM   1106  CD  LYS A 247     -47.710 -22.067  75.615  1.00177.95           C
ATOM   1107  CE  LYS A 247     -46.289 -21.674  76.023  1.00177.95           C
ATOM   1108  NZ  LYS A 247     -45.772 -22.589  77.060  1.00177.95           N
ATOM   1109  C   LYS A 247     -51.315 -22.236  72.695  1.00177.95           C
ATOM   1110  O   LYS A 247     -51.444 -21.122  72.186  1.00177.95           O
ATOM   1111  N   VAL A 248     -52.319 -23.179  72.649  1.00333.87           N
ATOM   1112  CA  VAL A 248     -53.519 -22.940  71.821  1.00333.87           C
ATOM   1113  CB  VAL A 248     -53.169 -22.361  70.487  1.00333.87           C
ATOM   1114  CG1 VAL A 248     -52.354 -23.427  69.739  1.00333.87           C
ATOM   1115  CG2 VAL A 248     -54.433 -21.854  69.768  1.00333.87           C
ATOM   1116  C   VAL A 248     -54.387 -24.243  71.499  1.00333.87           C
ATOM   1117  O   VAL A 248     -54.642 -24.769  72.606  1.00333.87           O
ATOM   1118  N   THR A 249     -54.849 -24.618  70.097  1.00293.20           N
ATOM   1119  CA  THR A 249     -55.663 -25.641  69.195  1.00293.20           C
ATOM   1120  CB  THR A 249     -56.971 -25.075  68.724  1.00293.20           C
ATOM   1121  OG1 THR A 249     -57.787 -26.107  68.191  1.00293.20           O
ATOM   1122  CG2 THR A 249     -56.693 -24.015  67.645  1.00293.20           C
ATOM   1123  C   THR A 249     -54.969 -26.279  67.881  1.00293.20           C
ATOM   1124  O   THR A 249     -54.039 -25.652  67.384  1.00293.20           O
ATOM   1125  N   TYR A 250     -55.368 -27.491  67.206  1.00261.55           N
ATOM   1126  CA  TYR A 250     -54.391 -28.151  66.257  1.00261.55           C
ATOM   1127  CB  TYR A 250     -53.405 -29.051  67.039  1.00261.55           C
ATOM   1128  CG  TYR A 250     -52.903 -28.273  68.211  1.00261.55           C
ATOM   1129  CD1 TYR A 250     -51.908 -27.331  68.085  1.00261.55           C
ATOM   1130  CD2 TYR A 250     -53.490 -28.448  69.442  1.00261.55           C
ATOM   1131  CE1 TYR A 250     -51.475 -26.613  69.175  1.00261.55           C
ATOM   1132  CE2 TYR A 250     -53.064 -27.733  70.537  1.00261.55           C
ATOM   1133  CZ  TYR A 250     -52.051 -26.815  70.405  1.00261.55           C
ATOM   1134  OH  TYR A 250     -51.612 -26.079  71.526  1.00261.55           O
ATOM   1135  C   TYR A 250     -54.730 -29.026  65.015  1.00261.55           C
ATOM   1136  O   TYR A 250     -55.848 -29.463  64.746  1.00261.55           O
ATOM   1137  N   ARG A 251     -53.650 -29.358  64.218  1.00247.47           N
ATOM   1138  CA  ARG A 251     -53.678 -30.198  63.020  1.00247.47           C
ATOM   1139  CB  ARG A 251     -53.261 -29.471  61.728  1.00247.47           C
ATOM   1140  CG  ARG A 251     -54.286 -28.453  61.227  1.00247.47           C
ATOM   1141  CD  ARG A 251     -54.372 -27.182  62.075  1.00247.47           C
ATOM   1142  NE  ARG A 251     -53.140 -26.384  61.815  1.00247.47           N
ATOM   1143  CZ  ARG A 251     -53.234 -25.046  61.558  1.00247.47           C
ATOM   1144  NH1 ARG A 251     -54.457 -24.444  61.501  1.00247.47           N
ATOM   1145  NH2 ARG A 251     -52.102 -24.310  61.353  1.00247.47           N
ATOM   1146  C   ARG A 251     -52.741 -31.390  63.162  1.00247.47           C
ATOM   1147  O   ARG A 251     -51.556 -31.222  63.453  1.00247.47           O
ATOM   1148  N   TRP A 252     -53.242 -32.634  62.908  1.00109.83           N
ATOM   1149  CA  TRP A 252     -52.440 -33.829  63.091  1.00109.83           C
ATOM   1150  CB  TRP A 252     -52.906 -34.731  64.244  1.00109.83           C
ATOM   1151  CG  TRP A 252     -52.880 -34.092  65.601  1.00109.83           C
ATOM   1152  CD2 TRP A 252     -52.895 -34.819  66.837  1.00109.83           C
ATOM   1153  CD1 TRP A 252     -52.860 -32.772  65.926  1.00109.83           C
ATOM   1154  NE1 TRP A 252     -52.890 -32.633  67.288  1.00109.83           N
ATOM   1155  CE2 TRP A 252     -52.898 -33.880  67.864  1.00109.83           C
ATOM   1156  CE3 TRP A 252     -52.906 -36.155  67.094  1.00109.83           C
ATOM   1157  CZ2 TRP A 252     -52.908 -34.258  69.175  1.00109.83           C
ATOM   1158  CZ3 TRP A 252     -52.921 -36.526  68.418  1.00109.83           C
ATOM   1159  CH2 TRP A 252     -52.920 -35.605  69.442  1.00109.83           C
ATOM   1160  C   TRP A 252     -52.517 -34.740  61.897  1.00109.83           C
ATOM   1161  O   TRP A 252     -53.575 -34.922  61.295  1.00109.83           O
ATOM   1162  N   THR A 253     -51.382 -35.389  61.550  1.00119.94           N
ATOM   1163  CA  THR A 253     -51.405 -36.285  60.425  1.00119.94           C
ATOM   1164  CB  THR A 253     -50.765 -35.717  59.194  1.00119.94           C
ATOM   1165  OG1 THR A 253     -51.009 -36.559  58.078  1.00119.94           O
ATOM   1166  CG2 THR A 253     -49.252 -35.601  59.447  1.00119.94           C
ATOM   1167  C   THR A 253     -50.657 -37.542  60.734  1.00119.94           C
ATOM   1168  O   THR A 253     -49.645 -37.543  61.436  1.00119.94           O
ATOM   1169  N   VAL A 254     -51.167 -38.670  60.206  1.00133.64           N
ATOM   1170  CA  VAL A 254     -50.471 -39.915  60.327  1.00133.64           C
ATOM   1171  CB  VAL A 254     -51.328 -41.008  60.899  1.00133.64           C
ATOM   1172  CG1 VAL A 254     -50.493 -42.295  60.993  1.00133.64           C
ATOM   1173  CG2 VAL A 254     -51.934 -40.528  62.229  1.00133.64           C
ATOM   1174  C   VAL A 254     -50.105 -40.293  58.919  1.00133.64           C
ATOM   1175  O   VAL A 254     -50.966 -40.495  58.066  1.00133.64           O
ATOM   1176  N   PRO A 255     -48.835 -40.311  58.636  1.00161.74           N
ATOM   1177  CA  PRO A 255     -48.418 -40.739  57.324  1.00161.74           C
ATOM   1178  CD  PRO A 255     -48.037 -39.189  59.105  1.00161.74           C
ATOM   1179  CB  PRO A 255     -47.149 -39.955  56.996  1.00161.74           C
ATOM   1180  CG  PRO A 255     -47.238 -38.708  57.887  1.00161.74           C
ATOM   1181  C   PRO A 255     -48.141 -42.201  57.398  1.00161.74           C
ATOM   1182  O   PRO A 255     -48.350 -42.810  58.445  1.00161.74           O
ATOM   1183  N   PRO A 256     -47.633 -42.760  56.329  1.00277.64           N
ATOM   1184  CA  PRO A 256     -47.094 -44.093  56.390  1.00277.64           C
ATOM   1185  CD  PRO A 256     -48.137 -42.435  55.005  1.00277.64           C
ATOM   1186  CB  PRO A 256     -46.903 -44.531  54.941  1.00277.64           C
ATOM   1187  CG  PRO A 256     -47.964 -43.720  54.176  1.00277.64           C
ATOM   1188  C   PRO A 256     -45.808 -43.859  57.131  1.00277.64           C
ATOM   1189  O   PRO A 256     -45.513 -42.710  57.405  1.00277.64           O
ATOM   1190  N   HIS A 257     -45.031 -44.869  57.534  1.00304.24           N
ATOM   1191  CA  HIS A 257     -43.794 -44.579  58.228  1.00304.24           C
ATOM   1192  ND1 HIS A 257     -40.455 -44.050  57.684  1.00304.24           N
ATOM   1193  CG  HIS A 257     -41.541 -43.347  58.155  1.00304.24           C
ATOM   1194  CB  HIS A 257     -42.923 -43.467  57.591  1.00304.24           C
ATOM   1195  NE2 HIS A 257     -39.710 -42.760  59.335  1.00304.24           N
ATOM   1196  CD2 HIS A 257     -41.069 -42.565  59.163  1.00304.24           C
ATOM   1197  CE1 HIS A 257     -39.386 -43.660  58.424  1.00304.24           C
ATOM   1198  C   HIS A 257     -44.120 -44.266  59.665  1.00304.24           C
ATOM   1199  O   HIS A 257     -43.447 -44.736  60.580  1.00304.24           O
ATOM   1200  N   ALA A 258     -45.121 -43.392  59.889  1.00 94.00           N
ATOM   1201  CA  ALA A 258     -45.695 -43.072  61.164  1.00 94.00           C
ATOM   1202  CB  ALA A 258     -46.608 -41.834  61.117  1.00 94.00           C
ATOM   1203  C   ALA A 258     -46.526 -44.227  61.636  1.00 94.00           C
ATOM   1204  O   ALA A 258     -46.760 -44.382  62.835  1.00 94.00           O
ATOM   1205  N   GLY A 259     -47.080 -45.012  60.687  1.00 47.82           N
ATOM   1206  CA  GLY A 259     -47.922 -46.126  61.047  1.00 47.82           C
ATOM   1207  C   GLY A 259     -47.049 -47.199  61.629  1.00 47.82           C
ATOM   1208  O   GLY A 259     -45.824 -47.100  61.619  1.00 47.82           O
ATOM   1209  N   PRO A 260     -47.677 -48.217  62.160  1.00103.81           N
ATOM   1210  CA  PRO A 260     -47.029 -49.316  62.835  1.00103.81           C
ATOM   1211  CD  PRO A 260     -49.125 -48.283  62.252  1.00103.81           C
ATOM   1212  CB  PRO A 260     -48.142 -50.062  63.570  1.00103.81           C
ATOM   1213  CG  PRO A 260     -49.414 -49.698  62.783  1.00103.81           C
ATOM   1214  C   PRO A 260     -46.261 -50.207  61.911  1.00103.81           C
ATOM   1215  O   PRO A 260     -46.757 -50.524  60.831  1.00103.81           O
ATOM   1216  N   THR A 261     -45.094 -50.702  62.371  1.00124.36           N
ATOM   1217  CA  THR A 261     -44.204 -51.486  61.563  1.00124.36           C
ATOM   1218  CB  THR A 261     -42.900 -51.799  62.238  1.00124.36           C
ATOM   1219  OG1 THR A 261     -43.121 -52.579  63.404  1.00124.36           O
ATOM   1220  CG2 THR A 261     -42.213 -50.475  62.610  1.00124.36           C
ATOM   1221  C   THR A 261     -44.851 -52.776  61.190  1.00124.36           C
ATOM   1222  O   THR A 261     -45.864 -53.183  61.756  1.00124.36           O
ATOM   1223  N   ALA A 262     -44.231 -53.477  60.222  1.00 43.74           N
ATOM   1224  CA  ALA A 262     -44.826 -54.659  59.679  1.00 43.74           C
ATOM   1225  CB  ALA A 262     -43.923 -55.364  58.653  1.00 43.74           C
ATOM   1226  C   ALA A 262     -45.081 -55.627  60.784  1.00 43.74           C
ATOM   1227  O   ALA A 262     -46.183 -56.163  60.891  1.00 43.74           O
ATOM   1228  N   GLN A 263     -44.094 -55.850  61.669  1.00 58.17           N
ATOM   1229  CA  GLN A 263     -44.343 -56.824  62.689  1.00 58.17           C
ATOM   1230  CB  GLN A 263     -43.302 -57.954  62.686  1.00 58.17           C
ATOM   1231  CG  GLN A 263     -43.284 -58.762  61.386  1.00 58.17           C
ATOM   1232  CD  GLN A 263     -42.151 -59.773  61.481  1.00 58.17           C
ATOM   1233  OE1 GLN A 263     -42.003 -60.465  62.486  1.00 58.17           O
ATOM   1234  NE2 GLN A 263     -41.318 -59.853  60.409  1.00 58.17           N
ATOM   1235  C   GLN A 263     -44.260 -56.149  64.019  1.00 58.17           C
ATOM   1236  O   GLN A 263     -43.173 -55.817  64.490  1.00 58.17           O
ATOM   1237  N   ASP A 264     -45.427 -55.937  64.661  1.00 81.47           N
ATOM   1238  CA  ASP A 264     -45.471 -55.307  65.949  1.00 81.47           C
ATOM   1239  CB  ASP A 264     -44.946 -53.858  65.920  1.00 81.47           C
ATOM   1240  CG  ASP A 264     -45.839 -53.032  65.005  1.00 81.47           C
ATOM   1241  OD1 ASP A 264     -46.615 -53.632  64.215  1.00 81.47           O
ATOM   1242  OD2 ASP A 264     -45.755 -51.780  65.081  1.00 81.47           O
ATOM   1243  C   ASP A 264     -46.909 -55.285  66.382  1.00 81.47           C
ATOM   1244  O   ASP A 264     -47.777 -55.834  65.701  1.00 81.47           O
ATOM   1245  N   PRO A 265     -47.205 -54.636  67.480  1.00119.63           N
ATOM   1246  CA  PRO A 265     -48.561 -54.582  67.946  1.00119.63           C
ATOM   1247  CD  PRO A 265     -46.258 -54.468  68.572  1.00119.63           C
ATOM   1248  CB  PRO A 265     -48.509 -53.811  69.261  1.00119.63           C
ATOM   1249  CG  PRO A 265     -47.118 -54.180  69.818  1.00119.63           C
ATOM   1250  C   PRO A 265     -49.483 -54.053  66.905  1.00119.63           C
ATOM   1251  O   PRO A 265     -49.129 -53.111  66.197  1.00119.63           O
ATOM   1252  N   ALA A 266     -50.689 -54.645  66.825  1.00 45.00           N
ATOM   1253  CA  ALA A 266     -51.603 -54.309  65.782  1.00 45.00           C
ATOM   1254  CB  ALA A 266     -52.965 -55.009  65.927  1.00 45.00           C
ATOM   1255  C   ALA A 266     -51.834 -52.847  65.873  1.00 45.00           C
ATOM   1256  O   ALA A 266     -51.807 -52.161  64.854  1.00 45.00           O
ATOM   1257  N   CYS A 267     -52.024 -52.332  67.104  1.00129.97           N
ATOM   1258  CA  CYS A 267     -52.255 -50.924  67.254  1.00129.97           C
ATOM   1259  CB  CYS A 267     -53.666 -50.544  67.728  1.00129.97           C
ATOM   1260  SG  CYS A 267     -54.990 -51.044  66.591  1.00129.97           S
ATOM   1261  C   CYS A 267     -51.312 -50.375  68.274  1.00129.97           C
ATOM   1262  O   CYS A 267     -51.215 -50.871  69.396  1.00129.97           O
ATOM   1263  N   LEU A 268     -50.627 -49.274  67.914  1.00170.26           N
ATOM   1264  CA  LEU A 268     -49.579 -48.800  68.762  1.00170.26           C
ATOM   1265  CB  LEU A 268     -48.469 -48.059  67.999  1.00170.26           C
ATOM   1266  CG  LEU A 268     -47.164 -47.973  68.807  1.00170.26           C
ATOM   1267  CD1 LEU A 268     -46.548 -49.370  69.001  1.00170.26           C
ATOM   1268  CD2 LEU A 268     -46.173 -46.987  68.183  1.00170.26           C
ATOM   1269  C   LEU A 268     -50.094 -47.938  69.872  1.00170.26           C
ATOM   1270  O   LEU A 268     -51.100 -47.236  69.746  1.00170.26           O
ATOM   1271  N   THR A 269     -49.357 -47.971  71.004  1.00123.82           N
ATOM   1272  CA  THR A 269     -49.698 -47.242  72.188  1.00123.82           C
ATOM   1273  CB  THR A 269     -49.164 -47.870  73.443  1.00123.82           C
ATOM   1274  OG1 THR A 269     -49.628 -49.206  73.554  1.00123.82           O
ATOM   1275  CG2 THR A 269     -49.653 -47.061  74.655  1.00123.82           C
ATOM   1276  C   THR A 269     -49.059 -45.897  72.082  1.00123.82           C
ATOM   1277  O   THR A 269     -47.845 -45.778  71.917  1.00123.82           O
ATOM   1278  N   TRP A 270     -49.888 -44.839  72.129  1.00 75.84           N
ATOM   1279  CA  TRP A 270     -49.366 -43.505  72.123  1.00 75.84           C
ATOM   1280  CB  TRP A 270     -49.367 -42.835  70.741  1.00 75.84           C
ATOM   1281  CG  TRP A 270     -48.468 -43.486  69.722  1.00 75.84           C
ATOM   1282  CD2 TRP A 270     -47.038 -43.368  69.706  1.00 75.84           C
ATOM   1283  CD1 TRP A 270     -48.803 -44.280  68.664  1.00 75.84           C
ATOM   1284  NE1 TRP A 270     -47.671 -44.649  67.979  1.00 75.84           N
ATOM   1285  CE2 TRP A 270     -46.577 -44.099  68.613  1.00 75.84           C
ATOM   1286  CE3 TRP A 270     -46.179 -42.706  70.535  1.00 75.84           C
ATOM   1287  CZ2 TRP A 270     -45.243 -44.181  68.330  1.00 75.84           C
ATOM   1288  CZ3 TRP A 270     -44.835 -42.789  70.247  1.00 75.84           C
ATOM   1289  CH2 TRP A 270     -44.376 -43.512  69.165  1.00 75.84           C
ATOM   1290  C   TRP A 270     -50.291 -42.684  72.964  1.00 75.84           C
ATOM   1291  O   TRP A 270     -51.471 -42.998  73.094  1.00 75.84           O
ATOM   1292  N   MET A 271     -49.786 -41.604  73.585  1.00 79.61           N
ATOM   1293  CA  MET A 271     -50.712 -40.778  74.303  1.00 79.61           C
ATOM   1294  CB  MET A 271     -50.605 -40.779  75.836  1.00 79.61           C
ATOM   1295  CG  MET A 271     -51.032 -42.094  76.488  1.00 79.61           C
ATOM   1296  SD  MET A 271     -51.771 -41.852  78.129  1.00 79.61           S
ATOM   1297  CE  MET A 271     -50.641 -40.503  78.570  1.00 79.61           C
ATOM   1298  C   MET A 271     -50.533 -39.376  73.829  1.00 79.61           C
ATOM   1299  O   MET A 271     -49.625 -39.094  73.049  1.00 79.61           O
ATOM   1300  N   TYR A 272     -51.447 -38.467  74.234  1.00 89.74           N
ATOM   1301  CA  TYR A 272     -51.264 -37.096  73.856  1.00 89.74           C
ATOM   1302  CB  TYR A 272     -52.351 -36.503  72.933  1.00 89.74           C
ATOM   1303  CG  TYR A 272     -53.714 -36.647  73.512  1.00 89.74           C
ATOM   1304  CD1 TYR A 272     -54.185 -35.771  74.462  1.00 89.74           C
ATOM   1305  CD2 TYR A 272     -54.534 -37.661  73.074  1.00 89.74           C
ATOM   1306  CE1 TYR A 272     -55.454 -35.915  74.973  1.00 89.74           C
ATOM   1307  CE2 TYR A 272     -55.802 -37.811  73.578  1.00 89.74           C
ATOM   1308  CZ  TYR A 272     -56.261 -36.936  74.530  1.00 89.74           C
ATOM   1309  OH  TYR A 272     -57.562 -37.083  75.051  1.00 89.74           O
ATOM   1310  C   TYR A 272     -51.098 -36.276  75.094  1.00 89.74           C
ATOM   1311  O   TYR A 272     -51.939 -36.272  75.990  1.00 89.74           O
ATOM   1312  N   PHE A 273     -49.974 -35.541  75.147  1.00 94.06           N
ATOM   1313  CA  PHE A 273     -49.551 -34.803  76.302  1.00 94.06           C
ATOM   1314  CB  PHE A 273     -48.017 -34.863  76.457  1.00 94.06           C
ATOM   1315  CG  PHE A 273     -47.584 -34.394  77.805  1.00 94.06           C
ATOM   1316  CD1 PHE A 273     -47.767 -35.197  78.907  1.00 94.06           C
ATOM   1317  CD2 PHE A 273     -46.966 -33.176  77.967  1.00 94.06           C
ATOM   1318  CE1 PHE A 273     -47.363 -34.784  80.155  1.00 94.06           C
ATOM   1319  CE2 PHE A 273     -46.560 -32.759  79.214  1.00 94.06           C
ATOM   1320  CZ  PHE A 273     -46.759 -33.560  80.311  1.00 94.06           C
ATOM   1321  C   PHE A 273     -49.962 -33.379  76.129  1.00 94.06           C
ATOM   1322  O   PHE A 273     -50.705 -33.056  75.205  1.00 94.06           O
ATOM   1323  N   SER A 274     -49.579 -32.522  77.103  1.00 82.53           N
ATOM   1324  CA  SER A 274     -49.780 -31.100  77.006  1.00 82.53           C
ATOM   1325  CB  SER A 274     -50.997 -30.612  77.808  1.00 82.53           C
ATOM   1326  OG  SER A 274     -51.045 -29.193  77.808  1.00 82.53           O
ATOM   1327  C   SER A 274     -48.572 -30.440  77.620  1.00 82.53           C
ATOM   1328  O   SER A 274     -48.289 -30.675  78.793  1.00 82.53           O
ATOM   1329  N   ALA A 275     -47.807 -29.601  76.871  1.00101.41           N
ATOM   1330  CA  ALA A 275     -46.698 -28.982  77.553  1.00101.41           C
ATOM   1331  CB  ALA A 275     -45.370 -29.733  77.349  1.00101.41           C
ATOM   1332  C   ALA A 275     -46.442 -27.540  77.181  1.00101.41           C
ATOM   1333  O   ALA A 275     -45.856 -27.253  76.134  1.00101.41           O
ATOM   1334  N   ALA A 276     -47.001 -26.587  77.969  1.00100.84           N
ATOM   1335  CA  ALA A 276     -46.558 -25.216  78.011  1.00100.84           C
ATOM   1336  CB  ALA A 276     -47.659 -24.267  78.511  1.00100.84           C
ATOM   1337  C   ALA A 276     -45.425 -25.149  78.994  1.00100.84           C
ATOM   1338  O   ALA A 276     -44.343 -24.618  78.747  1.00100.84           O
ATOM   1339  N   ASP A 277     -45.712 -25.731  80.179  1.00 97.32           N
ATOM   1340  CA  ASP A 277     -44.839 -25.875  81.308  1.00 97.32           C
ATOM   1341  CB  ASP A 277     -45.275 -25.038  82.526  1.00 97.32           C
ATOM   1342  CG  ASP A 277     -44.248 -25.194  83.643  1.00 97.32           C
ATOM   1343  OD1 ASP A 277     -43.449 -26.167  83.593  1.00 97.32           O
ATOM   1344  OD2 ASP A 277     -44.252 -24.337  84.566  1.00 97.32           O
ATOM   1345  C   ASP A 277     -45.028 -27.308  81.658  1.00 97.32           C
ATOM   1346  O   ASP A 277     -45.959 -27.672  82.377  1.00 97.32           O
ATOM   1347  N   PRO A 278     -44.143 -28.114  81.154  1.00150.31           N
ATOM   1348  CA  PRO A 278     -44.281 -29.541  81.226  1.00150.31           C
ATOM   1349  CD  PRO A 278     -42.754 -27.710  81.006  1.00150.31           C
ATOM   1350  CB  PRO A 278     -42.948 -30.109  80.748  1.00150.31           C
ATOM   1351  CG  PRO A 278     -41.944 -29.010  81.137  1.00150.31           C
ATOM   1352  C   PRO A 278     -44.621 -30.051  82.585  1.00150.31           C
ATOM   1353  O   PRO A 278     -45.510 -30.895  82.685  1.00150.31           O
ATOM   1354  N   ILE A 279     -43.947 -29.570  83.641  1.00 97.31           N
ATOM   1355  CA  ILE A 279     -44.229 -30.125  84.929  1.00 97.31           C
ATOM   1356  CB  ILE A 279     -43.288 -29.654  86.003  1.00 97.31           C
ATOM   1357  CG2 ILE A 279     -43.430 -28.130  86.162  1.00 97.31           C
ATOM   1358  CG1 ILE A 279     -43.519 -30.457  87.295  1.00 97.31           C
ATOM   1359  CD1 ILE A 279     -42.407 -30.297  88.330  1.00 97.31           C
ATOM   1360  C   ILE A 279     -45.633 -29.795  85.340  1.00 97.31           C
ATOM   1361  O   ILE A 279     -46.362 -30.666  85.814  1.00 97.31           O
ATOM   1362  N   ARG A 280     -46.046 -28.522  85.174  1.00153.02           N
ATOM   1363  CA  ARG A 280     -47.337 -28.081  85.627  1.00153.02           C
ATOM   1364  CB  ARG A 280     -47.536 -26.561  85.505  1.00153.02           C
ATOM   1365  CG  ARG A 280     -46.632 -25.744  86.425  1.00153.02           C
ATOM   1366  CD  ARG A 280     -46.941 -24.247  86.404  1.00153.02           C
ATOM   1367  NE  ARG A 280     -46.829 -23.784  84.993  1.00153.02           N
ATOM   1368  CZ  ARG A 280     -46.778 -22.449  84.717  1.00153.02           C
ATOM   1369  NH1 ARG A 280     -46.812 -21.540  85.735  1.00153.02           N
ATOM   1370  NH2 ARG A 280     -46.686 -22.025  83.423  1.00153.02           N
ATOM   1371  C   ARG A 280     -48.452 -28.713  84.854  1.00153.02           C
ATOM   1372  O   ARG A 280     -49.389 -29.264  85.430  1.00153.02           O
ATOM   1373  N   ASP A 281     -48.348 -28.700  83.516  1.00 69.29           N
ATOM   1374  CA  ASP A 281     -49.436 -29.144  82.695  1.00 69.29           C
ATOM   1375  CB  ASP A 281     -49.131 -29.060  81.192  1.00 69.29           C
ATOM   1376  CG  ASP A 281     -49.062 -27.590  80.810  1.00 69.29           C
ATOM   1377  OD1 ASP A 281     -49.149 -26.731  81.726  1.00 69.29           O
ATOM   1378  OD2 ASP A 281     -48.925 -27.307  79.590  1.00 69.29           O
ATOM   1379  C   ASP A 281     -49.739 -30.576  83.007  1.00 69.29           C
ATOM   1380  O   ASP A 281     -50.885 -31.001  82.863  1.00 69.29           O
ATOM   1381  N   THR A 282     -48.702 -31.383  83.319  1.00160.91           N
ATOM   1382  CA  THR A 282     -48.916 -32.773  83.609  1.00160.91           C
ATOM   1383  CB  THR A 282     -47.660 -33.587  83.443  1.00160.91           C
ATOM   1384  OG1 THR A 282     -47.933 -34.961  83.678  1.00160.91           O
ATOM   1385  CG2 THR A 282     -46.566 -33.074  84.394  1.00160.91           C
ATOM   1386  C   THR A 282     -49.497 -33.059  84.963  1.00160.91           C
ATOM   1387  O   THR A 282     -50.612 -33.564  85.064  1.00160.91           O
ATOM   1388  N   ASN A 283     -48.808 -32.645  86.046  1.00 95.91           N
ATOM   1389  CA  ASN A 283     -49.214 -33.033  87.370  1.00 95.91           C
ATOM   1390  CB  ASN A 283     -48.313 -32.490  88.484  1.00 95.91           C
ATOM   1391  CG  ASN A 283     -47.110 -33.411  88.510  1.00 95.91           C
ATOM   1392  OD1 ASN A 283     -46.370 -33.470  89.489  1.00 95.91           O
ATOM   1393  ND2 ASN A 283     -46.930 -34.176  87.400  1.00 95.91           N
ATOM   1394  C   ASN A 283     -50.595 -32.547  87.600  1.00 95.91           C
ATOM   1395  O   ASN A 283     -51.381 -33.195  88.294  1.00 95.91           O
ATOM   1396  N   SER A 284     -50.925 -31.393  86.998  1.00129.59           N
ATOM   1397  CA  SER A 284     -52.247 -30.875  87.167  1.00129.59           C
ATOM   1398  CB  SER A 284     -52.489 -29.527  86.461  1.00129.59           C
ATOM   1399  OG  SER A 284     -52.392 -29.648  85.054  1.00129.59           O
ATOM   1400  C   SER A 284     -53.242 -31.902  86.689  1.00129.59           C
ATOM   1401  O   SER A 284     -54.218 -32.144  87.395  1.00129.59           O
ATOM   1402  N   GLY A 285     -52.992 -32.621  85.561  1.00 81.15           N
ATOM   1403  CA  GLY A 285     -53.976 -33.602  85.167  1.00 81.15           C
ATOM   1404  C   GLY A 285     -54.290 -33.648  83.690  1.00 81.15           C
ATOM   1405  O   GLY A 285     -55.339 -34.172  83.316  1.00 81.15           O
ATOM   1406  N   LEU A 286     -53.419 -33.113  82.805  1.00 99.31           N
ATOM   1407  CA  LEU A 286     -53.694 -33.159  81.386  1.00 99.31           C
ATOM   1408  CB  LEU A 286     -53.203 -31.890  80.670  1.00 99.31           C
ATOM   1409  CG  LEU A 286     -53.979 -30.619  81.050  1.00 99.31           C
ATOM   1410  CD1 LEU A 286     -53.441 -29.403  80.287  1.00 99.31           C
ATOM   1411  CD2 LEU A 286     -55.491 -30.807  80.855  1.00 99.31           C
ATOM   1412  C   LEU A 286     -52.981 -34.322  80.733  1.00 99.31           C
ATOM   1413  O   LEU A 286     -51.767 -34.270  80.538  1.00 99.31           O
ATOM   1414  N   VAL A 287     -53.728 -35.400  80.371  1.00128.67           N
ATOM   1415  CA  VAL A 287     -53.181 -36.535  79.654  1.00128.67           C
ATOM   1416  CB  VAL A 287     -52.449 -37.521  80.523  1.00128.67           C
ATOM   1417  CG1 VAL A 287     -51.177 -36.880  81.098  1.00128.67           C
ATOM   1418  CG2 VAL A 287     -53.429 -38.020  81.598  1.00128.67           C
ATOM   1419  C   VAL A 287     -54.306 -37.335  79.041  1.00128.67           C
ATOM   1420  O   VAL A 287     -55.349 -37.532  79.664  1.00128.67           O
ATOM   1421  N   GLY A 288     -54.100 -37.868  77.811  1.00 46.09           N
ATOM   1422  CA  GLY A 288     -55.101 -38.674  77.152  1.00 46.09           C
ATOM   1423  C   GLY A 288     -54.426 -39.711  76.295  1.00 46.09           C
ATOM   1424  O   GLY A 288     -53.242 -39.609  75.976  1.00 46.09           O
ATOM   1425  N   PRO A 289     -55.168 -40.748  75.971  1.00102.29           N
ATOM   1426  CA  PRO A 289     -54.667 -41.788  75.097  1.00102.29           C
ATOM   1427  CD  PRO A 289     -56.109 -41.277  76.944  1.00102.29           C
ATOM   1428  CB  PRO A 289     -55.394 -43.074  75.500  1.00102.29           C
ATOM   1429  CG  PRO A 289     -56.594 -42.600  76.338  1.00102.29           C
ATOM   1430  C   PRO A 289     -54.831 -41.443  73.640  1.00102.29           C
ATOM   1431  O   PRO A 289     -55.831 -40.816  73.290  1.00102.29           O
ATOM   1432  N   LEU A 290     -53.886 -41.873  72.772  1.00161.73           N
ATOM   1433  CA  LEU A 290     -53.945 -41.591  71.356  1.00161.73           C
ATOM   1434  CB  LEU A 290     -52.935 -40.497  70.951  1.00161.73           C
ATOM   1435  CG  LEU A 290     -52.944 -39.972  69.493  1.00161.73           C
ATOM   1436  CD1 LEU A 290     -51.733 -39.066  69.290  1.00161.73           C
ATOM   1437  CD2 LEU A 290     -52.971 -41.044  68.397  1.00161.73           C
ATOM   1438  C   LEU A 290     -53.496 -42.840  70.648  1.00161.73           C
ATOM   1439  O   LEU A 290     -52.331 -43.217  70.737  1.00161.73           O
ATOM   1440  N   LEU A 291     -54.374 -43.491  69.864  1.00 80.52           N
ATOM   1441  CA  LEU A 291     -53.938 -44.709  69.230  1.00 80.52           C
ATOM   1442  CB  LEU A 291     -54.900 -45.890  69.443  1.00 80.52           C
ATOM   1443  CG  LEU A 291     -55.018 -46.340  70.909  1.00 80.52           C
ATOM   1444  CD1 LEU A 291     -55.954 -47.552  71.039  1.00 80.52           C
ATOM   1445  CD2 LEU A 291     -53.635 -46.579  71.539  1.00 80.52           C
ATOM   1446  C   LEU A 291     -53.807 -44.527  67.739  1.00 80.52           C
ATOM   1447  O   LEU A 291     -54.520 -43.726  67.134  1.00 80.52           O
ATOM   1448  N   VAL A 292     -52.855 -45.269  67.114  1.00149.18           N
ATOM   1449  CA  VAL A 292     -52.686 -45.224  65.678  1.00149.18           C
ATOM   1450  CB  VAL A 292     -51.489 -44.446  65.203  1.00149.18           C
ATOM   1451  CG1 VAL A 292     -51.574 -43.017  65.762  1.00149.18           C
ATOM   1452  CG2 VAL A 292     -50.205 -45.209  65.556  1.00149.18           C
ATOM   1453  C   VAL A 292     -52.485 -46.635  65.210  1.00149.18           C
ATOM   1454  O   VAL A 292     -51.803 -47.416  65.872  1.00149.18           O
ATOM   1455  N   CYS A 293     -53.023 -46.991  64.021  1.00152.86           N
ATOM   1456  CA  CYS A 293     -53.029 -48.388  63.691  1.00152.86           C
ATOM   1457  CB  CYS A 293     -54.177 -48.992  64.522  1.00152.86           C
ATOM   1458  SG  CYS A 293     -54.240 -50.782  64.713  1.00152.86           S
ATOM   1459  C   CYS A 293     -53.308 -48.581  62.215  1.00152.86           C
ATOM   1460  O   CYS A 293     -53.850 -47.703  61.547  1.00152.86           O
ATOM   1461  N   ARG A 294     -52.998 -49.791  61.693  1.00110.51           N
ATOM   1462  CA  ARG A 294     -53.097 -50.165  60.302  1.00110.51           C
ATOM   1463  CB  ARG A 294     -52.834 -51.658  60.058  1.00110.51           C
ATOM   1464  CG  ARG A 294     -51.410 -52.098  60.375  1.00110.51           C
ATOM   1465  CD  ARG A 294     -51.204 -53.606  60.251  1.00110.51           C
ATOM   1466  NE  ARG A 294     -49.752 -53.847  60.448  1.00110.51           N
ATOM   1467  CZ  ARG A 294     -48.923 -53.805  59.368  1.00110.51           C
ATOM   1468  NH1 ARG A 294     -49.438 -53.649  58.114  1.00110.51           N
ATOM   1469  NH2 ARG A 294     -47.576 -53.905  59.546  1.00110.51           N
ATOM   1470  C   ARG A 294     -54.471 -49.909  59.780  1.00110.51           C
ATOM   1471  O   ARG A 294     -55.429 -49.736  60.530  1.00110.51           O
ATOM   1472  N   ALA A 295     -54.585 -49.873  58.437  1.00 55.48           N
ATOM   1473  CA  ALA A 295     -55.847 -49.594  57.828  1.00 55.48           C
ATOM   1474  CB  ALA A 295     -55.827 -49.701  56.293  1.00 55.48           C
ATOM   1475  C   ALA A 295     -56.828 -50.592  58.337  1.00 55.48           C
ATOM   1476  O   ALA A 295     -56.545 -51.791  58.387  1.00 55.48           O
ATOM   1477  N   GLY A 296     -58.034 -50.108  58.698  1.00 86.98           N
ATOM   1478  CA  GLY A 296     -59.035 -51.047  59.105  1.00 86.98           C
ATOM   1479  C   GLY A 296     -59.405 -51.034  60.562  1.00 86.98           C
ATOM   1480  O   GLY A 296     -59.457 -52.091  61.182  1.00 86.98           O
ATOM   1481  N   ALA A 297     -59.483 -49.873  61.235  1.00 91.77           N
ATOM   1482  CA  ALA A 297     -60.163 -49.888  62.505  1.00 91.77           C
ATOM   1483  CB  ALA A 297     -59.794 -48.683  63.385  1.00 91.77           C
ATOM   1484  C   ALA A 297     -61.640 -49.819  62.270  1.00 91.77           C
ATOM   1485  O   ALA A 297     -62.432 -50.620  62.769  1.00 91.77           O
ATOM   1486  N   LEU A 298     -62.021 -48.847  61.420  1.00124.80           N
ATOM   1487  CA  LEU A 298     -63.391 -48.512  61.194  1.00124.80           C
ATOM   1488  CB  LEU A 298     -63.513 -47.388  60.146  1.00124.80           C
ATOM   1489  CG  LEU A 298     -64.912 -46.762  59.993  1.00124.80           C
ATOM   1490  CD1 LEU A 298     -65.968 -47.779  59.532  1.00124.80           C
ATOM   1491  CD2 LEU A 298     -65.304 -46.003  61.268  1.00124.80           C
ATOM   1492  C   LEU A 298     -64.048 -49.723  60.638  1.00124.80           C
ATOM   1493  O   LEU A 298     -65.100 -50.141  61.119  1.00124.80           O
ATOM   1494  N   GLY A 299     -63.447 -50.292  59.576  1.00 50.24           N
ATOM   1495  CA  GLY A 299     -63.999 -51.453  58.942  1.00 50.24           C
ATOM   1496  C   GLY A 299     -63.800 -52.712  59.732  1.00 50.24           C
ATOM   1497  O   GLY A 299     -64.745 -53.463  59.960  1.00 50.24           O
ATOM   1498  N   ALA A 300     -62.543 -52.984  60.140  1.00 60.86           N
ATOM   1499  CA  ALA A 300     -62.192 -54.215  60.798  1.00 60.86           C
ATOM   1500  CB  ALA A 300     -60.684 -54.503  60.857  1.00 60.86           C
ATOM   1501  C   ALA A 300     -62.740 -54.311  62.181  1.00 60.86           C
ATOM   1502  O   ALA A 300     -63.070 -55.401  62.631  1.00 60.86           O
ATOM   1503  N   ASP A 301     -62.789 -53.205  62.938  1.00 85.32           N
ATOM   1504  CA  ASP A 301     -63.304 -53.327  64.267  1.00 85.32           C
ATOM   1505  CB  ASP A 301     -63.233 -52.020  65.071  1.00 85.32           C
ATOM   1506  CG  ASP A 301     -63.746 -52.313  66.475  1.00 85.32           C
ATOM   1507  OD1 ASP A 301     -63.964 -53.513  66.795  1.00 85.32           O
ATOM   1508  OD2 ASP A 301     -63.925 -51.337  67.251  1.00 85.32           O
ATOM   1509  C   ASP A 301     -64.740 -53.708  64.177  1.00 85.32           C
ATOM   1510  O   ASP A 301     -65.187 -54.625  64.861  1.00 85.32           O
ATOM   1511  N   GLY A 302     -65.503 -53.023  63.307  1.00 23.45           N
ATOM   1512  CA  GLY A 302     -66.903 -53.304  63.234  1.00 23.45           C
ATOM   1513  C   GLY A 302     -67.100 -54.717  62.788  1.00 23.45           C
ATOM   1514  O   GLY A 302     -67.908 -55.450  63.355  1.00 23.45           O
ATOM   1515  N   LYS A 303     -66.353 -55.131  61.750  1.00 71.66           N
ATOM   1516  CA  LYS A 303     -66.484 -56.440  61.183  1.00 71.66           C
ATOM   1517  CB  LYS A 303     -65.622 -56.610  59.918  1.00 71.66           C
ATOM   1518  CG  LYS A 303     -66.003 -57.806  59.042  1.00 71.66           C
ATOM   1519  CD  LYS A 303     -65.412 -57.723  57.631  1.00 71.66           C
ATOM   1520  CE  LYS A 303     -65.869 -58.844  56.694  1.00 71.66           C
ATOM   1521  NZ  LYS A 303     -65.351 -58.604  55.327  1.00 71.66           N
ATOM   1522  C   LYS A 303     -66.056 -57.454  62.190  1.00 71.66           C
ATOM   1523  O   LYS A 303     -66.703 -58.488  62.350  1.00 71.66           O
ATOM   1524  N   GLN A 304     -64.959 -57.171  62.917  1.00 82.77           N
ATOM   1525  CA  GLN A 304     -64.469 -58.122  63.865  1.00 82.77           C
ATOM   1526  CB  GLN A 304     -63.221 -57.659  64.635  1.00 82.77           C
ATOM   1527  CG  GLN A 304     -62.633 -58.757  65.521  1.00 82.77           C
ATOM   1528  CD  GLN A 304     -62.029 -59.800  64.592  1.00 82.77           C
ATOM   1529  OE1 GLN A 304     -61.951 -59.591  63.382  1.00 82.77           O
ATOM   1530  NE2 GLN A 304     -61.588 -60.952  65.165  1.00 82.77           N
ATOM   1531  C   GLN A 304     -65.568 -58.318  64.842  1.00 82.77           C
ATOM   1532  O   GLN A 304     -65.870 -57.432  65.641  1.00 82.77           O
ATOM   1533  N   LYS A 305     -66.205 -59.501  64.773  1.00207.87           N
ATOM   1534  CA  LYS A 305     -67.269 -59.831  65.664  1.00207.87           C
ATOM   1535  CB  LYS A 305     -68.100 -61.036  65.194  1.00207.87           C
ATOM   1536  CG  LYS A 305     -69.333 -61.307  66.054  1.00207.87           C
ATOM   1537  CD  LYS A 305     -70.331 -62.260  65.394  1.00207.87           C
ATOM   1538  CE  LYS A 305     -71.589 -62.500  66.231  1.00207.87           C
ATOM   1539  NZ  LYS A 305     -72.503 -63.422  65.520  1.00207.87           N
ATOM   1540  C   LYS A 305     -66.598 -60.197  66.935  1.00207.87           C
ATOM   1541  O   LYS A 305     -65.481 -60.711  66.913  1.00207.87           O
ATOM   1542  N   GLY A 306     -67.249 -59.938  68.083  1.00 46.35           N
ATOM   1543  CA  GLY A 306     -66.544 -60.233  69.287  1.00 46.35           C
ATOM   1544  C   GLY A 306     -65.365 -59.321  69.270  1.00 46.35           C
ATOM   1545  O   GLY A 306     -64.222 -59.773  69.320  1.00 46.35           O
ATOM   1546  N   VAL A 307     -65.641 -58.004  69.164  1.00126.99           N
ATOM   1547  CA  VAL A 307     -64.635 -56.988  69.087  1.00126.99           C
ATOM   1548  CB  VAL A 307     -65.166 -55.602  69.306  1.00126.99           C
ATOM   1549  CG1 VAL A 307     -66.193 -55.284  68.207  1.00126.99           C
ATOM   1550  CG2 VAL A 307     -65.728 -55.522  70.735  1.00126.99           C
ATOM   1551  C   VAL A 307     -63.637 -57.238  70.157  1.00126.99           C
ATOM   1552  O   VAL A 307     -63.947 -57.836  71.183  1.00126.99           O
ATOM   1553  N   ASP A 308     -62.391 -56.796  69.917  1.00 53.70           N
ATOM   1554  CA  ASP A 308     -61.311 -57.050  70.817  1.00 53.70           C
ATOM   1555  CB  ASP A 308     -59.972 -56.458  70.343  1.00 53.70           C
ATOM   1556  CG  ASP A 308     -59.531 -57.204  69.093  1.00 53.70           C
ATOM   1557  OD1 ASP A 308     -60.212 -58.199  68.727  1.00 53.70           O
ATOM   1558  OD2 ASP A 308     -58.506 -56.791  68.487  1.00 53.70           O
ATOM   1559  C   ASP A 308     -61.610 -56.420  72.136  1.00 53.70           C
ATOM   1560  O   ASP A 308     -62.314 -55.415  72.220  1.00 53.70           O
ATOM   1561  N   LYS A 309     -61.094 -57.031  73.222  1.00114.20           N
ATOM   1562  CA  LYS A 309     -61.286 -56.435  74.507  1.00114.20           C
ATOM   1563  CB  LYS A 309     -61.620 -57.434  75.625  1.00114.20           C
ATOM   1564  CG  LYS A 309     -63.076 -57.890  75.532  1.00114.20           C
ATOM   1565  CD  LYS A 309     -64.049 -56.708  75.600  1.00114.20           C
ATOM   1566  CE  LYS A 309     -65.515 -57.076  75.369  1.00114.20           C
ATOM   1567  NZ  LYS A 309     -66.359 -55.861  75.454  1.00114.20           N
ATOM   1568  C   LYS A 309     -60.031 -55.704  74.840  1.00114.20           C
ATOM   1569  O   LYS A 309     -58.986 -56.299  75.099  1.00114.20           O
ATOM   1570  N   GLU A 310     -60.116 -54.361  74.827  1.00 53.49           N
ATOM   1571  CA  GLU A 310     -58.947 -53.575  75.079  1.00 53.49           C
ATOM   1572  CB  GLU A 310     -58.329 -52.993  73.798  1.00 53.49           C
ATOM   1573  CG  GLU A 310     -57.750 -54.073  72.883  1.00 53.49           C
ATOM   1574  CD  GLU A 310     -57.401 -53.434  71.547  1.00 53.49           C
ATOM   1575  OE1 GLU A 310     -58.342 -52.956  70.859  1.00 53.49           O
ATOM   1576  OE2 GLU A 310     -56.192 -53.419  71.193  1.00 53.49           O
ATOM   1577  C   GLU A 310     -59.312 -52.435  75.971  1.00 53.49           C
ATOM   1578  O   GLU A 310     -60.415 -51.895  75.900  1.00 53.49           O
ATOM   1579  N   PHE A 311     -58.373 -52.053  76.859  1.00 60.88           N
ATOM   1580  CA  PHE A 311     -58.605 -50.958  77.754  1.00 60.88           C
ATOM   1581  CB  PHE A 311     -58.893 -51.400  79.197  1.00 60.88           C
ATOM   1582  CG  PHE A 311     -60.125 -52.236  79.158  1.00 60.88           C
ATOM   1583  CD1 PHE A 311     -61.374 -51.656  79.174  1.00 60.88           C
ATOM   1584  CD2 PHE A 311     -60.027 -53.607  79.099  1.00 60.88           C
ATOM   1585  CE1 PHE A 311     -62.509 -52.433  79.136  1.00 60.88           C
ATOM   1586  CE2 PHE A 311     -61.158 -54.388  79.059  1.00 60.88           C
ATOM   1587  CZ  PHE A 311     -62.401 -53.802  79.079  1.00 60.88           C
ATOM   1588  C   PHE A 311     -57.350 -50.152  77.810  1.00 60.88           C
ATOM   1589  O   PHE A 311     -56.287 -50.600  77.383  1.00 60.88           O
ATOM   1590  N   PHE A 312     -57.454 -48.909  78.317  1.00163.22           N
ATOM   1591  CA  PHE A 312     -56.274 -48.110  78.459  1.00163.22           C
ATOM   1592  CB  PHE A 312     -56.403 -46.724  77.804  1.00163.22           C
ATOM   1593  CG  PHE A 312     -55.060 -46.078  77.817  1.00163.22           C
ATOM   1594  CD1 PHE A 312     -54.626 -45.369  78.913  1.00163.22           C
ATOM   1595  CD2 PHE A 312     -54.234 -46.187  76.723  1.00163.22           C
ATOM   1596  CE1 PHE A 312     -53.385 -44.774  78.912  1.00163.22           C
ATOM   1597  CE2 PHE A 312     -52.993 -45.596  76.716  1.00163.22           C
ATOM   1598  CZ  PHE A 312     -52.567 -44.889  77.814  1.00163.22           C
ATOM   1599  C   PHE A 312     -56.062 -47.903  79.932  1.00163.22           C
ATOM   1600  O   PHE A 312     -56.902 -47.319  80.618  1.00163.22           O
ATOM   1601  N   LEU A 313     -54.916 -48.395  80.448  1.00103.44           N
ATOM   1602  CA  LEU A 313     -54.564 -48.252  81.835  1.00103.44           C
ATOM   1603  CB  LEU A 313     -53.938 -49.528  82.427  1.00103.44           C
ATOM   1604  CG  LEU A 313     -54.896 -50.736  82.468  1.00103.44           C
ATOM   1605  CD1 LEU A 313     -55.374 -51.119  81.058  1.00103.44           C
ATOM   1606  CD2 LEU A 313     -54.264 -51.925  83.210  1.00103.44           C
ATOM   1607  C   LEU A 313     -53.525 -47.175  81.885  1.00103.44           C
ATOM   1608  O   LEU A 313     -52.523 -47.244  81.177  1.00103.44           O
ATOM   1609  N   LEU A 314     -53.728 -46.144  82.727  1.00140.76           N
ATOM   1610  CA  LEU A 314     -52.805 -45.042  82.732  1.00140.76           C
ATOM   1611  CB  LEU A 314     -53.599 -43.722  82.579  1.00140.76           C
ATOM   1612  CG  LEU A 314     -52.804 -42.421  82.384  1.00140.76           C
ATOM   1613  CD1 LEU A 314     -53.757 -41.231  82.193  1.00140.76           C
ATOM   1614  CD2 LEU A 314     -51.845 -42.166  83.545  1.00140.76           C
ATOM   1615  C   LEU A 314     -52.044 -45.069  84.032  1.00140.76           C
ATOM   1616  O   LEU A 314     -52.468 -44.470  85.018  1.00140.76           O
ATOM   1617  N   PHE A 315     -50.858 -45.724  84.060  1.00 96.49           N
ATOM   1618  CA  PHE A 315     -50.123 -45.854  85.298  1.00 96.49           C
ATOM   1619  CB  PHE A 315     -49.006 -46.913  85.233  1.00 96.49           C
ATOM   1620  CG  PHE A 315     -49.614 -48.266  85.058  1.00 96.49           C
ATOM   1621  CD1 PHE A 315     -50.023 -48.696  83.816  1.00 96.49           C
ATOM   1622  CD2 PHE A 315     -49.764 -49.112  86.133  1.00 96.49           C
ATOM   1623  CE1 PHE A 315     -50.578 -49.944  83.651  1.00 96.49           C
ATOM   1624  CE2 PHE A 315     -50.318 -50.361  85.974  1.00 96.49           C
ATOM   1625  CZ  PHE A 315     -50.726 -50.780  84.731  1.00 96.49           C
ATOM   1626  C   PHE A 315     -49.463 -44.532  85.607  1.00 96.49           C
ATOM   1627  O   PHE A 315     -48.354 -44.272  85.140  1.00 96.49           O
ATOM   1628  N   THR A 316     -50.106 -43.694  86.464  1.00162.65           N
ATOM   1629  CA  THR A 316     -49.630 -42.341  86.677  1.00162.65           C
ATOM   1630  CB  THR A 316     -50.480 -41.304  86.007  1.00162.65           C
ATOM   1631  OG1 THR A 316     -49.858 -40.032  86.105  1.00162.65           O
ATOM   1632  CG2 THR A 316     -51.859 -41.274  86.690  1.00162.65           C
ATOM   1633  C   THR A 316     -49.519 -41.897  88.128  1.00162.65           C
ATOM   1634  O   THR A 316     -50.296 -42.261  89.009  1.00162.65           O
ATOM   1635  N   VAL A 317     -48.443 -41.115  88.365  1.00233.61           N
ATOM   1636  CA  VAL A 317     -47.861 -40.466  89.530  1.00233.61           C
ATOM   1637  CB  VAL A 317     -46.384 -40.687  89.644  1.00233.61           C
ATOM   1638  CG1 VAL A 317     -46.164 -42.103  90.199  1.00233.61           C
ATOM   1639  CG2 VAL A 317     -45.767 -40.514  88.249  1.00233.61           C
ATOM   1640  C   VAL A 317     -48.162 -39.022  89.896  1.00233.61           C
ATOM   1641  O   VAL A 317     -47.252 -38.404  90.447  1.00233.61           O
ATOM   1642  N   LEU A 318     -49.279 -38.364  89.515  1.00141.81           N
ATOM   1643  CA  LEU A 318     -49.436 -36.942  89.800  1.00141.81           C
ATOM   1644  CB  LEU A 318     -50.858 -36.421  89.522  1.00141.81           C
ATOM   1645  CG  LEU A 318     -51.301 -36.570  88.055  1.00141.81           C
ATOM   1646  CD1 LEU A 318     -50.430 -35.724  87.114  1.00141.81           C
ATOM   1647  CD2 LEU A 318     -51.375 -38.049  87.643  1.00141.81           C
ATOM   1648  C   LEU A 318     -49.115 -36.563  91.230  1.00141.81           C
ATOM   1649  O   LEU A 318     -49.491 -37.248  92.182  1.00141.81           O
ATOM   1650  N   ASP A 319     -48.374 -35.432  91.399  1.00 88.08           N
ATOM   1651  CA  ASP A 319     -47.994 -34.935  92.701  1.00 88.08           C
ATOM   1652  CB  ASP A 319     -46.470 -34.828  92.891  1.00 88.08           C
ATOM   1653  CG  ASP A 319     -46.190 -34.536  94.359  1.00 88.08           C
ATOM   1654  OD1 ASP A 319     -46.446 -35.433  95.207  1.00 88.08           O
ATOM   1655  OD2 ASP A 319     -45.717 -33.405  94.651  1.00 88.08           O
ATOM   1656  C   ASP A 319     -48.562 -33.549  92.870  1.00 88.08           C
ATOM   1657  O   ASP A 319     -48.127 -32.600  92.226  1.00 88.08           O
ATOM   1658  N   GLU A 320     -49.498 -33.382  93.821  1.00136.87           N
ATOM   1659  CA  GLU A 320     -50.255 -32.174  94.031  1.00136.87           C
ATOM   1660  CB  GLU A 320     -51.370 -32.319  95.081  1.00136.87           C
ATOM   1661  CG  GLU A 320     -52.465 -33.294  94.640  1.00136.87           C
ATOM   1662  CD  GLU A 320     -52.864 -32.943  93.211  1.00136.87           C
ATOM   1663  OE1 GLU A 320     -53.484 -31.865  93.009  1.00136.87           O
ATOM   1664  OE2 GLU A 320     -52.543 -33.752  92.300  1.00136.87           O
ATOM   1665  C   GLU A 320     -49.383 -31.012  94.410  1.00136.87           C
ATOM   1666  O   GLU A 320     -49.833 -29.869  94.371  1.00136.87           O
ATOM   1667  N   ASN A 321     -48.158 -31.254  94.903  1.00 68.72           N
ATOM   1668  CA  ASN A 321     -47.294 -30.146  95.211  1.00 68.72           C
ATOM   1669  CB  ASN A 321     -45.968 -30.603  95.841  1.00 68.72           C
ATOM   1670  CG  ASN A 321     -46.283 -31.336  97.135  1.00 68.72           C
ATOM   1671  OD1 ASN A 321     -46.538 -32.539  97.142  1.00 68.72           O
ATOM   1672  ND2 ASN A 321     -46.259 -30.593  98.270  1.00 68.72           N
ATOM   1673  C   ASN A 321     -46.947 -29.449  93.922  1.00 68.72           C
ATOM   1674  O   ASN A 321     -46.896 -28.221  93.857  1.00 68.72           O
ATOM   1675  N   LYS A 322     -46.675 -30.263  92.881  1.00189.53           N
ATOM   1676  CA  LYS A 322     -46.283 -29.953  91.528  1.00189.53           C
ATOM   1677  CB  LYS A 322     -45.683 -31.158  90.789  1.00189.53           C
ATOM   1678  CG  LYS A 322     -44.376 -31.681  91.392  1.00189.53           C
ATOM   1679  CD  LYS A 322     -43.235 -30.660  91.407  1.00189.53           C
ATOM   1680  CE  LYS A 322     -42.935 -30.090  92.795  1.00189.53           C
ATOM   1681  NZ  LYS A 322     -44.068 -29.269  93.270  1.00189.53           N
ATOM   1682  C   LYS A 322     -47.429 -29.442  90.699  1.00189.53           C
ATOM   1683  O   LYS A 322     -47.253 -29.139  89.521  1.00189.53           O
ATOM   1684  N   SER A 323     -48.653 -29.437  91.249  1.00 92.61           N
ATOM   1685  CA  SER A 323     -49.854 -29.125  90.518  1.00 92.61           C
ATOM   1686  CB  SER A 323     -51.127 -29.296  91.374  1.00 92.61           C
ATOM   1687  OG  SER A 323     -52.297 -29.265  90.568  1.00 92.61           O
ATOM   1688  C   SER A 323     -49.818 -27.736  89.952  1.00 92.61           C
ATOM   1689  O   SER A 323     -48.779 -27.084  89.894  1.00 92.61           O
ATOM   1690  N   TRP A 324     -50.959 -27.312  89.375  1.00 86.85           N
ATOM   1691  CA  TRP A 324     -51.136 -25.998  88.843  1.00 86.85           C
ATOM   1692  CB  TRP A 324     -52.383 -25.879  87.946  1.00 86.85           C
ATOM   1693  CG  TRP A 324     -53.697 -26.145  88.635  1.00 86.85           C
ATOM   1694  CD2 TRP A 324     -54.531 -25.116  89.182  1.00 86.85           C
ATOM   1695  CD1 TRP A 324     -54.349 -27.326  88.841  1.00 86.85           C
ATOM   1696  NE1 TRP A 324     -55.540 -27.094  89.489  1.00 86.85           N
ATOM   1697  CE2 TRP A 324     -55.666 -25.737  89.703  1.00 86.85           C
ATOM   1698  CE3 TRP A 324     -54.369 -23.761  89.237  1.00 86.85           C
ATOM   1699  CZ2 TRP A 324     -56.660 -25.009  90.291  1.00 86.85           C
ATOM   1700  CZ3 TRP A 324     -55.367 -23.030  89.838  1.00 86.85           C
ATOM   1701  CH2 TRP A 324     -56.490 -23.643  90.354  1.00 86.85           C
ATOM   1702  C   TRP A 324     -51.226 -25.035  89.981  1.00 86.85           C
ATOM   1703  O   TRP A 324     -50.865 -23.867  89.841  1.00 86.85           O
ATOM   1704  N   TYR A 325     -51.710 -25.494  91.154  1.00 77.26           N
ATOM   1705  CA  TYR A 325     -51.923 -24.530  92.193  1.00 77.26           C
ATOM   1706  CB  TYR A 325     -53.358 -24.521  92.755  1.00 77.26           C
ATOM   1707  CG  TYR A 325     -53.488 -25.757  93.568  1.00 77.26           C
ATOM   1708  CD1 TYR A 325     -53.772 -26.957  92.961  1.00 77.26           C
ATOM   1709  CD2 TYR A 325     -53.298 -25.717  94.931  1.00 77.26           C
ATOM   1710  CE1 TYR A 325     -53.877 -28.105  93.706  1.00 77.26           C
ATOM   1711  CE2 TYR A 325     -53.401 -26.860  95.681  1.00 77.26           C
ATOM   1712  CZ  TYR A 325     -53.691 -28.051  95.066  1.00 77.26           C
ATOM   1713  OH  TYR A 325     -53.792 -29.221  95.839  1.00 77.26           O
ATOM   1714  C   TYR A 325     -51.008 -24.764  93.347  1.00 77.26           C
ATOM   1715  O   TYR A 325     -50.585 -25.883  93.633  1.00 77.26           O
ATOM   1716  N   SER A 326     -50.671 -23.650  94.024  1.00 61.39           N
ATOM   1717  CA  SER A 326     -49.855 -23.637  95.199  1.00 61.39           C
ATOM   1718  CB  SER A 326     -48.510 -22.914  95.021  1.00 61.39           C
ATOM   1719  OG  SER A 326     -48.729 -21.535  94.760  1.00 61.39           O
ATOM   1720  C   SER A 326     -50.639 -22.852  96.188  1.00 61.39           C
ATOM   1721  O   SER A 326     -51.820 -22.587  95.976  1.00 61.39           O
ATOM   1722  N   ASN A 327     -50.025 -22.492  97.326  1.00200.67           N
ATOM   1723  CA  ASN A 327     -50.795 -21.717  98.246  1.00200.67           C
ATOM   1724  CB  ASN A 327     -50.391 -21.942  99.715  1.00200.67           C
ATOM   1725  CG  ASN A 327     -51.375 -21.200 100.610  1.00200.67           C
ATOM   1726  OD1 ASN A 327     -52.231 -21.804 101.254  1.00200.67           O
ATOM   1727  ND2 ASN A 327     -51.247 -19.847 100.656  1.00200.67           N
ATOM   1728  C   ASN A 327     -50.557 -20.280  97.915  1.00200.67           C
ATOM   1729  O   ASN A 327     -49.648 -19.650  98.455  1.00200.67           O
ATOM   1730  N   ALA A 328     -51.378 -19.720  97.006  1.00285.97           N
ATOM   1731  CA  ALA A 328     -51.233 -18.331  96.685  1.00285.97           C
ATOM   1732  CB  ALA A 328     -50.137 -18.051  95.644  1.00285.97           C
ATOM   1733  C   ALA A 328     -52.525 -17.873  96.092  1.00285.97           C
ATOM   1734  O   ALA A 328     -53.226 -18.644  95.439  1.00285.97           O
ATOM   1735  N   ASN A 329     -52.885 -16.595  96.316  1.00289.28           N
ATOM   1736  CA  ASN A 329     -54.102 -16.107  95.740  1.00289.28           C
ATOM   1737  CB  ASN A 329     -55.323 -16.259  96.662  1.00289.28           C
ATOM   1738  CG  ASN A 329     -56.560 -15.893  95.854  1.00289.28           C
ATOM   1739  OD1 ASN A 329     -57.537 -15.371  96.387  1.00289.28           O
ATOM   1740  ND2 ASN A 329     -56.521 -16.178  94.524  1.00289.28           N
ATOM   1741  C   ASN A 329     -53.927 -14.646  95.492  1.00289.28           C
ATOM   1742  O   ASN A 329     -53.107 -13.994  96.137  1.00289.28           O
ATOM   1743  N   GLN A 330     -54.684 -14.092  94.524  1.00251.15           N
ATOM   1744  CA  GLN A 330     -54.596 -12.680  94.310  1.00251.15           C
ATOM   1745  CB  GLN A 330     -54.769 -12.235  92.849  1.00251.15           C
ATOM   1746  CG  GLN A 330     -54.706 -10.713  92.703  1.00251.15           C
ATOM   1747  CD  GLN A 330     -55.007 -10.346  91.258  1.00251.15           C
ATOM   1748  OE1 GLN A 330     -54.413 -10.885  90.326  1.00251.15           O
ATOM   1749  NE2 GLN A 330     -55.966  -9.402  91.064  1.00251.15           N
ATOM   1750  C   GLN A 330     -55.730 -12.072  95.056  1.00251.15           C
ATOM   1751  O   GLN A 330     -56.879 -12.127  94.619  1.00251.15           O
ATOM   1752  N   ALA A 331     -55.430 -11.476  96.220  1.00278.61           N
ATOM   1753  CA  ALA A 331     -56.460 -10.860  96.995  1.00278.61           C
ATOM   1754  CB  ALA A 331     -57.358 -11.861  97.740  1.00278.61           C
ATOM   1755  C   ALA A 331     -55.766 -10.046  98.027  1.00278.61           C
ATOM   1756  O   ALA A 331     -54.565 -10.197  98.244  1.00278.61           O
ATOM   1757  N   ALA A 332     -56.504  -9.137  98.685  1.00244.59           N
ATOM   1758  CA  ALA A 332     -55.855  -8.369  99.699  1.00244.59           C
ATOM   1759  CB  ALA A 332     -56.349  -6.916  99.795  1.00244.59           C
ATOM   1760  C   ALA A 332     -56.166  -9.032 100.994  1.00244.59           C
ATOM   1761  O   ALA A 332     -57.327  -9.277 101.318  1.00244.59           O
ATOM   1762  N   ALA A 333     -55.113  -9.360 101.761  1.00265.36           N
ATOM   1763  CA  ALA A 333     -55.303  -9.987 103.032  1.00265.36           C
ATOM   1764  CB  ALA A 333     -54.899 -11.471 103.054  1.00265.36           C
ATOM   1765  C   ALA A 333     -54.395  -9.279 103.973  1.00265.36           C
ATOM   1766  O   ALA A 333     -53.327  -8.812 103.578  1.00265.36           O
ATOM   1767  N   MET A 334     -54.804  -9.155 105.248  1.00184.63           N
ATOM   1768  CA  MET A 334     -53.928  -8.494 106.162  1.00184.63           C
ATOM   1769  CB  MET A 334     -54.658  -7.567 107.148  1.00184.63           C
ATOM   1770  CG  MET A 334     -55.311  -6.358 106.473  1.00184.63           C
ATOM   1771  SD  MET A 334     -56.180  -5.236 107.610  1.00184.63           S
ATOM   1772  CE  MET A 334     -54.675  -4.637 108.433  1.00184.63           C
ATOM   1773  C   MET A 334     -53.244  -9.555 106.955  1.00184.63           C
ATOM   1774  O   MET A 334     -53.628  -9.853 108.084  1.00184.63           O
ATOM   1775  N   LEU A 335     -52.203 -10.160 106.354  1.00319.22           N
ATOM   1776  CA  LEU A 335     -51.433 -11.162 107.025  1.00319.22           C
ATOM   1777  CB  LEU A 335     -52.015 -12.584 106.926  1.00319.22           C
ATOM   1778  CG  LEU A 335     -51.161 -13.641 107.656  1.00319.22           C
ATOM   1779  CD1 LEU A 335     -51.080 -13.356 109.165  1.00319.22           C
ATOM   1780  CD2 LEU A 335     -51.645 -15.067 107.348  1.00319.22           C
ATOM   1781  C   LEU A 335     -50.099 -11.181 106.362  1.00319.22           C
ATOM   1782  O   LEU A 335     -49.971 -10.819 105.194  1.00319.22           O
ATOM   1783  N   ASP A 336     -49.057 -11.584 107.109  1.00 71.18           N
ATOM   1784  CA  ASP A 336     -47.760 -11.660 106.515  1.00 71.18           C
ATOM   1785  CB  ASP A 336     -46.686 -12.136 107.506  1.00 71.18           C
ATOM   1786  CG  ASP A 336     -46.514 -11.055 108.562  1.00 71.18           C
ATOM   1787  OD1 ASP A 336     -47.016  -9.921 108.337  1.00 71.18           O
ATOM   1788  OD2 ASP A 336     -45.878 -11.349 109.609  1.00 71.18           O
ATOM   1789  C   ASP A 336     -47.870 -12.690 105.442  1.00 71.18           C
ATOM   1790  O   ASP A 336     -47.381 -12.508 104.329  1.00 71.18           O
ATOM   1791  N   PHE A 337     -48.556 -13.802 105.762  1.00240.61           N
ATOM   1792  CA  PHE A 337     -48.721 -14.863 104.819  1.00240.61           C
ATOM   1793  CB  PHE A 337     -48.922 -16.226 105.506  1.00240.61           C
ATOM   1794  CG  PHE A 337     -48.952 -17.278 104.457  1.00240.61           C
ATOM   1795  CD1 PHE A 337     -47.789 -17.714 103.865  1.00240.61           C
ATOM   1796  CD2 PHE A 337     -50.148 -17.814 104.055  1.00240.61           C
ATOM   1797  CE1 PHE A 337     -47.820 -18.684 102.890  1.00240.61           C
ATOM   1798  CE2 PHE A 337     -50.183 -18.782 103.085  1.00240.61           C
ATOM   1799  CZ  PHE A 337     -49.022 -19.221 102.497  1.00240.61           C
ATOM   1800  C   PHE A 337     -49.905 -14.523 103.966  1.00240.61           C
ATOM   1801  O   PHE A 337     -50.835 -13.855 104.415  1.00240.61           O
ATOM   1802  N   ARG A 338     -49.885 -14.969 102.693  1.00306.79           N
ATOM   1803  CA  ARG A 338     -50.922 -14.652 101.750  1.00306.79           C
ATOM   1804  CB  ARG A 338     -50.526 -14.905 100.285  1.00306.79           C
ATOM   1805  CG  ARG A 338     -50.079 -16.336  99.984  1.00306.79           C
ATOM   1806  CD  ARG A 338     -48.697 -16.658 100.554  1.00306.79           C
ATOM   1807  NE  ARG A 338     -47.816 -15.503 100.221  1.00306.79           N
ATOM   1808  CZ  ARG A 338     -47.211 -15.403  99.001  1.00306.79           C
ATOM   1809  NH1 ARG A 338     -47.371 -16.384  98.065  1.00306.79           N
ATOM   1810  NH2 ARG A 338     -46.444 -14.310  98.720  1.00306.79           N
ATOM   1811  C   ARG A 338     -52.162 -15.422 102.070  1.00306.79           C
ATOM   1812  O   ARG A 338     -52.137 -16.392 102.824  1.00306.79           O
ATOM   1813  N   LEU A 339     -53.305 -14.976 101.513  1.00290.83           N
ATOM   1814  CA  LEU A 339     -54.554 -15.599 101.837  1.00290.83           C
ATOM   1815  CB  LEU A 339     -55.754 -14.639 101.729  1.00290.83           C
ATOM   1816  CG  LEU A 339     -57.107 -15.297 102.059  1.00290.83           C
ATOM   1817  CD1 LEU A 339     -57.154 -15.786 103.514  1.00290.83           C
ATOM   1818  CD2 LEU A 339     -58.280 -14.367 101.706  1.00290.83           C
ATOM   1819  C   LEU A 339     -54.834 -16.742 100.915  1.00290.83           C
ATOM   1820  O   LEU A 339     -55.115 -16.555  99.732  1.00290.83           O
ATOM   1821  N   LEU A 340     -54.732 -17.971 101.456  1.00356.87           N
ATOM   1822  CA  LEU A 340     -55.131 -19.172 100.780  1.00356.87           C
ATOM   1823  CB  LEU A 340     -54.021 -19.856  99.958  1.00356.87           C
ATOM   1824  CG  LEU A 340     -54.491 -21.059  99.109  1.00356.87           C
ATOM   1825  CD1 LEU A 340     -54.933 -22.249  99.975  1.00356.87           C
ATOM   1826  CD2 LEU A 340     -55.564 -20.634  98.093  1.00356.87           C
ATOM   1827  C   LEU A 340     -55.516 -20.079 101.903  1.00356.87           C
ATOM   1828  O   LEU A 340     -54.851 -20.088 102.937  1.00356.87           O
ATOM   1829  N   SER A 341     -56.609 -20.850 101.762  1.00225.51           N
ATOM   1830  CA  SER A 341     -56.979 -21.650 102.890  1.00225.51           C
ATOM   1831  CB  SER A 341     -58.259 -21.161 103.588  1.00225.51           C
ATOM   1832  OG  SER A 341     -58.044 -19.876 104.154  1.00225.51           O
ATOM   1833  C   SER A 341     -57.212 -23.058 102.454  1.00225.51           C
ATOM   1834  O   SER A 341     -57.418 -23.348 101.276  1.00225.51           O
ATOM   1835  N   GLU A 342     -57.155 -23.975 103.439  1.00219.64           N
ATOM   1836  CA  GLU A 342     -57.375 -25.372 103.224  1.00219.64           C
ATOM   1837  CB  GLU A 342     -56.138 -26.255 103.462  1.00219.64           C
ATOM   1838  CG  GLU A 342     -55.057 -26.132 102.389  1.00219.64           C
ATOM   1839  CD  GLU A 342     -53.917 -27.063 102.778  1.00219.64           C
ATOM   1840  OE1 GLU A 342     -53.825 -27.425 103.982  1.00219.64           O
ATOM   1841  OE2 GLU A 342     -53.120 -27.425 101.872  1.00219.64           O
ATOM   1842  C   GLU A 342     -58.375 -25.801 104.243  1.00219.64           C
ATOM   1843  O   GLU A 342     -58.909 -24.986 104.993  1.00219.64           O
ATOM   1844  N   ASP A 343     -58.671 -27.112 104.270  1.00159.44           N
ATOM   1845  CA  ASP A 343     -59.592 -27.619 105.238  1.00159.44           C
ATOM   1846  CB  ASP A 343     -59.969 -29.094 105.017  1.00159.44           C
ATOM   1847  CG  ASP A 343     -60.731 -29.219 103.705  1.00159.44           C
ATOM   1848  OD1 ASP A 343     -61.476 -28.268 103.348  1.00159.44           O
ATOM   1849  OD2 ASP A 343     -60.566 -30.274 103.037  1.00159.44           O
ATOM   1850  C   ASP A 343     -58.882 -27.542 106.548  1.00159.44           C
ATOM   1851  O   ASP A 343     -57.666 -27.361 106.596  1.00159.44           O
ATOM   1852  N   ILE A 344     -59.632 -27.650 107.659  1.00 69.88           N
ATOM   1853  CA  ILE A 344     -58.986 -27.575 108.932  1.00 69.88           C
ATOM   1854  CB  ILE A 344     -59.749 -26.736 109.912  1.00 69.88           C
ATOM   1855  CG2 ILE A 344     -59.030 -26.811 111.269  1.00 69.88           C
ATOM   1856  CG1 ILE A 344     -59.909 -25.305 109.375  1.00 69.88           C
ATOM   1857  CD1 ILE A 344     -60.925 -24.476 110.159  1.00 69.88           C
ATOM   1858  C   ILE A 344     -58.947 -28.963 109.476  1.00 69.88           C
ATOM   1859  O   ILE A 344     -59.966 -29.499 109.907  1.00 69.88           O
ATOM   1860  N   GLU A 345     -57.758 -29.596 109.447  1.00173.04           N
ATOM   1861  CA  GLU A 345     -57.666 -30.919 109.985  1.00173.04           C
ATOM   1862  CB  GLU A 345     -57.786 -32.035 108.935  1.00173.04           C
ATOM   1863  CG  GLU A 345     -59.181 -32.216 108.344  1.00173.04           C
ATOM   1864  CD  GLU A 345     -59.080 -33.355 107.340  1.00173.04           C
ATOM   1865  OE1 GLU A 345     -58.455 -33.144 106.266  1.00173.04           O
ATOM   1866  OE2 GLU A 345     -59.615 -34.456 107.639  1.00173.04           O
ATOM   1867  C   GLU A 345     -56.308 -31.093 110.572  1.00173.04           C
ATOM   1868  O   GLU A 345     -55.311 -30.933 109.870  1.00173.04           O
ATOM   1869  N   GLY A 346     -56.255 -31.424 111.881  1.00 41.52           N
ATOM   1870  CA  GLY A 346     -55.032 -31.732 112.567  1.00 41.52           C
ATOM   1871  C   GLY A 346     -54.022 -30.681 112.258  1.00 41.52           C
ATOM   1872  O   GLY A 346     -54.270 -29.485 112.410  1.00 41.52           O
ATOM   1873  N   PHE A 347     -52.837 -31.137 111.811  1.00144.19           N
ATOM   1874  CA  PHE A 347     -51.785 -30.250 111.422  1.00144.19           C
ATOM   1875  CB  PHE A 347     -50.373 -30.850 111.564  1.00144.19           C
ATOM   1876  CG  PHE A 347     -50.215 -31.941 110.555  1.00144.19           C
ATOM   1877  CD1 PHE A 347     -50.704 -33.209 110.774  1.00144.19           C
ATOM   1878  CD2 PHE A 347     -49.555 -31.689 109.376  1.00144.19           C
ATOM   1879  CE1 PHE A 347     -50.546 -34.198 109.829  1.00144.19           C
ATOM   1880  CE2 PHE A 347     -49.393 -32.669 108.427  1.00144.19           C
ATOM   1881  CZ  PHE A 347     -49.890 -33.929 108.653  1.00144.19           C
ATOM   1882  C   PHE A 347     -51.994 -29.970 109.975  1.00144.19           C
ATOM   1883  O   PHE A 347     -52.599 -30.769 109.263  1.00144.19           O
ATOM   1884  N   GLN A 348     -51.515 -28.803 109.506  1.00 51.38           N
ATOM   1885  CA  GLN A 348     -51.652 -28.507 108.113  1.00 51.38           C
ATOM   1886  CB  GLN A 348     -51.253 -27.067 107.751  1.00 51.38           C
ATOM   1887  CG  GLN A 348     -51.396 -26.753 106.262  1.00 51.38           C
ATOM   1888  CD  GLN A 348     -50.976 -25.307 106.052  1.00 51.38           C
ATOM   1889  OE1 GLN A 348     -51.451 -24.401 106.734  1.00 51.38           O
ATOM   1890  NE2 GLN A 348     -50.054 -25.083 105.078  1.00 51.38           N
ATOM   1891  C   GLN A 348     -50.729 -29.430 107.394  1.00 51.38           C
ATOM   1892  O   GLN A 348     -49.545 -29.508 107.714  1.00 51.38           O
ATOM   1893  N   ASP A 349     -51.266 -30.167 106.402  1.00162.72           N
ATOM   1894  CA  ASP A 349     -50.470 -31.122 105.693  1.00162.72           C
ATOM   1895  CB  ASP A 349     -51.095 -32.526 105.676  1.00162.72           C
ATOM   1896  CG  ASP A 349     -50.038 -33.511 105.209  1.00162.72           C
ATOM   1897  OD1 ASP A 349     -48.850 -33.102 105.111  1.00162.72           O
ATOM   1898  OD2 ASP A 349     -50.407 -34.687 104.948  1.00162.72           O
ATOM   1899  C   ASP A 349     -50.349 -30.656 104.278  1.00162.72           C
ATOM   1900  O   ASP A 349     -51.259 -30.030 103.735  1.00162.72           O
ATOM   1901  N   SER A 350     -49.195 -30.952 103.650  1.00 93.33           N
ATOM   1902  CA  SER A 350     -48.928 -30.526 102.309  1.00 93.33           C
ATOM   1903  CB  SER A 350     -47.427 -30.480 101.974  1.00 93.33           C
ATOM   1904  OG  SER A 350     -47.228 -29.919 100.686  1.00 93.33           O
ATOM   1905  C   SER A 350     -49.609 -31.472 101.361  1.00 93.33           C
ATOM   1906  O   SER A 350     -50.282 -32.411 101.783  1.00 93.33           O
ATOM   1907  N   ASN A 351     -49.454 -31.222 100.042  1.00 68.20           N
ATOM   1908  CA  ASN A 351     -50.108 -31.954  98.988  1.00 68.20           C
ATOM   1909  CB  ASN A 351     -50.001 -31.266  97.615  1.00 68.20           C
ATOM   1910  CG  ASN A 351     -50.655 -29.897  97.682  1.00 68.20           C
ATOM   1911  OD1 ASN A 351     -51.858 -29.734  97.483  1.00 68.20           O
ATOM   1912  ND2 ASN A 351     -49.816 -28.868  97.975  1.00 68.20           N
ATOM   1913  C   ASN A 351     -49.478 -33.301  98.777  1.00 68.20           C
ATOM   1914  O   ASN A 351     -48.315 -33.518  99.113  1.00 68.20           O
ATOM   1915  N   ARG A 352     -50.259 -34.260  98.217  1.00124.07           N
ATOM   1916  CA  ARG A 352     -49.696 -35.550  97.914  1.00124.07           C
ATOM   1917  CB  ARG A 352     -49.271 -36.312  99.178  1.00124.07           C
ATOM   1918  CG  ARG A 352     -48.464 -37.574  98.891  1.00124.07           C
ATOM   1919  CD  ARG A 352     -47.916 -38.230 100.156  1.00124.07           C
ATOM   1920  NE  ARG A 352     -47.049 -37.222 100.830  1.00124.07           N
ATOM   1921  CZ  ARG A 352     -45.751 -37.071 100.439  1.00124.07           C
ATOM   1922  NH1 ARG A 352     -45.250 -37.843  99.430  1.00124.07           N
ATOM   1923  NH2 ARG A 352     -44.958 -36.141 101.047  1.00124.07           N
ATOM   1924  C   ARG A 352     -50.699 -36.410  97.166  1.00124.07           C
ATOM   1925  O   ARG A 352     -51.905 -36.203  97.283  1.00124.07           O
ATOM   1926  N   MET A 353     -50.192 -37.373  96.345  1.00132.68           N
ATOM   1927  CA  MET A 353     -50.908 -38.401  95.593  1.00132.68           C
ATOM   1928  CB  MET A 353     -51.882 -37.878  94.519  1.00132.68           C
ATOM   1929  CG  MET A 353     -53.216 -37.364  95.068  1.00132.68           C
ATOM   1930  SD  MET A 353     -54.352 -36.754  93.785  1.00132.68           S
ATOM   1931  CE  MET A 353     -55.755 -36.438  94.894  1.00132.68           C
ATOM   1932  C   MET A 353     -49.864 -39.234  94.872  1.00132.68           C
ATOM   1933  O   MET A 353     -48.728 -38.794  94.723  1.00132.68           O
ATOM   1934  N   HIS A 354     -50.128 -40.549  94.670  1.00223.21           N
ATOM   1935  CA  HIS A 354     -49.256 -41.480  93.972  1.00223.21           C
ATOM   1936  ND1 HIS A 354     -47.209 -44.310  93.982  1.00223.21           N
ATOM   1937  CG  HIS A 354     -47.250 -43.016  94.452  1.00223.21           C
ATOM   1938  CB  HIS A 354     -48.488 -42.357  94.991  1.00223.21           C
ATOM   1939  NE2 HIS A 354     -45.170 -43.469  93.707  1.00223.21           N
ATOM   1940  CD2 HIS A 354     -45.996 -42.518  94.279  1.00223.21           C
ATOM   1941  CE1 HIS A 354     -45.945 -44.528  93.548  1.00223.21           C
ATOM   1942  C   HIS A 354     -49.835 -42.378  92.862  1.00223.21           C
ATOM   1943  O   HIS A 354     -49.121 -43.290  92.445  1.00223.21           O
ATOM   1944  N   ALA A 355     -51.109 -42.317  92.391  1.00130.86           N
ATOM   1945  CA  ALA A 355     -51.491 -43.605  91.820  1.00130.86           C
ATOM   1946  CB  ALA A 355     -52.270 -44.464  92.831  1.00130.86           C
ATOM   1947  C   ALA A 355     -52.262 -43.708  90.521  1.00130.86           C
ATOM   1948  O   ALA A 355     -52.741 -42.742  89.933  1.00130.86           O
ATOM   1949  N   ILE A 356     -52.416 -45.000  90.102  1.00163.35           N
ATOM   1950  CA  ILE A 356     -52.928 -45.536  88.864  1.00163.35           C
ATOM   1951  CB  ILE A 356     -53.051 -47.033  88.869  1.00163.35           C
ATOM   1952  CG2 ILE A 356     -54.146 -47.431  89.875  1.00163.35           C
ATOM   1953  CG1 ILE A 356     -53.313 -47.546  87.444  1.00163.35           C
ATOM   1954  CD1 ILE A 356     -53.192 -49.063  87.307  1.00163.35           C
ATOM   1955  C   ILE A 356     -54.258 -45.013  88.460  1.00163.35           C
ATOM   1956  O   ILE A 356     -55.201 -44.981  89.236  1.00163.35           O
ATOM   1957  N   ASN A 357     -54.332 -44.556  87.199  1.00120.78           N
ATOM   1958  CA  ASN A 357     -55.509 -44.106  86.513  1.00120.78           C
ATOM   1959  CB  ASN A 357     -56.560 -45.220  86.353  1.00120.78           C
ATOM   1960  CG  ASN A 357     -57.522 -44.820  85.240  1.00120.78           C
ATOM   1961  OD1 ASN A 357     -57.398 -43.752  84.641  1.00120.78           O
ATOM   1962  ND2 ASN A 357     -58.514 -45.703  84.947  1.00120.78           N
ATOM   1963  C   ASN A 357     -56.128 -42.938  87.232  1.00120.78           C
ATOM   1964  O   ASN A 357     -57.106 -42.364  86.748  1.00120.78           O
ATOM   1965  N   GLY A 358     -55.504 -42.488  88.344  1.00 81.27           N
ATOM   1966  CA  GLY A 358     -56.023 -41.407  89.144  1.00 81.27           C
ATOM   1967  C   GLY A 358     -56.931 -41.986  90.164  1.00 81.27           C
ATOM   1968  O   GLY A 358     -57.887 -41.379  90.641  1.00 81.27           O
ATOM   1969  N   PHE A 359     -56.615 -43.229  90.497  1.00193.40           N
ATOM   1970  CA  PHE A 359     -57.323 -44.081  91.354  1.00193.40           C
ATOM   1971  CB  PHE A 359     -57.654 -45.223  90.395  1.00193.40           C
ATOM   1972  CG  PHE A 359     -58.870 -44.858  89.584  1.00193.40           C
ATOM   1973  CD1 PHE A 359     -60.123 -44.821  90.154  1.00193.40           C
ATOM   1974  CD2 PHE A 359     -58.785 -44.580  88.240  1.00193.40           C
ATOM   1975  CE1 PHE A 359     -61.250 -44.501  89.436  1.00193.40           C
ATOM   1976  CE2 PHE A 359     -59.906 -44.258  87.505  1.00193.40           C
ATOM   1977  CZ  PHE A 359     -61.142 -44.215  88.099  1.00193.40           C
ATOM   1978  C   PHE A 359     -56.370 -44.409  92.479  1.00193.40           C
ATOM   1979  O   PHE A 359     -55.778 -45.486  92.538  1.00193.40           O
ATOM   1980  N   LEU A 360     -56.413 -43.541  93.512  1.00229.23           N
ATOM   1981  CA  LEU A 360     -55.623 -43.462  94.710  1.00229.23           C
ATOM   1982  CB  LEU A 360     -56.170 -42.427  95.712  1.00229.23           C
ATOM   1983  CG  LEU A 360     -56.242 -40.990  95.160  1.00229.23           C
ATOM   1984  CD1 LEU A 360     -57.251 -40.886  94.005  1.00229.23           C
ATOM   1985  CD2 LEU A 360     -56.524 -39.975  96.280  1.00229.23           C
ATOM   1986  C   LEU A 360     -55.422 -44.740  95.477  1.00229.23           C
ATOM   1987  O   LEU A 360     -55.778 -45.835  95.059  1.00229.23           O
ATOM   1988  N   PHE A 361     -55.042 -44.561  96.757  1.00220.74           N
ATOM   1989  CA  PHE A 361     -54.464 -45.511  97.669  1.00220.74           C
ATOM   1990  CB  PHE A 361     -54.564 -45.058  99.132  1.00220.74           C
ATOM   1991  CG  PHE A 361     -53.603 -43.926  99.279  1.00220.74           C
ATOM   1992  CD1 PHE A 361     -53.939 -42.659  98.863  1.00220.74           C
ATOM   1993  CD2 PHE A 361     -52.364 -44.136  99.841  1.00220.74           C
ATOM   1994  CE1 PHE A 361     -53.051 -41.618  99.000  1.00220.74           C
ATOM   1995  CE2 PHE A 361     -51.472 -43.099  99.981  1.00220.74           C
ATOM   1996  CZ  PHE A 361     -51.815 -41.837  99.560  1.00220.74           C
ATOM   1997  C   PHE A 361     -55.064 -46.873  97.526  1.00220.74           C
ATOM   1998  O   PHE A 361     -54.300 -47.840  97.541  1.00220.74           O
ATOM   1999  N   SER A 362     -56.397 -47.051  97.437  1.00222.94           N
ATOM   2000  CA  SER A 362     -56.749 -48.425  97.210  1.00222.94           C
ATOM   2001  CB  SER A 362     -56.748 -49.251  98.505  1.00222.94           C
ATOM   2002  OG  SER A 362     -57.722 -48.741  99.400  1.00222.94           O
ATOM   2003  C   SER A 362     -58.100 -48.572  96.598  1.00222.94           C
ATOM   2004  O   SER A 362     -58.589 -49.682  96.477  1.00222.94           O
ATOM   2005  N   ASN A 363     -58.691 -47.512  96.057  1.00204.23           N
ATOM   2006  CA  ASN A 363     -60.018 -47.625  95.530  1.00204.23           C
ATOM   2007  CB  ASN A 363     -60.883 -46.357  95.354  1.00204.23           C
ATOM   2008  CG  ASN A 363     -61.256 -45.896  96.756  1.00204.23           C
ATOM   2009  OD1 ASN A 363     -60.898 -46.534  97.744  1.00204.23           O
ATOM   2010  ND2 ASN A 363     -62.004 -44.766  96.850  1.00204.23           N
ATOM   2011  C   ASN A 363     -60.154 -48.523  94.330  1.00204.23           C
ATOM   2012  O   ASN A 363     -59.346 -49.395  94.079  1.00204.23           O
ATOM   2013  N   LEU A 364     -61.196 -48.400  93.502  1.00221.28           N
ATOM   2014  CA  LEU A 364     -61.215 -49.381  92.442  1.00221.28           C
ATOM   2015  CB  LEU A 364     -62.028 -50.603  92.865  1.00221.28           C
ATOM   2016  CG  LEU A 364     -61.932 -51.813  91.949  1.00221.28           C
ATOM   2017  CD1 LEU A 364     -60.517 -52.409  91.942  1.00221.28           C
ATOM   2018  CD2 LEU A 364     -63.004 -52.825  92.351  1.00221.28           C
ATOM   2019  C   LEU A 364     -61.841 -48.758  91.218  1.00221.28           C
ATOM   2020  O   LEU A 364     -62.770 -47.962  91.346  1.00221.28           O
ATOM   2021  N   PRO A 365     -61.294 -48.987  90.040  1.00205.74           N
ATOM   2022  CA  PRO A 365     -61.804 -48.443  88.803  1.00205.74           C
ATOM   2023  CD  PRO A 365     -59.993 -49.611  89.870  1.00205.74           C
ATOM   2024  CB  PRO A 365     -60.698 -48.651  87.766  1.00205.74           C
ATOM   2025  CG  PRO A 365     -59.438 -48.975  88.588  1.00205.74           C
ATOM   2026  C   PRO A 365     -63.122 -48.885  88.222  1.00205.74           C
ATOM   2027  O   PRO A 365     -64.114 -48.173  88.353  1.00205.74           O
ATOM   2028  N   ARG A 366     -63.174 -50.106  87.634  1.00257.46           N
ATOM   2029  CA  ARG A 366     -64.333 -50.433  86.847  1.00257.46           C
ATOM   2030  CB  ARG A 366     -64.419 -49.603  85.558  1.00257.46           C
ATOM   2031  CG  ARG A 366     -63.186 -49.750  84.664  1.00257.46           C
ATOM   2032  CD  ARG A 366     -63.326 -49.064  83.306  1.00257.46           C
ATOM   2033  NE  ARG A 366     -64.363 -49.811  82.544  1.00257.46           N
ATOM   2034  CZ  ARG A 366     -64.008 -50.933  81.855  1.00257.46           C
ATOM   2035  NH1 ARG A 366     -62.713 -51.366  81.880  1.00257.46           N
ATOM   2036  NH2 ARG A 366     -64.948 -51.624  81.147  1.00257.46           N
ATOM   2037  C   ARG A 366     -64.376 -51.890  86.446  1.00257.46           C
ATOM   2038  O   ARG A 366     -64.245 -52.783  87.277  1.00257.46           O
ATOM   2039  N   LEU A 367     -64.606 -52.145  85.133  1.00118.28           N
ATOM   2040  CA  LEU A 367     -64.912 -53.442  84.559  1.00118.28           C
ATOM   2041  CB  LEU A 367     -65.770 -53.351  83.285  1.00118.28           C
ATOM   2042  CG  LEU A 367     -67.170 -52.755  83.539  1.00118.28           C
ATOM   2043  CD1 LEU A 367     -68.029 -52.759  82.264  1.00118.28           C
ATOM   2044  CD2 LEU A 367     -67.862 -53.440  84.729  1.00118.28           C
ATOM   2045  C   LEU A 367     -63.756 -54.367  84.255  1.00118.28           C
ATOM   2046  O   LEU A 367     -62.583 -54.038  84.430  1.00118.28           O
ATOM   2047  N   ASP A 368     -64.132 -55.609  83.831  1.00 81.54           N
ATOM   2048  CA  ASP A 368     -63.264 -56.719  83.493  1.00 81.54           C
ATOM   2049  CB  ASP A 368     -63.397 -57.921  84.448  1.00 81.54           C
ATOM   2050  CG  ASP A 368     -64.805 -58.488  84.327  1.00 81.54           C
ATOM   2051  OD1 ASP A 368     -65.768 -57.768  84.701  1.00 81.54           O
ATOM   2052  OD2 ASP A 368     -64.934 -59.656  83.869  1.00 81.54           O
ATOM   2053  C   ASP A 368     -63.563 -57.231  82.102  1.00 81.54           C
ATOM   2054  O   ASP A 368     -64.426 -56.700  81.403  1.00 81.54           O
ATOM   2055  N   MET A 369     -62.804 -58.271  81.653  1.00111.50           N
ATOM   2056  CA  MET A 369     -62.982 -58.856  80.346  1.00111.50           C
ATOM   2057  CB  MET A 369     -61.737 -58.767  79.445  1.00111.50           C
ATOM   2058  CG  MET A 369     -61.120 -57.370  79.291  1.00111.50           C
ATOM   2059  SD  MET A 369     -59.973 -56.883  80.626  1.00111.50           S
ATOM   2060  CE  MET A 369     -61.038 -55.813  81.631  1.00111.50           C
ATOM   2061  C   MET A 369     -63.265 -60.331  80.512  1.00111.50           C
ATOM   2062  O   MET A 369     -63.057 -60.895  81.583  1.00111.50           O
ATOM   2063  N   CYS A 370     -63.730 -60.980  79.417  1.00117.41           N
ATOM   2064  CA  CYS A 370     -64.135 -62.364  79.306  1.00117.41           C
ATOM   2065  CB  CYS A 370     -64.556 -62.695  77.859  1.00117.41           C
ATOM   2066  SG  CYS A 370     -65.328 -64.320  77.641  1.00117.41           S
ATOM   2067  C   CYS A 370     -62.964 -63.249  79.642  1.00117.41           C
ATOM   2068  O   CYS A 370     -61.819 -62.903  79.374  1.00117.41           O
ATOM   2069  N   LYS A 371     -63.242 -64.404  80.287  1.00113.24           N
ATOM   2070  CA  LYS A 371     -62.270 -65.347  80.791  1.00113.24           C
ATOM   2071  CB  LYS A 371     -62.924 -66.367  81.734  1.00113.24           C
ATOM   2072  CG  LYS A 371     -61.946 -67.333  82.397  1.00113.24           C
ATOM   2073  CD  LYS A 371     -62.643 -68.302  83.350  1.00113.24           C
ATOM   2074  CE  LYS A 371     -63.391 -67.611  84.489  1.00113.24           C
ATOM   2075  NZ  LYS A 371     -64.128 -68.617  85.282  1.00113.24           N
ATOM   2076  C   LYS A 371     -61.511 -66.158  79.767  1.00113.24           C
ATOM   2077  O   LYS A 371     -60.293 -66.290  79.847  1.00113.24           O
ATOM   2078  N   GLY A 372     -62.205 -66.749  78.784  1.00 58.91           N
ATOM   2079  CA  GLY A 372     -61.592 -67.694  77.884  1.00 58.91           C
ATOM   2080  C   GLY A 372     -60.555 -67.087  76.989  1.00 58.91           C
ATOM   2081  O   GLY A 372     -59.603 -67.765  76.602  1.00 58.91           O
ATOM   2082  N   ASP A 373     -60.748 -65.821  76.577  1.00 83.12           N
ATOM   2083  CA  ASP A 373     -59.883 -65.238  75.586  1.00 83.12           C
ATOM   2084  CB  ASP A 373     -60.643 -64.415  74.533  1.00 83.12           C
ATOM   2085  CG  ASP A 373     -61.478 -65.388  73.713  1.00 83.12           C
ATOM   2086  OD1 ASP A 373     -61.556 -66.578  74.121  1.00 83.12           O
ATOM   2087  OD2 ASP A 373     -62.044 -64.962  72.671  1.00 83.12           O
ATOM   2088  C   ASP A 373     -58.843 -64.358  76.178  1.00 83.12           C
ATOM   2089  O   ASP A 373     -58.474 -64.493  77.337  1.00 83.12           O
ATOM   2090  N   THR A 374     -58.334 -63.419  75.354  1.00106.92           N
ATOM   2091  CA  THR A 374     -57.230 -62.592  75.734  1.00106.92           C
ATOM   2092  CB  THR A 374     -56.118 -62.729  74.740  1.00106.92           C
ATOM   2093  OG1 THR A 374     -55.764 -64.098  74.612  1.00106.92           O
ATOM   2094  CG2 THR A 374     -54.901 -61.950  75.235  1.00106.92           C
ATOM   2095  C   THR A 374     -57.682 -61.160  75.800  1.00106.92           C
ATOM   2096  O   THR A 374     -58.657 -60.772  75.156  1.00106.92           O
ATOM   2097  N   VAL A 375     -56.995 -60.340  76.630  1.00 55.78           N
ATOM   2098  CA  VAL A 375     -57.359 -58.955  76.763  1.00 55.78           C
ATOM   2099  CB  VAL A 375     -57.859 -58.603  78.129  1.00 55.78           C
ATOM   2100  CG1 VAL A 375     -58.157 -57.095  78.163  1.00 55.78           C
ATOM   2101  CG2 VAL A 375     -59.060 -59.504  78.456  1.00 55.78           C
ATOM   2102  C   VAL A 375     -56.136 -58.117  76.532  1.00 55.78           C
ATOM   2103  O   VAL A 375     -55.055 -58.426  77.027  1.00 55.78           O
ATOM   2104  N   ALA A 376     -56.283 -56.998  75.792  1.00 45.19           N
ATOM   2105  CA  ALA A 376     -55.140 -56.181  75.474  1.00 45.19           C
ATOM   2106  CB  ALA A 376     -55.002 -55.888  73.971  1.00 45.19           C
ATOM   2107  C   ALA A 376     -55.256 -54.861  76.176  1.00 45.19           C
ATOM   2108  O   ALA A 376     -56.345 -54.300  76.289  1.00 45.19           O
ATOM   2109  N   TRP A 377     -54.118 -54.330  76.685  1.00110.63           N
ATOM   2110  CA  TRP A 377     -54.190 -53.073  77.382  1.00110.63           C
ATOM   2111  CB  TRP A 377     -53.867 -53.183  78.884  1.00110.63           C
ATOM   2112  CG  TRP A 377     -54.566 -54.295  79.631  1.00110.63           C
ATOM   2113  CD2 TRP A 377     -53.878 -55.488  80.039  1.00110.63           C
ATOM   2114  CD1 TRP A 377     -55.844 -54.405  80.095  1.00110.63           C
ATOM   2115  NE1 TRP A 377     -56.002 -55.606  80.751  1.00110.63           N
ATOM   2116  CE2 TRP A 377     -54.796 -56.278  80.728  1.00110.63           C
ATOM   2117  CE3 TRP A 377     -52.582 -55.885  79.861  1.00110.63           C
ATOM   2118  CZ2 TRP A 377     -54.427 -57.487  81.250  1.00110.63           C
ATOM   2119  CZ3 TRP A 377     -52.216 -57.107  80.379  1.00110.63           C
ATOM   2120  CH2 TRP A 377     -53.124 -57.892  81.058  1.00110.63           C
ATOM   2121  C   TRP A 377     -53.116 -52.162  76.864  1.00110.63           C
ATOM   2122  O   TRP A 377     -51.941 -52.526  76.830  1.00110.63           O
ATOM   2123  N   HIS A 378     -53.492 -50.927  76.476  1.00 64.50           N
ATOM   2124  CA  HIS A 378     -52.502 -49.965  76.078  1.00 64.50           C
ATOM   2125  ND1 HIS A 378     -52.612 -49.761  72.714  1.00 64.50           N
ATOM   2126  CG  HIS A 378     -53.455 -49.558  73.784  1.00 64.50           C
ATOM   2127  CB  HIS A 378     -53.037 -48.927  75.079  1.00 64.50           C
ATOM   2128  NE2 HIS A 378     -54.597 -50.569  72.119  1.00 64.50           N
ATOM   2129  CD2 HIS A 378     -54.663 -50.057  73.403  1.00 64.50           C
ATOM   2130  CE1 HIS A 378     -53.346 -50.368  71.746  1.00 64.50           C
ATOM   2131  C   HIS A 378     -52.137 -49.265  77.349  1.00 64.50           C
ATOM   2132  O   HIS A 378     -52.960 -48.576  77.953  1.00 64.50           O
ATOM   2133  N   LEU A 379     -50.881 -49.449  77.804  1.00168.73           N
ATOM   2134  CA  LEU A 379     -50.513 -48.888  79.068  1.00168.73           C
ATOM   2135  CB  LEU A 379     -49.882 -49.878  80.072  1.00168.73           C
ATOM   2136  CG  LEU A 379     -48.715 -50.744  79.562  1.00168.73           C
ATOM   2137  CD1 LEU A 379     -48.158 -51.619  80.697  1.00168.73           C
ATOM   2138  CD2 LEU A 379     -49.132 -51.597  78.353  1.00168.73           C
ATOM   2139  C   LEU A 379     -49.575 -47.745  78.877  1.00168.73           C
ATOM   2140  O   LEU A 379     -48.559 -47.855  78.192  1.00168.73           O
ATOM   2141  N   LEU A 380     -49.905 -46.597  79.503  1.00137.35           N
ATOM   2142  CA  LEU A 380     -49.077 -45.438  79.338  1.00137.35           C
ATOM   2143  CB  LEU A 380     -49.854 -44.232  78.773  1.00137.35           C
ATOM   2144  CG  LEU A 380     -48.951 -43.068  78.342  1.00137.35           C
ATOM   2145  CD1 LEU A 380     -48.457 -42.233  79.525  1.00137.35           C
ATOM   2146  CD2 LEU A 380     -47.783 -43.613  77.511  1.00137.35           C
ATOM   2147  C   LEU A 380     -48.464 -45.079  80.668  1.00137.35           C
ATOM   2148  O   LEU A 380     -49.161 -44.915  81.668  1.00137.35           O
ATOM   2149  N   GLY A 381     -47.115 -44.986  80.708  1.00 46.23           N
ATOM   2150  CA  GLY A 381     -46.364 -44.650  81.894  1.00 46.23           C
ATOM   2151  C   GLY A 381     -46.335 -43.155  82.068  1.00 46.23           C
ATOM   2152  O   GLY A 381     -46.224 -42.421  81.088  1.00 46.23           O
ATOM   2153  N   LEU A 382     -46.377 -42.661  83.331  1.00137.41           N
ATOM   2154  CA  LEU A 382     -46.416 -41.228  83.530  1.00137.41           C
ATOM   2155  CB  LEU A 382     -47.823 -40.654  83.775  1.00137.41           C
ATOM   2156  CG  LEU A 382     -48.781 -40.810  82.587  1.00137.41           C
ATOM   2157  CD1 LEU A 382     -49.138 -42.281  82.388  1.00137.41           C
ATOM   2158  CD2 LEU A 382     -50.024 -39.920  82.730  1.00137.41           C
ATOM   2159  C   LEU A 382     -45.586 -40.765  84.701  1.00137.41           C
ATOM   2160  O   LEU A 382     -45.030 -41.561  85.457  1.00137.41           O
ATOM   2161  N   GLY A 383     -45.453 -39.421  84.850  1.00 61.85           N
ATOM   2162  CA  GLY A 383     -44.774 -38.882  86.002  1.00 61.85           C
ATOM   2163  C   GLY A 383     -44.073 -37.590  85.688  1.00 61.85           C
ATOM   2164  O   GLY A 383     -43.993 -37.148  84.543  1.00 61.85           O
ATOM   2165  N   THR A 384     -43.672 -36.893  86.773  1.00101.53           N
ATOM   2166  CA  THR A 384     -42.869 -35.702  86.795  1.00101.53           C
ATOM   2167  CB  THR A 384     -43.045 -34.914  88.054  1.00101.53           C
ATOM   2168  OG1 THR A 384     -44.405 -34.575  88.238  1.00101.53           O
ATOM   2169  CG2 THR A 384     -42.209 -33.632  87.943  1.00101.53           C
ATOM   2170  C   THR A 384     -41.418 -36.041  86.765  1.00101.53           C
ATOM   2171  O   THR A 384     -40.615 -35.267  86.249  1.00101.53           O
ATOM   2172  N   GLU A 385     -41.041 -37.178  87.394  1.00 89.93           N
ATOM   2173  CA  GLU A 385     -39.644 -37.477  87.535  1.00 89.93           C
ATOM   2174  CB  GLU A 385     -39.054 -37.020  88.878  1.00 89.93           C
ATOM   2175  CG  GLU A 385     -37.524 -36.978  88.887  1.00 89.93           C
ATOM   2176  CD  GLU A 385     -37.082 -36.517  90.264  1.00 89.93           C
ATOM   2177  OE1 GLU A 385     -37.940 -36.528  91.186  1.00 89.93           O
ATOM   2178  OE2 GLU A 385     -35.885 -36.156  90.415  1.00 89.93           O
ATOM   2179  C   GLU A 385     -39.426 -38.953  87.442  1.00 89.93           C
ATOM   2180  O   GLU A 385     -40.364 -39.726  87.259  1.00 89.93           O
ATOM   2181  N   THR A 386     -38.146 -39.377  87.539  1.00134.84           N
ATOM   2182  CA  THR A 386     -37.819 -40.768  87.432  1.00134.84           C
ATOM   2183  CB  THR A 386     -36.346 -41.032  87.249  1.00134.84           C
ATOM   2184  OG1 THR A 386     -36.112 -42.429  87.150  1.00134.84           O
ATOM   2185  CG2 THR A 386     -35.541 -40.420  88.408  1.00134.84           C
ATOM   2186  C   THR A 386     -38.322 -41.517  88.633  1.00134.84           C
ATOM   2187  O   THR A 386     -37.631 -41.679  89.637  1.00134.84           O
ATOM   2188  N   ASP A 387     -39.565 -42.027  88.546  1.00 77.93           N
ATOM   2189  CA  ASP A 387     -40.116 -42.780  89.635  1.00 77.93           C
ATOM   2190  CB  ASP A 387     -41.362 -42.140  90.274  1.00 77.93           C
ATOM   2191  CG  ASP A 387     -40.932 -40.935  91.092  1.00 77.93           C
ATOM   2192  OD1 ASP A 387     -39.734 -40.554  91.001  1.00 77.93           O
ATOM   2193  OD2 ASP A 387     -41.796 -40.380  91.823  1.00 77.93           O
ATOM   2194  C   ASP A 387     -40.570 -44.088  89.069  1.00 77.93           C
ATOM   2195  O   ASP A 387     -41.691 -44.202  88.577  1.00 77.93           O
ATOM   2196  N   VAL A 388     -39.723 -45.126  89.171  1.00143.72           N
ATOM   2197  CA  VAL A 388     -40.012 -46.369  88.519  1.00143.72           C
ATOM   2198  CB  VAL A 388     -38.770 -47.152  88.227  1.00143.72           C
ATOM   2199  CG1 VAL A 388     -39.164 -48.457  87.538  1.00143.72           C
ATOM   2200  CG2 VAL A 388     -37.832 -46.272  87.392  1.00143.72           C
ATOM   2201  C   VAL A 388     -40.959 -47.215  89.331  1.00143.72           C
ATOM   2202  O   VAL A 388     -41.036 -47.110  90.556  1.00143.72           O
ATOM   2203  N   HIS A 389     -41.738 -48.066  88.619  1.00106.89           N
ATOM   2204  CA  HIS A 389     -42.694 -48.974  89.197  1.00106.89           C
ATOM   2205  ND1 HIS A 389     -45.256 -46.995  90.419  1.00106.89           N
ATOM   2206  CG  HIS A 389     -44.597 -47.274  89.240  1.00106.89           C
ATOM   2207  CB  HIS A 389     -44.154 -48.645  88.817  1.00106.89           C
ATOM   2208  NE2 HIS A 389     -44.998 -45.056  89.360  1.00106.89           N
ATOM   2209  CD2 HIS A 389     -44.450 -46.077  88.606  1.00106.89           C
ATOM   2210  CE1 HIS A 389     -45.470 -45.655  90.439  1.00106.89           C
ATOM   2211  C   HIS A 389     -42.400 -50.353  88.661  1.00106.89           C
ATOM   2212  O   HIS A 389     -41.396 -50.559  87.985  1.00106.89           O
ATOM   2213  N   GLY A 390     -43.248 -51.350  89.008  1.00 61.28           N
ATOM   2214  CA  GLY A 390     -43.144 -52.703  88.511  1.00 61.28           C
ATOM   2215  C   GLY A 390     -44.499 -53.306  88.743  1.00 61.28           C
ATOM   2216  O   GLY A 390     -44.875 -53.552  89.887  1.00 61.28           O
ATOM   2217  N   VAL A 391     -45.249 -53.610  87.659  1.00 67.22           N
ATOM   2218  CA  VAL A 391     -46.627 -54.010  87.812  1.00 67.22           C
ATOM   2219  CB  VAL A 391     -47.546 -53.306  86.857  1.00 67.22           C
ATOM   2220  CG1 VAL A 391     -48.976 -53.822  87.088  1.00 67.22           C
ATOM   2221  CG2 VAL A 391     -47.387 -51.789  87.052  1.00 67.22           C
ATOM   2222  C   VAL A 391     -46.814 -55.484  87.602  1.00 67.22           C
ATOM   2223  O   VAL A 391     -46.114 -56.110  86.808  1.00 67.22           O
ATOM   2224  N   MET A 392     -47.799 -56.081  88.319  1.00 76.24           N
ATOM   2225  CA  MET A 392     -48.001 -57.498  88.192  1.00 76.24           C
ATOM   2226  CB  MET A 392     -47.255 -58.312  89.264  1.00 76.24           C
ATOM   2227  CG  MET A 392     -45.729 -58.217  89.195  1.00 76.24           C
ATOM   2228  SD  MET A 392     -44.872 -59.181  90.478  1.00 76.24           S
ATOM   2229  CE  MET A 392     -43.204 -58.644  89.999  1.00 76.24           C
ATOM   2230  C   MET A 392     -49.443 -57.856  88.387  1.00 76.24           C
ATOM   2231  O   MET A 392     -50.243 -57.085  88.914  1.00 76.24           O
ATOM   2232  N   PHE A 393     -49.786 -59.066  87.899  1.00138.24           N
ATOM   2233  CA  PHE A 393     -51.042 -59.725  88.085  1.00138.24           C
ATOM   2234  CB  PHE A 393     -52.264 -58.994  87.486  1.00138.24           C
ATOM   2235  CG  PHE A 393     -52.009 -58.549  86.088  1.00138.24           C
ATOM   2236  CD1 PHE A 393     -52.253 -59.366  85.011  1.00138.24           C
ATOM   2237  CD2 PHE A 393     -51.532 -57.276  85.867  1.00138.24           C
ATOM   2238  CE1 PHE A 393     -52.013 -58.911  83.735  1.00138.24           C
ATOM   2239  CE2 PHE A 393     -51.290 -56.817  84.596  1.00138.24           C
ATOM   2240  CZ  PHE A 393     -51.532 -57.640  83.526  1.00138.24           C
ATOM   2241  C   PHE A 393     -50.889 -61.128  87.581  1.00138.24           C
ATOM   2242  O   PHE A 393     -49.939 -61.426  86.857  1.00138.24           O
ATOM   2243  N   GLN A 394     -51.821 -62.029  87.963  1.00148.58           N
ATOM   2244  CA  GLN A 394     -51.688 -63.432  87.668  1.00148.58           C
ATOM   2245  CB  GLN A 394     -52.696 -64.299  88.434  1.00148.58           C
ATOM   2246  CG  GLN A 394     -52.730 -63.973  89.930  1.00148.58           C
ATOM   2247  CD  GLN A 394     -51.314 -63.669  90.407  1.00148.58           C
ATOM   2248  OE1 GLN A 394     -50.977 -62.519  90.688  1.00148.58           O
ATOM   2249  NE2 GLN A 394     -50.462 -64.724  90.502  1.00148.58           N
ATOM   2250  C   GLN A 394     -51.908 -63.645  86.209  1.00148.58           C
ATOM   2251  O   GLN A 394     -52.905 -63.197  85.644  1.00148.58           O
ATOM   2252  N   GLY A 395     -50.994 -64.419  85.591  1.00 57.35           N
ATOM   2253  CA  GLY A 395     -50.951 -64.569  84.168  1.00 57.35           C
ATOM   2254  C   GLY A 395     -49.717 -63.806  83.783  1.00 57.35           C
ATOM   2255  O   GLY A 395     -49.336 -62.857  84.464  1.00 57.35           O
ATOM   2256  N   ASN A 396     -49.073 -64.207  82.671  1.00101.60           N
ATOM   2257  CA  ASN A 396     -47.767 -63.746  82.284  1.00101.60           C
ATOM   2258  CB  ASN A 396     -47.156 -64.616  81.173  1.00101.60           C
ATOM   2259  CG  ASN A 396     -46.701 -65.920  81.813  1.00101.60           C
ATOM   2260  OD1 ASN A 396     -45.677 -65.954  82.493  1.00101.60           O
ATOM   2261  ND2 ASN A 396     -47.480 -67.016  81.605  1.00101.60           N
ATOM   2262  C   ASN A 396     -47.643 -62.308  81.845  1.00101.60           C
ATOM   2263  O   ASN A 396     -46.675 -61.655  82.233  1.00101.60           O
ATOM   2264  N   THR A 397     -48.622 -61.764  81.087  1.00254.91           N
ATOM   2265  CA  THR A 397     -48.581 -60.479  80.413  1.00254.91           C
ATOM   2266  CB  THR A 397     -48.408 -59.257  81.276  1.00254.91           C
ATOM   2267  OG1 THR A 397     -47.096 -59.152  81.799  1.00254.91           O
ATOM   2268  CG2 THR A 397     -49.409 -59.360  82.426  1.00254.91           C
ATOM   2269  C   THR A 397     -47.506 -60.487  79.365  1.00254.91           C
ATOM   2270  O   THR A 397     -46.657 -59.601  79.290  1.00254.91           O
ATOM   2271  N   VAL A 398     -47.607 -61.488  78.470  1.00152.51           N
ATOM   2272  CA  VAL A 398     -46.665 -61.884  77.456  1.00152.51           C
ATOM   2273  CB  VAL A 398     -47.133 -63.092  76.703  1.00152.51           C
ATOM   2274  CG1 VAL A 398     -47.222 -64.274  77.685  1.00152.51           C
ATOM   2275  CG2 VAL A 398     -48.462 -62.746  76.013  1.00152.51           C
ATOM   2276  C   VAL A 398     -46.337 -60.838  76.430  1.00152.51           C
ATOM   2277  O   VAL A 398     -45.213 -60.824  75.932  1.00152.51           O
ATOM   2278  N   GLN A 399     -47.273 -59.961  76.027  1.00145.93           N
ATOM   2279  CA  GLN A 399     -46.893 -59.092  74.942  1.00145.93           C
ATOM   2280  CB  GLN A 399     -48.118 -58.518  74.204  1.00145.93           C
ATOM   2281  CG  GLN A 399     -47.774 -57.590  73.039  1.00145.93           C
ATOM   2282  CD  GLN A 399     -47.450 -58.459  71.833  1.00145.93           C
ATOM   2283  OE1 GLN A 399     -47.062 -57.955  70.780  1.00145.93           O
ATOM   2284  NE2 GLN A 399     -47.604 -59.801  71.988  1.00145.93           N
ATOM   2285  C   GLN A 399     -46.078 -57.913  75.414  1.00145.93           C
ATOM   2286  O   GLN A 399     -46.561 -57.127  76.221  1.00145.93           O
ATOM   2287  N   LEU A 400     -44.752 -57.858  75.139  1.00229.87           N
ATOM   2288  CA  LEU A 400     -44.053 -56.589  75.136  1.00229.87           C
ATOM   2289  CB  LEU A 400     -42.566 -56.711  75.505  1.00229.87           C
ATOM   2290  CG  LEU A 400     -42.320 -57.211  76.941  1.00229.87           C
ATOM   2291  CD1 LEU A 400     -42.811 -56.201  77.989  1.00229.87           C
ATOM   2292  CD2 LEU A 400     -42.910 -58.612  77.146  1.00229.87           C
ATOM   2293  C   LEU A 400     -44.123 -56.165  73.708  1.00229.87           C
ATOM   2294  O   LEU A 400     -44.435 -55.047  73.303  1.00229.87           O
ATOM   2295  N   GLN A 401     -43.787 -57.189  72.920  1.00170.72           N
ATOM   2296  CA  GLN A 401     -43.788 -57.387  71.520  1.00170.72           C
ATOM   2297  CB  GLN A 401     -42.385 -57.330  70.884  1.00170.72           C
ATOM   2298  CG  GLN A 401     -42.351 -57.545  69.365  1.00170.72           C
ATOM   2299  CD  GLN A 401     -42.827 -56.278  68.675  1.00170.72           C
ATOM   2300  OE1 GLN A 401     -43.649 -56.325  67.761  1.00170.72           O
ATOM   2301  NE2 GLN A 401     -42.279 -55.112  69.108  1.00170.72           N
ATOM   2302  C   GLN A 401     -44.169 -58.806  71.630  1.00170.72           C
ATOM   2303  O   GLN A 401     -44.902 -59.189  72.540  1.00170.72           O
ATOM   2304  N   GLY A 402     -43.680 -59.627  70.721  1.00103.41           N
ATOM   2305  CA  GLY A 402     -43.780 -61.034  70.898  1.00103.41           C
ATOM   2306  C   GLY A 402     -42.876 -61.355  72.052  1.00103.41           C
ATOM   2307  O   GLY A 402     -42.847 -62.494  72.512  1.00103.41           O
ATOM   2308  N   MET A 403     -41.995 -60.391  72.420  1.00113.30           N
ATOM   2309  CA  MET A 403     -41.109 -60.526  73.546  1.00113.30           C
ATOM   2310  CB  MET A 403     -40.313 -59.247  73.853  1.00113.30           C
ATOM   2311  CG  MET A 403     -39.406 -59.366  75.079  1.00113.30           C
ATOM   2312  SD  MET A 403     -38.468 -57.856  75.464  1.00113.30           S
ATOM   2313  CE  MET A 403     -37.795 -58.473  77.034  1.00113.30           C
ATOM   2314  C   MET A 403     -41.993 -60.782  74.720  1.00113.30           C
ATOM   2315  O   MET A 403     -43.020 -60.124  74.869  1.00113.30           O
ATOM   2316  N   ARG A 404     -41.610 -61.724  75.605  1.00127.94           N
ATOM   2317  CA  ARG A 404     -42.553 -62.152  76.601  1.00127.94           C
ATOM   2318  CB  ARG A 404     -42.819 -63.651  76.439  1.00127.94           C
ATOM   2319  CG  ARG A 404     -43.099 -63.962  74.965  1.00127.94           C
ATOM   2320  CD  ARG A 404     -43.002 -65.440  74.599  1.00127.94           C
ATOM   2321  NE  ARG A 404     -42.814 -65.529  73.122  1.00127.94           N
ATOM   2322  CZ  ARG A 404     -43.870 -65.783  72.295  1.00127.94           C
ATOM   2323  NH1 ARG A 404     -45.121 -65.945  72.814  1.00127.94           N
ATOM   2324  NH2 ARG A 404     -43.667 -65.884  70.949  1.00127.94           N
ATOM   2325  C   ARG A 404     -42.037 -61.871  77.987  1.00127.94           C
ATOM   2326  O   ARG A 404     -41.096 -62.515  78.449  1.00127.94           O
ATOM   2327  N   LYS A 405     -42.731 -60.963  78.718  1.00169.79           N
ATOM   2328  CA  LYS A 405     -42.240 -60.417  79.961  1.00169.79           C
ATOM   2329  CB  LYS A 405     -42.359 -58.883  80.019  1.00169.79           C
ATOM   2330  CG  LYS A 405     -41.854 -58.231  81.311  1.00169.79           C
ATOM   2331  CD  LYS A 405     -40.333 -58.201  81.466  1.00169.79           C
ATOM   2332  CE  LYS A 405     -39.744 -59.479  82.063  1.00169.79           C
ATOM   2333  NZ  LYS A 405     -38.280 -59.328  82.218  1.00169.79           N
ATOM   2334  C   LYS A 405     -42.939 -60.907  81.195  1.00169.79           C
ATOM   2335  O   LYS A 405     -44.134 -61.199  81.210  1.00169.79           O
ATOM   2336  N   GLY A 406     -42.141 -60.977  82.285  1.00 51.18           N
ATOM   2337  CA  GLY A 406     -42.531 -61.397  83.603  1.00 51.18           C
ATOM   2338  C   GLY A 406     -43.478 -60.429  84.245  1.00 51.18           C
ATOM   2339  O   GLY A 406     -44.418 -60.844  84.920  1.00 51.18           O
ATOM   2340  N   ALA A 407     -43.228 -59.109  84.114  1.00 66.52           N
ATOM   2341  CA  ALA A 407     -44.125 -58.163  84.725  1.00 66.52           C
ATOM   2342  CB  ALA A 407     -43.970 -58.060  86.252  1.00 66.52           C
ATOM   2343  C   ALA A 407     -43.839 -56.813  84.150  1.00 66.52           C
ATOM   2344  O   ALA A 407     -42.691 -56.368  84.131  1.00 66.52           O
ATOM   2345  N   ALA A 408     -44.907 -56.098  83.738  1.00 54.57           N
ATOM   2346  CA  ALA A 408     -44.749 -54.825  83.096  1.00 54.57           C
ATOM   2347  CB  ALA A 408     -46.085 -54.125  82.796  1.00 54.57           C
ATOM   2348  C   ALA A 408     -43.952 -53.937  83.993  1.00 54.57           C
ATOM   2349  O   ALA A 408     -44.241 -53.791  85.181  1.00 54.57           O
ATOM   2350  N   MET A 409     -42.918 -53.298  83.415  1.00139.18           N
ATOM   2351  CA  MET A 409     -42.015 -52.505  84.196  1.00139.18           C
ATOM   2352  CB  MET A 409     -40.577 -53.010  84.002  1.00139.18           C
ATOM   2353  CG  MET A 409     -40.382 -54.432  84.535  1.00139.18           C
ATOM   2354  SD  MET A 409     -39.364 -55.513  83.481  1.00139.18           S
ATOM   2355  CE  MET A 409     -37.928 -54.411  83.361  1.00139.18           C
ATOM   2356  C   MET A 409     -42.093 -51.112  83.667  1.00139.18           C
ATOM   2357  O   MET A 409     -41.647 -50.849  82.552  1.00139.18           O
ATOM   2358  N   LEU A 410     -42.629 -50.169  84.470  1.00 74.59           N
ATOM   2359  CA  LEU A 410     -42.811 -48.841  83.957  1.00 74.59           C
ATOM   2360  CB  LEU A 410     -44.227 -48.276  84.158  1.00 74.59           C
ATOM   2361  CG  LEU A 410     -45.288 -49.002  83.308  1.00 74.59           C
ATOM   2362  CD1 LEU A 410     -46.675 -48.353  83.454  1.00 74.59           C
ATOM   2363  CD2 LEU A 410     -44.839 -49.113  81.842  1.00 74.59           C
ATOM   2364  C   LEU A 410     -41.828 -47.886  84.557  1.00 74.59           C
ATOM   2365  O   LEU A 410     -41.512 -47.934  85.745  1.00 74.59           O
ATOM   2366  N   PHE A 411     -41.367 -46.953  83.700  1.00 89.19           N
ATOM   2367  CA  PHE A 411     -40.329 -45.991  83.945  1.00 89.19           C
ATOM   2368  CB  PHE A 411     -39.216 -46.227  82.884  1.00 89.19           C
ATOM   2369  CG  PHE A 411     -37.996 -45.381  83.033  1.00 89.19           C
ATOM   2370  CD1 PHE A 411     -36.994 -45.728  83.911  1.00 89.19           C
ATOM   2371  CD2 PHE A 411     -37.851 -44.238  82.281  1.00 89.19           C
ATOM   2372  CE1 PHE A 411     -35.871 -44.944  84.040  1.00 89.19           C
ATOM   2373  CE2 PHE A 411     -36.731 -43.450  82.405  1.00 89.19           C
ATOM   2374  CZ  PHE A 411     -35.737 -43.802  83.287  1.00 89.19           C
ATOM   2375  C   PHE A 411     -40.960 -44.638  83.762  1.00 89.19           C
ATOM   2376  O   PHE A 411     -42.148 -44.575  83.450  1.00 89.19           O
ATOM   2377  N   PRO A 412     -40.221 -43.558  83.930  1.00125.61           N
ATOM   2378  CA  PRO A 412     -40.821 -42.257  83.858  1.00125.61           C
ATOM   2379  CD  PRO A 412     -39.252 -43.504  85.005  1.00125.61           C
ATOM   2380  CB  PRO A 412     -39.663 -41.281  84.045  1.00125.61           C
ATOM   2381  CG  PRO A 412     -38.615 -42.108  84.834  1.00125.61           C
ATOM   2382  C   PRO A 412     -41.762 -41.977  82.730  1.00125.61           C
ATOM   2383  O   PRO A 412     -42.882 -41.565  83.026  1.00125.61           O
ATOM   2384  N   HIS A 413     -41.393 -42.200  81.459  1.00116.32           N
ATOM   2385  CA  HIS A 413     -42.396 -41.988  80.455  1.00116.32           C
ATOM   2386  ND1 HIS A 413     -43.505 -39.051  78.235  1.00116.32           N
ATOM   2387  CG  HIS A 413     -43.401 -40.246  78.913  1.00116.32           C
ATOM   2388  CB  HIS A 413     -42.171 -40.702  79.640  1.00116.32           C
ATOM   2389  NE2 HIS A 413     -45.474 -40.065  78.040  1.00116.32           N
ATOM   2390  CD2 HIS A 413     -44.613 -40.852  78.784  1.00116.32           C
ATOM   2391  CE1 HIS A 413     -44.764 -38.995  77.733  1.00116.32           C
ATOM   2392  C   HIS A 413     -42.284 -43.165  79.538  1.00116.32           C
ATOM   2393  O   HIS A 413     -41.338 -43.248  78.756  1.00116.32           O
ATOM   2394  N   THR A 414     -43.242 -44.116  79.606  1.00 55.28           N
ATOM   2395  CA  THR A 414     -43.085 -45.295  78.800  1.00 55.28           C
ATOM   2396  CB  THR A 414     -42.636 -46.475  79.607  1.00 55.28           C
ATOM   2397  OG1 THR A 414     -41.416 -46.171  80.269  1.00 55.28           O
ATOM   2398  CG2 THR A 414     -42.442 -47.677  78.669  1.00 55.28           C
ATOM   2399  C   THR A 414     -44.392 -45.665  78.171  1.00 55.28           C
ATOM   2400  O   THR A 414     -45.444 -45.526  78.789  1.00 55.28           O
ATOM   2401  N   PHE A 415     -44.350 -46.149  76.908  1.00221.49           N
ATOM   2402  CA  PHE A 415     -45.548 -46.537  76.209  1.00221.49           C
ATOM   2403  CB  PHE A 415     -45.870 -45.649  74.989  1.00221.49           C
ATOM   2404  CG  PHE A 415     -45.968 -44.188  75.242  1.00221.49           C
ATOM   2405  CD1 PHE A 415     -44.986 -43.521  75.937  1.00221.49           C
ATOM   2406  CD2 PHE A 415     -46.999 -43.470  74.677  1.00221.49           C
ATOM   2407  CE1 PHE A 415     -45.076 -42.164  76.137  1.00221.49           C
ATOM   2408  CE2 PHE A 415     -47.093 -42.113  74.871  1.00221.49           C
ATOM   2409  CZ  PHE A 415     -46.133 -41.462  75.608  1.00221.49           C
ATOM   2410  C   PHE A 415     -45.265 -47.759  75.388  1.00221.49           C
ATOM   2411  O   PHE A 415     -44.666 -47.632  74.322  1.00221.49           O
ATOM   2412  N   VAL A 416     -45.737 -48.943  75.803  1.00 75.48           N
ATOM   2413  CA  VAL A 416     -45.682 -50.110  74.968  1.00 75.48           C
ATOM   2414  CB  VAL A 416     -44.557 -51.044  75.310  1.00 75.48           C
ATOM   2415  CG1 VAL A 416     -44.709 -52.326  74.473  1.00 75.48           C
ATOM   2416  CG2 VAL A 416     -43.224 -50.309  75.087  1.00 75.48           C
ATOM   2417  C   VAL A 416     -46.962 -50.811  75.296  1.00 75.48           C
ATOM   2418  O   VAL A 416     -47.476 -50.625  76.397  1.00 75.48           O
ATOM   2419  N   MET A 417     -47.508 -51.634  74.372  1.00134.14           N
ATOM   2420  CA  MET A 417     -48.807 -52.222  74.590  1.00134.14           C
ATOM   2421  CB  MET A 417     -49.770 -51.981  73.410  1.00134.14           C
ATOM   2422  CG  MET A 417     -51.175 -52.565  73.583  1.00134.14           C
ATOM   2423  SD  MET A 417     -51.296 -54.360  73.328  1.00134.14           S
ATOM   2424  CE  MET A 417     -51.164 -54.268  71.519  1.00134.14           C
ATOM   2425  C   MET A 417     -48.666 -53.700  74.776  1.00134.14           C
ATOM   2426  O   MET A 417     -47.907 -54.344  74.052  1.00134.14           O
ATOM   2427  N   ALA A 418     -49.446 -54.274  75.727  1.00 60.76           N
ATOM   2428  CA  ALA A 418     -49.266 -55.652  76.110  1.00 60.76           C
ATOM   2429  CB  ALA A 418     -48.584 -55.788  77.480  1.00 60.76           C
ATOM   2430  C   ALA A 418     -50.582 -56.365  76.253  1.00 60.76           C
ATOM   2431  O   ALA A 418     -51.633 -55.744  76.401  1.00 60.76           O
ATOM   2432  N   ILE A 419     -50.536 -57.721  76.225  1.00103.63           N
ATOM   2433  CA  ILE A 419     -51.736 -58.507  76.286  1.00103.63           C
ATOM   2434  CB  ILE A 419     -52.131 -58.990  74.921  1.00103.63           C
ATOM   2435  CG2 ILE A 419     -51.190 -60.145  74.539  1.00103.63           C
ATOM   2436  CG1 ILE A 419     -53.621 -59.340  74.873  1.00103.63           C
ATOM   2437  CD1 ILE A 419     -54.156 -59.565  73.458  1.00103.63           C
ATOM   2438  C   ILE A 419     -51.524 -59.703  77.184  1.00103.63           C
ATOM   2439  O   ILE A 419     -50.388 -60.115  77.423  1.00103.63           O
ATOM   2440  N   MET A 420     -52.631 -60.273  77.732  1.00 95.40           N
ATOM   2441  CA  MET A 420     -52.548 -61.423  78.605  1.00 95.40           C
ATOM   2442  CB  MET A 420     -52.387 -61.049  80.091  1.00 95.40           C
ATOM   2443  CG  MET A 420     -52.205 -62.251  81.022  1.00 95.40           C
ATOM   2444  SD  MET A 420     -52.075 -61.831  82.784  1.00 95.40           S
ATOM   2445  CE  MET A 420     -53.809 -61.315  82.933  1.00 95.40           C
ATOM   2446  C   MET A 420     -53.806 -62.244  78.503  1.00 95.40           C
ATOM   2447  O   MET A 420     -54.814 -61.792  77.964  1.00 95.40           O
ATOM   2448  N   GLN A 421     -53.758 -63.494  79.026  1.00189.77           N
ATOM   2449  CA  GLN A 421     -54.880 -64.401  79.013  1.00189.77           C
ATOM   2450  CB  GLN A 421     -54.536 -65.810  78.502  1.00189.77           C
ATOM   2451  CG  GLN A 421     -53.589 -66.577  79.428  1.00189.77           C
ATOM   2452  CD  GLN A 421     -53.342 -67.942  78.806  1.00189.77           C
ATOM   2453  OE1 GLN A 421     -53.064 -67.410  79.880  1.00189.77           O
ATOM   2454  NE2 GLN A 421     -53.984 -67.614  77.653  1.00189.77           N
ATOM   2455  C   GLN A 421     -55.365 -64.568  80.432  1.00189.77           C
ATOM   2456  O   GLN A 421     -54.683 -64.198  81.377  1.00189.77           O
ATOM   2457  N   PRO A 422     -56.595 -64.961  80.609  1.00140.04           N
ATOM   2458  CA  PRO A 422     -57.056 -65.230  81.956  1.00140.04           C
ATOM   2459  CD  PRO A 422     -57.544 -64.093  79.937  1.00140.04           C
ATOM   2460  CB  PRO A 422     -58.305 -64.380  82.188  1.00140.04           C
ATOM   2461  CG  PRO A 422     -58.820 -64.082  80.783  1.00140.04           C
ATOM   2462  C   PRO A 422     -57.241 -66.653  82.405  1.00140.04           C
ATOM   2463  O   PRO A 422     -57.103 -67.586  81.613  1.00140.04           O
ATOM   2464  N   ASP A 423     -57.597 -66.808  83.702  1.00119.89           N
ATOM   2465  CA  ASP A 423     -57.843 -68.075  84.334  1.00119.89           C
ATOM   2466  CB  ASP A 423     -57.031 -68.242  85.628  1.00119.89           C
ATOM   2467  CG  ASP A 423     -55.562 -68.365  85.257  1.00119.89           C
ATOM   2468  OD1 ASP A 423     -55.275 -68.803  84.111  1.00119.89           O
ATOM   2469  OD2 ASP A 423     -54.708 -68.022  86.118  1.00119.89           O
ATOM   2470  C   ASP A 423     -59.289 -68.137  84.735  1.00119.89           C
ATOM   2471  O   ASP A 423     -60.074 -68.856  84.120  1.00119.89           O
ATOM   2472  N   ASN A 424     -59.672 -67.403  85.809  1.00135.17           N
ATOM   2473  CA  ASN A 424     -61.033 -67.460  86.273  1.00135.17           C
ATOM   2474  CB  ASN A 424     -61.309 -68.639  87.221  1.00135.17           C
ATOM   2475  CG  ASN A 424     -60.441 -68.448  88.451  1.00135.17           C
ATOM   2476  OD1 ASN A 424     -59.260 -68.127  88.331  1.00135.17           O
ATOM   2477  ND2 ASN A 424     -61.034 -68.637  89.660  1.00135.17           N
ATOM   2478  C   ASN A 424     -61.397 -66.197  87.006  1.00135.17           C
ATOM   2479  O   ASN A 424     -60.641 -65.229  87.050  1.00135.17           O
ATOM   2480  N   LEU A 425     -62.550 -66.263  87.702  1.00 88.12           N
ATOM   2481  CA  LEU A 425     -63.313 -65.220  88.338  1.00 88.12           C
ATOM   2482  CB  LEU A 425     -64.454 -65.814  89.182  1.00 88.12           C
ATOM   2483  CG  LEU A 425     -65.407 -64.780  89.801  1.00 88.12           C
ATOM   2484  CD1 LEU A 425     -66.342 -64.183  88.737  1.00 88.12           C
ATOM   2485  CD2 LEU A 425     -66.146 -65.361  91.016  1.00 88.12           C
ATOM   2486  C   LEU A 425     -62.475 -64.436  89.289  1.00 88.12           C
ATOM   2487  O   LEU A 425     -62.724 -63.245  89.483  1.00 88.12           O
ATOM   2488  N   GLY A 426     -61.483 -65.090  89.921  1.00 51.98           N
ATOM   2489  CA  GLY A 426     -60.690 -64.455  90.933  1.00 51.98           C
ATOM   2490  C   GLY A 426     -60.191 -63.136  90.451  1.00 51.98           C
ATOM   2491  O   GLY A 426     -59.416 -63.034  89.500  1.00 51.98           O
ATOM   2492  N   THR A 427     -60.664 -62.074  91.128  1.00 66.72           N
ATOM   2493  CA  THR A 427     -60.203 -60.754  90.841  1.00 66.72           C
ATOM   2494  CB  THR A 427     -60.746 -59.725  91.777  1.00 66.72           C
ATOM   2495  OG1 THR A 427     -62.146 -59.576  91.609  1.00 66.72           O
ATOM   2496  CG2 THR A 427     -59.977 -58.414  91.558  1.00 66.72           C
ATOM   2497  C   THR A 427     -58.748 -60.789  91.110  1.00 66.72           C
ATOM   2498  O   THR A 427     -58.325 -61.046  92.236  1.00 66.72           O
ATOM   2499  N   PHE A 428     -57.941 -60.523  90.072  1.00139.07           N
ATOM   2500  CA  PHE A 428     -56.533 -60.612  90.275  1.00139.07           C
ATOM   2501  CB  PHE A 428     -55.767 -60.932  88.983  1.00139.07           C
ATOM   2502  CG  PHE A 428     -56.418 -62.167  88.457  1.00139.07           C
ATOM   2503  CD1 PHE A 428     -56.263 -63.372  89.103  1.00139.07           C
ATOM   2504  CD2 PHE A 428     -57.232 -62.111  87.348  1.00139.07           C
ATOM   2505  CE1 PHE A 428     -56.876 -64.509  88.629  1.00139.07           C
ATOM   2506  CE2 PHE A 428     -57.846 -63.244  86.868  1.00139.07           C
ATOM   2507  CZ  PHE A 428     -57.666 -64.447  87.507  1.00139.07           C
ATOM   2508  C   PHE A 428     -56.056 -59.312  90.840  1.00139.07           C
ATOM   2509  O   PHE A 428     -56.531 -58.238  90.474  1.00139.07           O
ATOM   2510  N   GLU A 429     -55.093 -59.386  91.774  1.00 68.84           N
ATOM   2511  CA  GLU A 429     -54.612 -58.209  92.432  1.00 68.84           C
ATOM   2512  CB  GLU A 429     -53.859 -58.540  93.728  1.00 68.84           C
ATOM   2513  CG  GLU A 429     -54.756 -59.161  94.799  1.00 68.84           C
ATOM   2514  CD  GLU A 429     -53.851 -59.748  95.871  1.00 68.84           C
ATOM   2515  OE1 GLU A 429     -53.047 -60.655  95.525  1.00 68.84           O
ATOM   2516  OE2 GLU A 429     -53.944 -59.299  97.044  1.00 68.84           O
ATOM   2517  C   GLU A 429     -53.662 -57.486  91.524  1.00 68.84           C
ATOM   2518  O   GLU A 429     -52.895 -58.125  90.805  1.00 68.84           O
ATOM   2519  N   ILE A 430     -53.695 -56.127  91.510  1.00143.13           N
ATOM   2520  CA  ILE A 430     -52.716 -55.469  90.685  1.00143.13           C
ATOM   2521  CB  ILE A 430     -53.240 -54.694  89.496  1.00143.13           C
ATOM   2522  CG2 ILE A 430     -53.957 -53.421  89.956  1.00143.13           C
ATOM   2523  CG1 ILE A 430     -52.086 -54.416  88.514  1.00143.13           C
ATOM   2524  CD1 ILE A 430     -52.546 -53.927  87.140  1.00143.13           C
ATOM   2525  C   ILE A 430     -51.809 -54.607  91.526  1.00143.13           C
ATOM   2526  O   ILE A 430     -52.168 -53.533  92.016  1.00143.13           O
ATOM   2527  N   TYR A 431     -50.550 -55.070  91.649  1.00132.86           N
ATOM   2528  CA  TYR A 431     -49.565 -54.498  92.524  1.00132.86           C
ATOM   2529  CB  TYR A 431     -48.565 -55.512  93.119  1.00132.86           C
ATOM   2530  CG  TYR A 431     -49.250 -56.483  94.015  1.00132.86           C
ATOM   2531  CD1 TYR A 431     -49.390 -56.216  95.358  1.00132.86           C
ATOM   2532  CD2 TYR A 431     -49.745 -57.662  93.513  1.00132.86           C
ATOM   2533  CE1 TYR A 431     -50.017 -57.115  96.189  1.00132.86           C
ATOM   2534  CE2 TYR A 431     -50.373 -58.564  94.339  1.00132.86           C
ATOM   2535  CZ  TYR A 431     -50.511 -58.292  95.679  1.00132.86           C
ATOM   2536  OH  TYR A 431     -51.154 -59.217  96.527  1.00132.86           O
ATOM   2537  C   TYR A 431     -48.680 -53.516  91.832  1.00132.86           C
ATOM   2538  O   TYR A 431     -48.510 -53.550  90.616  1.00132.86           O
ATOM   2539  N   CYS A 432     -48.250 -52.492  92.595  1.00 97.75           N
ATOM   2540  CA  CYS A 432     -47.133 -51.658  92.250  1.00 97.75           C
ATOM   2541  CB  CYS A 432     -47.135 -50.316  92.995  1.00 97.75           C
ATOM   2542  SG  CYS A 432     -45.829 -49.205  92.397  1.00 97.75           S
ATOM   2543  C   CYS A 432     -45.903 -52.433  92.660  1.00 97.75           C
ATOM   2544  O   CYS A 432     -44.806 -52.241  92.141  1.00 97.75           O
ATOM   2545  N   GLN A 433     -46.074 -53.285  93.693  1.00158.02           N
ATOM   2546  CA  GLN A 433     -45.116 -54.232  94.209  1.00158.02           C
ATOM   2547  CB  GLN A 433     -44.962 -55.475  93.314  1.00158.02           C
ATOM   2548  CG  GLN A 433     -44.119 -56.574  93.958  1.00158.02           C
ATOM   2549  CD  GLN A 433     -44.825 -56.987  95.241  1.00158.02           C
ATOM   2550  OE1 GLN A 433     -44.711 -56.320  96.269  1.00158.02           O
ATOM   2551  NE2 GLN A 433     -45.586 -58.112  95.180  1.00158.02           N
ATOM   2552  C   GLN A 433     -43.751 -53.662  94.478  1.00158.02           C
ATOM   2553  O   GLN A 433     -42.752 -54.193  93.993  1.00158.02           O
ATOM   2554  N   ALA A 434     -43.666 -52.565  95.258  1.00 58.71           N
ATOM   2555  CA  ALA A 434     -42.402 -52.040  95.701  1.00 58.71           C
ATOM   2556  CB  ALA A 434     -41.950 -50.785  94.935  1.00 58.71           C
ATOM   2557  C   ALA A 434     -42.637 -51.631  97.124  1.00 58.71           C
ATOM   2558  O   ALA A 434     -43.746 -51.242  97.487  1.00 58.71           O
ATOM   2559  N   GLY A 435     -41.602 -51.704  97.980  1.00 39.65           N
ATOM   2560  CA  GLY A 435     -41.825 -51.425  99.372  1.00 39.65           C
ATOM   2561  C   GLY A 435     -42.282 -50.001  99.563  1.00 39.65           C
ATOM   2562  O   GLY A 435     -43.239 -49.739 100.288  1.00 39.65           O
ATOM   2563  N   SER A 436     -41.601 -49.046  98.904  1.00 94.63           N
ATOM   2564  CA  SER A 436     -41.832 -47.636  99.082  1.00 94.63           C
ATOM   2565  CB  SER A 436     -40.784 -46.801  98.337  1.00 94.63           C
ATOM   2566  OG  SER A 436     -41.081 -45.424  98.487  1.00 94.63           O
ATOM   2567  C   SER A 436     -43.172 -47.176  98.589  1.00 94.63           C
ATOM   2568  O   SER A 436     -43.935 -46.552  99.325  1.00 94.63           O
ATOM   2569  N   HIS A 437     -43.475 -47.476  97.315  1.00 82.87           N
ATOM   2570  CA  HIS A 437     -44.632 -47.018  96.606  1.00 82.87           C
ATOM   2571  ND1 HIS A 437     -42.022 -47.316  94.614  1.00 82.87           N
ATOM   2572  CG  HIS A 437     -43.262 -46.721  94.531  1.00 82.87           C
ATOM   2573  CB  HIS A 437     -44.515 -47.322  95.107  1.00 82.87           C
ATOM   2574  NE2 HIS A 437     -41.735 -45.405  93.512  1.00 82.87           N
ATOM   2575  CD2 HIS A 437     -43.067 -45.555  93.855  1.00 82.87           C
ATOM   2576  CE1 HIS A 437     -41.147 -46.487  93.989  1.00 82.87           C
ATOM   2577  C   HIS A 437     -45.866 -47.657  97.169  1.00 82.87           C
ATOM   2578  O   HIS A 437     -46.966 -47.122  97.047  1.00 82.87           O
ATOM   2579  N   ARG A 438     -45.696 -48.817  97.826  1.00152.79           N
ATOM   2580  CA  ARG A 438     -46.767 -49.681  98.246  1.00152.79           C
ATOM   2581  CB  ARG A 438     -46.241 -50.855  99.085  1.00152.79           C
ATOM   2582  CG  ARG A 438     -47.301 -51.901  99.425  1.00152.79           C
ATOM   2583  CD  ARG A 438     -46.966 -52.694 100.688  1.00152.79           C
ATOM   2584  NE  ARG A 438     -45.574 -53.203 100.551  1.00152.79           N
ATOM   2585  CZ  ARG A 438     -44.746 -53.184 101.636  1.00152.79           C
ATOM   2586  NH1 ARG A 438     -45.196 -52.683 102.824  1.00152.79           N
ATOM   2587  NH2 ARG A 438     -43.473 -53.666 101.534  1.00152.79           N
ATOM   2588  C   ARG A 438     -47.834 -49.023  99.084  1.00152.79           C
ATOM   2589  O   ARG A 438     -49.001 -49.056  98.691  1.00152.79           O
ATOM   2590  N   GLU A 439     -47.491 -48.363 100.214  1.00111.90           N
ATOM   2591  CA  GLU A 439     -48.530 -47.919 101.117  1.00111.90           C
ATOM   2592  CB  GLU A 439     -47.980 -47.191 102.360  1.00111.90           C
ATOM   2593  CG  GLU A 439     -47.344 -45.830 102.070  1.00111.90           C
ATOM   2594  CD  GLU A 439     -48.432 -44.765 102.158  1.00111.90           C
ATOM   2595  OE1 GLU A 439     -49.596 -45.128 102.479  1.00111.90           O
ATOM   2596  OE2 GLU A 439     -48.112 -43.573 101.906  1.00111.90           O
ATOM   2597  C   GLU A 439     -49.467 -46.983 100.396  1.00111.90           C
ATOM   2598  O   GLU A 439     -50.688 -47.114 100.468  1.00111.90           O
ATOM   2599  N   ALA A 440     -48.874 -46.024  99.673  1.00106.20           N
ATOM   2600  CA  ALA A 440     -49.430 -44.993  98.841  1.00106.20           C
ATOM   2601  CB  ALA A 440     -48.402 -43.905  98.485  1.00106.20           C
ATOM   2602  C   ALA A 440     -49.959 -45.552  97.549  1.00106.20           C
ATOM   2603  O   ALA A 440     -50.541 -44.819  96.762  1.00106.20           O
ATOM   2604  N   GLY A 441     -49.663 -46.829  97.258  1.00 91.83           N
ATOM   2605  CA  GLY A 441     -49.735 -47.501  95.986  1.00 91.83           C
ATOM   2606  C   GLY A 441     -51.027 -47.607  95.229  1.00 91.83           C
ATOM   2607  O   GLY A 441     -52.105 -47.131  95.594  1.00 91.83           O
ATOM   2608  N   MET A 442     -50.850 -48.292  94.073  1.00106.27           N
ATOM   2609  CA  MET A 442     -51.782 -48.444  92.995  1.00106.27           C
ATOM   2610  CB  MET A 442     -51.044 -48.302  91.654  1.00106.27           C
ATOM   2611  CG  MET A 442     -50.236 -47.002  91.577  1.00106.27           C
ATOM   2612  SD  MET A 442     -48.812 -47.032  90.442  1.00106.27           S
ATOM   2613  CE  MET A 442     -49.764 -46.909  88.903  1.00106.27           C
ATOM   2614  C   MET A 442     -52.363 -49.819  93.020  1.00106.27           C
ATOM   2615  O   MET A 442     -51.683 -50.789  93.346  1.00106.27           O
ATOM   2616  N   ARG A 443     -53.670 -49.942  92.716  1.00177.38           N
ATOM   2617  CA  ARG A 443     -54.179 -51.266  92.591  1.00177.38           C
ATOM   2618  CB  ARG A 443     -54.091 -52.129  93.872  1.00177.38           C
ATOM   2619  CG  ARG A 443     -54.358 -53.621  93.649  1.00177.38           C
ATOM   2620  CD  ARG A 443     -53.679 -54.524  94.687  1.00177.38           C
ATOM   2621  NE  ARG A 443     -54.719 -55.052  95.613  1.00177.38           N
ATOM   2622  CZ  ARG A 443     -54.363 -55.917  96.608  1.00177.38           C
ATOM   2623  NH1 ARG A 443     -53.048 -56.224  96.811  1.00177.38           N
ATOM   2624  NH2 ARG A 443     -55.322 -56.481  97.399  1.00177.38           N
ATOM   2625  C   ARG A 443     -55.526 -51.221  91.946  1.00177.38           C
ATOM   2626  O   ARG A 443     -56.087 -50.147  91.734  1.00177.38           O
ATOM   2627  N   ALA A 444     -56.035 -52.400  91.545  1.00 64.84           N
ATOM   2628  CA  ALA A 444     -57.270 -52.498  90.824  1.00 64.84           C
ATOM   2629  CB  ALA A 444     -57.174 -52.011  89.369  1.00 64.84           C
ATOM   2630  C   ALA A 444     -57.659 -53.951  90.784  1.00 64.84           C
ATOM   2631  O   ALA A 444     -56.896 -54.831  91.180  1.00 64.84           O
ATOM   2632  N   ILE A 445     -58.874 -54.226  90.267  1.00 93.03           N
ATOM   2633  CA  ILE A 445     -59.491 -55.528  90.238  1.00 93.03           C
ATOM   2634  CB  ILE A 445     -60.830 -55.485  90.940  1.00 93.03           C
ATOM   2635  CG2 ILE A 445     -61.828 -56.491  90.345  1.00 93.03           C
ATOM   2636  CG1 ILE A 445     -60.615 -55.553  92.461  1.00 93.03           C
ATOM   2637  CD1 ILE A 445     -61.901 -55.391  93.266  1.00 93.03           C
ATOM   2638  C   ILE A 445     -59.683 -55.988  88.817  1.00 93.03           C
ATOM   2639  O   ILE A 445     -59.642 -55.188  87.886  1.00 93.03           O
ATOM   2640  N   TYR A 446     -59.779 -57.327  88.611  1.00174.68           N
ATOM   2641  CA  TYR A 446     -59.996 -57.895  87.304  1.00174.68           C
ATOM   2642  CB  TYR A 446     -58.639 -58.409  86.796  1.00174.68           C
ATOM   2643  CG  TYR A 446     -58.591 -58.633  85.331  1.00174.68           C
ATOM   2644  CD1 TYR A 446     -58.467 -57.565  84.472  1.00174.68           C
ATOM   2645  CD2 TYR A 446     -58.611 -59.905  84.825  1.00174.68           C
ATOM   2646  CE1 TYR A 446     -58.399 -57.762  83.115  1.00174.68           C
ATOM   2647  CE2 TYR A 446     -58.545 -60.110  83.468  1.00174.68           C
ATOM   2648  CZ  TYR A 446     -58.441 -59.039  82.613  1.00174.68           C
ATOM   2649  OH  TYR A 446     -58.370 -59.249  81.220  1.00174.68           O
ATOM   2650  C   TYR A 446     -60.935 -59.067  87.501  1.00174.68           C
ATOM   2651  O   TYR A 446     -60.499 -60.164  87.847  1.00174.68           O
ATOM   2652  N   ASN A 447     -62.246 -58.917  87.217  1.00184.67           N
ATOM   2653  CA  ASN A 447     -63.109 -60.002  87.616  1.00184.67           C
ATOM   2654  CB  ASN A 447     -64.429 -59.501  88.219  1.00184.67           C
ATOM   2655  CG  ASN A 447     -65.075 -60.650  88.970  1.00184.67           C
ATOM   2656  OD1 ASN A 447     -64.974 -61.811  88.580  1.00184.67           O
ATOM   2657  ND2 ASN A 447     -65.753 -60.306  90.097  1.00184.67           N
ATOM   2658  C   ASN A 447     -63.455 -60.896  86.468  1.00184.67           C
ATOM   2659  O   ASN A 447     -64.633 -61.078  86.169  1.00184.67           O
ATOM   2660  N   VAL A 448     -62.446 -61.583  85.898  1.00 99.95           N
ATOM   2661  CA  VAL A 448     -62.584 -62.441  84.748  1.00 99.95           C
ATOM   2662  CB  VAL A 448     -61.372 -63.301  84.596  1.00 99.95           C
ATOM   2663  CG1 VAL A 448     -61.556 -64.253  83.417  1.00 99.95           C
ATOM   2664  CG2 VAL A 448     -60.156 -62.380  84.469  1.00 99.95           C
ATOM   2665  C   VAL A 448     -63.766 -63.350  84.928  1.00 99.95           C
ATOM   2666  O   VAL A 448     -63.679 -64.401  85.556  1.00 99.95           O
ATOM   2667  N   SER A 449     -64.908 -62.962  84.322  1.00 59.07           N
ATOM   2668  CA  SER A 449     -66.137 -63.678  84.517  1.00 59.07           C
ATOM   2669  CB  SER A 449     -67.367 -62.757  84.611  1.00 59.07           C
ATOM   2670  OG  SER A 449     -67.312 -61.977  85.797  1.00 59.07           O
ATOM   2671  C   SER A 449     -66.405 -64.659  83.422  1.00 59.07           C
ATOM   2672  O   SER A 449     -65.678 -64.759  82.434  1.00 59.07           O
ATOM   2673  N   GLN A 450     -67.509 -65.414  83.608  1.00 93.99           N
ATOM   2674  CA  GLN A 450     -67.977 -66.391  82.675  1.00 93.99           C
ATOM   2675  CB  GLN A 450     -69.100 -67.285  83.231  1.00 93.99           C
ATOM   2676  CG  GLN A 450     -68.669 -68.115  84.443  1.00 93.99           C
ATOM   2677  CD  GLN A 450     -68.611 -67.189  85.651  1.00 93.99           C
ATOM   2678  OE1 GLN A 450     -69.605 -66.557  86.007  1.00 93.99           O
ATOM   2679  NE2 GLN A 450     -67.416 -67.096  86.295  1.00 93.99           N
ATOM   2680  C   GLN A 450     -68.518 -65.625  81.518  1.00 93.99           C
ATOM   2681  O   GLN A 450     -68.665 -64.405  81.583  1.00 93.99           O
ATOM   2682  N   CYS A 451     -68.804 -66.319  80.404  1.00 69.63           N
ATOM   2683  CA  CYS A 451     -69.222 -65.584  79.257  1.00 69.63           C
ATOM   2684  CB  CYS A 451     -68.071 -65.430  78.253  1.00 69.63           C
ATOM   2685  SG  CYS A 451     -66.925 -64.171  78.866  1.00 69.63           S
ATOM   2686  C   CYS A 451     -70.374 -66.275  78.629  1.00 69.63           C
ATOM   2687  O   CYS A 451     -70.967 -67.201  79.182  1.00 69.63           O
ATOM   2688  N   PRO A 452     -70.722 -65.799  77.475  1.00116.76           N
ATOM   2689  CA  PRO A 452     -71.815 -66.421  76.804  1.00116.76           C
ATOM   2690  CD  PRO A 452     -70.683 -64.368  77.201  1.00116.76           C
ATOM   2691  CB  PRO A 452     -72.163 -65.503  75.638  1.00116.76           C
ATOM   2692  CG  PRO A 452     -71.805 -64.108  76.182  1.00116.76           C
ATOM   2693  C   PRO A 452     -71.505 -67.838  76.443  1.00116.76           C
ATOM   2694  O   PRO A 452     -72.432 -68.591  76.153  1.00116.76           O
ATOM   2695  N   GLY A 453     -70.220 -68.229  76.431  1.00216.70           N
ATOM   2696  CA  GLY A 453     -69.908 -69.591  76.117  1.00216.70           C
ATOM   2697  C   GLY A 453     -69.661 -69.649  74.656  1.00216.70           C
ATOM   2698  O   GLY A 453     -69.207 -70.659  74.120  1.00216.70           O
ATOM   2699  N   HIS A 454     -69.972 -68.540  73.971  1.00152.19           N
ATOM   2700  CA  HIS A 454     -69.748 -68.497  72.565  1.00152.19           C
ATOM   2701  ND1 HIS A 454     -69.166 -66.900  69.644  1.00152.19           N
ATOM   2702  CG  HIS A 454     -70.253 -67.146  70.451  1.00152.19           C
ATOM   2703  CB  HIS A 454     -70.212 -67.162  71.952  1.00152.19           C
ATOM   2704  NE2 HIS A 454     -70.901 -67.228  68.291  1.00152.19           N
ATOM   2705  CD2 HIS A 454     -71.304 -67.345  69.610  1.00152.19           C
ATOM   2706  CE1 HIS A 454     -69.610 -66.961  68.362  1.00152.19           C
ATOM   2707  C   HIS A 454     -68.264 -68.605  72.364  1.00152.19           C
ATOM   2708  O   HIS A 454     -67.802 -69.397  71.546  1.00152.19           O
ATOM   2709  N   GLN A 455     -67.463 -67.831  73.130  1.00146.56           N
ATOM   2710  CA  GLN A 455     -66.048 -67.811  72.863  1.00146.56           C
ATOM   2711  CB  GLN A 455     -65.289 -66.755  73.684  1.00146.56           C
ATOM   2712  CG  GLN A 455     -65.593 -65.313  73.270  1.00146.56           C
ATOM   2713  CD  GLN A 455     -64.843 -65.004  71.976  1.00146.56           C
ATOM   2714  OE1 GLN A 455     -64.470 -63.859  71.729  1.00146.56           O
ATOM   2715  NE2 GLN A 455     -64.617 -66.040  71.123  1.00146.56           N
ATOM   2716  C   GLN A 455     -65.361 -69.124  73.110  1.00146.56           C
ATOM   2717  O   GLN A 455     -64.796 -69.677  72.168  1.00146.56           O
ATOM   2718  N   ALA A 456     -65.420 -69.684  74.345  1.00295.96           N
ATOM   2719  CA  ALA A 456     -64.710 -70.916  74.613  1.00295.96           C
ATOM   2720  CB  ALA A 456     -63.283 -70.972  74.033  1.00295.96           C
ATOM   2721  C   ALA A 456     -64.536 -71.079  76.096  1.00295.96           C
ATOM   2722  O   ALA A 456     -64.877 -70.191  76.876  1.00295.96           O
ATOM   2723  N   THR A 457     -64.003 -72.255  76.511  1.00302.46           N
ATOM   2724  CA  THR A 457     -63.735 -72.542  77.896  1.00302.46           C
ATOM   2725  CB  THR A 457     -64.758 -73.441  78.527  1.00302.46           C
ATOM   2726  OG1 THR A 457     -64.785 -74.696  77.863  1.00302.46           O
ATOM   2727  CG2 THR A 457     -66.136 -72.764  78.432  1.00302.46           C
ATOM   2728  C   THR A 457     -62.400 -73.234  77.983  1.00302.46           C
ATOM   2729  O   THR A 457     -61.961 -73.887  77.038  1.00302.46           O
ATOM   2730  N   PRO A 458     -61.731 -73.061  79.097  1.00121.16           N
ATOM   2731  CA  PRO A 458     -60.432 -73.672  79.304  1.00121.16           C
ATOM   2732  CD  PRO A 458     -61.828 -71.777  79.772  1.00121.16           C
ATOM   2733  CB  PRO A 458     -59.661 -72.730  80.234  1.00121.16           C
ATOM   2734  CG  PRO A 458     -60.732 -71.813  80.845  1.00121.16           C
ATOM   2735  C   PRO A 458     -60.465 -75.087  79.820  1.00121.16           C
ATOM   2736  O   PRO A 458     -61.513 -75.528  80.289  1.00121.16           O
ATOM   2737  N   ARG A 459     -59.318 -75.807  79.731  1.00274.35           N
ATOM   2738  CA  ARG A 459     -59.149 -77.150  80.240  1.00274.35           C
ATOM   2739  CB  ARG A 459     -59.227 -78.253  79.167  1.00274.35           C
ATOM   2740  CG  ARG A 459     -60.638 -78.566  78.657  1.00274.35           C
ATOM   2741  CD  ARG A 459     -61.342 -79.666  79.460  1.00274.35           C
ATOM   2742  NE  ARG A 459     -62.482 -80.174  78.643  1.00274.35           N
ATOM   2743  CZ  ARG A 459     -63.502 -80.862  79.237  1.00274.35           C
ATOM   2744  NH1 ARG A 459     -63.523 -81.021  80.593  1.00274.35           N
ATOM   2745  NH2 ARG A 459     -64.510 -81.380  78.476  1.00274.35           N
ATOM   2746  C   ARG A 459     -57.770 -77.230  80.846  1.00274.35           C
ATOM   2747  O   ARG A 459     -56.952 -76.333  80.647  1.00274.35           O
ATOM   2748  N   GLN A 460     -57.474 -78.304  81.621  1.00282.13           N
ATOM   2749  CA  GLN A 460     -56.180 -78.423  82.253  1.00282.13           C
ATOM   2750  CB  GLN A 460     -56.231 -78.505  83.792  1.00282.13           C
ATOM   2751  CG  GLN A 460     -56.802 -77.261  84.479  1.00282.13           C
ATOM   2752  CD  GLN A 460     -58.238 -77.548  84.899  1.00282.13           C
ATOM   2753  OE1 GLN A 460     -58.626 -78.697  85.106  1.00282.13           O
ATOM   2754  NE2 GLN A 460     -59.048 -76.466  85.050  1.00282.13           N
ATOM   2755  C   GLN A 460     -55.492 -79.679  81.786  1.00282.13           C
ATOM   2756  O   GLN A 460     -56.140 -80.624  81.340  1.00282.13           O
ATOM   2757  N   ARG A 461     -54.138 -79.708  81.869  1.00360.82           N
ATOM   2758  CA  ARG A 461     -53.377 -80.851  81.429  1.00360.82           C
ATOM   2759  CB  ARG A 461     -52.771 -80.647  80.031  1.00360.82           C
ATOM   2760  CG  ARG A 461     -53.825 -80.415  78.946  1.00360.82           C
ATOM   2761  CD  ARG A 461     -53.757 -81.420  77.796  1.00360.82           C
ATOM   2762  NE  ARG A 461     -53.994 -82.777  78.363  1.00360.82           N
ATOM   2763  CZ  ARG A 461     -55.263 -83.272  78.464  1.00360.82           C
ATOM   2764  NH1 ARG A 461     -56.325 -82.532  78.031  1.00360.82           N
ATOM   2765  NH2 ARG A 461     -55.468 -84.514  78.993  1.00360.82           N
ATOM   2766  C   ARG A 461     -52.223 -81.061  82.377  1.00360.82           C
ATOM   2767  O   ARG A 461     -51.771 -80.120  83.027  1.00360.82           O
ATOM   2768  N   TYR A 462     -51.722 -82.316  82.489  1.00379.44           N
ATOM   2769  CA  TYR A 462     -50.606 -82.592  83.360  1.00379.44           C
ATOM   2770  CB  TYR A 462     -50.996 -83.271  84.689  1.00379.44           C
ATOM   2771  CG  TYR A 462     -51.721 -84.542  84.406  1.00379.44           C
ATOM   2772  CD1 TYR A 462     -53.074 -84.531  84.152  1.00379.44           C
ATOM   2773  CD2 TYR A 462     -51.052 -85.744  84.406  1.00379.44           C
ATOM   2774  CE1 TYR A 462     -53.749 -85.701  83.895  1.00379.44           C
ATOM   2775  CE2 TYR A 462     -51.721 -86.917  84.150  1.00379.44           C
ATOM   2776  CZ  TYR A 462     -53.072 -86.897  83.894  1.00379.44           C
ATOM   2777  OH  TYR A 462     -53.760 -88.100  83.631  1.00379.44           O
ATOM   2778  C   TYR A 462     -49.604 -83.458  82.645  1.00379.44           C
ATOM   2779  O   TYR A 462     -49.944 -84.160  81.693  1.00379.44           O
ATOM   2780  N   GLN A 463     -48.324 -83.411  83.089  1.00327.93           N
ATOM   2781  CA  GLN A 463     -47.263 -84.138  82.440  1.00327.93           C
ATOM   2782  CB  GLN A 463     -46.388 -83.220  81.559  1.00327.93           C
ATOM   2783  CG  GLN A 463     -45.338 -83.928  80.697  1.00327.93           C
ATOM   2784  CD  GLN A 463     -46.055 -84.743  79.631  1.00327.93           C
ATOM   2785  OE1 GLN A 463     -45.421 -85.418  78.822  1.00327.93           O
ATOM   2786  NE2 GLN A 463     -47.413 -84.683  79.626  1.00327.93           N
ATOM   2787  C   GLN A 463     -46.389 -84.788  83.486  1.00327.93           C
ATOM   2788  O   GLN A 463     -46.668 -84.706  84.681  1.00327.93           O
ATOM   2789  N   ALA A 464     -45.318 -85.487  83.039  1.00234.72           N
ATOM   2790  CA  ALA A 464     -44.373 -86.197  83.867  1.00234.72           C
ATOM   2791  CB  ALA A 464     -43.473 -87.164  83.078  1.00234.72           C
ATOM   2792  C   ALA A 464     -43.474 -85.216  84.560  1.00234.72           C
ATOM   2793  O   ALA A 464     -43.372 -84.061  84.151  1.00234.72           O
ATOM   2794  N   ALA A 465     -42.785 -85.659  85.640  1.00261.62           N
ATOM   2795  CA  ALA A 465     -41.997 -84.727  86.401  1.00261.62           C
ATOM   2796  CB  ALA A 465     -42.656 -84.313  87.728  1.00261.62           C
ATOM   2797  C   ALA A 465     -40.636 -85.266  86.756  1.00261.62           C
ATOM   2798  O   ALA A 465     -40.340 -86.442  86.552  1.00261.62           O
ATOM   2799  N   ARG A 466     -39.764 -84.364  87.285  1.00309.74           N
ATOM   2800  CA  ARG A 466     -38.429 -84.682  87.737  1.00309.74           C
ATOM   2801  CB  ARG A 466     -37.292 -83.914  87.038  1.00309.74           C
ATOM   2802  CG  ARG A 466     -37.320 -82.396  87.206  1.00309.74           C
ATOM   2803  CD  ARG A 466     -36.102 -81.720  86.569  1.00309.74           C
ATOM   2804  NE  ARG A 466     -34.901 -82.192  87.317  1.00309.74           N
ATOM   2805  CZ  ARG A 466     -33.684 -82.275  86.705  1.00309.74           C
ATOM   2806  NH1 ARG A 466     -33.549 -81.905  85.401  1.00309.74           N
ATOM   2807  NH2 ARG A 466     -32.604 -82.748  87.392  1.00309.74           N
ATOM   2808  C   ARG A 466     -38.364 -84.389  89.214  1.00309.74           C
ATOM   2809  O   ARG A 466     -39.377 -84.028  89.810  1.00309.74           O
ATOM   2810  N   ILE A 467     -37.179 -84.545  89.862  1.00146.73           N
ATOM   2811  CA  ILE A 467     -37.212 -84.475  91.305  1.00146.73           C
ATOM   2812  CB  ILE A 467     -37.071 -85.828  91.939  1.00146.73           C
ATOM   2813  CG2 ILE A 467     -38.259 -86.697  91.496  1.00146.73           C
ATOM   2814  CG1 ILE A 467     -35.700 -86.434  91.586  1.00146.73           C
ATOM   2815  CD1 ILE A 467     -35.327 -87.649  92.434  1.00146.73           C
ATOM   2816  C   ILE A 467     -36.150 -83.621  91.948  1.00146.73           C
ATOM   2817  O   ILE A 467     -34.995 -83.576  91.523  1.00146.73           O
ATOM   2818  N   TYR A 468     -36.557 -82.917  93.034  1.00 75.61           N
ATOM   2819  CA  TYR A 468     -35.671 -82.139  93.861  1.00 75.61           C
ATOM   2820  CB  TYR A 468     -35.836 -80.614  93.721  1.00 75.61           C
ATOM   2821  CG  TYR A 468     -35.530 -80.181  92.329  1.00 75.61           C
ATOM   2822  CD1 TYR A 468     -34.233 -80.116  91.875  1.00 75.61           C
ATOM   2823  CD2 TYR A 468     -36.552 -79.808  91.485  1.00 75.61           C
ATOM   2824  CE1 TYR A 468     -33.963 -79.704  90.590  1.00 75.61           C
ATOM   2825  CE2 TYR A 468     -36.289 -79.395  90.201  1.00 75.61           C
ATOM   2826  CZ  TYR A 468     -34.991 -79.344  89.751  1.00 75.61           C
ATOM   2827  OH  TYR A 468     -34.715 -78.921  88.434  1.00 75.61           O
ATOM   2828  C   TYR A 468     -36.012 -82.410  95.299  1.00 75.61           C
ATOM   2829  O   TYR A 468     -37.174 -82.330  95.698  1.00 75.61           O
ATOM   2830  N   TYR A 469     -34.993 -82.722  96.122  1.00 72.08           N
ATOM   2831  CA  TYR A 469     -35.191 -82.881  97.537  1.00 72.08           C
ATOM   2832  CB  TYR A 469     -34.527 -84.151  98.110  1.00 72.08           C
ATOM   2833  CG  TYR A 469     -35.320 -85.351  97.714  1.00 72.08           C
ATOM   2834  CD1 TYR A 469     -35.290 -85.827  96.424  1.00 72.08           C
ATOM   2835  CD2 TYR A 469     -36.115 -85.992  98.637  1.00 72.08           C
ATOM   2836  CE1 TYR A 469     -36.030 -86.930  96.067  1.00 72.08           C
ATOM   2837  CE2 TYR A 469     -36.857 -87.096  98.286  1.00 72.08           C
ATOM   2838  CZ  TYR A 469     -36.815 -87.569  96.997  1.00 72.08           C
ATOM   2839  OH  TYR A 469     -37.575 -88.701  96.629  1.00 72.08           O
ATOM   2840  C   TYR A 469     -34.491 -81.712  98.163  1.00 72.08           C
ATOM   2841  O   TYR A 469     -33.263 -81.683  98.231  1.00 72.08           O
ATOM   2842  N   ILE A 470     -35.262 -80.711  98.638  1.00 58.28           N
ATOM   2843  CA  ILE A 470     -34.654 -79.543  99.208  1.00 58.28           C
ATOM   2844  CB  ILE A 470     -34.894 -78.295  98.406  1.00 58.28           C
ATOM   2845  CG2 ILE A 470     -34.311 -77.106  99.187  1.00 58.28           C
ATOM   2846  CG1 ILE A 470     -34.310 -78.443  96.991  1.00 58.28           C
ATOM   2847  CD1 ILE A 470     -34.755 -77.337  96.034  1.00 58.28           C
ATOM   2848  C   ILE A 470     -35.247 -79.313 100.559  1.00 58.28           C
ATOM   2849  O   ILE A 470     -36.421 -79.589 100.796  1.00 58.28           O
ATOM   2850  N   MET A 471     -34.424 -78.819 101.501  1.00 94.88           N
ATOM   2851  CA  MET A 471     -34.908 -78.514 102.809  1.00 94.88           C
ATOM   2852  CB  MET A 471     -34.307 -79.374 103.930  1.00 94.88           C
ATOM   2853  CG  MET A 471     -34.772 -80.830 103.928  1.00 94.88           C
ATOM   2854  SD  MET A 471     -34.227 -81.753 105.395  1.00 94.88           S
ATOM   2855  CE  MET A 471     -35.284 -80.816 106.537  1.00 94.88           C
ATOM   2856  C   MET A 471     -34.554 -77.094 103.099  1.00 94.88           C
ATOM   2857  O   MET A 471     -33.597 -76.554 102.542  1.00 94.88           O
ATOM   2858  N   ALA A 472     -35.369 -76.437 103.948  1.00 62.28           N
ATOM   2859  CA  ALA A 472     -35.028 -75.121 104.394  1.00 62.28           C
ATOM   2860  CB  ALA A 472     -36.240 -74.229 104.712  1.00 62.28           C
ATOM   2861  C   ALA A 472     -34.313 -75.375 105.677  1.00 62.28           C
ATOM   2862  O   ALA A 472     -34.808 -76.116 106.526  1.00 62.28           O
ATOM   2863  N   GLU A 473     -33.113 -74.789 105.849  1.00 96.49           N
ATOM   2864  CA  GLU A 473     -32.372 -75.138 107.021  1.00 96.49           C
ATOM   2865  CB  GLU A 473     -31.369 -76.280 106.778  1.00 96.49           C
ATOM   2866  CG  GLU A 473     -30.242 -75.908 105.813  1.00 96.49           C
ATOM   2867  CD  GLU A 473     -29.333 -77.121 105.659  1.00 96.49           C
ATOM   2868  OE1 GLU A 473     -29.768 -78.242 106.037  1.00 96.49           O
ATOM   2869  OE2 GLU A 473     -28.193 -76.944 105.154  1.00 96.49           O
ATOM   2870  C   GLU A 473     -31.593 -73.957 107.495  1.00 96.49           C
ATOM   2871  O   GLU A 473     -31.162 -73.114 106.709  1.00 96.49           O
ATOM   2872  N   GLU A 474     -31.412 -73.884 108.829  1.00 62.66           N
ATOM   2873  CA  GLU A 474     -30.690 -72.827 109.468  1.00 62.66           C
ATOM   2874  CB  GLU A 474     -31.120 -72.642 110.933  1.00 62.66           C
ATOM   2875  CG  GLU A 474     -32.612 -72.312 111.051  1.00 62.66           C
ATOM   2876  CD  GLU A 474     -32.977 -72.173 112.522  1.00 62.66           C
ATOM   2877  OE1 GLU A 474     -32.041 -72.156 113.365  1.00 62.66           O
ATOM   2878  OE2 GLU A 474     -34.198 -72.081 112.821  1.00 62.66           O
ATOM   2879  C   GLU A 474     -29.225 -73.158 109.428  1.00 62.66           C
ATOM   2880  O   GLU A 474     -28.839 -74.322 109.526  1.00 62.66           O
ATOM   2881  N   VAL A 475     -28.371 -72.119 109.285  1.00109.40           N
ATOM   2882  CA  VAL A 475     -26.944 -72.287 109.188  1.00109.40           C
ATOM   2883  CB  VAL A 475     -26.488 -72.594 107.795  1.00109.40           C
ATOM   2884  CG1 VAL A 475     -27.104 -73.940 107.374  1.00109.40           C
ATOM   2885  CG2 VAL A 475     -26.875 -71.417 106.885  1.00109.40           C
ATOM   2886  C   VAL A 475     -26.326 -70.977 109.586  1.00109.40           C
ATOM   2887  O   VAL A 475     -26.993 -70.149 110.201  1.00109.40           O
ATOM   2888  N   GLU A 476     -25.016 -70.776 109.297  1.00 82.65           N
ATOM   2889  CA  GLU A 476     -24.369 -69.525 109.615  1.00 82.65           C
ATOM   2890  CB  GLU A 476     -23.207 -69.660 110.614  1.00 82.65           C
ATOM   2891  CG  GLU A 476     -23.647 -70.062 112.023  1.00 82.65           C
ATOM   2892  CD  GLU A 476     -23.782 -71.578 112.067  1.00 82.65           C
ATOM   2893  OE1 GLU A 476     -23.632 -72.222 110.994  1.00 82.65           O
ATOM   2894  OE2 GLU A 476     -24.035 -72.112 113.180  1.00 82.65           O
ATOM   2895  C   GLU A 476     -23.791 -68.953 108.349  1.00 82.65           C
ATOM   2896  O   GLU A 476     -23.400 -69.697 107.451  1.00 82.65           O
ATOM   2897  N   TRP A 477     -23.726 -67.606 108.220  1.00147.22           N
ATOM   2898  CA  TRP A 477     -23.182 -67.114 106.984  1.00147.22           C
ATOM   2899  CB  TRP A 477     -24.283 -66.727 105.975  1.00147.22           C
ATOM   2900  CG  TRP A 477     -23.803 -66.349 104.597  1.00147.22           C
ATOM   2901  CD2 TRP A 477     -22.857 -67.132 103.855  1.00147.22           C
ATOM   2902  CD1 TRP A 477     -24.075 -65.249 103.837  1.00147.22           C
ATOM   2903  NE1 TRP A 477     -23.397 -65.326 102.643  1.00147.22           N
ATOM   2904  CE2 TRP A 477     -22.631 -66.473 102.647  1.00147.22           C
ATOM   2905  CE3 TRP A 477     -22.222 -68.300 104.162  1.00147.22           C
ATOM   2906  CZ2 TRP A 477     -21.765 -66.980 101.720  1.00147.22           C
ATOM   2907  CZ3 TRP A 477     -21.353 -68.812 103.224  1.00147.22           C
ATOM   2908  CH2 TRP A 477     -21.131 -68.164 102.026  1.00147.22           C
ATOM   2909  C   TRP A 477     -22.214 -65.985 107.200  1.00147.22           C
ATOM   2910  O   TRP A 477     -22.508 -65.006 107.883  1.00147.22           O
ATOM   2911  N   ASP A 478     -21.006 -66.119 106.602  1.00 67.45           N
ATOM   2912  CA  ASP A 478     -19.968 -65.122 106.680  1.00 67.45           C
ATOM   2913  CB  ASP A 478     -18.559 -65.723 106.876  1.00 67.45           C
ATOM   2914  CG  ASP A 478     -17.510 -64.620 107.005  1.00 67.45           C
ATOM   2915  OD1 ASP A 478     -17.854 -63.424 106.809  1.00 67.45           O
ATOM   2916  OD2 ASP A 478     -16.337 -64.970 107.304  1.00 67.45           O
ATOM   2917  C   ASP A 478     -19.964 -64.411 105.364  1.00 67.45           C
ATOM   2918  O   ASP A 478     -19.515 -64.960 104.358  1.00 67.45           O
ATOM   2919  N   TYR A 479     -20.462 -63.158 105.343  1.00106.04           N
ATOM   2920  CA  TYR A 479     -20.565 -62.430 104.110  1.00106.04           C
ATOM   2921  CB  TYR A 479     -21.278 -61.067 104.222  1.00106.04           C
ATOM   2922  CG  TYR A 479     -22.716 -61.255 104.576  1.00106.04           C
ATOM   2923  CD1 TYR A 479     -23.567 -61.982 103.774  1.00106.04           C
ATOM   2924  CD2 TYR A 479     -23.236 -60.645 105.690  1.00106.04           C
ATOM   2925  CE1 TYR A 479     -24.894 -62.132 104.106  1.00106.04           C
ATOM   2926  CE2 TYR A 479     -24.561 -60.788 106.030  1.00106.04           C
ATOM   2927  CZ  TYR A 479     -25.395 -61.538 105.240  1.00106.04           C
ATOM   2928  OH  TYR A 479     -26.755 -61.685 105.591  1.00106.04           O
ATOM   2929  C   TYR A 479     -19.221 -62.134 103.516  1.00106.04           C
ATOM   2930  O   TYR A 479     -19.048 -62.313 102.310  1.00106.04           O
ATOM   2931  N   CYS A 480     -18.234 -61.648 104.307  1.00132.03           N
ATOM   2932  CA  CYS A 480     -17.003 -61.340 103.627  1.00132.03           C
ATOM   2933  CB  CYS A 480     -17.173 -60.325 102.484  1.00132.03           C
ATOM   2934  SG  CYS A 480     -17.755 -58.714 103.092  1.00132.03           S
ATOM   2935  C   CYS A 480     -15.971 -60.748 104.523  1.00132.03           C
ATOM   2936  O   CYS A 480     -16.178 -60.237 105.617  1.00132.03           O
ATOM   2937  N   PRO A 481     -14.824 -60.841 103.951  1.00241.53           N
ATOM   2938  CA  PRO A 481     -13.601 -60.402 104.574  1.00241.53           C
ATOM   2939  CD  PRO A 481     -14.611 -62.013 103.116  1.00241.53           C
ATOM   2940  CB  PRO A 481     -12.483 -61.206 103.909  1.00241.53           C
ATOM   2941  CG  PRO A 481     -13.178 -62.475 103.399  1.00241.53           C
ATOM   2942  C   PRO A 481     -13.210 -58.915 104.677  1.00241.53           C
ATOM   2943  O   PRO A 481     -12.082 -58.688 105.113  1.00241.53           O
ATOM   2944  N   ASP A 482     -14.030 -57.888 104.312  1.00332.39           N
ATOM   2945  CA  ASP A 482     -13.522 -56.518 104.190  1.00332.39           C
ATOM   2946  CB  ASP A 482     -14.231 -55.658 103.131  1.00332.39           C
ATOM   2947  CG  ASP A 482     -13.616 -56.036 101.791  1.00332.39           C
ATOM   2948  OD1 ASP A 482     -12.934 -57.094 101.735  1.00332.39           O
ATOM   2949  OD2 ASP A 482     -13.811 -55.270 100.809  1.00332.39           O
ATOM   2950  C   ASP A 482     -13.353 -55.673 105.428  1.00332.39           C
ATOM   2951  O   ASP A 482     -13.874 -55.965 106.503  1.00332.39           O
ATOM   2952  N   ARG A 483     -12.556 -54.579 105.238  1.00350.71           N
ATOM   2953  CA  ARG A 483     -12.168 -53.557 106.190  1.00350.71           C
ATOM   2954  CB  ARG A 483     -10.659 -53.568 106.482  1.00350.71           C
ATOM   2955  CG  ARG A 483     -10.183 -52.410 107.361  1.00350.71           C
ATOM   2956  CD  ARG A 483      -8.660 -52.249 107.366  1.00350.71           C
ATOM   2957  NE  ARG A 483      -8.250 -51.804 106.003  1.00350.71           N
ATOM   2958  CZ  ARG A 483      -8.222 -50.475 105.689  1.00350.71           C
ATOM   2959  NH1 ARG A 483      -8.545 -49.541 106.631  1.00350.71           N
ATOM   2960  NH2 ARG A 483      -7.871 -50.079 104.431  1.00350.71           N
ATOM   2961  C   ARG A 483     -12.453 -52.207 105.585  1.00350.71           C
ATOM   2962  O   ARG A 483     -12.412 -52.080 104.363  1.00350.71           O
ATOM   2963  N   SER A 484     -12.773 -51.190 106.441  1.00122.40           N
ATOM   2964  CA  SER A 484     -13.041 -49.799 106.103  1.00122.40           C
ATOM   2965  CB  SER A 484     -13.142 -49.466 104.602  1.00122.40           C
ATOM   2966  OG  SER A 484     -11.868 -49.588 103.986  1.00122.40           O
ATOM   2967  C   SER A 484     -14.362 -49.418 106.702  1.00122.40           C
ATOM   2968  O   SER A 484     -14.630 -49.657 107.877  1.00122.40           O
ATOM   2969  N   TRP A 485     -15.202 -48.738 105.892  1.00104.07           N
ATOM   2970  CA  TRP A 485     -16.569 -48.481 106.252  1.00104.07           C
ATOM   2971  CB  TRP A 485     -17.345 -47.635 105.231  1.00104.07           C
ATOM   2972  CG  TRP A 485     -17.122 -46.153 105.398  1.00104.07           C
ATOM   2973  CD2 TRP A 485     -18.065 -45.303 106.067  1.00104.07           C
ATOM   2974  CD1 TRP A 485     -16.092 -45.353 104.999  1.00104.07           C
ATOM   2975  NE1 TRP A 485     -16.331 -44.055 105.389  1.00104.07           N
ATOM   2976  CE2 TRP A 485     -17.545 -44.011 106.045  1.00104.07           C
ATOM   2977  CE3 TRP A 485     -19.267 -45.579 106.654  1.00104.07           C
ATOM   2978  CZ2 TRP A 485     -18.224 -42.970 106.613  1.00104.07           C
ATOM   2979  CZ3 TRP A 485     -19.951 -44.529 107.224  1.00104.07           C
ATOM   2980  CH2 TRP A 485     -19.438 -43.248 107.204  1.00104.07           C
ATOM   2981  C   TRP A 485     -17.162 -49.838 106.320  1.00104.07           C
ATOM   2982  O   TRP A 485     -18.143 -50.097 107.016  1.00104.07           O
ATOM   2983  N   GLU A 486     -16.563 -50.745 105.539  1.00159.01           N
ATOM   2984  CA  GLU A 486     -16.963 -52.106 105.620  1.00159.01           C
ATOM   2985  CB  GLU A 486     -16.164 -53.037 104.695  1.00159.01           C
ATOM   2986  CG  GLU A 486     -16.240 -54.516 105.094  1.00159.01           C
ATOM   2987  CD  GLU A 486     -17.668 -55.034 104.985  1.00159.01           C
ATOM   2988  OE1 GLU A 486     -18.622 -54.241 105.205  1.00159.01           O
ATOM   2989  OE2 GLU A 486     -17.822 -56.251 104.699  1.00159.01           O
ATOM   2990  C   GLU A 486     -16.700 -52.542 107.022  1.00159.01           C
ATOM   2991  O   GLU A 486     -17.472 -53.297 107.607  1.00159.01           O
ATOM   2992  N   ARG A 487     -15.584 -52.068 107.597  1.00139.58           N
ATOM   2993  CA  ARG A 487     -15.256 -52.403 108.947  1.00139.58           C
ATOM   2994  CB  ARG A 487     -13.912 -51.815 109.412  1.00139.58           C
ATOM   2995  CG  ARG A 487     -13.447 -52.327 110.779  1.00139.58           C
ATOM   2996  CD  ARG A 487     -12.131 -51.698 111.247  1.00139.58           C
ATOM   2997  NE  ARG A 487     -11.689 -52.419 112.475  1.00139.58           N
ATOM   2998  CZ  ARG A 487     -10.952 -53.562 112.359  1.00139.58           C
ATOM   2999  NH1 ARG A 487     -10.635 -54.047 111.123  1.00139.58           N
ATOM   3000  NH2 ARG A 487     -10.533 -54.223 113.477  1.00139.58           N
ATOM   3001  C   ARG A 487     -16.324 -51.837 109.832  1.00139.58           C
ATOM   3002  O   ARG A 487     -16.709 -52.447 110.827  1.00139.58           O
ATOM   3003  N   GLU A 488     -16.823 -50.644 109.465  1.00204.51           N
ATOM   3004  CA  GLU A 488     -17.704 -49.830 110.254  1.00204.51           C
ATOM   3005  CB  GLU A 488     -17.860 -48.413 109.676  1.00204.51           C
ATOM   3006  CG  GLU A 488     -18.627 -47.468 110.602  1.00204.51           C
ATOM   3007  CD  GLU A 488     -17.713 -47.108 111.764  1.00204.51           C
ATOM   3008  OE1 GLU A 488     -17.607 -47.929 112.713  1.00204.51           O
ATOM   3009  OE2 GLU A 488     -17.106 -46.005 111.714  1.00204.51           O
ATOM   3010  C   GLU A 488     -19.076 -50.340 110.498  1.00204.51           C
ATOM   3011  O   GLU A 488     -19.512 -50.256 111.645  1.00204.51           O
ATOM   3012  N   TRP A 489     -19.761 -50.885 109.463  1.00189.61           N
ATOM   3013  CA  TRP A 489     -21.166 -51.196 109.555  1.00189.61           C
ATOM   3014  CB  TRP A 489     -21.675 -52.051 108.385  1.00189.61           C
ATOM   3015  CG  TRP A 489     -21.524 -51.349 107.056  1.00189.61           C
ATOM   3016  CD2 TRP A 489     -22.182 -50.117 106.719  1.00189.61           C
ATOM   3017  CD1 TRP A 489     -20.745 -51.675 105.986  1.00189.61           C
ATOM   3018  NE1 TRP A 489     -20.884 -50.730 104.997  1.00189.61           N
ATOM   3019  CE2 TRP A 489     -21.763 -49.765 105.438  1.00189.61           C
ATOM   3020  CE3 TRP A 489     -23.058 -49.342 107.423  1.00189.61           C
ATOM   3021  CZ2 TRP A 489     -22.218 -48.625 104.838  1.00189.61           C
ATOM   3022  CZ3 TRP A 489     -23.520 -48.196 106.814  1.00189.61           C
ATOM   3023  CH2 TRP A 489     -23.107 -47.847 105.546  1.00189.61           C
ATOM   3024  C   TRP A 489     -21.400 -51.925 110.827  1.00189.61           C
ATOM   3025  O   TRP A 489     -20.995 -53.067 110.977  1.00189.61           O
ATOM   3026  N   HIS A 490     -22.021 -51.199 111.782  1.00193.04           N
ATOM   3027  CA  HIS A 490     -22.263 -51.541 113.159  1.00193.04           C
ATOM   3028  ND1 HIS A 490     -21.500 -48.329 112.977  1.00193.04           N
ATOM   3029  CG  HIS A 490     -21.816 -49.204 113.993  1.00193.04           C
ATOM   3030  CB  HIS A 490     -22.823 -50.311 113.880  1.00193.04           C
ATOM   3031  NE2 HIS A 490     -20.257 -47.746 114.726  1.00193.04           N
ATOM   3032  CD2 HIS A 490     -21.047 -48.834 115.054  1.00193.04           C
ATOM   3033  CE1 HIS A 490     -20.563 -47.480 113.469  1.00193.04           C
ATOM   3034  C   HIS A 490     -23.254 -52.651 113.140  1.00193.04           C
ATOM   3035  O   HIS A 490     -23.103 -53.522 112.308  1.00193.04           O
ATOM   3036  N   ASN A 491     -24.369 -52.612 113.918  1.00326.78           N
ATOM   3037  CA  ASN A 491     -25.436 -53.595 113.932  1.00326.78           C
ATOM   3038  CB  ASN A 491     -25.390 -54.576 115.112  1.00326.78           C
ATOM   3039  CG  ASN A 491     -26.652 -55.426 114.998  1.00326.78           C
ATOM   3040  OD1 ASN A 491     -26.903 -56.220 114.095  1.00326.78           O
ATOM   3041  ND2 ASN A 491     -27.588 -55.110 115.923  1.00326.78           N
ATOM   3042  C   ASN A 491     -26.635 -52.766 114.205  1.00326.78           C
ATOM   3043  O   ASN A 491     -26.374 -51.679 114.663  1.00326.78           O
ATOM   3044  N   GLN A 492     -27.898 -53.199 113.916  1.00315.67           N
ATOM   3045  CA  GLN A 492     -29.208 -52.613 114.142  1.00315.67           C
ATOM   3046  CB  GLN A 492     -30.013 -52.101 112.915  1.00315.67           C
ATOM   3047  CG  GLN A 492     -31.191 -51.184 113.297  1.00315.67           C
ATOM   3048  CD  GLN A 492     -32.216 -51.064 112.182  1.00315.67           C
ATOM   3049  OE1 GLN A 492     -31.929 -51.255 111.004  1.00315.67           O
ATOM   3050  NE2 GLN A 492     -33.475 -50.726 112.569  1.00315.67           N
ATOM   3051  C   GLN A 492     -30.127 -53.722 114.580  1.00315.67           C
ATOM   3052  O   GLN A 492     -29.802 -54.905 114.472  1.00315.67           O
ATOM   3053  N   SER A 493     -31.321 -53.341 115.083  1.00235.06           N
ATOM   3054  CA  SER A 493     -32.391 -54.198 115.484  1.00235.06           C
ATOM   3055  CB  SER A 493     -32.150 -54.876 116.835  1.00235.06           C
ATOM   3056  OG  SER A 493     -33.319 -55.572 117.231  1.00235.06           O
ATOM   3057  C   SER A 493     -33.614 -53.333 115.615  1.00235.06           C
ATOM   3058  O   SER A 493     -33.525 -52.105 115.582  1.00235.06           O
ATOM   3059  N   GLU A 494     -34.798 -53.967 115.740  1.00196.99           N
ATOM   3060  CA  GLU A 494     -36.051 -53.286 115.898  1.00196.99           C
ATOM   3061  CB  GLU A 494     -37.245 -54.161 115.488  1.00196.99           C
ATOM   3062  CG  GLU A 494     -37.193 -54.525 114.002  1.00196.99           C
ATOM   3063  CD  GLU A 494     -38.235 -55.597 113.726  1.00196.99           C
ATOM   3064  OE1 GLU A 494     -39.443 -55.324 113.955  1.00196.99           O
ATOM   3065  OE2 GLU A 494     -37.832 -56.707 113.285  1.00196.99           O
ATOM   3066  C   GLU A 494     -36.188 -52.907 117.342  1.00196.99           C
ATOM   3067  O   GLU A 494     -35.518 -53.471 118.205  1.00196.99           O
ATOM   3068  N   LYS A 495     -37.057 -51.918 117.638  1.00119.65           N
ATOM   3069  CA  LYS A 495     -37.182 -51.419 118.980  1.00119.65           C
ATOM   3070  CB  LYS A 495     -38.259 -50.331 119.132  1.00119.65           C
ATOM   3071  CG  LYS A 495     -38.372 -49.825 120.574  1.00119.65           C
ATOM   3072  CD  LYS A 495     -39.426 -48.739 120.799  1.00119.65           C
ATOM   3073  CE  LYS A 495     -39.356 -47.577 119.810  1.00119.65           C
ATOM   3074  NZ  LYS A 495     -40.249 -47.843 118.660  1.00119.65           N
ATOM   3075  C   LYS A 495     -37.606 -52.491 119.931  1.00119.65           C
ATOM   3076  O   LYS A 495     -36.921 -52.753 120.917  1.00119.65           O
ATOM   3077  N   ASP A 496     -38.747 -53.152 119.663  1.00 73.80           N
ATOM   3078  CA  ASP A 496     -39.221 -54.115 120.614  1.00 73.80           C
ATOM   3079  CB  ASP A 496     -40.623 -54.663 120.295  1.00 73.80           C
ATOM   3080  CG  ASP A 496     -41.101 -55.438 121.516  1.00 73.80           C
ATOM   3081  OD1 ASP A 496     -40.334 -55.496 122.514  1.00 73.80           O
ATOM   3082  OD2 ASP A 496     -42.240 -55.976 121.474  1.00 73.80           O
ATOM   3083  C   ASP A 496     -38.285 -55.273 120.655  1.00 73.80           C
ATOM   3084  O   ASP A 496     -37.915 -55.750 121.726  1.00 73.80           O
ATOM   3085  N   SER A 497     -37.858 -55.740 119.470  1.00152.23           N
ATOM   3086  CA  SER A 497     -37.015 -56.892 119.414  1.00152.23           C
ATOM   3087  CB  SER A 497     -37.048 -57.615 118.059  1.00152.23           C
ATOM   3088  OG  SER A 497     -38.341 -58.154 117.831  1.00152.23           O
ATOM   3089  C   SER A 497     -35.615 -56.461 119.669  1.00152.23           C
ATOM   3090  O   SER A 497     -35.349 -55.300 119.972  1.00152.23           O
ATOM   3091  N   TYR A 498     -34.691 -57.435 119.580  1.00224.56           N
ATOM   3092  CA  TYR A 498     -33.290 -57.225 119.777  1.00224.56           C
ATOM   3093  CB  TYR A 498     -32.774 -57.899 121.062  1.00224.56           C
ATOM   3094  CG  TYR A 498     -33.594 -57.324 122.172  1.00224.56           C
ATOM   3095  CD1 TYR A 498     -34.824 -57.865 122.477  1.00224.56           C
ATOM   3096  CD2 TYR A 498     -33.153 -56.243 122.901  1.00224.56           C
ATOM   3097  CE1 TYR A 498     -35.596 -57.343 123.489  1.00224.56           C
ATOM   3098  CE2 TYR A 498     -33.920 -55.716 123.916  1.00224.56           C
ATOM   3099  CZ  TYR A 498     -35.145 -56.266 124.212  1.00224.56           C
ATOM   3100  OH  TYR A 498     -35.935 -55.727 125.251  1.00224.56           O
ATOM   3101  C   TYR A 498     -32.675 -57.886 118.586  1.00224.56           C
ATOM   3102  O   TYR A 498     -33.411 -58.329 117.707  1.00224.56           O
ATOM   3103  N   GLY A 499     -31.333 -57.860 118.448  1.00119.08           N
ATOM   3104  CA  GLY A 499     -30.742 -58.560 117.339  1.00119.08           C
ATOM   3105  C   GLY A 499     -29.523 -57.840 116.884  1.00119.08           C
ATOM   3106  O   GLY A 499     -29.623 -56.773 116.282  1.00119.08           O
ATOM   3107  N   TYR A 500     -28.332 -58.419 117.168  1.00235.90           N
ATOM   3108  CA  TYR A 500     -27.092 -57.750 116.895  1.00235.90           C
ATOM   3109  CB  TYR A 500     -26.490 -57.159 118.205  1.00235.90           C
ATOM   3110  CG  TYR A 500     -27.486 -56.169 118.758  1.00235.90           C
ATOM   3111  CD1 TYR A 500     -28.644 -56.599 119.359  1.00235.90           C
ATOM   3112  CD2 TYR A 500     -27.284 -54.811 118.729  1.00235.90           C
ATOM   3113  CE1 TYR A 500     -29.614 -55.791 119.868  1.00235.90           C
ATOM   3114  CE2 TYR A 500     -28.250 -53.973 119.236  1.00235.90           C
ATOM   3115  CZ  TYR A 500     -29.417 -54.450 119.796  1.00235.90           C
ATOM   3116  OH  TYR A 500     -30.423 -53.610 120.313  1.00235.90           O
ATOM   3117  C   TYR A 500     -26.110 -58.701 116.233  1.00235.90           C
ATOM   3118  O   TYR A 500     -25.706 -59.708 116.810  1.00235.90           O
ATOM   3119  N   ILE A 501     -25.729 -58.370 114.977  1.00207.57           N
ATOM   3120  CA  ILE A 501     -24.791 -58.954 114.036  1.00207.57           C
ATOM   3121  CB  ILE A 501     -25.333 -60.086 113.209  1.00207.57           C
ATOM   3122  CG2 ILE A 501     -25.456 -61.310 114.127  1.00207.57           C
ATOM   3123  CG1 ILE A 501     -26.617 -59.691 112.463  1.00207.57           C
ATOM   3124  CD1 ILE A 501     -27.809 -59.409 113.375  1.00207.57           C
ATOM   3125  C   ILE A 501     -24.445 -57.786 113.168  1.00207.57           C
ATOM   3126  O   ILE A 501     -24.456 -56.708 113.733  1.00207.57           O
ATOM   3127  N   PHE A 502     -24.061 -57.921 111.863  1.00409.54           N
ATOM   3128  CA  PHE A 502     -23.880 -56.814 110.950  1.00409.54           C
ATOM   3129  CB  PHE A 502     -24.609 -55.513 111.345  1.00409.54           C
ATOM   3130  CG  PHE A 502     -26.080 -55.682 111.471  1.00409.54           C
ATOM   3131  CD1 PHE A 502     -26.652 -56.922 111.454  1.00409.54           C
ATOM   3132  CD2 PHE A 502     -26.905 -54.587 111.593  1.00409.54           C
ATOM   3133  CE1 PHE A 502     -28.000 -57.069 111.557  1.00409.54           C
ATOM   3134  CE2 PHE A 502     -28.270 -54.746 111.688  1.00409.54           C
ATOM   3135  CZ  PHE A 502     -28.830 -55.988 111.669  1.00409.54           C
ATOM   3136  C   PHE A 502     -22.522 -56.598 111.058  1.00409.54           C
ATOM   3137  O   PHE A 502     -21.768 -57.449 111.524  1.00409.54           O
ATOM   3138  N   LEU A 503     -22.076 -55.439 110.686  1.00317.83           N
ATOM   3139  CA  LEU A 503     -20.925 -55.752 111.375  1.00317.83           C
ATOM   3140  CB  LEU A 503     -19.689 -55.438 110.542  1.00317.83           C
ATOM   3141  CG  LEU A 503     -19.652 -56.595 109.538  1.00317.83           C
ATOM   3142  CD1 LEU A 503     -18.704 -56.426 108.358  1.00317.83           C
ATOM   3143  CD2 LEU A 503     -19.339 -57.858 110.335  1.00317.83           C
ATOM   3144  C   LEU A 503     -21.016 -55.147 112.765  1.00317.83           C
ATOM   3145  O   LEU A 503     -20.283 -54.228 113.104  1.00317.83           O
ATOM   3146  N   SER A 504     -21.972 -55.698 113.578  1.00206.33           N
ATOM   3147  CA  SER A 504     -22.402 -55.410 114.917  1.00206.33           C
ATOM   3148  CB  SER A 504     -22.050 -56.497 115.931  1.00206.33           C
ATOM   3149  OG  SER A 504     -22.508 -56.126 117.223  1.00206.33           O
ATOM   3150  C   SER A 504     -21.886 -54.120 115.437  1.00206.33           C
ATOM   3151  O   SER A 504     -20.699 -53.834 115.562  1.00206.33           O
ATOM   3152  N   ASN A 505     -22.885 -53.375 115.886  1.00176.65           N
ATOM   3153  CA  ASN A 505     -22.940 -52.005 116.254  1.00176.65           C
ATOM   3154  CB  ASN A 505     -24.385 -51.555 116.539  1.00176.65           C
ATOM   3155  CG  ASN A 505     -24.477 -50.033 116.557  1.00176.65           C
ATOM   3156  OD1 ASN A 505     -24.791 -49.406 115.549  1.00176.65           O
ATOM   3157  ND2 ASN A 505     -24.229 -49.413 117.739  1.00176.65           N
ATOM   3158  C   ASN A 505     -22.173 -51.774 117.472  1.00176.65           C
ATOM   3159  O   ASN A 505     -21.868 -50.625 117.785  1.00176.65           O
ATOM   3160  N   LYS A 506     -21.936 -52.863 118.213  1.00145.38           N
ATOM   3161  CA  LYS A 506     -21.280 -52.775 119.472  1.00145.38           C
ATOM   3162  CB  LYS A 506     -21.870 -53.729 120.522  1.00145.38           C
ATOM   3163  CG  LYS A 506     -21.460 -53.390 121.954  1.00145.38           C
ATOM   3164  CD  LYS A 506     -22.338 -54.076 123.002  1.00145.38           C
ATOM   3165  CE  LYS A 506     -22.102 -53.569 124.425  1.00145.38           C
ATOM   3166  NZ  LYS A 506     -22.721 -52.235 124.597  1.00145.38           N
ATOM   3167  C   LYS A 506     -19.850 -53.144 119.265  1.00145.38           C
ATOM   3168  O   LYS A 506     -19.146 -52.502 118.488  1.00145.38           O
ATOM   3169  N   ASP A 507     -19.373 -54.133 120.048  1.00 80.99           N
ATOM   3170  CA  ASP A 507     -18.016 -54.598 120.001  1.00 80.99           C
ATOM   3171  CB  ASP A 507     -17.667 -55.499 121.198  1.00 80.99           C
ATOM   3172  CG  ASP A 507     -17.568 -54.620 122.436  1.00 80.99           C
ATOM   3173  OD1 ASP A 507     -17.160 -53.437 122.293  1.00 80.99           O
ATOM   3174  OD2 ASP A 507     -17.902 -55.122 123.543  1.00 80.99           O
ATOM   3175  C   ASP A 507     -17.662 -55.377 118.757  1.00 80.99           C
ATOM   3176  O   ASP A 507     -16.637 -55.092 118.140  1.00 80.99           O
ATOM   3177  N   GLY A 508     -18.498 -56.350 118.322  1.00 89.81           N
ATOM   3178  CA  GLY A 508     -18.050 -57.258 117.286  1.00 89.81           C
ATOM   3179  C   GLY A 508     -18.260 -56.713 115.902  1.00 89.81           C
ATOM   3180  O   GLY A 508     -19.373 -56.699 115.384  1.00 89.81           O
ATOM   3181  N   LEU A 509     -17.171 -56.155 115.334  1.00232.51           N
ATOM   3182  CA  LEU A 509     -16.972 -55.593 114.023  1.00232.51           C
ATOM   3183  CB  LEU A 509     -16.027 -54.379 114.076  1.00232.51           C
ATOM   3184  CG  LEU A 509     -14.667 -54.673 114.742  1.00232.51           C
ATOM   3185  CD1 LEU A 509     -13.815 -55.636 113.901  1.00232.51           C
ATOM   3186  CD2 LEU A 509     -13.924 -53.376 115.095  1.00232.51           C
ATOM   3187  C   LEU A 509     -16.467 -56.527 112.948  1.00232.51           C
ATOM   3188  O   LEU A 509     -16.685 -56.244 111.772  1.00232.51           O
ATOM   3189  N   LEU A 510     -15.748 -57.613 113.330  1.00214.64           N
ATOM   3190  CA  LEU A 510     -14.940 -58.505 112.511  1.00214.64           C
ATOM   3191  CB  LEU A 510     -14.370 -59.669 113.356  1.00214.64           C
ATOM   3192  CG  LEU A 510     -13.398 -60.620 112.631  1.00214.64           C
ATOM   3193  CD1 LEU A 510     -12.144 -59.873 112.151  1.00214.64           C
ATOM   3194  CD2 LEU A 510     -13.063 -61.844 113.501  1.00214.64           C
ATOM   3195  C   LEU A 510     -15.719 -59.052 111.350  1.00214.64           C
ATOM   3196  O   LEU A 510     -16.881 -58.690 111.193  1.00214.64           O
ATOM   3197  N   GLY A 511     -15.060 -59.881 110.481  1.00104.53           N
ATOM   3198  CA  GLY A 511     -15.642 -60.487 109.302  1.00104.53           C
ATOM   3199  C   GLY A 511     -16.980 -60.960 109.721  1.00104.53           C
ATOM   3200  O   GLY A 511     -17.102 -61.690 110.702  1.00104.53           O
ATOM   3201  N   SER A 512     -17.997 -60.520 108.954  1.00157.29           N
ATOM   3202  CA  SER A 512     -19.375 -60.609 109.316  1.00157.29           C
ATOM   3203  CB  SER A 512     -20.278 -59.817 108.356  1.00157.29           C
ATOM   3204  OG  SER A 512     -20.225 -60.394 107.060  1.00157.29           O
ATOM   3205  C   SER A 512     -19.872 -62.009 109.307  1.00157.29           C
ATOM   3206  O   SER A 512     -19.780 -62.701 108.297  1.00157.29           O
ATOM   3207  N   ARG A 513     -20.466 -62.430 110.445  1.00128.56           N
ATOM   3208  CA  ARG A 513     -21.034 -63.736 110.586  1.00128.56           C
ATOM   3209  CB  ARG A 513     -20.270 -64.616 111.594  1.00128.56           C
ATOM   3210  CG  ARG A 513     -20.794 -66.049 111.718  1.00128.56           C
ATOM   3211  CD  ARG A 513     -19.937 -66.921 112.639  1.00128.56           C
ATOM   3212  NE  ARG A 513     -20.540 -68.283 112.685  1.00128.56           N
ATOM   3213  CZ  ARG A 513     -19.726 -69.379 112.716  1.00128.56           C
ATOM   3214  NH1 ARG A 513     -18.371 -69.222 112.654  1.00128.56           N
ATOM   3215  NH2 ARG A 513     -20.260 -70.631 112.810  1.00128.56           N
ATOM   3216  C   ARG A 513     -22.429 -63.538 111.112  1.00128.56           C
ATOM   3217  O   ARG A 513     -22.623 -62.856 112.119  1.00128.56           O
ATOM   3218  N   TYR A 514     -23.440 -64.131 110.433  1.00186.38           N
ATOM   3219  CA  TYR A 514     -24.806 -63.956 110.833  1.00186.38           C
ATOM   3220  CB  TYR A 514     -25.617 -63.121 109.819  1.00186.38           C
ATOM   3221  CG  TYR A 514     -24.941 -61.814 109.550  1.00186.38           C
ATOM   3222  CD1 TYR A 514     -23.732 -61.778 108.897  1.00186.38           C
ATOM   3223  CD2 TYR A 514     -25.524 -60.618 109.897  1.00186.38           C
ATOM   3224  CE1 TYR A 514     -23.107 -60.584 108.631  1.00186.38           C
ATOM   3225  CE2 TYR A 514     -24.903 -59.418 109.630  1.00186.38           C
ATOM   3226  CZ  TYR A 514     -23.684 -59.399 108.997  1.00186.38           C
ATOM   3227  OH  TYR A 514     -23.016 -58.193 108.706  1.00186.38           O
ATOM   3228  C   TYR A 514     -25.421 -65.315 110.758  1.00186.38           C
ATOM   3229  O   TYR A 514     -24.878 -66.202 110.103  1.00186.38           O
ATOM   3230  N   LYS A 515     -26.573 -65.519 111.431  1.00 97.37           N
ATOM   3231  CA  LYS A 515     -27.229 -66.793 111.362  1.00 97.37           C
ATOM   3232  CB  LYS A 515     -27.846 -67.248 112.696  1.00 97.37           C
ATOM   3233  CG  LYS A 515     -28.411 -68.669 112.636  1.00 97.37           C
ATOM   3234  CD  LYS A 515     -28.738 -69.275 114.001  1.00 97.37           C
ATOM   3235  CE  LYS A 515     -29.355 -70.673 113.909  1.00 97.37           C
ATOM   3236  NZ  LYS A 515     -28.357 -71.642 113.402  1.00 97.37           N
ATOM   3237  C   LYS A 515     -28.350 -66.642 110.378  1.00 97.37           C
ATOM   3238  O   LYS A 515     -29.245 -65.822 110.570  1.00 97.37           O
ATOM   3239  N   LYS A 516     -28.328 -67.455 109.302  1.00183.98           N
ATOM   3240  CA  LYS A 516     -29.261 -67.354 108.209  1.00183.98           C
ATOM   3241  CB  LYS A 516     -28.543 -67.215 106.846  1.00183.98           C
ATOM   3242  CG  LYS A 516     -27.643 -65.989 106.662  1.00183.98           C
ATOM   3243  CD  LYS A 516     -28.389 -64.679 106.421  1.00183.98           C
ATOM   3244  CE  LYS A 516     -29.787 -64.658 107.032  1.00183.98           C
ATOM   3245  NZ  LYS A 516     -30.324 -63.286 107.013  1.00183.98           N
ATOM   3246  C   LYS A 516     -30.011 -68.652 108.067  1.00183.98           C
ATOM   3247  O   LYS A 516     -29.657 -69.667 108.667  1.00183.98           O
ATOM   3248  N   ALA A 517     -31.115 -68.625 107.281  1.00 77.83           N
ATOM   3249  CA  ALA A 517     -31.812 -69.836 106.932  1.00 77.83           C
ATOM   3250  CB  ALA A 517     -33.241 -69.900 107.502  1.00 77.83           C
ATOM   3251  C   ALA A 517     -31.923 -69.877 105.429  1.00 77.83           C
ATOM   3252  O   ALA A 517     -32.799 -69.246 104.839  1.00 77.83           O
ATOM   3253  N   VAL A 518     -31.070 -70.683 104.761  1.00113.31           N
ATOM   3254  CA  VAL A 518     -31.104 -70.727 103.326  1.00113.31           C
ATOM   3255  CB  VAL A 518     -29.780 -70.423 102.689  1.00113.31           C
ATOM   3256  CG1 VAL A 518     -29.401 -68.971 103.024  1.00113.31           C
ATOM   3257  CG2 VAL A 518     -28.757 -71.463 103.179  1.00113.31           C
ATOM   3258  C   VAL A 518     -31.509 -72.100 102.890  1.00113.31           C
ATOM   3259  O   VAL A 518     -31.231 -73.094 103.559  1.00113.31           O
ATOM   3260  N   PHE A 519     -32.200 -72.172 101.736  1.00 90.28           N
ATOM   3261  CA  PHE A 519     -32.627 -73.420 101.169  1.00 90.28           C
ATOM   3262  CB  PHE A 519     -33.325 -73.258  99.804  1.00 90.28           C
ATOM   3263  CG  PHE A 519     -34.671 -72.635  99.960  1.00 90.28           C
ATOM   3264  CD1 PHE A 519     -34.810 -71.315 100.322  1.00 90.28           C
ATOM   3265  CD2 PHE A 519     -35.802 -73.374  99.700  1.00 90.28           C
ATOM   3266  CE1 PHE A 519     -36.058 -70.751 100.449  1.00 90.28           C
ATOM   3267  CE2 PHE A 519     -37.052 -72.815  99.823  1.00 90.28           C
ATOM   3268  CZ  PHE A 519     -37.183 -71.501 100.201  1.00 90.28           C
ATOM   3269  C   PHE A 519     -31.411 -74.255 100.901  1.00 90.28           C
ATOM   3270  O   PHE A 519     -30.364 -73.738 100.515  1.00 90.28           O
ATOM   3271  N   ARG A 520     -31.511 -75.581 101.145  1.00215.49           N
ATOM   3272  CA  ARG A 520     -30.427 -76.482 100.844  1.00215.49           C
ATOM   3273  CB  ARG A 520     -29.431 -76.652 102.005  1.00215.49           C
ATOM   3274  CG  ARG A 520     -28.582 -75.400 102.230  1.00215.49           C
ATOM   3275  CD  ARG A 520     -27.389 -75.310 101.276  1.00215.49           C
ATOM   3276  NE  ARG A 520     -26.725 -73.994 101.495  1.00215.49           N
ATOM   3277  CZ  ARG A 520     -25.376 -73.942 101.698  1.00215.49           C
ATOM   3278  NH1 ARG A 520     -24.655 -75.099 101.764  1.00215.49           N
ATOM   3279  NH2 ARG A 520     -24.751 -72.738 101.845  1.00215.49           N
ATOM   3280  C   ARG A 520     -31.006 -77.826 100.513  1.00215.49           C
ATOM   3281  O   ARG A 520     -31.871 -78.331 101.225  1.00215.49           O
ATOM   3282  N   GLU A 521     -30.516 -78.461  99.425  1.00150.69           N
ATOM   3283  CA  GLU A 521     -31.077 -79.709  98.974  1.00150.69           C
ATOM   3284  CB  GLU A 521     -30.899 -79.988  97.470  1.00150.69           C
ATOM   3285  CG  GLU A 521     -29.446 -80.225  97.054  1.00150.69           C
ATOM   3286  CD  GLU A 521     -29.457 -80.853  95.667  1.00150.69           C
ATOM   3287  OE1 GLU A 521     -30.573 -81.030  95.108  1.00150.69           O
ATOM   3288  OE2 GLU A 521     -28.353 -81.171  95.151  1.00150.69           O
ATOM   3289  C   GLU A 521     -30.419 -80.838  99.691  1.00150.69           C
ATOM   3290  O   GLU A 521     -29.391 -80.643 100.327  1.00150.69           O
ATOM   3291  N   TYR A 522     -31.041 -82.038  99.618  1.00217.70           N
ATOM   3292  CA  TYR A 522     -30.592 -83.286 100.191  1.00217.70           C
ATOM   3293  CB  TYR A 522     -31.483 -83.791 101.349  1.00217.70           C
ATOM   3294  CG  TYR A 522     -31.220 -83.071 102.637  1.00217.70           C
ATOM   3295  CD1 TYR A 522     -31.710 -81.808 102.884  1.00217.70           C
ATOM   3296  CD2 TYR A 522     -30.465 -83.678 103.616  1.00217.70           C
ATOM   3297  CE1 TYR A 522     -31.455 -81.175 104.081  1.00217.70           C
ATOM   3298  CE2 TYR A 522     -30.210 -83.054 104.817  1.00217.70           C
ATOM   3299  CZ  TYR A 522     -30.707 -81.797 105.053  1.00217.70           C
ATOM   3300  OH  TYR A 522     -30.448 -81.147 106.279  1.00217.70           O
ATOM   3301  C   TYR A 522     -30.701 -84.314  99.094  1.00217.70           C
ATOM   3302  O   TYR A 522     -31.352 -84.094  98.077  1.00217.70           O
ATOM   3303  N   THR A 523     -30.005 -85.453  99.257  1.00156.50           N
ATOM   3304  CA  THR A 523     -29.930 -86.499  98.289  1.00156.50           C
ATOM   3305  CB  THR A 523     -28.837 -87.492  98.592  1.00156.50           C
ATOM   3306  OG1 THR A 523     -28.683 -88.381  97.498  1.00156.50           O
ATOM   3307  CG2 THR A 523     -29.160 -88.285  99.873  1.00156.50           C
ATOM   3308  C   THR A 523     -31.214 -87.252  98.132  1.00156.50           C
ATOM   3309  O   THR A 523     -31.676 -87.442  97.009  1.00156.50           O
ATOM   3310  N   ASP A 524     -31.840 -87.689  99.245  1.00183.41           N
ATOM   3311  CA  ASP A 524     -32.959 -88.581  99.111  1.00183.41           C
ATOM   3312  CB  ASP A 524     -32.684 -90.027  99.567  1.00183.41           C
ATOM   3313  CG  ASP A 524     -31.610 -90.688  98.731  1.00183.41           C
ATOM   3314  OD1 ASP A 524     -30.774 -89.954  98.146  1.00183.41           O
ATOM   3315  OD2 ASP A 524     -31.597 -91.947  98.688  1.00183.41           O
ATOM   3316  C   ASP A 524     -34.030 -88.186 100.058  1.00183.41           C
ATOM   3317  O   ASP A 524     -33.874 -87.271 100.864  1.00183.41           O
ATOM   3318  N   GLY A 525     -35.137 -88.954 100.003  1.00 55.09           N
ATOM   3319  CA  GLY A 525     -36.244 -88.749 100.880  1.00 55.09           C
ATOM   3320  C   GLY A 525     -35.666 -88.883 102.237  1.00 55.09           C
ATOM   3321  O   GLY A 525     -36.056 -88.182 103.168  1.00 55.09           O
ATOM   3322  N   THR A 526     -34.732 -89.834 102.392  1.00160.22           N
ATOM   3323  CA  THR A 526     -34.034 -89.887 103.632  1.00160.22           C
ATOM   3324  CB  THR A 526     -33.155 -91.104 103.731  1.00160.22           C
ATOM   3325  OG1 THR A 526     -32.469 -91.125 104.972  1.00160.22           O
ATOM   3326  CG2 THR A 526     -32.190 -91.162 102.535  1.00160.22           C
ATOM   3327  C   THR A 526     -33.239 -88.614 103.694  1.00160.22           C
ATOM   3328  O   THR A 526     -32.148 -88.494 103.138  1.00160.22           O
ATOM   3329  N   PHE A 527     -33.812 -87.616 104.393  1.00172.50           N
ATOM   3330  CA  PHE A 527     -33.281 -86.295 104.568  1.00172.50           C
ATOM   3331  CB  PHE A 527     -34.276 -85.292 105.180  1.00172.50           C
ATOM   3332  CG  PHE A 527     -35.226 -84.898 104.099  1.00172.50           C
ATOM   3333  CD1 PHE A 527     -34.909 -83.854 103.260  1.00172.50           C
ATOM   3334  CD2 PHE A 527     -36.416 -85.563 103.907  1.00172.50           C
ATOM   3335  CE1 PHE A 527     -35.762 -83.470 102.254  1.00172.50           C
ATOM   3336  CE2 PHE A 527     -37.274 -85.181 102.901  1.00172.50           C
ATOM   3337  CZ  PHE A 527     -36.951 -84.134 102.071  1.00172.50           C
ATOM   3338  C   PHE A 527     -32.098 -86.385 105.447  1.00172.50           C
ATOM   3339  O   PHE A 527     -31.280 -85.471 105.524  1.00172.50           O
ATOM   3340  N   ARG A 528     -32.021 -87.481 106.201  1.00129.13           N
ATOM   3341  CA  ARG A 528     -30.940 -87.619 107.116  1.00129.13           C
ATOM   3342  CB  ARG A 528     -30.928 -88.976 107.834  1.00129.13           C
ATOM   3343  CG  ARG A 528     -32.058 -89.167 108.845  1.00129.13           C
ATOM   3344  CD  ARG A 528     -31.864 -90.421 109.695  1.00129.13           C
ATOM   3345  NE  ARG A 528     -30.515 -90.304 110.318  1.00129.13           N
ATOM   3346  CZ  ARG A 528     -29.825 -91.423 110.684  1.00129.13           C
ATOM   3347  NH1 ARG A 528     -30.378 -92.657 110.498  1.00129.13           N
ATOM   3348  NH2 ARG A 528     -28.579 -91.305 111.228  1.00129.13           N
ATOM   3349  C   ARG A 528     -29.659 -87.526 106.371  1.00129.13           C
ATOM   3350  O   ARG A 528     -28.747 -86.844 106.840  1.00129.13           O
ATOM   3351  N   ILE A 529     -29.568 -88.181 105.189  1.00143.68           N
ATOM   3352  CA  ILE A 529     -28.320 -88.183 104.486  1.00143.68           C
ATOM   3353  CB  ILE A 529     -28.348 -88.901 103.168  1.00143.68           C
ATOM   3354  CG2 ILE A 529     -27.074 -88.520 102.396  1.00143.68           C
ATOM   3355  CG1 ILE A 529     -28.475 -90.414 103.401  1.00143.68           C
ATOM   3356  CD1 ILE A 529     -29.746 -90.821 104.139  1.00143.68           C
ATOM   3357  C   ILE A 529     -27.954 -86.777 104.254  1.00143.68           C
ATOM   3358  O   ILE A 529     -28.637 -86.003 103.578  1.00143.68           O
ATOM   3359  N   PRO A 530     -26.852 -86.529 104.931  1.00 92.61           N
ATOM   3360  CA  PRO A 530     -26.251 -85.232 104.982  1.00 92.61           C
ATOM   3361  CD  PRO A 530     -25.870 -87.586 105.126  1.00 92.61           C
ATOM   3362  CB  PRO A 530     -24.863 -85.441 105.585  1.00 92.61           C
ATOM   3363  CG  PRO A 530     -24.509 -86.874 105.158  1.00 92.61           C
ATOM   3364  C   PRO A 530     -26.196 -84.833 103.566  1.00 92.61           C
ATOM   3365  O   PRO A 530     -25.343 -85.330 102.832  1.00 92.61           O
ATOM   3366  N   ARG A 531     -27.099 -83.931 103.157  1.00213.14           N
ATOM   3367  CA  ARG A 531     -27.098 -83.733 101.758  1.00213.14           C
ATOM   3368  CB  ARG A 531     -28.038 -84.656 101.027  1.00213.14           C
ATOM   3369  CG  ARG A 531     -27.468 -86.060 100.804  1.00213.14           C
ATOM   3370  CD  ARG A 531     -26.378 -86.127  99.728  1.00213.14           C
ATOM   3371  NE  ARG A 531     -26.066 -87.567  99.489  1.00213.14           N
ATOM   3372  CZ  ARG A 531     -24.976 -87.925  98.749  1.00213.14           C
ATOM   3373  NH1 ARG A 531     -24.117 -86.966  98.295  1.00213.14           N
ATOM   3374  NH2 ARG A 531     -24.746 -89.239  98.458  1.00213.14           N
ATOM   3375  C   ARG A 531     -27.322 -82.332 101.323  1.00213.14           C
ATOM   3376  O   ARG A 531     -27.421 -82.128 100.121  1.00213.14           O
ATOM   3377  N   PRO A 532     -27.340 -81.340 102.206  1.00258.25           N
ATOM   3378  CA  PRO A 532     -27.045 -80.002 101.762  1.00258.25           C
ATOM   3379  CD  PRO A 532     -28.291 -81.308 103.299  1.00258.25           C
ATOM   3380  CB  PRO A 532     -27.545 -79.051 102.836  1.00258.25           C
ATOM   3381  CG  PRO A 532     -28.691 -79.835 103.489  1.00258.25           C
ATOM   3382  C   PRO A 532     -25.556 -80.119 101.661  1.00258.25           C
ATOM   3383  O   PRO A 532     -24.887 -79.271 101.072  1.00258.25           O
ATOM   3384  N   ARG A 533     -25.069 -81.211 102.283  1.00313.68           N
ATOM   3385  CA  ARG A 533     -23.799 -81.798 102.210  1.00313.68           C
ATOM   3386  CB  ARG A 533     -23.674 -83.069 103.062  1.00313.68           C
ATOM   3387  CG  ARG A 533     -23.743 -82.811 104.572  1.00313.68           C
ATOM   3388  CD  ARG A 533     -25.139 -82.466 105.109  1.00313.68           C
ATOM   3389  NE  ARG A 533     -25.381 -81.002 105.002  1.00313.68           N
ATOM   3390  CZ  ARG A 533     -26.500 -80.483 105.588  1.00313.68           C
ATOM   3391  NH1 ARG A 533     -27.429 -81.323 106.128  1.00313.68           N
ATOM   3392  NH2 ARG A 533     -26.697 -79.135 105.648  1.00313.68           N
ATOM   3393  C   ARG A 533     -23.682 -82.162 100.765  1.00313.68           C
ATOM   3394  O   ARG A 533     -22.567 -82.383 100.302  1.00313.68           O
ATOM   3395  N   THR A 534     -24.830 -82.309 100.038  1.00200.30           N
ATOM   3396  CA  THR A 534     -24.707 -82.486  98.616  1.00200.30           C
ATOM   3397  CB  THR A 534     -25.929 -82.499  97.727  1.00200.30           C
ATOM   3398  OG1 THR A 534     -26.657 -81.284  97.823  1.00200.30           O
ATOM   3399  CG2 THR A 534     -26.787 -83.742  98.016  1.00200.30           C
ATOM   3400  C   THR A 534     -23.904 -81.319  98.203  1.00200.30           C
ATOM   3401  O   THR A 534     -24.108 -80.222  98.720  1.00200.30           O
ATOM   3402  N   GLY A 535     -22.964 -81.569  97.273  1.00 54.39           N
ATOM   3403  CA  GLY A 535     -21.924 -80.647  96.927  1.00 54.39           C
ATOM   3404  C   GLY A 535     -22.487 -79.287  96.742  1.00 54.39           C
ATOM   3405  O   GLY A 535     -23.340 -79.025  95.896  1.00 54.39           O
ATOM   3406  N   PRO A 536     -21.982 -78.434  97.589  1.00 97.48           N
ATOM   3407  CA  PRO A 536     -22.396 -77.062  97.579  1.00 97.48           C
ATOM   3408  CD  PRO A 536     -21.631 -78.884  98.928  1.00 97.48           C
ATOM   3409  CB  PRO A 536     -22.051 -76.502  98.957  1.00 97.48           C
ATOM   3410  CG  PRO A 536     -22.035 -77.739  99.869  1.00 97.48           C
ATOM   3411  C   PRO A 536     -21.700 -76.324  96.484  1.00 97.48           C
ATOM   3412  O   PRO A 536     -20.678 -76.805  95.996  1.00 97.48           O
ATOM   3413  N   GLU A 537     -22.249 -75.166  96.075  1.00 90.57           N
ATOM   3414  CA  GLU A 537     -21.599 -74.349  95.094  1.00 90.57           C
ATOM   3415  CB  GLU A 537     -22.542 -73.859  93.980  1.00 90.57           C
ATOM   3416  CG  GLU A 537     -22.983 -74.947  93.000  1.00 90.57           C
ATOM   3417  CD  GLU A 537     -21.916 -75.066  91.921  1.00 90.57           C
ATOM   3418  OE1 GLU A 537     -21.367 -74.007  91.516  1.00 90.57           O
ATOM   3419  OE2 GLU A 537     -21.635 -76.216  91.488  1.00 90.57           O
ATOM   3420  C   GLU A 537     -21.121 -73.129  95.818  1.00 90.57           C
ATOM   3421  O   GLU A 537     -21.905 -72.247  96.164  1.00 90.57           O
ATOM   3422  N   GLU A 538     -19.795 -73.022  96.003  1.00101.82           N
ATOM   3423  CA  GLU A 538     -19.211 -71.955  96.764  1.00101.82           C
ATOM   3424  CB  GLU A 538     -17.681 -72.041  96.896  1.00101.82           C
ATOM   3425  CG  GLU A 538     -17.106 -70.880  97.713  1.00101.82           C
ATOM   3426  CD  GLU A 538     -15.598 -71.054  97.819  1.00101.82           C
ATOM   3427  OE1 GLU A 538     -15.031 -71.838  97.012  1.00101.82           O
ATOM   3428  OE2 GLU A 538     -14.993 -70.405  98.713  1.00101.82           O
ATOM   3429  C   GLU A 538     -19.508 -70.649  96.113  1.00101.82           C
ATOM   3430  O   GLU A 538     -19.503 -69.616  96.777  1.00101.82           O
ATOM   3431  N   HIS A 539     -19.678 -70.648  94.781  1.00 93.86           N
ATOM   3432  CA  HIS A 539     -19.949 -69.440  94.055  1.00 93.86           C
ATOM   3433  ND1 HIS A 539     -17.427 -69.159  91.939  1.00 93.86           N
ATOM   3434  CG  HIS A 539     -18.487 -70.031  92.062  1.00 93.86           C
ATOM   3435  CB  HIS A 539     -19.858 -69.633  92.530  1.00 93.86           C
ATOM   3436  NE2 HIS A 539     -16.679 -71.159  91.316  1.00 93.86           N
ATOM   3437  CD2 HIS A 539     -18.012 -71.247  91.677  1.00 93.86           C
ATOM   3438  CE1 HIS A 539     -16.372 -69.886  91.490  1.00 93.86           C
ATOM   3439  C   HIS A 539     -21.328 -68.912  94.364  1.00 93.86           C
ATOM   3440  O   HIS A 539     -21.515 -67.703  94.479  1.00 93.86           O
ATOM   3441  N   LEU A 540     -22.332 -69.808  94.485  1.00120.77           N
ATOM   3442  CA  LEU A 540     -23.721 -69.478  94.713  1.00120.77           C
ATOM   3443  CB  LEU A 540     -24.682 -70.666  94.539  1.00120.77           C
ATOM   3444  CG  LEU A 540     -24.870 -71.084  93.069  1.00120.77           C
ATOM   3445  CD1 LEU A 540     -25.555 -69.967  92.264  1.00120.77           C
ATOM   3446  CD2 LEU A 540     -23.549 -71.549  92.436  1.00120.77           C
ATOM   3447  C   LEU A 540     -23.936 -68.899  96.077  1.00120.77           C
ATOM   3448  O   LEU A 540     -24.968 -68.280  96.340  1.00120.77           O
ATOM   3449  N   GLY A 541     -23.030 -69.195  97.020  1.00 49.26           N
ATOM   3450  CA  GLY A 541     -23.129 -68.611  98.321  1.00 49.26           C
ATOM   3451  C   GLY A 541     -24.432 -69.007  98.939  1.00 49.26           C
ATOM   3452  O   GLY A 541     -24.719 -70.188  99.124  1.00 49.26           O
ATOM   3453  N   ILE A 542     -25.249 -68.000  99.303  1.00175.37           N
ATOM   3454  CA  ILE A 542     -26.481 -68.244  99.992  1.00175.37           C
ATOM   3455  CB  ILE A 542     -27.094 -67.072 100.701  1.00175.37           C
ATOM   3456  CG2 ILE A 542     -26.008 -66.506 101.616  1.00175.37           C
ATOM   3457  CG1 ILE A 542     -27.670 -65.999  99.787  1.00175.37           C
ATOM   3458  CD1 ILE A 542     -28.546 -65.057 100.609  1.00175.37           C
ATOM   3459  C   ILE A 542     -27.505 -68.911  99.116  1.00175.37           C
ATOM   3460  O   ILE A 542     -28.385 -69.604  99.624  1.00175.37           O
ATOM   3461  N   LEU A 543     -27.442 -68.702  97.785  1.00132.50           N
ATOM   3462  CA  LEU A 543     -28.480 -69.146  96.885  1.00132.50           C
ATOM   3463  CB  LEU A 543     -28.208 -68.879  95.401  1.00132.50           C
ATOM   3464  CG  LEU A 543     -28.296 -67.397  95.023  1.00132.50           C
ATOM   3465  CD1 LEU A 543     -27.111 -66.594  95.580  1.00132.50           C
ATOM   3466  CD2 LEU A 543     -28.511 -67.241  93.514  1.00132.50           C
ATOM   3467  C   LEU A 543     -28.817 -70.602  96.989  1.00132.50           C
ATOM   3468  O   LEU A 543     -27.987 -71.449  97.313  1.00132.50           O
ATOM   3469  N   GLY A 544     -30.104 -70.900  96.686  1.00 44.73           N
ATOM   3470  CA  GLY A 544     -30.664 -72.225  96.742  1.00 44.73           C
ATOM   3471  C   GLY A 544     -30.174 -73.013  95.564  1.00 44.73           C
ATOM   3472  O   GLY A 544     -29.484 -72.489  94.691  1.00 44.73           O
ATOM   3473  N   PRO A 545     -30.541 -74.274  95.522  1.00163.68           N
ATOM   3474  CA  PRO A 545     -30.111 -75.157  94.466  1.00163.68           C
ATOM   3475  CD  PRO A 545     -30.946 -74.997  96.717  1.00163.68           C
ATOM   3476  CB  PRO A 545     -30.596 -76.548  94.872  1.00163.68           C
ATOM   3477  CG  PRO A 545     -30.665 -76.478  96.410  1.00163.68           C
ATOM   3478  C   PRO A 545     -30.655 -74.676  93.157  1.00163.68           C
ATOM   3479  O   PRO A 545     -31.758 -74.135  93.132  1.00163.68           O
ATOM   3480  N   LEU A 546     -29.910 -74.882  92.050  1.00130.41           N
ATOM   3481  CA  LEU A 546     -30.314 -74.343  90.781  1.00130.41           C
ATOM   3482  CB  LEU A 546     -29.137 -74.287  89.783  1.00130.41           C
ATOM   3483  CG  LEU A 546     -29.460 -73.713  88.391  1.00130.41           C
ATOM   3484  CD1 LEU A 546     -30.311 -74.677  87.552  1.00130.41           C
ATOM   3485  CD2 LEU A 546     -30.073 -72.308  88.506  1.00130.41           C
ATOM   3486  C   LEU A 546     -31.417 -75.192  90.235  1.00130.41           C
ATOM   3487  O   LEU A 546     -31.206 -76.338  89.843  1.00130.41           O
ATOM   3488  N   ILE A 547     -32.635 -74.617  90.153  1.00126.22           N
ATOM   3489  CA  ILE A 547     -33.763 -75.396  89.735  1.00126.22           C
ATOM   3490  CB  ILE A 547     -34.996 -75.170  90.564  1.00126.22           C
ATOM   3491  CG2 ILE A 547     -34.686 -75.632  91.997  1.00126.22           C
ATOM   3492  CG1 ILE A 547     -35.480 -73.718  90.474  1.00126.22           C
ATOM   3493  CD1 ILE A 547     -36.846 -73.524  91.128  1.00126.22           C
ATOM   3494  C   ILE A 547     -34.070 -75.115  88.309  1.00126.22           C
ATOM   3495  O   ILE A 547     -34.039 -73.970  87.862  1.00126.22           O
ATOM   3496  N   LYS A 548     -34.317 -76.195  87.540  1.00143.26           N
ATOM   3497  CA  LYS A 548     -34.607 -76.004  86.156  1.00143.26           C
ATOM   3498  CB  LYS A 548     -33.369 -76.127  85.241  1.00143.26           C
ATOM   3499  CG  LYS A 548     -32.759 -77.522  85.108  1.00143.26           C
ATOM   3500  CD  LYS A 548     -33.548 -78.441  84.176  1.00143.26           C
ATOM   3501  CE  LYS A 548     -32.775 -79.693  83.766  1.00143.26           C
ATOM   3502  NZ  LYS A 548     -33.596 -80.512  82.847  1.00143.26           N
ATOM   3503  C   LYS A 548     -35.674 -76.959  85.716  1.00143.26           C
ATOM   3504  O   LYS A 548     -35.883 -78.021  86.306  1.00143.26           O
ATOM   3505  N   GLY A 549     -36.416 -76.551  84.664  1.00 47.10           N
ATOM   3506  CA  GLY A 549     -37.454 -77.372  84.108  1.00 47.10           C
ATOM   3507  C   GLY A 549     -37.901 -76.742  82.825  1.00 47.10           C
ATOM   3508  O   GLY A 549     -38.427 -75.628  82.807  1.00 47.10           O
ATOM   3509  N   GLU A 550     -37.734 -77.489  81.715  1.00109.15           N
ATOM   3510  CA  GLU A 550     -38.086 -77.032  80.404  1.00109.15           C
ATOM   3511  CB  GLU A 550     -37.384 -77.817  79.279  1.00109.15           C
ATOM   3512  CG  GLU A 550     -37.513 -79.335  79.401  1.00109.15           C
ATOM   3513  CD  GLU A 550     -36.569 -79.968  78.388  1.00109.15           C
ATOM   3514  OE1 GLU A 550     -36.146 -79.252  77.442  1.00109.15           O
ATOM   3515  OE2 GLU A 550     -36.256 -81.178  78.549  1.00109.15           O
ATOM   3516  C   GLU A 550     -39.563 -77.121  80.242  1.00109.15           C
ATOM   3517  O   GLU A 550     -40.265 -77.700  81.069  1.00109.15           O
ATOM   3518  N   VAL A 551     -40.085 -76.489  79.178  1.00 45.76           N
ATOM   3519  CA  VAL A 551     -41.500 -76.523  78.999  1.00 45.76           C
ATOM   3520  CB  VAL A 551     -41.972 -75.759  77.798  1.00 45.76           C
ATOM   3521  CG1 VAL A 551     -43.494 -75.940  77.669  1.00 45.76           C
ATOM   3522  CG2 VAL A 551     -41.524 -74.295  77.947  1.00 45.76           C
ATOM   3523  C   VAL A 551     -41.901 -77.952  78.816  1.00 45.76           C
ATOM   3524  O   VAL A 551     -41.221 -78.721  78.138  1.00 45.76           O
ATOM   3525  N   GLY A 552     -43.026 -78.338  79.455  1.00 38.89           N
ATOM   3526  CA  GLY A 552     -43.575 -79.656  79.313  1.00 38.89           C
ATOM   3527  C   GLY A 552     -43.214 -80.523  80.482  1.00 38.89           C
ATOM   3528  O   GLY A 552     -43.775 -81.606  80.642  1.00 38.89           O
ATOM   3529  N   ASP A 553     -42.272 -80.081  81.333  1.00 69.87           N
ATOM   3530  CA  ASP A 553     -41.858 -80.905  82.431  1.00 69.87           C
ATOM   3531  CB  ASP A 553     -40.394 -80.662  82.840  1.00 69.87           C
ATOM   3532  CG  ASP A 553     -39.495 -81.092  81.687  1.00 69.87           C
ATOM   3533  OD1 ASP A 553     -39.987 -81.832  80.794  1.00 69.87           O
ATOM   3534  OD2 ASP A 553     -38.305 -80.677  81.679  1.00 69.87           O
ATOM   3535  C   ASP A 553     -42.702 -80.632  83.645  1.00 69.87           C
ATOM   3536  O   ASP A 553     -43.483 -79.681  83.703  1.00 69.87           O
ATOM   3537  N   ILE A 554     -42.553 -81.510  84.660  1.00117.89           N
ATOM   3538  CA  ILE A 554     -43.223 -81.347  85.917  1.00117.89           C
ATOM   3539  CB  ILE A 554     -44.270 -82.385  86.189  1.00117.89           C
ATOM   3540  CG2 ILE A 554     -44.873 -82.109  87.577  1.00117.89           C
ATOM   3541  CG1 ILE A 554     -45.310 -82.353  85.059  1.00117.89           C
ATOM   3542  CD1 ILE A 554     -45.910 -80.971  84.827  1.00117.89           C
ATOM   3543  C   ILE A 554     -42.152 -81.429  86.959  1.00117.89           C
ATOM   3544  O   ILE A 554     -41.181 -82.170  86.826  1.00117.89           O
ATOM   3545  N   LEU A 555     -42.265 -80.613  88.015  1.00116.87           N
ATOM   3546  CA  LEU A 555     -41.257 -80.650  89.020  1.00116.87           C
ATOM   3547  CB  LEU A 555     -40.676 -79.269  89.381  1.00116.87           C
ATOM   3548  CG  LEU A 555     -39.961 -78.557  88.218  1.00116.87           C
ATOM   3549  CD1 LEU A 555     -40.941 -78.222  87.083  1.00116.87           C
ATOM   3550  CD2 LEU A 555     -39.189 -77.324  88.714  1.00116.87           C
ATOM   3551  C   LEU A 555     -41.904 -81.171  90.252  1.00116.87           C
ATOM   3552  O   LEU A 555     -42.797 -80.531  90.804  1.00116.87           O
ATOM   3553  N   THR A 556     -41.480 -82.370  90.691  1.00146.13           N
ATOM   3554  CA  THR A 556     -41.931 -82.883  91.942  1.00146.13           C
ATOM   3555  CB  THR A 556     -42.039 -84.388  91.993  1.00146.13           C
ATOM   3556  OG1 THR A 556     -40.783 -85.003  91.749  1.00146.13           O
ATOM   3557  CG2 THR A 556     -43.051 -84.840  90.929  1.00146.13           C
ATOM   3558  C   THR A 556     -40.873 -82.423  92.889  1.00146.13           C
ATOM   3559  O   THR A 556     -39.771 -82.972  92.955  1.00146.13           O
ATOM   3560  N   VAL A 557     -41.176 -81.341  93.626  1.00128.96           N
ATOM   3561  CA  VAL A 557     -40.164 -80.824  94.490  1.00128.96           C
ATOM   3562  CB  VAL A 557     -40.002 -79.332  94.375  1.00128.96           C
ATOM   3563  CG1 VAL A 557     -39.427 -79.029  92.980  1.00128.96           C
ATOM   3564  CG2 VAL A 557     -41.361 -78.649  94.607  1.00128.96           C
ATOM   3565  C   VAL A 557     -40.529 -81.193  95.883  1.00128.96           C
ATOM   3566  O   VAL A 557     -41.476 -80.662  96.457  1.00128.96           O
ATOM   3567  N   VAL A 558     -39.749 -82.121  96.464  1.00124.23           N
ATOM   3568  CA  VAL A 558     -40.014 -82.613  97.783  1.00124.23           C
ATOM   3569  CB  VAL A 558     -39.623 -84.053  97.940  1.00124.23           C
ATOM   3570  CG1 VAL A 558     -40.577 -84.902  97.083  1.00124.23           C
ATOM   3571  CG2 VAL A 558     -38.157 -84.205  97.506  1.00124.23           C
ATOM   3572  C   VAL A 558     -39.234 -81.774  98.745  1.00124.23           C
ATOM   3573  O   VAL A 558     -38.003 -81.764  98.731  1.00124.23           O
ATOM   3574  N   PHE A 559     -39.955 -81.063  99.637  1.00123.24           N
ATOM   3575  CA  PHE A 559     -39.314 -80.090 100.470  1.00123.24           C
ATOM   3576  CB  PHE A 559     -39.828 -78.674 100.118  1.00123.24           C
ATOM   3577  CG  PHE A 559     -39.391 -77.622 101.081  1.00123.24           C
ATOM   3578  CD1 PHE A 559     -38.076 -77.231 101.177  1.00123.24           C
ATOM   3579  CD2 PHE A 559     -40.331 -76.984 101.861  1.00123.24           C
ATOM   3580  CE1 PHE A 559     -37.707 -76.246 102.063  1.00123.24           C
ATOM   3581  CE2 PHE A 559     -39.970 -75.997 102.747  1.00123.24           C
ATOM   3582  CZ  PHE A 559     -38.651 -75.630 102.851  1.00123.24           C
ATOM   3583  C   PHE A 559     -39.535 -80.369 101.925  1.00123.24           C
ATOM   3584  O   PHE A 559     -40.659 -80.575 102.374  1.00123.24           O
ATOM   3585  N   LYS A 560     -38.436 -80.366 102.711  1.00 93.06           N
ATOM   3586  CA  LYS A 560     -38.532 -80.597 104.123  1.00 93.06           C
ATOM   3587  CB  LYS A 560     -37.639 -81.729 104.661  1.00 93.06           C
ATOM   3588  CG  LYS A 560     -37.926 -82.068 106.128  1.00 93.06           C
ATOM   3589  CD  LYS A 560     -37.313 -83.392 106.589  1.00 93.06           C
ATOM   3590  CE  LYS A 560     -37.601 -83.733 108.053  1.00 93.06           C
ATOM   3591  NZ  LYS A 560     -36.761 -82.901 108.944  1.00 93.06           N
ATOM   3592  C   LYS A 560     -38.135 -79.346 104.824  1.00 93.06           C
ATOM   3593  O   LYS A 560     -37.220 -78.635 104.407  1.00 93.06           O
ATOM   3594  N   ASN A 561     -38.858 -79.040 105.914  1.00 87.74           N
ATOM   3595  CA  ASN A 561     -38.547 -77.885 106.692  1.00 87.74           C
ATOM   3596  CB  ASN A 561     -39.801 -77.171 107.232  1.00 87.74           C
ATOM   3597  CG  ASN A 561     -39.394 -75.788 107.720  1.00 87.74           C
ATOM   3598  OD1 ASN A 561     -38.260 -75.578 108.143  1.00 87.74           O
ATOM   3599  ND2 ASN A 561     -40.332 -74.806 107.654  1.00 87.74           N
ATOM   3600  C   ASN A 561     -37.792 -78.411 107.851  1.00 87.74           C
ATOM   3601  O   ASN A 561     -38.281 -79.286 108.565  1.00 87.74           O
ATOM   3602  N   ASN A 562     -36.542 -77.939 108.010  1.00151.69           N
ATOM   3603  CA  ASN A 562     -35.783 -78.341 109.146  1.00151.69           C
ATOM   3604  CB  ASN A 562     -34.476 -79.060 108.773  1.00151.69           C
ATOM   3605  CG  ASN A 562     -33.900 -79.661 110.047  1.00151.69           C
ATOM   3606  OD1 ASN A 562     -34.419 -79.442 111.140  1.00151.69           O
ATOM   3607  ND2 ASN A 562     -32.792 -80.436 109.905  1.00151.69           N
ATOM   3608  C   ASN A 562     -35.423 -77.089 109.871  1.00151.69           C
ATOM   3609  O   ASN A 562     -34.366 -76.988 110.485  1.00151.69           O
ATOM   3610  N   ALA A 563     -36.316 -76.091 109.813  1.00 83.27           N
ATOM   3611  CA  ALA A 563     -36.154 -74.864 110.530  1.00 83.27           C
ATOM   3612  CB  ALA A 563     -35.978 -73.632 109.626  1.00 83.27           C
ATOM   3613  C   ALA A 563     -37.434 -74.702 111.288  1.00 83.27           C
ATOM   3614  O   ALA A 563     -38.512 -75.036 110.789  1.00 83.27           O
ATOM   3615  N   SER A 564     -37.333 -74.201 112.534  1.00 67.18           N
ATOM   3616  CA  SER A 564     -38.483 -74.106 113.381  1.00 67.18           C
ATOM   3617  CB  SER A 564     -38.129 -73.600 114.792  1.00 67.18           C
ATOM   3618  OG  SER A 564     -37.545 -72.307 114.727  1.00 67.18           O
ATOM   3619  C   SER A 564     -39.514 -73.194 112.796  1.00 67.18           C
ATOM   3620  O   SER A 564     -40.589 -73.648 112.398  1.00 67.18           O
ATOM   3621  N   ARG A 565     -39.195 -71.886 112.685  1.00131.43           N
ATOM   3622  CA  ARG A 565     -40.195 -70.969 112.225  1.00131.43           C
ATOM   3623  CB  ARG A 565     -39.718 -69.504 112.234  1.00131.43           C
ATOM   3624  CG  ARG A 565     -40.807 -68.503 111.848  1.00131.43           C
ATOM   3625  CD  ARG A 565     -41.934 -68.413 112.877  1.00131.43           C
ATOM   3626  NE  ARG A 565     -42.951 -67.443 112.382  1.00131.43           N
ATOM   3627  CZ  ARG A 565     -42.887 -66.128 112.743  1.00131.43           C
ATOM   3628  NH1 ARG A 565     -41.873 -65.685 113.542  1.00131.43           N
ATOM   3629  NH2 ARG A 565     -43.834 -65.253 112.292  1.00131.43           N
ATOM   3630  C   ARG A 565     -40.523 -71.365 110.822  1.00131.43           C
ATOM   3631  O   ARG A 565     -39.717 -71.211 109.907  1.00131.43           O
ATOM   3632  N   PRO A 566     -41.734 -71.826 110.653  1.00104.04           N
ATOM   3633  CA  PRO A 566     -42.203 -72.443 109.438  1.00104.04           C
ATOM   3634  CD  PRO A 566     -42.821 -71.487 111.555  1.00104.04           C
ATOM   3635  CB  PRO A 566     -43.647 -72.846 109.731  1.00104.04           C
ATOM   3636  CG  PRO A 566     -44.105 -71.814 110.773  1.00104.04           C
ATOM   3637  C   PRO A 566     -42.114 -71.596 108.207  1.00104.04           C
ATOM   3638  O   PRO A 566     -42.360 -70.394 108.289  1.00104.04           O
ATOM   3639  N   TYR A 567     -41.778 -72.226 107.055  1.00213.16           N
ATOM   3640  CA  TYR A 567     -41.667 -71.548 105.789  1.00213.16           C
ATOM   3641  CB  TYR A 567     -40.223 -71.322 105.290  1.00213.16           C
ATOM   3642  CG  TYR A 567     -39.354 -70.690 106.328  1.00213.16           C
ATOM   3643  CD1 TYR A 567     -39.483 -69.366 106.679  1.00213.16           C
ATOM   3644  CD2 TYR A 567     -38.401 -71.450 106.965  1.00213.16           C
ATOM   3645  CE1 TYR A 567     -38.664 -68.813 107.640  1.00213.16           C
ATOM   3646  CE2 TYR A 567     -37.580 -70.905 107.924  1.00213.16           C
ATOM   3647  CZ  TYR A 567     -37.709 -69.581 108.264  1.00213.16           C
ATOM   3648  OH  TYR A 567     -36.868 -69.017 109.249  1.00213.16           O
ATOM   3649  C   TYR A 567     -42.255 -72.467 104.743  1.00213.16           C
ATOM   3650  O   TYR A 567     -42.811 -73.514 105.065  1.00213.16           O
ATOM   3651  N   SER A 568     -42.157 -72.083 103.447  1.00128.59           N
ATOM   3652  CA  SER A 568     -42.668 -72.887 102.366  1.00128.59           C
ATOM   3653  CB  SER A 568     -44.105 -72.517 101.957  1.00128.59           C
ATOM   3654  OG  SER A 568     -44.995 -72.705 103.049  1.00128.59           O
ATOM   3655  C   SER A 568     -41.800 -72.682 101.153  1.00128.59           C
ATOM   3656  O   SER A 568     -40.634 -72.309 101.270  1.00128.59           O
ATOM   3657  N   VAL A 569     -42.330 -73.012  99.948  1.00 84.05           N
ATOM   3658  CA  VAL A 569     -41.596 -72.788  98.727  1.00 84.05           C
ATOM   3659  CB  VAL A 569     -40.808 -73.985  98.286  1.00 84.05           C
ATOM   3660  CG1 VAL A 569     -40.157 -73.665  96.932  1.00 84.05           C
ATOM   3661  CG2 VAL A 569     -39.801 -74.345  99.393  1.00 84.05           C
ATOM   3662  C   VAL A 569     -42.564 -72.467  97.624  1.00 84.05           C
ATOM   3663  O   VAL A 569     -43.527 -73.197  97.399  1.00 84.05           O
ATOM   3664  N   HIS A 570     -42.314 -71.364  96.884  1.00 93.78           N
ATOM   3665  CA  HIS A 570     -43.180 -70.987  95.799  1.00 93.78           C
ATOM   3666  ND1 HIS A 570     -46.417 -70.080  95.076  1.00 93.78           N
ATOM   3667  CG  HIS A 570     -45.161 -69.520  95.132  1.00 93.78           C
ATOM   3668  CB  HIS A 570     -44.149 -69.856  96.185  1.00 93.78           C
ATOM   3669  NE2 HIS A 570     -46.287 -68.643  93.386  1.00 93.78           N
ATOM   3670  CD2 HIS A 570     -45.096 -68.645  94.091  1.00 93.78           C
ATOM   3671  CE1 HIS A 570     -47.047 -69.520  94.016  1.00 93.78           C
ATOM   3672  C   HIS A 570     -42.308 -70.471  94.705  1.00 93.78           C
ATOM   3673  O   HIS A 570     -41.359 -69.734  94.959  1.00 93.78           O
ATOM   3674  N   ALA A 571     -42.606 -70.837  93.445  1.00 54.45           N
ATOM   3675  CA  ALA A 571     -41.760 -70.393  92.380  1.00 54.45           C
ATOM   3676  CB  ALA A 571     -41.444 -71.501  91.359  1.00 54.45           C
ATOM   3677  C   ALA A 571     -42.453 -69.299  91.653  1.00 54.45           C
ATOM   3678  O   ALA A 571     -43.589 -69.451  91.214  1.00 54.45           O
ATOM   3679  N   HIS A 572     -41.783 -68.140  91.533  1.00 62.19           N
ATOM   3680  CA  HIS A 572     -42.327 -67.104  90.716  1.00 62.19           C
ATOM   3681  ND1 HIS A 572     -42.271 -64.382  88.896  1.00 62.19           N
ATOM   3682  CG  HIS A 572     -42.416 -64.616  90.245  1.00 62.19           C
ATOM   3683  CB  HIS A 572     -41.723 -65.718  90.991  1.00 62.19           C
ATOM   3684  NE2 HIS A 572     -43.687 -62.847  89.659  1.00 62.19           N
ATOM   3685  CD2 HIS A 572     -43.283 -63.669  90.696  1.00 62.19           C
ATOM   3686  CE1 HIS A 572     -43.053 -63.314  88.598  1.00 62.19           C
ATOM   3687  C   HIS A 572     -41.912 -67.515  89.341  1.00 62.19           C
ATOM   3688  O   HIS A 572     -40.726 -67.685  89.062  1.00 62.19           O
ATOM   3689  N   GLY A 573     -42.888 -67.658  88.433  1.00 70.89           N
ATOM   3690  CA  GLY A 573     -42.621 -68.113  87.098  1.00 70.89           C
ATOM   3691  C   GLY A 573     -43.667 -69.113  86.750  1.00 70.89           C
ATOM   3692  O   GLY A 573     -44.549 -68.818  85.944  1.00 70.89           O
ATOM   3693  N   VAL A 574     -43.595 -70.332  87.311  1.00254.39           N
ATOM   3694  CA  VAL A 574     -44.729 -71.177  87.163  1.00254.39           C
ATOM   3695  CB  VAL A 574     -44.510 -72.582  87.658  1.00254.39           C
ATOM   3696  CG1 VAL A 574     -43.444 -73.240  86.764  1.00254.39           C
ATOM   3697  CG2 VAL A 574     -44.133 -72.564  89.149  1.00254.39           C
ATOM   3698  C   VAL A 574     -45.669 -70.463  88.062  1.00254.39           C
ATOM   3699  O   VAL A 574     -46.840 -70.314  87.774  1.00254.39           O
ATOM   3700  N   LEU A 575     -45.176 -69.950  89.202  1.00278.83           N
ATOM   3701  CA  LEU A 575     -46.041 -69.171  90.036  1.00278.83           C
ATOM   3702  CB  LEU A 575     -46.560 -67.920  89.293  1.00278.83           C
ATOM   3703  CG  LEU A 575     -47.460 -66.973  90.108  1.00278.83           C
ATOM   3704  CD1 LEU A 575     -46.680 -66.306  91.251  1.00278.83           C
ATOM   3705  CD2 LEU A 575     -48.164 -65.957  89.194  1.00278.83           C
ATOM   3706  C   LEU A 575     -47.199 -70.017  90.464  1.00278.83           C
ATOM   3707  O   LEU A 575     -47.320 -71.189  90.110  1.00278.83           O
ATOM   3708  N   GLU A 576     -48.066 -69.448  91.310  1.00120.99           N
ATOM   3709  CA  GLU A 576     -49.251 -70.146  91.678  1.00120.99           C
ATOM   3710  CB  GLU A 576     -50.138 -69.360  92.658  1.00120.99           C
ATOM   3711  CG  GLU A 576     -51.412 -70.111  93.053  1.00120.99           C
ATOM   3712  CD  GLU A 576     -52.331 -69.147  93.793  1.00120.99           C
ATOM   3713  OE1 GLU A 576     -52.076 -67.914  93.731  1.00120.99           O
ATOM   3714  OE2 GLU A 576     -53.307 -69.631  94.425  1.00120.99           O
ATOM   3715  C   GLU A 576     -50.012 -70.230  90.409  1.00120.99           C
ATOM   3716  O   GLU A 576     -50.740 -71.186  90.149  1.00120.99           O
ATOM   3717  N   SER A 577     -49.819 -69.195  89.575  1.00 79.12           N
ATOM   3718  CA  SER A 577     -50.575 -69.020  88.382  1.00 79.12           C
ATOM   3719  CB  SER A 577     -50.136 -67.782  87.577  1.00 79.12           C
ATOM   3720  OG  SER A 577     -50.940 -67.642  86.414  1.00 79.12           O
ATOM   3721  C   SER A 577     -50.491 -70.210  87.479  1.00 79.12           C
ATOM   3722  O   SER A 577     -51.539 -70.781  87.178  1.00 79.12           O
ATOM   3723  N   THR A 578     -49.281 -70.622  87.012  1.00158.68           N
ATOM   3724  CA  THR A 578     -49.336 -71.640  86.032  1.00158.68           C
ATOM   3725  CB  THR A 578     -48.008 -71.945  85.388  1.00158.68           C
ATOM   3726  OG1 THR A 578     -47.070 -72.435  86.334  1.00158.68           O
ATOM   3727  CG2 THR A 578     -47.480 -70.652  84.742  1.00158.68           C
ATOM   3728  C   THR A 578     -49.934 -72.892  86.572  1.00158.68           C
ATOM   3729  O   THR A 578     -51.116 -73.162  86.360  1.00158.68           O
ATOM   3730  N   THR A 579     -49.182 -73.645  87.381  1.00 84.73           N
ATOM   3731  CA  THR A 579     -49.789 -74.834  87.875  1.00 84.73           C
ATOM   3732  CB  THR A 579     -49.804 -75.959  86.882  1.00 84.73           C
ATOM   3733  OG1 THR A 579     -50.509 -75.581  85.708  1.00 84.73           O
ATOM   3734  CG2 THR A 579     -50.483 -77.173  87.538  1.00 84.73           C
ATOM   3735  C   THR A 579     -48.976 -75.303  89.019  1.00 84.73           C
ATOM   3736  O   THR A 579     -48.219 -76.264  88.889  1.00 84.73           O
ATOM   3737  N   VAL A 580     -49.100 -74.651  90.182  1.00146.26           N
ATOM   3738  CA  VAL A 580     -48.343 -75.199  91.252  1.00146.26           C
ATOM   3739  CB  VAL A 580     -47.233 -74.308  91.752  1.00146.26           C
ATOM   3740  CG1 VAL A 580     -46.276 -74.055  90.575  1.00146.26           C
ATOM   3741  CG2 VAL A 580     -47.801 -73.014  92.346  1.00146.26           C
ATOM   3742  C   VAL A 580     -49.300 -75.493  92.346  1.00146.26           C
ATOM   3743  O   VAL A 580     -49.946 -74.609  92.907  1.00146.26           O
ATOM   3744  N   TRP A 581     -49.452 -76.784  92.656  1.00175.68           N
ATOM   3745  CA  TRP A 581     -50.302 -77.077  93.753  1.00175.68           C
ATOM   3746  CB  TRP A 581     -51.657 -77.718  93.395  1.00175.68           C
ATOM   3747  CG  TRP A 581     -51.625 -79.030  92.651  1.00175.68           C
ATOM   3748  CD2 TRP A 581     -52.799 -79.620  92.074  1.00175.68           C
ATOM   3749  CD1 TRP A 581     -50.589 -79.872  92.371  1.00175.68           C
ATOM   3750  NE1 TRP A 581     -51.047 -80.954  91.655  1.00175.68           N
ATOM   3751  CE2 TRP A 581     -52.406 -80.810  91.464  1.00175.68           C
ATOM   3752  CE3 TRP A 581     -54.099 -79.201  92.056  1.00175.68           C
ATOM   3753  CZ2 TRP A 581     -53.314 -81.603  90.822  1.00175.68           C
ATOM   3754  CZ3 TRP A 581     -55.012 -80.002  91.408  1.00175.68           C
ATOM   3755  CH2 TRP A 581     -54.626 -81.180  90.803  1.00175.68           C
ATOM   3756  C   TRP A 581     -49.507 -77.982  94.597  1.00175.68           C
ATOM   3757  O   TRP A 581     -48.636 -78.700  94.106  1.00175.68           O
ATOM   3758  N   PRO A 582     -49.759 -77.936  95.864  1.00201.78           N
ATOM   3759  CA  PRO A 582     -48.984 -78.765  96.708  1.00201.78           C
ATOM   3760  CD  PRO A 582     -50.203 -76.726  96.536  1.00201.78           C
ATOM   3761  CB  PRO A 582     -49.318 -78.338  98.134  1.00201.78           C
ATOM   3762  CG  PRO A 582     -49.664 -76.844  97.973  1.00201.78           C
ATOM   3763  C   PRO A 582     -49.325 -80.131  96.345  1.00201.78           C
ATOM   3764  O   PRO A 582     -50.502 -80.367  96.081  1.00201.78           O
ATOM   3765  N   LEU A 583     -48.321 -81.012  96.206  1.00153.72           N
ATOM   3766  CA  LEU A 583     -48.809 -82.312  96.009  1.00153.72           C
ATOM   3767  CB  LEU A 583     -47.708 -83.353  95.747  1.00153.72           C
ATOM   3768  CG  LEU A 583     -48.236 -84.761  95.419  1.00153.72           C
ATOM   3769  CD1 LEU A 583     -49.128 -84.739  94.167  1.00153.72           C
ATOM   3770  CD2 LEU A 583     -47.079 -85.763  95.278  1.00153.72           C
ATOM   3771  C   LEU A 583     -49.500 -82.563  97.326  1.00153.72           C
ATOM   3772  O   LEU A 583     -50.720 -82.569  97.306  1.00153.72           O
ATOM   3773  N   ALA A 584     -48.747 -82.740  98.459  1.00167.43           N
ATOM   3774  CA  ALA A 584     -49.090 -82.944  99.874  1.00167.43           C
ATOM   3775  CB  ALA A 584     -48.106 -83.936 100.519  1.00167.43           C
ATOM   3776  C   ALA A 584     -49.322 -81.860 100.974  1.00167.43           C
ATOM   3777  O   ALA A 584     -50.383 -81.898 101.601  1.00167.43           O
ATOM   3778  N   ALA A 585     -48.400 -80.864 101.263  1.00153.51           N
ATOM   3779  CA  ALA A 585     -48.524 -80.194 102.583  1.00153.51           C
ATOM   3780  CB  ALA A 585     -48.464 -81.201 103.746  1.00153.51           C
ATOM   3781  C   ALA A 585     -47.511 -79.062 102.951  1.00153.51           C
ATOM   3782  O   ALA A 585     -47.132 -78.271 102.085  1.00153.51           O
ATOM   3783  N   GLU A 586     -47.099 -78.963 104.289  1.00299.45           N
ATOM   3784  CA  GLU A 586     -46.366 -77.886 105.029  1.00299.45           C
ATOM   3785  CB  GLU A 586     -47.379 -77.138 105.921  1.00299.45           C
ATOM   3786  CG  GLU A 586     -48.239 -76.129 105.165  1.00299.45           C
ATOM   3787  CD  GLU A 586     -47.436 -74.839 105.106  1.00299.45           C
ATOM   3788  OE1 GLU A 586     -47.238 -74.226 106.189  1.00299.45           O
ATOM   3789  OE2 GLU A 586     -47.002 -74.457 103.987  1.00299.45           O
ATOM   3790  C   GLU A 586     -45.130 -78.278 105.962  1.00299.45           C
ATOM   3791  O   GLU A 586     -44.640 -79.397 105.818  1.00299.45           O
ATOM   3792  N   PRO A 587     -44.565 -77.387 106.898  1.00209.06           N
ATOM   3793  CA  PRO A 587     -43.366 -77.598 107.758  1.00209.06           C
ATOM   3794  CD  PRO A 587     -44.722 -75.959 106.646  1.00209.06           C
ATOM   3795  CB  PRO A 587     -42.871 -76.211 108.165  1.00209.06           C
ATOM   3796  CG  PRO A 587     -44.015 -75.257 107.806  1.00209.06           C
ATOM   3797  C   PRO A 587     -43.299 -78.540 108.927  1.00209.06           C
ATOM   3798  O   PRO A 587     -44.307 -78.816 109.574  1.00209.06           O
ATOM   3799  N   GLY A 588     -42.056 -79.005 109.213  1.00 72.50           N
ATOM   3800  CA  GLY A 588     -41.704 -79.939 110.242  1.00 72.50           C
ATOM   3801  C   GLY A 588     -41.762 -81.221 109.515  1.00 72.50           C
ATOM   3802  O   GLY A 588     -40.857 -82.053 109.544  1.00 72.50           O
ATOM   3803  N   GLU A 589     -42.856 -81.346 108.761  1.00 94.90           N
ATOM   3804  CA  GLU A 589     -43.077 -82.492 107.961  1.00 94.90           C
ATOM   3805  CB  GLU A 589     -44.566 -82.812 107.762  1.00 94.90           C
ATOM   3806  CG  GLU A 589     -44.818 -84.155 107.079  1.00 94.90           C
ATOM   3807  CD  GLU A 589     -46.322 -84.346 106.983  1.00 94.90           C
ATOM   3808  OE1 GLU A 589     -47.043 -83.319 106.865  1.00 94.90           O
ATOM   3809  OE2 GLU A 589     -46.772 -85.522 107.031  1.00 94.90           O
ATOM   3810  C   GLU A 589     -42.473 -82.189 106.638  1.00 94.90           C
ATOM   3811  O   GLU A 589     -42.013 -81.073 106.393  1.00 94.90           O
ATOM   3812  N   VAL A 590     -42.421 -83.212 105.770  1.00117.00           N
ATOM   3813  CA  VAL A 590     -41.898 -83.052 104.451  1.00117.00           C
ATOM   3814  CB  VAL A 590     -41.074 -84.220 103.995  1.00117.00           C
ATOM   3815  CG1 VAL A 590     -39.840 -84.336 104.905  1.00117.00           C
ATOM   3816  CG2 VAL A 590     -41.965 -85.475 104.008  1.00117.00           C
ATOM   3817  C   VAL A 590     -43.077 -82.977 103.540  1.00117.00           C
ATOM   3818  O   VAL A 590     -44.066 -83.683 103.737  1.00117.00           O
ATOM   3819  N   VAL A 591     -42.992 -82.103 102.519  1.00 96.73           N
ATOM   3820  CA  VAL A 591     -44.098 -81.879 101.638  1.00 96.73           C
ATOM   3821  CB  VAL A 591     -44.525 -80.449 101.699  1.00 96.73           C
ATOM   3822  CG1 VAL A 591     -45.704 -80.219 100.746  1.00 96.73           C
ATOM   3823  CG2 VAL A 591     -44.771 -80.103 103.172  1.00 96.73           C
ATOM   3824  C   VAL A 591     -43.664 -82.112 100.225  1.00 96.73           C
ATOM   3825  O   VAL A 591     -42.609 -81.648  99.800  1.00 96.73           O
ATOM   3826  N   THR A 592     -44.495 -82.830  99.444  1.00156.39           N
ATOM   3827  CA  THR A 592     -44.208 -83.013  98.054  1.00156.39           C
ATOM   3828  CB  THR A 592     -44.564 -84.383  97.552  1.00156.39           C
ATOM   3829  OG1 THR A 592     -44.255 -84.499  96.172  1.00156.39           O
ATOM   3830  CG2 THR A 592     -46.056 -84.647  97.812  1.00156.39           C
ATOM   3831  C   THR A 592     -45.023 -81.987  97.321  1.00156.39           C
ATOM   3832  O   THR A 592     -46.230 -81.880  97.518  1.00156.39           O
ATOM   3833  N   TYR A 593     -44.370 -81.185  96.457  1.00104.36           N
ATOM   3834  CA  TYR A 593     -45.055 -80.132  95.753  1.00104.36           C
ATOM   3835  CB  TYR A 593     -44.341 -78.769  95.807  1.00104.36           C
ATOM   3836  CG  TYR A 593     -44.470 -78.146  97.151  1.00104.36           C
ATOM   3837  CD1 TYR A 593     -43.744 -78.603  98.225  1.00104.36           C
ATOM   3838  CD2 TYR A 593     -45.311 -77.070  97.315  1.00104.36           C
ATOM   3839  CE1 TYR A 593     -43.873 -78.001  99.455  1.00104.36           C
ATOM   3840  CE2 TYR A 593     -45.443 -76.466  98.541  1.00104.36           C
ATOM   3841  CZ  TYR A 593     -44.724 -76.934  99.614  1.00104.36           C
ATOM   3842  OH  TYR A 593     -44.858 -76.314 100.874  1.00104.36           O
ATOM   3843  C   TYR A 593     -45.051 -80.493  94.316  1.00104.36           C
ATOM   3844  O   TYR A 593     -44.142 -81.181  93.858  1.00104.36           O
ATOM   3845  N   GLN A 594     -46.100 -80.067  93.580  1.00148.07           N
ATOM   3846  CA  GLN A 594     -46.132 -80.340  92.175  1.00148.07           C
ATOM   3847  CB  GLN A 594     -47.394 -81.090  91.713  1.00148.07           C
ATOM   3848  CG  GLN A 594     -47.440 -82.552  92.152  1.00148.07           C
ATOM   3849  CD  GLN A 594     -46.394 -83.297  91.337  1.00148.07           C
ATOM   3850  OE1 GLN A 594     -46.716 -84.173  90.535  1.00148.07           O
ATOM   3851  NE2 GLN A 594     -45.101 -82.935  91.540  1.00148.07           N
ATOM   3852  C   GLN A 594     -46.103 -79.045  91.422  1.00148.07           C
ATOM   3853  O   GLN A 594     -46.989 -78.203  91.568  1.00148.07           O
ATOM   3854  N   TRP A 595     -45.060 -78.861  90.586  1.00 98.97           N
ATOM   3855  CA  TRP A 595     -44.932 -77.681  89.769  1.00 98.97           C
ATOM   3856  CB  TRP A 595     -43.623 -76.914  90.025  1.00 98.97           C
ATOM   3857  CG  TRP A 595     -43.547 -76.268  91.390  1.00 98.97           C
ATOM   3858  CD2 TRP A 595     -42.343 -75.726  91.950  1.00 98.97           C
ATOM   3859  CD1 TRP A 595     -44.525 -76.084  92.327  1.00 98.97           C
ATOM   3860  NE1 TRP A 595     -44.003 -75.460  93.435  1.00 98.97           N
ATOM   3861  CE2 TRP A 595     -42.659 -75.235  93.217  1.00 98.97           C
ATOM   3862  CE3 TRP A 595     -41.074 -75.651  91.450  1.00 98.97           C
ATOM   3863  CZ2 TRP A 595     -41.705 -74.659  94.005  1.00 98.97           C
ATOM   3864  CZ3 TRP A 595     -40.115 -75.062  92.244  1.00 98.97           C
ATOM   3865  CH2 TRP A 595     -40.426 -74.578  93.498  1.00 98.97           C
ATOM   3866  C   TRP A 595     -44.938 -78.113  88.332  1.00 98.97           C
ATOM   3867  O   TRP A 595     -43.972 -78.684  87.841  1.00 98.97           O
ATOM   3868  N   ASN A 596     -46.022 -77.819  87.594  1.00 77.18           N
ATOM   3869  CA  ASN A 596     -46.092 -78.239  86.220  1.00 77.18           C
ATOM   3870  CB  ASN A 596     -47.506 -78.701  85.822  1.00 77.18           C
ATOM   3871  CG  ASN A 596     -47.891 -79.880  86.709  1.00 77.18           C
ATOM   3872  OD1 ASN A 596     -47.058 -80.400  87.450  1.00 77.18           O
ATOM   3873  ND2 ASN A 596     -49.174 -80.325  86.621  1.00 77.18           N
ATOM   3874  C   ASN A 596     -45.761 -77.045  85.354  1.00 77.18           C
ATOM   3875  O   ASN A 596     -46.244 -75.943  85.616  1.00 77.18           O
ATOM   3876  N   ILE A 597     -44.935 -77.231  84.289  1.00112.51           N
ATOM   3877  CA  ILE A 597     -44.532 -76.105  83.479  1.00112.51           C
ATOM   3878  CB  ILE A 597     -43.037 -75.953  83.399  1.00112.51           C
ATOM   3879  CG2 ILE A 597     -42.440 -77.227  82.775  1.00112.51           C
ATOM   3880  CG1 ILE A 597     -42.666 -74.652  82.670  1.00112.51           C
ATOM   3881  CD1 ILE A 597     -41.183 -74.306  82.775  1.00112.51           C
ATOM   3882  C   ILE A 597     -45.058 -76.220  82.073  1.00112.51           C
ATOM   3883  O   ILE A 597     -44.777 -77.169  81.343  1.00112.51           O
ATOM   3884  N   PRO A 598     -45.885 -75.260  81.734  1.00123.34           N
ATOM   3885  CA  PRO A 598     -46.455 -75.154  80.407  1.00123.34           C
ATOM   3886  CD  PRO A 598     -46.836 -74.835  82.749  1.00123.34           C
ATOM   3887  CB  PRO A 598     -47.922 -74.775  80.600  1.00123.34           C
ATOM   3888  CG  PRO A 598     -47.960 -74.122  81.988  1.00123.34           C
ATOM   3889  C   PRO A 598     -45.739 -74.152  79.544  1.00123.34           C
ATOM   3890  O   PRO A 598     -44.946 -73.367  80.058  1.00123.34           O
ATOM   3891  N   GLU A 599     -46.092 -74.107  78.243  1.00110.20           N
ATOM   3892  CA  GLU A 599     -45.480 -73.260  77.255  1.00110.20           C
ATOM   3893  CB  GLU A 599     -46.054 -73.494  75.848  1.00110.20           C
ATOM   3894  CG  GLU A 599     -45.677 -74.858  75.265  1.00110.20           C
ATOM   3895  CD  GLU A 599     -44.226 -74.785  74.812  1.00110.20           C
ATOM   3896  OE1 GLU A 599     -43.624 -73.686  74.938  1.00110.20           O
ATOM   3897  OE2 GLU A 599     -43.702 -75.825  74.331  1.00110.20           O
ATOM   3898  C   GLU A 599     -45.685 -71.812  77.595  1.00110.20           C
ATOM   3899  O   GLU A 599     -44.831 -70.975  77.306  1.00110.20           O
ATOM   3900  N   ARG A 600     -46.827 -71.481  78.223  1.00119.33           N
ATOM   3901  CA  ARG A 600     -47.204 -70.124  78.516  1.00119.33           C
ATOM   3902  CB  ARG A 600     -48.547 -70.041  79.263  1.00119.33           C
ATOM   3903  CG  ARG A 600     -49.734 -70.606  78.480  1.00119.33           C
ATOM   3904  CD  ARG A 600     -51.058 -70.517  79.241  1.00119.33           C
ATOM   3905  NE  ARG A 600     -50.893 -71.293  80.503  1.00119.33           N
ATOM   3906  CZ  ARG A 600     -51.935 -71.423  81.376  1.00119.33           C
ATOM   3907  NH1 ARG A 600     -53.140 -70.848  81.091  1.00119.33           N
ATOM   3908  NH2 ARG A 600     -51.772 -72.122  82.537  1.00119.33           N
ATOM   3909  C   ARG A 600     -46.182 -69.460  79.399  1.00119.33           C
ATOM   3910  O   ARG A 600     -45.892 -68.277  79.227  1.00119.33           O
ATOM   3911  N   SER A 601     -45.667 -70.188  80.406  1.00120.91           N
ATOM   3912  CA  SER A 601     -44.732 -69.697  81.388  1.00120.91           C
ATOM   3913  CB  SER A 601     -44.811 -70.491  82.706  1.00120.91           C
ATOM   3914  OG  SER A 601     -43.883 -69.978  83.650  1.00120.91           O
ATOM   3915  C   SER A 601     -43.305 -69.758  80.906  1.00120.91           C
ATOM   3916  O   SER A 601     -42.404 -69.338  81.632  1.00120.91           O
ATOM   3917  N   GLY A 602     -43.038 -70.352  79.723  1.00 59.47           N
ATOM   3918  CA  GLY A 602     -41.678 -70.452  79.251  1.00 59.47           C
ATOM   3919  C   GLY A 602     -41.432 -69.414  78.199  1.00 59.47           C
ATOM   3920  O   GLY A 602     -42.291 -68.596  77.889  1.00 59.47           O
ATOM   3921  N   PRO A 603     -40.272 -69.491  77.600  1.00 98.90           N
ATOM   3922  CA  PRO A 603     -39.822 -68.573  76.580  1.00 98.90           C
ATOM   3923  CD  PRO A 603     -39.181 -70.263  78.163  1.00 98.90           C
ATOM   3924  CB  PRO A 603     -38.310 -68.768  76.473  1.00 98.90           C
ATOM   3925  CG  PRO A 603     -38.058 -70.138  77.123  1.00 98.90           C
ATOM   3926  C   PRO A 603     -40.542 -68.859  75.302  1.00 98.90           C
ATOM   3927  O   PRO A 603     -41.467 -69.665  75.310  1.00 98.90           O
ATOM   3928  N   GLY A 604     -40.181 -68.172  74.203  1.00 52.12           N
ATOM   3929  CA  GLY A 604     -40.842 -68.430  72.958  1.00 52.12           C
ATOM   3930  C   GLY A 604     -39.841 -68.233  71.875  1.00 52.12           C
ATOM   3931  O   GLY A 604     -38.665 -67.997  72.148  1.00 52.12           O
ATOM   3932  N   PRO A 605     -40.237 -68.408  70.645  1.00239.78           N
ATOM   3933  CA  PRO A 605     -39.302 -68.063  69.620  1.00239.78           C
ATOM   3934  CD  PRO A 605     -41.081 -69.528  70.264  1.00239.78           C
ATOM   3935  CB  PRO A 605     -39.830 -68.703  68.341  1.00239.78           C
ATOM   3936  CG  PRO A 605     -40.606 -69.931  68.856  1.00239.78           C
ATOM   3937  C   PRO A 605     -39.269 -66.577  69.617  1.00239.78           C
ATOM   3938  O   PRO A 605     -40.054 -65.990  68.878  1.00239.78           O
ATOM   3939  N   ASN A 606     -38.358 -65.955  70.387  1.00215.83           N
ATOM   3940  CA  ASN A 606     -38.301 -64.529  70.439  1.00215.83           C
ATOM   3941  CB  ASN A 606     -39.635 -63.871  70.833  1.00215.83           C
ATOM   3942  CG  ASN A 606     -39.499 -62.376  70.583  1.00215.83           C
ATOM   3943  OD1 ASN A 606     -38.536 -61.742  71.013  1.00215.83           O
ATOM   3944  ND2 ASN A 606     -40.485 -61.794  69.850  1.00215.83           N
ATOM   3945  C   ASN A 606     -37.315 -64.198  71.504  1.00215.83           C
ATOM   3946  O   ASN A 606     -36.241 -63.653  71.252  1.00215.83           O
ATOM   3947  N   ASP A 607     -37.677 -64.577  72.740  1.00 98.69           N
ATOM   3948  CA  ASP A 607     -36.923 -64.277  73.918  1.00 98.69           C
ATOM   3949  CB  ASP A 607     -37.617 -64.750  75.204  1.00 98.69           C
ATOM   3950  CG  ASP A 607     -38.933 -64.002  75.338  1.00 98.69           C
ATOM   3951  OD1 ASP A 607     -39.036 -62.870  74.795  1.00 98.69           O
ATOM   3952  OD2 ASP A 607     -39.860 -64.565  75.978  1.00 98.69           O
ATOM   3953  C   ASP A 607     -35.635 -65.018  73.847  1.00 98.69           C
ATOM   3954  O   ASP A 607     -35.140 -65.363  72.774  1.00 98.69           O
ATOM   3955  N   SER A 608     -34.993 -65.166  75.014  1.00 96.31           N
ATOM   3956  CA  SER A 608     -33.847 -66.007  75.076  1.00 96.31           C
ATOM   3957  CB  SER A 608     -32.974 -65.782  76.320  1.00 96.31           C
ATOM   3958  OG  SER A 608     -31.860 -66.661  76.291  1.00 96.31           O
ATOM   3959  C   SER A 608     -34.431 -67.377  75.164  1.00 96.31           C
ATOM   3960  O   SER A 608     -35.646 -67.538  75.065  1.00 96.31           O
ATOM   3961  N   ALA A 609     -33.572 -68.406  75.222  1.00 74.85           N
ATOM   3962  CA  ALA A 609     -33.986 -69.770  75.400  1.00 74.85           C
ATOM   3963  CB  ALA A 609     -32.857 -70.777  75.123  1.00 74.85           C
ATOM   3964  C   ALA A 609     -34.453 -70.002  76.803  1.00 74.85           C
ATOM   3965  O   ALA A 609     -35.324 -70.840  77.045  1.00 74.85           O
ATOM   3966  N   CYS A 610     -33.829 -69.325  77.790  1.00115.07           N
ATOM   3967  CA  CYS A 610     -34.245 -69.637  79.121  1.00115.07           C
ATOM   3968  CB  CYS A 610     -33.265 -70.587  79.829  1.00115.07           C
ATOM   3969  SG  CYS A 610     -34.010 -71.347  81.293  1.00115.07           S
ATOM   3970  C   CYS A 610     -34.418 -68.384  79.925  1.00115.07           C
ATOM   3971  O   CYS A 610     -33.454 -67.703  80.269  1.00115.07           O
ATOM   3972  N   VAL A 611     -35.683 -68.075  80.279  1.00 99.22           N
ATOM   3973  CA  VAL A 611     -36.010 -66.891  81.020  1.00 99.22           C
ATOM   3974  CB  VAL A 611     -37.479 -66.568  81.018  1.00 99.22           C
ATOM   3975  CG1 VAL A 611     -37.728 -65.347  81.920  1.00 99.22           C
ATOM   3976  CG2 VAL A 611     -37.929 -66.359  79.564  1.00 99.22           C
ATOM   3977  C   VAL A 611     -35.590 -67.102  82.438  1.00 99.22           C
ATOM   3978  O   VAL A 611     -35.544 -68.231  82.925  1.00 99.22           O
ATOM   3979  N   SER A 612     -35.261 -65.994  83.135  1.00 60.66           N
ATOM   3980  CA  SER A 612     -34.776 -66.092  84.478  1.00 60.66           C
ATOM   3981  CB  SER A 612     -33.699 -65.046  84.814  1.00 60.66           C
ATOM   3982  OG  SER A 612     -32.546 -65.261  84.012  1.00 60.66           O
ATOM   3983  C   SER A 612     -35.908 -65.881  85.423  1.00 60.66           C
ATOM   3984  O   SER A 612     -36.759 -65.027  85.212  1.00 60.66           O
ATOM   3985  N   TRP A 613     -35.959 -66.693  86.492  1.00126.54           N
ATOM   3986  CA  TRP A 613     -36.947 -66.569  87.526  1.00126.54           C
ATOM   3987  CB  TRP A 613     -38.287 -67.297  87.286  1.00126.54           C
ATOM   3988  CG  TRP A 613     -39.277 -66.534  86.429  1.00126.54           C
ATOM   3989  CD2 TRP A 613     -39.553 -66.772  85.039  1.00126.54           C
ATOM   3990  CD1 TRP A 613     -40.119 -65.534  86.820  1.00126.54           C
ATOM   3991  NE1 TRP A 613     -40.892 -65.125  85.761  1.00126.54           N
ATOM   3992  CE2 TRP A 613     -40.559 -65.881  84.659  1.00126.54           C
ATOM   3993  CE3 TRP A 613     -39.022 -67.664  84.153  1.00126.54           C
ATOM   3994  CZ2 TRP A 613     -41.048 -65.869  83.384  1.00126.54           C
ATOM   3995  CZ3 TRP A 613     -39.513 -67.642  82.866  1.00126.54           C
ATOM   3996  CH2 TRP A 613     -40.506 -66.762  82.488  1.00126.54           C
ATOM   3997  C   TRP A 613     -36.339 -67.092  88.788  1.00126.54           C
ATOM   3998  O   TRP A 613     -35.147 -67.398  88.825  1.00126.54           O
ATOM   3999  N   ILE A 614     -37.138 -67.160  89.874  1.00119.57           N
ATOM   4000  CA  ILE A 614     -36.583 -67.557  91.138  1.00119.57           C
ATOM   4001  CB  ILE A 614     -35.943 -66.385  91.839  1.00119.57           C
ATOM   4002  CG2 ILE A 614     -37.031 -65.328  92.078  1.00119.57           C
ATOM   4003  CG1 ILE A 614     -35.193 -66.801  93.112  1.00119.57           C
ATOM   4004  CD1 ILE A 614     -34.318 -65.690  93.691  1.00119.57           C
ATOM   4005  C   ILE A 614     -37.663 -68.099  92.021  1.00119.57           C
ATOM   4006  O   ILE A 614     -38.849 -67.994  91.705  1.00119.57           O
ATOM   4007  N   TYR A 615     -37.250 -68.740  93.141  1.00 91.69           N
ATOM   4008  CA  TYR A 615     -38.154 -69.209  94.147  1.00 91.69           C
ATOM   4009  CB  TYR A 615     -38.244 -70.745  94.293  1.00 91.69           C
ATOM   4010  CG  TYR A 615     -36.905 -71.359  94.541  1.00 91.69           C
ATOM   4011  CD1 TYR A 615     -36.366 -71.442  95.806  1.00 91.69           C
ATOM   4012  CD2 TYR A 615     -36.190 -71.873  93.483  1.00 91.69           C
ATOM   4013  CE1 TYR A 615     -35.135 -72.029  96.001  1.00 91.69           C
ATOM   4014  CE2 TYR A 615     -34.961 -72.458  93.672  1.00 91.69           C
ATOM   4015  CZ  TYR A 615     -34.429 -72.538  94.935  1.00 91.69           C
ATOM   4016  OH  TYR A 615     -33.168 -73.142  95.133  1.00 91.69           O
ATOM   4017  C   TYR A 615     -37.750 -68.606  95.452  1.00 91.69           C
ATOM   4018  O   TYR A 615     -36.582 -68.555  95.835  1.00 91.69           O
ATOM   4019  N   TYR A 616     -38.766 -68.115  96.164  1.00238.29           N
ATOM   4020  CA  TYR A 616     -38.652 -67.456  97.417  1.00238.29           C
ATOM   4021  CB  TYR A 616     -39.000 -65.963  97.173  1.00238.29           C
ATOM   4022  CG  TYR A 616     -39.260 -65.472  98.502  1.00238.29           C
ATOM   4023  CD1 TYR A 616     -38.268 -65.656  99.418  1.00238.29           C
ATOM   4024  CD2 TYR A 616     -40.437 -64.823  98.778  1.00238.29           C
ATOM   4025  CE1 TYR A 616     -38.527 -65.267 100.682  1.00238.29           C
ATOM   4026  CE2 TYR A 616     -40.677 -64.417 100.056  1.00238.29           C
ATOM   4027  CZ  TYR A 616     -39.708 -64.664 100.993  1.00238.29           C
ATOM   4028  OH  TYR A 616     -39.944 -64.309 102.318  1.00238.29           O
ATOM   4029  C   TYR A 616     -39.596 -68.256  98.291  1.00238.29           C
ATOM   4030  O   TYR A 616     -40.191 -69.199  97.780  1.00238.29           O
ATOM   4031  N   SER A 617     -39.670 -68.029  99.627  1.00 97.14           N
ATOM   4032  CA  SER A 617     -40.602 -68.731 100.476  1.00 97.14           C
ATOM   4033  CB  SER A 617     -39.980 -69.313 101.750  1.00 97.14           C
ATOM   4034  OG  SER A 617     -41.005 -69.852 102.569  1.00 97.14           O
ATOM   4035  C   SER A 617     -41.675 -67.775 100.918  1.00 97.14           C
ATOM   4036  O   SER A 617     -41.405 -66.682 101.373  1.00 97.14           O
ATOM   4037  N   ALA A 618     -42.941 -68.181 100.806  1.00114.86           N
ATOM   4038  CA  ALA A 618     -44.175 -67.451 100.968  1.00114.86           C
ATOM   4039  CB  ALA A 618     -45.352 -68.193 100.316  1.00114.86           C
ATOM   4040  C   ALA A 618     -44.678 -67.009 102.312  1.00114.86           C
ATOM   4041  O   ALA A 618     -45.470 -66.068 102.323  1.00114.86           O
ATOM   4042  N   VAL A 619     -44.365 -67.682 103.444  1.00126.63           N
ATOM   4043  CA  VAL A 619     -45.100 -67.372 104.649  1.00126.63           C
ATOM   4044  CB  VAL A 619     -44.715 -68.194 105.848  1.00126.63           C
ATOM   4045  CG1 VAL A 619     -43.328 -67.774 106.345  1.00126.63           C
ATOM   4046  CG2 VAL A 619     -45.826 -68.041 106.900  1.00126.63           C
ATOM   4047  C   VAL A 619     -45.015 -65.916 105.001  1.00126.63           C
ATOM   4048  O   VAL A 619     -46.048 -65.300 105.260  1.00126.63           O
ATOM   4049  N   ASP A 620     -43.803 -65.325 105.015  1.00 84.25           N
ATOM   4050  CA  ASP A 620     -43.684 -63.907 105.216  1.00 84.25           C
ATOM   4051  CB  ASP A 620     -42.859 -63.530 106.460  1.00 84.25           C
ATOM   4052  CG  ASP A 620     -43.166 -62.083 106.815  1.00 84.25           C
ATOM   4053  OD1 ASP A 620     -42.947 -61.196 105.950  1.00 84.25           O
ATOM   4054  OD2 ASP A 620     -43.636 -61.845 107.960  1.00 84.25           O
ATOM   4055  C   ASP A 620     -42.987 -63.400 103.986  1.00 84.25           C
ATOM   4056  O   ASP A 620     -42.290 -64.181 103.344  1.00 84.25           O
ATOM   4057  N   PRO A 621     -43.229 -62.187 103.544  1.00139.37           N
ATOM   4058  CA  PRO A 621     -42.547 -61.695 102.370  1.00139.37           C
ATOM   4059  CD  PRO A 621     -44.551 -61.598 103.665  1.00139.37           C
ATOM   4060  CB  PRO A 621     -43.355 -60.490 101.874  1.00139.37           C
ATOM   4061  CG  PRO A 621     -44.401 -60.233 102.976  1.00139.37           C
ATOM   4062  C   PRO A 621     -41.060 -61.445 102.370  1.00139.37           C
ATOM   4063  O   PRO A 621     -40.376 -62.001 101.517  1.00139.37           O
ATOM   4064  N   ILE A 622     -40.572 -60.459 103.152  1.00152.87           N
ATOM   4065  CA  ILE A 622     -39.177 -60.187 103.396  1.00152.87           C
ATOM   4066  CB  ILE A 622     -38.880 -58.721 103.522  1.00152.87           C
ATOM   4067  CG2 ILE A 622     -37.403 -58.584 103.929  1.00152.87           C
ATOM   4068  CG1 ILE A 622     -39.222 -57.979 102.216  1.00152.87           C
ATOM   4069  CD1 ILE A 622     -40.718 -57.928 101.902  1.00152.87           C
ATOM   4070  C   ILE A 622     -38.724 -60.829 104.659  1.00152.87           C
ATOM   4071  O   ILE A 622     -37.589 -61.286 104.797  1.00152.87           O
ATOM   4072  N   LYS A 623     -39.635 -60.806 105.651  1.00202.68           N
ATOM   4073  CA  LYS A 623     -39.341 -61.305 106.952  1.00202.68           C
ATOM   4074  CB  LYS A 623     -40.533 -61.348 107.919  1.00202.68           C
ATOM   4075  CG  LYS A 623     -40.724 -60.080 108.748  1.00202.68           C
ATOM   4076  CD  LYS A 623     -41.156 -58.846 107.964  1.00202.68           C
ATOM   4077  CE  LYS A 623     -41.305 -57.625 108.871  1.00202.68           C
ATOM   4078  NZ  LYS A 623     -40.160 -57.573 109.810  1.00202.68           N
ATOM   4079  C   LYS A 623     -38.887 -62.699 106.748  1.00202.68           C
ATOM   4080  O   LYS A 623     -38.229 -63.270 107.611  1.00202.68           O
ATOM   4081  N   ASP A 624     -39.384 -63.371 105.700  1.00148.74           N
ATOM   4082  CA  ASP A 624     -38.723 -64.606 105.399  1.00148.74           C
ATOM   4083  CB  ASP A 624     -39.547 -65.671 104.662  1.00148.74           C
ATOM   4084  CG  ASP A 624     -40.436 -66.467 105.586  1.00148.74           C
ATOM   4085  OD1 ASP A 624     -40.652 -66.048 106.752  1.00148.74           O
ATOM   4086  OD2 ASP A 624     -40.897 -67.541 105.117  1.00148.74           O
ATOM   4087  C   ASP A 624     -37.474 -64.428 104.565  1.00148.74           C
ATOM   4088  O   ASP A 624     -36.370 -64.727 105.008  1.00148.74           O
ATOM   4089  N   MET A 625     -37.616 -63.791 103.381  1.00 95.32           N
ATOM   4090  CA  MET A 625     -36.656 -63.764 102.306  1.00 95.32           C
ATOM   4091  CB  MET A 625     -37.059 -62.783 101.191  1.00 95.32           C
ATOM   4092  CG  MET A 625     -36.123 -62.811  99.983  1.00 95.32           C
ATOM   4093  SD  MET A 625     -36.582 -61.659  98.655  1.00 95.32           S
ATOM   4094  CE  MET A 625     -36.128 -60.167  99.584  1.00 95.32           C
ATOM   4095  C   MET A 625     -35.376 -63.259 102.791  1.00 95.32           C
ATOM   4096  O   MET A 625     -34.344 -63.887 102.561  1.00 95.32           O
ATOM   4097  N   TYR A 626     -35.456 -62.163 103.553  1.00213.41           N
ATOM   4098  CA  TYR A 626     -34.308 -61.483 104.037  1.00213.41           C
ATOM   4099  CB  TYR A 626     -34.666 -60.422 105.132  1.00213.41           C
ATOM   4100  CG  TYR A 626     -33.332 -60.348 105.738  1.00213.41           C
ATOM   4101  CD1 TYR A 626     -32.381 -59.821 104.931  1.00213.41           C
ATOM   4102  CD2 TYR A 626     -33.002 -60.802 107.002  1.00213.41           C
ATOM   4103  CE1 TYR A 626     -31.114 -59.805 105.382  1.00213.41           C
ATOM   4104  CE2 TYR A 626     -31.692 -60.764 107.427  1.00213.41           C
ATOM   4105  CZ  TYR A 626     -30.739 -60.263 106.584  1.00213.41           C
ATOM   4106  OH  TYR A 626     -29.367 -60.175 106.860  1.00213.41           O
ATOM   4107  C   TYR A 626     -33.442 -62.515 104.705  1.00213.41           C
ATOM   4108  O   TYR A 626     -32.217 -62.515 104.569  1.00213.41           O
ATOM   4109  N   SER A 627     -34.083 -63.409 105.456  1.00 87.11           N
ATOM   4110  CA  SER A 627     -33.420 -64.377 106.265  1.00 87.11           C
ATOM   4111  CB  SER A 627     -34.407 -65.137 107.159  1.00 87.11           C
ATOM   4112  OG  SER A 627     -35.102 -64.215 107.984  1.00 87.11           O
ATOM   4113  C   SER A 627     -32.683 -65.401 105.445  1.00 87.11           C
ATOM   4114  O   SER A 627     -31.931 -66.184 106.025  1.00 87.11           O
ATOM   4115  N   GLY A 628     -32.844 -65.441 104.100  1.00 75.63           N
ATOM   4116  CA  GLY A 628     -32.071 -66.409 103.355  1.00 75.63           C
ATOM   4117  C   GLY A 628     -32.862 -67.282 102.412  1.00 75.63           C
ATOM   4118  O   GLY A 628     -32.277 -68.128 101.735  1.00 75.63           O
ATOM   4119  N   LEU A 629     -34.190 -67.108 102.294  1.00102.96           N
ATOM   4120  CA  LEU A 629     -34.952 -68.016 101.478  1.00102.96           C
ATOM   4121  CB  LEU A 629     -36.424 -68.050 101.916  1.00102.96           C
ATOM   4122  CG  LEU A 629     -36.581 -68.457 103.394  1.00102.96           C
ATOM   4123  CD1 LEU A 629     -38.055 -68.480 103.818  1.00102.96           C
ATOM   4124  CD2 LEU A 629     -35.870 -69.787 103.691  1.00102.96           C
ATOM   4125  C   LEU A 629     -34.913 -67.610 100.029  1.00102.96           C
ATOM   4126  O   LEU A 629     -35.869 -67.026  99.517  1.00102.96           O
ATOM   4127  N   VAL A 630     -33.825 -67.969  99.306  1.00112.99           N
ATOM   4128  CA  VAL A 630     -33.732 -67.610  97.914  1.00112.99           C
ATOM   4129  CB  VAL A 630     -32.898 -66.386  97.678  1.00112.99           C
ATOM   4130  CG1 VAL A 630     -33.575 -65.196  98.380  1.00112.99           C
ATOM   4131  CG2 VAL A 630     -31.467 -66.668  98.170  1.00112.99           C
ATOM   4132  C   VAL A 630     -33.091 -68.734  97.138  1.00112.99           C
ATOM   4133  O   VAL A 630     -32.200 -69.417  97.645  1.00112.99           O
ATOM   4134  N   GLY A 631     -33.537 -68.942  95.870  1.00 50.26           N
ATOM   4135  CA  GLY A 631     -32.981 -69.955  94.996  1.00 50.26           C
ATOM   4136  C   GLY A 631     -33.462 -69.732  93.578  1.00 50.26           C
ATOM   4137  O   GLY A 631     -34.642 -69.467  93.351  1.00 50.26           O
ATOM   4138  N   PRO A 632     -32.575 -69.864  92.609  1.00101.24           N
ATOM   4139  CA  PRO A 632     -32.891 -69.613  91.216  1.00101.24           C
ATOM   4140  CD  PRO A 632     -31.151 -69.733  92.869  1.00101.24           C
ATOM   4141  CB  PRO A 632     -31.562 -69.308  90.522  1.00101.24           C
ATOM   4142  CG  PRO A 632     -30.493 -69.856  91.484  1.00101.24           C
ATOM   4143  C   PRO A 632     -33.698 -70.656  90.495  1.00101.24           C
ATOM   4144  O   PRO A 632     -33.330 -71.830  90.510  1.00101.24           O
ATOM   4145  N   LEU A 633     -34.753 -70.226  89.769  1.00137.40           N
ATOM   4146  CA  LEU A 633     -35.591 -71.136  89.038  1.00137.40           C
ATOM   4147  CB  LEU A 633     -37.093 -70.915  89.304  1.00137.40           C
ATOM   4148  CG  LEU A 633     -38.043 -72.059  88.872  1.00137.40           C
ATOM   4149  CD1 LEU A 633     -39.479 -71.549  88.710  1.00137.40           C
ATOM   4150  CD2 LEU A 633     -37.540 -72.882  87.683  1.00137.40           C
ATOM   4151  C   LEU A 633     -35.383 -70.797  87.594  1.00137.40           C
ATOM   4152  O   LEU A 633     -35.441 -69.627  87.216  1.00137.40           O
ATOM   4153  N   ALA A 634     -35.118 -71.805  86.740  1.00 55.02           N
ATOM   4154  CA  ALA A 634     -34.935 -71.504  85.354  1.00 55.02           C
ATOM   4155  CB  ALA A 634     -33.564 -71.943  84.813  1.00 55.02           C
ATOM   4156  C   ALA A 634     -35.984 -72.231  84.568  1.00 55.02           C
ATOM   4157  O   ALA A 634     -36.184 -73.436  84.724  1.00 55.02           O
ATOM   4158  N   ILE A 635     -36.684 -71.489  83.687  1.00117.57           N
ATOM   4159  CA  ILE A 635     -37.704 -72.040  82.833  1.00117.57           C
ATOM   4160  CB  ILE A 635     -38.966 -71.224  82.842  1.00117.57           C
ATOM   4161  CG2 ILE A 635     -39.925 -71.821  81.799  1.00117.57           C
ATOM   4162  CG1 ILE A 635     -39.569 -71.156  84.256  1.00117.57           C
ATOM   4163  CD1 ILE A 635     -40.035 -72.503  84.803  1.00117.57           C
ATOM   4164  C   ILE A 635     -37.155 -71.974  81.435  1.00117.57           C
ATOM   4165  O   ILE A 635     -36.769 -70.896  80.979  1.00117.57           O
ATOM   4166  N   CYS A 636     -37.120 -73.112  80.698  1.00 86.10           N
ATOM   4167  CA  CYS A 636     -36.440 -73.032  79.433  1.00 86.10           C
ATOM   4168  CB  CYS A 636     -35.036 -73.673  79.451  1.00 86.10           C
ATOM   4169  SG  CYS A 636     -33.997 -73.350  80.921  1.00 86.10           S
ATOM   4170  C   CYS A 636     -37.181 -73.743  78.332  1.00 86.10           C
ATOM   4171  O   CYS A 636     -38.124 -74.504  78.553  1.00 86.10           O
ATOM   4172  N   GLN A 637     -36.706 -73.495  77.088  1.00162.74           N
ATOM   4173  CA  GLN A 637     -37.221 -74.058  75.869  1.00162.74           C
ATOM   4174  CB  GLN A 637     -36.647 -73.397  74.602  1.00162.74           C
ATOM   4175  CG  GLN A 637     -35.141 -73.609  74.436  1.00162.74           C
ATOM   4176  CD  GLN A 637     -34.695 -72.913  73.158  1.00162.74           C
ATOM   4177  OE1 GLN A 637     -34.365 -73.917  73.785  1.00162.74           O
ATOM   4178  NE2 GLN A 637     -35.606 -71.909  73.273  1.00162.74           N
ATOM   4179  C   GLN A 637     -36.844 -75.507  75.856  1.00162.74           C
ATOM   4180  O   GLN A 637     -36.032 -75.951  76.664  1.00162.74           O
ATOM   4181  N   LYS A 638     -37.456 -76.301  74.954  1.00104.91           N
ATOM   4182  CA  LYS A 638     -37.176 -77.707  74.979  1.00104.91           C
ATOM   4183  CB  LYS A 638     -38.326 -78.608  74.508  1.00104.91           C
ATOM   4184  CG  LYS A 638     -37.966 -80.085  74.658  1.00104.91           C
ATOM   4185  CD  LYS A 638     -39.160 -81.031  74.607  1.00104.91           C
ATOM   4186  CE  LYS A 638     -38.802 -82.466  74.999  1.00104.91           C
ATOM   4187  NZ  LYS A 638     -38.420 -82.515  76.430  1.00104.91           N
ATOM   4188  C   LYS A 638     -35.986 -78.027  74.138  1.00104.91           C
ATOM   4189  O   LYS A 638     -35.662 -77.313  73.190  1.00104.91           O
ATOM   4190  N   GLY A 639     -35.285 -79.123  74.506  1.00 56.10           N
ATOM   4191  CA  GLY A 639     -34.171 -79.593  73.740  1.00 56.10           C
ATOM   4192  C   GLY A 639     -33.487 -80.699  74.486  1.00 56.10           C
ATOM   4193  O   GLY A 639     -33.344 -80.651  75.709  1.00 56.10           O
ATOM   4194  N   ILE A 640     -33.071 -81.749  73.742  1.00159.10           N
ATOM   4195  CA  ILE A 640     -32.287 -82.811  74.308  1.00159.10           C
ATOM   4196  CB  ILE A 640     -33.071 -83.728  75.212  1.00159.10           C
ATOM   4197  CG2 ILE A 640     -34.314 -84.241  74.466  1.00159.10           C
ATOM   4198  CG1 ILE A 640     -32.158 -84.824  75.786  1.00159.10           C
ATOM   4199  CD1 ILE A 640     -32.780 -85.595  76.950  1.00159.10           C
ATOM   4200  C   ILE A 640     -31.716 -83.587  73.160  1.00159.10           C
ATOM   4201  O   ILE A 640     -32.407 -84.369  72.509  1.00159.10           O
ATOM   4202  N   LEU A 641     -30.404 -83.402  72.912  1.00325.59           N
ATOM   4203  CA  LEU A 641     -29.727 -84.023  71.810  1.00325.59           C
ATOM   4204  CB  LEU A 641     -29.617 -85.557  71.990  1.00325.59           C
ATOM   4205  CG  LEU A 641     -28.528 -86.282  71.158  1.00325.59           C
ATOM   4206  CD1 LEU A 641     -28.808 -86.350  69.651  1.00325.59           C
ATOM   4207  CD2 LEU A 641     -27.144 -85.689  71.466  1.00325.59           C
ATOM   4208  C   LEU A 641     -30.563 -83.667  70.612  1.00325.59           C
ATOM   4209  O   LEU A 641     -30.788 -84.481  69.719  1.00325.59           O
ATOM   4210  N   GLU A 642     -31.066 -82.411  70.574  1.00155.28           N
ATOM   4211  CA  GLU A 642     -31.950 -82.035  69.507  1.00155.28           C
ATOM   4212  CB  GLU A 642     -33.413 -82.489  69.719  1.00155.28           C
ATOM   4213  CG  GLU A 642     -33.627 -83.998  69.619  1.00155.28           C
ATOM   4214  CD  GLU A 642     -35.076 -84.286  69.987  1.00155.28           C
ATOM   4215  OE1 GLU A 642     -35.487 -83.905  71.116  1.00155.28           O
ATOM   4216  OE2 GLU A 642     -35.793 -84.886  69.142  1.00155.28           O
ATOM   4217  C   GLU A 642     -31.880 -80.548  69.210  1.00155.28           C
ATOM   4218  O   GLU A 642     -30.812 -80.079  68.843  1.00155.28           O
ATOM   4219  N   PRO A 643     -32.916 -79.757  69.420  1.00176.65           N
ATOM   4220  CA  PRO A 643     -33.041 -78.464  68.772  1.00176.65           C
ATOM   4221  CD  PRO A 643     -33.484 -79.687  70.768  1.00176.65           C
ATOM   4222  CB  PRO A 643     -34.094 -77.694  69.562  1.00176.65           C
ATOM   4223  CG  PRO A 643     -33.908 -78.229  70.987  1.00176.65           C
ATOM   4224  C   PRO A 643     -31.854 -77.572  68.530  1.00176.65           C
ATOM   4225  O   PRO A 643     -31.577 -77.320  67.359  1.00176.65           O
ATOM   4226  N   HIS A 644     -31.143 -77.059  69.554  1.00133.22           N
ATOM   4227  CA  HIS A 644     -30.054 -76.192  69.191  1.00133.22           C
ATOM   4228  ND1 HIS A 644     -29.300 -73.623  67.176  1.00133.22           N
ATOM   4229  CG  HIS A 644     -29.376 -73.835  68.536  1.00133.22           C
ATOM   4230  CB  HIS A 644     -30.419 -74.696  69.190  1.00133.22           C
ATOM   4231  NE2 HIS A 644     -27.631 -72.473  68.090  1.00133.22           N
ATOM   4232  CD2 HIS A 644     -28.348 -73.125  69.077  1.00133.22           C
ATOM   4233  CE1 HIS A 644     -28.241 -72.802  66.964  1.00133.22           C
ATOM   4234  C   HIS A 644     -28.957 -76.385  70.182  1.00133.22           C
ATOM   4235  O   HIS A 644     -29.212 -76.579  71.369  1.00133.22           O
ATOM   4236  N   GLY A 645     -27.695 -76.290  69.713  1.00122.49           N
ATOM   4237  CA  GLY A 645     -26.578 -76.567  70.568  1.00122.49           C
ATOM   4238  C   GLY A 645     -26.526 -78.059  70.659  1.00122.49           C
ATOM   4239  O   GLY A 645     -26.805 -78.744  69.687  1.00122.49           O
ATOM   4240  N   GLY A 646     -26.108 -78.622  71.800  1.00218.04           N
ATOM   4241  CA  GLY A 646     -26.195 -80.047  71.991  1.00218.04           C
ATOM   4242  C   GLY A 646     -25.235 -80.805  71.116  1.00218.04           C
ATOM   4243  O   GLY A 646     -25.486 -81.977  70.835  1.00218.04           O
ATOM   4244  N   ARG A 647     -24.163 -80.149  70.616  1.00137.94           N
ATOM   4245  CA  ARG A 647     -23.165 -80.780  69.785  1.00137.94           C
ATOM   4246  CB  ARG A 647     -22.228 -79.749  69.133  1.00137.94           C
ATOM   4247  CG  ARG A 647     -22.970 -78.726  68.273  1.00137.94           C
ATOM   4248  CD  ARG A 647     -22.105 -77.555  67.801  1.00137.94           C
ATOM   4249  NE  ARG A 647     -22.990 -76.648  67.017  1.00137.94           N
ATOM   4250  CZ  ARG A 647     -23.761 -75.725  67.663  1.00137.94           C
ATOM   4251  NH1 ARG A 647     -23.689 -75.604  69.021  1.00137.94           N
ATOM   4252  NH2 ARG A 647     -24.613 -74.930  66.952  1.00137.94           N
ATOM   4253  C   ARG A 647     -22.288 -81.702  70.586  1.00137.94           C
ATOM   4254  O   ARG A 647     -22.057 -82.849  70.206  1.00137.94           O
ATOM   4255  N   SER A 648     -21.788 -81.209  71.737  1.00145.91           N
ATOM   4256  CA  SER A 648     -20.882 -81.923  72.592  1.00145.91           C
ATOM   4257  CB  SER A 648     -19.469 -81.313  72.618  1.00145.91           C
ATOM   4258  OG  SER A 648     -18.626 -82.065  73.478  1.00145.91           O
ATOM   4259  C   SER A 648     -21.467 -81.754  73.952  1.00145.91           C
ATOM   4260  O   SER A 648     -22.073 -82.675  74.499  1.00145.91           O
ATOM   4261  N   ASP A 649     -21.240 -80.573  74.559  1.00 81.33           N
ATOM   4262  CA  ASP A 649     -21.877 -80.260  75.803  1.00 81.33           C
ATOM   4263  CB  ASP A 649     -21.065 -80.623  77.057  1.00 81.33           C
ATOM   4264  CG  ASP A 649     -21.296 -82.108  77.315  1.00 81.33           C
ATOM   4265  OD1 ASP A 649     -22.446 -82.566  77.083  1.00 81.33           O
ATOM   4266  OD2 ASP A 649     -20.336 -82.802  77.745  1.00 81.33           O
ATOM   4267  C   ASP A 649     -22.171 -78.798  75.817  1.00 81.33           C
ATOM   4268  O   ASP A 649     -21.434 -78.002  75.238  1.00 81.33           O
ATOM   4269  N   MET A 650     -23.301 -78.412  76.444  1.00118.10           N
ATOM   4270  CA  MET A 650     -23.580 -77.015  76.558  1.00118.10           C
ATOM   4271  CB  MET A 650     -25.074 -76.648  76.603  1.00118.10           C
ATOM   4272  CG  MET A 650     -25.812 -77.144  77.845  1.00118.10           C
ATOM   4273  SD  MET A 650     -27.513 -76.517  77.987  1.00118.10           S
ATOM   4274  CE  MET A 650     -28.119 -77.347  76.490  1.00118.10           C
ATOM   4275  C   MET A 650     -22.934 -76.566  77.826  1.00118.10           C
ATOM   4276  O   MET A 650     -23.055 -77.199  78.876  1.00118.10           O
ATOM   4277  N   ASP A 651     -22.212 -75.438  77.752  1.00 74.70           N
ATOM   4278  CA  ASP A 651     -21.486 -74.982  78.901  1.00 74.70           C
ATOM   4279  CB  ASP A 651     -20.610 -73.751  78.615  1.00 74.70           C
ATOM   4280  CG  ASP A 651     -19.440 -74.236  77.768  1.00 74.70           C
ATOM   4281  OD1 ASP A 651     -18.548 -74.925  78.332  1.00 74.70           O
ATOM   4282  OD2 ASP A 651     -19.424 -73.926  76.547  1.00 74.70           O
ATOM   4283  C   ASP A 651     -22.455 -74.668  79.999  1.00 74.70           C
ATOM   4284  O   ASP A 651     -23.544 -74.142  79.773  1.00 74.70           O
ATOM   4285  N   ARG A 652     -22.019 -74.957  81.239  1.00144.98           N
ATOM   4286  CA  ARG A 652     -22.782 -74.930  82.459  1.00144.98           C
ATOM   4287  CB  ARG A 652     -21.925 -75.263  83.689  1.00144.98           C
ATOM   4288  CG  ARG A 652     -20.750 -74.299  83.856  1.00144.98           C
ATOM   4289  CD  ARG A 652     -19.737 -74.741  84.909  1.00144.98           C
ATOM   4290  NE  ARG A 652     -20.398 -74.647  86.242  1.00144.98           N
ATOM   4291  CZ  ARG A 652     -20.325 -73.488  86.960  1.00144.98           C
ATOM   4292  NH1 ARG A 652     -19.656 -72.412  86.452  1.00144.98           N
ATOM   4293  NH2 ARG A 652     -20.917 -73.404  88.187  1.00144.98           N
ATOM   4294  C   ARG A 652     -23.442 -73.613  82.714  1.00144.98           C
ATOM   4295  O   ARG A 652     -23.050 -72.578  82.180  1.00144.98           O
ATOM   4296  N   GLU A 653     -24.509 -73.659  83.549  1.00 50.21           N
ATOM   4297  CA  GLU A 653     -25.294 -72.510  83.901  1.00 50.21           C
ATOM   4298  CB  GLU A 653     -26.776 -72.841  84.152  1.00 50.21           C
ATOM   4299  CG  GLU A 653     -27.512 -73.312  82.895  1.00 50.21           C
ATOM   4300  CD  GLU A 653     -28.959 -73.609  83.265  1.00 50.21           C
ATOM   4301  OE1 GLU A 653     -29.291 -73.539  84.479  1.00 50.21           O
ATOM   4302  OE2 GLU A 653     -29.752 -73.913  82.335  1.00 50.21           O
ATOM   4303  C   GLU A 653     -24.738 -71.915  85.162  1.00 50.21           C
ATOM   4304  O   GLU A 653     -24.301 -72.634  86.060  1.00 50.21           O
ATOM   4305  N   PHE A 654     -24.728 -70.564  85.245  1.00 65.57           N
ATOM   4306  CA  PHE A 654     -24.198 -69.876  86.391  1.00 65.57           C
ATOM   4307  CB  PHE A 654     -22.799 -69.285  86.147  1.00 65.57           C
ATOM   4308  CG  PHE A 654     -22.330 -68.700  87.432  1.00 65.57           C
ATOM   4309  CD1 PHE A 654     -21.726 -69.500  88.376  1.00 65.57           C
ATOM   4310  CD2 PHE A 654     -22.491 -67.360  87.696  1.00 65.57           C
ATOM   4311  CE1 PHE A 654     -21.288 -68.971  89.565  1.00 65.57           C
ATOM   4312  CE2 PHE A 654     -22.054 -66.826  88.885  1.00 65.57           C
ATOM   4313  CZ  PHE A 654     -21.451 -67.631  89.822  1.00 65.57           C
ATOM   4314  C   PHE A 654     -25.107 -68.725  86.713  1.00 65.57           C
ATOM   4315  O   PHE A 654     -25.620 -68.071  85.805  1.00 65.57           O
ATOM   4316  N   ALA A 655     -25.310 -68.421  88.019  1.00 61.60           N
ATOM   4317  CA  ALA A 655     -26.251 -67.376  88.339  1.00 61.60           C
ATOM   4318  CB  ALA A 655     -27.552 -67.898  88.974  1.00 61.60           C
ATOM   4319  C   ALA A 655     -25.692 -66.380  89.308  1.00 61.60           C
ATOM   4320  O   ALA A 655     -25.052 -66.730  90.298  1.00 61.60           O
ATOM   4321  N   LEU A 656     -25.961 -65.085  89.036  1.00112.39           N
ATOM   4322  CA  LEU A 656     -25.583 -64.015  89.913  1.00112.39           C
ATOM   4323  CB  LEU A 656     -24.829 -62.872  89.218  1.00112.39           C
ATOM   4324  CG  LEU A 656     -23.460 -63.294  88.659  1.00112.39           C
ATOM   4325  CD1 LEU A 656     -23.611 -64.308  87.513  1.00112.39           C
ATOM   4326  CD2 LEU A 656     -22.618 -62.067  88.277  1.00112.39           C
ATOM   4327  C   LEU A 656     -26.854 -63.436  90.454  1.00112.39           C
ATOM   4328  O   LEU A 656     -27.823 -63.254  89.716  1.00112.39           O
ATOM   4329  N   LEU A 657     -26.892 -63.163  91.775  1.00 79.95           N
ATOM   4330  CA  LEU A 657     -28.064 -62.589  92.382  1.00 79.95           C
ATOM   4331  CB  LEU A 657     -28.733 -63.517  93.412  1.00 79.95           C
ATOM   4332  CG  LEU A 657     -29.831 -62.832  94.249  1.00 79.95           C
ATOM   4333  CD1 LEU A 657     -30.952 -62.247  93.376  1.00 79.95           C
ATOM   4334  CD2 LEU A 657     -30.356 -63.780  95.339  1.00 79.95           C
ATOM   4335  C   LEU A 657     -27.686 -61.329  93.099  1.00 79.95           C
ATOM   4336  O   LEU A 657     -26.905 -61.355  94.049  1.00 79.95           O
ATOM   4337  N   PHE A 658     -28.261 -60.186  92.668  1.00 77.20           N
ATOM   4338  CA  PHE A 658     -27.983 -58.927  93.304  1.00 77.20           C
ATOM   4339  CB  PHE A 658     -28.139 -57.714  92.369  1.00 77.20           C
ATOM   4340  CG  PHE A 658     -27.075 -57.793  91.325  1.00 77.20           C
ATOM   4341  CD1 PHE A 658     -27.245 -58.559  90.194  1.00 77.20           C
ATOM   4342  CD2 PHE A 658     -25.900 -57.093  91.471  1.00 77.20           C
ATOM   4343  CE1 PHE A 658     -26.257 -58.625  89.238  1.00 77.20           C
ATOM   4344  CE2 PHE A 658     -24.908 -57.155  90.520  1.00 77.20           C
ATOM   4345  CZ  PHE A 658     -25.085 -57.925  89.397  1.00 77.20           C
ATOM   4346  C   PHE A 658     -28.974 -58.775  94.412  1.00 77.20           C
ATOM   4347  O   PHE A 658     -30.175 -58.658  94.163  1.00 77.20           O
ATOM   4348  N   LEU A 659     -28.496 -58.766  95.678  1.00141.42           N
ATOM   4349  CA  LEU A 659     -29.479 -58.755  96.721  1.00141.42           C
ATOM   4350  CB  LEU A 659     -29.865 -60.202  97.112  1.00141.42           C
ATOM   4351  CG  LEU A 659     -31.094 -60.402  98.025  1.00141.42           C
ATOM   4352  CD1 LEU A 659     -31.345 -61.900  98.262  1.00141.42           C
ATOM   4353  CD2 LEU A 659     -30.979 -59.653  99.355  1.00141.42           C
ATOM   4354  C   LEU A 659     -29.009 -57.996  97.929  1.00141.42           C
ATOM   4355  O   LEU A 659     -27.904 -58.208  98.430  1.00141.42           O
ATOM   4356  N   ILE A 660     -29.868 -57.080  98.434  1.00137.00           N
ATOM   4357  CA  ILE A 660     -29.549 -56.434  99.671  1.00137.00           C
ATOM   4358  CB  ILE A 660     -29.780 -54.948  99.776  1.00137.00           C
ATOM   4359  CG2 ILE A 660     -29.005 -54.287  98.627  1.00137.00           C
ATOM   4360  CG1 ILE A 660     -31.265 -54.574  99.817  1.00137.00           C
ATOM   4361  CD1 ILE A 660     -31.516 -53.113 100.193  1.00137.00           C
ATOM   4362  C   ILE A 660     -30.410 -57.098 100.685  1.00137.00           C
ATOM   4363  O   ILE A 660     -31.633 -57.181 100.567  1.00137.00           O
ATOM   4364  N   PHE A 661     -29.728 -57.658 101.686  1.00107.30           N
ATOM   4365  CA  PHE A 661     -30.300 -58.393 102.759  1.00107.30           C
ATOM   4366  CB  PHE A 661     -29.288 -59.480 103.168  1.00107.30           C
ATOM   4367  CG  PHE A 661     -29.090 -60.432 102.047  1.00107.30           C
ATOM   4368  CD1 PHE A 661     -29.970 -61.465 101.835  1.00107.30           C
ATOM   4369  CD2 PHE A 661     -28.002 -60.291 101.218  1.00107.30           C
ATOM   4370  CE1 PHE A 661     -29.767 -62.342 100.796  1.00107.30           C
ATOM   4371  CE2 PHE A 661     -27.795 -61.165 100.179  1.00107.30           C
ATOM   4372  CZ  PHE A 661     -28.681 -62.190  99.968  1.00107.30           C
ATOM   4373  C   PHE A 661     -30.407 -57.413 103.902  1.00107.30           C
ATOM   4374  O   PHE A 661     -29.405 -56.876 104.369  1.00107.30           O
ATOM   4375  N   ASP A 662     -31.632 -57.186 104.421  1.00 98.64           N
ATOM   4376  CA  ASP A 662     -31.816 -56.289 105.526  1.00 98.64           C
ATOM   4377  CB  ASP A 662     -33.079 -55.426 105.346  1.00 98.64           C
ATOM   4378  CG  ASP A 662     -32.950 -54.167 106.187  1.00 98.64           C
ATOM   4379  OD1 ASP A 662     -31.790 -53.753 106.450  1.00 98.64           O
ATOM   4380  OD2 ASP A 662     -34.007 -53.599 106.572  1.00 98.64           O
ATOM   4381  C   ASP A 662     -31.988 -57.103 106.791  1.00 98.64           C
ATOM   4382  O   ASP A 662     -33.114 -57.394 107.187  1.00 98.64           O
ATOM   4383  N   GLU A 663     -30.889 -57.408 107.522  1.00184.98           N
ATOM   4384  CA  GLU A 663     -30.968 -58.233 108.709  1.00184.98           C
ATOM   4385  CB  GLU A 663     -29.725 -58.339 109.603  1.00184.98           C
ATOM   4386  CG  GLU A 663     -28.608 -59.356 109.350  1.00184.98           C
ATOM   4387  CD  GLU A 663     -29.130 -60.772 109.563  1.00184.98           C
ATOM   4388  OE1 GLU A 663     -30.012 -60.952 110.444  1.00184.98           O
ATOM   4389  OE2 GLU A 663     -28.656 -61.691 108.841  1.00184.98           O
ATOM   4390  C   GLU A 663     -31.928 -57.631 109.666  1.00184.98           C
ATOM   4391  O   GLU A 663     -32.505 -58.327 110.497  1.00184.98           O
ATOM   4392  N   ASN A 664     -32.100 -56.312 109.590  1.00122.40           N
ATOM   4393  CA  ASN A 664     -32.895 -55.583 110.525  1.00122.40           C
ATOM   4394  CB  ASN A 664     -33.007 -54.123 110.070  1.00122.40           C
ATOM   4395  CG  ASN A 664     -31.564 -53.689 109.811  1.00122.40           C
ATOM   4396  OD1 ASN A 664     -30.634 -54.212 110.420  1.00122.40           O
ATOM   4397  ND2 ASN A 664     -31.360 -52.727 108.871  1.00122.40           N
ATOM   4398  C   ASN A 664     -34.258 -56.218 110.584  1.00122.40           C
ATOM   4399  O   ASN A 664     -34.928 -56.116 111.608  1.00122.40           O
ATOM   4400  N   LYS A 665     -34.740 -56.763 109.443  1.00184.37           N
ATOM   4401  CA  LYS A 665     -35.990 -57.472 109.281  1.00184.37           C
ATOM   4402  CB  LYS A 665     -36.572 -57.312 107.868  1.00184.37           C
ATOM   4403  CG  LYS A 665     -36.870 -55.848 107.544  1.00184.37           C
ATOM   4404  CD  LYS A 665     -37.767 -55.164 108.580  1.00184.37           C
ATOM   4405  CE  LYS A 665     -37.857 -53.648 108.397  1.00184.37           C
ATOM   4406  NZ  LYS A 665     -38.647 -53.051 109.497  1.00184.37           N
ATOM   4407  C   LYS A 665     -35.968 -58.958 109.610  1.00184.37           C
ATOM   4408  O   LYS A 665     -37.020 -59.536 109.885  1.00184.37           O
ATOM   4409  N   SER A 666     -34.794 -59.627 109.541  1.00136.77           N
ATOM   4410  CA  SER A 666     -34.627 -61.068 109.602  1.00136.77           C
ATOM   4411  CB  SER A 666     -33.167 -61.462 109.855  1.00136.77           C
ATOM   4412  OG  SER A 666     -33.020 -62.872 109.907  1.00136.77           O
ATOM   4413  C   SER A 666     -35.361 -61.727 110.734  1.00136.77           C
ATOM   4414  O   SER A 666     -35.321 -61.272 111.869  1.00136.77           O
ATOM   4415  N   TRP A 667     -35.959 -62.908 110.467  1.00186.89           N
ATOM   4416  CA  TRP A 667     -36.699 -63.654 111.457  1.00186.89           C
ATOM   4417  CB  TRP A 667     -37.561 -64.799 110.908  1.00186.89           C
ATOM   4418  CG  TRP A 667     -38.919 -64.277 110.510  1.00186.89           C
ATOM   4419  CD2 TRP A 667     -40.016 -65.091 110.070  1.00186.89           C
ATOM   4420  CD1 TRP A 667     -39.382 -62.994 110.555  1.00186.89           C
ATOM   4421  NE1 TRP A 667     -40.705 -62.959 110.191  1.00186.89           N
ATOM   4422  CE2 TRP A 667     -41.108 -64.242 109.887  1.00186.89           C
ATOM   4423  CE3 TRP A 667     -40.110 -66.434 109.851  1.00186.89           C
ATOM   4424  CZ2 TRP A 667     -42.317 -64.729 109.481  1.00186.89           C
ATOM   4425  CZ3 TRP A 667     -41.328 -66.917 109.425  1.00186.89           C
ATOM   4426  CH2 TRP A 667     -42.409 -66.082 109.247  1.00186.89           C
ATOM   4427  C   TRP A 667     -35.806 -64.124 112.566  1.00186.89           C
ATOM   4428  O   TRP A 667     -36.259 -64.750 113.520  1.00186.89           O
ATOM   4429  N   TYR A 668     -34.497 -64.016 112.322  1.00182.14           N
ATOM   4430  CA  TYR A 668     -33.334 -64.243 113.137  1.00182.14           C
ATOM   4431  CB  TYR A 668     -32.164 -64.803 112.317  1.00182.14           C
ATOM   4432  CG  TYR A 668     -32.675 -66.137 111.891  1.00182.14           C
ATOM   4433  CD1 TYR A 668     -33.564 -66.238 110.846  1.00182.14           C
ATOM   4434  CD2 TYR A 668     -32.286 -67.283 112.544  1.00182.14           C
ATOM   4435  CE1 TYR A 668     -34.052 -67.461 110.450  1.00182.14           C
ATOM   4436  CE2 TYR A 668     -32.770 -68.510 112.152  1.00182.14           C
ATOM   4437  CZ  TYR A 668     -33.654 -68.601 111.104  1.00182.14           C
ATOM   4438  OH  TYR A 668     -34.151 -69.860 110.704  1.00182.14           O
ATOM   4439  C   TYR A 668     -32.893 -63.063 113.966  1.00182.14           C
ATOM   4440  O   TYR A 668     -31.852 -63.187 114.602  1.00182.14           O
ATOM   4441  N   LEU A 669     -33.561 -61.878 113.916  1.00243.10           N
ATOM   4442  CA  LEU A 669     -32.967 -60.619 114.344  1.00243.10           C
ATOM   4443  CB  LEU A 669     -33.930 -59.473 114.740  1.00243.10           C
ATOM   4444  CG  LEU A 669     -35.020 -58.974 113.780  1.00243.10           C
ATOM   4445  CD1 LEU A 669     -34.477 -58.716 112.366  1.00243.10           C
ATOM   4446  CD2 LEU A 669     -36.315 -59.788 113.917  1.00243.10           C
ATOM   4447  C   LEU A 669     -32.212 -60.688 115.633  1.00243.10           C
ATOM   4448  O   LEU A 669     -30.987 -60.626 115.595  1.00243.10           O
ATOM   4449  N   GLU A 670     -32.922 -60.861 116.767  1.00126.27           N
ATOM   4450  CA  GLU A 670     -32.437 -60.826 118.124  1.00126.27           C
ATOM   4451  CB  GLU A 670     -33.608 -60.880 119.120  1.00126.27           C
ATOM   4452  CG  GLU A 670     -33.222 -60.809 120.597  1.00126.27           C
ATOM   4453  CD  GLU A 670     -34.519 -60.885 121.395  1.00126.27           C
ATOM   4454  OE1 GLU A 670     -35.574 -61.180 120.772  1.00126.27           O
ATOM   4455  OE2 GLU A 670     -34.475 -60.650 122.632  1.00126.27           O
ATOM   4456  C   GLU A 670     -31.568 -61.993 118.406  1.00126.27           C
ATOM   4457  O   GLU A 670     -30.673 -61.926 119.245  1.00126.27           O
ATOM   4458  N   GLU A 671     -31.838 -63.116 117.739  1.00 62.76           N
ATOM   4459  CA  GLU A 671     -31.069 -64.289 117.988  1.00 62.76           C
ATOM   4460  CB  GLU A 671     -31.447 -65.442 117.049  1.00 62.76           C
ATOM   4461  CG  GLU A 671     -30.633 -66.708 117.306  1.00 62.76           C
ATOM   4462  CD  GLU A 671     -31.063 -67.752 116.292  1.00 62.76           C
ATOM   4463  OE1 GLU A 671     -31.551 -67.343 115.205  1.00 62.76           O
ATOM   4464  OE2 GLU A 671     -30.904 -68.967 116.585  1.00 62.76           O
ATOM   4465  C   GLU A 671     -29.646 -63.946 117.700  1.00 62.76           C
ATOM   4466  O   GLU A 671     -28.736 -64.335 118.430  1.00 62.76           O
ATOM   4467  N   ASN A 672     -29.443 -63.157 116.637  1.00 77.34           N
ATOM   4468  CA  ASN A 672     -28.150 -62.774 116.159  1.00 77.34           C
ATOM   4469  CB  ASN A 672     -28.232 -61.915 114.885  1.00 77.34           C
ATOM   4470  CG  ASN A 672     -28.429 -62.839 113.690  1.00 77.34           C
ATOM   4471  OD1 ASN A 672     -27.502 -63.526 113.264  1.00 77.34           O
ATOM   4472  ND2 ASN A 672     -29.666 -62.859 113.126  1.00 77.34           N
ATOM   4473  C   ASN A 672     -27.376 -62.011 117.192  1.00 77.34           C
ATOM   4474  O   ASN A 672     -26.157 -62.163 117.259  1.00 77.34           O
ATOM   4475  N   VAL A 673     -28.035 -61.159 118.008  1.00135.50           N
ATOM   4476  CA  VAL A 673     -27.296 -60.353 118.946  1.00135.50           C
ATOM   4477  CB  VAL A 673     -28.089 -59.409 119.793  1.00135.50           C
ATOM   4478  CG1 VAL A 673     -29.178 -60.108 120.619  1.00135.50           C
ATOM   4479  CG2 VAL A 673     -27.057 -58.693 120.681  1.00135.50           C
ATOM   4480  C   VAL A 673     -26.576 -61.162 119.961  1.00135.50           C
ATOM   4481  O   VAL A 673     -25.423 -60.877 120.283  1.00135.50           O
ATOM   4482  N   ALA A 674     -27.261 -62.152 120.548  1.00 50.35           N
ATOM   4483  CA  ALA A 674     -26.632 -62.861 121.605  1.00 50.35           C
ATOM   4484  CB  ALA A 674     -27.569 -63.866 122.294  1.00 50.35           C
ATOM   4485  C   ALA A 674     -25.474 -63.625 121.073  1.00 50.35           C
ATOM   4486  O   ALA A 674     -24.388 -63.578 121.645  1.00 50.35           O
ATOM   4487  N   THR A 675     -25.671 -64.360 119.961  1.00 86.22           N
ATOM   4488  CA  THR A 675     -24.582 -65.213 119.604  1.00 86.22           C
ATOM   4489  CB  THR A 675     -24.916 -66.126 118.460  1.00 86.22           C
ATOM   4490  OG1 THR A 675     -26.045 -66.926 118.780  1.00 86.22           O
ATOM   4491  CG2 THR A 675     -23.695 -67.022 118.182  1.00 86.22           C
ATOM   4492  C   THR A 675     -23.327 -64.491 119.218  1.00 86.22           C
ATOM   4493  O   THR A 675     -22.494 -64.147 120.055  1.00 86.22           O
ATOM   4494  N   HIS A 676     -23.191 -64.231 117.904  1.00149.64           N
ATOM   4495  CA  HIS A 676     -21.993 -63.660 117.359  1.00149.64           C
ATOM   4496  ND1 HIS A 676     -19.330 -64.415 115.377  1.00149.64           N
ATOM   4497  CG  HIS A 676     -20.464 -63.636 115.315  1.00149.64           C
ATOM   4498  CB  HIS A 676     -21.794 -64.045 115.881  1.00149.64           C
ATOM   4499  NE2 HIS A 676     -18.762 -62.554 114.301  1.00149.64           N
ATOM   4500  CD2 HIS A 676     -20.099 -62.503 114.655  1.00149.64           C
ATOM   4501  CE1 HIS A 676     -18.343 -63.721 114.756  1.00149.64           C
ATOM   4502  C   HIS A 676     -21.948 -62.184 117.419  1.00149.64           C
ATOM   4503  O   HIS A 676     -21.014 -61.597 117.969  1.00149.64           O
ATOM   4504  N   GLY A 677     -23.039 -61.574 116.916  1.00 98.41           N
ATOM   4505  CA  GLY A 677     -23.015 -60.187 116.575  1.00 98.41           C
ATOM   4506  C   GLY A 677     -22.617 -59.399 117.753  1.00 98.41           C
ATOM   4507  O   GLY A 677     -21.717 -58.567 117.677  1.00 98.41           O
ATOM   4508  N   SER A 678     -23.225 -59.658 118.907  1.00148.93           N
ATOM   4509  CA  SER A 678     -22.756 -58.805 119.941  1.00148.93           C
ATOM   4510  CB  SER A 678     -23.788 -57.776 120.429  1.00148.93           C
ATOM   4511  OG  SER A 678     -24.011 -56.807 119.416  1.00148.93           O
ATOM   4512  C   SER A 678     -22.344 -59.623 121.110  1.00148.93           C
ATOM   4513  O   SER A 678     -23.031 -60.559 121.516  1.00148.93           O
ATOM   4514  N   GLN A 679     -21.157 -59.296 121.651  1.00 93.58           N
ATOM   4515  CA  GLN A 679     -20.662 -59.980 122.802  1.00 93.58           C
ATOM   4516  CB  GLN A 679     -19.220 -59.582 123.163  1.00 93.58           C
ATOM   4517  CG  GLN A 679     -18.185 -59.948 122.099  1.00 93.58           C
ATOM   4518  CD  GLN A 679     -18.137 -61.465 121.996  1.00 93.58           C
ATOM   4519  OE1 GLN A 679     -19.067 -62.094 121.494  1.00 93.58           O
ATOM   4520  NE2 GLN A 679     -17.025 -62.073 122.489  1.00 93.58           N
ATOM   4521  C   GLN A 679     -21.504 -59.614 123.979  1.00 93.58           C
ATOM   4522  O   GLN A 679     -21.947 -60.483 124.728  1.00 93.58           O
ATOM   4523  N   ASP A 680     -21.789 -58.307 124.150  1.00129.32           N
ATOM   4524  CA  ASP A 680     -22.458 -57.906 125.353  1.00129.32           C
ATOM   4525  CB  ASP A 680     -21.640 -56.873 126.153  1.00129.32           C
ATOM   4526  CG  ASP A 680     -22.176 -56.792 127.574  1.00129.32           C
ATOM   4527  OD1 ASP A 680     -23.072 -57.609 127.914  1.00129.32           O
ATOM   4528  OD2 ASP A 680     -21.692 -55.918 128.342  1.00129.32           O
ATOM   4529  C   ASP A 680     -23.783 -57.278 125.047  1.00129.32           C
ATOM   4530  O   ASP A 680     -23.875 -56.167 124.528  1.00129.32           O
ATOM   4531  N   PRO A 681     -24.811 -58.022 125.341  1.00114.60           N
ATOM   4532  CA  PRO A 681     -26.169 -57.552 125.278  1.00114.60           C
ATOM   4533  CD  PRO A 681     -24.732 -59.467 125.217  1.00114.60           C
ATOM   4534  CB  PRO A 681     -27.053 -58.799 125.186  1.00114.60           C
ATOM   4535  CG  PRO A 681     -26.134 -59.959 125.607  1.00114.60           C
ATOM   4536  C   PRO A 681     -26.430 -56.739 126.502  1.00114.60           C
ATOM   4537  O   PRO A 681     -27.556 -56.264 126.654  1.00114.60           O
ATOM   4538  N   GLY A 682     -25.402 -56.548 127.359  1.00 37.86           N
ATOM   4539  CA  GLY A 682     -25.564 -55.898 128.630  1.00 37.86           C
ATOM   4540  C   GLY A 682     -26.232 -54.598 128.363  1.00 37.86           C
ATOM   4541  O   GLY A 682     -27.118 -54.189 129.112  1.00 37.86           O
ATOM   4542  N   SER A 683     -25.812 -53.905 127.293  1.00 87.82           N
ATOM   4543  CA  SER A 683     -26.570 -52.766 126.888  1.00 87.82           C
ATOM   4544  CB  SER A 683     -25.714 -51.548 126.497  1.00 87.82           C
ATOM   4545  OG  SER A 683     -26.547 -50.465 126.109  1.00 87.82           O
ATOM   4546  C   SER A 683     -27.259 -53.244 125.654  1.00 87.82           C
ATOM   4547  O   SER A 683     -26.625 -53.439 124.621  1.00 87.82           O
ATOM   4548  N   ILE A 684     -28.588 -53.437 125.720  1.00 63.46           N
ATOM   4549  CA  ILE A 684     -29.274 -54.002 124.596  1.00 63.46           C
ATOM   4550  CB  ILE A 684     -30.742 -54.212 124.843  1.00 63.46           C
ATOM   4551  CG2 ILE A 684     -30.891 -55.209 126.003  1.00 63.46           C
ATOM   4552  CG1 ILE A 684     -31.468 -52.877 125.078  1.00 63.46           C
ATOM   4553  CD1 ILE A 684     -32.989 -53.003 125.004  1.00 63.46           C
ATOM   4554  C   ILE A 684     -29.118 -53.081 123.420  1.00 63.46           C
ATOM   4555  O   ILE A 684     -28.820 -53.530 122.318  1.00 63.46           O
ATOM   4556  N   ASN A 685     -29.310 -51.765 123.630  1.00137.63           N
ATOM   4557  CA  ASN A 685     -29.133 -50.733 122.636  1.00137.63           C
ATOM   4558  CB  ASN A 685     -27.682 -50.240 122.497  1.00137.63           C
ATOM   4559  CG  ASN A 685     -27.673 -49.031 121.568  1.00137.63           C
ATOM   4560  OD1 ASN A 685     -28.718 -48.515 121.173  1.00137.63           O
ATOM   4561  ND2 ASN A 685     -26.449 -48.568 121.196  1.00137.63           N
ATOM   4562  C   ASN A 685     -29.604 -51.113 121.265  1.00137.63           C
ATOM   4563  O   ASN A 685     -28.812 -51.632 120.488  1.00137.63           O
ATOM   4564  N   LEU A 686     -30.892 -50.847 120.939  1.00161.03           N
ATOM   4565  CA  LEU A 686     -31.544 -51.120 119.674  1.00161.03           C
ATOM   4566  CB  LEU A 686     -33.049 -51.401 119.823  1.00161.03           C
ATOM   4567  CG  LEU A 686     -33.385 -52.765 120.443  1.00161.03           C
ATOM   4568  CD1 LEU A 686     -33.052 -53.894 119.458  1.00161.03           C
ATOM   4569  CD2 LEU A 686     -32.722 -52.946 121.817  1.00161.03           C
ATOM   4570  C   LEU A 686     -31.444 -49.937 118.744  1.00161.03           C
ATOM   4571  O   LEU A 686     -30.488 -49.165 118.785  1.00161.03           O
ATOM   4572  N   GLN A 687     -32.474 -49.814 117.866  1.00161.70           N
ATOM   4573  CA  GLN A 687     -32.593 -48.923 116.734  1.00161.70           C
ATOM   4574  CB  GLN A 687     -34.034 -48.500 116.403  1.00161.70           C
ATOM   4575  CG  GLN A 687     -34.680 -47.618 117.470  1.00161.70           C
ATOM   4576  CD  GLN A 687     -36.065 -47.229 116.975  1.00161.70           C
ATOM   4577  OE1 GLN A 687     -36.684 -46.312 117.513  1.00161.70           O
ATOM   4578  NE2 GLN A 687     -36.565 -47.932 115.923  1.00161.70           N
ATOM   4579  C   GLN A 687     -31.778 -47.678 116.893  1.00161.70           C
ATOM   4580  O   GLN A 687     -31.907 -46.939 117.867  1.00161.70           O
ATOM   4581  N   ASP A 688     -30.892 -47.447 115.899  1.00101.38           N
ATOM   4582  CA  ASP A 688     -29.976 -46.342 115.880  1.00101.38           C
ATOM   4583  CB  ASP A 688     -28.647 -46.696 116.582  1.00101.38           C
ATOM   4584  CG  ASP A 688     -27.658 -45.538 116.539  1.00101.38           C
ATOM   4585  OD1 ASP A 688     -26.900 -45.439 115.535  1.00101.38           O
ATOM   4586  OD2 ASP A 688     -27.650 -44.736 117.510  1.00101.38           O
ATOM   4587  C   ASP A 688     -29.708 -45.971 114.445  1.00101.38           C
ATOM   4588  O   ASP A 688     -30.110 -46.686 113.530  1.00101.38           O
ATOM   4589  N   GLU A 689     -29.071 -44.798 114.216  1.00 90.41           N
ATOM   4590  CA  GLU A 689     -28.771 -44.313 112.893  1.00 90.41           C
ATOM   4591  CB  GLU A 689     -28.144 -42.908 112.929  1.00 90.41           C
ATOM   4592  CG  GLU A 689     -29.086 -41.793 113.389  1.00 90.41           C
ATOM   4593  CD  GLU A 689     -29.747 -41.200 112.153  1.00 90.41           C
ATOM   4594  OE1 GLU A 689     -30.628 -41.880 111.564  1.00 90.41           O
ATOM   4595  OE2 GLU A 689     -29.371 -40.056 111.779  1.00 90.41           O
ATOM   4596  C   GLU A 689     -27.773 -45.187 112.164  1.00 90.41           C
ATOM   4597  O   GLU A 689     -28.079 -45.693 111.086  1.00 90.41           O
ATOM   4598  N   THR A 690     -26.557 -45.383 112.730  1.00137.91           N
ATOM   4599  CA  THR A 690     -25.478 -46.128 112.104  1.00137.91           C
ATOM   4600  CB  THR A 690     -24.141 -45.889 112.750  1.00137.91           C
ATOM   4601  OG1 THR A 690     -23.108 -46.419 111.933  1.00137.91           O
ATOM   4602  CG2 THR A 690     -24.113 -46.555 114.136  1.00137.91           C
ATOM   4603  C   THR A 690     -25.752 -47.590 112.158  1.00137.91           C
ATOM   4604  O   THR A 690     -25.383 -48.367 111.279  1.00137.91           O
ATOM   4605  N   PHE A 691     -26.399 -47.963 113.259  1.00249.09           N
ATOM   4606  CA  PHE A 691     -26.810 -49.247 113.704  1.00249.09           C
ATOM   4607  CB  PHE A 691     -27.491 -48.941 115.071  1.00249.09           C
ATOM   4608  CG  PHE A 691     -28.329 -49.968 115.757  1.00249.09           C
ATOM   4609  CD1 PHE A 691     -29.675 -49.977 115.513  1.00249.09           C
ATOM   4610  CD2 PHE A 691     -27.835 -50.839 116.704  1.00249.09           C
ATOM   4611  CE1 PHE A 691     -30.482 -50.891 116.135  1.00249.09           C
ATOM   4612  CE2 PHE A 691     -28.631 -51.768 117.317  1.00249.09           C
ATOM   4613  CZ  PHE A 691     -29.966 -51.800 117.024  1.00249.09           C
ATOM   4614  C   PHE A 691     -27.748 -49.864 112.705  1.00249.09           C
ATOM   4615  O   PHE A 691     -27.605 -51.021 112.332  1.00249.09           O
ATOM   4616  N   LEU A 692     -28.748 -49.125 112.222  1.00155.68           N
ATOM   4617  CA  LEU A 692     -29.656 -49.688 111.262  1.00155.68           C
ATOM   4618  CB  LEU A 692     -30.849 -48.742 110.990  1.00155.68           C
ATOM   4619  CG  LEU A 692     -30.520 -47.257 110.720  1.00155.68           C
ATOM   4620  CD1 LEU A 692     -29.928 -47.021 109.322  1.00155.68           C
ATOM   4621  CD2 LEU A 692     -31.750 -46.377 110.989  1.00155.68           C
ATOM   4622  C   LEU A 692     -28.918 -49.966 109.986  1.00155.68           C
ATOM   4623  O   LEU A 692     -29.139 -50.987 109.336  1.00155.68           O
ATOM   4624  N   GLU A 693     -28.004 -49.052 109.617  1.00 80.09           N
ATOM   4625  CA  GLU A 693     -27.230 -49.079 108.404  1.00 80.09           C
ATOM   4626  CB  GLU A 693     -26.457 -47.771 108.164  1.00 80.09           C
ATOM   4627  CG  GLU A 693     -27.398 -46.602 107.860  1.00 80.09           C
ATOM   4628  CD  GLU A 693     -26.574 -45.348 107.613  1.00 80.09           C
ATOM   4629  OE1 GLU A 693     -25.861 -44.899 108.550  1.00 80.09           O
ATOM   4630  OE2 GLU A 693     -26.653 -44.822 106.471  1.00 80.09           O
ATOM   4631  C   GLU A 693     -26.261 -50.214 108.446  1.00 80.09           C
ATOM   4632  O   GLU A 693     -25.756 -50.708 107.441  1.00 80.09           O
ATOM   4633  N   SER A 694     -25.959 -50.631 109.663  1.00210.85           N
ATOM   4634  CA  SER A 694     -25.023 -51.637 110.011  1.00210.85           C
ATOM   4635  CB  SER A 694     -25.293 -51.917 111.396  1.00210.85           C
ATOM   4636  OG  SER A 694     -25.043 -50.752 112.165  1.00210.85           O
ATOM   4637  C   SER A 694     -25.352 -52.937 109.395  1.00210.85           C
ATOM   4638  O   SER A 694     -24.435 -53.751 109.263  1.00210.85           O
ATOM   4639  N   ASN A 695     -26.655 -53.230 109.148  1.00350.60           N
ATOM   4640  CA  ASN A 695     -26.812 -54.488 108.487  1.00350.60           C
ATOM   4641  CB  ASN A 695     -27.671 -55.633 108.995  1.00350.60           C
ATOM   4642  CG  ASN A 695     -26.704 -56.665 108.543  1.00350.60           C
ATOM   4643  OD1 ASN A 695     -26.892 -57.740 107.989  1.00350.60           O
ATOM   4644  ND2 ASN A 695     -25.477 -56.141 108.710  1.00350.60           N
ATOM   4645  C   ASN A 695     -27.551 -54.340 107.204  1.00350.60           C
ATOM   4646  O   ASN A 695     -28.154 -55.304 106.731  1.00350.60           O
ATOM   4647  N   LYS A 696     -27.605 -53.170 106.579  1.00139.32           N
ATOM   4648  CA  LYS A 696     -28.206 -53.355 105.304  1.00139.32           C
ATOM   4649  CB  LYS A 696     -28.519 -52.032 104.587  1.00139.32           C
ATOM   4650  CG  LYS A 696     -29.533 -51.156 105.324  1.00139.32           C
ATOM   4651  CD  LYS A 696     -29.564 -49.713 104.816  1.00139.32           C
ATOM   4652  CE  LYS A 696     -30.565 -48.827 105.561  1.00139.32           C
ATOM   4653  NZ  LYS A 696     -30.198 -48.745 106.993  1.00139.32           N
ATOM   4654  C   LYS A 696     -27.096 -54.038 104.557  1.00139.32           C
ATOM   4655  O   LYS A 696     -26.055 -53.428 104.327  1.00139.32           O
ATOM   4656  N   MET A 697     -27.258 -55.326 104.179  1.00134.34           N
ATOM   4657  CA  MET A 697     -26.140 -55.984 103.562  1.00134.34           C
ATOM   4658  CB  MET A 697     -25.817 -57.360 104.175  1.00134.34           C
ATOM   4659  CG  MET A 697     -25.116 -57.200 105.527  1.00134.34           C
ATOM   4660  SD  MET A 697     -23.497 -56.383 105.358  1.00134.34           S
ATOM   4661  CE  MET A 697     -23.155 -55.934 107.081  1.00134.34           C
ATOM   4662  C   MET A 697     -26.339 -56.103 102.083  1.00134.34           C
ATOM   4663  O   MET A 697     -27.027 -56.986 101.574  1.00134.34           O
ATOM   4664  N   HIS A 698     -25.662 -55.204 101.349  1.00115.45           N
ATOM   4665  CA  HIS A 698     -25.752 -55.133  99.925  1.00115.45           C
ATOM   4666  ND1 HIS A 698     -26.088 -52.509 101.602  1.00115.45           N
ATOM   4667  CG  HIS A 698     -26.232 -52.709 100.242  1.00115.45           C
ATOM   4668  CB  HIS A 698     -25.419 -53.707  99.458  1.00115.45           C
ATOM   4669  NE2 HIS A 698     -27.721 -51.158 100.933  1.00115.45           N
ATOM   4670  CD2 HIS A 698     -27.233 -51.873  99.851  1.00115.45           C
ATOM   4671  CE1 HIS A 698     -27.003 -51.575 101.962  1.00115.45           C
ATOM   4672  C   HIS A 698     -24.734 -56.105  99.408  1.00115.45           C
ATOM   4673  O   HIS A 698     -23.534 -55.882  99.563  1.00115.45           O
ATOM   4674  N   ALA A 699     -25.190 -57.222  98.786  1.00 65.70           N
ATOM   4675  CA  ALA A 699     -24.258 -58.245  98.381  1.00 65.70           C
ATOM   4676  CB  ALA A 699     -24.049 -59.315  99.462  1.00 65.70           C
ATOM   4677  C   ALA A 699     -24.738 -58.991  97.172  1.00 65.70           C
ATOM   4678  O   ALA A 699     -25.908 -58.920  96.792  1.00 65.70           O
ATOM   4679  N   ILE A 700     -23.797 -59.725  96.529  1.00203.50           N
ATOM   4680  CA  ILE A 700     -24.120 -60.545  95.394  1.00203.50           C
ATOM   4681  CB  ILE A 700     -23.192 -60.345  94.228  1.00203.50           C
ATOM   4682  CG2 ILE A 700     -23.857 -61.021  93.018  1.00203.50           C
ATOM   4683  CG1 ILE A 700     -22.914 -58.854  93.963  1.00203.50           C
ATOM   4684  CD1 ILE A 700     -24.152 -58.022  93.651  1.00203.50           C
ATOM   4685  C   ILE A 700     -23.888 -61.967  95.834  1.00203.50           C
ATOM   4686  O   ILE A 700     -22.745 -62.419  95.903  1.00203.50           O
ATOM   4687  N   ASN A 701     -24.973 -62.731  96.073  1.00 81.88           N
ATOM   4688  CA  ASN A 701     -24.892 -64.100  96.523  1.00 81.88           C
ATOM   4689  CB  ASN A 701     -24.024 -64.984  95.613  1.00 81.88           C
ATOM   4690  CG  ASN A 701     -24.689 -65.038  94.248  1.00 81.88           C
ATOM   4691  OD1 ASN A 701     -25.601 -64.266  93.959  1.00 81.88           O
ATOM   4692  ND2 ASN A 701     -24.224 -65.982  93.385  1.00 81.88           N
ATOM   4693  C   ASN A 701     -24.331 -64.198  97.914  1.00 81.88           C
ATOM   4694  O   ASN A 701     -23.629 -65.156  98.243  1.00 81.88           O
ATOM   4695  N   GLY A 702     -24.611 -63.197  98.769  1.00 49.92           N
ATOM   4696  CA  GLY A 702     -24.211 -63.274 100.145  1.00 49.92           C
ATOM   4697  C   GLY A 702     -22.799 -62.798 100.271  1.00 49.92           C
ATOM   4698  O   GLY A 702     -22.406 -62.274 101.310  1.00 49.92           O
ATOM   4699  N   LYS A 703     -21.994 -62.963  99.206  1.00 55.79           N
ATOM   4700  CA  LYS A 703     -20.624 -62.530  99.233  1.00 55.79           C
ATOM   4701  CB  LYS A 703     -19.780 -63.066  98.063  1.00 55.79           C
ATOM   4702  CG  LYS A 703     -19.686 -64.589  97.971  1.00 55.79           C
ATOM   4703  CD  LYS A 703     -19.201 -65.065  96.599  1.00 55.79           C
ATOM   4704  CE  LYS A 703     -19.115 -66.586  96.462  1.00 55.79           C
ATOM   4705  NZ  LYS A 703     -18.736 -66.947  95.078  1.00 55.79           N
ATOM   4706  C   LYS A 703     -20.658 -61.047  99.057  1.00 55.79           C
ATOM   4707  O   LYS A 703     -21.459 -60.538  98.274  1.00 55.79           O
ATOM   4708  N   LEU A 704     -19.796 -60.312  99.793  1.00173.63           N
ATOM   4709  CA  LEU A 704     -19.764 -58.879  99.668  1.00173.63           C
ATOM   4710  CB  LEU A 704     -20.363 -58.079 100.841  1.00173.63           C
ATOM   4711  CG  LEU A 704     -21.867 -58.225 101.108  1.00173.63           C
ATOM   4712  CD1 LEU A 704     -22.197 -59.581 101.742  1.00173.63           C
ATOM   4713  CD2 LEU A 704     -22.395 -57.034 101.924  1.00173.63           C
ATOM   4714  C   LEU A 704     -18.342 -58.422  99.682  1.00173.63           C
ATOM   4715  O   LEU A 704     -17.421 -59.182  99.966  1.00173.63           O
ATOM   4716  N   TYR A 705     -18.146 -57.126  99.370  1.00348.16           N
ATOM   4717  CA  TYR A 705     -16.860 -56.495  99.446  1.00348.16           C
ATOM   4718  CB  TYR A 705     -16.409 -56.193 100.887  1.00348.16           C
ATOM   4719  CG  TYR A 705     -17.174 -55.030 101.424  1.00348.16           C
ATOM   4720  CD1 TYR A 705     -18.408 -55.182 102.016  1.00348.16           C
ATOM   4721  CD2 TYR A 705     -16.636 -53.768 101.335  1.00348.16           C
ATOM   4722  CE1 TYR A 705     -19.089 -54.090 102.507  1.00348.16           C
ATOM   4723  CE2 TYR A 705     -17.311 -52.673 101.823  1.00348.16           C
ATOM   4724  CZ  TYR A 705     -18.541 -52.832 102.412  1.00348.16           C
ATOM   4725  OH  TYR A 705     -19.232 -51.707 102.913  1.00348.16           O
ATOM   4726  C   TYR A 705     -15.797 -57.308  98.782  1.00348.16           C
ATOM   4727  O   TYR A 705     -14.788 -57.645  99.402  1.00348.16           O
ATOM   4728  N   ALA A 706     -15.996 -57.640  97.493  1.00242.07           N
ATOM   4729  CA  ALA A 706     -15.004 -58.356  96.749  1.00242.07           C
ATOM   4730  CB  ALA A 706     -13.664 -57.604  96.656  1.00242.07           C
ATOM   4731  C   ALA A 706     -14.762 -59.672  97.410  1.00242.07           C
ATOM   4732  O   ALA A 706     -13.719 -60.292  97.205  1.00242.07           O
ATOM   4733  N   ASN A 707     -15.727 -60.143  98.221  1.00102.91           N
ATOM   4734  CA  ASN A 707     -15.569 -61.443  98.798  1.00102.91           C
ATOM   4735  CB  ASN A 707     -16.496 -61.760  99.984  1.00102.91           C
ATOM   4736  CG  ASN A 707     -16.037 -63.082 100.589  1.00102.91           C
ATOM   4737  OD1 ASN A 707     -14.919 -63.535 100.352  1.00102.91           O
ATOM   4738  ND2 ASN A 707     -16.929 -63.726 101.389  1.00102.91           N
ATOM   4739  C   ASN A 707     -15.942 -62.363  97.702  1.00102.91           C
ATOM   4740  O   ASN A 707     -16.777 -61.971  96.889  1.00102.91           O
ATOM   4741  N   LEU A 708     -15.362 -63.591  97.717  1.00108.41           N
ATOM   4742  CA  LEU A 708     -15.431 -64.634  96.721  1.00108.41           C
ATOM   4743  CB  LEU A 708     -16.346 -65.807  97.117  1.00108.41           C
ATOM   4744  CG  LEU A 708     -15.862 -66.563  98.368  1.00108.41           C
ATOM   4745  CD1 LEU A 708     -16.757 -67.776  98.674  1.00108.41           C
ATOM   4746  CD2 LEU A 708     -14.374 -66.928  98.256  1.00108.41           C
ATOM   4747  C   LEU A 708     -15.915 -64.068  95.434  1.00108.41           C
ATOM   4748  O   LEU A 708     -17.113 -63.853  95.248  1.00108.41           O
ATOM   4749  N   ARG A 709     -14.961 -63.863  94.505  1.00161.92           N
ATOM   4750  CA  ARG A 709     -15.191 -63.171  93.276  1.00161.92           C
ATOM   4751  CB  ARG A 709     -14.021 -63.238  92.277  1.00161.92           C
ATOM   4752  CG  ARG A 709     -13.656 -64.661  91.849  1.00161.92           C
ATOM   4753  CD  ARG A 709     -12.623 -64.711  90.721  1.00161.92           C
ATOM   4754  NE  ARG A 709     -11.323 -64.238  91.275  1.00161.92           N
ATOM   4755  CZ  ARG A 709     -10.457 -65.125  91.845  1.00161.92           C
ATOM   4756  NH1 ARG A 709     -10.767 -66.454  91.887  1.00161.92           N
ATOM   4757  NH2 ARG A 709      -9.278 -64.679  92.370  1.00161.92           N
ATOM   4758  C   ARG A 709     -16.386 -63.728  92.616  1.00161.92           C
ATOM   4759  O   ARG A 709     -16.840 -64.831  92.923  1.00161.92           O
ATOM   4760  N   GLY A 710     -16.942 -62.917  91.704  1.00 87.49           N
ATOM   4761  CA  GLY A 710     -18.120 -63.323  91.029  1.00 87.49           C
ATOM   4762  C   GLY A 710     -17.770 -64.602  90.372  1.00 87.49           C
ATOM   4763  O   GLY A 710     -18.567 -65.537  90.389  1.00 87.49           O
ATOM   4764  N   LEU A 711     -16.552 -64.699  89.798  1.00180.59           N
ATOM   4765  CA  LEU A 711     -16.358 -65.959  89.167  1.00180.59           C
ATOM   4766  CB  LEU A 711     -17.368 -66.109  88.001  1.00180.59           C
ATOM   4767  CG  LEU A 711     -17.347 -67.402  87.168  1.00180.59           C
ATOM   4768  CD1 LEU A 711     -16.244 -67.369  86.104  1.00180.59           C
ATOM   4769  CD2 LEU A 711     -17.296 -68.648  88.065  1.00180.59           C
ATOM   4770  C   LEU A 711     -14.963 -66.122  88.672  1.00180.59           C
ATOM   4771  O   LEU A 711     -14.275 -65.161  88.334  1.00180.59           O
ATOM   4772  N   THR A 712     -14.511 -67.390  88.646  1.00 50.51           N
ATOM   4773  CA  THR A 712     -13.227 -67.705  88.104  1.00 50.51           C
ATOM   4774  CB  THR A 712     -12.491 -68.754  88.884  1.00 50.51           C
ATOM   4775  OG1 THR A 712     -12.288 -68.321  90.222  1.00 50.51           O
ATOM   4776  CG2 THR A 712     -11.140 -69.018  88.201  1.00 50.51           C
ATOM   4777  C   THR A 712     -13.525 -68.264  86.752  1.00 50.51           C
ATOM   4778  O   THR A 712     -14.229 -69.267  86.635  1.00 50.51           O
ATOM   4779  N   MET A 713     -13.039 -67.591  85.690  1.00118.02           N
ATOM   4780  CA  MET A 713     -13.330 -68.022  84.352  1.00118.02           C
ATOM   4781  CB  MET A 713     -14.512 -67.272  83.711  1.00118.02           C
ATOM   4782  CG  MET A 713     -14.965 -67.839  82.362  1.00118.02           C
ATOM   4783  SD  MET A 713     -15.789 -69.456  82.457  1.00118.02           S
ATOM   4784  CE  MET A 713     -17.332 -68.828  83.180  1.00118.02           C
ATOM   4785  C   MET A 713     -12.110 -67.758  83.520  1.00118.02           C
ATOM   4786  O   MET A 713     -11.099 -67.274  84.027  1.00118.02           O
ATOM   4787  N   TYR A 714     -12.163 -68.117  82.219  1.00 55.94           N
ATOM   4788  CA  TYR A 714     -11.048 -67.893  81.345  1.00 55.94           C
ATOM   4789  CB  TYR A 714     -10.220 -69.155  81.061  1.00 55.94           C
ATOM   4790  CG  TYR A 714      -9.572 -69.569  82.341  1.00 55.94           C
ATOM   4791  CD1 TYR A 714      -8.575 -68.800  82.893  1.00 55.94           C
ATOM   4792  CD2 TYR A 714      -9.941 -70.730  82.981  1.00 55.94           C
ATOM   4793  CE1 TYR A 714      -7.960 -69.170  84.064  1.00 55.94           C
ATOM   4794  CE2 TYR A 714      -9.331 -71.108  84.155  1.00 55.94           C
ATOM   4795  CZ  TYR A 714      -8.338 -70.327  84.698  1.00 55.94           C
ATOM   4796  OH  TYR A 714      -7.706 -70.710  85.901  1.00 55.94           O
ATOM   4797  C   TYR A 714     -11.555 -67.359  80.040  1.00 55.94           C
ATOM   4798  O   TYR A 714     -12.750 -67.412  79.755  1.00 55.94           O
ATOM   4799  N   GLN A 715     -10.645 -66.803  79.211  1.00102.27           N
ATOM   4800  CA  GLN A 715     -11.089 -66.206  77.987  1.00102.27           C
ATOM   4801  CB  GLN A 715     -10.213 -65.057  77.454  1.00102.27           C
ATOM   4802  CG  GLN A 715      -8.812 -65.471  77.010  1.00102.27           C
ATOM   4803  CD  GLN A 715      -8.139 -64.232  76.433  1.00102.27           C
ATOM   4804  OE1 GLN A 715      -8.638 -63.613  75.494  1.00102.27           O
ATOM   4805  NE2 GLN A 715      -6.971 -63.850  77.016  1.00102.27           N
ATOM   4806  C   GLN A 715     -11.231 -67.236  76.916  1.00102.27           C
ATOM   4807  O   GLN A 715     -10.600 -68.291  76.934  1.00102.27           O
ATOM   4808  N   GLY A 716     -12.117 -66.927  75.952  1.00 23.24           N
ATOM   4809  CA  GLY A 716     -12.434 -67.771  74.845  1.00 23.24           C
ATOM   4810  C   GLY A 716     -13.593 -68.594  75.286  1.00 23.24           C
ATOM   4811  O   GLY A 716     -14.315 -69.175  74.477  1.00 23.24           O
ATOM   4812  N   GLU A 717     -13.796 -68.642  76.614  1.00 90.54           N
ATOM   4813  CA  GLU A 717     -14.854 -69.417  77.182  1.00 90.54           C
ATOM   4814  CB  GLU A 717     -14.551 -69.753  78.654  1.00 90.54           C
ATOM   4815  CG  GLU A 717     -15.248 -70.992  79.211  1.00 90.54           C
ATOM   4816  CD  GLU A 717     -14.390 -71.478  80.375  1.00 90.54           C
ATOM   4817  OE1 GLU A 717     -13.141 -71.351  80.267  1.00 90.54           O
ATOM   4818  OE2 GLU A 717     -14.960 -71.981  81.379  1.00 90.54           O
ATOM   4819  C   GLU A 717     -16.101 -68.595  77.072  1.00 90.54           C
ATOM   4820  O   GLU A 717     -16.055 -67.371  77.190  1.00 90.54           O
ATOM   4821  N   ARG A 718     -17.256 -69.241  76.801  1.00 85.46           N
ATOM   4822  CA  ARG A 718     -18.454 -68.460  76.694  1.00 85.46           C
ATOM   4823  CB  ARG A 718     -18.809 -68.055  75.253  1.00 85.46           C
ATOM   4824  CG  ARG A 718     -19.009 -69.234  74.301  1.00 85.46           C
ATOM   4825  CD  ARG A 718     -19.486 -68.810  72.911  1.00 85.46           C
ATOM   4826  NE  ARG A 718     -20.885 -68.322  73.061  1.00 85.46           N
ATOM   4827  CZ  ARG A 718     -21.926 -69.192  72.905  1.00 85.46           C
ATOM   4828  NH1 ARG A 718     -21.681 -70.489  72.558  1.00 85.46           N
ATOM   4829  NH2 ARG A 718     -23.208 -68.764  73.096  1.00 85.46           N
ATOM   4830  C   ARG A 718     -19.618 -69.224  77.249  1.00 85.46           C
ATOM   4831  O   ARG A 718     -19.780 -70.411  76.985  1.00 85.46           O
ATOM   4832  N   VAL A 719     -20.462 -68.522  78.046  1.00 53.39           N
ATOM   4833  CA  VAL A 719     -21.627 -69.120  78.638  1.00 53.39           C
ATOM   4834  CB  VAL A 719     -21.306 -69.840  79.925  1.00 53.39           C
ATOM   4835  CG1 VAL A 719     -22.587 -70.452  80.513  1.00 53.39           C
ATOM   4836  CG2 VAL A 719     -20.201 -70.871  79.655  1.00 53.39           C
ATOM   4837  C   VAL A 719     -22.587 -68.005  78.971  1.00 53.39           C
ATOM   4838  O   VAL A 719     -22.205 -66.839  79.029  1.00 53.39           O
ATOM   4839  N   ALA A 720     -23.881 -68.348  79.176  1.00 43.90           N
ATOM   4840  CA  ALA A 720     -24.901 -67.394  79.514  1.00 43.90           C
ATOM   4841  CB  ALA A 720     -26.329 -67.901  79.235  1.00 43.90           C
ATOM   4842  C   ALA A 720     -24.832 -67.068  80.975  1.00 43.90           C
ATOM   4843  O   ALA A 720     -24.378 -67.867  81.792  1.00 43.90           O
ATOM   4844  N   TRP A 721     -25.277 -65.845  81.330  1.00 82.96           N
ATOM   4845  CA  TRP A 721     -25.357 -65.449  82.708  1.00 82.96           C
ATOM   4846  CB  TRP A 721     -24.692 -64.101  83.046  1.00 82.96           C
ATOM   4847  CG  TRP A 721     -23.191 -64.039  82.909  1.00 82.96           C
ATOM   4848  CD2 TRP A 721     -22.279 -64.886  83.625  1.00 82.96           C
ATOM   4849  CD1 TRP A 721     -22.429 -63.234  82.114  1.00 82.96           C
ATOM   4850  NE1 TRP A 721     -21.096 -63.515  82.303  1.00 82.96           N
ATOM   4851  CE2 TRP A 721     -20.991 -64.534  83.226  1.00 82.96           C
ATOM   4852  CE3 TRP A 721     -22.499 -65.878  84.536  1.00 82.96           C
ATOM   4853  CZ2 TRP A 721     -19.896 -65.172  83.736  1.00 82.96           C
ATOM   4854  CZ3 TRP A 721     -21.394 -66.518  85.052  1.00 82.96           C
ATOM   4855  CH2 TRP A 721     -20.118 -66.170  84.659  1.00 82.96           C
ATOM   4856  C   TRP A 721     -26.812 -65.234  83.000  1.00 82.96           C
ATOM   4857  O   TRP A 721     -27.544 -64.709  82.162  1.00 82.96           O
ATOM   4858  N   TYR A 722     -27.273 -65.651  84.198  1.00 70.51           N
ATOM   4859  CA  TYR A 722     -28.640 -65.416  84.578  1.00 70.51           C
ATOM   4860  CB  TYR A 722     -29.391 -66.698  84.986  1.00 70.51           C
ATOM   4861  CG  TYR A 722     -29.328 -67.638  83.828  1.00 70.51           C
ATOM   4862  CD1 TYR A 722     -30.041 -67.397  82.676  1.00 70.51           C
ATOM   4863  CD2 TYR A 722     -28.560 -68.779  83.902  1.00 70.51           C
ATOM   4864  CE1 TYR A 722     -29.976 -68.269  81.614  1.00 70.51           C
ATOM   4865  CE2 TYR A 722     -28.491 -69.656  82.844  1.00 70.51           C
ATOM   4866  CZ  TYR A 722     -29.199 -69.400  81.695  1.00 70.51           C
ATOM   4867  OH  TYR A 722     -29.133 -70.293  80.604  1.00 70.51           O
ATOM   4868  C   TYR A 722     -28.572 -64.529  85.790  1.00 70.51           C
ATOM   4869  O   TYR A 722     -27.918 -64.878  86.771  1.00 70.51           O
ATOM   4870  N   MET A 723     -29.246 -63.356  85.759  1.00 92.60           N
ATOM   4871  CA  MET A 723     -29.122 -62.426  86.855  1.00 92.60           C
ATOM   4872  CB  MET A 723     -28.310 -61.172  86.501  1.00 92.60           C
ATOM   4873  CG  MET A 723     -26.852 -61.456  86.157  1.00 92.60           C
ATOM   4874  SD  MET A 723     -25.881 -59.981  85.735  1.00 92.60           S
ATOM   4875  CE  MET A 723     -24.397 -60.953  85.362  1.00 92.60           C
ATOM   4876  C   MET A 723     -30.468 -61.911  87.262  1.00 92.60           C
ATOM   4877  O   MET A 723     -31.401 -61.865  86.462  1.00 92.60           O
ATOM   4878  N   LEU A 724     -30.577 -61.483  88.542  1.00133.69           N
ATOM   4879  CA  LEU A 724     -31.831 -61.041  89.096  1.00133.69           C
ATOM   4880  CB  LEU A 724     -32.530 -62.205  89.812  1.00133.69           C
ATOM   4881  CG  LEU A 724     -32.864 -63.393  88.894  1.00133.69           C
ATOM   4882  CD1 LEU A 724     -33.163 -64.653  89.712  1.00133.69           C
ATOM   4883  CD2 LEU A 724     -34.033 -63.062  87.955  1.00133.69           C
ATOM   4884  C   LEU A 724     -31.588 -60.031  90.182  1.00133.69           C
ATOM   4885  O   LEU A 724     -30.519 -59.975  90.787  1.00133.69           O
ATOM   4886  N   ALA A 725     -32.611 -59.196  90.456  1.00 51.84           N
ATOM   4887  CA  ALA A 725     -32.554 -58.277  91.557  1.00 51.84           C
ATOM   4888  CB  ALA A 725     -32.873 -56.826  91.157  1.00 51.84           C
ATOM   4889  C   ALA A 725     -33.615 -58.711  92.518  1.00 51.84           C
ATOM   4890  O   ALA A 725     -34.776 -58.873  92.136  1.00 51.84           O
ATOM   4891  N   MET A 726     -33.228 -58.926  93.795  1.00126.60           N
ATOM   4892  CA  MET A 726     -34.183 -59.334  94.786  1.00126.60           C
ATOM   4893  CB  MET A 726     -34.282 -60.863  94.938  1.00126.60           C
ATOM   4894  CG  MET A 726     -35.447 -61.315  95.819  1.00126.60           C
ATOM   4895  SD  MET A 726     -37.087 -61.069  95.072  1.00126.60           S
ATOM   4896  CE  MET A 726     -36.885 -62.345  93.795  1.00126.60           C
ATOM   4897  C   MET A 726     -33.762 -58.768  96.112  1.00126.60           C
ATOM   4898  O   MET A 726     -32.572 -58.671  96.406  1.00126.60           O
ATOM   4899  N   GLY A 727     -34.744 -58.301  96.913  1.00 53.74           N
ATOM   4900  CA  GLY A 727     -34.542 -57.882  98.278  1.00 53.74           C
ATOM   4901  C   GLY A 727     -34.096 -56.457  98.319  1.00 53.74           C
ATOM   4902  O   GLY A 727     -34.535 -55.684  99.173  1.00 53.74           O
ATOM   4903  N   GLN A 728     -33.203 -56.078  97.385  1.00 67.77           N
ATOM   4904  CA  GLN A 728     -32.763 -54.719  97.307  1.00 67.77           C
ATOM   4905  CB  GLN A 728     -31.427 -54.554  96.561  1.00 67.77           C
ATOM   4906  CG  GLN A 728     -30.949 -53.102  96.472  1.00 67.77           C
ATOM   4907  CD  GLN A 728     -29.655 -53.075  95.667  1.00 67.77           C
ATOM   4908  OE1 GLN A 728     -28.719 -53.824  95.939  1.00 67.77           O
ATOM   4909  NE2 GLN A 728     -29.606 -52.198  94.629  1.00 67.77           N
ATOM   4910  C   GLN A 728     -33.797 -54.025  96.494  1.00 67.77           C
ATOM   4911  O   GLN A 728     -33.728 -54.022  95.268  1.00 67.77           O
ATOM   4912  N   ASP A 729     -34.802 -53.435  97.167  1.00135.35           N
ATOM   4913  CA  ASP A 729     -35.881 -52.802  96.465  1.00135.35           C
ATOM   4914  CB  ASP A 729     -37.270 -53.225  96.977  1.00135.35           C
ATOM   4915  CG  ASP A 729     -37.514 -54.670  96.557  1.00135.35           C
ATOM   4916  OD1 ASP A 729     -36.612 -55.256  95.900  1.00135.35           O
ATOM   4917  OD2 ASP A 729     -38.609 -55.204  96.880  1.00135.35           O
ATOM   4918  C   ASP A 729     -35.795 -51.308  96.557  1.00135.35           C
ATOM   4919  O   ASP A 729     -34.755 -50.736  96.878  1.00135.35           O
ATOM   4920  N   VAL A 730     -36.936 -50.667  96.218  1.00193.19           N
ATOM   4921  CA  VAL A 730     -37.230 -49.258  96.213  1.00193.19           C
ATOM   4922  CB  VAL A 730     -37.042 -48.549  97.533  1.00193.19           C
ATOM   4923  CG1 VAL A 730     -35.550 -48.295  97.808  1.00193.19           C
ATOM   4924  CG2 VAL A 730     -37.880 -47.261  97.489  1.00193.19           C
ATOM   4925  C   VAL A 730     -36.390 -48.588  95.182  1.00193.19           C
ATOM   4926  O   VAL A 730     -36.544 -47.395  94.922  1.00193.19           O
ATOM   4927  N   ASP A 731     -35.522 -49.364  94.509  1.00 82.66           N
ATOM   4928  CA  ASP A 731     -34.684 -48.753  93.527  1.00 82.66           C
ATOM   4929  CB  ASP A 731     -33.348 -48.242  94.092  1.00 82.66           C
ATOM   4930  CG  ASP A 731     -32.775 -47.245  93.095  1.00 82.66           C
ATOM   4931  OD1 ASP A 731     -33.585 -46.548  92.426  1.00 82.66           O
ATOM   4932  OD2 ASP A 731     -31.523 -47.153  93.003  1.00 82.66           O
ATOM   4933  C   ASP A 731     -34.375 -49.786  92.492  1.00 82.66           C
ATOM   4934  O   ASP A 731     -34.745 -50.951  92.628  1.00 82.66           O
ATOM   4935  N   LEU A 732     -33.700 -49.359  91.409  1.00117.61           N
ATOM   4936  CA  LEU A 732     -33.325 -50.229  90.336  1.00117.61           C
ATOM   4937  CB  LEU A 732     -33.711 -49.692  88.945  1.00117.61           C
ATOM   4938  CG  LEU A 732     -32.916 -48.445  88.506  1.00117.61           C
ATOM   4939  CD1 LEU A 732     -33.413 -47.926  87.147  1.00117.61           C
ATOM   4940  CD2 LEU A 732     -32.907 -47.354  89.589  1.00117.61           C
ATOM   4941  C   LEU A 732     -31.837 -50.370  90.365  1.00117.61           C
ATOM   4942  O   LEU A 732     -31.141 -49.650  91.081  1.00117.61           O
ATOM   4943  N   HIS A 733     -31.316 -51.340  89.591  1.00 93.11           N
ATOM   4944  CA  HIS A 733     -29.912 -51.589  89.588  1.00 93.11           C
ATOM   4945  ND1 HIS A 733     -30.110 -54.594  92.001  1.00 93.11           N
ATOM   4946  CG  HIS A 733     -30.262 -53.372  91.383  1.00 93.11           C
ATOM   4947  CB  HIS A 733     -29.557 -52.991  90.115  1.00 93.11           C
ATOM   4948  NE2 HIS A 733     -31.584 -53.450  93.210  1.00 93.11           N
ATOM   4949  CD2 HIS A 733     -31.164 -52.685  92.136  1.00 93.11           C
ATOM   4950  CE1 HIS A 733     -30.922 -54.586  93.088  1.00 93.11           C
ATOM   4951  C   HIS A 733     -29.418 -51.595  88.180  1.00 93.11           C
ATOM   4952  O   HIS A 733     -29.742 -52.492  87.403  1.00 93.11           O
ATOM   4953  N   THR A 734     -28.633 -50.573  87.805  1.00 64.02           N
ATOM   4954  CA  THR A 734     -27.935 -50.650  86.560  1.00 64.02           C
ATOM   4955  CB  THR A 734     -27.504 -49.299  86.080  1.00 64.02           C
ATOM   4956  OG1 THR A 734     -26.809 -48.622  87.117  1.00 64.02           O
ATOM   4957  CG2 THR A 734     -28.752 -48.497  85.677  1.00 64.02           C
ATOM   4958  C   THR A 734     -26.756 -51.501  86.917  1.00 64.02           C
ATOM   4959  O   THR A 734     -26.135 -51.286  87.958  1.00 64.02           O
ATOM   4960  N   ILE A 735     -26.411 -52.492  86.070  1.00 66.31           N
ATOM   4961  CA  ILE A 735     -25.412 -53.459  86.447  1.00 66.31           C
ATOM   4962  CB  ILE A 735     -25.890 -54.873  86.271  1.00 66.31           C
ATOM   4963  CG2 ILE A 735     -24.709 -55.824  86.516  1.00 66.31           C
ATOM   4964  CG1 ILE A 735     -27.099 -55.138  87.184  1.00 66.31           C
ATOM   4965  CD1 ILE A 735     -27.833 -56.443  86.877  1.00 66.31           C
ATOM   4966  C   ILE A 735     -24.180 -53.281  85.610  1.00 66.31           C
ATOM   4967  O   ILE A 735     -24.240 -52.918  84.436  1.00 66.31           O
ATOM   4968  N   HIS A 736     -23.012 -53.583  86.218  1.00121.22           N
ATOM   4969  CA  HIS A 736     -21.749 -53.273  85.618  1.00121.22           C
ATOM   4970  ND1 HIS A 736     -18.292 -52.690  85.769  1.00121.22           N
ATOM   4971  CG  HIS A 736     -19.503 -52.111  86.083  1.00121.22           C
ATOM   4972  CB  HIS A 736     -20.684 -52.848  86.660  1.00121.22           C
ATOM   4973  NE2 HIS A 736     -18.118 -50.539  85.237  1.00121.22           N
ATOM   4974  CD2 HIS A 736     -19.377 -50.796  85.754  1.00121.22           C
ATOM   4975  CE1 HIS A 736     -17.503 -51.707  85.266  1.00121.22           C
ATOM   4976  C   HIS A 736     -21.220 -54.420  84.796  1.00121.22           C
ATOM   4977  O   HIS A 736     -21.902 -54.969  83.932  1.00121.22           O
ATOM   4978  N   PHE A 737     -19.934 -54.744  85.035  1.00194.30           N
ATOM   4979  CA  PHE A 737     -19.086 -55.665  84.328  1.00194.30           C
ATOM   4980  CB  PHE A 737     -19.732 -56.473  83.183  1.00194.30           C
ATOM   4981  CG  PHE A 737     -20.447 -57.668  83.720  1.00194.30           C
ATOM   4982  CD1 PHE A 737     -19.725 -58.721  84.234  1.00194.30           C
ATOM   4983  CD2 PHE A 737     -21.819 -57.763  83.674  1.00194.30           C
ATOM   4984  CE1 PHE A 737     -20.357 -59.840  84.722  1.00194.30           C
ATOM   4985  CE2 PHE A 737     -22.459 -58.881  84.159  1.00194.30           C
ATOM   4986  CZ  PHE A 737     -21.726 -59.918  84.686  1.00194.30           C
ATOM   4987  C   PHE A 737     -18.083 -54.762  83.693  1.00194.30           C
ATOM   4988  O   PHE A 737     -18.424 -53.974  82.811  1.00194.30           O
ATOM   4989  N   HIS A 738     -16.806 -54.849  84.100  1.00110.69           N
ATOM   4990  CA  HIS A 738     -15.932 -53.866  83.540  1.00110.69           C
ATOM   4991  ND1 HIS A 738     -14.404 -50.984  84.819  1.00110.69           N
ATOM   4992  CG  HIS A 738     -14.205 -52.115  84.058  1.00110.69           C
ATOM   4993  CB  HIS A 738     -14.739 -53.471  84.427  1.00110.69           C
ATOM   4994  NE2 HIS A 738     -13.245 -50.348  83.032  1.00110.69           N
ATOM   4995  CD2 HIS A 738     -13.497 -51.707  82.970  1.00110.69           C
ATOM   4996  CE1 HIS A 738     -13.809 -49.958  84.161  1.00110.69           C
ATOM   4997  C   HIS A 738     -15.403 -54.366  82.237  1.00110.69           C
ATOM   4998  O   HIS A 738     -14.990 -55.518  82.117  1.00110.69           O
ATOM   4999  N   ALA A 739     -15.449 -53.487  81.218  1.00 61.24           N
ATOM   5000  CA  ALA A 739     -14.908 -53.717  79.909  1.00 61.24           C
ATOM   5001  CB  ALA A 739     -13.408 -54.052  79.933  1.00 61.24           C
ATOM   5002  C   ALA A 739     -15.613 -54.841  79.218  1.00 61.24           C
ATOM   5003  O   ALA A 739     -15.240 -55.202  78.103  1.00 61.24           O
ATOM   5004  N   GLU A 740     -16.681 -55.404  79.812  1.00 99.46           N
ATOM   5005  CA  GLU A 740     -17.305 -56.493  79.119  1.00 99.46           C
ATOM   5006  CB  GLU A 740     -17.525 -57.754  79.973  1.00 99.46           C
ATOM   5007  CG  GLU A 740     -18.023 -58.943  79.148  1.00 99.46           C
ATOM   5008  CD  GLU A 740     -17.957 -60.189  80.018  1.00 99.46           C
ATOM   5009  OE1 GLU A 740     -17.560 -60.059  81.206  1.00 99.46           O
ATOM   5010  OE2 GLU A 740     -18.296 -61.288  79.503  1.00 99.46           O
ATOM   5011  C   GLU A 740     -18.635 -56.036  78.619  1.00 99.46           C
ATOM   5012  O   GLU A 740     -19.216 -55.089  79.146  1.00 99.46           O
ATOM   5013  N   SER A 741     -19.133 -56.700  77.556  1.00 42.83           N
ATOM   5014  CA  SER A 741     -20.398 -56.351  76.979  1.00 42.83           C
ATOM   5015  CB  SER A 741     -20.268 -55.692  75.597  1.00 42.83           C
ATOM   5016  OG  SER A 741     -19.547 -54.475  75.716  1.00 42.83           O
ATOM   5017  C   SER A 741     -21.180 -57.617  76.818  1.00 42.83           C
ATOM   5018  O   SER A 741     -20.609 -58.702  76.709  1.00 42.83           O
ATOM   5019  N   PHE A 742     -22.525 -57.507  76.809  1.00148.08           N
ATOM   5020  CA  PHE A 742     -23.352 -58.678  76.723  1.00148.08           C
ATOM   5021  CB  PHE A 742     -24.022 -59.038  78.060  1.00148.08           C
ATOM   5022  CG  PHE A 742     -24.651 -57.792  78.582  1.00148.08           C
ATOM   5023  CD1 PHE A 742     -25.919 -57.413  78.209  1.00148.08           C
ATOM   5024  CD2 PHE A 742     -23.944 -56.993  79.452  1.00148.08           C
ATOM   5025  CE1 PHE A 742     -26.469 -56.253  78.703  1.00148.08           C
ATOM   5026  CE2 PHE A 742     -24.486 -55.834  79.951  1.00148.08           C
ATOM   5027  CZ  PHE A 742     -25.753 -55.464  79.573  1.00148.08           C
ATOM   5028  C   PHE A 742     -24.425 -58.513  75.697  1.00148.08           C
ATOM   5029  O   PHE A 742     -24.752 -57.404  75.275  1.00148.08           O
ATOM   5030  N   LEU A 743     -24.986 -59.660  75.256  1.00142.97           N
ATOM   5031  CA  LEU A 743     -26.016 -59.659  74.265  1.00142.97           C
ATOM   5032  CB  LEU A 743     -25.705 -60.642  73.125  1.00142.97           C
ATOM   5033  CG  LEU A 743     -26.659 -60.537  71.929  1.00142.97           C
ATOM   5034  CD1 LEU A 743     -26.515 -59.181  71.221  1.00142.97           C
ATOM   5035  CD2 LEU A 743     -26.496 -61.733  70.978  1.00142.97           C
ATOM   5036  C   LEU A 743     -27.287 -60.087  74.940  1.00142.97           C
ATOM   5037  O   LEU A 743     -27.582 -61.274  75.070  1.00142.97           O
ATOM   5038  N   TYR A 744     -28.092 -59.088  75.345  1.00 90.07           N
ATOM   5039  CA  TYR A 744     -29.351 -59.254  76.011  1.00 90.07           C
ATOM   5040  CB  TYR A 744     -29.568 -58.251  77.157  1.00 90.07           C
ATOM   5041  CG  TYR A 744     -31.030 -58.204  77.453  1.00 90.07           C
ATOM   5042  CD1 TYR A 744     -31.652 -59.190  78.183  1.00 90.07           C
ATOM   5043  CD2 TYR A 744     -31.781 -57.147  76.989  1.00 90.07           C
ATOM   5044  CE1 TYR A 744     -33.003 -59.119  78.442  1.00 90.07           C
ATOM   5045  CE2 TYR A 744     -33.129 -57.071  77.243  1.00 90.07           C
ATOM   5046  CZ  TYR A 744     -33.743 -58.060  77.971  1.00 90.07           C
ATOM   5047  OH  TYR A 744     -35.127 -57.982  78.233  1.00 90.07           O
ATOM   5048  C   TYR A 744     -30.381 -58.961  74.975  1.00 90.07           C
ATOM   5049  O   TYR A 744     -30.169 -58.129  74.097  1.00 90.07           O
ATOM   5050  N   ARG A 745     -31.531 -59.648  75.075  1.00256.62           N
ATOM   5051  CA  ARG A 745     -32.557 -59.647  74.077  1.00256.62           C
ATOM   5052  CB  ARG A 745     -33.855 -60.309  74.572  1.00256.62           C
ATOM   5053  CG  ARG A 745     -33.680 -61.672  75.242  1.00256.62           C
ATOM   5054  CD  ARG A 745     -35.012 -62.263  75.713  1.00256.62           C
ATOM   5055  NE  ARG A 745     -35.667 -61.248  76.591  1.00256.62           N
ATOM   5056  CZ  ARG A 745     -35.684 -61.398  77.948  1.00256.62           C
ATOM   5057  NH1 ARG A 745     -35.155 -62.518  78.521  1.00256.62           N
ATOM   5058  NH2 ARG A 745     -36.242 -60.432  78.735  1.00256.62           N
ATOM   5059  C   ARG A 745     -32.980 -58.273  73.682  1.00256.62           C
[truncated: 32,343 more chars]
