# Supplementary material for: Proteome-wide prediction of targets for aspirin: new insight into the molecular mechanism of aspirin
Source: PeerJ. 2016 Mar 10;4:e1791. doi: 10.7717/peerj.1791 (PMC4793309; doi:10.7717/peerj.1791)
Supplement: File S1 — The raw data contains all strucures of the identified 79 proteins. The Protocols show how to prepare protein strucure and run CDOCKER. [file peerj-04-1791-s004.zip › 79_protein_strucures/NP_057700.3_10-110_25.743.pdb]

EXPDTA    THEORETICAL MODEL, MODELLER 9v7 2010/05/01 03:36:18
REMARK   6 MODELLER OBJECTIVE FUNCTION:       736.1870
REMARK   6 MODELLER BEST TEMPLATE % SEQ ID:  25.743
ATOM      1  N   LEU A  10      -0.972  13.397  -1.392  1.00126.19           N
ATOM      2  CA  LEU A  10      -2.333  13.003  -1.821  1.00126.19           C
ATOM      3  CB  LEU A  10      -2.594  13.460  -3.269  1.00126.19           C
ATOM      4  CG  LEU A  10      -1.540  12.996  -4.296  1.00126.19           C
ATOM      5  CD1 LEU A  10      -1.550  11.471  -4.498  1.00126.19           C
ATOM      6  CD2 LEU A  10      -1.685  13.765  -5.619  1.00126.19           C
ATOM      7  C   LEU A  10      -2.531  11.528  -1.724  1.00126.19           C
ATOM      8  O   LEU A  10      -1.689  10.808  -1.192  1.00126.19           O
ATOM      9  N   GLN A  11      -3.689  11.052  -2.219  1.00107.09           N
ATOM     10  CA  GLN A  11      -3.988   9.651  -2.215  1.00107.09           C
ATOM     11  CB  GLN A  11      -4.882   9.209  -1.049  1.00107.09           C
ATOM     12  CG  GLN A  11      -6.278   9.832  -1.143  1.00107.09           C
ATOM     13  CD  GLN A  11      -7.213   9.069  -0.219  1.00107.09           C
ATOM     14  OE1 GLN A  11      -8.364   9.452  -0.020  1.00107.09           O
ATOM     15  NE2 GLN A  11      -6.706   7.945   0.352  1.00107.09           N
ATOM     16  C   GLN A  11      -4.822   9.389  -3.423  1.00107.09           C
ATOM     17  O   GLN A  11      -5.651  10.216  -3.798  1.00107.09           O
ATOM     18  N   THR A  12      -4.627   8.222  -4.066  1.00 41.28           N
ATOM     19  CA  THR A  12      -5.421   7.896  -5.216  1.00 41.28           C
ATOM     20  CB  THR A  12      -4.730   8.230  -6.509  1.00 41.28           C
ATOM     21  OG1 THR A  12      -4.389   9.608  -6.534  1.00 41.28           O
ATOM     22  CG2 THR A  12      -5.664   7.909  -7.687  1.00 41.28           C
ATOM     23  C   THR A  12      -5.638   6.414  -5.187  1.00 41.28           C
ATOM     24  O   THR A  12      -4.926   5.699  -4.490  1.00 41.28           O
ATOM     25  N   VAL A  13      -6.641   5.920  -5.942  1.00 51.63           N
ATOM     26  CA  VAL A  13      -6.945   4.516  -6.019  1.00 51.63           C
ATOM     27  CB  VAL A  13      -8.362   4.211  -5.619  1.00 51.63           C
ATOM     28  CG1 VAL A  13      -8.624   2.700  -5.730  1.00 51.63           C
ATOM     29  CG2 VAL A  13      -8.592   4.777  -4.208  1.00 51.63           C
ATOM     30  C   VAL A  13      -6.777   4.159  -7.467  1.00 51.63           C
ATOM     31  O   VAL A  13      -6.608   5.049  -8.297  1.00 51.63           O
ATOM     32  N   ILE A  14      -6.742   2.855  -7.822  1.00102.40           N
ATOM     33  CA  ILE A  14      -6.580   2.549  -9.217  1.00102.40           C
ATOM     34  CB  ILE A  14      -5.281   1.866  -9.541  1.00102.40           C
ATOM     35  CG2 ILE A  14      -5.385   1.331 -10.978  1.00102.40           C
ATOM     36  CG1 ILE A  14      -4.091   2.820  -9.330  1.00102.40           C
ATOM     37  CD1 ILE A  14      -3.855   3.216  -7.874  1.00102.40           C
ATOM     38  C   ILE A  14      -7.683   1.665  -9.716  1.00102.40           C
ATOM     39  O   ILE A  14      -7.845   0.528  -9.270  1.00102.40           O
ATOM     40  N   ASN A  15      -8.518   2.221 -10.621  1.00 62.89           N
ATOM     41  CA  ASN A  15      -9.542   1.489 -11.313  1.00 62.89           C
ATOM     42  CB  ASN A  15     -10.649   2.394 -11.878  1.00 62.89           C
ATOM     43  CG  ASN A  15     -11.449   2.941 -10.706  1.00 62.89           C
ATOM     44  OD1 ASN A  15     -10.912   3.621  -9.833  1.00 62.89           O
ATOM     45  ND2 ASN A  15     -12.775   2.637 -10.683  1.00 62.89           N
ATOM     46  C   ASN A  15      -8.953   0.737 -12.472  1.00 62.89           C
ATOM     47  O   ASN A  15      -9.316  -0.410 -12.729  1.00 62.89           O
ATOM     48  N   ASN A  16      -8.019   1.375 -13.212  1.00 75.93           N
ATOM     49  CA  ASN A  16      -7.502   0.776 -14.411  1.00 75.93           C
ATOM     50  CB  ASN A  16      -7.753   1.640 -15.662  1.00 75.93           C
ATOM     51  CG  ASN A  16      -7.534   0.794 -16.910  1.00 75.93           C
ATOM     52  OD1 ASN A  16      -7.179  -0.381 -16.839  1.00 75.93           O
ATOM     53  ND2 ASN A  16      -7.756   1.414 -18.101  1.00 75.93           N
ATOM     54  C   ASN A  16      -6.021   0.607 -14.275  1.00 75.93           C
ATOM     55  O   ASN A  16      -5.327   1.454 -13.717  1.00 75.93           O
ATOM     56  N   GLN A  17      -5.504  -0.506 -14.829  1.00 44.59           N
ATOM     57  CA  GLN A  17      -4.118  -0.863 -14.759  1.00 44.59           C
ATOM     58  CB  GLN A  17      -3.807  -2.231 -15.391  1.00 44.59           C
ATOM     59  CG  GLN A  17      -4.429  -3.403 -14.629  1.00 44.59           C
ATOM     60  CD  GLN A  17      -4.037  -4.691 -15.338  1.00 44.59           C
ATOM     61  OE1 GLN A  17      -4.869  -5.360 -15.950  1.00 44.59           O
ATOM     62  NE2 GLN A  17      -2.729  -5.052 -15.253  1.00 44.59           N
ATOM     63  C   GLN A  17      -3.317   0.169 -15.474  1.00 44.59           C
ATOM     64  O   GLN A  17      -2.164   0.417 -15.124  1.00 44.59           O
ATOM     65  N   SER A  18      -3.908   0.799 -16.503  1.00 82.97           N
ATOM     66  CA  SER A  18      -3.185   1.754 -17.286  1.00 82.97           C
ATOM     67  CB  SER A  18      -4.075   2.464 -18.321  1.00 82.97           C
ATOM     68  OG  SER A  18      -4.592   1.522 -19.250  1.00 82.97           O
ATOM     69  C   SER A  18      -2.631   2.810 -16.378  1.00 82.97           C
ATOM     70  O   SER A  18      -1.507   3.262 -16.579  1.00 82.97           O
ATOM     71  N   LEU A  19      -3.413   3.254 -15.372  1.00 89.32           N
ATOM     72  CA  LEU A  19      -2.957   4.281 -14.471  1.00 89.32           C
ATOM     73  CB  LEU A  19      -4.077   4.800 -13.554  1.00 89.32           C
ATOM     74  CG  LEU A  19      -5.187   5.557 -14.307  1.00 89.32           C
ATOM     75  CD1 LEU A  19      -4.657   6.870 -14.905  1.00 89.32           C
ATOM     76  CD2 LEU A  19      -5.868   4.658 -15.351  1.00 89.32           C
ATOM     77  C   LEU A  19      -1.843   3.805 -13.578  1.00 89.32           C
ATOM     78  O   LEU A  19      -0.790   4.436 -13.495  1.00 89.32           O
ATOM     79  N   TRP A  20      -2.038   2.646 -12.919  1.00 71.20           N
ATOM     80  CA  TRP A  20      -1.123   2.099 -11.952  1.00 71.20           C
ATOM     81  CB  TRP A  20      -1.674   0.827 -11.284  1.00 71.20           C
ATOM     82  CG  TRP A  20      -0.728   0.170 -10.308  1.00 71.20           C
ATOM     83  CD2 TRP A  20      -0.193  -1.151 -10.486  1.00 71.20           C
ATOM     84  CD1 TRP A  20      -0.247   0.624  -9.115  1.00 71.20           C
ATOM     85  NE1 TRP A  20       0.565  -0.327  -8.544  1.00 71.20           N
ATOM     86  CE2 TRP A  20       0.606  -1.426  -9.376  1.00 71.20           C
ATOM     87  CE3 TRP A  20      -0.361  -2.062 -11.487  1.00 71.20           C
ATOM     88  CZ2 TRP A  20       1.249  -2.623  -9.251  1.00 71.20           C
ATOM     89  CZ3 TRP A  20       0.299  -3.265 -11.364  1.00 71.20           C
ATOM     90  CH2 TRP A  20       1.089  -3.539 -10.267  1.00 71.20           C
ATOM     91  C   TRP A  20       0.169   1.766 -12.617  1.00 71.20           C
ATOM     92  O   TRP A  20       1.233   1.865 -12.008  1.00 71.20           O
ATOM     93  N   ASP A  21       0.109   1.368 -13.897  1.00 42.41           N
ATOM     94  CA  ASP A  21       1.290   0.958 -14.594  1.00 42.41           C
ATOM     95  CB  ASP A  21       1.024   0.671 -16.081  1.00 42.41           C
ATOM     96  CG  ASP A  21       2.327   0.213 -16.720  1.00 42.41           C
ATOM     97  OD1 ASP A  21       3.283  -0.097 -15.963  1.00 42.41           O
ATOM     98  OD2 ASP A  21       2.384   0.169 -17.979  1.00 42.41           O
ATOM     99  C   ASP A  21       2.283   2.077 -14.540  1.00 42.41           C
ATOM    100  O   ASP A  21       3.475   1.846 -14.348  1.00 42.41           O
ATOM    101  N   GLU A  22       1.816   3.324 -14.722  1.00 72.27           N
ATOM    102  CA  GLU A  22       2.672   4.477 -14.727  1.00 72.27           C
ATOM    103  CB  GLU A  22       1.920   5.759 -15.126  1.00 72.27           C
ATOM    104  CG  GLU A  22       1.481   5.788 -16.591  1.00 72.27           C
ATOM    105  CD  GLU A  22       2.681   6.201 -17.430  1.00 72.27           C
ATOM    106  OE1 GLU A  22       3.515   5.312 -17.750  1.00 72.27           O
ATOM    107  OE2 GLU A  22       2.784   7.414 -17.754  1.00 72.27           O
ATOM    108  C   GLU A  22       3.244   4.726 -13.366  1.00 72.27           C
ATOM    109  O   GLU A  22       4.421   5.054 -13.229  1.00 72.27           O
ATOM    110  N   MET A  23       2.429   4.553 -12.311  1.00122.72           N
ATOM    111  CA  MET A  23       2.873   4.938 -11.005  1.00122.72           C
ATOM    112  CB  MET A  23       1.781   4.792  -9.943  1.00122.72           C
ATOM    113  CG  MET A  23       0.695   5.850 -10.145  1.00122.72           C
ATOM    114  SD  MET A  23       1.272   7.559  -9.922  1.00122.72           S
ATOM    115  CE  MET A  23       1.675   7.359  -8.163  1.00122.72           C
ATOM    116  C   MET A  23       4.094   4.175 -10.603  1.00122.72           C
ATOM    117  O   MET A  23       5.015   4.756 -10.033  1.00122.72           O
ATOM    118  N   LEU A  24       4.136   2.856 -10.860  1.00 56.70           N
ATOM    119  CA  LEU A  24       5.298   2.092 -10.516  1.00 56.70           C
ATOM    120  CB  LEU A  24       5.100   0.583 -10.739  1.00 56.70           C
ATOM    121  CG  LEU A  24       3.966  -0.031  -9.900  1.00 56.70           C
ATOM    122  CD1 LEU A  24       3.837  -1.538 -10.160  1.00 56.70           C
ATOM    123  CD2 LEU A  24       4.129   0.302  -8.410  1.00 56.70           C
ATOM    124  C   LEU A  24       6.438   2.500 -11.392  1.00 56.70           C
ATOM    125  O   LEU A  24       7.524   2.805 -10.907  1.00 56.70           O
ATOM    126  N   GLN A  25       6.184   2.583 -12.713  1.00 62.87           N
ATOM    127  CA  GLN A  25       7.225   2.785 -13.680  1.00 62.87           C
ATOM    128  CB  GLN A  25       6.682   2.999 -15.104  1.00 62.87           C
ATOM    129  CG  GLN A  25       7.765   3.217 -16.162  1.00 62.87           C
ATOM    130  CD  GLN A  25       7.059   3.415 -17.496  1.00 62.87           C
ATOM    131  OE1 GLN A  25       6.177   4.262 -17.624  1.00 62.87           O
ATOM    132  NE2 GLN A  25       7.446   2.603 -18.516  1.00 62.87           N
ATOM    133  C   GLN A  25       8.059   3.971 -13.324  1.00 62.87           C
ATOM    134  O   GLN A  25       7.649   5.119 -13.489  1.00 62.87           O
ATOM    135  N   ASN A  26       9.281   3.681 -12.833  1.00 75.69           N
ATOM    136  CA  ASN A  26      10.280   4.658 -12.508  1.00 75.69           C
ATOM    137  CB  ASN A  26      11.030   5.179 -13.748  1.00 75.69           C
ATOM    138  CG  ASN A  26      11.856   4.028 -14.304  1.00 75.69           C
ATOM    139  OD1 ASN A  26      12.661   3.430 -13.592  1.00 75.69           O
ATOM    140  ND2 ASN A  26      11.649   3.701 -15.608  1.00 75.69           N
ATOM    141  C   ASN A  26       9.684   5.822 -11.786  1.00 75.69           C
ATOM    142  O   ASN A  26       9.653   6.927 -12.324  1.00 75.69           O
ATOM    143  N   LYS A  27       9.159   5.620 -10.561  1.00244.29           N
ATOM    144  CA  LYS A  27       8.649   6.780  -9.888  1.00244.29           C
ATOM    145  CB  LYS A  27       7.154   7.004 -10.192  1.00244.29           C
ATOM    146  CG  LYS A  27       6.657   8.445 -10.027  1.00244.29           C
ATOM    147  CD  LYS A  27       6.723   9.010  -8.608  1.00244.29           C
ATOM    148  CE  LYS A  27       6.213  10.449  -8.507  1.00244.29           C
ATOM    149  NZ  LYS A  27       4.794  10.513  -8.928  1.00244.29           N
ATOM    150  C   LYS A  27       8.798   6.580  -8.406  1.00244.29           C
ATOM    151  O   LYS A  27       7.832   6.694  -7.654  1.00244.29           O
ATOM    152  N   GLY A  28      10.028   6.294  -7.937  1.00 34.72           N
ATOM    153  CA  GLY A  28      10.254   6.161  -6.524  1.00 34.72           C
ATOM    154  C   GLY A  28       9.509   4.969  -6.014  1.00 34.72           C
ATOM    155  O   GLY A  28       9.178   4.050  -6.761  1.00 34.72           O
ATOM    156  N   LEU A  29       9.223   4.970  -4.696  1.00 50.10           N
ATOM    157  CA  LEU A  29       8.524   3.880  -4.083  1.00 50.10           C
ATOM    158  CB  LEU A  29       9.034   3.568  -2.664  1.00 50.10           C
ATOM    159  CG  LEU A  29       8.304   2.399  -1.978  1.00 50.10           C
ATOM    160  CD1 LEU A  29       8.546   1.077  -2.721  1.00 50.10           C
ATOM    161  CD2 LEU A  29       8.656   2.316  -0.483  1.00 50.10           C
ATOM    162  C   LEU A  29       7.088   4.273  -3.963  1.00 50.10           C
ATOM    163  O   LEU A  29       6.767   5.329  -3.424  1.00 50.10           O
ATOM    164  N   THR A  30       6.172   3.430  -4.473  1.00107.49           N
ATOM    165  CA  THR A  30       4.780   3.757  -4.372  1.00107.49           C
ATOM    166  CB  THR A  30       4.043   3.678  -5.679  1.00107.49           C
ATOM    167  OG1 THR A  30       2.709   4.132  -5.511  1.00107.49           O
ATOM    168  CG2 THR A  30       4.056   2.225  -6.176  1.00107.49           C
ATOM    169  C   THR A  30       4.153   2.781  -3.429  1.00107.49           C
ATOM    170  O   THR A  30       4.366   1.573  -3.530  1.00107.49           O
ATOM    171  N   VAL A  31       3.366   3.290  -2.461  1.00 56.14           N
ATOM    172  CA  VAL A  31       2.750   2.405  -1.517  1.00 56.14           C
ATOM    173  CB  VAL A  31       2.771   2.951  -0.122  1.00 56.14           C
ATOM    174  CG1 VAL A  31       2.008   1.986   0.792  1.00 56.14           C
ATOM    175  CG2 VAL A  31       4.237   3.169   0.291  1.00 56.14           C
ATOM    176  C   VAL A  31       1.323   2.224  -1.916  1.00 56.14           C
ATOM    177  O   VAL A  31       0.467   3.063  -1.642  1.00 56.14           O
ATOM    178  N   ILE A  32       1.020   1.076  -2.542  1.00112.29           N
ATOM    179  CA  ILE A  32      -0.311   0.843  -3.009  1.00112.29           C
ATOM    180  CB  ILE A  32      -0.333   0.591  -4.485  1.00112.29           C
ATOM    181  CG2 ILE A  32       0.650  -0.553  -4.778  1.00112.29           C
ATOM    182  CG1 ILE A  32      -1.769   0.427  -5.002  1.00112.29           C
ATOM    183  CD1 ILE A  32      -1.889   0.636  -6.509  1.00112.29           C
ATOM    184  C   ILE A  32      -0.889  -0.309  -2.243  1.00112.29           C
ATOM    185  O   ILE A  32      -0.243  -1.334  -2.030  1.00112.29           O
ATOM    186  N   ASP A  33      -2.140  -0.133  -1.774  1.00 91.21           N
ATOM    187  CA  ASP A  33      -2.787  -1.107  -0.937  1.00 91.21           C
ATOM    188  CB  ASP A  33      -3.518  -0.430   0.239  1.00 91.21           C
ATOM    189  CG  ASP A  33      -4.176  -1.454   1.151  1.00 91.21           C
ATOM    190  OD1 ASP A  33      -5.121  -2.139   0.686  1.00 91.21           O
ATOM    191  OD2 ASP A  33      -3.735  -1.576   2.326  1.00 91.21           O
ATOM    192  C   ASP A  33      -3.803  -1.865  -1.729  1.00 91.21           C
ATOM    193  O   ASP A  33      -4.679  -1.273  -2.357  1.00 91.21           O
ATOM    194  N   VAL A  34      -3.722  -3.213  -1.754  1.00245.79           N
ATOM    195  CA  VAL A  34      -4.798  -3.818  -2.469  1.00245.79           C
ATOM    196  CB  VAL A  34      -4.454  -4.817  -3.512  1.00245.79           C
ATOM    197  CG1 VAL A  34      -3.722  -6.044  -2.939  1.00245.79           C
ATOM    198  CG2 VAL A  34      -5.819  -5.104  -4.148  1.00245.79           C
ATOM    199  C   VAL A  34      -5.799  -4.408  -1.531  1.00245.79           C
ATOM    200  O   VAL A  34      -5.929  -5.624  -1.380  1.00245.79           O
ATOM    201  N   TYR A  35      -6.614  -3.510  -0.958  1.00119.61           N
ATOM    202  CA  TYR A  35      -7.624  -3.859  -0.014  1.00119.61           C
ATOM    203  CB  TYR A  35      -8.279  -2.625   0.634  1.00119.61           C
ATOM    204  CG  TYR A  35      -8.628  -1.684  -0.467  1.00119.61           C
ATOM    205  CD1 TYR A  35      -9.749  -1.877  -1.239  1.00119.61           C
ATOM    206  CD2 TYR A  35      -7.823  -0.599  -0.728  1.00119.61           C
ATOM    207  CE1 TYR A  35     -10.061  -1.002  -2.253  1.00119.61           C
ATOM    208  CE2 TYR A  35      -8.128   0.279  -1.739  1.00119.61           C
ATOM    209  CZ  TYR A  35      -9.248   0.076  -2.506  1.00119.61           C
ATOM    210  OH  TYR A  35      -9.566   0.975  -3.546  1.00119.61           O
ATOM    211  C   TYR A  35      -8.659  -4.680  -0.706  1.00119.61           C
ATOM    212  O   TYR A  35      -8.988  -4.438  -1.866  1.00119.61           O
ATOM    213  N   GLN A  36      -9.177  -5.703   0.000  1.00113.85           N
ATOM    214  CA  GLN A  36     -10.128  -6.609  -0.578  1.00113.85           C
ATOM    215  CB  GLN A  36     -10.519  -7.775   0.347  1.00113.85           C
ATOM    216  CG  GLN A  36     -11.486  -8.762  -0.307  1.00113.85           C
ATOM    217  CD  GLN A  36     -10.743  -9.472  -1.429  1.00113.85           C
ATOM    218  OE1 GLN A  36      -9.598  -9.890  -1.267  1.00113.85           O
ATOM    219  NE2 GLN A  36     -11.410  -9.604  -2.607  1.00113.85           N
ATOM    220  C   GLN A  36     -11.364  -5.841  -0.907  1.00113.85           C
ATOM    221  O   GLN A  36     -11.706  -4.862  -0.249  1.00113.85           O
ATOM    222  N   ALA A  37     -12.080  -6.303  -1.945  1.00 50.15           N
ATOM    223  CA  ALA A  37     -13.247  -5.642  -2.453  1.00 50.15           C
ATOM    224  CB  ALA A  37     -13.914  -6.411  -3.606  1.00 50.15           C
ATOM    225  C   ALA A  37     -14.233  -5.557  -1.340  1.00 50.15           C
ATOM    226  O   ALA A  37     -15.002  -4.601  -1.249  1.00 50.15           O
ATOM    227  N   TRP A  38     -14.248  -6.591  -0.485  1.00112.11           N
ATOM    228  CA  TRP A  38     -15.132  -6.636   0.639  1.00112.11           C
ATOM    229  CB  TRP A  38     -15.912  -7.946   0.702  1.00112.11           C
ATOM    230  CG  TRP A  38     -14.965  -9.095   0.894  1.00112.11           C
ATOM    231  CD2 TRP A  38     -14.668  -9.670   2.172  1.00112.11           C
ATOM    232  CD1 TRP A  38     -14.235  -9.785  -0.026  1.00112.11           C
ATOM    233  NE1 TRP A  38     -13.480 -10.746   0.603  1.00112.11           N
ATOM    234  CE2 TRP A  38     -13.743 -10.691   1.956  1.00112.11           C
ATOM    235  CE3 TRP A  38     -15.127  -9.369   3.422  1.00112.11           C
ATOM    236  CZ2 TRP A  38     -13.263 -11.433   2.997  1.00112.11           C
ATOM    237  CZ3 TRP A  38     -14.645 -10.121   4.469  1.00112.11           C
ATOM    238  CH2 TRP A  38     -13.733 -11.132   4.257  1.00112.11           C
ATOM    239  C   TRP A  38     -14.239  -6.621   1.833  1.00112.11           C
ATOM    240  O   TRP A  38     -13.047  -6.879   1.717  1.00112.11           O
ATOM    241  N   CYS A  39     -14.755  -6.281   3.022  1.00129.75           N
ATOM    242  CA  CYS A  39     -13.875  -6.275   4.154  1.00129.75           C
ATOM    243  CB  CYS A  39     -12.637  -5.379   3.966  1.00129.75           C
ATOM    244  SG  CYS A  39     -11.538  -5.393   5.413  1.00129.75           S
ATOM    245  C   CYS A  39     -14.623  -5.703   5.300  1.00129.75           C
ATOM    246  O   CYS A  39     -15.012  -6.417   6.213  1.00129.75           O
ATOM    247  N   GLY A  40     -14.817  -4.375   5.278  1.00255.78           N
ATOM    248  CA  GLY A  40     -15.521  -3.640   6.289  1.00255.78           C
ATOM    249  C   GLY A  40     -14.560  -2.650   6.871  1.00255.78           C
ATOM    250  O   GLY A  40     -14.717  -1.448   6.679  1.00255.78           O
ATOM    251  N   PRO A  41     -13.547  -3.118   7.538  1.00187.79           N
ATOM    252  CA  PRO A  41     -12.545  -2.254   8.105  1.00187.79           C
ATOM    253  CD  PRO A  41     -13.675  -4.354   8.291  1.00187.79           C
ATOM    254  CB  PRO A  41     -11.852  -3.064   9.205  1.00187.79           C
ATOM    255  CG  PRO A  41     -12.313  -4.515   8.980  1.00187.79           C
ATOM    256  C   PRO A  41     -11.617  -1.768   7.037  1.00187.79           C
ATOM    257  O   PRO A  41     -10.611  -1.147   7.369  1.00187.79           O
ATOM    258  N   CYS A  42     -11.894  -2.101   5.764  1.00 80.20           N
ATOM    259  CA  CYS A  42     -11.047  -1.767   4.646  1.00 80.20           C
ATOM    260  CB  CYS A  42     -11.483  -2.461   3.346  1.00 80.20           C
ATOM    261  SG  CYS A  42     -13.098  -1.876   2.752  1.00 80.20           S
ATOM    262  C   CYS A  42     -10.985  -0.298   4.338  1.00 80.20           C
ATOM    263  O   CYS A  42      -9.941   0.188   3.907  1.00 80.20           O
ATOM    264  N   ARG A  43     -12.107   0.431   4.491  1.00 70.86           N
ATOM    265  CA  ARG A  43     -12.212   1.828   4.136  1.00 70.86           C
ATOM    266  CB  ARG A  43     -13.653   2.353   4.220  1.00 70.86           C
ATOM    267  CG  ARG A  43     -14.582   1.759   3.161  1.00 70.86           C
ATOM    268  CD  ARG A  43     -15.949   2.444   3.109  1.00 70.86           C
ATOM    269  NE  ARG A  43     -16.722   1.830   1.994  1.00 70.86           N
ATOM    270  CZ  ARG A  43     -17.468   2.624   1.172  1.00 70.86           C
ATOM    271  NH1 ARG A  43     -17.477   3.977   1.357  1.00 70.86           N
ATOM    272  NH2 ARG A  43     -18.199   2.070   0.161  1.00 70.86           N
ATOM    273  C   ARG A  43     -11.376   2.708   5.018  1.00 70.86           C
ATOM    274  O   ARG A  43     -10.862   3.735   4.574  1.00 70.86           O
ATOM    275  N   ALA A  44     -11.206   2.324   6.292  1.00 50.82           N
ATOM    276  CA  ALA A  44     -10.552   3.152   7.266  1.00 50.82           C
ATOM    277  CB  ALA A  44     -10.416   2.461   8.633  1.00 50.82           C
ATOM    278  C   ALA A  44      -9.172   3.488   6.795  1.00 50.82           C
ATOM    279  O   ALA A  44      -8.660   4.565   7.091  1.00 50.82           O
ATOM    280  N   MET A  45      -8.534   2.566   6.057  1.00154.31           N
ATOM    281  CA  MET A  45      -7.182   2.709   5.595  1.00154.31           C
ATOM    282  CB  MET A  45      -6.690   1.482   4.807  1.00154.31           C
ATOM    283  CG  MET A  45      -7.460   1.271   3.502  1.00154.31           C
ATOM    284  SD  MET A  45      -6.895  -0.121   2.480  1.00154.31           S
ATOM    285  CE  MET A  45      -5.918   0.917   1.358  1.00154.31           C
ATOM    286  C   MET A  45      -7.023   3.878   4.671  1.00154.31           C
ATOM    287  O   MET A  45      -5.979   4.526   4.684  1.00154.31           O
ATOM    288  N   GLN A  46      -8.045   4.194   3.856  1.00 57.64           N
ATOM    289  CA  GLN A  46      -7.910   5.194   2.835  1.00 57.64           C
ATOM    290  CB  GLN A  46      -9.244   5.461   2.117  1.00 57.64           C
ATOM    291  CG  GLN A  46      -9.167   6.515   1.012  1.00 57.64           C
ATOM    292  CD  GLN A  46     -10.559   6.649   0.409  1.00 57.64           C
ATOM    293  OE1 GLN A  46     -11.554   6.767   1.123  1.00 57.64           O
ATOM    294  NE2 GLN A  46     -10.635   6.615  -0.949  1.00 57.64           N
ATOM    295  C   GLN A  46      -7.427   6.482   3.433  1.00 57.64           C
ATOM    296  O   GLN A  46      -6.529   7.103   2.868  1.00 57.64           O
ATOM    297  N   PRO A  47      -7.957   6.930   4.532  1.00 79.85           N
ATOM    298  CA  PRO A  47      -7.472   8.132   5.149  1.00 79.85           C
ATOM    299  CD  PRO A  47      -9.285   6.567   4.984  1.00 79.85           C
ATOM    300  CB  PRO A  47      -8.512   8.509   6.208  1.00 79.85           C
ATOM    301  CG  PRO A  47      -9.397   7.254   6.355  1.00 79.85           C
ATOM    302  C   PRO A  47      -6.082   7.963   5.680  1.00 79.85           C
ATOM    303  O   PRO A  47      -5.310   8.922   5.653  1.00 79.85           O
ATOM    304  N   LEU A  48      -5.751   6.755   6.174  1.00 51.72           N
ATOM    305  CA  LEU A  48      -4.462   6.485   6.741  1.00 51.72           C
ATOM    306  CB  LEU A  48      -4.372   5.074   7.346  1.00 51.72           C
ATOM    307  CG  LEU A  48      -5.349   4.845   8.513  1.00 51.72           C
ATOM    308  CD1 LEU A  48      -5.215   3.423   9.079  1.00 51.72           C
ATOM    309  CD2 LEU A  48      -5.198   5.932   9.589  1.00 51.72           C
ATOM    310  C   LEU A  48      -3.432   6.560   5.661  1.00 51.72           C
ATOM    311  O   LEU A  48      -2.396   7.205   5.813  1.00 51.72           O
ATOM    312  N   PHE A  49      -3.738   5.956   4.499  1.00 73.52           N
ATOM    313  CA  PHE A  49      -2.808   5.898   3.414  1.00 73.52           C
ATOM    314  CB  PHE A  49      -3.378   5.239   2.152  1.00 73.52           C
ATOM    315  CG  PHE A  49      -3.282   3.774   2.364  1.00 73.52           C
ATOM    316  CD1 PHE A  49      -4.114   3.133   3.249  1.00 73.52           C
ATOM    317  CD2 PHE A  49      -2.354   3.042   1.664  1.00 73.52           C
ATOM    318  CE1 PHE A  49      -4.025   1.778   3.445  1.00 73.52           C
ATOM    319  CE2 PHE A  49      -2.258   1.687   1.852  1.00 73.52           C
ATOM    320  CZ  PHE A  49      -3.089   1.056   2.747  1.00 73.52           C
ATOM    321  C   PHE A  49      -2.430   7.294   3.065  1.00 73.52           C
ATOM    322  O   PHE A  49      -1.304   7.549   2.643  1.00 73.52           O
ATOM    323  N   ARG A  50      -3.399   8.215   3.175  1.00 75.54           N
ATOM    324  CA  ARG A  50      -3.203   9.612   2.919  1.00 75.54           C
ATOM    325  CB  ARG A  50      -4.521  10.396   3.036  1.00 75.54           C
ATOM    326  CG  ARG A  50      -4.383  11.908   2.854  1.00 75.54           C
ATOM    327  CD  ARG A  50      -4.195  12.356   1.405  1.00 75.54           C
ATOM    328  NE  ARG A  50      -4.139  13.845   1.416  1.00 75.54           N
ATOM    329  CZ  ARG A  50      -5.297  14.565   1.494  1.00 75.54           C
ATOM    330  NH1 ARG A  50      -6.495  13.919   1.594  1.00 75.54           N
ATOM    331  NH2 ARG A  50      -5.257  15.929   1.482  1.00 75.54           N
ATOM    332  C   ARG A  50      -2.262  10.198   3.932  1.00 75.54           C
ATOM    333  O   ARG A  50      -1.381  10.986   3.589  1.00 75.54           O
ATOM    334  N   LYS A  51      -2.416   9.808   5.211  1.00103.25           N
ATOM    335  CA  LYS A  51      -1.668  10.404   6.283  1.00103.25           C
ATOM    336  CB  LYS A  51      -2.075   9.869   7.667  1.00103.25           C
ATOM    337  CG  LYS A  51      -1.448  10.651   8.823  1.00103.25           C
ATOM    338  CD  LYS A  51      -2.154  10.439  10.165  1.00103.25           C
ATOM    339  CE  LYS A  51      -2.007   9.025  10.729  1.00103.25           C
ATOM    340  NZ  LYS A  51      -2.719   8.925  12.022  1.00103.25           N
ATOM    341  C   LYS A  51      -0.206  10.165   6.089  1.00103.25           C
ATOM    342  O   LYS A  51       0.611  11.036   6.373  1.00103.25           O
ATOM    343  N   LEU A  52       0.169   8.974   5.598  1.00 98.16           N
ATOM    344  CA  LEU A  52       1.549   8.635   5.405  1.00 98.16           C
ATOM    345  CB  LEU A  52       1.771   7.168   5.012  1.00 98.16           C
ATOM    346  CG  LEU A  52       1.506   6.201   6.178  1.00 98.16           C
ATOM    347  CD1 LEU A  52       0.039   6.240   6.628  1.00 98.16           C
ATOM    348  CD2 LEU A  52       1.995   4.788   5.841  1.00 98.16           C
ATOM    349  C   LEU A  52       2.152   9.503   4.347  1.00 98.16           C
ATOM    350  O   LEU A  52       3.350   9.776   4.358  1.00 98.16           O
ATOM    351  N   LYS A  53       1.329   9.966   3.396  1.00126.41           N
ATOM    352  CA  LYS A  53       1.807  10.741   2.293  1.00126.41           C
ATOM    353  CB  LYS A  53       0.666  11.197   1.359  1.00126.41           C
ATOM    354  CG  LYS A  53       1.091  12.072   0.171  1.00126.41           C
ATOM    355  CD  LYS A  53       1.466  13.511   0.543  1.00126.41           C
ATOM    356  CE  LYS A  53       1.930  14.363  -0.640  1.00126.41           C
ATOM    357  NZ  LYS A  53       3.271  13.924  -1.080  1.00126.41           N
ATOM    358  C   LYS A  53       2.535  11.952   2.791  1.00126.41           C
ATOM    359  O   LYS A  53       3.460  12.416   2.128  1.00126.41           O
ATOM    360  N   ASN A  54       2.139  12.536   3.938  1.00112.78           N
ATOM    361  CA  ASN A  54       2.810  13.747   4.322  1.00112.78           C
ATOM    362  CB  ASN A  54       2.125  14.548   5.458  1.00112.78           C
ATOM    363  CG  ASN A  54       2.110  13.815   6.793  1.00112.78           C
ATOM    364  OD1 ASN A  54       1.059  13.367   7.247  1.00112.78           O
ATOM    365  ND2 ASN A  54       3.287  13.726   7.466  1.00112.78           N
ATOM    366  C   ASN A  54       4.263  13.529   4.656  1.00112.78           C
ATOM    367  O   ASN A  54       5.105  14.328   4.250  1.00112.78           O
ATOM    368  N   GLU A  55       4.615  12.478   5.427  1.00 70.58           N
ATOM    369  CA  GLU A  55       6.001  12.285   5.775  1.00 70.58           C
ATOM    370  CB  GLU A  55       6.196  11.306   6.943  1.00 70.58           C
ATOM    371  CG  GLU A  55       5.701  11.873   8.275  1.00 70.58           C
ATOM    372  CD  GLU A  55       6.091  10.904   9.381  1.00 70.58           C
ATOM    373  OE1 GLU A  55       6.405   9.728   9.057  1.00 70.58           O
ATOM    374  OE2 GLU A  55       6.083  11.331  10.566  1.00 70.58           O
ATOM    375  C   GLU A  55       6.787  11.780   4.600  1.00 70.58           C
ATOM    376  O   GLU A  55       7.914  12.196   4.338  1.00 70.58           O
ATOM    377  N   LEU A  56       6.151  10.835   3.900  1.00166.83           N
ATOM    378  CA  LEU A  56       6.480  10.015   2.772  1.00166.83           C
ATOM    379  CB  LEU A  56       5.562   8.784   2.677  1.00166.83           C
ATOM    380  CG  LEU A  56       5.771   7.763   3.813  1.00166.83           C
ATOM    381  CD1 LEU A  56       5.565   8.394   5.200  1.00166.83           C
ATOM    382  CD2 LEU A  56       4.887   6.523   3.607  1.00166.83           C
ATOM    383  C   LEU A  56       6.413  10.724   1.455  1.00166.83           C
ATOM    384  O   LEU A  56       6.497  10.048   0.438  1.00166.83           O
ATOM    385  N   ASN A  57       6.199  12.052   1.404  1.00122.84           N
ATOM    386  CA  ASN A  57       5.847  12.784   0.209  1.00122.84           C
ATOM    387  CB  ASN A  57       6.056  14.299   0.370  1.00122.84           C
ATOM    388  CG  ASN A  57       7.535  14.537   0.635  1.00122.84           C
ATOM    389  OD1 ASN A  57       8.104  13.975   1.570  1.00122.84           O
ATOM    390  ND2 ASN A  57       8.181  15.386  -0.209  1.00122.84           N
ATOM    391  C   ASN A  57       6.612  12.355  -1.017  1.00122.84           C
ATOM    392  O   ASN A  57       6.042  12.361  -2.107  1.00122.84           O
ATOM    393  N   GLU A  58       7.899  11.976  -0.920  1.00 73.10           N
ATOM    394  CA  GLU A  58       8.588  11.584  -2.124  1.00 73.10           C
ATOM    395  CB  GLU A  58      10.037  11.136  -1.861  1.00 73.10           C
ATOM    396  CG  GLU A  58      10.951  12.255  -1.355  1.00 73.10           C
ATOM    397  CD  GLU A  58      10.749  12.403   0.147  1.00 73.10           C
ATOM    398  OE1 GLU A  58       9.992  11.582   0.730  1.00 73.10           O
ATOM    399  OE2 GLU A  58      11.355  13.340   0.733  1.00 73.10           O
ATOM    400  C   GLU A  58       7.869  10.412  -2.744  1.00 73.10           C
ATOM    401  O   GLU A  58       7.685  10.346  -3.959  1.00 73.10           O
ATOM    402  N   ASP A  59       7.457   9.456  -1.894  1.00114.85           N
ATOM    403  CA  ASP A  59       6.732   8.244  -2.173  1.00114.85           C
ATOM    404  CB  ASP A  59       6.683   7.380  -0.884  1.00114.85           C
ATOM    405  CG  ASP A  59       5.845   6.104  -0.982  1.00114.85           C
ATOM    406  OD1 ASP A  59       4.701   6.141  -1.509  1.00114.85           O
ATOM    407  OD2 ASP A  59       6.360   5.053  -0.514  1.00114.85           O
ATOM    408  C   ASP A  59       5.318   8.590  -2.547  1.00114.85           C
ATOM    409  O   ASP A  59       4.716   9.500  -1.981  1.00114.85           O
ATOM    410  N   GLU A  60       4.734   7.840  -3.509  1.00 80.49           N
ATOM    411  CA  GLU A  60       3.368   8.087  -3.880  1.00 80.49           C
ATOM    412  CB  GLU A  60       3.102   8.011  -5.393  1.00 80.49           C
ATOM    413  CG  GLU A  60       3.700   9.186  -6.169  1.00 80.49           C
ATOM    414  CD  GLU A  60       3.008  10.454  -5.686  1.00 80.49           C
ATOM    415  OE1 GLU A  60       3.125  10.766  -4.471  1.00 80.49           O
ATOM    416  OE2 GLU A  60       2.348  11.124  -6.525  1.00 80.49           O
ATOM    417  C   GLU A  60       2.519   7.052  -3.210  1.00 80.49           C
ATOM    418  O   GLU A  60       2.834   5.863  -3.239  1.00 80.49           O
ATOM    419  N   ILE A  61       1.412   7.485  -2.570  1.00 56.64           N
ATOM    420  CA  ILE A  61       0.577   6.540  -1.886  1.00 56.64           C
ATOM    421  CB  ILE A  61       0.225   6.957  -0.489  1.00 56.64           C
ATOM    422  CG2 ILE A  61      -0.838   5.985   0.052  1.00 56.64           C
ATOM    423  CG1 ILE A  61       1.498   7.023   0.370  1.00 56.64           C
ATOM    424  CD1 ILE A  61       1.288   7.682   1.731  1.00 56.64           C
ATOM    425  C   ILE A  61      -0.692   6.363  -2.652  1.00 56.64           C
ATOM    426  O   ILE A  61      -1.590   7.203  -2.611  1.00 56.64           O
ATOM    427  N   LEU A  62      -0.797   5.219  -3.355  1.00103.51           N
ATOM    428  CA  LEU A  62      -1.949   4.916  -4.152  1.00103.51           C
ATOM    429  CB  LEU A  62      -1.633   4.424  -5.567  1.00103.51           C
ATOM    430  CG  LEU A  62      -0.950   5.464  -6.458  1.00103.51           C
ATOM    431  CD1 LEU A  62       0.481   5.764  -5.985  1.00103.51           C
ATOM    432  CD2 LEU A  62      -1.043   5.034  -7.925  1.00103.51           C
ATOM    433  C   LEU A  62      -2.677   3.781  -3.512  1.00103.51           C
ATOM    434  O   LEU A  62      -2.280   3.281  -2.461  1.00103.51           O
ATOM    435  N   HIS A  63      -3.799   3.370  -4.140  1.00 53.92           N
ATOM    436  CA  HIS A  63      -4.601   2.291  -3.641  1.00 53.92           C
ATOM    437  ND1 HIS A  63      -5.695   3.093  -0.501  1.00 53.92           N
ATOM    438  CG  HIS A  63      -5.744   3.598  -1.781  1.00 53.92           C
ATOM    439  CB  HIS A  63      -5.922   2.757  -3.007  1.00 53.92           C
ATOM    440  NE2 HIS A  63      -5.488   5.300  -0.323  1.00 53.92           N
ATOM    441  CD2 HIS A  63      -5.614   4.947  -1.654  1.00 53.92           C
ATOM    442  CE1 HIS A  63      -5.542   4.153   0.331  1.00 53.92           C
ATOM    443  C   HIS A  63      -4.994   1.412  -4.796  1.00 53.92           C
ATOM    444  O   HIS A  63      -5.228   1.894  -5.903  1.00 53.92           O
ATOM    445  N   PHE A  64      -5.091   0.086  -4.554  1.00133.92           N
ATOM    446  CA  PHE A  64      -5.491  -0.862  -5.569  1.00133.92           C
ATOM    447  CB  PHE A  64      -4.791  -2.234  -5.541  1.00133.92           C
ATOM    448  CG  PHE A  64      -3.391  -2.262  -6.034  1.00133.92           C
ATOM    449  CD1 PHE A  64      -3.104  -1.948  -7.339  1.00133.92           C
ATOM    450  CD2 PHE A  64      -2.377  -2.686  -5.208  1.00133.92           C
ATOM    451  CE1 PHE A  64      -1.815  -2.007  -7.804  1.00133.92           C
ATOM    452  CE2 PHE A  64      -1.085  -2.749  -5.668  1.00133.92           C
ATOM    453  CZ  PHE A  64      -0.799  -2.402  -6.966  1.00133.92           C
ATOM    454  C   PHE A  64      -6.897  -1.299  -5.280  1.00133.92           C
ATOM    455  O   PHE A  64      -7.294  -1.422  -4.122  1.00133.92           O
ATOM    456  N   ALA A  65      -7.681  -1.586  -6.343  1.00 53.91           N
ATOM    457  CA  ALA A  65      -9.024  -2.050  -6.124  1.00 53.91           C
ATOM    458  CB  ALA A  65     -10.065  -1.374  -7.034  1.00 53.91           C
ATOM    459  C   ALA A  65      -9.079  -3.522  -6.409  1.00 53.91           C
ATOM    460  O   ALA A  65      -8.863  -3.969  -7.530  1.00 53.91           O
ATOM    461  N   VAL A  66      -9.405  -4.333  -5.390  1.00 76.47           N
ATOM    462  CA  VAL A  66      -9.493  -5.752  -5.584  1.00 76.47           C
ATOM    463  CB  VAL A  66      -9.673  -6.538  -4.313  1.00 76.47           C
ATOM    464  CG1 VAL A  66     -10.053  -7.989  -4.654  1.00 76.47           C
ATOM    465  CG2 VAL A  66      -8.345  -6.489  -3.547  1.00 76.47           C
ATOM    466  C   VAL A  66     -10.636  -6.055  -6.497  1.00 76.47           C
ATOM    467  O   VAL A  66     -10.627  -7.081  -7.171  1.00 76.47           O
ATOM    468  N   ALA A  67     -11.703  -5.236  -6.492  1.00 54.47           N
ATOM    469  CA  ALA A  67     -12.794  -5.590  -7.354  1.00 54.47           C
ATOM    470  CB  ALA A  67     -14.037  -4.715  -7.118  1.00 54.47           C
ATOM    471  C   ALA A  67     -12.437  -5.471  -8.813  1.00 54.47           C
ATOM    472  O   ALA A  67     -12.546  -6.445  -9.557  1.00 54.47           O
ATOM    473  N   GLU A  68     -11.998  -4.275  -9.268  1.00102.15           N
ATOM    474  CA  GLU A  68     -11.707  -4.098 -10.670  1.00102.15           C
ATOM    475  CB  GLU A  68     -11.628  -2.616 -11.074  1.00102.15           C
ATOM    476  CG  GLU A  68     -11.425  -2.409 -12.575  1.00102.15           C
ATOM    477  CD  GLU A  68     -12.701  -2.848 -13.279  1.00102.15           C
ATOM    478  OE1 GLU A  68     -13.625  -3.336 -12.575  1.00102.15           O
ATOM    479  OE2 GLU A  68     -12.768  -2.707 -14.529  1.00102.15           O
ATOM    480  C   GLU A  68     -10.399  -4.726 -11.038  1.00102.15           C
ATOM    481  O   GLU A  68     -10.284  -5.488 -11.996  1.00102.15           O
ATOM    482  N   ALA A  69      -9.385  -4.368 -10.242  1.00123.12           N
ATOM    483  CA  ALA A  69      -7.994  -4.708 -10.272  1.00123.12           C
ATOM    484  CB  ALA A  69      -7.047  -3.741  -9.533  1.00123.12           C
ATOM    485  C   ALA A  69      -7.732  -6.100  -9.815  1.00123.12           C
ATOM    486  O   ALA A  69      -6.569  -6.448  -9.661  1.00123.12           O
ATOM    487  N   ASP A  70      -8.770  -6.885  -9.465  1.00128.97           N
ATOM    488  CA  ASP A  70      -8.632  -8.168  -8.817  1.00128.97           C
ATOM    489  CB  ASP A  70      -9.898  -9.036  -8.942  1.00128.97           C
ATOM    490  CG  ASP A  70     -10.141  -9.339 -10.416  1.00128.97           C
ATOM    491  OD1 ASP A  70      -9.866  -8.447 -11.263  1.00128.97           O
ATOM    492  OD2 ASP A  70     -10.612 -10.468 -10.715  1.00128.97           O
ATOM    493  C   ASP A  70      -7.521  -8.968  -9.423  1.00128.97           C
ATOM    494  O   ASP A  70      -6.789  -9.624  -8.688  1.00128.97           O
ATOM    495  N   ASN A  71      -7.332  -8.903 -10.752  1.00 86.18           N
ATOM    496  CA  ASN A  71      -6.301  -9.658 -11.414  1.00 86.18           C
ATOM    497  CB  ASN A  71      -6.303  -9.428 -12.935  1.00 86.18           C
ATOM    498  CG  ASN A  71      -5.427 -10.490 -13.584  1.00 86.18           C
ATOM    499  OD1 ASN A  71      -4.756 -11.267 -12.906  1.00 86.18           O
ATOM    500  ND2 ASN A  71      -5.431 -10.525 -14.943  1.00 86.18           N
ATOM    501  C   ASN A  71      -4.940  -9.271 -10.899  1.00 86.18           C
ATOM    502  O   ASN A  71      -4.049 -10.105 -10.760  1.00 86.18           O
ATOM    503  N   ILE A  72      -4.703  -7.976 -10.648  1.00151.76           N
ATOM    504  CA  ILE A  72      -3.437  -7.546 -10.128  1.00151.76           C
ATOM    505  CB  ILE A  72      -3.183  -6.066 -10.251  1.00151.76           C
ATOM    506  CG2 ILE A  72      -3.220  -5.724 -11.748  1.00151.76           C
ATOM    507  CG1 ILE A  72      -4.148  -5.225  -9.411  1.00151.76           C
ATOM    508  CD1 ILE A  72      -3.882  -3.730  -9.538  1.00151.76           C
ATOM    509  C   ILE A  72      -3.274  -8.009  -8.713  1.00151.76           C
ATOM    510  O   ILE A  72      -2.161  -8.209  -8.239  1.00151.76           O
ATOM    511  N   VAL A  73      -4.375  -8.192  -7.971  1.00228.67           N
ATOM    512  CA  VAL A  73      -4.171  -8.390  -6.570  1.00228.67           C
ATOM    513  CB  VAL A  73      -4.752  -7.250  -5.828  1.00228.67           C
ATOM    514  CG1 VAL A  73      -3.857  -6.033  -6.133  1.00228.67           C
ATOM    515  CG2 VAL A  73      -6.197  -7.042  -6.328  1.00228.67           C
ATOM    516  C   VAL A  73      -4.681  -9.686  -6.024  1.00228.67           C
ATOM    517  O   VAL A  73      -4.091 -10.732  -6.283  1.00228.67           O
ATOM    518  N   THR A  74      -5.778  -9.603  -5.236  1.00184.86           N
ATOM    519  CA  THR A  74      -6.428 -10.596  -4.416  1.00184.86           C
ATOM    520  CB  THR A  74      -7.918 -10.635  -4.656  1.00184.86           C
ATOM    521  OG1 THR A  74      -8.551 -11.554  -3.779  1.00184.86           O
ATOM    522  CG2 THR A  74      -8.197 -10.978  -6.130  1.00184.86           C
ATOM    523  C   THR A  74      -5.809 -11.958  -4.546  1.00184.86           C
ATOM    524  O   THR A  74      -4.627 -12.145  -4.261  1.00184.86           O
ATOM    525  N   LEU A  75      -6.610 -12.967  -4.916  1.00154.72           N
ATOM    526  CA  LEU A  75      -6.140 -14.311  -5.051  1.00154.72           C
ATOM    527  CB  LEU A  75      -7.279 -15.271  -5.455  1.00154.72           C
ATOM    528  CG  LEU A  75      -6.906 -16.767  -5.527  1.00154.72           C
ATOM    529  CD1 LEU A  75      -5.998 -17.088  -6.723  1.00154.72           C
ATOM    530  CD2 LEU A  75      -6.332 -17.252  -4.186  1.00154.72           C
ATOM    531  C   LEU A  75      -5.120 -14.263  -6.139  1.00154.72           C
ATOM    532  O   LEU A  75      -4.207 -15.085  -6.199  1.00154.72           O
ATOM    533  N   GLN A  76      -5.280 -13.249  -7.008  1.00326.71           N
ATOM    534  CA  GLN A  76      -4.564 -13.016  -8.226  1.00326.71           C
ATOM    535  CB  GLN A  76      -5.124 -11.778  -8.914  1.00326.71           C
ATOM    536  CG  GLN A  76      -6.356 -12.101  -9.770  1.00326.71           C
ATOM    537  CD  GLN A  76      -7.548 -12.465  -8.893  1.00326.71           C
ATOM    538  OE1 GLN A  76      -7.579 -13.501  -8.231  1.00326.71           O
ATOM    539  NE2 GLN A  76      -8.585 -11.586  -8.908  1.00326.71           N
ATOM    540  C   GLN A  76      -3.050 -13.046  -8.113  1.00326.71           C
ATOM    541  O   GLN A  76      -2.515 -13.432  -7.080  1.00326.71           O
ATOM    542  N   PRO A  77      -2.322 -12.696  -9.165  1.00166.88           N
ATOM    543  CA  PRO A  77      -0.886 -12.879  -9.164  1.00166.88           C
ATOM    544  CD  PRO A  77      -2.837 -12.860 -10.522  1.00166.88           C
ATOM    545  CB  PRO A  77      -0.422 -12.588 -10.588  1.00166.88           C
ATOM    546  CG  PRO A  77      -1.616 -13.051 -11.437  1.00166.88           C
ATOM    547  C   PRO A  77      -0.002 -12.298  -8.108  1.00166.88           C
ATOM    548  O   PRO A  77       0.992 -12.945  -7.780  1.00166.88           O
ATOM    549  N   PHE A  78      -0.287 -11.108  -7.561  1.00125.68           N
ATOM    550  CA  PHE A  78       0.547 -10.658  -6.486  1.00125.68           C
ATOM    551  CB  PHE A  78       0.284  -9.216  -6.012  1.00125.68           C
ATOM    552  CG  PHE A  78       1.045  -8.298  -6.913  1.00125.68           C
ATOM    553  CD1 PHE A  78       0.553  -7.905  -8.134  1.00125.68           C
ATOM    554  CD2 PHE A  78       2.278  -7.825  -6.523  1.00125.68           C
ATOM    555  CE1 PHE A  78       1.266  -7.057  -8.948  1.00125.68           C
ATOM    556  CE2 PHE A  78       3.000  -6.976  -7.330  1.00125.68           C
ATOM    557  CZ  PHE A  78       2.494  -6.592  -8.547  1.00125.68           C
ATOM    558  C   PHE A  78       0.303 -11.618  -5.371  1.00125.68           C
ATOM    559  O   PHE A  78       1.132 -11.793  -4.479  1.00125.68           O
ATOM    560  N   ARG A  79      -0.875 -12.268  -5.423  1.00148.53           N
ATOM    561  CA  ARG A  79      -1.304 -13.224  -4.451  1.00148.53           C
ATOM    562  CB  ARG A  79      -0.250 -14.302  -4.136  1.00148.53           C
ATOM    563  CG  ARG A  79      -0.762 -15.392  -3.190  1.00148.53           C
ATOM    564  CD  ARG A  79       0.221 -16.545  -2.977  1.00148.53           C
ATOM    565  NE  ARG A  79       1.305 -16.060  -2.079  1.00148.53           N
ATOM    566  CZ  ARG A  79       2.228 -16.942  -1.595  1.00148.53           C
ATOM    567  NH1 ARG A  79       2.149 -18.263  -1.933  1.00148.53           N
ATOM    568  NH2 ARG A  79       3.228 -16.505  -0.776  1.00148.53           N
ATOM    569  C   ARG A  79      -1.610 -12.475  -3.209  1.00148.53           C
ATOM    570  O   ARG A  79      -1.403 -12.957  -2.097  1.00148.53           O
ATOM    571  N   ASP A  80      -2.127 -11.249  -3.393  1.00 74.76           N
ATOM    572  CA  ASP A  80      -2.496 -10.456  -2.262  1.00 74.76           C
ATOM    573  CB  ASP A  80      -2.000  -9.005  -2.359  1.00 74.76           C
ATOM    574  CG  ASP A  80      -0.482  -9.037  -2.264  1.00 74.76           C
ATOM    575  OD1 ASP A  80       0.044  -9.735  -1.356  1.00 74.76           O
ATOM    576  OD2 ASP A  80       0.173  -8.377  -3.114  1.00 74.76           O
ATOM    577  C   ASP A  80      -3.989 -10.416  -2.209  1.00 74.76           C
ATOM    578  O   ASP A  80      -4.614  -9.485  -2.710  1.00 74.76           O
ATOM    579  N   LYS A  81      -4.578 -11.495  -1.664  1.00169.36           N
ATOM    580  CA  LYS A  81      -5.974 -11.731  -1.420  1.00169.36           C
ATOM    581  CB  LYS A  81      -6.290 -13.231  -1.292  1.00169.36           C
ATOM    582  CG  LYS A  81      -7.778 -13.550  -1.139  1.00169.36           C
ATOM    583  CD  LYS A  81      -8.110 -15.019  -1.411  1.00169.36           C
ATOM    584  CE  LYS A  81      -7.328 -16.001  -0.537  1.00169.36           C
ATOM    585  NZ  LYS A  81      -7.925 -16.061   0.816  1.00169.36           N
ATOM    586  C   LYS A  81      -6.447 -11.051  -0.170  1.00169.36           C
ATOM    587  O   LYS A  81      -7.651 -10.889   0.024  1.00169.36           O
ATOM    588  N   CYS A  82      -5.508 -10.685   0.727  1.00 80.14           N
ATOM    589  CA  CYS A  82      -5.799 -10.196   2.050  1.00 80.14           C
ATOM    590  CB  CYS A  82      -4.539  -9.822   2.850  1.00 80.14           C
ATOM    591  SG  CYS A  82      -3.474 -11.259   3.180  1.00 80.14           S
ATOM    592  C   CYS A  82      -6.685  -8.992   2.012  1.00 80.14           C
ATOM    593  O   CYS A  82      -7.190  -8.589   0.966  1.00 80.14           O
ATOM    594  N   GLU A  83      -6.982  -8.443   3.208  1.00158.33           N
ATOM    595  CA  GLU A  83      -7.846  -7.304   3.255  1.00158.33           C
ATOM    596  CB  GLU A  83      -9.319  -7.756   3.297  1.00158.33           C
ATOM    597  CG  GLU A  83      -9.539  -8.828   4.369  1.00158.33           C
ATOM    598  CD  GLU A  83     -10.936  -9.405   4.256  1.00158.33           C
ATOM    599  OE1 GLU A  83     -11.745  -8.888   3.440  1.00158.33           O
ATOM    600  OE2 GLU A  83     -11.205 -10.387   4.997  1.00158.33           O
ATOM    601  C   GLU A  83      -7.552  -6.523   4.501  1.00158.33           C
ATOM    602  O   GLU A  83      -8.011  -6.908   5.577  1.00158.33           O
ATOM    603  N   PRO A  84      -6.831  -5.426   4.449  1.00101.05           N
ATOM    604  CA  PRO A  84      -6.181  -4.938   3.253  1.00101.05           C
ATOM    605  CD  PRO A  84      -7.191  -4.331   5.335  1.00101.05           C
ATOM    606  CB  PRO A  84      -6.226  -3.413   3.330  1.00101.05           C
ATOM    607  CG  PRO A  84      -6.400  -3.119   4.825  1.00101.05           C
ATOM    608  C   PRO A  84      -4.765  -5.441   3.212  1.00101.05           C
ATOM    609  O   PRO A  84      -4.407  -6.265   4.051  1.00101.05           O
ATOM    610  N   VAL A  85      -3.948  -4.973   2.236  1.00113.15           N
ATOM    611  CA  VAL A  85      -2.566  -5.370   2.164  1.00113.15           C
ATOM    612  CB  VAL A  85      -2.325  -6.540   1.260  1.00113.15           C
ATOM    613  CG1 VAL A  85      -2.738  -6.137  -0.162  1.00113.15           C
ATOM    614  CG2 VAL A  85      -0.846  -6.945   1.369  1.00113.15           C
ATOM    615  C   VAL A  85      -1.753  -4.231   1.609  1.00113.15           C
ATOM    616  O   VAL A  85      -2.269  -3.384   0.886  1.00113.15           O
ATOM    617  N   PHE A  86      -0.440  -4.186   1.933  1.00 79.91           N
ATOM    618  CA  PHE A  86       0.442  -3.152   1.451  1.00 79.91           C
ATOM    619  CB  PHE A  86       1.337  -2.514   2.525  1.00 79.91           C
ATOM    620  CG  PHE A  86       0.678  -1.311   3.082  1.00 79.91           C
ATOM    621  CD1 PHE A  86      -0.376  -1.396   3.954  1.00 79.91           C
ATOM    622  CD2 PHE A  86       1.156  -0.074   2.721  1.00 79.91           C
ATOM    623  CE1 PHE A  86      -0.936  -0.243   4.441  1.00 79.91           C
ATOM    624  CE2 PHE A  86       0.593   1.077   3.211  1.00 79.91           C
ATOM    625  CZ  PHE A  86      -0.463   0.992   4.079  1.00 79.91           C
ATOM    626  C   PHE A  86       1.410  -3.714   0.460  1.00 79.91           C
ATOM    627  O   PHE A  86       2.049  -4.733   0.717  1.00 79.91           O
ATOM    628  N   LEU A  87       1.556  -3.029  -0.697  1.00 59.69           N
ATOM    629  CA  LEU A  87       2.485  -3.458  -1.703  1.00 59.69           C
ATOM    630  CB  LEU A  87       1.815  -3.819  -3.040  1.00 59.69           C
ATOM    631  CG  LEU A  87       0.806  -4.976  -2.925  1.00 59.69           C
ATOM    632  CD1 LEU A  87       0.291  -5.414  -4.306  1.00 59.69           C
ATOM    633  CD2 LEU A  87       1.382  -6.133  -2.097  1.00 59.69           C
ATOM    634  C   LEU A  87       3.425  -2.320  -1.983  1.00 59.69           C
ATOM    635  O   LEU A  87       3.000  -1.176  -2.135  1.00 59.69           O
ATOM    636  N   PHE A  88       4.742  -2.612  -2.062  1.00 95.23           N
ATOM    637  CA  PHE A  88       5.715  -1.589  -2.339  1.00 95.23           C
ATOM    638  CB  PHE A  88       6.850  -1.516  -1.305  1.00 95.23           C
ATOM    639  CG  PHE A  88       6.265  -1.041  -0.022  1.00 95.23           C
ATOM    640  CD1 PHE A  88       5.659  -1.928   0.837  1.00 95.23           C
ATOM    641  CD2 PHE A  88       6.322   0.290   0.321  1.00 95.23           C
ATOM    642  CE1 PHE A  88       5.118  -1.491   2.022  1.00 95.23           C
ATOM    643  CE2 PHE A  88       5.783   0.732   1.505  1.00 95.23           C
ATOM    644  CZ  PHE A  88       5.179  -0.160   2.358  1.00 95.23           C
ATOM    645  C   PHE A  88       6.358  -1.910  -3.653  1.00 95.23           C
ATOM    646  O   PHE A  88       6.573  -3.078  -3.975  1.00 95.23           O
ATOM    647  N   SER A  89       6.673  -0.869  -4.455  1.00 40.83           N
ATOM    648  CA  SER A  89       7.281  -1.103  -5.735  1.00 40.83           C
ATOM    649  CB  SER A  89       6.262  -1.050  -6.883  1.00 40.83           C
ATOM    650  OG  SER A  89       5.306  -2.089  -6.732  1.00 40.83           O
ATOM    651  C   SER A  89       8.288  -0.025  -5.992  1.00 40.83           C
ATOM    652  O   SER A  89       8.017   1.155  -5.770  1.00 40.83           O
ATOM    653  N   VAL A  90       9.487  -0.399  -6.487  1.00 91.77           N
ATOM    654  CA  VAL A  90      10.457   0.623  -6.759  1.00 91.77           C
ATOM    655  CB  VAL A  90      11.725   0.503  -5.960  1.00 91.77           C
ATOM    656  CG1 VAL A  90      12.507  -0.732  -6.441  1.00 91.77           C
ATOM    657  CG2 VAL A  90      12.507   1.821  -6.093  1.00 91.77           C
ATOM    658  C   VAL A  90      10.846   0.554  -8.203  1.00 91.77           C
ATOM    659  O   VAL A  90      11.065  -0.521  -8.758  1.00 91.77           O
ATOM    660  N   ASN A  91      10.933   1.729  -8.851  1.00 62.49           N
ATOM    661  CA  ASN A  91      11.374   1.825 -10.213  1.00 62.49           C
ATOM    662  CB  ASN A  91      12.866   1.487 -10.382  1.00 62.49           C
ATOM    663  CG  ASN A  91      13.678   2.532  -9.631  1.00 62.49           C
ATOM    664  OD1 ASN A  91      14.287   2.233  -8.605  1.00 62.49           O
ATOM    665  ND2 ASN A  91      13.688   3.790 -10.149  1.00 62.49           N
ATOM    666  C   ASN A  91      10.596   0.896 -11.094  1.00 62.49           C
ATOM    667  O   ASN A  91      11.175   0.181 -11.910  1.00 62.49           O
ATOM    668  N   GLY A  92       9.260   0.865 -10.946  1.00 24.68           N
ATOM    669  CA  GLY A  92       8.449   0.068 -11.821  1.00 24.68           C
ATOM    670  C   GLY A  92       8.747  -1.363 -11.532  1.00 24.68           C
ATOM    671  O   GLY A  92       8.496  -2.242 -12.355  1.00 24.68           O
ATOM    672  N   LYS A  93       9.295  -1.624 -10.334  1.00 71.99           N
ATOM    673  CA  LYS A  93       9.674  -2.949  -9.945  1.00 71.99           C
ATOM    674  CB  LYS A  93      11.189  -3.113  -9.744  1.00 71.99           C
ATOM    675  CG  LYS A  93      11.996  -2.969 -11.035  1.00 71.99           C
ATOM    676  CD  LYS A  93      13.494  -2.786 -10.793  1.00 71.99           C
ATOM    677  CE  LYS A  93      14.176  -4.032 -10.223  1.00 71.99           C
ATOM    678  NZ  LYS A  93      15.617  -3.770 -10.021  1.00 71.99           N
ATOM    679  C   LYS A  93       9.020  -3.235  -8.635  1.00 71.99           C
ATOM    680  O   LYS A  93       8.017  -2.620  -8.281  1.00 71.99           O
ATOM    681  N   ILE A  94       9.579  -4.203  -7.885  1.00109.61           N
ATOM    682  CA  ILE A  94       9.010  -4.591  -6.630  1.00109.61           C
ATOM    683  CB  ILE A  94       8.639  -6.045  -6.559  1.00109.61           C
ATOM    684  CG2 ILE A  94       9.932  -6.872  -6.656  1.00109.61           C
ATOM    685  CG1 ILE A  94       7.804  -6.331  -5.300  1.00109.61           C
ATOM    686  CD1 ILE A  94       7.151  -7.712  -5.302  1.00109.61           C
ATOM    687  C   ILE A  94      10.030  -4.345  -5.565  1.00109.61           C
ATOM    688  O   ILE A  94      11.196  -4.074  -5.846  1.00109.61           O
ATOM    689  N   ILE A  95       9.569  -4.359  -4.302  1.00195.86           N
ATOM    690  CA  ILE A  95      10.387  -4.171  -3.142  1.00195.86           C
ATOM    691  CB  ILE A  95      10.267  -2.805  -2.523  1.00195.86           C
ATOM    692  CG2 ILE A  95      11.049  -2.811  -1.196  1.00195.86           C
ATOM    693  CG1 ILE A  95      10.790  -1.730  -3.485  1.00195.86           C
ATOM    694  CD1 ILE A  95      12.291  -1.853  -3.729  1.00195.86           C
ATOM    695  C   ILE A  95       9.879  -5.162  -2.148  1.00195.86           C
ATOM    696  O   ILE A  95      10.298  -6.318  -2.139  1.00195.86           O
ATOM    697  N   GLU A  96       8.973  -4.717  -1.255  1.00 69.00           N
ATOM    698  CA  GLU A  96       8.477  -5.609  -0.250  1.00 69.00           C
ATOM    699  CB  GLU A  96       9.036  -5.288   1.147  1.00 69.00           C
ATOM    700  CG  GLU A  96      10.548  -5.515   1.239  1.00 69.00           C
ATOM    701  CD  GLU A  96      11.037  -5.037   2.599  1.00 69.00           C
ATOM    702  OE1 GLU A  96      10.191  -4.573   3.408  1.00 69.00           O
ATOM    703  OE2 GLU A  96      12.270  -5.129   2.845  1.00 69.00           O
ATOM    704  C   GLU A  96       6.985  -5.509  -0.191  1.00 69.00           C
ATOM    705  O   GLU A  96       6.391  -4.570  -0.721  1.00 69.00           O
ATOM    706  N   LYS A  97       6.332  -6.526   0.414  1.00114.95           N
ATOM    707  CA  LYS A  97       4.907  -6.474   0.567  1.00114.95           C
ATOM    708  CB  LYS A  97       4.137  -7.388  -0.405  1.00114.95           C
ATOM    709  CG  LYS A  97       4.302  -7.010  -1.879  1.00114.95           C
ATOM    710  CD  LYS A  97       3.654  -8.005  -2.847  1.00114.95           C
ATOM    711  CE  LYS A  97       4.212  -9.425  -2.754  1.00114.95           C
ATOM    712  NZ  LYS A  97       5.583  -9.470  -3.307  1.00114.95           N
ATOM    713  C   LYS A  97       4.571  -6.936   1.951  1.00114.95           C
ATOM    714  O   LYS A  97       4.930  -8.043   2.349  1.00114.95           O
ATOM    715  N   ILE A  98       3.889  -6.081   2.741  1.00162.84           N
ATOM    716  CA  ILE A  98       3.484  -6.520   4.044  1.00162.84           C
ATOM    717  CB  ILE A  98       4.255  -5.883   5.174  1.00162.84           C
ATOM    718  CG2 ILE A  98       5.721  -6.321   5.028  1.00162.84           C
ATOM    719  CG1 ILE A  98       4.076  -4.356   5.213  1.00162.84           C
ATOM    720  CD1 ILE A  98       4.616  -3.644   3.975  1.00162.84           C
ATOM    721  C   ILE A  98       2.026  -6.224   4.214  1.00162.84           C
ATOM    722  O   ILE A  98       1.605  -5.070   4.277  1.00162.84           O
ATOM    723  N   GLN A  99       1.197  -7.278   4.320  1.00147.00           N
ATOM    724  CA  GLN A  99      -0.193  -6.991   4.504  1.00147.00           C
ATOM    725  CB  GLN A  99      -1.106  -8.230   4.567  1.00147.00           C
ATOM    726  CG  GLN A  99      -1.039  -9.136   3.338  1.00147.00           C
ATOM    727  CD  GLN A  99       0.184 -10.028   3.503  1.00147.00           C
ATOM    728  OE1 GLN A  99       1.164  -9.910   2.769  1.00147.00           O
ATOM    729  NE2 GLN A  99       0.131 -10.945   4.505  1.00147.00           N
ATOM    730  C   GLN A  99      -0.264  -6.370   5.854  1.00147.00           C
ATOM    731  O   GLN A  99       0.460  -6.792   6.751  1.00147.00           O
ATOM    732  N   GLY A 100      -1.172  -5.401   6.072  1.00 83.03           N
ATOM    733  CA  GLY A 100      -1.216  -4.829   7.388  1.00 83.03           C
ATOM    734  C   GLY A 100      -0.560  -3.479   7.489  1.00 83.03           C
ATOM    735  O   GLY A 100       0.640  -3.336   7.719  1.00 83.03           O
ATOM    736  N   ALA A 101      -1.407  -2.457   7.261  1.00102.51           N
ATOM    737  CA  ALA A 101      -1.235  -1.030   7.341  1.00102.51           C
ATOM    738  CB  ALA A 101      -2.504  -0.272   6.912  1.00102.51           C
ATOM    739  C   ALA A 101      -1.022  -0.595   8.753  1.00102.51           C
ATOM    740  O   ALA A 101      -0.552   0.512   9.004  1.00102.51           O
ATOM    741  N   ASN A 102      -1.492  -1.400   9.714  1.00110.92           N
ATOM    742  CA  ASN A 102      -1.486  -1.004  11.089  1.00110.92           C
ATOM    743  CB  ASN A 102      -2.103  -2.074  12.003  1.00110.92           C
ATOM    744  CG  ASN A 102      -3.525  -2.330  11.528  1.00110.92           C
ATOM    745  OD1 ASN A 102      -4.353  -1.423  11.466  1.00110.92           O
ATOM    746  ND2 ASN A 102      -3.815  -3.609  11.167  1.00110.92           N
ATOM    747  C   ASN A 102      -0.105  -0.762  11.586  1.00110.92           C
ATOM    748  O   ASN A 102       0.877  -1.309  11.085  1.00110.92           O
ATOM    749  N   ALA A 103      -0.003   0.168  12.554  1.00182.79           N
ATOM    750  CA  ALA A 103       1.229   0.251  13.261  1.00182.79           C
ATOM    751  CB  ALA A 103       1.734  -1.154  13.676  1.00182.79           C
ATOM    752  C   ALA A 103       2.263   0.962  12.468  1.00182.79           C
ATOM    753  O   ALA A 103       1.996   1.619  11.465  1.00182.79           O
ATOM    754  N   PRO A 104       3.429   0.909  13.050  1.00238.10           N
ATOM    755  CA  PRO A 104       4.611   1.438  12.430  1.00238.10           C
ATOM    756  CD  PRO A 104       3.466   1.155  14.492  1.00238.10           C
ATOM    757  CB  PRO A 104       5.618   1.677  13.549  1.00238.10           C
ATOM    758  CG  PRO A 104       4.741   1.957  14.773  1.00238.10           C
ATOM    759  C   PRO A 104       5.211   0.676  11.281  1.00238.10           C
ATOM    760  O   PRO A 104       6.198   1.166  10.739  1.00238.10           O
ATOM    761  N   LEU A 105       4.708  -0.518  10.909  1.00102.52           N
ATOM    762  CA  LEU A 105       5.338  -1.262   9.848  1.00102.52           C
ATOM    763  CB  LEU A 105       4.674  -2.631   9.619  1.00102.52           C
ATOM    764  CG  LEU A 105       5.385  -3.490   8.559  1.00102.52           C
ATOM    765  CD1 LEU A 105       6.787  -3.890   9.036  1.00102.52           C
ATOM    766  CD2 LEU A 105       4.528  -4.696   8.142  1.00102.52           C
ATOM    767  C   LEU A 105       5.254  -0.505   8.555  1.00102.52           C
ATOM    768  O   LEU A 105       6.247  -0.353   7.847  1.00102.52           O
ATOM    769  N   VAL A 106       4.062   0.030   8.239  1.00 76.58           N
ATOM    770  CA  VAL A 106       3.813   0.710   7.004  1.00 76.58           C
ATOM    771  CB  VAL A 106       2.396   1.151   6.858  1.00 76.58           C
ATOM    772  CG1 VAL A 106       2.249   1.875   5.513  1.00 76.58           C
ATOM    773  CG2 VAL A 106       1.524  -0.100   6.978  1.00 76.58           C
ATOM    774  C   VAL A 106       4.694   1.919   6.902  1.00 76.58           C
ATOM    775  O   VAL A 106       5.062   2.319   5.800  1.00 76.58           O
ATOM    776  N   ASN A 107       4.994   2.602   8.024  1.00119.06           N
ATOM    777  CA  ASN A 107       5.862   3.736   7.885  1.00119.06           C
ATOM    778  CB  ASN A 107       5.866   4.724   9.070  1.00119.06           C
ATOM    779  CG  ASN A 107       6.494   4.103  10.304  1.00119.06           C
ATOM    780  OD1 ASN A 107       5.787   3.629  11.190  1.00119.06           O
ATOM    781  ND2 ASN A 107       7.852   4.124  10.380  1.00119.06           N
ATOM    782  C   ASN A 107       7.273   3.296   7.623  1.00119.06           C
ATOM    783  O   ASN A 107       7.948   3.846   6.756  1.00119.06           O
ATOM    784  N   LYS A 108       7.748   2.272   8.359  1.00 66.68           N
ATOM    785  CA  LYS A 108       9.108   1.822   8.259  1.00 66.68           C
ATOM    786  CB  LYS A 108       9.446   0.711   9.266  1.00 66.68           C
ATOM    787  CG  LYS A 108      10.908   0.268   9.203  1.00 66.68           C
ATOM    788  CD  LYS A 108      11.341  -0.586  10.394  1.00 66.68           C
ATOM    789  CE  LYS A 108      12.805  -1.026  10.328  1.00 66.68           C
ATOM    790  NZ  LYS A 108      13.141  -1.846  11.513  1.00 66.68           N
ATOM    791  C   LYS A 108       9.350   1.276   6.892  1.00 66.68           C
ATOM    792  O   LYS A 108      10.397   1.516   6.292  1.00 66.68           O
ATOM    793  N   LYS A 109       8.364   0.540   6.354  1.00128.69           N
ATOM    794  CA  LYS A 109       8.500  -0.071   5.069  1.00128.69           C
ATOM    795  CB  LYS A 109       7.241  -0.839   4.633  1.00128.69           C
ATOM    796  CG  LYS A 109       7.073  -2.201   5.310  1.00128.69           C
ATOM    797  CD  LYS A 109       8.172  -3.203   4.945  1.00128.69           C
ATOM    798  CE  LYS A 109       9.242  -3.378   6.023  1.00128.69           C
ATOM    799  NZ  LYS A 109       8.800  -4.378   7.015  1.00128.69           N
ATOM    800  C   LYS A 109       8.728   1.013   4.069  1.00128.69           C
ATOM    801  O   LYS A 109       9.476   0.835   3.109  1.00128.69           O
ATOM    802  N   VAL A 110       8.072   2.170   4.266  1.00 32.16           N
ATOM    803  CA  VAL A 110       8.226   3.251   3.343  1.00 32.16           C
ATOM    804  CB  VAL A 110       7.128   4.271   3.468  1.00 32.16           C
ATOM    805  CG1 VAL A 110       7.363   5.414   2.461  1.00 32.16           C
ATOM    806  CG2 VAL A 110       5.782   3.553   3.298  1.00 32.16           C
ATOM    807  C   VAL A 110       9.554   3.927   3.672  1.00 32.16           C
ATOM    808  O   VAL A 110       9.993   4.815   2.892  1.00 32.16           O
ATOM    809  OXT VAL A 110      10.155   3.555   4.714  1.00 32.16           O
TER     810      VAL A 110
END
