# Supplementary material for: Proteome-wide prediction of targets for aspirin: new insight into the molecular mechanism of aspirin
Source: PeerJ. 2016 Mar 10;4:e1791. doi: 10.7717/peerj.1791 (PMC4793309; doi:10.7717/peerj.1791)
Supplement: File S1 — The raw data contains all strucures of the identified 79 proteins. The Protocols show how to prepare protein strucure and run CDOCKER. [file peerj-04-1791-s004.zip › 79_protein_strucures/NP_060084.2_10-362_77.684.pdb]

EXPDTA    THEORETICAL MODEL, MODELLER 9v7 2010/04/20 04:15:44
REMARK   6 MODELLER OBJECTIVE FUNCTION:      1961.4409
REMARK   6 MODELLER BEST TEMPLATE % SEQ ID:  77.684
REMARK   6 MODELLER BLK RESIDUE  354:
ATOM      1  N   LYS A  10      -0.834  17.346 -56.285  1.00 81.14           N
ATOM      2  CA  LYS A  10      -2.071  17.274 -55.476  1.00 81.14           C
ATOM      3  CB  LYS A  10      -2.362  15.824 -55.056  1.00 81.14           C
ATOM      4  CG  LYS A  10      -2.761  14.901 -56.210  1.00 81.14           C
ATOM      5  CD  LYS A  10      -1.630  14.609 -57.196  1.00 81.14           C
ATOM      6  CE  LYS A  10      -2.007  13.564 -58.248  1.00 81.14           C
ATOM      7  NZ  LYS A  10      -3.110  14.074 -59.092  1.00 81.14           N
ATOM      8  C   LYS A  10      -1.959  18.096 -54.233  1.00 81.14           C
ATOM      9  O   LYS A  10      -1.387  19.185 -54.239  1.00 81.14           O
ATOM     10  N   LYS A  11      -2.508  17.567 -53.123  1.00 75.34           N
ATOM     11  CA  LYS A  11      -2.548  18.276 -51.877  1.00 75.34           C
ATOM     12  CB  LYS A  11      -3.346  17.539 -50.788  1.00 75.34           C
ATOM     13  CG  LYS A  11      -4.818  17.289 -51.124  1.00 75.34           C
ATOM     14  CD  LYS A  11      -5.453  16.234 -50.214  1.00 75.34           C
ATOM     15  CE  LYS A  11      -4.803  14.855 -50.357  1.00 75.34           C
ATOM     16  NZ  LYS A  11      -5.285  13.942 -49.298  1.00 75.34           N
ATOM     17  C   LYS A  11      -1.160  18.430 -51.339  1.00 75.34           C
ATOM     18  O   LYS A  11      -0.380  17.480 -51.307  1.00 75.34           O
ATOM     19  N   GLY A  12      -0.831  19.654 -50.878  1.00 15.71           N
ATOM     20  CA  GLY A  12       0.461  19.934 -50.324  1.00 15.71           C
ATOM     21  C   GLY A  12       0.439  19.550 -48.879  1.00 15.71           C
ATOM     22  O   GLY A  12      -0.599  19.176 -48.334  1.00 15.71           O
ATOM     23  N   ILE A  13       1.606  19.667 -48.214  1.00100.04           N
ATOM     24  CA  ILE A  13       1.729  19.264 -46.843  1.00100.04           C
ATOM     25  CB  ILE A  13       3.140  19.388 -46.335  1.00100.04           C
ATOM     26  CG2 ILE A  13       3.604  20.843 -46.518  1.00100.04           C
ATOM     27  CG1 ILE A  13       3.236  18.867 -44.891  1.00100.04           C
ATOM     28  CD1 ILE A  13       2.974  17.368 -44.761  1.00100.04           C
ATOM     29  C   ILE A  13       0.834  20.085 -45.965  1.00100.04           C
ATOM     30  O   ILE A  13       0.072  19.539 -45.169  1.00100.04           O
ATOM     31  N   LEU A  14       0.868  21.421 -46.115  1.00 48.53           N
ATOM     32  CA  LEU A  14       0.102  22.293 -45.267  1.00 48.53           C
ATOM     33  CB  LEU A  14       0.369  23.777 -45.570  1.00 48.53           C
ATOM     34  CG  LEU A  14       1.820  24.206 -45.280  1.00 48.53           C
ATOM     35  CD1 LEU A  14       2.037  25.697 -45.582  1.00 48.53           C
ATOM     36  CD2 LEU A  14       2.238  23.824 -43.848  1.00 48.53           C
ATOM     37  C   LEU A  14      -1.358  22.043 -45.478  1.00 48.53           C
ATOM     38  O   LEU A  14      -2.137  22.034 -44.528  1.00 48.53           O
ATOM     39  N   GLU A  15      -1.770  21.831 -46.741  1.00 76.65           N
ATOM     40  CA  GLU A  15      -3.164  21.662 -47.032  1.00 76.65           C
ATOM     41  CB  GLU A  15      -3.445  21.521 -48.539  1.00 76.65           C
ATOM     42  CG  GLU A  15      -3.195  22.808 -49.332  1.00 76.65           C
ATOM     43  CD  GLU A  15      -1.695  22.962 -49.559  1.00 76.65           C
ATOM     44  OE1 GLU A  15      -0.941  22.015 -49.216  1.00 76.65           O
ATOM     45  OE2 GLU A  15      -1.284  24.033 -50.081  1.00 76.65           O
ATOM     46  C   GLU A  15      -3.675  20.427 -46.355  1.00 76.65           C
ATOM     47  O   GLU A  15      -4.741  20.442 -45.741  1.00 76.65           O
ATOM     48  N   ARG A  16      -2.902  19.329 -46.413  1.00 49.23           N
ATOM     49  CA  ARG A  16      -3.363  18.086 -45.862  1.00 49.23           C
ATOM     50  CB  ARG A  16      -2.298  16.982 -45.958  1.00 49.23           C
ATOM     51  CG  ARG A  16      -1.949  16.575 -47.390  1.00 49.23           C
ATOM     52  CD  ARG A  16      -0.675  15.732 -47.474  1.00 49.23           C
ATOM     53  NE  ARG A  16      -0.471  15.364 -48.902  1.00 49.23           N
ATOM     54  CZ  ARG A  16      -0.965  14.179 -49.362  1.00 49.23           C
ATOM     55  NH1 ARG A  16      -1.638  13.351 -48.510  1.00 49.23           N
ATOM     56  NH2 ARG A  16      -0.776  13.819 -50.664  1.00 49.23           N
ATOM     57  C   ARG A  16      -3.631  18.286 -44.405  1.00 49.23           C
ATOM     58  O   ARG A  16      -4.662  17.858 -43.887  1.00 49.23           O
ATOM     59  N   LEU A  17      -2.700  18.961 -43.709  1.00 38.22           N
ATOM     60  CA  LEU A  17      -2.825  19.174 -42.296  1.00 38.22           C
ATOM     61  CB  LEU A  17      -1.596  19.897 -41.715  1.00 38.22           C
ATOM     62  CG  LEU A  17      -0.295  19.088 -41.870  1.00 38.22           C
ATOM     63  CD1 LEU A  17       0.909  19.836 -41.277  1.00 38.22           C
ATOM     64  CD2 LEU A  17      -0.451  17.668 -41.300  1.00 38.22           C
ATOM     65  C   LEU A  17      -4.027  20.028 -42.022  1.00 38.22           C
ATOM     66  O   LEU A  17      -4.797  19.753 -41.103  1.00 38.22           O
ATOM     67  N   GLU A  18      -4.232  21.082 -42.832  1.00 67.55           N
ATOM     68  CA  GLU A  18      -5.334  21.980 -42.623  1.00 67.55           C
ATOM     69  CB  GLU A  18      -5.330  23.184 -43.578  1.00 67.55           C
ATOM     70  CG  GLU A  18      -4.329  24.263 -43.166  1.00 67.55           C
ATOM     71  CD  GLU A  18      -4.922  24.984 -41.962  1.00 67.55           C
ATOM     72  OE1 GLU A  18      -6.154  24.836 -41.740  1.00 67.55           O
ATOM     73  OE2 GLU A  18      -4.158  25.688 -41.250  1.00 67.55           O
ATOM     74  C   GLU A  18      -6.622  21.247 -42.813  1.00 67.55           C
ATOM     75  O   GLU A  18      -7.610  21.533 -42.138  1.00 67.55           O
ATOM     76  N   SER A  19      -6.643  20.283 -43.750  1.00 77.67           N
ATOM     77  CA  SER A  19      -7.832  19.536 -44.050  1.00 77.67           C
ATOM     78  CB  SER A  19      -7.656  18.599 -45.256  1.00 77.67           C
ATOM     79  OG  SER A  19      -7.403  19.360 -46.428  1.00 77.67           O
ATOM     80  C   SER A  19      -8.185  18.687 -42.867  1.00 77.67           C
ATOM     81  O   SER A  19      -9.279  18.130 -42.805  1.00 77.67           O
ATOM     82  N   GLY A  20      -7.267  18.556 -41.890  1.00 21.82           N
ATOM     83  CA  GLY A  20      -7.568  17.756 -40.738  1.00 21.82           C
ATOM     84  C   GLY A  20      -7.063  16.370 -40.991  1.00 21.82           C
ATOM     85  O   GLY A  20      -7.316  15.452 -40.214  1.00 21.82           O
ATOM     86  N   GLU A  21      -6.314  16.192 -42.094  1.00 45.44           N
ATOM     87  CA  GLU A  21      -5.803  14.909 -42.475  1.00 45.44           C
ATOM     88  CB  GLU A  21      -5.312  14.867 -43.930  1.00 45.44           C
ATOM     89  CG  GLU A  21      -6.434  15.046 -44.952  1.00 45.44           C
ATOM     90  CD  GLU A  21      -5.809  15.039 -46.338  1.00 45.44           C
ATOM     91  OE1 GLU A  21      -4.743  14.389 -46.503  1.00 45.44           O
ATOM     92  OE2 GLU A  21      -6.388  15.689 -47.250  1.00 45.44           O
ATOM     93  C   GLU A  21      -4.646  14.533 -41.597  1.00 45.44           C
ATOM     94  O   GLU A  21      -4.035  15.377 -40.942  1.00 45.44           O
ATOM     95  N   VAL A  22      -4.345  13.217 -41.535  1.00 55.04           N
ATOM     96  CA  VAL A  22      -3.235  12.730 -40.762  1.00 55.04           C
ATOM     97  CB  VAL A  22      -3.591  11.536 -39.926  1.00 55.04           C
ATOM     98  CG1 VAL A  22      -2.306  10.947 -39.323  1.00 55.04           C
ATOM     99  CG2 VAL A  22      -4.623  11.979 -38.875  1.00 55.04           C
ATOM    100  C   VAL A  22      -2.165  12.303 -41.722  1.00 55.04           C
ATOM    101  O   VAL A  22      -2.352  11.379 -42.512  1.00 55.04           O
ATOM    102  N   VAL A  23      -0.988  12.958 -41.646  1.00 60.43           N
ATOM    103  CA  VAL A  23       0.093  12.679 -42.551  1.00 60.43           C
ATOM    104  CB  VAL A  23       1.014  13.852 -42.732  1.00 60.43           C
ATOM    105  CG1 VAL A  23       2.193  13.423 -43.622  1.00 60.43           C
ATOM    106  CG2 VAL A  23       0.207  15.038 -43.284  1.00 60.43           C
ATOM    107  C   VAL A  23       0.927  11.564 -41.998  1.00 60.43           C
ATOM    108  O   VAL A  23       1.571  11.700 -40.959  1.00 60.43           O
ATOM    109  N   ILE A  24       0.956  10.424 -42.717  1.00104.86           N
ATOM    110  CA  ILE A  24       1.731   9.289 -42.303  1.00104.86           C
ATOM    111  CB  ILE A  24       1.222   7.998 -42.882  1.00104.86           C
ATOM    112  CG2 ILE A  24       2.198   6.881 -42.480  1.00104.86           C
ATOM    113  CG1 ILE A  24      -0.227   7.730 -42.440  1.00104.86           C
ATOM    114  CD1 ILE A  24      -0.394   7.553 -40.932  1.00104.86           C
ATOM    115  C   ILE A  24       3.118   9.489 -42.841  1.00104.86           C
ATOM    116  O   ILE A  24       3.302   9.716 -44.036  1.00104.86           O
ATOM    117  N   GLY A  25       4.137   9.427 -41.960  1.00 32.36           N
ATOM    118  CA  GLY A  25       5.496   9.607 -42.391  1.00 32.36           C
ATOM    119  C   GLY A  25       6.053   8.276 -42.808  1.00 32.36           C
ATOM    120  O   GLY A  25       5.407   7.240 -42.661  1.00 32.36           O
ATOM    121  N   ASP A  26       7.284   8.283 -43.364  1.00 59.16           N
ATOM    122  CA  ASP A  26       7.943   7.071 -43.776  1.00 59.16           C
ATOM    123  CB  ASP A  26       8.817   7.239 -45.033  1.00 59.16           C
ATOM    124  CG  ASP A  26       9.908   8.255 -44.734  1.00 59.16           C
ATOM    125  OD1 ASP A  26       9.822   8.927 -43.671  1.00 59.16           O
ATOM    126  OD2 ASP A  26      10.844   8.374 -45.569  1.00 59.16           O
ATOM    127  C   ASP A  26       8.809   6.589 -42.646  1.00 59.16           C
ATOM    128  O   ASP A  26       8.887   7.237 -41.606  1.00 59.16           O
ATOM    129  N   GLY A  27       9.493   5.434 -42.831  1.00 44.21           N
ATOM    130  CA  GLY A  27      10.251   4.813 -41.770  1.00 44.21           C
ATOM    131  C   GLY A  27      11.735   5.060 -41.834  1.00 44.21           C
ATOM    132  O   GLY A  27      12.212   6.040 -42.405  1.00 44.21           O
ATOM    133  N   SER A  28      12.510   4.135 -41.212  1.00101.27           N
ATOM    134  CA  SER A  28      13.943   4.274 -41.132  1.00101.27           C
ATOM    135  CB  SER A  28      14.588   3.501 -39.984  1.00101.27           C
ATOM    136  OG  SER A  28      15.989   3.730 -39.983  1.00101.27           O
ATOM    137  C   SER A  28      14.566   3.683 -42.349  1.00101.27           C
ATOM    138  O   SER A  28      14.922   2.504 -42.385  1.00101.27           O
ATOM    139  N   PHE A  29      14.783   4.534 -43.357  1.00 99.02           N
ATOM    140  CA  PHE A  29      15.305   4.078 -44.608  1.00 99.02           C
ATOM    141  CB  PHE A  29      15.350   5.235 -45.627  1.00 99.02           C
ATOM    142  CG  PHE A  29      15.373   4.700 -47.018  1.00 99.02           C
ATOM    143  CD1 PHE A  29      14.213   4.219 -47.579  1.00 99.02           C
ATOM    144  CD2 PHE A  29      16.523   4.706 -47.771  1.00 99.02           C
ATOM    145  CE1 PHE A  29      14.200   3.732 -48.864  1.00 99.02           C
ATOM    146  CE2 PHE A  29      16.517   4.221 -49.058  1.00 99.02           C
ATOM    147  CZ  PHE A  29      15.356   3.730 -49.606  1.00 99.02           C
ATOM    148  C   PHE A  29      16.697   3.541 -44.411  1.00 99.02           C
ATOM    149  O   PHE A  29      16.969   2.386 -44.730  1.00 99.02           O
ATOM    150  N   LEU A  30      17.587   4.325 -43.770  1.00 52.70           N
ATOM    151  CA  LEU A  30      18.984   3.992 -43.702  1.00 52.70           C
ATOM    152  CB  LEU A  30      19.793   5.037 -42.914  1.00 52.70           C
ATOM    153  CG  LEU A  30      21.303   4.743 -42.845  1.00 52.70           C
ATOM    154  CD1 LEU A  30      21.948   4.780 -44.241  1.00 52.70           C
ATOM    155  CD2 LEU A  30      21.998   5.691 -41.854  1.00 52.70           C
ATOM    156  C   LEU A  30      19.197   2.657 -43.051  1.00 52.70           C
ATOM    157  O   LEU A  30      20.000   1.859 -43.533  1.00 52.70           O
ATOM    158  N   ILE A  31      18.495   2.375 -41.938  1.00 90.06           N
ATOM    159  CA  ILE A  31      18.674   1.137 -41.228  1.00 90.06           C
ATOM    160  CB  ILE A  31      17.946   1.074 -39.911  1.00 90.06           C
ATOM    161  CG2 ILE A  31      16.433   0.991 -40.172  1.00 90.06           C
ATOM    162  CG1 ILE A  31      18.478  -0.098 -39.068  1.00 90.06           C
ATOM    163  CD1 ILE A  31      18.008  -0.066 -37.613  1.00 90.06           C
ATOM    164  C   ILE A  31      18.200  -0.018 -42.058  1.00 90.06           C
ATOM    165  O   ILE A  31      18.810  -1.085 -42.051  1.00 90.06           O
ATOM    166  N   THR A  32      17.079   0.155 -42.783  1.00 34.21           N
ATOM    167  CA  THR A  32      16.514  -0.925 -43.542  1.00 34.21           C
ATOM    168  CB  THR A  32      15.230  -0.559 -44.226  1.00 34.21           C
ATOM    169  OG1 THR A  32      14.273  -0.129 -43.270  1.00 34.21           O
ATOM    170  CG2 THR A  32      14.707  -1.798 -44.973  1.00 34.21           C
ATOM    171  C   THR A  32      17.480  -1.349 -44.607  1.00 34.21           C
ATOM    172  O   THR A  32      17.631  -2.540 -44.872  1.00 34.21           O
ATOM    173  N   LEU A  33      18.145  -0.377 -45.258  1.00 57.71           N
ATOM    174  CA  LEU A  33      19.076  -0.646 -46.314  1.00 57.71           C
ATOM    175  CB  LEU A  33      19.634   0.618 -46.984  1.00 57.71           C
ATOM    176  CG  LEU A  33      18.612   1.370 -47.848  1.00 57.71           C
ATOM    177  CD1 LEU A  33      19.238   2.621 -48.482  1.00 57.71           C
ATOM    178  CD2 LEU A  33      17.986   0.430 -48.887  1.00 57.71           C
ATOM    179  C   LEU A  33      20.257  -1.384 -45.773  1.00 57.71           C
ATOM    180  O   LEU A  33      20.844  -2.220 -46.460  1.00 57.71           O
ATOM    181  N   GLU A  34      20.667  -1.058 -44.535  1.00 75.99           N
ATOM    182  CA  GLU A  34      21.825  -1.682 -43.970  1.00 75.99           C
ATOM    183  CB  GLU A  34      22.187  -1.094 -42.594  1.00 75.99           C
ATOM    184  CG  GLU A  34      23.463  -1.671 -41.978  1.00 75.99           C
ATOM    185  CD  GLU A  34      23.087  -2.883 -41.136  1.00 75.99           C
ATOM    186  OE1 GLU A  34      21.867  -3.180 -41.033  1.00 75.99           O
ATOM    187  OE2 GLU A  34      24.017  -3.524 -40.578  1.00 75.99           O
ATOM    188  C   GLU A  34      21.561  -3.149 -43.822  1.00 75.99           C
ATOM    189  O   GLU A  34      22.426  -3.975 -44.111  1.00 75.99           O
ATOM    190  N   LYS A  35      20.343  -3.511 -43.384  1.00149.03           N
ATOM    191  CA  LYS A  35      19.987  -4.889 -43.182  1.00149.03           C
ATOM    192  CB  LYS A  35      18.545  -5.042 -42.666  1.00149.03           C
ATOM    193  CG  LYS A  35      18.227  -6.423 -42.096  1.00149.03           C
ATOM    194  CD  LYS A  35      18.802  -6.640 -40.696  1.00149.03           C
ATOM    195  CE  LYS A  35      17.925  -6.042 -39.592  1.00149.03           C
ATOM    196  NZ  LYS A  35      18.658  -6.014 -38.308  1.00149.03           N
ATOM    197  C   LYS A  35      20.044  -5.582 -44.510  1.00149.03           C
ATOM    198  O   LYS A  35      20.452  -6.739 -44.609  1.00149.03           O
ATOM    199  N   ARG A  36      19.589  -4.872 -45.559  1.00109.57           N
ATOM    200  CA  ARG A  36      19.523  -5.336 -46.915  1.00109.57           C
ATOM    201  CB  ARG A  36      18.622  -4.461 -47.801  1.00109.57           C
ATOM    202  CG  ARG A  36      17.167  -4.559 -47.339  1.00109.57           C
ATOM    203  CD  ARG A  36      16.125  -4.029 -48.321  1.00109.57           C
ATOM    204  NE  ARG A  36      14.804  -4.239 -47.664  1.00109.57           N
ATOM    205  CZ  ARG A  36      13.654  -4.272 -48.397  1.00109.57           C
ATOM    206  NH1 ARG A  36      13.690  -4.096 -49.750  1.00109.57           N
ATOM    207  NH2 ARG A  36      12.464  -4.487 -47.765  1.00109.57           N
ATOM    208  C   ARG A  36      20.891  -5.457 -47.529  1.00109.57           C
ATOM    209  O   ARG A  36      21.070  -6.230 -48.469  1.00109.57           O
ATOM    210  N   GLY A  37      21.887  -4.675 -47.060  1.00 53.26           N
ATOM    211  CA  GLY A  37      23.220  -4.816 -47.590  1.00 53.26           C
ATOM    212  C   GLY A  37      23.597  -3.670 -48.490  1.00 53.26           C
ATOM    213  O   GLY A  37      24.641  -3.707 -49.140  1.00 53.26           O
ATOM    214  N   TYR A  38      22.709  -2.673 -48.636  1.00119.57           N
ATOM    215  CA  TYR A  38      22.952  -1.499 -49.428  1.00119.57           C
ATOM    216  CB  TYR A  38      21.658  -0.941 -50.026  1.00119.57           C
ATOM    217  CG  TYR A  38      21.217  -2.090 -50.864  1.00119.57           C
ATOM    218  CD1 TYR A  38      21.820  -2.341 -52.075  1.00119.57           C
ATOM    219  CD2 TYR A  38      20.221  -2.931 -50.426  1.00119.57           C
ATOM    220  CE1 TYR A  38      21.424  -3.410 -52.843  1.00119.57           C
ATOM    221  CE2 TYR A  38      19.820  -4.001 -51.190  1.00119.57           C
ATOM    222  CZ  TYR A  38      20.423  -4.242 -52.400  1.00119.57           C
ATOM    223  OH  TYR A  38      20.016  -5.339 -53.187  1.00119.57           O
ATOM    224  C   TYR A  38      23.757  -0.418 -48.750  1.00119.57           C
ATOM    225  O   TYR A  38      24.449   0.333 -49.435  1.00119.57           O
ATOM    226  N   VAL A  39      23.634  -0.241 -47.412  1.00124.42           N
ATOM    227  CA  VAL A  39      24.339   0.824 -46.733  1.00124.42           C
ATOM    228  CB  VAL A  39      23.453   1.824 -46.045  1.00124.42           C
ATOM    229  CG1 VAL A  39      22.797   2.722 -47.094  1.00124.42           C
ATOM    230  CG2 VAL A  39      22.421   1.058 -45.205  1.00124.42           C
ATOM    231  C   VAL A  39      25.241   0.278 -45.672  1.00124.42           C
ATOM    232  O   VAL A  39      24.922  -0.707 -45.009  1.00124.42           O
ATOM    233  N   LYS A  40      26.403   0.940 -45.473  1.00 66.28           N
ATOM    234  CA  LYS A  40      27.342   0.480 -44.490  1.00 66.28           C
ATOM    235  CB  LYS A  40      28.798   0.445 -44.991  1.00 66.28           C
ATOM    236  CG  LYS A  40      29.752  -0.267 -44.028  1.00 66.28           C
ATOM    237  CD  LYS A  40      31.104  -0.635 -44.646  1.00 66.28           C
ATOM    238  CE  LYS A  40      32.069   0.546 -44.763  1.00 66.28           C
ATOM    239  NZ  LYS A  40      33.347   0.100 -45.362  1.00 66.28           N
ATOM    240  C   LYS A  40      27.282   1.391 -43.302  1.00 66.28           C
ATOM    241  O   LYS A  40      27.198   2.612 -43.435  1.00 66.28           O
ATOM    242  N   ALA A  41      27.313   0.792 -42.093  1.00 41.34           N
ATOM    243  CA  ALA A  41      27.240   1.523 -40.862  1.00 41.34           C
ATOM    244  CB  ALA A  41      26.916   0.633 -39.647  1.00 41.34           C
ATOM    245  C   ALA A  41      28.551   2.192 -40.593  1.00 41.34           C
ATOM    246  O   ALA A  41      29.620   1.639 -40.854  1.00 41.34           O
ATOM    247  N   GLY A  42      28.467   3.409 -40.018  1.00 40.69           N
ATOM    248  CA  GLY A  42      29.578   4.246 -39.662  1.00 40.69           C
ATOM    249  C   GLY A  42      29.524   5.442 -40.564  1.00 40.69           C
ATOM    250  O   GLY A  42      29.318   6.562 -40.098  1.00 40.69           O
ATOM    251  N   LEU A  43      29.748   5.228 -41.878  1.00111.40           N
ATOM    252  CA  LEU A  43      29.617   6.244 -42.884  1.00111.40           C
ATOM    253  CB  LEU A  43      30.295   5.875 -44.223  1.00111.40           C
ATOM    254  CG  LEU A  43      29.817   4.571 -44.902  1.00111.40           C
ATOM    255  CD1 LEU A  43      30.574   4.332 -46.219  1.00111.40           C
ATOM    256  CD2 LEU A  43      29.911   3.351 -43.970  1.00111.40           C
ATOM    257  C   LEU A  43      28.157   6.486 -43.137  1.00111.40           C
ATOM    258  O   LEU A  43      27.716   7.625 -43.285  1.00111.40           O
ATOM    259  N   TRP A  44      27.377   5.388 -43.195  1.00 83.07           N
ATOM    260  CA  TRP A  44      25.954   5.420 -43.406  1.00 83.07           C
ATOM    261  CB  TRP A  44      25.160   5.927 -42.191  1.00 83.07           C
ATOM    262  CG  TRP A  44      25.266   5.024 -40.989  1.00 83.07           C
ATOM    263  CD2 TRP A  44      24.532   3.801 -40.833  1.00 83.07           C
ATOM    264  CD1 TRP A  44      26.041   5.158 -39.874  1.00 83.07           C
ATOM    265  NE1 TRP A  44      25.834   4.094 -39.030  1.00 83.07           N
ATOM    266  CE2 TRP A  44      24.907   3.251 -39.606  1.00 83.07           C
ATOM    267  CE3 TRP A  44      23.611   3.194 -41.640  1.00 83.07           C
ATOM    268  CZ2 TRP A  44      24.365   2.080 -39.160  1.00 83.07           C
ATOM    269  CZ3 TRP A  44      23.080   2.002 -41.193  1.00 83.07           C
ATOM    270  CH2 TRP A  44      23.448   1.458 -39.978  1.00 83.07           C
ATOM    271  C   TRP A  44      25.624   6.302 -44.566  1.00 83.07           C
ATOM    272  O   TRP A  44      24.752   7.163 -44.456  1.00 83.07           O
ATOM    273  N   THR A  45      26.295   6.097 -45.718  1.00141.43           N
ATOM    274  CA  THR A  45      26.072   6.953 -46.851  1.00141.43           C
ATOM    275  CB  THR A  45      27.372   7.348 -47.485  1.00141.43           C
ATOM    276  OG1 THR A  45      27.166   8.196 -48.599  1.00141.43           O
ATOM    277  CG2 THR A  45      28.134   6.081 -47.885  1.00141.43           C
ATOM    278  C   THR A  45      25.141   6.304 -47.857  1.00141.43           C
ATOM    279  O   THR A  45      24.940   5.092 -47.882  1.00141.43           O
ATOM    280  N   PRO A  46      24.514   7.178 -48.613  1.00122.65           N
ATOM    281  CA  PRO A  46      23.529   6.909 -49.653  1.00122.65           C
ATOM    282  CD  PRO A  46      24.371   8.528 -48.089  1.00122.65           C
ATOM    283  CB  PRO A  46      22.630   8.137 -49.698  1.00122.65           C
ATOM    284  CG  PRO A  46      23.475   9.261 -49.090  1.00122.65           C
ATOM    285  C   PRO A  46      23.991   6.549 -51.047  1.00122.65           C
ATOM    286  O   PRO A  46      23.166   6.629 -51.957  1.00122.65           O
ATOM    287  N   GLU A  47      25.254   6.155 -51.273  1.00123.78           N
ATOM    288  CA  GLU A  47      25.781   5.953 -52.605  1.00123.78           C
ATOM    289  CB  GLU A  47      27.230   5.438 -52.618  1.00123.78           C
ATOM    290  CG  GLU A  47      27.415   4.107 -51.891  1.00123.78           C
ATOM    291  CD  GLU A  47      27.676   4.418 -50.428  1.00123.78           C
ATOM    292  OE1 GLU A  47      28.870   4.631 -50.092  1.00123.78           O
ATOM    293  OE2 GLU A  47      26.699   4.450 -49.633  1.00123.78           O
ATOM    294  C   GLU A  47      24.964   4.961 -53.388  1.00123.78           C
ATOM    295  O   GLU A  47      25.111   4.866 -54.605  1.00123.78           O
ATOM    296  N   ALA A  48      24.135   4.151 -52.712  1.00 62.32           N
ATOM    297  CA  ALA A  48      23.326   3.130 -53.325  1.00 62.32           C
ATOM    298  CB  ALA A  48      22.511   2.318 -52.304  1.00 62.32           C
ATOM    299  C   ALA A  48      22.358   3.721 -54.306  1.00 62.32           C
ATOM    300  O   ALA A  48      21.919   3.036 -55.227  1.00 62.32           O
ATOM    301  N   VAL A  49      21.948   4.986 -54.118  1.00 58.18           N
ATOM    302  CA  VAL A  49      20.983   5.577 -55.007  1.00 58.18           C
ATOM    303  CB  VAL A  49      20.754   7.033 -54.719  1.00 58.18           C
ATOM    304  CG1 VAL A  49      19.791   7.601 -55.776  1.00 58.18           C
ATOM    305  CG2 VAL A  49      20.245   7.167 -53.274  1.00 58.18           C
ATOM    306  C   VAL A  49      21.494   5.457 -56.415  1.00 58.18           C
ATOM    307  O   VAL A  49      20.701   5.309 -57.343  1.00 58.18           O
ATOM    308  N   ILE A  50      22.810   5.655 -56.622  1.00195.30           N
ATOM    309  CA  ILE A  50      23.457   5.443 -57.895  1.00195.30           C
ATOM    310  CB  ILE A  50      24.756   6.188 -58.002  1.00195.30           C
ATOM    311  CG2 ILE A  50      25.427   5.780 -59.324  1.00195.30           C
ATOM    312  CG1 ILE A  50      24.521   7.703 -57.872  1.00195.30           C
ATOM    313  CD1 ILE A  50      23.616   8.276 -58.961  1.00195.30           C
ATOM    314  C   ILE A  50      23.776   3.994 -58.158  1.00195.30           C
ATOM    315  O   ILE A  50      23.555   3.487 -59.258  1.00195.30           O
ATOM    316  N   GLU A  51      24.359   3.307 -57.146  1.00 58.04           N
ATOM    317  CA  GLU A  51      24.867   1.963 -57.282  1.00 58.04           C
ATOM    318  CB  GLU A  51      25.633   1.493 -56.034  1.00 58.04           C
ATOM    319  CG  GLU A  51      26.947   2.238 -55.796  1.00 58.04           C
ATOM    320  CD  GLU A  51      27.574   1.660 -54.536  1.00 58.04           C
ATOM    321  OE1 GLU A  51      26.836   1.509 -53.526  1.00 58.04           O
ATOM    322  OE2 GLU A  51      28.796   1.354 -54.568  1.00 58.04           O
ATOM    323  C   GLU A  51      23.771   0.973 -57.504  1.00 58.04           C
ATOM    324  O   GLU A  51      23.866   0.134 -58.398  1.00 58.04           O
ATOM    325  N   HIS A  52      22.709   1.028 -56.682  1.00 76.36           N
ATOM    326  CA  HIS A  52      21.629   0.101 -56.833  1.00 76.36           C
ATOM    327  ND1 HIS A  52      23.148  -2.828 -56.759  1.00 76.36           N
ATOM    328  CG  HIS A  52      22.935  -1.805 -55.864  1.00 76.36           C
ATOM    329  CB  HIS A  52      21.666  -1.018 -55.783  1.00 76.36           C
ATOM    330  NE2 HIS A  52      25.019  -2.616 -55.577  1.00 76.36           N
ATOM    331  CD2 HIS A  52      24.087  -1.689 -55.148  1.00 76.36           C
ATOM    332  CE1 HIS A  52      24.410  -3.277 -56.545  1.00 76.36           C
ATOM    333  C   HIS A  52      20.357   0.851 -56.613  1.00 76.36           C
ATOM    334  O   HIS A  52      19.768   0.798 -55.535  1.00 76.36           O
ATOM    335  N   PRO A  53      19.903   1.544 -57.611  1.00 78.67           N
ATOM    336  CA  PRO A  53      18.693   2.305 -57.526  1.00 78.67           C
ATOM    337  CD  PRO A  53      20.682   1.854 -58.795  1.00 78.67           C
ATOM    338  CB  PRO A  53      18.642   3.158 -58.795  1.00 78.67           C
ATOM    339  CG  PRO A  53      19.659   2.498 -59.745  1.00 78.67           C
ATOM    340  C   PRO A  53      17.506   1.419 -57.338  1.00 78.67           C
ATOM    341  O   PRO A  53      16.539   1.847 -56.713  1.00 78.67           O
ATOM    342  N   ASP A  54      17.568   0.176 -57.844  1.00 48.90           N
ATOM    343  CA  ASP A  54      16.449  -0.714 -57.784  1.00 48.90           C
ATOM    344  CB  ASP A  54      16.784  -2.105 -58.345  1.00 48.90           C
ATOM    345  CG  ASP A  54      17.157  -1.966 -59.810  1.00 48.90           C
ATOM    346  OD1 ASP A  54      16.346  -1.393 -60.585  1.00 48.90           O
ATOM    347  OD2 ASP A  54      18.264  -2.444 -60.177  1.00 48.90           O
ATOM    348  C   ASP A  54      16.122  -0.933 -56.345  1.00 48.90           C
ATOM    349  O   ASP A  54      14.952  -0.988 -55.969  1.00 48.90           O
ATOM    350  N   ALA A  55      17.160  -1.097 -55.504  1.00 41.84           N
ATOM    351  CA  ALA A  55      16.938  -1.355 -54.113  1.00 41.84           C
ATOM    352  CB  ALA A  55      18.242  -1.632 -53.351  1.00 41.84           C
ATOM    353  C   ALA A  55      16.291  -0.174 -53.459  1.00 41.84           C
ATOM    354  O   ALA A  55      15.271  -0.306 -52.784  1.00 41.84           O
ATOM    355  N   VAL A  56      16.835   1.032 -53.698  1.00 40.10           N
ATOM    356  CA  VAL A  56      16.331   2.211 -53.053  1.00 40.10           C
ATOM    357  CB  VAL A  56      17.078   3.449 -53.462  1.00 40.10           C
ATOM    358  CG1 VAL A  56      16.470   4.660 -52.735  1.00 40.10           C
ATOM    359  CG2 VAL A  56      18.572   3.238 -53.162  1.00 40.10           C
ATOM    360  C   VAL A  56      14.896   2.380 -53.437  1.00 40.10           C
ATOM    361  O   VAL A  56      14.050   2.717 -52.609  1.00 40.10           O
ATOM    362  N   ARG A  57      14.590   2.132 -54.720  1.00 85.17           N
ATOM    363  CA  ARG A  57      13.261   2.309 -55.234  1.00 85.17           C
ATOM    364  CB  ARG A  57      13.199   2.035 -56.742  1.00 85.17           C
ATOM    365  CG  ARG A  57      11.814   2.242 -57.350  1.00 85.17           C
ATOM    366  CD  ARG A  57      11.766   1.965 -58.853  1.00 85.17           C
ATOM    367  NE  ARG A  57      12.660   2.949 -59.524  1.00 85.17           N
ATOM    368  CZ  ARG A  57      13.984   2.666 -59.696  1.00 85.17           C
ATOM    369  NH1 ARG A  57      14.491   1.483 -59.245  1.00 85.17           N
ATOM    370  NH2 ARG A  57      14.801   3.561 -60.322  1.00 85.17           N
ATOM    371  C   ARG A  57      12.308   1.367 -54.553  1.00 85.17           C
ATOM    372  O   ARG A  57      11.211   1.762 -54.161  1.00 85.17           O
ATOM    373  N   GLN A  58      12.714   0.099 -54.363  1.00 91.23           N
ATOM    374  CA  GLN A  58      11.819  -0.894 -53.838  1.00 91.23           C
ATOM    375  CB  GLN A  58      12.475  -2.287 -53.775  1.00 91.23           C
ATOM    376  CG  GLN A  58      11.491  -3.460 -53.825  1.00 91.23           C
ATOM    377  CD  GLN A  58      10.595  -3.446 -52.602  1.00 91.23           C
ATOM    378  OE1 GLN A  58       9.457  -2.981 -52.659  1.00 91.23           O
ATOM    379  NE2 GLN A  58      11.116  -3.985 -51.468  1.00 91.23           N
ATOM    380  C   GLN A  58      11.419  -0.490 -52.451  1.00 91.23           C
ATOM    381  O   GLN A  58      10.260  -0.645 -52.070  1.00 91.23           O
ATOM    382  N   LEU A  59      12.369   0.041 -51.651  1.00167.75           N
ATOM    383  CA  LEU A  59      12.045   0.438 -50.304  1.00167.75           C
ATOM    384  CB  LEU A  59      13.226   0.973 -49.481  1.00167.75           C
ATOM    385  CG  LEU A  59      14.049  -0.094 -48.749  1.00167.75           C
ATOM    386  CD1 LEU A  59      15.193   0.558 -47.958  1.00167.75           C
ATOM    387  CD2 LEU A  59      13.138  -0.939 -47.844  1.00167.75           C
ATOM    388  C   LEU A  59      11.047   1.546 -50.290  1.00167.75           C
ATOM    389  O   LEU A  59      10.058   1.483 -49.561  1.00167.75           O
ATOM    390  N   HIS A  60      11.262   2.587 -51.114  1.00 55.11           N
ATOM    391  CA  HIS A  60      10.376   3.712 -51.060  1.00 55.11           C
ATOM    392  ND1 HIS A  60      11.935   6.453 -50.453  1.00 55.11           N
ATOM    393  CG  HIS A  60      11.945   5.628 -51.556  1.00 55.11           C
ATOM    394  CB  HIS A  60      10.748   4.851 -52.023  1.00 55.11           C
ATOM    395  NE2 HIS A  60      13.983   6.564 -51.311  1.00 55.11           N
ATOM    396  CD2 HIS A  60      13.204   5.706 -52.067  1.00 55.11           C
ATOM    397  CE1 HIS A  60      13.179   6.988 -50.352  1.00 55.11           C
ATOM    398  C   HIS A  60       8.999   3.232 -51.384  1.00 55.11           C
ATOM    399  O   HIS A  60       8.019   3.713 -50.818  1.00 55.11           O
ATOM    400  N   MET A  61       8.899   2.269 -52.317  1.00 53.21           N
ATOM    401  CA  MET A  61       7.636   1.721 -52.719  1.00 53.21           C
ATOM    402  CB  MET A  61       7.763   0.731 -53.891  1.00 53.21           C
ATOM    403  CG  MET A  61       8.201   1.389 -55.201  1.00 53.21           C
ATOM    404  SD  MET A  61       8.359   0.250 -56.607  1.00 53.21           S
ATOM    405  CE  MET A  61       8.860   1.535 -57.788  1.00 53.21           C
ATOM    406  C   MET A  61       6.989   0.987 -51.580  1.00 53.21           C
ATOM    407  O   MET A  61       5.775   1.064 -51.393  1.00 53.21           O
ATOM    408  N   GLU A  62       7.780   0.242 -50.786  1.00 52.45           N
ATOM    409  CA  GLU A  62       7.228  -0.544 -49.714  1.00 52.45           C
ATOM    410  CB  GLU A  62       8.295  -1.340 -48.953  1.00 52.45           C
ATOM    411  CG  GLU A  62       8.932  -2.451 -49.781  1.00 52.45           C
ATOM    412  CD  GLU A  62      10.106  -2.987 -48.979  1.00 52.45           C
ATOM    413  OE1 GLU A  62      11.231  -2.446 -49.152  1.00 52.45           O
ATOM    414  OE2 GLU A  62       9.893  -3.936 -48.178  1.00 52.45           O
ATOM    415  C   GLU A  62       6.589   0.363 -48.713  1.00 52.45           C
ATOM    416  O   GLU A  62       5.523   0.061 -48.175  1.00 52.45           O
ATOM    417  N   PHE A  63       7.247   1.496 -48.413  1.00121.40           N
ATOM    418  CA  PHE A  63       6.711   2.418 -47.454  1.00121.40           C
ATOM    419  CB  PHE A  63       7.668   3.578 -47.120  1.00121.40           C
ATOM    420  CG  PHE A  63       8.858   3.009 -46.421  1.00121.40           C
ATOM    421  CD1 PHE A  63       8.810   2.753 -45.071  1.00121.40           C
ATOM    422  CD2 PHE A  63      10.014   2.717 -47.109  1.00121.40           C
ATOM    423  CE1 PHE A  63       9.898   2.229 -44.414  1.00121.40           C
ATOM    424  CE2 PHE A  63      11.107   2.193 -46.459  1.00121.40           C
ATOM    425  CZ  PHE A  63      11.050   1.948 -45.108  1.00121.40           C
ATOM    426  C   PHE A  63       5.451   3.002 -48.013  1.00121.40           C
ATOM    427  O   PHE A  63       4.447   3.115 -47.311  1.00121.40           O
ATOM    428  N   LEU A  64       5.473   3.357 -49.313  1.00 38.86           N
ATOM    429  CA  LEU A  64       4.341   3.972 -49.945  1.00 38.86           C
ATOM    430  CB  LEU A  64       4.575   4.257 -51.441  1.00 38.86           C
ATOM    431  CG  LEU A  64       3.369   4.914 -52.133  1.00 38.86           C
ATOM    432  CD1 LEU A  64       3.092   6.311 -51.555  1.00 38.86           C
ATOM    433  CD2 LEU A  64       3.534   4.919 -53.660  1.00 38.86           C
ATOM    434  C   LEU A  64       3.183   3.028 -49.845  1.00 38.86           C
ATOM    435  O   LEU A  64       2.057   3.440 -49.574  1.00 38.86           O
ATOM    436  N   ARG A  65       3.443   1.729 -50.059  1.00 96.51           N
ATOM    437  CA  ARG A  65       2.423   0.717 -49.988  1.00 96.51           C
ATOM    438  CB  ARG A  65       2.960  -0.684 -50.324  1.00 96.51           C
ATOM    439  CG  ARG A  65       1.930  -1.792 -50.100  1.00 96.51           C
ATOM    440  CD  ARG A  65       2.432  -3.190 -50.456  1.00 96.51           C
ATOM    441  NE  ARG A  65       1.396  -4.151 -49.988  1.00 96.51           N
ATOM    442  CZ  ARG A  65       0.280  -4.366 -50.741  1.00 96.51           C
ATOM    443  NH1 ARG A  65       0.105  -3.689 -51.913  1.00 96.51           N
ATOM    444  NH2 ARG A  65      -0.668  -5.247 -50.311  1.00 96.51           N
ATOM    445  C   ARG A  65       1.885   0.668 -48.588  1.00 96.51           C
ATOM    446  O   ARG A  65       0.701   0.424 -48.367  1.00 96.51           O
ATOM    447  N   ALA A  66       2.770   0.892 -47.608  1.00 62.72           N
ATOM    448  CA  ALA A  66       2.512   0.859 -46.194  1.00 62.72           C
ATOM    449  CB  ALA A  66       3.783   1.082 -45.358  1.00 62.72           C
ATOM    450  C   ALA A  66       1.528   1.923 -45.803  1.00 62.72           C
ATOM    451  O   ALA A  66       0.886   1.814 -44.757  1.00 62.72           O
ATOM    452  N   GLY A  67       1.422   3.012 -46.591  1.00 41.31           N
ATOM    453  CA  GLY A  67       0.516   4.065 -46.223  1.00 41.31           C
ATOM    454  C   GLY A  67       1.273   5.337 -45.982  1.00 41.31           C
ATOM    455  O   GLY A  67       0.675   6.354 -45.629  1.00 41.31           O
ATOM    456  N   SER A  68       2.608   5.320 -46.167  1.00 51.84           N
ATOM    457  CA  SER A  68       3.409   6.494 -45.935  1.00 51.84           C
ATOM    458  CB  SER A  68       4.920   6.208 -45.992  1.00 51.84           C
ATOM    459  OG  SER A  68       5.662   7.396 -45.761  1.00 51.84           O
ATOM    460  C   SER A  68       3.091   7.546 -46.962  1.00 51.84           C
ATOM    461  O   SER A  68       2.954   7.267 -48.152  1.00 51.84           O
ATOM    462  N   ASN A  69       2.876   8.784 -46.474  1.00112.03           N
ATOM    463  CA  ASN A  69       2.596   9.969 -47.234  1.00112.03           C
ATOM    464  CB  ASN A  69       1.731  10.964 -46.443  1.00112.03           C
ATOM    465  CG  ASN A  69       0.395  10.276 -46.179  1.00112.03           C
ATOM    466  OD1 ASN A  69      -0.156  10.345 -45.083  1.00112.03           O
ATOM    467  ND2 ASN A  69      -0.146   9.581 -47.215  1.00112.03           N
ATOM    468  C   ASN A  69       3.839  10.678 -47.680  1.00112.03           C
ATOM    469  O   ASN A  69       3.774  11.537 -48.559  1.00112.03           O
ATOM    470  N   VAL A  70       4.988  10.427 -47.018  1.00 59.56           N
ATOM    471  CA  VAL A  70       6.157  11.194 -47.355  1.00 59.56           C
ATOM    472  CB  VAL A  70       6.618  12.068 -46.224  1.00 59.56           C
ATOM    473  CG1 VAL A  70       7.884  12.826 -46.655  1.00 59.56           C
ATOM    474  CG2 VAL A  70       5.451  12.984 -45.811  1.00 59.56           C
ATOM    475  C   VAL A  70       7.308  10.312 -47.733  1.00 59.56           C
ATOM    476  O   VAL A  70       7.602   9.312 -47.080  1.00 59.56           O
ATOM    477  N   MET A  71       8.003  10.688 -48.825  1.00 64.35           N
ATOM    478  CA  MET A  71       9.172   9.978 -49.253  1.00 64.35           C
ATOM    479  CB  MET A  71       9.201   9.717 -50.770  1.00 64.35           C
ATOM    480  CG  MET A  71       8.030   8.891 -51.314  1.00 64.35           C
ATOM    481  SD  MET A  71       7.991   7.146 -50.808  1.00 64.35           S
ATOM    482  CE  MET A  71       7.203   7.440 -49.200  1.00 64.35           C
ATOM    483  C   MET A  71      10.308  10.912 -48.971  1.00 64.35           C
ATOM    484  O   MET A  71      10.541  11.858 -49.723  1.00 64.35           O
ATOM    485  N   GLN A  72      11.051  10.677 -47.873  1.00 46.54           N
ATOM    486  CA  GLN A  72      12.131  11.570 -47.567  1.00 46.54           C
ATOM    487  CB  GLN A  72      12.590  11.535 -46.098  1.00 46.54           C
ATOM    488  CG  GLN A  72      11.539  12.062 -45.117  1.00 46.54           C
ATOM    489  CD  GLN A  72      12.137  12.040 -43.718  1.00 46.54           C
ATOM    490  OE1 GLN A  72      13.176  12.649 -43.468  1.00 46.54           O
ATOM    491  NE2 GLN A  72      11.466  11.323 -42.778  1.00 46.54           N
ATOM    492  C   GLN A  72      13.293  11.199 -48.428  1.00 46.54           C
ATOM    493  O   GLN A  72      13.587  10.022 -48.631  1.00 46.54           O
ATOM    494  N   THR A  73      13.998  12.218 -48.948  1.00 61.90           N
ATOM    495  CA  THR A  73      15.108  11.975 -49.819  1.00 61.90           C
ATOM    496  CB  THR A  73      15.743  13.232 -50.343  1.00 61.90           C
ATOM    497  OG1 THR A  73      16.279  13.995 -49.271  1.00 61.90           O
ATOM    498  CG2 THR A  73      14.680  14.051 -51.092  1.00 61.90           C
ATOM    499  C   THR A  73      16.167  11.231 -49.062  1.00 61.90           C
ATOM    500  O   THR A  73      16.447  11.491 -47.896  1.00 61.90           O
ATOM    501  N   PHE A  74      16.782  10.275 -49.767  1.00167.36           N
ATOM    502  CA  PHE A  74      17.827   9.368 -49.392  1.00167.36           C
ATOM    503  CB  PHE A  74      17.886   8.104 -50.275  1.00167.36           C
ATOM    504  CG  PHE A  74      18.840   7.130 -49.663  1.00167.36           C
ATOM    505  CD1 PHE A  74      18.643   6.667 -48.381  1.00167.36           C
ATOM    506  CD2 PHE A  74      19.909   6.644 -50.381  1.00167.36           C
ATOM    507  CE1 PHE A  74      19.511   5.761 -47.814  1.00167.36           C
ATOM    508  CE2 PHE A  74      20.779   5.738 -49.819  1.00167.36           C
ATOM    509  CZ  PHE A  74      20.586   5.298 -48.532  1.00167.36           C
ATOM    510  C   PHE A  74      19.138  10.105 -49.425  1.00167.36           C
ATOM    511  O   PHE A  74      20.179   9.516 -49.688  1.00167.36           O
ATOM    512  N   THR A  75      19.086  11.445 -49.409  1.00162.88           N
ATOM    513  CA  THR A  75      20.218  12.324 -49.550  1.00162.88           C
ATOM    514  CB  THR A  75      19.696  13.722 -49.762  1.00162.88           C
ATOM    515  OG1 THR A  75      18.770  13.721 -50.838  1.00162.88           O
ATOM    516  CG2 THR A  75      20.832  14.677 -50.113  1.00162.88           C
ATOM    517  C   THR A  75      21.152  12.314 -48.357  1.00162.88           C
ATOM    518  O   THR A  75      20.851  11.756 -47.301  1.00162.88           O
ATOM    519  N   PHE A  76      22.361  12.914 -48.541  1.00142.19           N
ATOM    520  CA  PHE A  76      23.359  13.048 -47.510  1.00142.19           C
ATOM    521  CB  PHE A  76      24.322  11.850 -47.424  1.00142.19           C
ATOM    522  CG  PHE A  76      25.309  11.927 -48.535  1.00142.19           C
ATOM    523  CD1 PHE A  76      24.925  11.810 -49.850  1.00142.19           C
ATOM    524  CD2 PHE A  76      26.632  12.158 -48.246  1.00142.19           C
ATOM    525  CE1 PHE A  76      25.859  11.894 -50.854  1.00142.19           C
ATOM    526  CE2 PHE A  76      27.568  12.239 -49.248  1.00142.19           C
ATOM    527  CZ  PHE A  76      27.183  12.105 -50.558  1.00142.19           C
ATOM    528  C   PHE A  76      24.154  14.289 -47.824  1.00142.19           C
ATOM    529  O   PHE A  76      23.756  15.098 -48.663  1.00142.19           O
ATOM    530  N   SER A  77      25.292  14.511 -47.127  1.00 49.95           N
ATOM    531  CA  SER A  77      26.047  15.701 -47.413  1.00 49.95           C
ATOM    532  CB  SER A  77      26.468  16.478 -46.155  1.00 49.95           C
ATOM    533  OG  SER A  77      27.207  17.636 -46.516  1.00 49.95           O
ATOM    534  C   SER A  77      27.291  15.299 -48.134  1.00 49.95           C
ATOM    535  O   SER A  77      28.137  14.594 -47.584  1.00 49.95           O
ATOM    536  N   ALA A  78      27.451  15.789 -49.379  1.00 49.73           N
ATOM    537  CA  ALA A  78      28.587  15.421 -50.170  1.00 49.73           C
ATOM    538  CB  ALA A  78      28.641  16.125 -51.536  1.00 49.73           C
ATOM    539  C   ALA A  78      29.798  15.803 -49.402  1.00 49.73           C
ATOM    540  O   ALA A  78      29.848  16.848 -48.756  1.00 49.73           O
ATOM    541  N   SER A  79      30.813  14.923 -49.436  1.00181.73           N
ATOM    542  CA  SER A  79      32.009  15.151 -48.692  1.00181.73           C
ATOM    543  CB  SER A  79      32.614  16.552 -48.886  1.00181.73           C
ATOM    544  OG  SER A  79      33.794  16.686 -48.106  1.00181.73           O
ATOM    545  C   SER A  79      31.662  14.977 -47.253  1.00181.73           C
ATOM    546  O   SER A  79      30.537  15.235 -46.828  1.00181.73           O
ATOM    547  N   GLU A  80      32.639  14.507 -46.462  1.00233.49           N
ATOM    548  CA  GLU A  80      32.421  14.296 -45.067  1.00233.49           C
ATOM    549  CB  GLU A  80      32.029  12.853 -44.709  1.00233.49           C
ATOM    550  CG  GLU A  80      30.628  12.472 -45.193  1.00233.49           C
ATOM    551  CD  GLU A  80      29.606  13.142 -44.281  1.00233.49           C
ATOM    552  OE1 GLU A  80      30.014  13.656 -43.205  1.00233.49           O
ATOM    553  OE2 GLU A  80      28.401  13.143 -44.647  1.00233.49           O
ATOM    554  C   GLU A  80      33.717  14.599 -44.408  1.00233.49           C
ATOM    555  O   GLU A  80      34.607  15.189 -45.018  1.00233.49           O
ATOM    556  N   ASP A  81      33.852  14.216 -43.127  1.00114.40           N
ATOM    557  CA  ASP A  81      35.075  14.499 -42.447  1.00114.40           C
ATOM    558  CB  ASP A  81      35.091  13.978 -40.997  1.00114.40           C
ATOM    559  CG  ASP A  81      34.936  12.463 -41.010  1.00114.40           C
ATOM    560  OD1 ASP A  81      34.121  11.956 -41.825  1.00114.40           O
ATOM    561  OD2 ASP A  81      35.643  11.788 -40.215  1.00114.40           O
ATOM    562  C   ASP A  81      36.166  13.823 -43.211  1.00114.40           C
ATOM    563  O   ASP A  81      37.220  14.411 -43.446  1.00114.40           O
ATOM    564  N   ASN A  82      35.930  12.570 -43.645  1.00145.14           N
ATOM    565  CA  ASN A  82      36.935  11.870 -44.386  1.00145.14           C
ATOM    566  CB  ASN A  82      36.809  10.338 -44.332  1.00145.14           C
ATOM    567  CG  ASN A  82      37.239   9.886 -42.942  1.00145.14           C
ATOM    568  OD1 ASN A  82      37.697  10.690 -42.131  1.00145.14           O
ATOM    569  ND2 ASN A  82      37.101   8.563 -42.660  1.00145.14           N
ATOM    570  C   ASN A  82      36.844  12.306 -45.809  1.00145.14           C
ATOM    571  O   ASN A  82      35.821  12.826 -46.253  1.00145.14           O
ATOM    572  N   MET A  83      37.947  12.120 -46.555  1.00130.71           N
ATOM    573  CA  MET A  83      37.995  12.528 -47.926  1.00130.71           C
ATOM    574  CB  MET A  83      39.371  12.299 -48.573  1.00130.71           C
ATOM    575  CG  MET A  83      40.463  13.216 -48.021  1.00130.71           C
ATOM    576  SD  MET A  83      40.233  14.976 -48.415  1.00130.71           S
ATOM    577  CE  MET A  83      40.542  14.786 -50.194  1.00130.71           C
ATOM    578  C   MET A  83      36.997  11.740 -48.708  1.00130.71           C
ATOM    579  O   MET A  83      36.300  12.291 -49.559  1.00130.71           O
ATOM    580  N   GLU A  84      36.882  10.428 -48.432  1.00229.22           N
ATOM    581  CA  GLU A  84      35.974   9.637 -49.208  1.00229.22           C
ATOM    582  CB  GLU A  84      35.925   8.156 -48.797  1.00229.22           C
ATOM    583  CG  GLU A  84      35.000   7.311 -49.678  1.00229.22           C
ATOM    584  CD  GLU A  84      35.014   5.883 -49.150  1.00229.22           C
ATOM    585  OE1 GLU A  84      34.677   5.695 -47.950  1.00229.22           O
ATOM    586  OE2 GLU A  84      35.361   4.962 -49.936  1.00229.22           O
ATOM    587  C   GLU A  84      34.607  10.198 -49.021  1.00229.22           C
ATOM    588  O   GLU A  84      34.177  10.467 -47.901  1.00229.22           O
ATOM    589  N   SER A  85      33.890  10.404 -50.142  1.00179.14           N
ATOM    590  CA  SER A  85      32.570  10.946 -50.057  1.00179.14           C
ATOM    591  CB  SER A  85      32.547  12.471 -49.864  1.00179.14           C
ATOM    592  OG  SER A  85      33.102  13.114 -51.002  1.00179.14           O
ATOM    593  C   SER A  85      31.886  10.651 -51.350  1.00179.14           C
ATOM    594  O   SER A  85      32.495  10.141 -52.288  1.00179.14           O
ATOM    595  N   LYS A  86      30.577  10.949 -51.415  1.00255.02           N
ATOM    596  CA  LYS A  86      29.834  10.731 -52.618  1.00255.02           C
ATOM    597  CB  LYS A  86      28.428  10.155 -52.383  1.00255.02           C
ATOM    598  CG  LYS A  86      28.453   8.702 -51.909  1.00255.02           C
ATOM    599  CD  LYS A  86      29.044   7.740 -52.941  1.00255.02           C
ATOM    600  CE  LYS A  86      30.550   7.900 -53.143  1.00255.02           C
ATOM    601  NZ  LYS A  86      31.031   6.913 -54.135  1.00255.02           N
ATOM    602  C   LYS A  86      29.696  12.059 -53.281  1.00255.02           C
ATOM    603  O   LYS A  86      30.107  13.082 -52.735  1.00255.02           O
ATOM    604  N   TRP A  87      29.123  12.075 -54.498  1.00231.25           N
ATOM    605  CA  TRP A  87      29.020  13.315 -55.203  1.00231.25           C
ATOM    606  CB  TRP A  87      29.487  13.223 -56.671  1.00231.25           C
ATOM    607  CG  TRP A  87      29.670  14.554 -57.366  1.00231.25           C
ATOM    608  CD2 TRP A  87      28.918  15.008 -58.503  1.00231.25           C
ATOM    609  CD1 TRP A  87      30.586  15.529 -57.099  1.00231.25           C
ATOM    610  NE1 TRP A  87      30.447  16.564 -57.990  1.00231.25           N
ATOM    611  CE2 TRP A  87      29.426  16.256 -58.862  1.00231.25           C
ATOM    612  CE3 TRP A  87      27.897  14.428 -59.198  1.00231.25           C
ATOM    613  CZ2 TRP A  87      28.917  16.948 -59.924  1.00231.25           C
ATOM    614  CZ3 TRP A  87      27.378  15.134 -60.261  1.00231.25           C
ATOM    615  CH2 TRP A  87      27.879  16.369 -60.618  1.00231.25           C
ATOM    616  C   TRP A  87      27.586  13.733 -55.170  1.00231.25           C
ATOM    617  O   TRP A  87      26.720  13.018 -54.669  1.00231.25           O
ATOM    618  N   GLU A  88      27.316  14.938 -55.697  1.00 90.81           N
ATOM    619  CA  GLU A  88      26.015  15.534 -55.715  1.00 90.81           C
ATOM    620  CB  GLU A  88      26.000  16.939 -56.342  1.00 90.81           C
ATOM    621  CG  GLU A  88      26.763  17.985 -55.526  1.00 90.81           C
ATOM    622  CD  GLU A  88      26.657  19.315 -56.259  1.00 90.81           C
ATOM    623  OE1 GLU A  88      25.950  19.355 -57.301  1.00 90.81           O
ATOM    624  OE2 GLU A  88      27.273  20.308 -55.788  1.00 90.81           O
ATOM    625  C   GLU A  88      25.117  14.669 -56.531  1.00 90.81           C
ATOM    626  O   GLU A  88      23.907  14.649 -56.319  1.00 90.81           O
ATOM    627  N   ASP A  89      25.695  13.936 -57.497  1.00 71.98           N
ATOM    628  CA  ASP A  89      24.919  13.125 -58.384  1.00 71.98           C
ATOM    629  CB  ASP A  89      25.793  12.319 -59.361  1.00 71.98           C
ATOM    630  CG  ASP A  89      24.886  11.690 -60.409  1.00 71.98           C
ATOM    631  OD1 ASP A  89      23.644  11.872 -60.306  1.00 71.98           O
ATOM    632  OD2 ASP A  89      25.428  11.024 -61.331  1.00 71.98           O
ATOM    633  C   ASP A  89      24.133  12.153 -57.564  1.00 71.98           C
ATOM    634  O   ASP A  89      22.969  11.886 -57.858  1.00 71.98           O
ATOM    635  N   VAL A  90      24.735  11.594 -56.499  1.00 98.35           N
ATOM    636  CA  VAL A  90      23.988  10.642 -55.737  1.00 98.35           C
ATOM    637  CB  VAL A  90      24.771  10.000 -54.627  1.00 98.35           C
ATOM    638  CG1 VAL A  90      25.132  11.061 -53.581  1.00 98.35           C
ATOM    639  CG2 VAL A  90      23.939   8.838 -54.060  1.00 98.35           C
ATOM    640  C   VAL A  90      22.785  11.326 -55.157  1.00 98.35           C
ATOM    641  O   VAL A  90      21.673  10.807 -55.228  1.00 98.35           O
ATOM    642  N   ASN A  91      22.960  12.544 -54.611  1.00 64.01           N
ATOM    643  CA  ASN A  91      21.865  13.228 -53.985  1.00 64.01           C
ATOM    644  CB  ASN A  91      22.269  14.602 -53.427  1.00 64.01           C
ATOM    645  CG  ASN A  91      23.224  14.373 -52.263  1.00 64.01           C
ATOM    646  OD1 ASN A  91      24.182  15.119 -52.070  1.00 64.01           O
ATOM    647  ND2 ASN A  91      22.959  13.304 -51.465  1.00 64.01           N
ATOM    648  C   ASN A  91      20.783  13.445 -54.998  1.00 64.01           C
ATOM    649  O   ASN A  91      19.604  13.261 -54.700  1.00 64.01           O
ATOM    650  N   ALA A  92      21.158  13.856 -56.225  1.00 29.95           N
ATOM    651  CA  ALA A  92      20.198  14.117 -57.262  1.00 29.95           C
ATOM    652  CB  ALA A  92      20.843  14.680 -58.539  1.00 29.95           C
ATOM    653  C   ALA A  92      19.503  12.848 -57.638  1.00 29.95           C
ATOM    654  O   ALA A  92      18.287  12.822 -57.818  1.00 29.95           O
ATOM    655  N   ALA A  93      20.266  11.748 -57.750  1.00 31.45           N
ATOM    656  CA  ALA A  93      19.703  10.495 -58.162  1.00 31.45           C
ATOM    657  CB  ALA A  93      20.750   9.370 -58.241  1.00 31.45           C
ATOM    658  C   ALA A  93      18.682  10.092 -57.148  1.00 31.45           C
ATOM    659  O   ALA A  93      17.636   9.543 -57.493  1.00 31.45           O
ATOM    660  N   ALA A  94      18.979  10.333 -55.858  1.00 42.22           N
ATOM    661  CA  ALA A  94      18.088   9.950 -54.801  1.00 42.22           C
ATOM    662  CB  ALA A  94      18.684  10.216 -53.408  1.00 42.22           C
ATOM    663  C   ALA A  94      16.795  10.706 -54.877  1.00 42.22           C
ATOM    664  O   ALA A  94      15.717  10.114 -54.817  1.00 42.22           O
ATOM    665  N   CYS A  95      16.867  12.036 -55.064  1.00 43.45           N
ATOM    666  CA  CYS A  95      15.687  12.855 -55.052  1.00 43.45           C
ATOM    667  CB  CYS A  95      16.001  14.346 -55.262  1.00 43.45           C
ATOM    668  SG  CYS A  95      16.992  15.044 -53.904  1.00 43.45           S
ATOM    669  C   CYS A  95      14.795  12.403 -56.160  1.00 43.45           C
ATOM    670  O   CYS A  95      13.572  12.384 -56.013  1.00 43.45           O
ATOM    671  N   ASP A  96      15.398  12.038 -57.306  1.00 41.45           N
ATOM    672  CA  ASP A  96      14.648  11.607 -58.451  1.00 41.45           C
ATOM    673  CB  ASP A  96      15.547  11.323 -59.669  1.00 41.45           C
ATOM    674  CG  ASP A  96      16.100  12.649 -60.176  1.00 41.45           C
ATOM    675  OD1 ASP A  96      15.360  13.666 -60.101  1.00 41.45           O
ATOM    676  OD2 ASP A  96      17.266  12.660 -60.653  1.00 41.45           O
ATOM    677  C   ASP A  96      13.921  10.341 -58.126  1.00 41.45           C
ATOM    678  O   ASP A  96      12.730  10.210 -58.407  1.00 41.45           O
ATOM    679  N   LEU A  97      14.614   9.378 -57.491  1.00118.62           N
ATOM    680  CA  LEU A  97      13.987   8.122 -57.202  1.00118.62           C
ATOM    681  CB  LEU A  97      14.954   7.138 -56.507  1.00118.62           C
ATOM    682  CG  LEU A  97      14.368   5.746 -56.187  1.00118.62           C
ATOM    683  CD1 LEU A  97      13.327   5.788 -55.052  1.00118.62           C
ATOM    684  CD2 LEU A  97      13.830   5.075 -57.458  1.00118.62           C
ATOM    685  C   LEU A  97      12.850   8.415 -56.279  1.00118.62           C
ATOM    686  O   LEU A  97      11.758   7.864 -56.419  1.00118.62           O
ATOM    687  N   ALA A  98      13.078   9.319 -55.311  1.00 35.14           N
ATOM    688  CA  ALA A  98      12.049   9.609 -54.356  1.00 35.14           C
ATOM    689  CB  ALA A  98      12.493  10.642 -53.310  1.00 35.14           C
ATOM    690  C   ALA A  98      10.852  10.165 -55.063  1.00 35.14           C
ATOM    691  O   ALA A  98       9.730   9.710 -54.844  1.00 35.14           O
ATOM    692  N   ARG A  99      11.069  11.130 -55.976  1.00130.83           N
ATOM    693  CA  ARG A  99       9.985  11.776 -56.663  1.00130.83           C
ATOM    694  CB  ARG A  99      10.464  12.877 -57.622  1.00130.83           C
ATOM    695  CG  ARG A  99       9.351  13.422 -58.517  1.00130.83           C
ATOM    696  CD  ARG A  99       8.169  14.000 -57.741  1.00130.83           C
ATOM    697  NE  ARG A  99       8.675  15.124 -56.906  1.00130.83           N
ATOM    698  CZ  ARG A  99       7.794  15.871 -56.180  1.00130.83           C
ATOM    699  NH1 ARG A  99       6.460  15.585 -56.229  1.00130.83           N
ATOM    700  NH2 ARG A  99       8.245  16.903 -55.408  1.00130.83           N
ATOM    701  C   ARG A  99       9.223  10.776 -57.471  1.00130.83           C
ATOM    702  O   ARG A  99       7.995  10.830 -57.537  1.00130.83           O
ATOM    703  N   GLU A 100       9.933   9.828 -58.107  1.00 43.46           N
ATOM    704  CA  GLU A 100       9.292   8.861 -58.952  1.00 43.46           C
ATOM    705  CB  GLU A 100      10.305   7.847 -59.513  1.00 43.46           C
ATOM    706  CG  GLU A 100       9.683   6.732 -60.354  1.00 43.46           C
ATOM    707  CD  GLU A 100      10.774   5.706 -60.637  1.00 43.46           C
ATOM    708  OE1 GLU A 100      11.636   5.496 -59.742  1.00 43.46           O
ATOM    709  OE2 GLU A 100      10.761   5.120 -61.752  1.00 43.46           O
ATOM    710  C   GLU A 100       8.295   8.074 -58.157  1.00 43.46           C
ATOM    711  O   GLU A 100       7.145   7.927 -58.567  1.00 43.46           O
ATOM    712  N   VAL A 101       8.717   7.551 -56.991  1.00 34.89           N
ATOM    713  CA  VAL A 101       7.867   6.746 -56.156  1.00 34.89           C
ATOM    714  CB  VAL A 101       8.596   6.131 -54.998  1.00 34.89           C
ATOM    715  CG1 VAL A 101       7.571   5.413 -54.105  1.00 34.89           C
ATOM    716  CG2 VAL A 101       9.697   5.208 -55.547  1.00 34.89           C
ATOM    717  C   VAL A 101       6.770   7.589 -55.590  1.00 34.89           C
ATOM    718  O   VAL A 101       5.621   7.160 -55.501  1.00 34.89           O
ATOM    719  N   ALA A 102       7.099   8.832 -55.201  1.00 27.95           N
ATOM    720  CA  ALA A 102       6.123   9.679 -54.580  1.00 27.95           C
ATOM    721  CB  ALA A 102       6.677  11.071 -54.231  1.00 27.95           C
ATOM    722  C   ALA A 102       4.995   9.865 -55.545  1.00 27.95           C
ATOM    723  O   ALA A 102       3.829   9.872 -55.154  1.00 27.95           O
ATOM    724  N   GLY A 103       5.324  10.004 -56.842  1.00 26.00           N
ATOM    725  CA  GLY A 103       4.353  10.232 -57.876  1.00 26.00           C
ATOM    726  C   GLY A 103       3.408   9.070 -57.978  1.00 26.00           C
ATOM    727  O   GLY A 103       2.234   9.242 -58.302  1.00 26.00           O
ATOM    728  N   LYS A 104       3.903   7.847 -57.723  1.00100.74           N
ATOM    729  CA  LYS A 104       3.125   6.646 -57.852  1.00100.74           C
ATOM    730  CB  LYS A 104       3.928   5.371 -57.538  1.00100.74           C
ATOM    731  CG  LYS A 104       4.833   4.898 -58.679  1.00100.74           C
ATOM    732  CD  LYS A 104       4.060   4.449 -59.922  1.00100.74           C
ATOM    733  CE  LYS A 104       4.947   3.863 -61.023  1.00100.74           C
ATOM    734  NZ  LYS A 104       4.107   3.380 -62.142  1.00100.74           N
ATOM    735  C   LYS A 104       1.947   6.671 -56.923  1.00100.74           C
ATOM    736  O   LYS A 104       0.936   6.027 -57.195  1.00100.74           O
ATOM    737  N   GLY A 105       2.033   7.373 -55.778  1.00 33.75           N
ATOM    738  CA  GLY A 105       0.908   7.307 -54.882  1.00 33.75           C
ATOM    739  C   GLY A 105       0.564   8.667 -54.358  1.00 33.75           C
ATOM    740  O   GLY A 105       0.964   9.691 -54.910  1.00 33.75           O
ATOM    741  N   ASP A 106      -0.239   8.695 -53.273  1.00 62.25           N
ATOM    742  CA  ASP A 106      -0.648   9.933 -52.676  1.00 62.25           C
ATOM    743  CB  ASP A 106      -1.969   9.817 -51.899  1.00 62.25           C
ATOM    744  CG  ASP A 106      -2.353  11.200 -51.398  1.00 62.25           C
ATOM    745  OD1 ASP A 106      -2.241  12.174 -52.187  1.00 62.25           O
ATOM    746  OD2 ASP A 106      -2.746  11.301 -50.206  1.00 62.25           O
ATOM    747  C   ASP A 106       0.409  10.318 -51.689  1.00 62.25           C
ATOM    748  O   ASP A 106       0.222  10.182 -50.480  1.00 62.25           O
ATOM    749  N   ALA A 107       1.553  10.833 -52.182  1.00 39.12           N
ATOM    750  CA  ALA A 107       2.606  11.169 -51.269  1.00 39.12           C
ATOM    751  CB  ALA A 107       3.603  10.022 -51.036  1.00 39.12           C
ATOM    752  C   ALA A 107       3.395  12.323 -51.801  1.00 39.12           C
ATOM    753  O   ALA A 107       3.345  12.644 -52.988  1.00 39.12           O
ATOM    754  N   LEU A 108       4.150  12.980 -50.895  1.00 97.40           N
ATOM    755  CA  LEU A 108       4.959  14.117 -51.229  1.00 97.40           C
ATOM    756  CB  LEU A 108       4.679  15.338 -50.336  1.00 97.40           C
ATOM    757  CG  LEU A 108       3.239  15.876 -50.442  1.00 97.40           C
ATOM    758  CD1 LEU A 108       2.219  14.828 -49.973  1.00 97.40           C
ATOM    759  CD2 LEU A 108       3.089  17.213 -49.698  1.00 97.40           C
ATOM    760  C   LEU A 108       6.396  13.751 -51.006  1.00 97.40           C
ATOM    761  O   LEU A 108       6.707  12.745 -50.371  1.00 97.40           O
ATOM    762  N   VAL A 109       7.321  14.567 -51.552  1.00 36.24           N
ATOM    763  CA  VAL A 109       8.724  14.317 -51.372  1.00 36.24           C
ATOM    764  CB  VAL A 109       9.522  14.455 -52.637  1.00 36.24           C
ATOM    765  CG1 VAL A 109      11.009  14.253 -52.303  1.00 36.24           C
ATOM    766  CG2 VAL A 109       8.972  13.465 -53.678  1.00 36.24           C
ATOM    767  C   VAL A 109       9.221  15.358 -50.419  1.00 36.24           C
ATOM    768  O   VAL A 109       8.730  16.485 -50.422  1.00 36.24           O
ATOM    769  N   ALA A 110      10.189  15.002 -49.548  1.00 37.11           N
ATOM    770  CA  ALA A 110      10.677  15.976 -48.610  1.00 37.11           C
ATOM    771  CB  ALA A 110      10.172  15.750 -47.176  1.00 37.11           C
ATOM    772  C   ALA A 110      12.177  15.919 -48.560  1.00 37.11           C
ATOM    773  O   ALA A 110      12.773  14.842 -48.555  1.00 37.11           O
ATOM    774  N   GLY A 111      12.831  17.099 -48.490  1.00 28.67           N
ATOM    775  CA  GLY A 111      14.267  17.135 -48.433  1.00 28.67           C
ATOM    776  C   GLY A 111      14.660  17.411 -47.014  1.00 28.67           C
ATOM    777  O   GLY A 111      14.012  18.192 -46.319  1.00 28.67           O
ATOM    778  N   GLY A 112      15.767  16.796 -46.546  1.00 36.18           N
ATOM    779  CA  GLY A 112      16.099  16.988 -45.161  1.00 36.18           C
ATOM    780  C   GLY A 112      17.542  17.357 -44.975  1.00 36.18           C
ATOM    781  O   GLY A 112      18.391  17.120 -45.834  1.00 36.18           O
ATOM    782  N   ILE A 113      17.829  17.985 -43.811  1.00132.12           N
ATOM    783  CA  ILE A 113      19.159  18.362 -43.410  1.00132.12           C
ATOM    784  CB  ILE A 113      19.487  19.800 -43.701  1.00132.12           C
ATOM    785  CG2 ILE A 113      18.652  20.685 -42.761  1.00132.12           C
ATOM    786  CG1 ILE A 113      21.002  20.036 -43.608  1.00132.12           C
ATOM    787  CD1 ILE A 113      21.447  21.344 -44.260  1.00132.12           C
ATOM    788  C   ILE A 113      19.244  18.139 -41.921  1.00132.12           C
ATOM    789  O   ILE A 113      18.227  18.208 -41.232  1.00132.12           O
ATOM    790  N   CYS A 114      20.452  17.855 -41.373  1.00 92.01           N
ATOM    791  CA  CYS A 114      20.532  17.579 -39.958  1.00 92.01           C
ATOM    792  CB  CYS A 114      20.513  16.078 -39.626  1.00 92.01           C
ATOM    793  SG  CYS A 114      21.975  15.205 -40.261  1.00 92.01           S
ATOM    794  C   CYS A 114      21.784  18.145 -39.344  1.00 92.01           C
ATOM    795  O   CYS A 114      22.560  18.851 -39.988  1.00 92.01           O
ATOM    796  N   GLN A 115      21.997  17.837 -38.039  1.00 75.73           N
ATOM    797  CA  GLN A 115      23.124  18.366 -37.318  1.00 75.73           C
ATOM    798  CB  GLN A 115      23.073  18.165 -35.792  1.00 75.73           C
ATOM    799  CG  GLN A 115      21.909  18.900 -35.134  1.00 75.73           C
ATOM    800  CD  GLN A 115      22.220  19.090 -33.657  1.00 75.73           C
ATOM    801  OE1 GLN A 115      22.505  18.144 -32.922  1.00 75.73           O
ATOM    802  NE2 GLN A 115      22.176  20.374 -33.209  1.00 75.73           N
ATOM    803  C   GLN A 115      24.384  17.737 -37.812  1.00 75.73           C
ATOM    804  O   GLN A 115      24.535  16.517 -37.826  1.00 75.73           O
ATOM    805  N   THR A 116      25.341  18.589 -38.221  1.00 65.46           N
ATOM    806  CA  THR A 116      26.604  18.131 -38.711  1.00 65.46           C
ATOM    807  CB  THR A 116      26.744  18.274 -40.196  1.00 65.46           C
ATOM    808  OG1 THR A 116      26.565  19.629 -40.574  1.00 65.46           O
ATOM    809  CG2 THR A 116      25.680  17.395 -40.873  1.00 65.46           C
ATOM    810  C   THR A 116      27.656  18.955 -38.038  1.00 65.46           C
ATOM    811  O   THR A 116      27.380  20.058 -37.568  1.00 65.46           O
ATOM    812  N   SER A 117      28.904  18.446 -38.078  1.00 99.17           N
ATOM    813  CA  SER A 117      30.073  18.896 -37.370  1.00 99.17           C
ATOM    814  CB  SER A 117      31.299  18.047 -37.736  1.00 99.17           C
ATOM    815  OG  SER A 117      32.436  18.499 -37.021  1.00 99.17           O
ATOM    816  C   SER A 117      30.385  20.320 -37.696  1.00 99.17           C
ATOM    817  O   SER A 117      31.325  20.900 -37.153  1.00 99.17           O
ATOM    818  N   ILE A 118      29.604  20.931 -38.595  1.00 77.84           N
ATOM    819  CA  ILE A 118      29.819  22.307 -38.915  1.00 77.84           C
ATOM    820  CB  ILE A 118      28.773  22.830 -39.847  1.00 77.84           C
ATOM    821  CG2 ILE A 118      29.337  24.120 -40.458  1.00 77.84           C
ATOM    822  CG1 ILE A 118      28.476  21.819 -40.961  1.00 77.84           C
ATOM    823  CD1 ILE A 118      27.158  22.116 -41.678  1.00 77.84           C
ATOM    824  C   ILE A 118      29.637  23.014 -37.601  1.00 77.84           C
ATOM    825  O   ILE A 118      30.296  24.012 -37.313  1.00 77.84           O
ATOM    826  N   TYR A 119      28.639  22.541 -36.826  1.00189.97           N
ATOM    827  CA  TYR A 119      28.278  22.995 -35.510  1.00189.97           C
ATOM    828  CB  TYR A 119      26.812  22.651 -35.190  1.00189.97           C
ATOM    829  CG  TYR A 119      26.310  23.572 -34.128  1.00189.97           C
ATOM    830  CD1 TYR A 119      26.171  24.909 -34.424  1.00189.97           C
ATOM    831  CD2 TYR A 119      26.003  23.141 -32.859  1.00189.97           C
ATOM    832  CE1 TYR A 119      25.713  25.801 -33.486  1.00189.97           C
ATOM    833  CE2 TYR A 119      25.540  24.032 -31.915  1.00189.97           C
ATOM    834  CZ  TYR A 119      25.387  25.363 -32.230  1.00189.97           C
ATOM    835  OH  TYR A 119      24.912  26.283 -31.271  1.00189.97           O
ATOM    836  C   TYR A 119      29.196  22.418 -34.459  1.00189.97           C
ATOM    837  O   TYR A 119      29.425  23.039 -33.422  1.00189.97           O
ATOM    838  N   LYS A 120      29.692  21.175 -34.665  1.00162.96           N
ATOM    839  CA  LYS A 120      30.487  20.509 -33.662  1.00162.96           C
ATOM    840  CB  LYS A 120      30.907  19.098 -34.116  1.00162.96           C
ATOM    841  CG  LYS A 120      31.600  18.239 -33.050  1.00162.96           C
ATOM    842  CD  LYS A 120      32.983  18.735 -32.620  1.00162.96           C
ATOM    843  CE  LYS A 120      33.607  17.900 -31.501  1.00162.96           C
ATOM    844  NZ  LYS A 120      32.832  18.080 -30.254  1.00162.96           N
ATOM    845  C   LYS A 120      31.733  21.293 -33.364  1.00162.96           C
ATOM    846  O   LYS A 120      31.930  21.755 -32.244  1.00162.96           O
ATOM    847  N   TYR A 121      32.566  21.529 -34.392  1.00142.41           N
ATOM    848  CA  TYR A 121      33.786  22.284 -34.316  1.00142.41           C
ATOM    849  CB  TYR A 121      34.605  22.326 -35.620  1.00142.41           C
ATOM    850  CG  TYR A 121      35.326  21.028 -35.743  1.00142.41           C
ATOM    851  CD1 TYR A 121      34.692  19.910 -36.225  1.00142.41           C
ATOM    852  CD2 TYR A 121      36.649  20.931 -35.375  1.00142.41           C
ATOM    853  CE1 TYR A 121      35.360  18.714 -36.340  1.00142.41           C
ATOM    854  CE2 TYR A 121      37.326  19.739 -35.486  1.00142.41           C
ATOM    855  CZ  TYR A 121      36.681  18.627 -35.970  1.00142.41           C
ATOM    856  OH  TYR A 121      37.371  17.402 -36.086  1.00142.41           O
ATOM    857  C   TYR A 121      33.385  23.675 -33.962  1.00142.41           C
ATOM    858  O   TYR A 121      34.205  24.481 -33.531  1.00142.41           O
ATOM    859  N   GLN A 122      32.087  23.984 -34.144  1.00170.61           N
ATOM    860  CA  GLN A 122      31.553  25.294 -33.919  1.00170.61           C
ATOM    861  CB  GLN A 122      31.871  25.849 -32.519  1.00170.61           C
ATOM    862  CG  GLN A 122      31.280  25.019 -31.378  1.00170.61           C
ATOM    863  CD  GLN A 122      29.766  25.184 -31.393  1.00170.61           C
ATOM    864  OE1 GLN A 122      29.064  24.609 -30.563  1.00170.61           O
ATOM    865  NE2 GLN A 122      29.246  25.989 -32.358  1.00170.61           N
ATOM    866  C   GLN A 122      32.078  26.264 -34.921  1.00170.61           C
ATOM    867  O   GLN A 122      32.796  27.202 -34.581  1.00170.61           O
ATOM    868  N   LYS A 123      31.742  26.017 -36.209  1.00198.95           N
ATOM    869  CA  LYS A 123      32.131  26.903 -37.269  1.00198.95           C
ATOM    870  CB  LYS A 123      32.312  26.192 -38.620  1.00198.95           C
ATOM    871  CG  LYS A 123      33.555  25.303 -38.656  1.00198.95           C
ATOM    872  CD  LYS A 123      34.843  26.084 -38.394  1.00198.95           C
ATOM    873  CE  LYS A 123      36.106  25.224 -38.418  1.00198.95           C
ATOM    874  NZ  LYS A 123      37.273  26.043 -38.021  1.00198.95           N
ATOM    875  C   LYS A 123      31.098  27.980 -37.459  1.00198.95           C
ATOM    876  O   LYS A 123      30.533  28.140 -38.539  1.00198.95           O
ATOM    877  N   ASP A 124      30.876  28.800 -36.418  1.00138.80           N
ATOM    878  CA  ASP A 124      30.005  29.942 -36.497  1.00138.80           C
ATOM    879  CB  ASP A 124      30.575  31.068 -37.381  1.00138.80           C
ATOM    880  CG  ASP A 124      31.825  31.624 -36.712  1.00138.80           C
ATOM    881  OD1 ASP A 124      32.036  31.319 -35.508  1.00138.80           O
ATOM    882  OD2 ASP A 124      32.585  32.359 -37.397  1.00138.80           O
ATOM    883  C   ASP A 124      28.653  29.594 -37.037  1.00138.80           C
ATOM    884  O   ASP A 124      28.279  28.429 -37.154  1.00138.80           O
ATOM    885  N   GLU A 125      27.817  30.644 -37.179  1.00 88.16           N
ATOM    886  CA  GLU A 125      26.526  30.593 -37.803  1.00 88.16           C
ATOM    887  CB  GLU A 125      25.630  31.768 -37.380  1.00 88.16           C
ATOM    888  CG  GLU A 125      24.243  31.746 -38.022  1.00 88.16           C
ATOM    889  CD  GLU A 125      23.534  33.038 -37.638  1.00 88.16           C
ATOM    890  OE1 GLU A 125      23.489  33.349 -36.418  1.00 88.16           O
ATOM    891  OE2 GLU A 125      23.037  33.736 -38.562  1.00 88.16           O
ATOM    892  C   GLU A 125      26.652  30.662 -39.298  1.00 88.16           C
ATOM    893  O   GLU A 125      25.945  29.962 -40.016  1.00 88.16           O
ATOM    894  N   ALA A 126      27.541  31.545 -39.804  1.00 46.07           N
ATOM    895  CA  ALA A 126      27.641  31.800 -41.217  1.00 46.07           C
ATOM    896  CB  ALA A 126      28.601  32.959 -41.537  1.00 46.07           C
ATOM    897  C   ALA A 126      28.128  30.609 -41.986  1.00 46.07           C
ATOM    898  O   ALA A 126      27.503  30.198 -42.963  1.00 46.07           O
ATOM    899  N   ARG A 127      29.246  30.002 -41.546  1.00119.44           N
ATOM    900  CA  ARG A 127      29.829  28.915 -42.279  1.00119.44           C
ATOM    901  CB  ARG A 127      31.124  28.404 -41.624  1.00119.44           C
ATOM    902  CG  ARG A 127      31.737  27.183 -42.312  1.00119.44           C
ATOM    903  CD  ARG A 127      32.885  26.560 -41.514  1.00119.44           C
ATOM    904  NE  ARG A 127      33.324  25.331 -42.231  1.00119.44           N
ATOM    905  CZ  ARG A 127      34.270  25.411 -43.212  1.00119.44           C
ATOM    906  NH1 ARG A 127      34.813  26.619 -43.540  1.00119.44           N
ATOM    907  NH2 ARG A 127      34.675  24.281 -43.861  1.00119.44           N
ATOM    908  C   ARG A 127      28.869  27.772 -42.300  1.00119.44           C
ATOM    909  O   ARG A 127      28.580  27.201 -43.351  1.00119.44           O
ATOM    910  N   ILE A 128      28.314  27.453 -41.120  1.00106.95           N
ATOM    911  CA  ILE A 128      27.435  26.337 -40.940  1.00106.95           C
ATOM    912  CB  ILE A 128      26.987  26.190 -39.508  1.00106.95           C
ATOM    913  CG2 ILE A 128      28.230  26.101 -38.608  1.00106.95           C
ATOM    914  CG1 ILE A 128      26.102  27.361 -39.083  1.00106.95           C
ATOM    915  CD1 ILE A 128      25.422  27.086 -37.754  1.00106.95           C
ATOM    916  C   ILE A 128      26.211  26.536 -41.788  1.00106.95           C
ATOM    917  O   ILE A 128      25.738  25.602 -42.434  1.00106.95           O
ATOM    918  N   LYS A 129      25.683  27.774 -41.834  1.00166.69           N
ATOM    919  CA  LYS A 129      24.471  28.070 -42.544  1.00166.69           C
ATOM    920  CB  LYS A 129      24.067  29.558 -42.543  1.00166.69           C
ATOM    921  CG  LYS A 129      23.510  30.121 -41.235  1.00166.69           C
ATOM    922  CD  LYS A 129      22.250  29.433 -40.720  1.00166.69           C
ATOM    923  CE  LYS A 129      21.512  30.257 -39.668  1.00166.69           C
ATOM    924  NZ  LYS A 129      20.924  31.464 -40.290  1.00166.69           N
ATOM    925  C   LYS A 129      24.677  27.752 -43.984  1.00166.69           C
ATOM    926  O   LYS A 129      23.745  27.353 -44.678  1.00166.69           O
ATOM    927  N   LYS A 130      25.910  27.942 -44.474  1.00126.11           N
ATOM    928  CA  LYS A 130      26.188  27.759 -45.865  1.00126.11           C
ATOM    929  CB  LYS A 130      27.666  28.016 -46.201  1.00126.11           C
ATOM    930  CG  LYS A 130      27.999  27.832 -47.681  1.00126.11           C
ATOM    931  CD  LYS A 130      29.357  28.414 -48.082  1.00126.11           C
ATOM    932  CE  LYS A 130      30.552  27.699 -47.445  1.00126.11           C
ATOM    933  NZ  LYS A 130      30.578  27.951 -45.986  1.00126.11           N
ATOM    934  C   LYS A 130      25.865  26.352 -46.260  1.00126.11           C
ATOM    935  O   LYS A 130      25.311  26.124 -47.335  1.00126.11           O
ATOM    936  N   LEU A 131      26.183  25.364 -45.402  1.00 70.47           N
ATOM    937  CA  LEU A 131      25.946  24.015 -45.816  1.00 70.47           C
ATOM    938  CB  LEU A 131      26.503  22.943 -44.865  1.00 70.47           C
ATOM    939  CG  LEU A 131      28.046  22.930 -44.847  1.00 70.47           C
ATOM    940  CD1 LEU A 131      28.602  21.651 -44.199  1.00 70.47           C
ATOM    941  CD2 LEU A 131      28.623  23.185 -46.249  1.00 70.47           C
ATOM    942  C   LEU A 131      24.484  23.784 -46.047  1.00 70.47           C
ATOM    943  O   LEU A 131      24.099  23.226 -47.072  1.00 70.47           O
ATOM    944  N   PHE A 132      23.620  24.282 -45.147  1.00 82.57           N
ATOM    945  CA  PHE A 132      22.203  24.086 -45.265  1.00 82.57           C
ATOM    946  CB  PHE A 132      21.429  24.847 -44.174  1.00 82.57           C
ATOM    947  CG  PHE A 132      21.635  24.123 -42.888  1.00 82.57           C
ATOM    948  CD1 PHE A 132      22.858  24.135 -42.258  1.00 82.57           C
ATOM    949  CD2 PHE A 132      20.611  23.398 -42.324  1.00 82.57           C
ATOM    950  CE1 PHE A 132      23.048  23.458 -41.076  1.00 82.57           C
ATOM    951  CE2 PHE A 132      20.796  22.721 -41.142  1.00 82.57           C
ATOM    952  CZ  PHE A 132      22.015  22.750 -40.513  1.00 82.57           C
ATOM    953  C   PHE A 132      21.776  24.615 -46.600  1.00 82.57           C
ATOM    954  O   PHE A 132      20.904  24.041 -47.252  1.00 82.57           O
ATOM    955  N   ARG A 133      22.352  25.756 -47.021  1.00 91.81           N
ATOM    956  CA  ARG A 133      22.039  26.350 -48.291  1.00 91.81           C
ATOM    957  CB  ARG A 133      22.725  27.711 -48.493  1.00 91.81           C
ATOM    958  CG  ARG A 133      22.205  28.814 -47.570  1.00 91.81           C
ATOM    959  CD  ARG A 133      21.125  29.686 -48.214  1.00 91.81           C
ATOM    960  NE  ARG A 133      21.739  30.352 -49.397  1.00 91.81           N
ATOM    961  CZ  ARG A 133      22.418  31.526 -49.245  1.00 91.81           C
ATOM    962  NH1 ARG A 133      22.565  32.073 -48.003  1.00 91.81           N
ATOM    963  NH2 ARG A 133      22.950  32.154 -50.334  1.00 91.81           N
ATOM    964  C   ARG A 133      22.511  25.462 -49.404  1.00 91.81           C
ATOM    965  O   ARG A 133      21.828  25.302 -50.415  1.00 91.81           O
ATOM    966  N   GLN A 134      23.696  24.845 -49.243  1.00 72.84           N
ATOM    967  CA  GLN A 134      24.261  24.066 -50.307  1.00 72.84           C
ATOM    968  CB  GLN A 134      25.599  23.419 -49.907  1.00 72.84           C
ATOM    969  CG  GLN A 134      26.320  22.725 -51.063  1.00 72.84           C
ATOM    970  CD  GLN A 134      27.029  23.800 -51.873  1.00 72.84           C
ATOM    971  OE1 GLN A 134      27.985  24.416 -51.402  1.00 72.84           O
ATOM    972  NE2 GLN A 134      26.549  24.041 -53.122  1.00 72.84           N
ATOM    973  C   GLN A 134      23.312  22.956 -50.631  1.00 72.84           C
ATOM    974  O   GLN A 134      23.065  22.657 -51.798  1.00 72.84           O
ATOM    975  N   GLN A 135      22.770  22.306 -49.589  1.00 49.86           N
ATOM    976  CA  GLN A 135      21.847  21.220 -49.735  1.00 49.86           C
ATOM    977  CB  GLN A 135      21.602  20.493 -48.402  1.00 49.86           C
ATOM    978  CG  GLN A 135      22.883  19.879 -47.835  1.00 49.86           C
ATOM    979  CD  GLN A 135      22.558  19.181 -46.522  1.00 49.86           C
ATOM    980  OE1 GLN A 135      21.660  18.344 -46.452  1.00 49.86           O
ATOM    981  NE2 GLN A 135      23.317  19.533 -45.450  1.00 49.86           N
ATOM    982  C   GLN A 135      20.536  21.729 -50.249  1.00 49.86           C
ATOM    983  O   GLN A 135      19.868  21.074 -51.049  1.00 49.86           O
ATOM    984  N   LEU A 136      20.141  22.935 -49.808  1.00 47.82           N
ATOM    985  CA  LEU A 136      18.868  23.493 -50.155  1.00 47.82           C
ATOM    986  CB  LEU A 136      18.656  24.895 -49.559  1.00 47.82           C
ATOM    987  CG  LEU A 136      17.292  25.507 -49.920  1.00 47.82           C
ATOM    988  CD1 LEU A 136      16.136  24.690 -49.324  1.00 47.82           C
ATOM    989  CD2 LEU A 136      17.231  26.996 -49.540  1.00 47.82           C
ATOM    990  C   LEU A 136      18.777  23.622 -51.643  1.00 47.82           C
ATOM    991  O   LEU A 136      17.724  23.367 -52.227  1.00 47.82           O
ATOM    992  N   GLU A 137      19.889  23.986 -52.305  1.00 71.09           N
ATOM    993  CA  GLU A 137      19.827  24.247 -53.717  1.00 71.09           C
ATOM    994  CB  GLU A 137      21.193  24.595 -54.336  1.00 71.09           C
ATOM    995  CG  GLU A 137      22.220  23.460 -54.292  1.00 71.09           C
ATOM    996  CD  GLU A 137      23.436  23.898 -55.098  1.00 71.09           C
ATOM    997  OE1 GLU A 137      23.458  25.077 -55.541  1.00 71.09           O
ATOM    998  OE2 GLU A 137      24.358  23.060 -55.284  1.00 71.09           O
ATOM    999  C   GLU A 137      19.306  23.043 -54.445  1.00 71.09           C
ATOM   1000  O   GLU A 137      18.402  23.164 -55.271  1.00 71.09           O
ATOM   1001  N   VAL A 138      19.826  21.840 -54.138  1.00 32.10           N
ATOM   1002  CA  VAL A 138      19.405  20.663 -54.846  1.00 32.10           C
ATOM   1003  CB  VAL A 138      20.098  19.418 -54.368  1.00 32.10           C
ATOM   1004  CG1 VAL A 138      19.490  18.205 -55.093  1.00 32.10           C
ATOM   1005  CG2 VAL A 138      21.612  19.578 -54.591  1.00 32.10           C
ATOM   1006  C   VAL A 138      17.935  20.479 -54.626  1.00 32.10           C
ATOM   1007  O   VAL A 138      17.190  20.173 -55.555  1.00 32.10           O
ATOM   1008  N   PHE A 139      17.472  20.694 -53.383  1.00 59.92           N
ATOM   1009  CA  PHE A 139      16.085  20.504 -53.069  1.00 59.92           C
ATOM   1010  CB  PHE A 139      15.738  20.739 -51.588  1.00 59.92           C
ATOM   1011  CG  PHE A 139      16.412  19.665 -50.809  1.00 59.92           C
ATOM   1012  CD1 PHE A 139      16.000  18.356 -50.924  1.00 59.92           C
ATOM   1013  CD2 PHE A 139      17.439  19.966 -49.946  1.00 59.92           C
ATOM   1014  CE1 PHE A 139      16.616  17.357 -50.208  1.00 59.92           C
ATOM   1015  CE2 PHE A 139      18.057  18.971 -49.227  1.00 59.92           C
ATOM   1016  CZ  PHE A 139      17.647  17.665 -49.355  1.00 59.92           C
ATOM   1017  C   PHE A 139      15.268  21.456 -53.878  1.00 59.92           C
ATOM   1018  O   PHE A 139      14.161  21.120 -54.297  1.00 59.92           O
ATOM   1019  N   ALA A 140      15.767  22.692 -54.074  1.00 29.45           N
ATOM   1020  CA  ALA A 140      15.028  23.660 -54.835  1.00 29.45           C
ATOM   1021  CB  ALA A 140      15.716  25.034 -54.878  1.00 29.45           C
ATOM   1022  C   ALA A 140      14.888  23.190 -56.251  1.00 29.45           C
ATOM   1023  O   ALA A 140      13.799  23.226 -56.822  1.00 29.45           O
ATOM   1024  N   TRP A 141      15.986  22.687 -56.843  1.00 65.18           N
ATOM   1025  CA  TRP A 141      15.969  22.304 -58.227  1.00 65.18           C
ATOM   1026  CB  TRP A 141      17.359  21.908 -58.753  1.00 65.18           C
ATOM   1027  CG  TRP A 141      18.267  23.111 -58.872  1.00 65.18           C
ATOM   1028  CD2 TRP A 141      18.250  24.010 -59.992  1.00 65.18           C
ATOM   1029  CD1 TRP A 141      19.196  23.599 -58.000  1.00 65.18           C
ATOM   1030  NE1 TRP A 141      19.755  24.750 -58.505  1.00 65.18           N
ATOM   1031  CE2 TRP A 141      19.181  25.013 -59.731  1.00 65.18           C
ATOM   1032  CE3 TRP A 141      17.512  24.001 -61.141  1.00 65.18           C
ATOM   1033  CZ2 TRP A 141      19.390  26.029 -60.621  1.00 65.18           C
ATOM   1034  CZ3 TRP A 141      17.729  25.024 -62.038  1.00 65.18           C
ATOM   1035  CH2 TRP A 141      18.650  26.019 -61.783  1.00 65.18           C
ATOM   1036  C   TRP A 141      14.996  21.187 -58.434  1.00 65.18           C
ATOM   1037  O   TRP A 141      14.352  21.094 -59.477  1.00 65.18           O
ATOM   1038  N   LYS A 142      14.909  20.270 -57.463  1.00162.04           N
ATOM   1039  CA  LYS A 142      13.993  19.167 -57.507  1.00162.04           C
ATOM   1040  CB  LYS A 142      14.379  18.042 -56.538  1.00162.04           C
ATOM   1041  CG  LYS A 142      15.701  17.409 -56.969  1.00162.04           C
ATOM   1042  CD  LYS A 142      15.652  16.866 -58.398  1.00162.04           C
ATOM   1043  CE  LYS A 142      17.030  16.706 -59.040  1.00162.04           C
ATOM   1044  NZ  LYS A 142      17.973  16.110 -58.071  1.00162.04           N
ATOM   1045  C   LYS A 142      12.588  19.615 -57.232  1.00162.04           C
ATOM   1046  O   LYS A 142      11.634  18.907 -57.558  1.00162.04           O
ATOM   1047  N   ASN A 143      12.424  20.787 -56.588  1.00 72.09           N
ATOM   1048  CA  ASN A 143      11.120  21.289 -56.249  1.00 72.09           C
ATOM   1049  CB  ASN A 143      10.236  21.579 -57.477  1.00 72.09           C
ATOM   1050  CG  ASN A 143       9.087  22.479 -57.039  1.00 72.09           C
ATOM   1051  OD1 ASN A 143       9.224  23.702 -57.003  1.00 72.09           O
ATOM   1052  ND2 ASN A 143       7.919  21.867 -56.707  1.00 72.09           N
ATOM   1053  C   ASN A 143      10.415  20.297 -55.374  1.00 72.09           C
ATOM   1054  O   ASN A 143       9.309  19.851 -55.673  1.00 72.09           O
ATOM   1055  N   VAL A 144      11.059  19.928 -54.249  1.00 42.38           N
ATOM   1056  CA  VAL A 144      10.490  19.002 -53.309  1.00 42.38           C
ATOM   1057  CB  VAL A 144      11.417  18.640 -52.183  1.00 42.38           C
ATOM   1058  CG1 VAL A 144      12.644  17.920 -52.764  1.00 42.38           C
ATOM   1059  CG2 VAL A 144      11.757  19.920 -51.401  1.00 42.38           C
ATOM   1060  C   VAL A 144       9.273  19.634 -52.701  1.00 42.38           C
ATOM   1061  O   VAL A 144       9.127  20.853 -52.677  1.00 42.38           O
ATOM   1062  N   ASP A 145       8.346  18.793 -52.205  1.00 69.95           N
ATOM   1063  CA  ASP A 145       7.101  19.248 -51.652  1.00 69.95           C
ATOM   1064  CB  ASP A 145       6.158  18.086 -51.308  1.00 69.95           C
ATOM   1065  CG  ASP A 145       5.693  17.509 -52.637  1.00 69.95           C
ATOM   1066  OD1 ASP A 145       5.347  18.318 -53.539  1.00 69.95           O
ATOM   1067  OD2 ASP A 145       5.695  16.257 -52.778  1.00 69.95           O
ATOM   1068  C   ASP A 145       7.311  20.083 -50.416  1.00 69.95           C
ATOM   1069  O   ASP A 145       6.526  21.000 -50.171  1.00 69.95           O
ATOM   1070  N   PHE A 146       8.325  19.769 -49.575  1.00183.43           N
ATOM   1071  CA  PHE A 146       8.560  20.559 -48.387  1.00183.43           C
ATOM   1072  CB  PHE A 146       7.438  20.442 -47.332  1.00183.43           C
ATOM   1073  CG  PHE A 146       7.341  19.044 -46.820  1.00183.43           C
ATOM   1074  CD1 PHE A 146       6.606  18.096 -47.495  1.00183.43           C
ATOM   1075  CD2 PHE A 146       7.984  18.679 -45.660  1.00183.43           C
ATOM   1076  CE1 PHE A 146       6.514  16.809 -47.019  1.00183.43           C
ATOM   1077  CE2 PHE A 146       7.894  17.393 -45.178  1.00183.43           C
ATOM   1078  CZ  PHE A 146       7.157  16.454 -45.858  1.00183.43           C
ATOM   1079  C   PHE A 146       9.879  20.157 -47.774  1.00183.43           C
ATOM   1080  O   PHE A 146      10.500  19.189 -48.209  1.00183.43           O
ATOM   1081  N   LEU A 147      10.349  20.909 -46.747  1.00131.22           N
ATOM   1082  CA  LEU A 147      11.639  20.665 -46.139  1.00131.22           C
ATOM   1083  CB  LEU A 147      12.535  21.922 -46.073  1.00131.22           C
ATOM   1084  CG  LEU A 147      13.110  22.441 -47.411  1.00131.22           C
ATOM   1085  CD1 LEU A 147      14.191  21.508 -47.966  1.00131.22           C
ATOM   1086  CD2 LEU A 147      12.018  22.743 -48.443  1.00131.22           C
ATOM   1087  C   LEU A 147      11.502  20.197 -44.712  1.00131.22           C
ATOM   1088  O   LEU A 147      10.524  20.498 -44.029  1.00131.22           O
ATOM   1089  N   ILE A 148      12.496  19.408 -44.233  1.00 76.79           N
ATOM   1090  CA  ILE A 148      12.496  18.952 -42.866  1.00 76.79           C
ATOM   1091  CB  ILE A 148      12.134  17.500 -42.721  1.00 76.79           C
ATOM   1092  CG2 ILE A 148      12.368  17.091 -41.258  1.00 76.79           C
ATOM   1093  CG1 ILE A 148      10.695  17.252 -43.208  1.00 76.79           C
ATOM   1094  CD1 ILE A 148      10.332  15.772 -43.331  1.00 76.79           C
ATOM   1095  C   ILE A 148      13.871  19.125 -42.272  1.00 76.79           C
ATOM   1096  O   ILE A 148      14.849  18.559 -42.762  1.00 76.79           O
ATOM   1097  N   ALA A 149      13.990  19.905 -41.175  1.00 60.59           N
ATOM   1098  CA  ALA A 149      15.278  20.012 -40.542  1.00 60.59           C
ATOM   1099  CB  ALA A 149      15.563  21.409 -39.964  1.00 60.59           C
ATOM   1100  C   ALA A 149      15.228  19.057 -39.390  1.00 60.59           C
ATOM   1101  O   ALA A 149      14.795  19.410 -38.294  1.00 60.59           O
ATOM   1102  N   GLU A 150      15.736  17.829 -39.604  1.00 74.89           N
ATOM   1103  CA  GLU A 150      15.606  16.791 -38.621  1.00 74.89           C
ATOM   1104  CB  GLU A 150      15.050  15.488 -39.221  1.00 74.89           C
ATOM   1105  CG  GLU A 150      15.908  14.932 -40.358  1.00 74.89           C
ATOM   1106  CD  GLU A 150      15.172  13.754 -40.979  1.00 74.89           C
ATOM   1107  OE1 GLU A 150      13.923  13.848 -41.120  1.00 74.89           O
ATOM   1108  OE2 GLU A 150      15.845  12.746 -41.322  1.00 74.89           O
ATOM   1109  C   GLU A 150      16.920  16.471 -37.973  1.00 74.89           C
ATOM   1110  O   GLU A 150      17.921  17.160 -38.160  1.00 74.89           O
ATOM   1111  N   TYR A 151      16.915  15.405 -37.140  1.00140.68           N
ATOM   1112  CA  TYR A 151      18.091  14.944 -36.450  1.00140.68           C
ATOM   1113  CB  TYR A 151      19.151  14.299 -37.361  1.00140.68           C
ATOM   1114  CG  TYR A 151      18.671  12.984 -37.866  1.00140.68           C
ATOM   1115  CD1 TYR A 151      18.811  11.858 -37.090  1.00140.68           C
ATOM   1116  CD2 TYR A 151      18.102  12.869 -39.113  1.00140.68           C
ATOM   1117  CE1 TYR A 151      18.380  10.635 -37.542  1.00140.68           C
ATOM   1118  CE2 TYR A 151      17.670  11.645 -39.569  1.00140.68           C
ATOM   1119  CZ  TYR A 151      17.809  10.525 -38.786  1.00140.68           C
ATOM   1120  OH  TYR A 151      17.367   9.270 -39.254  1.00140.68           O
ATOM   1121  C   TYR A 151      18.788  16.094 -35.779  1.00140.68           C
ATOM   1122  O   TYR A 151      19.917  16.416 -36.149  1.00140.68           O
ATOM   1123  N   PHE A 152      18.142  16.757 -34.793  1.00109.44           N
ATOM   1124  CA  PHE A 152      18.786  17.857 -34.113  1.00109.44           C
ATOM   1125  CB  PHE A 152      18.193  19.238 -34.446  1.00109.44           C
ATOM   1126  CG  PHE A 152      18.982  19.861 -35.545  1.00109.44           C
ATOM   1127  CD1 PHE A 152      18.922  19.418 -36.845  1.00109.44           C
ATOM   1128  CD2 PHE A 152      19.785  20.937 -35.245  1.00109.44           C
ATOM   1129  CE1 PHE A 152      19.673  20.034 -37.821  1.00109.44           C
ATOM   1130  CE2 PHE A 152      20.536  21.556 -36.213  1.00109.44           C
ATOM   1131  CZ  PHE A 152      20.482  21.101 -37.507  1.00109.44           C
ATOM   1132  C   PHE A 152      18.755  17.724 -32.615  1.00109.44           C
ATOM   1133  O   PHE A 152      17.795  17.224 -32.029  1.00109.44           O
ATOM   1134  N   GLU A 153      19.921  18.005 -31.986  1.00121.92           N
ATOM   1135  CA  GLU A 153      20.091  18.100 -30.556  1.00121.92           C
ATOM   1136  CB  GLU A 153      21.382  17.406 -30.094  1.00121.92           C
ATOM   1137  CG  GLU A 153      21.343  15.902 -30.382  1.00121.92           C
ATOM   1138  CD  GLU A 153      22.639  15.261 -29.908  1.00121.92           C
ATOM   1139  OE1 GLU A 153      22.862  15.198 -28.669  1.00121.92           O
ATOM   1140  OE2 GLU A 153      23.424  14.816 -30.787  1.00121.92           O
ATOM   1141  C   GLU A 153      20.092  19.505 -30.014  1.00121.92           C
ATOM   1142  O   GLU A 153      19.654  19.738 -28.890  1.00121.92           O
ATOM   1143  N   HIS A 154      20.643  20.474 -30.776  1.00 91.42           N
ATOM   1144  CA  HIS A 154      20.812  21.808 -30.265  1.00 91.42           C
ATOM   1145  ND1 HIS A 154      23.883  20.483 -30.787  1.00 91.42           N
ATOM   1146  CG  HIS A 154      23.324  21.494 -30.038  1.00 91.42           C
ATOM   1147  CB  HIS A 154      22.216  22.379 -30.529  1.00 91.42           C
ATOM   1148  NE2 HIS A 154      24.947  20.489 -28.836  1.00 91.42           N
ATOM   1149  CD2 HIS A 154      23.985  21.483 -28.849  1.00 91.42           C
ATOM   1150  CE1 HIS A 154      24.849  19.916 -30.021  1.00 91.42           C
ATOM   1151  C   HIS A 154      19.860  22.696 -30.994  1.00 91.42           C
ATOM   1152  O   HIS A 154      19.968  22.887 -32.203  1.00 91.42           O
ATOM   1153  N   VAL A 155      18.927  23.315 -30.253  1.00122.97           N
ATOM   1154  CA  VAL A 155      17.930  24.139 -30.862  1.00122.97           C
ATOM   1155  CB  VAL A 155      17.065  24.807 -29.843  1.00122.97           C
ATOM   1156  CG1 VAL A 155      16.020  25.667 -30.566  1.00122.97           C
ATOM   1157  CG2 VAL A 155      16.516  23.748 -28.877  1.00122.97           C
ATOM   1158  C   VAL A 155      18.660  25.226 -31.561  1.00122.97           C
ATOM   1159  O   VAL A 155      18.308  25.595 -32.676  1.00122.97           O
ATOM   1160  N   GLU A 156      19.751  25.711 -30.940  1.00116.30           N
ATOM   1161  CA  GLU A 156      20.487  26.845 -31.416  1.00116.30           C
ATOM   1162  CB  GLU A 156      21.805  27.017 -30.635  1.00116.30           C
ATOM   1163  CG  GLU A 156      21.633  27.677 -29.258  1.00116.30           C
ATOM   1164  CD  GLU A 156      20.657  26.886 -28.388  1.00116.30           C
ATOM   1165  OE1 GLU A 156      20.623  25.630 -28.473  1.00116.30           O
ATOM   1166  OE2 GLU A 156      19.921  27.549 -27.610  1.00116.30           O
ATOM   1167  C   GLU A 156      20.810  26.629 -32.867  1.00116.30           C
ATOM   1168  O   GLU A 156      20.551  27.503 -33.692  1.00116.30           O
ATOM   1169  N   GLU A 157      21.340  25.446 -33.227  1.00 68.75           N
ATOM   1170  CA  GLU A 157      21.633  25.142 -34.602  1.00 68.75           C
ATOM   1171  CB  GLU A 157      22.478  23.861 -34.736  1.00 68.75           C
ATOM   1172  CG  GLU A 157      22.859  23.528 -36.179  1.00 68.75           C
ATOM   1173  CD  GLU A 157      23.695  22.257 -36.167  1.00 68.75           C
ATOM   1174  OE1 GLU A 157      23.330  21.310 -35.420  1.00 68.75           O
ATOM   1175  OE2 GLU A 157      24.714  22.218 -36.907  1.00 68.75           O
ATOM   1176  C   GLU A 157      20.373  24.942 -35.399  1.00 68.75           C
ATOM   1177  O   GLU A 157      20.214  25.502 -36.483  1.00 68.75           O
ATOM   1178  N   ALA A 158      19.407  24.186 -34.847  1.00 41.34           N
ATOM   1179  CA  ALA A 158      18.223  23.827 -35.578  1.00 41.34           C
ATOM   1180  CB  ALA A 158      17.229  23.026 -34.724  1.00 41.34           C
ATOM   1181  C   ALA A 158      17.545  25.085 -36.004  1.00 41.34           C
ATOM   1182  O   ALA A 158      17.051  25.187 -37.126  1.00 41.34           O
ATOM   1183  N   VAL A 159      17.537  26.095 -35.122  1.00 33.78           N
ATOM   1184  CA  VAL A 159      16.887  27.333 -35.417  1.00 33.78           C
ATOM   1185  CB  VAL A 159      17.043  28.348 -34.324  1.00 33.78           C
ATOM   1186  CG1 VAL A 159      16.384  29.664 -34.776  1.00 33.78           C
ATOM   1187  CG2 VAL A 159      16.453  27.763 -33.030  1.00 33.78           C
ATOM   1188  C   VAL A 159      17.525  27.892 -36.644  1.00 33.78           C
ATOM   1189  O   VAL A 159      16.857  28.465 -37.501  1.00 33.78           O
ATOM   1190  N   TRP A 160      18.854  27.744 -36.753  1.00 93.81           N
ATOM   1191  CA  TRP A 160      19.576  28.260 -37.876  1.00 93.81           C
ATOM   1192  CB  TRP A 160      21.092  28.152 -37.650  1.00 93.81           C
ATOM   1193  CG  TRP A 160      21.548  29.168 -36.623  1.00 93.81           C
ATOM   1194  CD2 TRP A 160      22.697  29.045 -35.770  1.00 93.81           C
ATOM   1195  CD1 TRP A 160      20.960  30.357 -36.300  1.00 93.81           C
ATOM   1196  NE1 TRP A 160      21.673  30.983 -35.307  1.00 93.81           N
ATOM   1197  CE2 TRP A 160      22.745  30.187 -34.969  1.00 93.81           C
ATOM   1198  CE3 TRP A 160      23.627  28.060 -35.651  1.00 93.81           C
ATOM   1199  CZ2 TRP A 160      23.731  30.358 -34.040  1.00 93.81           C
ATOM   1200  CZ3 TRP A 160      24.629  28.243 -34.726  1.00 93.81           C
ATOM   1201  CH2 TRP A 160      24.683  29.369 -33.933  1.00 93.81           C
ATOM   1202  C   TRP A 160      19.146  27.559 -39.130  1.00 93.81           C
ATOM   1203  O   TRP A 160      18.976  28.194 -40.171  1.00 93.81           O
ATOM   1204  N   ALA A 161      18.948  26.228 -39.066  1.00 44.98           N
ATOM   1205  CA  ALA A 161      18.565  25.481 -40.232  1.00 44.98           C
ATOM   1206  CB  ALA A 161      18.413  23.978 -39.943  1.00 44.98           C
ATOM   1207  C   ALA A 161      17.235  25.959 -40.730  1.00 44.98           C
ATOM   1208  O   ALA A 161      17.085  26.261 -41.911  1.00 44.98           O
ATOM   1209  N   VAL A 162      16.244  26.103 -39.830  1.00 37.25           N
ATOM   1210  CA  VAL A 162      14.927  26.493 -40.244  1.00 37.25           C
ATOM   1211  CB  VAL A 162      13.996  26.689 -39.083  1.00 37.25           C
ATOM   1212  CG1 VAL A 162      12.635  27.163 -39.617  1.00 37.25           C
ATOM   1213  CG2 VAL A 162      13.932  25.382 -38.273  1.00 37.25           C
ATOM   1214  C   VAL A 162      15.049  27.808 -40.944  1.00 37.25           C
ATOM   1215  O   VAL A 162      14.467  28.014 -42.009  1.00 37.25           O
ATOM   1216  N   GLU A 163      15.850  28.725 -40.374  1.00 35.44           N
ATOM   1217  CA  GLU A 163      16.001  30.022 -40.959  1.00 35.44           C
ATOM   1218  CB  GLU A 163      16.925  30.943 -40.146  1.00 35.44           C
ATOM   1219  CG  GLU A 163      16.339  31.341 -38.789  1.00 35.44           C
ATOM   1220  CD  GLU A 163      17.338  32.247 -38.083  1.00 35.44           C
ATOM   1221  OE1 GLU A 163      18.146  32.905 -38.790  1.00 35.44           O
ATOM   1222  OE2 GLU A 163      17.306  32.293 -36.824  1.00 35.44           O
ATOM   1223  C   GLU A 163      16.591  29.883 -42.330  1.00 35.44           C
ATOM   1224  O   GLU A 163      16.103  30.499 -43.277  1.00 35.44           O
ATOM   1225  N   VAL A 164      17.644  29.055 -42.494  1.00104.04           N
ATOM   1226  CA  VAL A 164      18.235  28.980 -43.803  1.00104.04           C
ATOM   1227  CB  VAL A 164      19.482  28.146 -43.915  1.00104.04           C
ATOM   1228  CG1 VAL A 164      20.559  28.775 -43.028  1.00104.04           C
ATOM   1229  CG2 VAL A 164      19.176  26.671 -43.623  1.00104.04           C
ATOM   1230  C   VAL A 164      17.240  28.416 -44.769  1.00104.04           C
ATOM   1231  O   VAL A 164      17.156  28.868 -45.910  1.00104.04           O
ATOM   1232  N   LEU A 165      16.469  27.398 -44.343  1.00103.51           N
ATOM   1233  CA  LEU A 165      15.506  26.755 -45.203  1.00103.51           C
ATOM   1234  CB  LEU A 165      14.921  25.451 -44.629  1.00103.51           C
ATOM   1235  CG  LEU A 165      15.878  24.247 -44.734  1.00103.51           C
ATOM   1236  CD1 LEU A 165      16.100  23.849 -46.203  1.00103.51           C
ATOM   1237  CD2 LEU A 165      17.202  24.497 -44.002  1.00103.51           C
ATOM   1238  C   LEU A 165      14.358  27.653 -45.567  1.00103.51           C
ATOM   1239  O   LEU A 165      13.849  27.586 -46.685  1.00103.51           O
ATOM   1240  N   LYS A 166      13.933  28.538 -44.651  1.00115.93           N
ATOM   1241  CA  LYS A 166      12.774  29.355 -44.881  1.00115.93           C
ATOM   1242  CB  LYS A 166      12.509  30.336 -43.732  1.00115.93           C
ATOM   1243  CG  LYS A 166      11.181  31.075 -43.869  1.00115.93           C
ATOM   1244  CD  LYS A 166      10.709  31.695 -42.556  1.00115.93           C
ATOM   1245  CE  LYS A 166      11.831  32.361 -41.755  1.00115.93           C
ATOM   1246  NZ  LYS A 166      12.326  33.557 -42.471  1.00115.93           N
ATOM   1247  C   LYS A 166      12.983  30.130 -46.142  1.00115.93           C
ATOM   1248  O   LYS A 166      12.027  30.541 -46.798  1.00115.93           O
ATOM   1249  N   GLU A 167      14.255  30.321 -46.527  1.00 80.08           N
ATOM   1250  CA  GLU A 167      14.581  31.078 -47.699  1.00 80.08           C
ATOM   1251  CB  GLU A 167      16.076  31.004 -48.049  1.00 80.08           C
ATOM   1252  CG  GLU A 167      16.451  31.804 -49.298  1.00 80.08           C
ATOM   1253  CD  GLU A 167      17.949  31.645 -49.526  1.00 80.08           C
ATOM   1254  OE1 GLU A 167      18.594  30.914 -48.729  1.00 80.08           O
ATOM   1255  OE2 GLU A 167      18.465  32.242 -50.509  1.00 80.08           O
ATOM   1256  C   GLU A 167      13.828  30.503 -48.865  1.00 80.08           C
ATOM   1257  O   GLU A 167      13.426  31.238 -49.765  1.00 80.08           O
ATOM   1258  N   SER A 168      13.625  29.174 -48.883  1.00 47.56           N
ATOM   1259  CA  SER A 168      12.951  28.505 -49.966  1.00 47.56           C
ATOM   1260  CB  SER A 168      13.022  26.968 -49.857  1.00 47.56           C
ATOM   1261  OG  SER A 168      12.338  26.517 -48.697  1.00 47.56           O
ATOM   1262  C   SER A 168      11.499  28.887 -50.028  1.00 47.56           C
ATOM   1263  O   SER A 168      10.870  28.756 -51.078  1.00 47.56           O
ATOM   1264  N   ASP A 169      10.923  29.383 -48.918  1.00 52.77           N
ATOM   1265  CA  ASP A 169       9.529  29.732 -48.897  1.00 52.77           C
ATOM   1266  CB  ASP A 169       9.132  30.738 -49.993  1.00 52.77           C
ATOM   1267  CG  ASP A 169       9.741  32.088 -49.635  1.00 52.77           C
ATOM   1268  OD1 ASP A 169      10.373  32.182 -48.549  1.00 52.77           O
ATOM   1269  OD2 ASP A 169       9.578  33.045 -50.440  1.00 52.77           O
ATOM   1270  C   ASP A 169       8.694  28.497 -49.064  1.00 52.77           C
ATOM   1271  O   ASP A 169       7.549  28.564 -49.508  1.00 52.77           O
ATOM   1272  N   ARG A 170       9.235  27.328 -48.669  1.00127.73           N
ATOM   1273  CA  ARG A 170       8.485  26.105 -48.728  1.00127.73           C
ATOM   1274  CB  ARG A 170       9.278  24.925 -49.318  1.00127.73           C
ATOM   1275  CG  ARG A 170       9.794  25.214 -50.729  1.00127.73           C
ATOM   1276  CD  ARG A 170      10.229  23.979 -51.519  1.00127.73           C
ATOM   1277  NE  ARG A 170       9.023  23.478 -52.234  1.00127.73           N
ATOM   1278  CZ  ARG A 170       8.637  24.070 -53.403  1.00127.73           C
ATOM   1279  NH1 ARG A 170       9.359  25.111 -53.912  1.00127.73           N
ATOM   1280  NH2 ARG A 170       7.524  23.629 -54.059  1.00127.73           N
ATOM   1281  C   ARG A 170       8.162  25.768 -47.304  1.00127.73           C
ATOM   1282  O   ARG A 170       8.800  26.287 -46.389  1.00127.73           O
ATOM   1283  N   PRO A 171       7.196  24.925 -47.059  1.00136.65           N
ATOM   1284  CA  PRO A 171       6.840  24.617 -45.701  1.00136.65           C
ATOM   1285  CD  PRO A 171       6.095  24.692 -47.974  1.00136.65           C
ATOM   1286  CB  PRO A 171       5.534  23.818 -45.778  1.00136.65           C
ATOM   1287  CG  PRO A 171       5.315  23.561 -47.284  1.00136.65           C
ATOM   1288  C   PRO A 171       7.976  23.943 -44.998  1.00136.65           C
ATOM   1289  O   PRO A 171       8.723  23.205 -45.640  1.00136.65           O
ATOM   1290  N   VAL A 172       8.153  24.215 -43.686  1.00100.73           N
ATOM   1291  CA  VAL A 172       9.245  23.608 -42.981  1.00100.73           C
ATOM   1292  CB  VAL A 172      10.308  24.590 -42.576  1.00100.73           C
ATOM   1293  CG1 VAL A 172       9.678  25.643 -41.650  1.00100.73           C
ATOM   1294  CG2 VAL A 172      11.470  23.814 -41.932  1.00100.73           C
ATOM   1295  C   VAL A 172       8.742  22.923 -41.744  1.00100.73           C
ATOM   1296  O   VAL A 172       8.104  23.527 -40.883  1.00100.73           O
ATOM   1297  N   ALA A 173       9.049  21.616 -41.628  1.00 45.52           N
ATOM   1298  CA  ALA A 173       8.691  20.835 -40.478  1.00 45.52           C
ATOM   1299  CB  ALA A 173       8.144  19.439 -40.824  1.00 45.52           C
ATOM   1300  C   ALA A 173       9.975  20.656 -39.721  1.00 45.52           C
ATOM   1301  O   ALA A 173      11.046  20.573 -40.320  1.00 45.52           O
ATOM   1302  N   VAL A 174       9.909  20.627 -38.375  1.00107.47           N
ATOM   1303  CA  VAL A 174      11.095  20.537 -37.573  1.00107.47           C
ATOM   1304  CB  VAL A 174      11.358  21.780 -36.776  1.00107.47           C
ATOM   1305  CG1 VAL A 174      11.583  22.948 -37.751  1.00107.47           C
ATOM   1306  CG2 VAL A 174      10.185  21.996 -35.805  1.00107.47           C
ATOM   1307  C   VAL A 174      10.968  19.415 -36.586  1.00107.47           C
ATOM   1308  O   VAL A 174       9.908  19.195 -35.998  1.00107.47           O
ATOM   1309  N   THR A 175      12.074  18.661 -36.399  1.00 56.42           N
ATOM   1310  CA  THR A 175      12.116  17.587 -35.440  1.00 56.42           C
ATOM   1311  CB  THR A 175      11.769  16.253 -36.037  1.00 56.42           C
ATOM   1312  OG1 THR A 175      12.662  15.942 -37.096  1.00 56.42           O
ATOM   1313  CG2 THR A 175      10.324  16.299 -36.558  1.00 56.42           C
ATOM   1314  C   THR A 175      13.506  17.488 -34.862  1.00 56.42           C
ATOM   1315  O   THR A 175      14.499  17.701 -35.556  1.00 56.42           O
ATOM   1316  N   MET A 176      13.615  17.147 -33.556  1.00 57.30           N
ATOM   1317  CA  MET A 176      14.911  17.035 -32.930  1.00 57.30           C
ATOM   1318  CB  MET A 176      15.232  18.202 -31.982  1.00 57.30           C
ATOM   1319  CG  MET A 176      15.454  19.529 -32.709  1.00 57.30           C
ATOM   1320  SD  MET A 176      15.839  20.933 -31.622  1.00 57.30           S
ATOM   1321  CE  MET A 176      17.438  20.279 -31.067  1.00 57.30           C
ATOM   1322  C   MET A 176      14.973  15.773 -32.118  1.00 57.30           C
ATOM   1323  O   MET A 176      14.059  15.459 -31.360  1.00 57.30           O
ATOM   1324  N   CYS A 177      16.084  15.015 -32.234  1.00 64.90           N
ATOM   1325  CA  CYS A 177      16.193  13.792 -31.482  1.00 64.90           C
ATOM   1326  CB  CYS A 177      17.226  12.815 -32.075  1.00 64.90           C
ATOM   1327  SG  CYS A 177      18.882  13.546 -32.270  1.00 64.90           S
ATOM   1328  C   CYS A 177      16.589  14.133 -30.073  1.00 64.90           C
ATOM   1329  O   CYS A 177      17.738  13.940 -29.672  1.00 64.90           O
ATOM   1330  N   ILE A 178      15.619  14.626 -29.269  1.00109.42           N
ATOM   1331  CA  ILE A 178      15.915  15.024 -27.914  1.00109.42           C
ATOM   1332  CB  ILE A 178      16.104  16.515 -27.776  1.00109.42           C
ATOM   1333  CG2 ILE A 178      17.375  16.884 -28.561  1.00109.42           C
ATOM   1334  CG1 ILE A 178      14.860  17.305 -28.229  1.00109.42           C
ATOM   1335  CD1 ILE A 178      13.659  17.211 -27.289  1.00109.42           C
ATOM   1336  C   ILE A 178      14.851  14.538 -26.955  1.00109.42           C
ATOM   1337  O   ILE A 178      13.701  14.319 -27.331  1.00109.42           O
ATOM   1338  N   GLY A 179      15.226  14.360 -25.665  1.00 45.31           N
ATOM   1339  CA  GLY A 179      14.362  13.788 -24.656  1.00 45.31           C
ATOM   1340  C   GLY A 179      13.491  14.810 -23.981  1.00 45.31           C
ATOM   1341  O   GLY A 179      13.497  16.001 -24.284  1.00 45.31           O
ATOM   1342  N   PRO A 180      12.739  14.316 -23.024  1.00 90.98           N
ATOM   1343  CA  PRO A 180      11.854  15.154 -22.266  1.00 90.98           C
ATOM   1344  CD  PRO A 180      12.254  12.946 -23.095  1.00 90.98           C
ATOM   1345  CB  PRO A 180      10.985  14.206 -21.445  1.00 90.98           C
ATOM   1346  CG  PRO A 180      10.927  12.936 -22.316  1.00 90.98           C
ATOM   1347  C   PRO A 180      12.656  16.132 -21.470  1.00 90.98           C
ATOM   1348  O   PRO A 180      12.061  17.025 -20.869  1.00 90.98           O
ATOM   1349  N   GLU A 181      13.985  15.920 -21.368  1.00 88.61           N
ATOM   1350  CA  GLU A 181      14.846  16.815 -20.639  1.00 88.61           C
ATOM   1351  CB  GLU A 181      16.236  16.216 -20.364  1.00 88.61           C
ATOM   1352  CG  GLU A 181      16.209  15.046 -19.382  1.00 88.61           C
ATOM   1353  CD  GLU A 181      17.634  14.549 -19.182  1.00 88.61           C
ATOM   1354  OE1 GLU A 181      18.259  14.107 -20.183  1.00 88.61           O
ATOM   1355  OE2 GLU A 181      18.118  14.607 -18.020  1.00 88.61           O
ATOM   1356  C   GLU A 181      15.082  18.122 -21.346  1.00 88.61           C
ATOM   1357  O   GLU A 181      14.841  19.185 -20.775  1.00 88.61           O
ATOM   1358  N   GLY A 182      15.541  18.085 -22.618  1.00 45.88           N
ATOM   1359  CA  GLY A 182      15.832  19.315 -23.310  1.00 45.88           C
ATOM   1360  C   GLY A 182      17.020  19.127 -24.218  1.00 45.88           C
ATOM   1361  O   GLY A 182      17.762  18.153 -24.115  1.00 45.88           O
ATOM   1362  N   ASP A 183      17.273  20.130 -25.089  1.00105.21           N
ATOM   1363  CA  ASP A 183      18.304  20.058 -26.090  1.00105.21           C
ATOM   1364  CB  ASP A 183      18.284  21.246 -27.077  1.00105.21           C
ATOM   1365  CG  ASP A 183      18.646  22.537 -26.362  1.00105.21           C
ATOM   1366  OD1 ASP A 183      17.747  23.147 -25.728  1.00105.21           O
ATOM   1367  OD2 ASP A 183      19.833  22.944 -26.465  1.00105.21           O
ATOM   1368  C   ASP A 183      19.648  19.997 -25.418  1.00105.21           C
ATOM   1369  O   ASP A 183      19.751  20.084 -24.197  1.00105.21           O
ATOM   1370  N   MET A 184      20.721  19.820 -26.220  1.00 57.14           N
ATOM   1371  CA  MET A 184      22.073  19.656 -25.742  1.00 57.14           C
ATOM   1372  CB  MET A 184      23.094  19.423 -26.871  1.00 57.14           C
ATOM   1373  CG  MET A 184      23.043  18.016 -27.471  1.00 57.14           C
ATOM   1374  SD  MET A 184      23.654  16.704 -26.364  1.00 57.14           S
ATOM   1375  CE  MET A 184      22.259  16.764 -25.202  1.00 57.14           C
ATOM   1376  C   MET A 184      22.505  20.875 -24.988  1.00 57.14           C
ATOM   1377  O   MET A 184      23.234  20.780 -24.001  1.00 57.14           O
ATOM   1378  N   HIS A 185      22.075  22.056 -25.450  1.00104.11           N
ATOM   1379  CA  HIS A 185      22.390  23.319 -24.843  1.00104.11           C
ATOM   1380  ND1 HIS A 185      24.276  25.261 -26.663  1.00104.11           N
ATOM   1381  CG  HIS A 185      23.046  24.665 -26.828  1.00104.11           C
ATOM   1382  CB  HIS A 185      22.040  24.525 -25.723  1.00104.11           C
ATOM   1383  NE2 HIS A 185      24.180  24.586 -28.778  1.00104.11           N
ATOM   1384  CD2 HIS A 185      23.006  24.257 -28.125  1.00104.11           C
ATOM   1385  CE1 HIS A 185      24.913  25.187 -27.859  1.00104.11           C
ATOM   1386  C   HIS A 185      21.703  23.413 -23.513  1.00104.11           C
ATOM   1387  O   HIS A 185      22.006  24.301 -22.715  1.00104.11           O
ATOM   1388  N   ASP A 186      20.772  22.473 -23.246  1.00118.84           N
ATOM   1389  CA  ASP A 186      20.012  22.388 -22.024  1.00118.84           C
ATOM   1390  CB  ASP A 186      20.848  22.748 -20.778  1.00118.84           C
ATOM   1391  CG  ASP A 186      20.140  22.220 -19.535  1.00118.84           C
ATOM   1392  OD1 ASP A 186      19.210  21.385 -19.695  1.00118.84           O
ATOM   1393  OD2 ASP A 186      20.524  22.640 -18.411  1.00118.84           O
ATOM   1394  C   ASP A 186      18.776  23.249 -22.028  1.00118.84           C
ATOM   1395  O   ASP A 186      18.213  23.531 -20.972  1.00118.84           O
ATOM   1396  N   ILE A 187      18.272  23.656 -23.209  1.00 63.02           N
ATOM   1397  CA  ILE A 187      17.019  24.367 -23.215  1.00 63.02           C
ATOM   1398  CB  ILE A 187      16.887  25.353 -24.338  1.00 63.02           C
ATOM   1399  CG2 ILE A 187      15.435  25.862 -24.377  1.00 63.02           C
ATOM   1400  CG1 ILE A 187      17.937  26.464 -24.144  1.00 63.02           C
ATOM   1401  CD1 ILE A 187      18.118  27.378 -25.351  1.00 63.02           C
ATOM   1402  C   ILE A 187      15.915  23.346 -23.299  1.00 63.02           C
ATOM   1403  O   ILE A 187      16.006  22.378 -24.051  1.00 63.02           O
ATOM   1404  N   THR A 188      14.836  23.544 -22.507  1.00114.73           N
ATOM   1405  CA  THR A 188      13.751  22.599 -22.394  1.00114.73           C
ATOM   1406  CB  THR A 188      12.753  22.960 -21.331  1.00114.73           C
ATOM   1407  OG1 THR A 188      12.112  24.187 -21.647  1.00114.73           O
ATOM   1408  CG2 THR A 188      13.490  23.077 -19.987  1.00114.73           C
ATOM   1409  C   THR A 188      13.005  22.492 -23.689  1.00114.73           C
ATOM   1410  O   THR A 188      13.103  23.344 -24.569  1.00114.73           O
ATOM   1411  N   PRO A 189      12.263  21.421 -23.822  1.00 94.71           N
ATOM   1412  CA  PRO A 189      11.524  21.152 -25.022  1.00 94.71           C
ATOM   1413  CD  PRO A 189      12.438  20.231 -23.013  1.00 94.71           C
ATOM   1414  CB  PRO A 189      10.959  19.738 -24.873  1.00 94.71           C
ATOM   1415  CG  PRO A 189      11.233  19.362 -23.405  1.00 94.71           C
ATOM   1416  C   PRO A 189      10.526  22.215 -25.356  1.00 94.71           C
ATOM   1417  O   PRO A 189      10.412  22.556 -26.533  1.00 94.71           O
ATOM   1418  N   GLY A 190       9.824  22.782 -24.354  1.00 33.04           N
ATOM   1419  CA  GLY A 190       8.825  23.759 -24.662  1.00 33.04           C
ATOM   1420  C   GLY A 190       9.487  24.917 -25.339  1.00 33.04           C
ATOM   1421  O   GLY A 190       9.035  25.372 -26.387  1.00 33.04           O
ATOM   1422  N   GLU A 191      10.616  25.391 -24.785  1.00 95.05           N
ATOM   1423  CA  GLU A 191      11.308  26.512 -25.355  1.00 95.05           C
ATOM   1424  CB  GLU A 191      12.613  26.867 -24.625  1.00 95.05           C
ATOM   1425  CG  GLU A 191      12.432  27.875 -23.499  1.00 95.05           C
ATOM   1426  CD  GLU A 191      12.442  29.231 -24.192  1.00 95.05           C
ATOM   1427  OE1 GLU A 191      13.458  29.529 -24.878  1.00 95.05           O
ATOM   1428  OE2 GLU A 191      11.434  29.974 -24.063  1.00 95.05           O
ATOM   1429  C   GLU A 191      11.698  26.189 -26.753  1.00 95.05           C
ATOM   1430  O   GLU A 191      11.594  27.025 -27.648  1.00 95.05           O
ATOM   1431  N   CYS A 192      12.148  24.951 -26.984  1.00 98.37           N
ATOM   1432  CA  CYS A 192      12.625  24.614 -28.289  1.00 98.37           C
ATOM   1433  CB  CYS A 192      13.090  23.155 -28.385  1.00 98.37           C
ATOM   1434  SG  CYS A 192      13.802  22.782 -30.008  1.00 98.37           S
ATOM   1435  C   CYS A 192      11.517  24.816 -29.274  1.00 98.37           C
ATOM   1436  O   CYS A 192      11.683  25.535 -30.256  1.00 98.37           O
ATOM   1437  N   ALA A 193      10.324  24.262 -28.990  1.00 49.22           N
ATOM   1438  CA  ALA A 193       9.256  24.327 -29.944  1.00 49.22           C
ATOM   1439  CB  ALA A 193       7.962  23.680 -29.425  1.00 49.22           C
ATOM   1440  C   ALA A 193       8.953  25.764 -30.234  1.00 49.22           C
ATOM   1441  O   ALA A 193       8.781  26.128 -31.398  1.00 49.22           O
ATOM   1442  N   VAL A 194       8.901  26.629 -29.195  1.00135.11           N
ATOM   1443  CA  VAL A 194       8.572  27.993 -29.492  1.00135.11           C
ATOM   1444  CB  VAL A 194       8.405  28.887 -28.289  1.00135.11           C
ATOM   1445  CG1 VAL A 194       7.237  28.344 -27.460  1.00135.11           C
ATOM   1446  CG2 VAL A 194       9.721  29.022 -27.511  1.00135.11           C
ATOM   1447  C   VAL A 194       9.618  28.586 -30.383  1.00135.11           C
ATOM   1448  O   VAL A 194       9.316  29.107 -31.455  1.00135.11           O
ATOM   1449  N   ARG A 195      10.897  28.440 -30.012  1.00124.75           N
ATOM   1450  CA  ARG A 195      11.952  29.065 -30.760  1.00124.75           C
ATOM   1451  CB  ARG A 195      13.330  28.753 -30.158  1.00124.75           C
ATOM   1452  CG  ARG A 195      13.474  29.325 -28.745  1.00124.75           C
ATOM   1453  CD  ARG A 195      14.722  28.849 -28.007  1.00124.75           C
ATOM   1454  NE  ARG A 195      15.902  29.404 -28.723  1.00124.75           N
ATOM   1455  CZ  ARG A 195      17.080  28.718 -28.692  1.00124.75           C
ATOM   1456  NH1 ARG A 195      17.141  27.523 -28.038  1.00124.75           N
ATOM   1457  NH2 ARG A 195      18.186  29.216 -29.317  1.00124.75           N
ATOM   1458  C   ARG A 195      11.905  28.570 -32.177  1.00124.75           C
ATOM   1459  O   ARG A 195      12.101  29.341 -33.117  1.00124.75           O
ATOM   1460  N   LEU A 196      11.643  27.267 -32.370  1.00 54.89           N
ATOM   1461  CA  LEU A 196      11.604  26.692 -33.688  1.00 54.89           C
ATOM   1462  CB  LEU A 196      11.430  25.163 -33.663  1.00 54.89           C
ATOM   1463  CG  LEU A 196      12.673  24.423 -33.133  1.00 54.89           C
ATOM   1464  CD1 LEU A 196      12.464  22.901 -33.133  1.00 54.89           C
ATOM   1465  CD2 LEU A 196      13.932  24.839 -33.911  1.00 54.89           C
ATOM   1466  C   LEU A 196      10.476  27.264 -34.502  1.00 54.89           C
ATOM   1467  O   LEU A 196      10.660  27.583 -35.674  1.00 54.89           O
ATOM   1468  N   VAL A 197       9.267  27.389 -33.917  1.00110.12           N
ATOM   1469  CA  VAL A 197       8.152  27.911 -34.657  1.00110.12           C
ATOM   1470  CB  VAL A 197       6.841  27.722 -33.945  1.00110.12           C
ATOM   1471  CG1 VAL A 197       6.991  28.064 -32.457  1.00110.12           C
ATOM   1472  CG2 VAL A 197       5.804  28.612 -34.640  1.00110.12           C
ATOM   1473  C   VAL A 197       8.369  29.362 -34.964  1.00110.12           C
ATOM   1474  O   VAL A 197       8.066  29.817 -36.066  1.00110.12           O
ATOM   1475  N   LYS A 198       8.930  30.123 -34.004  1.00127.60           N
ATOM   1476  CA  LYS A 198       9.170  31.527 -34.199  1.00127.60           C
ATOM   1477  CB  LYS A 198       9.913  32.170 -33.014  1.00127.60           C
ATOM   1478  CG  LYS A 198       9.209  32.050 -31.657  1.00127.60           C
ATOM   1479  CD  LYS A 198       7.853  32.750 -31.570  1.00127.60           C
ATOM   1480  CE  LYS A 198       7.287  32.777 -30.148  1.00127.60           C
ATOM   1481  NZ  LYS A 198       7.101  31.396 -29.652  1.00127.60           N
ATOM   1482  C   LYS A 198      10.087  31.643 -35.378  1.00127.60           C
ATOM   1483  O   LYS A 198       9.981  32.562 -36.188  1.00127.60           O
ATOM   1484  N   ALA A 199      11.011  30.674 -35.484  1.00 63.35           N
ATOM   1485  CA  ALA A 199      12.002  30.540 -36.512  1.00 63.35           C
ATOM   1486  CB  ALA A 199      12.943  29.343 -36.293  1.00 63.35           C
ATOM   1487  C   ALA A 199      11.302  30.344 -37.822  1.00 63.35           C
ATOM   1488  O   ALA A 199      11.901  30.538 -38.880  1.00 63.35           O
ATOM   1489  N   GLY A 200      10.035  29.876 -37.787  1.00 45.22           N
ATOM   1490  CA  GLY A 200       9.310  29.717 -39.017  1.00 45.22           C
ATOM   1491  C   GLY A 200       8.865  28.301 -39.250  1.00 45.22           C
ATOM   1492  O   GLY A 200       8.324  28.004 -40.314  1.00 45.22           O
ATOM   1493  N   ALA A 201       9.086  27.374 -38.297  1.00 46.57           N
ATOM   1494  CA  ALA A 201       8.639  26.024 -38.536  1.00 46.57           C
ATOM   1495  CB  ALA A 201       9.265  24.998 -37.575  1.00 46.57           C
ATOM   1496  C   ALA A 201       7.144  25.931 -38.388  1.00 46.57           C
ATOM   1497  O   ALA A 201       6.581  26.301 -37.359  1.00 46.57           O
ATOM   1498  N   SER A 202       6.464  25.430 -39.442  1.00 89.10           N
ATOM   1499  CA  SER A 202       5.040  25.223 -39.450  1.00 89.10           C
ATOM   1500  CB  SER A 202       4.467  25.115 -40.873  1.00 89.10           C
ATOM   1501  OG  SER A 202       4.641  26.343 -41.564  1.00 89.10           O
ATOM   1502  C   SER A 202       4.710  23.945 -38.738  1.00 89.10           C
ATOM   1503  O   SER A 202       3.617  23.791 -38.194  1.00 89.10           O
ATOM   1504  N   ILE A 203       5.643  22.973 -38.761  1.00 58.00           N
ATOM   1505  CA  ILE A 203       5.409  21.705 -38.129  1.00 58.00           C
ATOM   1506  CB  ILE A 203       5.375  20.563 -39.105  1.00 58.00           C
ATOM   1507  CG2 ILE A 203       5.281  19.248 -38.315  1.00 58.00           C
ATOM   1508  CG1 ILE A 203       4.232  20.760 -40.116  1.00 58.00           C
ATOM   1509  CD1 ILE A 203       4.293  19.795 -41.299  1.00 58.00           C
ATOM   1510  C   ILE A 203       6.558  21.467 -37.204  1.00 58.00           C
ATOM   1511  O   ILE A 203       7.698  21.691 -37.589  1.00 58.00           O
ATOM   1512  N   VAL A 204       6.307  21.021 -35.955  1.00 46.12           N
ATOM   1513  CA  VAL A 204       7.410  20.818 -35.050  1.00 46.12           C
ATOM   1514  CB  VAL A 204       7.520  21.910 -34.018  1.00 46.12           C
ATOM   1515  CG1 VAL A 204       8.687  21.599 -33.067  1.00 46.12           C
ATOM   1516  CG2 VAL A 204       7.658  23.258 -34.747  1.00 46.12           C
ATOM   1517  C   VAL A 204       7.223  19.517 -34.321  1.00 46.12           C
ATOM   1518  O   VAL A 204       6.103  19.029 -34.171  1.00 46.12           O
ATOM   1519  N   GLY A 205       8.337  18.912 -33.850  1.00 33.89           N
ATOM   1520  CA  GLY A 205       8.221  17.667 -33.142  1.00 33.89           C
ATOM   1521  C   GLY A 205       9.580  17.120 -32.809  1.00 33.89           C
ATOM   1522  O   GLY A 205      10.572  17.846 -32.741  1.00 33.89           O
ATOM   1523  N   VAL A 206       9.637  15.793 -32.565  1.00108.37           N
ATOM   1524  CA  VAL A 206      10.853  15.130 -32.171  1.00108.37           C
ATOM   1525  CB  VAL A 206      10.795  14.698 -30.732  1.00108.37           C
ATOM   1526  CG1 VAL A 206       9.506  13.884 -30.538  1.00108.37           C
ATOM   1527  CG2 VAL A 206      12.049  13.879 -30.389  1.00108.37           C
ATOM   1528  C   VAL A 206      11.006  13.884 -32.992  1.00108.37           C
ATOM   1529  O   VAL A 206      10.017  13.243 -33.347  1.00108.37           O
ATOM   1530  N   ASN A 207      12.259  13.510 -33.341  1.00 79.91           N
ATOM   1531  CA  ASN A 207      12.413  12.281 -34.067  1.00 79.91           C
ATOM   1532  CB  ASN A 207      12.509  12.441 -35.595  1.00 79.91           C
ATOM   1533  CG  ASN A 207      13.896  12.960 -35.959  1.00 79.91           C
ATOM   1534  OD1 ASN A 207      14.343  14.023 -35.531  1.00 79.91           O
ATOM   1535  ND2 ASN A 207      14.618  12.155 -36.782  1.00 79.91           N
ATOM   1536  C   ASN A 207      13.702  11.629 -33.656  1.00 79.91           C
ATOM   1537  O   ASN A 207      14.706  12.300 -33.422  1.00 79.91           O
ATOM   1538  N   CYS A 208      13.697  10.282 -33.556  1.00158.44           N
ATOM   1539  CA  CYS A 208      14.903   9.536 -33.296  1.00158.44           C
ATOM   1540  CB  CYS A 208      16.125  10.018 -34.089  1.00158.44           C
ATOM   1541  SG  CYS A 208      16.009   9.673 -35.853  1.00158.44           S
ATOM   1542  C   CYS A 208      15.345   9.616 -31.868  1.00158.44           C
ATOM   1543  O   CYS A 208      14.713  10.217 -31.003  1.00158.44           O
ATOM   1544  N   ARG A 209      16.459   8.905 -31.607  1.00120.32           N
ATOM   1545  CA  ARG A 209      17.202   8.905 -30.379  1.00120.32           C
ATOM   1546  CB  ARG A 209      17.772  10.288 -30.012  1.00120.32           C
ATOM   1547  CG  ARG A 209      18.948  10.740 -30.882  1.00120.32           C
ATOM   1548  CD  ARG A 209      20.317  10.423 -30.275  1.00120.32           C
ATOM   1549  NE  ARG A 209      21.355  10.985 -31.185  1.00120.32           N
ATOM   1550  CZ  ARG A 209      21.851  10.231 -32.209  1.00120.32           C
ATOM   1551  NH1 ARG A 209      21.395   8.960 -32.403  1.00120.32           N
ATOM   1552  NH2 ARG A 209      22.805  10.746 -33.039  1.00120.32           N
ATOM   1553  C   ARG A 209      16.386   8.438 -29.206  1.00120.32           C
ATOM   1554  O   ARG A 209      16.946   8.289 -28.118  1.00120.32           O
ATOM   1555  N   PHE A 210      15.070   8.165 -29.375  1.00142.81           N
ATOM   1556  CA  PHE A 210      14.296   7.725 -28.238  1.00142.81           C
ATOM   1557  CB  PHE A 210      13.808   8.872 -27.334  1.00142.81           C
ATOM   1558  CG  PHE A 210      14.975   9.432 -26.590  1.00142.81           C
ATOM   1559  CD1 PHE A 210      15.366   8.884 -25.389  1.00142.81           C
ATOM   1560  CD2 PHE A 210      15.682  10.500 -27.092  1.00142.81           C
ATOM   1561  CE1 PHE A 210      16.440   9.395 -24.699  1.00142.81           C
ATOM   1562  CE2 PHE A 210      16.757  11.015 -26.407  1.00142.81           C
ATOM   1563  CZ  PHE A 210      17.137  10.464 -25.207  1.00142.81           C
ATOM   1564  C   PHE A 210      13.082   6.964 -28.708  1.00142.81           C
ATOM   1565  O   PHE A 210      12.497   7.293 -29.738  1.00142.81           O
ATOM   1566  N   GLY A 211      12.634   5.961 -27.911  1.00 43.20           N
ATOM   1567  CA  GLY A 211      11.551   5.080 -28.279  1.00 43.20           C
ATOM   1568  C   GLY A 211      10.231   5.795 -28.210  1.00 43.20           C
ATOM   1569  O   GLY A 211      10.125   6.929 -27.751  1.00 43.20           O
ATOM   1570  N   PRO A 212       9.209   5.120 -28.678  1.00169.43           N
ATOM   1571  CA  PRO A 212       7.881   5.672 -28.780  1.00169.43           C
ATOM   1572  CD  PRO A 212       9.210   3.668 -28.744  1.00169.43           C
ATOM   1573  CB  PRO A 212       6.994   4.517 -29.244  1.00169.43           C
ATOM   1574  CG  PRO A 212       7.725   3.269 -28.720  1.00169.43           C
ATOM   1575  C   PRO A 212       7.359   6.327 -27.529  1.00169.43           C
ATOM   1576  O   PRO A 212       6.945   7.483 -27.604  1.00169.43           O
ATOM   1577  N   ASP A 213       7.395   5.644 -26.368  1.00108.44           N
ATOM   1578  CA  ASP A 213       6.787   6.188 -25.185  1.00108.44           C
ATOM   1579  CB  ASP A 213       6.890   5.241 -23.979  1.00108.44           C
ATOM   1580  CG  ASP A 213       5.999   4.037 -24.251  1.00108.44           C
ATOM   1581  OD1 ASP A 213       5.269   4.057 -25.278  1.00108.44           O
ATOM   1582  OD2 ASP A 213       6.040   3.079 -23.434  1.00108.44           O
ATOM   1583  C   ASP A 213       7.446   7.473 -24.796  1.00108.44           C
ATOM   1584  O   ASP A 213       6.770   8.474 -24.560  1.00108.44           O
ATOM   1585  N   THR A 214       8.790   7.493 -24.744  1.00125.76           N
ATOM   1586  CA  THR A 214       9.442   8.686 -24.292  1.00125.76           C
ATOM   1587  CB  THR A 214      10.923   8.522 -24.123  1.00125.76           C
ATOM   1588  OG1 THR A 214      11.467   9.660 -23.472  1.00125.76           O
ATOM   1589  CG2 THR A 214      11.574   8.332 -25.496  1.00125.76           C
ATOM   1590  C   THR A 214       9.165   9.811 -25.244  1.00125.76           C
ATOM   1591  O   THR A 214       8.787  10.904 -24.824  1.00125.76           O
ATOM   1592  N   SER A 215       9.253   9.541 -26.560  1.00 54.68           N
ATOM   1593  CA  SER A 215       9.133  10.560 -27.568  1.00 54.68           C
ATOM   1594  CB  SER A 215       9.151   9.981 -28.994  1.00 54.68           C
ATOM   1595  OG  SER A 215      10.392   9.339 -29.246  1.00 54.68           O
ATOM   1596  C   SER A 215       7.841  11.309 -27.405  1.00 54.68           C
ATOM   1597  O   SER A 215       7.761  12.489 -27.741  1.00 54.68           O
ATOM   1598  N   LEU A 216       6.779  10.635 -26.935  1.00 69.45           N
ATOM   1599  CA  LEU A 216       5.499  11.261 -26.726  1.00 69.45           C
ATOM   1600  CB  LEU A 216       4.357  10.254 -26.523  1.00 69.45           C
ATOM   1601  CG  LEU A 216       4.043   9.455 -27.799  1.00 69.45           C
ATOM   1602  CD1 LEU A 216       2.838   8.523 -27.601  1.00 69.45           C
ATOM   1603  CD2 LEU A 216       3.885  10.392 -29.008  1.00 69.45           C
ATOM   1604  C   LEU A 216       5.526  12.172 -25.537  1.00 69.45           C
ATOM   1605  O   LEU A 216       4.750  13.124 -25.466  1.00 69.45           O
ATOM   1606  N   LYS A 217       6.367  11.858 -24.535  1.00 66.20           N
ATOM   1607  CA  LYS A 217       6.436  12.642 -23.332  1.00 66.20           C
ATOM   1608  CB  LYS A 217       7.428  12.054 -22.313  1.00 66.20           C
ATOM   1609  CG  LYS A 217       7.491  12.818 -20.990  1.00 66.20           C
ATOM   1610  CD  LYS A 217       8.182  12.036 -19.870  1.00 66.20           C
ATOM   1611  CE  LYS A 217       8.221  12.783 -18.534  1.00 66.20           C
ATOM   1612  NZ  LYS A 217       8.761  11.902 -17.472  1.00 66.20           N
ATOM   1613  C   LYS A 217       6.905  14.021 -23.677  1.00 66.20           C
ATOM   1614  O   LYS A 217       6.388  15.012 -23.163  1.00 66.20           O
ATOM   1615  N   THR A 218       7.912  14.112 -24.562  1.00 39.97           N
ATOM   1616  CA  THR A 218       8.477  15.374 -24.944  1.00 39.97           C
ATOM   1617  CB  THR A 218       9.674  15.221 -25.834  1.00 39.97           C
ATOM   1618  OG1 THR A 218      10.664  14.433 -25.188  1.00 39.97           O
ATOM   1619  CG2 THR A 218      10.236  16.618 -26.145  1.00 39.97           C
ATOM   1620  C   THR A 218       7.457  16.166 -25.700  1.00 39.97           C
ATOM   1621  O   THR A 218       7.296  17.366 -25.475  1.00 39.97           O
ATOM   1622  N   MET A 219       6.701  15.496 -26.589  1.00 39.14           N
ATOM   1623  CA  MET A 219       5.768  16.185 -27.429  1.00 39.14           C
ATOM   1624  CB  MET A 219       4.940  15.229 -28.305  1.00 39.14           C
ATOM   1625  CG  MET A 219       5.763  14.459 -29.341  1.00 39.14           C
ATOM   1626  SD  MET A 219       6.434  15.470 -30.696  1.00 39.14           S
ATOM   1627  CE  MET A 219       7.676  16.313 -29.676  1.00 39.14           C
ATOM   1628  C   MET A 219       4.813  16.918 -26.547  1.00 39.14           C
ATOM   1629  O   MET A 219       4.511  18.084 -26.795  1.00 39.14           O
ATOM   1630  N   GLU A 220       4.347  16.275 -25.464  1.00 61.68           N
ATOM   1631  CA  GLU A 220       3.394  16.920 -24.611  1.00 61.68           C
ATOM   1632  CB  GLU A 220       2.983  16.038 -23.418  1.00 61.68           C
ATOM   1633  CG  GLU A 220       1.961  16.681 -22.478  1.00 61.68           C
ATOM   1634  CD  GLU A 220       2.711  17.453 -21.403  1.00 61.68           C
ATOM   1635  OE1 GLU A 220       3.968  17.365 -21.380  1.00 61.68           O
ATOM   1636  OE2 GLU A 220       2.036  18.132 -20.584  1.00 61.68           O
ATOM   1637  C   GLU A 220       4.009  18.176 -24.081  1.00 61.68           C
ATOM   1638  O   GLU A 220       3.364  19.223 -24.046  1.00 61.68           O
ATOM   1639  N   LEU A 221       5.290  18.116 -23.678  1.00 95.10           N
ATOM   1640  CA  LEU A 221       5.909  19.277 -23.111  1.00 95.10           C
ATOM   1641  CB  LEU A 221       7.311  18.970 -22.551  1.00 95.10           C
ATOM   1642  CG  LEU A 221       7.893  20.043 -21.605  1.00 95.10           C
ATOM   1643  CD1 LEU A 221       9.285  19.626 -21.105  1.00 95.10           C
ATOM   1644  CD2 LEU A 221       7.885  21.453 -22.217  1.00 95.10           C
ATOM   1645  C   LEU A 221       5.991  20.338 -24.170  1.00 95.10           C
ATOM   1646  O   LEU A 221       5.659  21.495 -23.916  1.00 95.10           O
ATOM   1647  N   MET A 222       6.396  19.966 -25.401  1.00 72.76           N
ATOM   1648  CA  MET A 222       6.544  20.931 -26.449  1.00 72.76           C
ATOM   1649  CB  MET A 222       7.042  20.314 -27.766  1.00 72.76           C
ATOM   1650  CG  MET A 222       8.399  19.620 -27.616  1.00 72.76           C
ATOM   1651  SD  MET A 222       9.115  18.976 -29.157  1.00 72.76           S
ATOM   1652  CE  MET A 222       9.929  20.528 -29.630  1.00 72.76           C
ATOM   1653  C   MET A 222       5.199  21.524 -26.690  1.00 72.76           C
ATOM   1654  O   MET A 222       5.057  22.740 -26.784  1.00 72.76           O
ATOM   1655  N   LYS A 223       4.160  20.675 -26.713  1.00 45.85           N
ATOM   1656  CA  LYS A 223       2.835  21.133 -26.987  1.00 45.85           C
ATOM   1657  CB  LYS A 223       1.785  20.018 -26.875  1.00 45.85           C
ATOM   1658  CG  LYS A 223       0.381  20.481 -27.265  1.00 45.85           C
ATOM   1659  CD  LYS A 223      -0.621  19.339 -27.436  1.00 45.85           C
ATOM   1660  CE  LYS A 223      -2.020  19.821 -27.822  1.00 45.85           C
ATOM   1661  NZ  LYS A 223      -2.932  18.665 -27.966  1.00 45.85           N
ATOM   1662  C   LYS A 223       2.508  22.175 -25.967  1.00 45.85           C
ATOM   1663  O   LYS A 223       1.905  23.196 -26.287  1.00 45.85           O
ATOM   1664  N   GLU A 224       2.919  21.950 -24.707  1.00 81.55           N
ATOM   1665  CA  GLU A 224       2.615  22.872 -23.655  1.00 81.55           C
ATOM   1666  CB  GLU A 224       3.032  22.339 -22.275  1.00 81.55           C
ATOM   1667  CG  GLU A 224       2.381  23.084 -21.109  1.00 81.55           C
ATOM   1668  CD  GLU A 224       2.620  22.252 -19.857  1.00 81.55           C
ATOM   1669  OE1 GLU A 224       3.810  21.978 -19.547  1.00 81.55           O
ATOM   1670  OE2 GLU A 224       1.615  21.867 -19.202  1.00 81.55           O
ATOM   1671  C   GLU A 224       3.305  24.186 -23.893  1.00 81.55           C
ATOM   1672  O   GLU A 224       2.698  25.244 -23.742  1.00 81.55           O
ATOM   1673  N   GLY A 225       4.585  24.160 -24.312  1.00 26.49           N
ATOM   1674  CA  GLY A 225       5.336  25.373 -24.466  1.00 26.49           C
ATOM   1675  C   GLY A 225       4.679  26.251 -25.484  1.00 26.49           C
ATOM   1676  O   GLY A 225       4.606  27.465 -25.309  1.00 26.49           O
ATOM   1677  N   LEU A 226       4.206  25.659 -26.595  1.00 46.12           N
ATOM   1678  CA  LEU A 226       3.580  26.408 -27.651  1.00 46.12           C
ATOM   1679  CB  LEU A 226       3.277  25.557 -28.896  1.00 46.12           C
ATOM   1680  CG  LEU A 226       4.539  25.041 -29.613  1.00 46.12           C
ATOM   1681  CD1 LEU A 226       4.172  24.199 -30.845  1.00 46.12           C
ATOM   1682  CD2 LEU A 226       5.505  26.191 -29.945  1.00 46.12           C
ATOM   1683  C   LEU A 226       2.285  26.987 -27.166  1.00 46.12           C
ATOM   1684  O   LEU A 226       1.958  28.136 -27.460  1.00 46.12           O
ATOM   1685  N   GLU A 227       1.510  26.201 -26.398  1.00 33.96           N
ATOM   1686  CA  GLU A 227       0.226  26.656 -25.942  1.00 33.96           C
ATOM   1687  CB  GLU A 227      -0.506  25.583 -25.121  1.00 33.96           C
ATOM   1688  CG  GLU A 227      -0.847  24.331 -25.934  1.00 33.96           C
ATOM   1689  CD  GLU A 227      -1.518  23.329 -25.006  1.00 33.96           C
ATOM   1690  OE1 GLU A 227      -2.541  23.703 -24.374  1.00 33.96           O
ATOM   1691  OE2 GLU A 227      -1.015  22.179 -24.911  1.00 33.96           O
ATOM   1692  C   GLU A 227       0.448  27.837 -25.053  1.00 33.96           C
ATOM   1693  O   GLU A 227      -0.262  28.839 -25.120  1.00 33.96           O
ATOM   1694  N   TRP A 228       1.486  27.736 -24.213  1.00113.01           N
ATOM   1695  CA  TRP A 228       1.868  28.712 -23.240  1.00113.01           C
ATOM   1696  CB  TRP A 228       3.079  28.217 -22.430  1.00113.01           C
ATOM   1697  CG  TRP A 228       3.475  29.052 -21.238  1.00113.01           C
ATOM   1698  CD2 TRP A 228       4.751  28.940 -20.588  1.00113.01           C
ATOM   1699  CD1 TRP A 228       2.775  30.004 -20.558  1.00113.01           C
ATOM   1700  NE1 TRP A 228       3.532  30.487 -19.516  1.00113.01           N
ATOM   1701  CE2 TRP A 228       4.752  29.842 -19.525  1.00113.01           C
ATOM   1702  CE3 TRP A 228       5.831  28.148 -20.856  1.00113.01           C
ATOM   1703  CZ2 TRP A 228       5.840  29.966 -18.709  1.00113.01           C
ATOM   1704  CZ3 TRP A 228       6.927  28.275 -20.032  1.00113.01           C
ATOM   1705  CH2 TRP A 228       6.930  29.166 -18.980  1.00113.01           C
ATOM   1706  C   TRP A 228       2.278  29.962 -23.959  1.00113.01           C
ATOM   1707  O   TRP A 228       2.289  31.031 -23.379  1.00113.01           O
ATOM   1708  N   ALA A 229       2.832  29.840 -25.167  1.00105.94           N
ATOM   1709  CA  ALA A 229       3.250  30.898 -26.052  1.00105.94           C
ATOM   1710  CB  ALA A 229       4.331  30.422 -27.036  1.00105.94           C
ATOM   1711  C   ALA A 229       2.157  31.540 -26.851  1.00105.94           C
ATOM   1712  O   ALA A 229       2.315  32.674 -27.291  1.00105.94           O
ATOM   1713  N   GLY A 230       1.083  30.800 -27.186  1.00 32.18           N
ATOM   1714  CA  GLY A 230       0.064  31.355 -28.030  1.00 32.18           C
ATOM   1715  C   GLY A 230       0.432  30.988 -29.437  1.00 32.18           C
ATOM   1716  O   GLY A 230      -0.383  31.084 -30.354  1.00 32.18           O
ATOM   1717  N   LEU A 231       1.688  30.540 -29.641  1.00 90.58           N
ATOM   1718  CA  LEU A 231       2.117  30.149 -30.954  1.00 90.58           C
ATOM   1719  CB  LEU A 231       3.632  29.911 -31.072  1.00 90.58           C
ATOM   1720  CG  LEU A 231       4.468  31.197 -30.946  1.00 90.58           C
ATOM   1721  CD1 LEU A 231       4.223  32.137 -32.137  1.00 90.58           C
ATOM   1722  CD2 LEU A 231       4.236  31.887 -29.594  1.00 90.58           C
ATOM   1723  C   LEU A 231       1.425  28.869 -31.278  1.00 90.58           C
ATOM   1724  O   LEU A 231       1.153  28.061 -30.394  1.00 90.58           O
ATOM   1725  N   LYS A 232       1.087  28.668 -32.566  1.00114.40           N
ATOM   1726  CA  LYS A 232       0.420  27.453 -32.933  1.00114.40           C
ATOM   1727  CB  LYS A 232      -1.036  27.655 -33.388  1.00114.40           C
ATOM   1728  CG  LYS A 232      -1.757  26.350 -33.737  1.00114.40           C
ATOM   1729  CD  LYS A 232      -1.955  25.408 -32.546  1.00114.40           C
ATOM   1730  CE  LYS A 232      -0.667  24.718 -32.092  1.00114.40           C
ATOM   1731  NZ  LYS A 232      -0.926  23.833 -30.939  1.00114.40           N
ATOM   1732  C   LYS A 232       1.182  26.808 -34.052  1.00114.40           C
ATOM   1733  O   LYS A 232       1.767  27.482 -34.898  1.00114.40           O
ATOM   1734  N   ALA A 233       1.209  25.459 -34.062  1.00 54.19           N
ATOM   1735  CA  ALA A 233       1.921  24.740 -35.084  1.00 54.19           C
ATOM   1736  CB  ALA A 233       3.446  24.741 -34.880  1.00 54.19           C
ATOM   1737  C   ALA A 233       1.469  23.305 -35.072  1.00 54.19           C
ATOM   1738  O   ALA A 233       0.701  22.884 -34.208  1.00 54.19           O
ATOM   1739  N   HIS A 234       1.909  22.524 -36.084  1.00 58.56           N
ATOM   1740  CA  HIS A 234       1.551  21.134 -36.190  1.00 58.56           C
ATOM   1741  ND1 HIS A 234      -0.804  21.111 -38.592  1.00 58.56           N
ATOM   1742  CG  HIS A 234       0.547  21.368 -38.519  1.00 58.56           C
ATOM   1743  CB  HIS A 234       1.508  20.621 -37.641  1.00 58.56           C
ATOM   1744  NE2 HIS A 234      -0.399  22.778 -40.007  1.00 58.56           N
ATOM   1745  CD2 HIS A 234       0.776  22.390 -39.389  1.00 58.56           C
ATOM   1746  CE1 HIS A 234      -1.321  21.982 -39.496  1.00 58.56           C
ATOM   1747  C   HIS A 234       2.569  20.299 -35.465  1.00 58.56           C
ATOM   1748  O   HIS A 234       3.762  20.598 -35.487  1.00 58.56           O
ATOM   1749  N   LEU A 235       2.119  19.194 -34.830  1.00 99.07           N
ATOM   1750  CA  LEU A 235       3.015  18.364 -34.068  1.00 99.07           C
ATOM   1751  CB  LEU A 235       2.423  17.868 -32.740  1.00 99.07           C
ATOM   1752  CG  LEU A 235       2.110  19.018 -31.765  1.00 99.07           C
ATOM   1753  CD1 LEU A 235       0.923  19.867 -32.242  1.00 99.07           C
ATOM   1754  CD2 LEU A 235       1.929  18.500 -30.337  1.00 99.07           C
ATOM   1755  C   LEU A 235       3.435  17.167 -34.869  1.00 99.07           C
ATOM   1756  O   LEU A 235       2.632  16.547 -35.566  1.00 99.07           O
ATOM   1757  N   MET A 236       4.737  16.813 -34.771  1.00 65.70           N
ATOM   1758  CA  MET A 236       5.299  15.738 -35.545  1.00 65.70           C
ATOM   1759  CB  MET A 236       6.187  16.278 -36.680  1.00 65.70           C
ATOM   1760  CG  MET A 236       6.843  15.225 -37.572  1.00 65.70           C
ATOM   1761  SD  MET A 236       7.868  15.946 -38.893  1.00 65.70           S
ATOM   1762  CE  MET A 236       8.654  14.390 -39.400  1.00 65.70           C
ATOM   1763  C   MET A 236       6.155  14.855 -34.681  1.00 65.70           C
ATOM   1764  O   MET A 236       6.863  15.326 -33.792  1.00 65.70           O
ATOM   1765  N   VAL A 237       6.099  13.526 -34.928  1.00111.81           N
ATOM   1766  CA  VAL A 237       6.903  12.601 -34.177  1.00111.81           C
ATOM   1767  CB  VAL A 237       6.165  12.031 -33.002  1.00111.81           C
ATOM   1768  CG1 VAL A 237       4.865  11.388 -33.512  1.00111.81           C
ATOM   1769  CG2 VAL A 237       7.094  11.051 -32.267  1.00111.81           C
ATOM   1770  C   VAL A 237       7.315  11.458 -35.065  1.00111.81           C
ATOM   1771  O   VAL A 237       6.504  10.912 -35.814  1.00111.81           O
ATOM   1772  N   GLN A 238       8.617  11.092 -35.010  1.00 91.52           N
ATOM   1773  CA  GLN A 238       9.132   9.952 -35.723  1.00 91.52           C
ATOM   1774  CB  GLN A 238       9.813  10.319 -37.051  1.00 91.52           C
ATOM   1775  CG  GLN A 238       8.848  10.947 -38.058  1.00 91.52           C
ATOM   1776  CD  GLN A 238       9.613  11.266 -39.335  1.00 91.52           C
ATOM   1777  OE1 GLN A 238      10.816  11.521 -39.324  1.00 91.52           O
ATOM   1778  NE2 GLN A 238       8.883  11.249 -40.482  1.00 91.52           N
ATOM   1779  C   GLN A 238      10.179   9.349 -34.830  1.00 91.52           C
ATOM   1780  O   GLN A 238      11.365   9.641 -34.956  1.00 91.52           O
ATOM   1781  N   PRO A 239       9.743   8.506 -33.933  1.00 98.02           N
ATOM   1782  CA  PRO A 239      10.595   7.879 -32.946  1.00 98.02           C
ATOM   1783  CD  PRO A 239       8.365   8.580 -33.482  1.00 98.02           C
ATOM   1784  CB  PRO A 239       9.701   7.594 -31.738  1.00 98.02           C
ATOM   1785  CG  PRO A 239       8.278   7.588 -32.312  1.00 98.02           C
ATOM   1786  C   PRO A 239      11.286   6.633 -33.400  1.00 98.02           C
ATOM   1787  O   PRO A 239      11.102   6.200 -34.536  1.00 98.02           O
ATOM   1788  N   LEU A 240      12.107   6.058 -32.496  1.00 71.67           N
ATOM   1789  CA  LEU A 240      12.794   4.822 -32.728  1.00 71.67           C
ATOM   1790  CB  LEU A 240      13.884   4.529 -31.684  1.00 71.67           C
ATOM   1791  CG  LEU A 240      15.048   5.532 -31.652  1.00 71.67           C
ATOM   1792  CD1 LEU A 240      16.070   5.133 -30.577  1.00 71.67           C
ATOM   1793  CD2 LEU A 240      15.690   5.703 -33.038  1.00 71.67           C
ATOM   1794  C   LEU A 240      11.788   3.719 -32.573  1.00 71.67           C
ATOM   1795  O   LEU A 240      10.782   3.852 -31.880  1.00 71.67           O
ATOM   1796  N   GLY A 241      12.008   2.628 -33.317  1.00 82.07           N
ATOM   1797  CA  GLY A 241      11.286   1.390 -33.285  1.00 82.07           C
ATOM   1798  C   GLY A 241      11.750   0.606 -32.096  1.00 82.07           C
ATOM   1799  O   GLY A 241      11.236  -0.478 -31.821  1.00 82.07           O
ATOM   1800  N   PHE A 242      12.862   1.055 -31.476  1.00 90.56           N
ATOM   1801  CA  PHE A 242      13.492   0.293 -30.435  1.00 90.56           C
ATOM   1802  CB  PHE A 242      15.024   0.434 -30.447  1.00 90.56           C
ATOM   1803  CG  PHE A 242      15.505   0.016 -31.792  1.00 90.56           C
ATOM   1804  CD1 PHE A 242      15.517  -1.311 -32.154  1.00 90.56           C
ATOM   1805  CD2 PHE A 242      15.959   0.957 -32.688  1.00 90.56           C
ATOM   1806  CE1 PHE A 242      15.965  -1.695 -33.395  1.00 90.56           C
ATOM   1807  CE2 PHE A 242      16.409   0.579 -33.931  1.00 90.56           C
ATOM   1808  CZ  PHE A 242      16.411  -0.748 -34.286  1.00 90.56           C
ATOM   1809  C   PHE A 242      13.048   0.717 -29.064  1.00 90.56           C
ATOM   1810  O   PHE A 242      12.900   1.904 -28.779  1.00 90.56           O
ATOM   1811  N   HIS A 243      12.862  -0.279 -28.163  1.00 78.01           N
ATOM   1812  CA  HIS A 243      12.455  -0.042 -26.800  1.00 78.01           C
ATOM   1813  ND1 HIS A 243       9.276  -0.950 -26.430  1.00 78.01           N
ATOM   1814  CG  HIS A 243      10.450  -1.600 -26.737  1.00 78.01           C
ATOM   1815  CB  HIS A 243      11.780  -1.255 -26.134  1.00 78.01           C
ATOM   1816  NE2 HIS A 243       8.761  -2.522 -27.917  1.00 78.01           N
ATOM   1817  CD2 HIS A 243      10.117  -2.558 -27.647  1.00 78.01           C
ATOM   1818  CE1 HIS A 243       8.298  -1.540 -27.163  1.00 78.01           C
ATOM   1819  C   HIS A 243      13.686   0.291 -25.996  1.00 78.01           C
ATOM   1820  O   HIS A 243      14.543  -0.546 -25.724  1.00 78.01           O
ATOM   1821  N   ALA A 244      13.798   1.597 -25.725  1.00177.73           N
ATOM   1822  CA  ALA A 244      14.699   2.495 -25.055  1.00177.73           C
ATOM   1823  CB  ALA A 244      14.634   3.919 -25.630  1.00177.73           C
ATOM   1824  C   ALA A 244      14.647   2.644 -23.563  1.00177.73           C
ATOM   1825  O   ALA A 244      15.276   3.614 -23.154  1.00177.73           O
ATOM   1826  N   PRO A 245      13.870   1.998 -22.731  1.00107.92           N
ATOM   1827  CA  PRO A 245      13.779   2.388 -21.332  1.00107.92           C
ATOM   1828  CD  PRO A 245      13.586   0.584 -22.916  1.00107.92           C
ATOM   1829  CB  PRO A 245      13.014   1.253 -20.656  1.00107.92           C
ATOM   1830  CG  PRO A 245      13.396   0.021 -21.497  1.00107.92           C
ATOM   1831  C   PRO A 245      15.078   2.665 -20.606  1.00107.92           C
ATOM   1832  O   PRO A 245      15.072   3.476 -19.680  1.00107.92           O
ATOM   1833  N   ASP A 246      16.174   1.973 -20.956  1.00114.36           N
ATOM   1834  CA  ASP A 246      17.478   2.134 -20.363  1.00114.36           C
ATOM   1835  CB  ASP A 246      18.382   0.902 -20.571  1.00114.36           C
ATOM   1836  CG  ASP A 246      18.561   0.643 -22.059  1.00114.36           C
ATOM   1837  OD1 ASP A 246      17.822   1.264 -22.868  1.00114.36           O
ATOM   1838  OD2 ASP A 246      19.441  -0.190 -22.405  1.00114.36           O
ATOM   1839  C   ASP A 246      18.216   3.376 -20.826  1.00114.36           C
ATOM   1840  O   ASP A 246      19.257   3.713 -20.263  1.00114.36           O
ATOM   1841  N   CYS A 247      17.754   4.055 -21.899  1.00 86.98           N
ATOM   1842  CA  CYS A 247      18.473   5.165 -22.502  1.00 86.98           C
ATOM   1843  CB  CYS A 247      17.736   5.746 -23.723  1.00 86.98           C
ATOM   1844  SG  CYS A 247      18.689   7.016 -24.606  1.00 86.98           S
ATOM   1845  C   CYS A 247      18.728   6.285 -21.529  1.00 86.98           C
ATOM   1846  O   CYS A 247      17.797   6.825 -20.931  1.00 86.98           O
ATOM   1847  N   GLY A 248      20.024   6.614 -21.280  1.00103.01           N
ATOM   1848  CA  GLY A 248      20.268   7.689 -20.358  1.00103.01           C
ATOM   1849  C   GLY A 248      19.998   9.088 -20.878  1.00103.01           C
ATOM   1850  O   GLY A 248      18.951   9.655 -20.573  1.00103.01           O
ATOM   1851  N   LYS A 249      20.997   9.726 -21.565  1.00252.49           N
ATOM   1852  CA  LYS A 249      20.861  11.058 -22.137  1.00252.49           C
ATOM   1853  CB  LYS A 249      21.810  12.078 -21.481  1.00252.49           C
ATOM   1854  CG  LYS A 249      23.298  11.755 -21.626  1.00252.49           C
ATOM   1855  CD  LYS A 249      23.727  10.465 -20.926  1.00252.49           C
ATOM   1856  CE  LYS A 249      23.766   9.247 -21.849  1.00252.49           C
ATOM   1857  NZ  LYS A 249      24.289   8.075 -21.113  1.00252.49           N
ATOM   1858  C   LYS A 249      20.978  11.258 -23.637  1.00252.49           C
ATOM   1859  O   LYS A 249      20.262  12.060 -24.235  1.00252.49           O
ATOM   1860  N   GLU A 250      22.000  10.595 -24.226  1.00205.37           N
ATOM   1861  CA  GLU A 250      22.566  10.716 -25.556  1.00205.37           C
ATOM   1862  CB  GLU A 250      24.067  10.404 -25.635  1.00205.37           C
ATOM   1863  CG  GLU A 250      24.917  11.607 -25.225  1.00205.37           C
ATOM   1864  CD  GLU A 250      24.718  12.673 -26.297  1.00205.37           C
ATOM   1865  OE1 GLU A 250      25.409  12.585 -27.346  1.00205.37           O
ATOM   1866  OE2 GLU A 250      23.868  13.580 -26.090  1.00205.37           O
ATOM   1867  C   GLU A 250      21.877  10.000 -26.673  1.00205.37           C
ATOM   1868  O   GLU A 250      22.460   9.889 -27.750  1.00205.37           O
ATOM   1869  N   GLY A 251      20.736   9.342 -26.439  1.00 54.70           N
ATOM   1870  CA  GLY A 251      20.140   8.627 -27.529  1.00 54.70           C
ATOM   1871  C   GLY A 251      20.597   7.210 -27.391  1.00 54.70           C
ATOM   1872  O   GLY A 251      21.467   6.905 -26.579  1.00 54.70           O
ATOM   1873  N   PHE A 252      20.039   6.311 -28.219  1.00178.87           N
ATOM   1874  CA  PHE A 252      20.326   4.908 -28.158  1.00178.87           C
ATOM   1875  CB  PHE A 252      19.308   4.038 -28.931  1.00178.87           C
ATOM   1876  CG  PHE A 252      19.354   4.258 -30.403  1.00178.87           C
ATOM   1877  CD1 PHE A 252      19.118   5.501 -30.942  1.00178.87           C
ATOM   1878  CD2 PHE A 252      19.661   3.213 -31.244  1.00178.87           C
ATOM   1879  CE1 PHE A 252      19.164   5.692 -32.303  1.00178.87           C
ATOM   1880  CE2 PHE A 252      19.704   3.397 -32.605  1.00178.87           C
ATOM   1881  CZ  PHE A 252      19.452   4.638 -33.138  1.00178.87           C
ATOM   1882  C   PHE A 252      21.744   4.672 -28.582  1.00178.87           C
ATOM   1883  O   PHE A 252      22.290   3.586 -28.398  1.00178.87           O
ATOM   1884  N   VAL A 253      22.366   5.679 -29.219  1.00109.76           N
ATOM   1885  CA  VAL A 253      23.722   5.571 -29.683  1.00109.76           C
ATOM   1886  CB  VAL A 253      24.225   6.845 -30.294  1.00109.76           C
ATOM   1887  CG1 VAL A 253      24.246   7.927 -29.203  1.00109.76           C
ATOM   1888  CG2 VAL A 253      25.601   6.579 -30.928  1.00109.76           C
ATOM   1889  C   VAL A 253      24.640   5.225 -28.540  1.00109.76           C
ATOM   1890  O   VAL A 253      25.618   4.503 -28.727  1.00109.76           O
ATOM   1891  N   ASP A 254      24.379   5.756 -27.331  1.00 66.07           N
ATOM   1892  CA  ASP A 254      25.183   5.483 -26.164  1.00 66.07           C
ATOM   1893  CB  ASP A 254      24.821   6.341 -24.943  1.00 66.07           C
ATOM   1894  CG  ASP A 254      25.395   7.734 -25.149  1.00 66.07           C
ATOM   1895  OD1 ASP A 254      25.849   8.032 -26.286  1.00 66.07           O
ATOM   1896  OD2 ASP A 254      25.402   8.514 -24.160  1.00 66.07           O
ATOM   1897  C   ASP A 254      25.032   4.050 -25.739  1.00 66.07           C
ATOM   1898  O   ASP A 254      25.891   3.523 -25.035  1.00 66.07           O
ATOM   1899  N   LEU A 255      23.915   3.398 -26.108  1.00 61.81           N
ATOM   1900  CA  LEU A 255      23.651   2.050 -25.688  1.00 61.81           C
ATOM   1901  CB  LEU A 255      22.281   1.547 -26.176  1.00 61.81           C
ATOM   1902  CG  LEU A 255      21.106   2.359 -25.597  1.00 61.81           C
ATOM   1903  CD1 LEU A 255      19.750   1.835 -26.094  1.00 61.81           C
ATOM   1904  CD2 LEU A 255      21.187   2.422 -24.066  1.00 61.81           C
ATOM   1905  C   LEU A 255      24.707   1.145 -26.256  1.00 61.81           C
ATOM   1906  O   LEU A 255      25.180   1.319 -27.378  1.00 61.81           O
ATOM   1907  N   PRO A 256      25.095   0.171 -25.476  1.00 83.10           N
ATOM   1908  CA  PRO A 256      26.133  -0.723 -25.908  1.00 83.10           C
ATOM   1909  CD  PRO A 256      25.063   0.312 -24.028  1.00 83.10           C
ATOM   1910  CB  PRO A 256      26.517  -1.531 -24.670  1.00 83.10           C
ATOM   1911  CG  PRO A 256      26.212  -0.569 -23.506  1.00 83.10           C
ATOM   1912  C   PRO A 256      25.757  -1.547 -27.102  1.00 83.10           C
ATOM   1913  O   PRO A 256      26.647  -1.953 -27.847  1.00 83.10           O
ATOM   1914  N   GLU A 257      24.455  -1.818 -27.287  1.00 99.64           N
ATOM   1915  CA  GLU A 257      23.928  -2.631 -28.347  1.00 99.64           C
ATOM   1916  CB  GLU A 257      22.454  -3.014 -28.128  1.00 99.64           C
ATOM   1917  CG  GLU A 257      22.244  -4.088 -27.054  1.00 99.64           C
ATOM   1918  CD  GLU A 257      22.306  -3.462 -25.665  1.00 99.64           C
ATOM   1919  OE1 GLU A 257      22.532  -2.227 -25.564  1.00 99.64           O
ATOM   1920  OE2 GLU A 257      22.121  -4.223 -24.678  1.00 99.64           O
ATOM   1921  C   GLU A 257      24.040  -1.955 -29.678  1.00 99.64           C
ATOM   1922  O   GLU A 257      24.107  -2.620 -30.709  1.00 99.64           O
ATOM   1923  N   TYR A 258      24.018  -0.614 -29.699  1.00 86.76           N
ATOM   1924  CA  TYR A 258      24.017   0.121 -30.932  1.00 86.76           C
ATOM   1925  CB  TYR A 258      23.871   1.636 -30.675  1.00 86.76           C
ATOM   1926  CG  TYR A 258      23.862   2.405 -31.952  1.00 86.76           C
ATOM   1927  CD1 TYR A 258      22.693   2.551 -32.664  1.00 86.76           C
ATOM   1928  CD2 TYR A 258      25.008   2.997 -32.430  1.00 86.76           C
ATOM   1929  CE1 TYR A 258      22.669   3.265 -33.838  1.00 86.76           C
ATOM   1930  CE2 TYR A 258      24.990   3.714 -33.605  1.00 86.76           C
ATOM   1931  CZ  TYR A 258      23.819   3.850 -34.311  1.00 86.76           C
ATOM   1932  OH  TYR A 258      23.797   4.585 -35.516  1.00 86.76           O
ATOM   1933  C   TYR A 258      25.295  -0.106 -31.680  1.00 86.76           C
ATOM   1934  O   TYR A 258      26.374  -0.110 -31.087  1.00 86.76           O
ATOM   1935  N   PRO A 259      25.228  -0.287 -32.982  1.00120.70           N
ATOM   1936  CA  PRO A 259      23.991  -0.489 -33.709  1.00120.70           C
ATOM   1937  CD  PRO A 259      26.212   0.405 -33.799  1.00120.70           C
ATOM   1938  CB  PRO A 259      24.134   0.302 -35.008  1.00120.70           C
ATOM   1939  CG  PRO A 259      25.651   0.387 -35.227  1.00120.70           C
ATOM   1940  C   PRO A 259      23.659  -1.935 -34.002  1.00120.70           C
ATOM   1941  O   PRO A 259      22.602  -2.187 -34.578  1.00120.70           O
ATOM   1942  N   PHE A 260      24.581  -2.877 -33.726  1.00154.30           N
ATOM   1943  CA  PHE A 260      24.440  -4.257 -34.130  1.00154.30           C
ATOM   1944  CB  PHE A 260      25.793  -4.984 -34.166  1.00154.30           C
ATOM   1945  CG  PHE A 260      26.574  -4.299 -35.237  1.00154.30           C
ATOM   1946  CD1 PHE A 260      26.465  -4.709 -36.546  1.00154.30           C
ATOM   1947  CD2 PHE A 260      27.398  -3.236 -34.941  1.00154.30           C
ATOM   1948  CE1 PHE A 260      27.175  -4.078 -37.540  1.00154.30           C
ATOM   1949  CE2 PHE A 260      28.111  -2.601 -35.931  1.00154.30           C
ATOM   1950  CZ  PHE A 260      28.001  -3.022 -37.234  1.00154.30           C
ATOM   1951  C   PHE A 260      23.462  -5.087 -33.334  1.00154.30           C
ATOM   1952  O   PHE A 260      22.793  -5.949 -33.897  1.00154.30           O
ATOM   1953  N   GLY A 261      23.444  -4.884 -32.003  1.00101.72           N
ATOM   1954  CA  GLY A 261      22.753  -5.551 -30.920  1.00101.72           C
ATOM   1955  C   GLY A 261      21.271  -5.301 -30.750  1.00101.72           C
ATOM   1956  O   GLY A 261      20.649  -5.955 -29.918  1.00101.72           O
ATOM   1957  N   LEU A 262      20.698  -4.291 -31.422  1.00164.56           N
ATOM   1958  CA  LEU A 262      19.378  -3.735 -31.244  1.00164.56           C
ATOM   1959  CB  LEU A 262      19.140  -2.523 -32.164  1.00164.56           C
ATOM   1960  CG  LEU A 262      20.036  -1.300 -31.877  1.00164.56           C
ATOM   1961  CD1 LEU A 262      19.692  -0.636 -30.538  1.00164.56           C
ATOM   1962  CD2 LEU A 262      21.524  -1.647 -31.987  1.00164.56           C
ATOM   1963  C   LEU A 262      18.211  -4.667 -31.470  1.00164.56           C
ATOM   1964  O   LEU A 262      17.118  -4.374 -30.988  1.00164.56           O
ATOM   1965  N   GLU A 263      18.374  -5.801 -32.176  1.00153.82           N
ATOM   1966  CA  GLU A 263      17.252  -6.568 -32.668  1.00153.82           C
ATOM   1967  CB  GLU A 263      17.656  -7.909 -33.314  1.00153.82           C
ATOM   1968  CG  GLU A 263      18.438  -8.862 -32.410  1.00153.82           C
ATOM   1969  CD  GLU A 263      19.922  -8.585 -32.610  1.00153.82           C
ATOM   1970  OE1 GLU A 263      20.255  -7.545 -33.238  1.00153.82           O
ATOM   1971  OE2 GLU A 263      20.743  -9.418 -32.141  1.00153.82           O
ATOM   1972  C   GLU A 263      16.166  -6.848 -31.654  1.00153.82           C
ATOM   1973  O   GLU A 263      14.991  -6.716 -31.995  1.00153.82           O
ATOM   1974  N   SER A 264      16.482  -7.204 -30.396  1.00 91.03           N
ATOM   1975  CA  SER A 264      15.459  -7.560 -29.443  1.00 91.03           C
ATOM   1976  CB  SER A 264      16.048  -8.053 -28.110  1.00 91.03           C
ATOM   1977  OG  SER A 264      16.741  -6.996 -27.462  1.00 91.03           O
ATOM   1978  C   SER A 264      14.544  -6.407 -29.119  1.00 91.03           C
ATOM   1979  O   SER A 264      13.367  -6.609 -28.826  1.00 91.03           O
ATOM   1980  N   ARG A 265      15.067  -5.171 -29.157  1.00 80.90           N
ATOM   1981  CA  ARG A 265      14.387  -3.952 -28.802  1.00 80.90           C
ATOM   1982  CB  ARG A 265      15.339  -2.744 -28.781  1.00 80.90           C
ATOM   1983  CG  ARG A 265      16.487  -2.870 -27.778  1.00 80.90           C
ATOM   1984  CD  ARG A 265      17.513  -1.743 -27.908  1.00 80.90           C
ATOM   1985  NE  ARG A 265      18.576  -1.978 -26.890  1.00 80.90           N
ATOM   1986  CZ  ARG A 265      18.497  -1.379 -25.666  1.00 80.90           C
ATOM   1987  NH1 ARG A 265      17.459  -0.535 -25.392  1.00 80.90           N
ATOM   1988  NH2 ARG A 265      19.457  -1.617 -24.724  1.00 80.90           N
ATOM   1989  C   ARG A 265      13.300  -3.617 -29.781  1.00 80.90           C
ATOM   1990  O   ARG A 265      12.379  -2.868 -29.455  1.00 80.90           O
ATOM   1991  N   VAL A 266      13.407  -4.117 -31.026  1.00 50.23           N
ATOM   1992  CA  VAL A 266      12.498  -3.749 -32.076  1.00 50.23           C
ATOM   1993  CB  VAL A 266      12.686  -4.554 -33.330  1.00 50.23           C
ATOM   1994  CG1 VAL A 266      11.634  -4.117 -34.363  1.00 50.23           C
ATOM   1995  CG2 VAL A 266      14.138  -4.379 -33.808  1.00 50.23           C
ATOM   1996  C   VAL A 266      11.077  -3.909 -31.631  1.00 50.23           C
ATOM   1997  O   VAL A 266      10.705  -4.888 -30.989  1.00 50.23           O
ATOM   1998  N   ALA A 267      10.246  -2.902 -31.969  1.00 35.69           N
ATOM   1999  CA  ALA A 267       8.862  -2.874 -31.592  1.00 35.69           C
ATOM   2000  CB  ALA A 267       8.228  -1.475 -31.686  1.00 35.69           C
ATOM   2001  C   ALA A 267       8.080  -3.783 -32.486  1.00 35.69           C
ATOM   2002  O   ALA A 267       8.520  -4.137 -33.578  1.00 35.69           O
ATOM   2003  N   THR A 268       6.899  -4.220 -32.004  1.00 33.21           N
ATOM   2004  CA  THR A 268       6.018  -5.041 -32.780  1.00 33.21           C
ATOM   2005  CB  THR A 268       5.268  -6.055 -31.967  1.00 33.21           C
ATOM   2006  OG1 THR A 268       4.422  -5.404 -31.031  1.00 33.21           O
ATOM   2007  CG2 THR A 268       6.285  -6.948 -31.235  1.00 33.21           C
ATOM   2008  C   THR A 268       5.007  -4.121 -33.386  1.00 33.21           C
ATOM   2009  O   THR A 268       4.960  -2.936 -33.057  1.00 33.21           O
ATOM   2010  N   ARG A 269       4.163  -4.644 -34.294  1.00180.76           N
ATOM   2011  CA  ARG A 269       3.178  -3.811 -34.920  1.00180.76           C
ATOM   2012  CB  ARG A 269       2.351  -4.528 -35.994  1.00180.76           C
ATOM   2013  CG  ARG A 269       3.189  -4.860 -37.223  1.00180.76           C
ATOM   2014  CD  ARG A 269       2.363  -5.205 -38.460  1.00180.76           C
ATOM   2015  NE  ARG A 269       1.621  -6.459 -38.164  1.00180.76           N
ATOM   2016  CZ  ARG A 269       2.219  -7.668 -38.368  1.00180.76           C
ATOM   2017  NH1 ARG A 269       3.528  -7.730 -38.749  1.00180.76           N
ATOM   2018  NH2 ARG A 269       1.499  -8.814 -38.200  1.00180.76           N
ATOM   2019  C   ARG A 269       2.244  -3.316 -33.872  1.00180.76           C
ATOM   2020  O   ARG A 269       1.785  -2.176 -33.915  1.00180.76           O
ATOM   2021  N   TRP A 270       1.948  -4.178 -32.891  1.00 88.71           N
ATOM   2022  CA  TRP A 270       1.027  -3.860 -31.843  1.00 88.71           C
ATOM   2023  CB  TRP A 270       0.829  -5.045 -30.889  1.00 88.71           C
ATOM   2024  CG  TRP A 270       0.508  -6.320 -31.632  1.00 88.71           C
ATOM   2025  CD2 TRP A 270      -0.376  -6.400 -32.761  1.00 88.71           C
ATOM   2026  CD1 TRP A 270       1.040  -7.566 -31.470  1.00 88.71           C
ATOM   2027  NE1 TRP A 270       0.533  -8.421 -32.417  1.00 88.71           N
ATOM   2028  CE2 TRP A 270      -0.335  -7.716 -33.223  1.00 88.71           C
ATOM   2029  CE3 TRP A 270      -1.145  -5.453 -33.374  1.00 88.71           C
ATOM   2030  CZ2 TRP A 270      -1.068  -8.106 -34.306  1.00 88.71           C
ATOM   2031  CZ3 TRP A 270      -1.894  -5.855 -34.458  1.00 88.71           C
ATOM   2032  CH2 TRP A 270      -1.855  -7.156 -34.916  1.00 88.71           C
ATOM   2033  C   TRP A 270       1.588  -2.716 -31.054  1.00 88.71           C
ATOM   2034  O   TRP A 270       0.853  -1.845 -30.594  1.00 88.71           O
ATOM   2035  N   ASP A 271       2.919  -2.702 -30.855  1.00 42.99           N
ATOM   2036  CA  ASP A 271       3.528  -1.651 -30.091  1.00 42.99           C
ATOM   2037  CB  ASP A 271       5.048  -1.828 -29.940  1.00 42.99           C
ATOM   2038  CG  ASP A 271       5.299  -3.018 -29.024  1.00 42.99           C
ATOM   2039  OD1 ASP A 271       4.364  -3.390 -28.266  1.00 42.99           O
ATOM   2040  OD2 ASP A 271       6.429  -3.572 -29.071  1.00 42.99           O
ATOM   2041  C   ASP A 271       3.301  -0.361 -30.811  1.00 42.99           C
ATOM   2042  O   ASP A 271       2.968   0.655 -30.203  1.00 42.99           O
ATOM   2043  N   ILE A 272       3.466  -0.383 -32.145  1.00 93.42           N
ATOM   2044  CA  ILE A 272       3.345   0.806 -32.935  1.00 93.42           C
ATOM   2045  CB  ILE A 272       3.733   0.592 -34.368  1.00 93.42           C
ATOM   2046  CG2 ILE A 272       3.464   1.897 -35.137  1.00 93.42           C
ATOM   2047  CG1 ILE A 272       5.200   0.139 -34.439  1.00 93.42           C
ATOM   2048  CD1 ILE A 272       6.171   1.139 -33.810  1.00 93.42           C
ATOM   2049  C   ILE A 272       1.938   1.314 -32.892  1.00 93.42           C
ATOM   2050  O   ILE A 272       1.712   2.519 -32.794  1.00 93.42           O
ATOM   2051  N   GLN A 273       0.941   0.414 -32.968  1.00 55.17           N
ATOM   2052  CA  GLN A 273      -0.412   0.886 -32.981  1.00 55.17           C
ATOM   2053  CB  GLN A 273      -1.450  -0.232 -33.176  1.00 55.17           C
ATOM   2054  CG  GLN A 273      -1.357  -0.865 -34.567  1.00 55.17           C
ATOM   2055  CD  GLN A 273      -2.549  -1.786 -34.776  1.00 55.17           C
ATOM   2056  OE1 GLN A 273      -2.421  -2.870 -35.344  1.00 55.17           O
ATOM   2057  NE2 GLN A 273      -3.748  -1.331 -34.326  1.00 55.17           N
ATOM   2058  C   GLN A 273      -0.702   1.608 -31.701  1.00 55.17           C
ATOM   2059  O   GLN A 273      -1.343   2.659 -31.714  1.00 55.17           O
ATOM   2060  N   LYS A 274      -0.216   1.092 -30.555  1.00 69.01           N
ATOM   2061  CA  LYS A 274      -0.536   1.748 -29.317  1.00 69.01           C
ATOM   2062  CB  LYS A 274       0.030   1.061 -28.059  1.00 69.01           C
ATOM   2063  CG  LYS A 274       1.503   1.362 -27.779  1.00 69.01           C
ATOM   2064  CD  LYS A 274       1.910   1.051 -26.336  1.00 69.01           C
ATOM   2065  CE  LYS A 274       3.289   1.595 -25.953  1.00 69.01           C
ATOM   2066  NZ  LYS A 274       3.442   1.596 -24.480  1.00 69.01           N
ATOM   2067  C   LYS A 274       0.024   3.135 -29.353  1.00 69.01           C
ATOM   2068  O   LYS A 274      -0.631   4.094 -28.948  1.00 69.01           O
ATOM   2069  N   TYR A 275       1.260   3.268 -29.862  1.00 74.68           N
ATOM   2070  CA  TYR A 275       1.960   4.517 -29.967  1.00 74.68           C
ATOM   2071  CB  TYR A 275       3.362   4.250 -30.547  1.00 74.68           C
ATOM   2072  CG  TYR A 275       3.905   5.441 -31.250  1.00 74.68           C
ATOM   2073  CD1 TYR A 275       4.348   6.556 -30.579  1.00 74.68           C
ATOM   2074  CD2 TYR A 275       3.992   5.402 -32.623  1.00 74.68           C
ATOM   2075  CE1 TYR A 275       4.852   7.626 -31.283  1.00 74.68           C
ATOM   2076  CE2 TYR A 275       4.495   6.463 -33.331  1.00 74.68           C
ATOM   2077  CZ  TYR A 275       4.927   7.578 -32.657  1.00 74.68           C
ATOM   2078  OH  TYR A 275       5.447   8.671 -33.381  1.00 74.68           O
ATOM   2079  C   TYR A 275       1.206   5.453 -30.860  1.00 74.68           C
ATOM   2080  O   TYR A 275       0.953   6.603 -30.500  1.00 74.68           O
ATOM   2081  N   ALA A 276       0.774   4.963 -32.032  1.00 32.03           N
ATOM   2082  CA  ALA A 276       0.097   5.803 -32.977  1.00 32.03           C
ATOM   2083  CB  ALA A 276      -0.320   5.049 -34.252  1.00 32.03           C
ATOM   2084  C   ALA A 276      -1.149   6.327 -32.339  1.00 32.03           C
ATOM   2085  O   ALA A 276      -1.506   7.488 -32.531  1.00 32.03           O
ATOM   2086  N   ARG A 277      -1.856   5.475 -31.574  1.00139.23           N
ATOM   2087  CA  ARG A 277      -3.073   5.893 -30.942  1.00139.23           C
ATOM   2088  CB  ARG A 277      -3.796   4.739 -30.225  1.00139.23           C
ATOM   2089  CG  ARG A 277      -4.929   5.202 -29.309  1.00139.23           C
ATOM   2090  CD  ARG A 277      -5.927   6.143 -29.985  1.00139.23           C
ATOM   2091  NE  ARG A 277      -6.431   5.497 -31.228  1.00139.23           N
ATOM   2092  CZ  ARG A 277      -6.588   6.263 -32.346  1.00139.23           C
ATOM   2093  NH1 ARG A 277      -6.166   7.560 -32.347  1.00139.23           N
ATOM   2094  NH2 ARG A 277      -7.165   5.744 -33.467  1.00139.23           N
ATOM   2095  C   ARG A 277      -2.794   6.966 -29.938  1.00139.23           C
ATOM   2096  O   ARG A 277      -3.508   7.965 -29.873  1.00139.23           O
ATOM   2097  N   GLU A 278      -1.737   6.791 -29.125  1.00 36.20           N
ATOM   2098  CA  GLU A 278      -1.440   7.756 -28.107  1.00 36.20           C
ATOM   2099  CB  GLU A 278      -0.251   7.325 -27.228  1.00 36.20           C
ATOM   2100  CG  GLU A 278      -0.520   6.055 -26.413  1.00 36.20           C
ATOM   2101  CD  GLU A 278       0.731   5.727 -25.605  1.00 36.20           C
ATOM   2102  OE1 GLU A 278       1.145   6.585 -24.781  1.00 36.20           O
ATOM   2103  OE2 GLU A 278       1.292   4.617 -25.806  1.00 36.20           O
ATOM   2104  C   GLU A 278      -1.072   9.045 -28.771  1.00 36.20           C
ATOM   2105  O   GLU A 278      -1.532  10.115 -28.375  1.00 36.20           O
ATOM   2106  N   ALA A 279      -0.250   8.968 -29.833  1.00 37.15           N
ATOM   2107  CA  ALA A 279       0.209  10.162 -30.482  1.00 37.15           C
ATOM   2108  CB  ALA A 279       1.158   9.868 -31.656  1.00 37.15           C
ATOM   2109  C   ALA A 279      -0.958  10.932 -31.021  1.00 37.15           C
ATOM   2110  O   ALA A 279      -1.072  12.134 -30.788  1.00 37.15           O
ATOM   2111  N   TYR A 280      -1.892  10.248 -31.707  1.00 59.46           N
ATOM   2112  CA  TYR A 280      -3.003  10.918 -32.326  1.00 59.46           C
ATOM   2113  CB  TYR A 280      -3.899   9.931 -33.101  1.00 59.46           C
ATOM   2114  CG  TYR A 280      -4.999  10.677 -33.777  1.00 59.46           C
ATOM   2115  CD1 TYR A 280      -6.187  10.936 -33.132  1.00 59.46           C
ATOM   2116  CD2 TYR A 280      -4.837  11.119 -35.071  1.00 59.46           C
ATOM   2117  CE1 TYR A 280      -7.195  11.622 -33.770  1.00 59.46           C
ATOM   2118  CE2 TYR A 280      -5.840  11.806 -35.714  1.00 59.46           C
ATOM   2119  CZ  TYR A 280      -7.022  12.058 -35.062  1.00 59.46           C
ATOM   2120  OH  TYR A 280      -8.051  12.762 -35.721  1.00 59.46           O
ATOM   2121  C   TYR A 280      -3.829  11.581 -31.266  1.00 59.46           C
ATOM   2122  O   TYR A 280      -4.219  12.739 -31.407  1.00 59.46           O
ATOM   2123  N   ASN A 281      -4.089  10.875 -30.151  1.00 52.10           N
ATOM   2124  CA  ASN A 281      -4.925  11.415 -29.115  1.00 52.10           C
ATOM   2125  CB  ASN A 281      -5.111  10.448 -27.934  1.00 52.10           C
ATOM   2126  CG  ASN A 281      -5.902   9.240 -28.420  1.00 52.10           C
ATOM   2127  OD1 ASN A 281      -5.809   8.157 -27.844  1.00 52.10           O
ATOM   2128  ND2 ASN A 281      -6.695   9.421 -29.511  1.00 52.10           N
ATOM   2129  C   ASN A 281      -4.277  12.658 -28.589  1.00 52.10           C
ATOM   2130  O   ASN A 281      -4.952  13.626 -28.244  1.00 52.10           O
ATOM   2131  N   LEU A 282      -2.936  12.646 -28.519  1.00 62.23           N
ATOM   2132  CA  LEU A 282      -2.140  13.733 -28.025  1.00 62.23           C
ATOM   2133  CB  LEU A 282      -0.645  13.386 -27.925  1.00 62.23           C
ATOM   2134  CG  LEU A 282       0.229  14.563 -27.450  1.00 62.23           C
ATOM   2135  CD1 LEU A 282      -0.197  15.063 -26.062  1.00 62.23           C
ATOM   2136  CD2 LEU A 282       1.722  14.203 -27.515  1.00 62.23           C
ATOM   2137  C   LEU A 282      -2.278  14.917 -28.931  1.00 62.23           C
ATOM   2138  O   LEU A 282      -2.059  16.049 -28.500  1.00 62.23           O
ATOM   2139  N   GLY A 283      -2.607  14.691 -30.220  1.00 51.31           N
ATOM   2140  CA  GLY A 283      -2.755  15.808 -31.110  1.00 51.31           C
ATOM   2141  C   GLY A 283      -1.742  15.761 -32.221  1.00 51.31           C
ATOM   2142  O   GLY A 283      -1.807  16.582 -33.135  1.00 51.31           O
ATOM   2143  N   VAL A 284      -0.783  14.812 -32.196  1.00 75.02           N
ATOM   2144  CA  VAL A 284       0.203  14.760 -33.249  1.00 75.02           C
ATOM   2145  CB  VAL A 284       1.294  13.762 -32.994  1.00 75.02           C
ATOM   2146  CG1 VAL A 284       2.264  13.771 -34.188  1.00 75.02           C
ATOM   2147  CG2 VAL A 284       1.955  14.093 -31.646  1.00 75.02           C
ATOM   2148  C   VAL A 284      -0.475  14.358 -34.532  1.00 75.02           C
ATOM   2149  O   VAL A 284      -1.206  13.371 -34.578  1.00 75.02           O
ATOM   2150  N   ARG A 285      -0.351  15.221 -35.566  1.00237.64           N
ATOM   2151  CA  ARG A 285      -0.867  15.043 -36.903  1.00237.64           C
ATOM   2152  CB  ARG A 285      -1.345  16.360 -37.533  1.00237.64           C
ATOM   2153  CG  ARG A 285      -2.599  16.923 -36.860  1.00237.64           C
ATOM   2154  CD  ARG A 285      -3.806  15.982 -36.922  1.00237.64           C
ATOM   2155  NE  ARG A 285      -3.637  15.001 -35.817  1.00237.64           N
ATOM   2156  CZ  ARG A 285      -4.668  14.721 -34.969  1.00237.64           C
ATOM   2157  NH1 ARG A 285      -5.907  15.249 -35.188  1.00237.64           N
ATOM   2158  NH2 ARG A 285      -4.442  13.927 -33.882  1.00237.64           N
ATOM   2159  C   ARG A 285       0.050  14.370 -37.891  1.00237.64           C
ATOM   2160  O   ARG A 285      -0.417  13.852 -38.907  1.00237.64           O
ATOM   2161  N   TYR A 286       1.381  14.471 -37.693  1.00195.90           N
ATOM   2162  CA  TYR A 286       2.337  13.933 -38.630  1.00195.90           C
ATOM   2163  CB  TYR A 286       3.425  14.972 -38.957  1.00195.90           C
ATOM   2164  CG  TYR A 286       4.353  14.511 -40.030  1.00195.90           C
ATOM   2165  CD1 TYR A 286       5.380  13.635 -39.756  1.00195.90           C
ATOM   2166  CD2 TYR A 286       4.195  14.961 -41.321  1.00195.90           C
ATOM   2167  CE1 TYR A 286       6.237  13.225 -40.753  1.00195.90           C
ATOM   2168  CE2 TYR A 286       5.048  14.555 -42.322  1.00195.90           C
ATOM   2169  CZ  TYR A 286       6.072  13.686 -42.037  1.00195.90           C
ATOM   2170  OH  TYR A 286       6.949  13.270 -43.062  1.00195.90           O
ATOM   2171  C   TYR A 286       3.018  12.819 -37.897  1.00195.90           C
ATOM   2172  O   TYR A 286       3.966  13.058 -37.150  1.00195.90           O
ATOM   2173  N   ILE A 287       2.581  11.564 -38.121  1.00 70.99           N
ATOM   2174  CA  ILE A 287       3.120  10.479 -37.348  1.00 70.99           C
ATOM   2175  CB  ILE A 287       2.043   9.672 -36.680  1.00 70.99           C
ATOM   2176  CG2 ILE A 287       2.691   8.457 -35.995  1.00 70.99           C
ATOM   2177  CG1 ILE A 287       1.243  10.571 -35.722  1.00 70.99           C
ATOM   2178  CD1 ILE A 287      -0.065   9.946 -35.243  1.00 70.99           C
ATOM   2179  C   ILE A 287       3.904   9.545 -38.222  1.00 70.99           C
ATOM   2180  O   ILE A 287       3.365   8.918 -39.133  1.00 70.99           O
ATOM   2181  N   GLY A 288       5.211   9.394 -37.919  1.00 49.58           N
ATOM   2182  CA  GLY A 288       6.070   8.548 -38.700  1.00 49.58           C
ATOM   2183  C   GLY A 288       6.989   7.804 -37.778  1.00 49.58           C
ATOM   2184  O   GLY A 288       6.673   7.578 -36.610  1.00 49.58           O
ATOM   2185  N   GLY A 289       8.158   7.375 -38.305  1.00 29.75           N
ATOM   2186  CA  GLY A 289       9.089   6.640 -37.495  1.00 29.75           C
ATOM   2187  C   GLY A 289      10.472   6.846 -38.029  1.00 29.75           C
ATOM   2188  O   GLY A 289      10.666   7.233 -39.181  1.00 29.75           O
ATOM   2189  N   CYS A 290      11.486   6.573 -37.184  1.00111.73           N
ATOM   2190  CA  CYS A 290      12.848   6.739 -37.598  1.00111.73           C
ATOM   2191  CB  CYS A 290      13.645   7.737 -36.753  1.00111.73           C
ATOM   2192  SG  CYS A 290      13.136   9.426 -37.191  1.00111.73           S
ATOM   2193  C   CYS A 290      13.505   5.398 -37.615  1.00111.73           C
ATOM   2194  O   CYS A 290      12.894   4.424 -38.051  1.00111.73           O
ATOM   2195  N   CYS A 291      14.767   5.307 -37.147  1.00 67.78           N
ATOM   2196  CA  CYS A 291      15.480   4.063 -37.245  1.00 67.78           C
ATOM   2197  CB  CYS A 291      16.894   4.062 -36.639  1.00 67.78           C
ATOM   2198  SG  CYS A 291      18.143   4.705 -37.792  1.00 67.78           S
ATOM   2199  C   CYS A 291      14.708   2.943 -36.622  1.00 67.78           C
ATOM   2200  O   CYS A 291      14.112   3.078 -35.555  1.00 67.78           O
ATOM   2201  N   GLY A 292      14.690   1.790 -37.323  1.00 39.07           N
ATOM   2202  CA  GLY A 292      14.053   0.607 -36.824  1.00 39.07           C
ATOM   2203  C   GLY A 292      12.708   0.406 -37.462  1.00 39.07           C
ATOM   2204  O   GLY A 292      12.188  -0.709 -37.464  1.00 39.07           O
ATOM   2205  N   PHE A 293      12.108   1.465 -38.038  1.00 81.45           N
ATOM   2206  CA  PHE A 293      10.809   1.305 -38.637  1.00 81.45           C
ATOM   2207  CB  PHE A 293      10.077   2.624 -38.953  1.00 81.45           C
ATOM   2208  CG  PHE A 293       9.382   3.132 -37.738  1.00 81.45           C
ATOM   2209  CD1 PHE A 293      10.060   3.790 -36.739  1.00 81.45           C
ATOM   2210  CD2 PHE A 293       8.022   2.960 -37.618  1.00 81.45           C
ATOM   2211  CE1 PHE A 293       9.389   4.253 -35.631  1.00 81.45           C
ATOM   2212  CE2 PHE A 293       7.347   3.422 -36.514  1.00 81.45           C
ATOM   2213  CZ  PHE A 293       8.032   4.070 -35.515  1.00 81.45           C
ATOM   2214  C   PHE A 293      10.930   0.589 -39.946  1.00 81.45           C
ATOM   2215  O   PHE A 293      11.603   1.048 -40.867  1.00 81.45           O
ATOM   2216  N   GLU A 294      10.255  -0.571 -40.046  1.00163.06           N
ATOM   2217  CA  GLU A 294      10.209  -1.374 -41.235  1.00163.06           C
ATOM   2218  CB  GLU A 294      10.295  -2.873 -40.900  1.00163.06           C
ATOM   2219  CG  GLU A 294      10.818  -3.750 -42.033  1.00163.06           C
ATOM   2220  CD  GLU A 294      12.321  -3.532 -42.167  1.00163.06           C
ATOM   2221  OE1 GLU A 294      13.030  -3.589 -41.126  1.00163.06           O
ATOM   2222  OE2 GLU A 294      12.781  -3.312 -43.320  1.00163.06           O
ATOM   2223  C   GLU A 294       8.878  -1.071 -41.875  1.00163.06           C
ATOM   2224  O   GLU A 294       8.082  -0.342 -41.284  1.00163.06           O
ATOM   2225  N   PRO A 295       8.578  -1.564 -43.054  1.00 98.15           N
ATOM   2226  CA  PRO A 295       7.319  -1.225 -43.664  1.00 98.15           C
ATOM   2227  CD  PRO A 295       9.597  -1.853 -44.051  1.00 98.15           C
ATOM   2228  CB  PRO A 295       7.379  -1.801 -45.075  1.00 98.15           C
ATOM   2229  CG  PRO A 295       8.883  -1.740 -45.412  1.00 98.15           C
ATOM   2230  C   PRO A 295       6.090  -1.583 -42.873  1.00 98.15           C
ATOM   2231  O   PRO A 295       5.160  -0.780 -42.840  1.00 98.15           O
ATOM   2232  N   TYR A 296       6.056  -2.747 -42.201  1.00162.17           N
ATOM   2233  CA  TYR A 296       4.888  -3.134 -41.459  1.00162.17           C
ATOM   2234  CB  TYR A 296       4.887  -4.599 -40.966  1.00162.17           C
ATOM   2235  CG  TYR A 296       5.987  -4.861 -39.998  1.00162.17           C
ATOM   2236  CD1 TYR A 296       7.235  -5.224 -40.445  1.00162.17           C
ATOM   2237  CD2 TYR A 296       5.769  -4.751 -38.644  1.00162.17           C
ATOM   2238  CE1 TYR A 296       8.249  -5.475 -39.552  1.00162.17           C
ATOM   2239  CE2 TYR A 296       6.778  -5.002 -37.745  1.00162.17           C
ATOM   2240  CZ  TYR A 296       8.022  -5.365 -38.202  1.00162.17           C
ATOM   2241  OH  TYR A 296       9.065  -5.622 -37.286  1.00162.17           O
ATOM   2242  C   TYR A 296       4.666  -2.184 -40.319  1.00162.17           C
ATOM   2243  O   TYR A 296       3.544  -2.027 -39.841  1.00162.17           O
ATOM   2244  N   HIS A 297       5.739  -1.571 -39.791  1.00 53.83           N
ATOM   2245  CA  HIS A 297       5.561  -0.652 -38.699  1.00 53.83           C
ATOM   2246  ND1 HIS A 297       8.764  -1.836 -38.125  1.00 53.83           N
ATOM   2247  CG  HIS A 297       7.706  -1.204 -37.512  1.00 53.83           C
ATOM   2248  CB  HIS A 297       6.889  -0.117 -38.142  1.00 53.83           C
ATOM   2249  NE2 HIS A 297       8.544  -2.769 -36.120  1.00 53.83           N
ATOM   2250  CD2 HIS A 297       7.586  -1.786 -36.288  1.00 53.83           C
ATOM   2251  CE1 HIS A 297       9.229  -2.760 -37.249  1.00 53.83           C
ATOM   2252  C   HIS A 297       4.737   0.515 -39.157  1.00 53.83           C
ATOM   2253  O   HIS A 297       3.825   0.950 -38.457  1.00 53.83           O
ATOM   2254  N   ILE A 298       5.029   1.054 -40.354  1.00 63.00           N
ATOM   2255  CA  ILE A 298       4.291   2.178 -40.856  1.00 63.00           C
ATOM   2256  CB  ILE A 298       4.888   2.757 -42.099  1.00 63.00           C
ATOM   2257  CG2 ILE A 298       3.914   3.790 -42.694  1.00 63.00           C
ATOM   2258  CG1 ILE A 298       6.259   3.342 -41.722  1.00 63.00           C
ATOM   2259  CD1 ILE A 298       7.098   3.795 -42.905  1.00 63.00           C
ATOM   2260  C   ILE A 298       2.874   1.749 -41.076  1.00 63.00           C
ATOM   2261  O   ILE A 298       1.935   2.487 -40.783  1.00 63.00           O
ATOM   2262  N   ARG A 299       2.686   0.509 -41.557  1.00 92.03           N
ATOM   2263  CA  ARG A 299       1.380  -0.024 -41.816  1.00 92.03           C
ATOM   2264  CB  ARG A 299       1.406  -1.500 -42.249  1.00 92.03           C
ATOM   2265  CG  ARG A 299       0.005  -2.084 -42.439  1.00 92.03           C
ATOM   2266  CD  ARG A 299      -0.077  -3.599 -42.223  1.00 92.03           C
ATOM   2267  NE  ARG A 299       0.590  -4.283 -43.365  1.00 92.03           N
ATOM   2268  CZ  ARG A 299       0.973  -5.588 -43.241  1.00 92.03           C
ATOM   2269  NH1 ARG A 299       0.803  -6.238 -42.053  1.00 92.03           N
ATOM   2270  NH2 ARG A 299       1.526  -6.240 -44.304  1.00 92.03           N
ATOM   2271  C   ARG A 299       0.592   0.003 -40.542  1.00 92.03           C
ATOM   2272  O   ARG A 299      -0.627   0.163 -40.564  1.00 92.03           O
ATOM   2273  N   ALA A 300       1.262  -0.214 -39.396  1.00 37.78           N
ATOM   2274  CA  ALA A 300       0.600  -0.231 -38.118  1.00 37.78           C
ATOM   2275  CB  ALA A 300       1.547  -0.602 -36.964  1.00 37.78           C
ATOM   2276  C   ALA A 300       0.019   1.119 -37.807  1.00 37.78           C
ATOM   2277  O   ALA A 300      -1.100   1.210 -37.303  1.00 37.78           O
ATOM   2278  N   ILE A 301       0.759   2.211 -38.091  1.00 85.68           N
ATOM   2279  CA  ILE A 301       0.247   3.515 -37.766  1.00 85.68           C
ATOM   2280  CB  ILE A 301       1.174   4.654 -38.104  1.00 85.68           C
ATOM   2281  CG2 ILE A 301       0.384   5.959 -37.920  1.00 85.68           C
ATOM   2282  CG1 ILE A 301       2.467   4.614 -37.273  1.00 85.68           C
ATOM   2283  CD1 ILE A 301       3.474   3.568 -37.731  1.00 85.68           C
ATOM   2284  C   ILE A 301      -1.000   3.761 -38.561  1.00 85.68           C
ATOM   2285  O   ILE A 301      -2.028   4.151 -38.011  1.00 85.68           O
ATOM   2286  N   ALA A 302      -0.945   3.497 -39.879  1.00 40.94           N
ATOM   2287  CA  ALA A 302      -2.036   3.781 -40.770  1.00 40.94           C
ATOM   2288  CB  ALA A 302      -1.700   3.485 -42.242  1.00 40.94           C
ATOM   2289  C   ALA A 302      -3.252   2.981 -40.410  1.00 40.94           C
ATOM   2290  O   ALA A 302      -4.372   3.480 -40.505  1.00 40.94           O
ATOM   2291  N   GLU A 303      -3.081   1.705 -40.024  1.00 47.75           N
ATOM   2292  CA  GLU A 303      -4.217   0.884 -39.704  1.00 47.75           C
ATOM   2293  CB  GLU A 303      -3.853  -0.602 -39.520  1.00 47.75           C
ATOM   2294  CG  GLU A 303      -3.459  -1.275 -40.839  1.00 47.75           C
ATOM   2295  CD  GLU A 303      -3.115  -2.738 -40.584  1.00 47.75           C
ATOM   2296  OE1 GLU A 303      -2.982  -3.127 -39.393  1.00 47.75           O
ATOM   2297  OE2 GLU A 303      -2.976  -3.488 -41.587  1.00 47.75           O
ATOM   2298  C   GLU A 303      -4.890   1.372 -38.455  1.00 47.75           C
ATOM   2299  O   GLU A 303      -6.117   1.390 -38.373  1.00 47.75           O
ATOM   2300  N   GLU A 304      -4.108   1.792 -37.442  1.00 86.95           N
ATOM   2301  CA  GLU A 304      -4.681   2.211 -36.189  1.00 86.95           C
ATOM   2302  CB  GLU A 304      -3.613   2.583 -35.144  1.00 86.95           C
ATOM   2303  CG  GLU A 304      -4.183   3.227 -33.877  1.00 86.95           C
ATOM   2304  CD  GLU A 304      -4.916   2.174 -33.061  1.00 86.95           C
ATOM   2305  OE1 GLU A 304      -4.861   0.973 -33.440  1.00 86.95           O
ATOM   2306  OE2 GLU A 304      -5.544   2.562 -32.040  1.00 86.95           O
ATOM   2307  C   GLU A 304      -5.545   3.421 -36.387  1.00 86.95           C
ATOM   2308  O   GLU A 304      -6.609   3.537 -35.782  1.00 86.95           O
ATOM   2309  N   LEU A 305      -5.056   4.372 -37.198  1.00 96.99           N
ATOM   2310  CA  LEU A 305      -5.660   5.627 -37.553  1.00 96.99           C
ATOM   2311  CB  LEU A 305      -4.633   6.650 -38.062  1.00 96.99           C
ATOM   2312  CG  LEU A 305      -3.615   7.023 -36.971  1.00 96.99           C
ATOM   2313  CD1 LEU A 305      -2.691   8.165 -37.420  1.00 96.99           C
ATOM   2314  CD2 LEU A 305      -4.318   7.307 -35.635  1.00 96.99           C
ATOM   2315  C   LEU A 305      -6.726   5.470 -38.586  1.00 96.99           C
ATOM   2316  O   LEU A 305      -7.473   6.409 -38.852  1.00 96.99           O
ATOM   2317  N   ALA A 306      -6.795   4.297 -39.236  1.00 61.18           N
ATOM   2318  CA  ALA A 306      -7.666   4.125 -40.361  1.00 61.18           C
ATOM   2319  CB  ALA A 306      -7.709   2.667 -40.850  1.00 61.18           C
ATOM   2320  C   ALA A 306      -9.076   4.536 -40.051  1.00 61.18           C
ATOM   2321  O   ALA A 306      -9.631   5.236 -40.896  1.00 61.18           O
ATOM   2322  N   PRO A 307      -9.734   4.207 -38.961  1.00145.03           N
ATOM   2323  CA  PRO A 307     -11.082   4.661 -38.752  1.00145.03           C
ATOM   2324  CD  PRO A 307      -9.175   3.561 -37.782  1.00145.03           C
ATOM   2325  CB  PRO A 307     -11.496   4.122 -37.381  1.00145.03           C
ATOM   2326  CG  PRO A 307     -10.161   3.894 -36.649  1.00145.03           C
ATOM   2327  C   PRO A 307     -11.171   6.158 -38.849  1.00145.03           C
ATOM   2328  O   PRO A 307     -12.160   6.654 -39.386  1.00145.03           O
ATOM   2329  N   GLU A 308     -10.171   6.896 -38.331  1.00 81.24           N
ATOM   2330  CA  GLU A 308     -10.193   8.330 -38.423  1.00 81.24           C
ATOM   2331  CB  GLU A 308      -9.100   9.010 -37.576  1.00 81.24           C
ATOM   2332  CG  GLU A 308      -9.372   8.988 -36.069  1.00 81.24           C
ATOM   2333  CD  GLU A 308      -9.115   7.584 -35.542  1.00 81.24           C
ATOM   2334  OE1 GLU A 308      -8.511   6.769 -36.289  1.00 81.24           O
ATOM   2335  OE2 GLU A 308      -9.523   7.309 -34.382  1.00 81.24           O
ATOM   2336  C   GLU A 308      -9.978   8.770 -39.843  1.00 81.24           C
ATOM   2337  O   GLU A 308     -10.677   9.648 -40.345  1.00 81.24           O
ATOM   2338  N   ARG A 309      -8.985   8.163 -40.520  1.00113.12           N
ATOM   2339  CA  ARG A 309      -8.594   8.537 -41.853  1.00113.12           C
ATOM   2340  CB  ARG A 309      -7.270   7.881 -42.273  1.00113.12           C
ATOM   2341  CG  ARG A 309      -6.104   8.309 -41.375  1.00113.12           C
ATOM   2342  CD  ARG A 309      -4.746   7.749 -41.798  1.00113.12           C
ATOM   2343  NE  ARG A 309      -4.265   8.576 -42.939  1.00113.12           N
ATOM   2344  CZ  ARG A 309      -3.356   8.070 -43.823  1.00113.12           C
ATOM   2345  NH1 ARG A 309      -2.854   6.813 -43.658  1.00113.12           N
ATOM   2346  NH2 ARG A 309      -2.957   8.816 -44.892  1.00113.12           N
ATOM   2347  C   ARG A 309      -9.657   8.181 -42.846  1.00113.12           C
ATOM   2348  O   ARG A 309      -9.876   8.918 -43.806  1.00113.12           O
ATOM   2349  N   GLY A 310     -10.340   7.036 -42.657  1.00 26.10           N
ATOM   2350  CA  GLY A 310     -11.387   6.646 -43.557  1.00 26.10           C
ATOM   2351  C   GLY A 310     -10.882   5.645 -44.556  1.00 26.10           C
ATOM   2352  O   GLY A 310     -11.662   5.141 -45.363  1.00 26.10           O
ATOM   2353  N   PHE A 311      -9.571   5.324 -44.553  1.00 58.53           N
ATOM   2354  CA  PHE A 311      -9.121   4.367 -45.526  1.00 58.53           C
ATOM   2355  CB  PHE A 311      -8.715   5.009 -46.866  1.00 58.53           C
ATOM   2356  CG  PHE A 311      -7.647   6.018 -46.615  1.00 58.53           C
ATOM   2357  CD1 PHE A 311      -7.971   7.285 -46.186  1.00 58.53           C
ATOM   2358  CD2 PHE A 311      -6.325   5.704 -46.822  1.00 58.53           C
ATOM   2359  CE1 PHE A 311      -6.990   8.222 -45.959  1.00 58.53           C
ATOM   2360  CE2 PHE A 311      -5.340   6.637 -46.597  1.00 58.53           C
ATOM   2361  CZ  PHE A 311      -5.671   7.898 -46.164  1.00 58.53           C
ATOM   2362  C   PHE A 311      -7.958   3.577 -45.001  1.00 58.53           C
ATOM   2363  O   PHE A 311      -7.324   3.947 -44.014  1.00 58.53           O
ATOM   2364  N   LEU A 312      -7.680   2.434 -45.663  1.00 56.62           N
ATOM   2365  CA  LEU A 312      -6.591   1.564 -45.319  1.00 56.62           C
ATOM   2366  CB  LEU A 312      -6.989   0.076 -45.272  1.00 56.62           C
ATOM   2367  CG  LEU A 312      -7.954  -0.301 -44.132  1.00 56.62           C
ATOM   2368  CD1 LEU A 312      -8.296  -1.799 -44.167  1.00 56.62           C
ATOM   2369  CD2 LEU A 312      -7.396   0.126 -42.768  1.00 56.62           C
ATOM   2370  C   LEU A 312      -5.572   1.699 -46.410  1.00 56.62           C
ATOM   2371  O   LEU A 312      -5.914   1.958 -47.563  1.00 56.62           O
ATOM   2372  N   PRO A 313      -4.319   1.557 -46.076  1.00 75.12           N
ATOM   2373  CA  PRO A 313      -3.258   1.624 -47.044  1.00 75.12           C
ATOM   2374  CD  PRO A 313      -3.843   1.676 -44.710  1.00 75.12           C
ATOM   2375  CB  PRO A 313      -1.967   1.785 -46.236  1.00 75.12           C
ATOM   2376  CG  PRO A 313      -2.347   1.337 -44.813  1.00 75.12           C
ATOM   2377  C   PRO A 313      -3.290   0.368 -47.861  1.00 75.12           C
ATOM   2378  O   PRO A 313      -3.814  -0.632 -47.377  1.00 75.12           O
ATOM   2379  N   PRO A 314      -2.770   0.379 -49.055  1.00 74.29           N
ATOM   2380  CA  PRO A 314      -2.806  -0.774 -49.914  1.00 74.29           C
ATOM   2381  CD  PRO A 314      -1.744   1.331 -49.449  1.00 74.29           C
ATOM   2382  CB  PRO A 314      -2.021  -0.367 -51.160  1.00 74.29           C
ATOM   2383  CG  PRO A 314      -1.003   0.652 -50.615  1.00 74.29           C
ATOM   2384  C   PRO A 314      -2.210  -1.990 -49.262  1.00 74.29           C
ATOM   2385  O   PRO A 314      -2.711  -3.091 -49.484  1.00 74.29           O
ATOM   2386  N   ALA A 315      -1.180  -1.819 -48.417  1.00 57.05           N
ATOM   2387  CA  ALA A 315      -0.464  -2.908 -47.811  1.00 57.05           C
ATOM   2388  CB  ALA A 315       0.630  -2.433 -46.838  1.00 57.05           C
ATOM   2389  C   ALA A 315      -1.414  -3.755 -47.020  1.00 57.05           C
ATOM   2390  O   ALA A 315      -1.201  -4.957 -46.871  1.00 57.05           O
ATOM   2391  N   SER A 316      -2.477  -3.147 -46.468  1.00 53.90           N
ATOM   2392  CA  SER A 316      -3.397  -3.839 -45.609  1.00 53.90           C
ATOM   2393  CB  SER A 316      -4.483  -2.914 -45.031  1.00 53.90           C
ATOM   2394  OG  SER A 316      -3.900  -1.959 -44.157  1.00 53.90           O
ATOM   2395  C   SER A 316      -4.090  -4.951 -46.337  1.00 53.90           C
ATOM   2396  O   SER A 316      -4.680  -5.828 -45.708  1.00 53.90           O
ATOM   2397  N   GLU A 317      -4.048  -4.975 -47.680  1.00114.77           N
ATOM   2398  CA  GLU A 317      -4.755  -6.035 -48.342  1.00114.77           C
ATOM   2399  CB  GLU A 317      -4.820  -5.878 -49.876  1.00114.77           C
ATOM   2400  CG  GLU A 317      -3.491  -5.677 -50.600  1.00114.77           C
ATOM   2401  CD  GLU A 317      -3.831  -5.176 -52.000  1.00114.77           C
ATOM   2402  OE1 GLU A 317      -5.041  -5.188 -52.348  1.00114.77           O
ATOM   2403  OE2 GLU A 317      -2.893  -4.769 -52.736  1.00114.77           O
ATOM   2404  C   GLU A 317      -4.164  -7.355 -47.933  1.00114.77           C
ATOM   2405  O   GLU A 317      -4.860  -8.366 -47.850  1.00114.77           O
ATOM   2406  N   LYS A 318      -2.845  -7.370 -47.692  1.00139.70           N
ATOM   2407  CA  LYS A 318      -2.071  -8.502 -47.263  1.00139.70           C
ATOM   2408  CB  LYS A 318      -0.563  -8.285 -47.454  1.00139.70           C
ATOM   2409  CG  LYS A 318      -0.192  -8.098 -48.925  1.00139.70           C
ATOM   2410  CD  LYS A 318      -0.603  -9.281 -49.801  1.00139.70           C
ATOM   2411  CE  LYS A 318      -0.322  -9.068 -51.287  1.00139.70           C
ATOM   2412  NZ  LYS A 318      -0.679 -10.288 -52.043  1.00139.70           N
ATOM   2413  C   LYS A 318      -2.307  -8.837 -45.814  1.00139.70           C
ATOM   2414  O   LYS A 318      -1.875  -9.893 -45.368  1.00139.70           O
ATOM   2415  N   HIS A 319      -2.926  -7.941 -45.017  1.00100.37           N
ATOM   2416  CA  HIS A 319      -2.964  -8.120 -43.588  1.00100.37           C
ATOM   2417  ND1 HIS A 319      -1.781  -5.948 -40.612  1.00100.37           N
ATOM   2418  CG  HIS A 319      -1.993  -7.006 -41.468  1.00100.37           C
ATOM   2419  CB  HIS A 319      -2.427  -6.850 -42.895  1.00100.37           C
ATOM   2420  NE2 HIS A 319      -1.327  -7.796 -39.464  1.00100.37           N
ATOM   2421  CD2 HIS A 319      -1.710  -8.127 -40.751  1.00100.37           C
ATOM   2422  CE1 HIS A 319      -1.385  -6.477 -39.427  1.00100.37           C
ATOM   2423  C   HIS A 319      -4.372  -8.364 -43.105  1.00100.37           C
ATOM   2424  O   HIS A 319      -5.247  -8.790 -43.857  1.00100.37           O
ATOM   2425  N   GLY A 320      -4.592  -8.137 -41.787  1.00 30.60           N
ATOM   2426  CA  GLY A 320      -5.859  -8.315 -41.128  1.00 30.60           C
ATOM   2427  C   GLY A 320      -5.887  -7.376 -39.954  1.00 30.60           C
ATOM   2428  O   GLY A 320      -4.875  -6.770 -39.607  1.00 30.60           O
ATOM   2429  N   SER A 321      -7.064  -7.232 -39.306  1.00 51.94           N
ATOM   2430  CA  SER A 321      -7.209  -6.306 -38.214  1.00 51.94           C
ATOM   2431  CB  SER A 321      -8.613  -6.340 -37.587  1.00 51.94           C
ATOM   2432  OG  SER A 321      -8.692  -5.410 -36.517  1.00 51.94           O
ATOM   2433  C   SER A 321      -6.226  -6.620 -37.126  1.00 51.94           C
ATOM   2434  O   SER A 321      -5.146  -6.037 -37.057  1.00 51.94           O
ATOM   2435  N   TRP A 322      -6.574  -7.561 -36.228  1.00 96.84           N
ATOM   2436  CA  TRP A 322      -5.655  -7.897 -35.179  1.00 96.84           C
ATOM   2437  CB  TRP A 322      -6.117  -7.407 -33.797  1.00 96.84           C
ATOM   2438  CG  TRP A 322      -6.028  -5.906 -33.629  1.00 96.84           C
ATOM   2439  CD2 TRP A 322      -5.112  -5.243 -32.743  1.00 96.84           C
ATOM   2440  CD1 TRP A 322      -6.765  -4.924 -34.225  1.00 96.84           C
ATOM   2441  NE1 TRP A 322      -6.356  -3.689 -33.777  1.00 96.84           N
ATOM   2442  CE2 TRP A 322      -5.341  -3.871 -32.860  1.00 96.84           C
ATOM   2443  CE3 TRP A 322      -4.158  -5.735 -31.898  1.00 96.84           C
ATOM   2444  CZ2 TRP A 322      -4.615  -2.969 -32.133  1.00 96.84           C
ATOM   2445  CZ3 TRP A 322      -3.430  -4.823 -31.166  1.00 96.84           C
ATOM   2446  CH2 TRP A 322      -3.653  -3.467 -31.281  1.00 96.84           C
ATOM   2447  C   TRP A 322      -5.535  -9.386 -35.131  1.00 96.84           C
ATOM   2448  O   TRP A 322      -6.113 -10.032 -34.255  1.00 96.84           O
ATOM   2449  N   GLY A 323      -4.733  -9.954 -36.058  1.00 34.22           N
ATOM   2450  CA  GLY A 323      -4.522 -11.373 -36.103  1.00 34.22           C
ATOM   2451  C   GLY A 323      -5.685 -12.044 -36.782  1.00 34.22           C
ATOM   2452  O   GLY A 323      -5.807 -13.266 -36.756  1.00 34.22           O
ATOM   2453  N   SER A 324      -6.539 -11.271 -37.474  1.00 45.90           N
ATOM   2454  CA  SER A 324      -7.749 -11.800 -38.046  1.00 45.90           C
ATOM   2455  CB  SER A 324      -8.548 -10.741 -38.823  1.00 45.90           C
ATOM   2456  OG  SER A 324      -8.989  -9.720 -37.940  1.00 45.90           O
ATOM   2457  C   SER A 324      -7.454 -12.920 -38.998  1.00 45.90           C
ATOM   2458  O   SER A 324      -8.234 -13.866 -39.101  1.00 45.90           O
ATOM   2459  N   GLY A 325      -6.292 -12.884 -39.672  1.00 47.34           N
ATOM   2460  CA  GLY A 325      -5.959 -13.872 -40.660  1.00 47.34           C
ATOM   2461  C   GLY A 325      -6.027 -15.221 -40.013  1.00 47.34           C
ATOM   2462  O   GLY A 325      -6.255 -16.226 -40.683  1.00 47.34           O
ATOM   2463  N   LEU A 326      -5.779 -15.256 -38.693  1.00132.81           N
ATOM   2464  CA  LEU A 326      -5.746 -16.405 -37.830  1.00132.81           C
ATOM   2465  CB  LEU A 326      -5.188 -16.111 -36.427  1.00132.81           C
ATOM   2466  CG  LEU A 326      -3.675 -15.827 -36.423  1.00132.81           C
ATOM   2467  CD1 LEU A 326      -3.337 -14.540 -37.192  1.00132.81           C
ATOM   2468  CD2 LEU A 326      -3.112 -15.846 -34.993  1.00132.81           C
ATOM   2469  C   LEU A 326      -7.092 -17.042 -37.651  1.00132.81           C
ATOM   2470  O   LEU A 326      -7.152 -18.145 -37.108  1.00132.81           O
ATOM   2471  N   ASP A 327      -8.200 -16.363 -38.025  1.00 55.07           N
ATOM   2472  CA  ASP A 327      -9.518 -16.893 -37.777  1.00 55.07           C
ATOM   2473  CB  ASP A 327     -10.634 -16.072 -38.444  1.00 55.07           C
ATOM   2474  CG  ASP A 327     -10.786 -14.773 -37.670  1.00 55.07           C
ATOM   2475  OD1 ASP A 327     -10.290 -14.711 -36.513  1.00 55.07           O
ATOM   2476  OD2 ASP A 327     -11.403 -13.825 -38.224  1.00 55.07           O
ATOM   2477  C   ASP A 327      -9.594 -18.284 -38.315  1.00 55.07           C
ATOM   2478  O   ASP A 327     -10.100 -19.180 -37.642  1.00 55.07           O
ATOM   2479  N   MET A 328      -9.086 -18.513 -39.536  1.00144.59           N
ATOM   2480  CA  MET A 328      -9.054 -19.856 -40.024  1.00144.59           C
ATOM   2481  CB  MET A 328      -8.893 -19.941 -41.554  1.00144.59           C
ATOM   2482  CG  MET A 328      -7.612 -19.296 -42.095  1.00144.59           C
ATOM   2483  SD  MET A 328      -6.085 -20.254 -41.854  1.00144.59           S
ATOM   2484  CE  MET A 328      -5.001 -19.026 -42.636  1.00144.59           C
ATOM   2485  C   MET A 328      -7.876 -20.512 -39.376  1.00144.59           C
ATOM   2486  O   MET A 328      -6.924 -19.830 -38.994  1.00144.59           O
ATOM   2487  N   HIS A 329      -7.965 -21.846 -39.179  1.00196.06           N
ATOM   2488  CA  HIS A 329      -6.917 -22.683 -38.657  1.00196.06           C
ATOM   2489  ND1 HIS A 329      -4.513 -23.795 -36.560  1.00196.06           N
ATOM   2490  CG  HIS A 329      -4.650 -22.798 -37.500  1.00196.06           C
ATOM   2491  CB  HIS A 329      -5.904 -22.000 -37.718  1.00196.06           C
ATOM   2492  NE2 HIS A 329      -2.554 -23.630 -37.599  1.00196.06           N
ATOM   2493  CD2 HIS A 329      -3.444 -22.712 -38.127  1.00196.06           C
ATOM   2494  CE1 HIS A 329      -3.241 -24.256 -36.662  1.00196.06           C
ATOM   2495  C   HIS A 329      -7.595 -23.736 -37.848  1.00196.06           C
ATOM   2496  O   HIS A 329      -8.438 -23.434 -37.003  1.00196.06           O
ATOM   2497  N   THR A 330      -7.184 -24.999 -38.047  1.00115.14           N
ATOM   2498  CA  THR A 330      -7.821 -26.110 -37.411  1.00115.14           C
ATOM   2499  CB  THR A 330      -7.193 -27.419 -37.781  1.00115.14           C
ATOM   2500  OG1 THR A 330      -7.907 -28.486 -37.178  1.00115.14           O
ATOM   2501  CG2 THR A 330      -5.725 -27.421 -37.324  1.00115.14           C
ATOM   2502  C   THR A 330      -7.721 -25.949 -35.928  1.00115.14           C
ATOM   2503  O   THR A 330      -8.656 -26.290 -35.205  1.00115.14           O
ATOM   2504  N   LYS A 331      -6.579 -25.427 -35.438  1.00142.11           N
ATOM   2505  CA  LYS A 331      -6.359 -25.271 -34.027  1.00142.11           C
ATOM   2506  CB  LYS A 331      -4.893 -24.960 -33.684  1.00142.11           C
ATOM   2507  CG  LYS A 331      -4.035 -26.197 -33.428  1.00142.11           C
ATOM   2508  CD  LYS A 331      -4.006 -27.224 -34.556  1.00142.11           C
ATOM   2509  CE  LYS A 331      -4.979 -28.385 -34.323  1.00142.11           C
ATOM   2510  NZ  LYS A 331      -4.832 -29.400 -35.388  1.00142.11           N
ATOM   2511  C   LYS A 331      -7.194 -24.156 -33.481  1.00142.11           C
ATOM   2512  O   LYS A 331      -7.195 -23.030 -33.977  1.00142.11           O
ATOM   2513  N   PRO A 332      -7.942 -24.502 -32.468  1.00 72.01           N
ATOM   2514  CA  PRO A 332      -8.756 -23.541 -31.776  1.00 72.01           C
ATOM   2515  CD  PRO A 332      -8.506 -25.841 -32.398  1.00 72.01           C
ATOM   2516  CB  PRO A 332      -9.713 -24.353 -30.906  1.00 72.01           C
ATOM   2517  CG  PRO A 332      -9.847 -25.686 -31.663  1.00 72.01           C
ATOM   2518  C   PRO A 332      -7.958 -22.541 -30.998  1.00 72.01           C
ATOM   2519  O   PRO A 332      -8.355 -21.378 -30.937  1.00 72.01           O
ATOM   2520  N   TRP A 333      -6.832 -22.970 -30.395  1.00 73.16           N
ATOM   2521  CA  TRP A 333      -6.058 -22.087 -29.573  1.00 73.16           C
ATOM   2522  CB  TRP A 333      -4.939 -22.785 -28.773  1.00 73.16           C
ATOM   2523  CG  TRP A 333      -3.932 -23.584 -29.566  1.00 73.16           C
ATOM   2524  CD2 TRP A 333      -3.990 -25.013 -29.703  1.00 73.16           C
ATOM   2525  CD1 TRP A 333      -2.812 -23.177 -30.231  1.00 73.16           C
ATOM   2526  NE1 TRP A 333      -2.166 -24.265 -30.772  1.00 73.16           N
ATOM   2527  CE2 TRP A 333      -2.881 -25.402 -30.452  1.00 73.16           C
ATOM   2528  CE3 TRP A 333      -4.893 -25.925 -29.236  1.00 73.16           C
ATOM   2529  CZ2 TRP A 333      -2.658 -26.717 -30.747  1.00 73.16           C
ATOM   2530  CZ3 TRP A 333      -4.668 -27.250 -29.537  1.00 73.16           C
ATOM   2531  CH2 TRP A 333      -3.570 -27.638 -30.277  1.00 73.16           C
ATOM   2532  C   TRP A 333      -5.468 -21.017 -30.424  1.00 73.16           C
ATOM   2533  O   TRP A 333      -5.369 -19.870 -29.993  1.00 73.16           O
ATOM   2534  N   ILE A 334      -5.032 -21.385 -31.644  1.00104.95           N
ATOM   2535  CA  ILE A 334      -4.419 -20.477 -32.569  1.00104.95           C
ATOM   2536  CB  ILE A 334      -3.803 -21.188 -33.743  1.00104.95           C
ATOM   2537  CG2 ILE A 334      -4.922 -21.661 -34.680  1.00104.95           C
ATOM   2538  CG1 ILE A 334      -2.774 -20.293 -34.439  1.00104.95           C
ATOM   2539  CD1 ILE A 334      -1.886 -21.073 -35.408  1.00104.95           C
ATOM   2540  C   ILE A 334      -5.446 -19.488 -33.045  1.00104.95           C
ATOM   2541  O   ILE A 334      -5.148 -18.304 -33.199  1.00104.95           O
ATOM   2542  N   ARG A 335      -6.688 -19.957 -33.290  1.00 55.56           N
ATOM   2543  CA  ARG A 335      -7.759 -19.125 -33.761  1.00 55.56           C
ATOM   2544  CB  ARG A 335      -9.071 -19.886 -34.022  1.00 55.56           C
ATOM   2545  CG  ARG A 335      -8.982 -20.929 -35.137  1.00 55.56           C
ATOM   2546  CD  ARG A 335     -10.356 -21.343 -35.666  1.00 55.56           C
ATOM   2547  NE  ARG A 335     -11.169 -21.793 -34.501  1.00 55.56           N
ATOM   2548  CZ  ARG A 335     -11.273 -23.122 -34.209  1.00 55.56           C
ATOM   2549  NH1 ARG A 335     -10.669 -24.047 -35.012  1.00 55.56           N
ATOM   2550  NH2 ARG A 335     -11.984 -23.523 -33.115  1.00 55.56           N
ATOM   2551  C   ARG A 335      -8.050 -18.124 -32.693  1.00 55.56           C
ATOM   2552  O   ARG A 335      -8.477 -17.005 -32.966  1.00 55.56           O
ATOM   2553  N   ALA A 336      -7.810 -18.528 -31.438  1.00 64.91           N
ATOM   2554  CA  ALA A 336      -8.064 -17.771 -30.246  1.00 64.91           C
ATOM   2555  CB  ALA A 336      -7.676 -18.531 -28.966  1.00 64.91           C
ATOM   2556  C   ALA A 336      -7.278 -16.491 -30.272  1.00 64.91           C
ATOM   2557  O   ALA A 336      -7.671 -15.526 -29.621  1.00 64.91           O
ATOM   2558  N   ARG A 337      -6.124 -16.483 -30.973  1.00125.40           N
ATOM   2559  CA  ARG A 337      -5.192 -15.378 -31.088  1.00125.40           C
ATOM   2560  CB  ARG A 337      -3.865 -15.747 -31.770  1.00125.40           C
ATOM   2561  CG  ARG A 337      -2.941 -16.601 -30.905  1.00125.40           C
ATOM   2562  CD  ARG A 337      -3.480 -18.007 -30.672  1.00125.40           C
ATOM   2563  NE  ARG A 337      -2.471 -18.766 -29.883  1.00125.40           N
ATOM   2564  CZ  ARG A 337      -1.501 -19.475 -30.530  1.00125.40           C
ATOM   2565  NH1 ARG A 337      -1.427 -19.447 -31.891  1.00125.40           N
ATOM   2566  NH2 ARG A 337      -0.609 -20.222 -29.818  1.00125.40           N
ATOM   2567  C   ARG A 337      -5.764 -14.223 -31.867  1.00125.40           C
ATOM   2568  O   ARG A 337      -5.258 -13.105 -31.796  1.00125.40           O
ATOM   2569  N   ALA A 338      -6.839 -14.471 -32.623  1.00124.22           N
ATOM   2570  CA  ALA A 338      -7.496 -13.611 -33.567  1.00124.22           C
ATOM   2571  CB  ALA A 338      -8.741 -14.261 -34.192  1.00124.22           C
ATOM   2572  C   ALA A 338      -7.934 -12.302 -32.984  1.00124.22           C
ATOM   2573  O   ALA A 338      -8.503 -11.507 -33.718  1.00124.22           O
ATOM   2574  N   ARG A 339      -7.875 -12.065 -31.664  1.00212.13           N
ATOM   2575  CA  ARG A 339      -8.408 -10.804 -31.217  1.00212.13           C
ATOM   2576  CB  ARG A 339      -9.403 -10.978 -30.074  1.00212.13           C
ATOM   2577  CG  ARG A 339      -8.782 -11.685 -28.878  1.00212.13           C
ATOM   2578  CD  ARG A 339      -9.198 -13.144 -28.733  1.00212.13           C
ATOM   2579  NE  ARG A 339      -8.808 -13.527 -27.353  1.00212.13           N
ATOM   2580  CZ  ARG A 339      -9.619 -13.165 -26.319  1.00212.13           C
ATOM   2581  NH1 ARG A 339     -10.787 -12.503 -26.563  1.00212.13           N
ATOM   2582  NH2 ARG A 339      -9.251 -13.454 -25.040  1.00212.13           N
ATOM   2583  C   ARG A 339      -7.366  -9.812 -30.766  1.00212.13           C
ATOM   2584  O   ARG A 339      -6.226 -10.140 -30.439  1.00212.13           O
ATOM   2585  N   ARG A 340      -7.785  -8.526 -30.754  1.00113.93           N
ATOM   2586  CA  ARG A 340      -6.983  -7.400 -30.375  1.00113.93           C
ATOM   2587  CB  ARG A 340      -7.748  -6.073 -30.488  1.00113.93           C
ATOM   2588  CG  ARG A 340      -6.928  -4.850 -30.077  1.00113.93           C
ATOM   2589  CD  ARG A 340      -7.764  -3.573 -29.977  1.00113.93           C
ATOM   2590  NE  ARG A 340      -8.287  -3.267 -31.339  1.00113.93           N
ATOM   2591  CZ  ARG A 340      -9.572  -2.834 -31.496  1.00113.93           C
ATOM   2592  NH1 ARG A 340     -10.392  -2.720 -30.411  1.00113.93           N
ATOM   2593  NH2 ARG A 340     -10.041  -2.519 -32.739  1.00113.93           N
ATOM   2594  C   ARG A 340      -6.590  -7.539 -28.941  1.00113.93           C
ATOM   2595  O   ARG A 340      -5.448  -7.269 -28.576  1.00113.93           O
ATOM   2596  N   GLU A 341      -7.526  -8.007 -28.098  1.00139.01           N
ATOM   2597  CA  GLU A 341      -7.289  -8.087 -26.687  1.00139.01           C
ATOM   2598  CB  GLU A 341      -8.429  -8.807 -25.952  1.00139.01           C
ATOM   2599  CG  GLU A 341      -9.781  -8.111 -26.073  1.00139.01           C
ATOM   2600  CD  GLU A 341     -10.290  -8.290 -27.494  1.00139.01           C
ATOM   2601  OE1 GLU A 341     -10.307  -9.452 -27.978  1.00139.01           O
ATOM   2602  OE2 GLU A 341     -10.673  -7.261 -28.114  1.00139.01           O
ATOM   2603  C   GLU A 341      -6.072  -8.923 -26.463  1.00139.01           C
ATOM   2604  O   GLU A 341      -5.218  -8.585 -25.645  1.00139.01           O
ATOM   2605  N   TYR A 342      -5.968 -10.039 -27.201  1.00 65.52           N
ATOM   2606  CA  TYR A 342      -4.901 -10.986 -27.041  1.00 65.52           C
ATOM   2607  CB  TYR A 342      -5.117 -12.184 -27.988  1.00 65.52           C
ATOM   2608  CG  TYR A 342      -3.955 -13.118 -27.989  1.00 65.52           C
ATOM   2609  CD1 TYR A 342      -2.867 -12.869 -28.794  1.00 65.52           C
ATOM   2610  CD2 TYR A 342      -3.959 -14.250 -27.208  1.00 65.52           C
ATOM   2611  CE1 TYR A 342      -1.797 -13.732 -28.817  1.00 65.52           C
ATOM   2612  CE2 TYR A 342      -2.891 -15.116 -27.226  1.00 65.52           C
ATOM   2613  CZ  TYR A 342      -1.806 -14.856 -28.028  1.00 65.52           C
ATOM   2614  OH  TYR A 342      -0.710 -15.744 -28.049  1.00 65.52           O
ATOM   2615  C   TYR A 342      -3.571 -10.366 -27.359  1.00 65.52           C
ATOM   2616  O   TYR A 342      -2.638 -10.435 -26.561  1.00 65.52           O
ATOM   2617  N   TRP A 343      -3.454  -9.722 -28.532  1.00 73.97           N
ATOM   2618  CA  TRP A 343      -2.199  -9.185 -28.977  1.00 73.97           C
ATOM   2619  CB  TRP A 343      -2.245  -8.748 -30.447  1.00 73.97           C
ATOM   2620  CG  TRP A 343      -2.489  -9.907 -31.382  1.00 73.97           C
ATOM   2621  CD2 TRP A 343      -1.545 -10.966 -31.605  1.00 73.97           C
ATOM   2622  CD1 TRP A 343      -3.591 -10.207 -32.128  1.00 73.97           C
ATOM   2623  NE1 TRP A 343      -3.389 -11.383 -32.811  1.00 73.97           N
ATOM   2624  CE2 TRP A 343      -2.135 -11.862 -32.496  1.00 73.97           C
ATOM   2625  CE3 TRP A 343      -0.293 -11.175 -31.103  1.00 73.97           C
ATOM   2626  CZ2 TRP A 343      -1.476 -12.986 -32.901  1.00 73.97           C
ATOM   2627  CZ3 TRP A 343       0.371 -12.308 -31.518  1.00 73.97           C
ATOM   2628  CH2 TRP A 343      -0.210 -13.196 -32.400  1.00 73.97           C
ATOM   2629  C   TRP A 343      -1.782  -8.009 -28.153  1.00 73.97           C
ATOM   2630  O   TRP A 343      -0.599  -7.824 -27.869  1.00 73.97           O
ATOM   2631  N   GLU A 344      -2.747  -7.155 -27.777  1.00 53.54           N
ATOM   2632  CA  GLU A 344      -2.416  -5.960 -27.060  1.00 53.54           C
ATOM   2633  CB  GLU A 344      -3.633  -5.038 -26.870  1.00 53.54           C
ATOM   2634  CG  GLU A 344      -3.271  -3.635 -26.377  1.00 53.54           C
ATOM   2635  CD  GLU A 344      -4.555  -2.820 -26.300  1.00 53.54           C
ATOM   2636  OE1 GLU A 344      -5.621  -3.420 -26.003  1.00 53.54           O
ATOM   2637  OE2 GLU A 344      -4.488  -1.585 -26.545  1.00 53.54           O
ATOM   2638  C   GLU A 344      -1.860  -6.304 -25.708  1.00 53.54           C
ATOM   2639  O   GLU A 344      -0.927  -5.663 -25.229  1.00 53.54           O
ATOM   2640  N   ASN A 345      -2.458  -7.296 -25.030  1.00 58.88           N
ATOM   2641  CA  ASN A 345      -2.046  -7.695 -23.710  1.00 58.88           C
ATOM   2642  CB  ASN A 345      -3.145  -8.468 -22.966  1.00 58.88           C
ATOM   2643  CG  ASN A 345      -4.261  -7.476 -22.683  1.00 58.88           C
ATOM   2644  OD1 ASN A 345      -4.029  -6.412 -22.111  1.00 58.88           O
ATOM   2645  ND2 ASN A 345      -5.504  -7.821 -23.111  1.00 58.88           N
ATOM   2646  C   ASN A 345      -0.808  -8.547 -23.689  1.00 58.88           C
ATOM   2647  O   ASN A 345       0.010  -8.435 -22.776  1.00 58.88           O
ATOM   2648  N   LEU A 346      -0.627  -9.419 -24.698  1.00 60.38           N
ATOM   2649  CA  LEU A 346       0.405 -10.419 -24.645  1.00 60.38           C
ATOM   2650  CB  LEU A 346       0.472 -11.261 -25.932  1.00 60.38           C
ATOM   2651  CG  LEU A 346       1.554 -12.355 -25.936  1.00 60.38           C
ATOM   2652  CD1 LEU A 346       1.278 -13.421 -24.863  1.00 60.38           C
ATOM   2653  CD2 LEU A 346       1.724 -12.953 -27.341  1.00 60.38           C
ATOM   2654  C   LEU A 346       1.744  -9.803 -24.414  1.00 60.38           C
ATOM   2655  O   LEU A 346       2.111  -8.808 -25.034  1.00 60.38           O
ATOM   2656  N   LEU A 347       2.507 -10.393 -23.469  1.00 48.79           N
ATOM   2657  CA  LEU A 347       3.837  -9.930 -23.212  1.00 48.79           C
ATOM   2658  CB  LEU A 347       4.227  -9.956 -21.721  1.00 48.79           C
ATOM   2659  CG  LEU A 347       3.415  -8.978 -20.855  1.00 48.79           C
ATOM   2660  CD1 LEU A 347       3.851  -9.044 -19.384  1.00 48.79           C
ATOM   2661  CD2 LEU A 347       3.470  -7.552 -21.425  1.00 48.79           C
ATOM   2662  C   LEU A 347       4.728 -10.886 -23.927  1.00 48.79           C
ATOM   2663  O   LEU A 347       4.847 -12.048 -23.543  1.00 48.79           O
ATOM   2664  N   PRO A 348       5.348 -10.429 -24.977  1.00123.65           N
ATOM   2665  CA  PRO A 348       6.197 -11.319 -25.712  1.00123.65           C
ATOM   2666  CD  PRO A 348       4.730  -9.442 -25.846  1.00123.65           C
ATOM   2667  CB  PRO A 348       6.425 -10.669 -27.074  1.00123.65           C
ATOM   2668  CG  PRO A 348       5.164  -9.812 -27.275  1.00123.65           C
ATOM   2669  C   PRO A 348       7.454 -11.586 -24.956  1.00123.65           C
ATOM   2670  O   PRO A 348       7.912 -10.703 -24.233  1.00123.65           O
ATOM   2671  N   ALA A 349       8.016 -12.801 -25.102  1.00 33.30           N
ATOM   2672  CA  ALA A 349       9.219 -13.162 -24.407  1.00 33.30           C
ATOM   2673  CB  ALA A 349       9.369 -14.678 -24.190  1.00 33.30           C
ATOM   2674  C   ALA A 349      10.414 -12.703 -25.183  1.00 33.30           C
ATOM   2675  O   ALA A 349      10.368 -12.561 -26.404  1.00 33.30           O
ATOM   2676  N   SER A 350      11.519 -12.429 -24.459  1.00 34.38           N
ATOM   2677  CA  SER A 350      12.766 -12.023 -25.047  1.00 34.38           C
ATOM   2678  CB  SER A 350      13.786 -11.544 -24.000  1.00 34.38           C
ATOM   2679  OG  SER A 350      14.140 -12.615 -23.136  1.00 34.38           O
ATOM   2680  C   SER A 350      13.372 -13.191 -25.762  1.00 34.38           C
ATOM   2681  O   SER A 350      13.905 -13.056 -26.863  1.00 34.38           O
ATOM   2682  N   GLY A 351      13.308 -14.383 -25.138  1.00 20.47           N
ATOM   2683  CA  GLY A 351      13.854 -15.559 -25.748  1.00 20.47           C
ATOM   2684  C   GLY A 351      15.307 -15.652 -25.406  1.00 20.47           C
ATOM   2685  O   GLY A 351      15.988 -16.576 -25.848  1.00 20.47           O
ATOM   2686  N   ARG A 352      15.834 -14.688 -24.623  1.00108.00           N
ATOM   2687  CA  ARG A 352      17.225 -14.769 -24.283  1.00108.00           C
ATOM   2688  CB  ARG A 352      18.034 -13.601 -24.869  1.00108.00           C
ATOM   2689  CG  ARG A 352      17.951 -13.558 -26.396  1.00108.00           C
ATOM   2690  CD  ARG A 352      18.645 -12.356 -27.038  1.00108.00           C
ATOM   2691  NE  ARG A 352      18.396 -12.447 -28.506  1.00108.00           N
ATOM   2692  CZ  ARG A 352      17.232 -11.959 -29.025  1.00108.00           C
ATOM   2693  NH1 ARG A 352      16.316 -11.369 -28.203  1.00108.00           N
ATOM   2694  NH2 ARG A 352      16.972 -12.068 -30.361  1.00108.00           N
ATOM   2695  C   ARG A 352      17.355 -14.714 -22.791  1.00108.00           C
ATOM   2696  O   ARG A 352      17.525 -13.650 -22.197  1.00108.00           O
ATOM   2697  N   PRO A 353      17.298 -15.861 -22.181  1.00 68.80           N
ATOM   2698  CA  PRO A 353      17.412 -16.014 -20.757  1.00 68.80           C
ATOM   2699  CD  PRO A 353      17.380 -17.126 -22.891  1.00 68.80           C
ATOM   2700  CB  PRO A 353      17.221 -17.508 -20.503  1.00 68.80           C
ATOM   2701  CG  PRO A 353      17.725 -18.160 -21.805  1.00 68.80           C
ATOM   2702  C   PRO A 353      18.763 -15.562 -20.298  1.00 68.80           C
ATOM   2703  O   PRO A 353      18.924 -15.277 -19.113  1.00 68.80           O
ATOM   2704  N   PHE A 354      19.756 -15.554 -21.204  1.00 53.32           N
ATOM   2705  CA  PHE A 354      21.105 -15.196 -20.875  1.00 53.32           C
ATOM   2706  CB  PHE A 354      22.077 -15.433 -22.041  1.00 53.32           C
ATOM   2707  CG  PHE A 354      22.024 -16.880 -22.376  1.00 53.32           C
ATOM   2708  CD1 PHE A 354      22.751 -17.797 -21.655  1.00 53.32           C
ATOM   2709  CD2 PHE A 354      21.243 -17.317 -23.420  1.00 53.32           C
ATOM   2710  CE1 PHE A 354      22.696 -19.133 -21.972  1.00 53.32           C
ATOM   2711  CE2 PHE A 354      21.185 -18.651 -23.742  1.00 53.32           C
ATOM   2712  CZ  PHE A 354      21.913 -19.563 -23.017  1.00 53.32           C
ATOM   2713  C   PHE A 354      21.189 -13.737 -20.555  1.00 53.32           C
ATOM   2714  O   PHE A 354      21.892 -13.343 -19.626  1.00 53.32           O
ATOM   2715  N   CYS A 355      20.461 -12.899 -21.321  1.00 55.53           N
ATOM   2716  CA  CYS A 355      20.646 -11.477 -21.240  1.00 55.53           C
ATOM   2717  CB  CYS A 355      20.483 -10.795 -22.610  1.00 55.53           C
ATOM   2718  SG  CYS A 355      21.651 -11.440 -23.845  1.00 55.53           S
ATOM   2719  C   CYS A 355      19.683 -10.809 -20.303  1.00 55.53           C
ATOM   2720  O   CYS A 355      18.649 -11.344 -19.907  1.00 55.53           O
ATOM   2721  N   PRO A 356      20.093  -9.622 -19.914  1.00 77.56           N
ATOM   2722  CA  PRO A 356      19.308  -8.760 -19.069  1.00 77.56           C
ATOM   2723  CD  PRO A 356      21.512  -9.324 -19.818  1.00 77.56           C
ATOM   2724  CB  PRO A 356      20.299  -7.851 -18.341  1.00 77.56           C
ATOM   2725  CG  PRO A 356      21.574  -7.919 -19.196  1.00 77.56           C
ATOM   2726  C   PRO A 356      18.338  -7.991 -19.907  1.00 77.56           C
ATOM   2727  O   PRO A 356      18.485  -7.975 -21.128  1.00 77.56           O
ATOM   2728  N   SER A 357      17.315  -7.391 -19.267  1.00 87.14           N
ATOM   2729  CA  SER A 357      16.343  -6.581 -19.940  1.00 87.14           C
ATOM   2730  CB  SER A 357      15.080  -6.346 -19.095  1.00 87.14           C
ATOM   2731  OG  SER A 357      14.160  -5.542 -19.818  1.00 87.14           O
ATOM   2732  C   SER A 357      16.916  -5.233 -20.261  1.00 87.14           C
ATOM   2733  O   SER A 357      16.523  -4.608 -21.245  1.00 87.14           O
ATOM   2734  N   LEU A 358      17.847  -4.724 -19.427  1.00 94.05           N
ATOM   2735  CA  LEU A 358      18.334  -3.389 -19.662  1.00 94.05           C
ATOM   2736  CB  LEU A 358      17.858  -2.372 -18.615  1.00 94.05           C
ATOM   2737  CG  LEU A 358      16.331  -2.181 -18.588  1.00 94.05           C
ATOM   2738  CD1 LEU A 358      15.616  -3.474 -18.165  1.00 94.05           C
ATOM   2739  CD2 LEU A 358      15.938  -0.970 -17.727  1.00 94.05           C
ATOM   2740  C   LEU A 358      19.830  -3.371 -19.617  1.00 94.05           C
ATOM   2741  O   LEU A 358      20.464  -4.311 -19.140  1.00 94.05           O
ATOM   2742  N   SER A 359      20.428  -2.282 -20.152  1.00 41.92           N
ATOM   2743  CA  SER A 359      21.853  -2.117 -20.129  1.00 41.92           C
ATOM   2744  CB  SER A 359      22.532  -2.451 -21.469  1.00 41.92           C
ATOM   2745  OG  SER A 359      22.362  -3.828 -21.773  1.00 41.92           O
ATOM   2746  C   SER A 359      22.152  -0.683 -19.825  1.00 41.92           C
ATOM   2747  O   SER A 359      21.389   0.218 -20.173  1.00 41.92           O
ATOM   2748  N   LYS A 360      23.292  -0.445 -19.148  1.00 91.31           N
ATOM   2749  CA  LYS A 360      23.695   0.884 -18.795  1.00 91.31           C
ATOM   2750  CB  LYS A 360      24.723   0.903 -17.651  1.00 91.31           C
ATOM   2751  CG  LYS A 360      24.955   2.282 -17.037  1.00 91.31           C
ATOM   2752  CD  LYS A 360      25.698   2.214 -15.703  1.00 91.31           C
ATOM   2753  CE  LYS A 360      25.945   3.582 -15.064  1.00 91.31           C
ATOM   2754  NZ  LYS A 360      24.708   4.064 -14.408  1.00 91.31           N
ATOM   2755  C   LYS A 360      24.328   1.498 -20.002  1.00 91.31           C
ATOM   2756  O   LYS A 360      24.987   0.817 -20.786  1.00 91.31           O
ATOM   2757  N   PRO A 361      24.144   2.782 -20.157  1.00126.82           N
ATOM   2758  CA  PRO A 361      24.693   3.473 -21.288  1.00126.82           C
ATOM   2759  CD  PRO A 361      22.928   3.416 -19.672  1.00126.82           C
ATOM   2760  CB  PRO A 361      24.024   4.844 -21.305  1.00126.82           C
ATOM   2761  CG  PRO A 361      22.664   4.588 -20.632  1.00126.82           C
ATOM   2762  C   PRO A 361      26.178   3.520 -21.163  1.00126.82           C
ATOM   2763  O   PRO A 361      26.701   3.260 -20.080  1.00126.82           O
ATOM   2764  N   ASP A 362      26.879   3.816 -22.270  1.00 63.22           N
ATOM   2765  CA  ASP A 362      28.310   3.835 -22.245  1.00 63.22           C
ATOM   2766  CB  ASP A 362      28.927   4.008 -23.643  1.00 63.22           C
ATOM   2767  CG  ASP A 362      30.371   3.544 -23.569  1.00 63.22           C
ATOM   2768  OD1 ASP A 362      30.713   2.840 -22.582  1.00 63.22           O
ATOM   2769  OD2 ASP A 362      31.151   3.881 -24.499  1.00 63.22           O
ATOM   2770  C   ASP A 362      28.739   5.024 -21.397  1.00 63.22           C
ATOM   2771  O   ASP A 362      29.595   4.832 -20.492  1.00 63.22           O
ATOM   2772  OXT ASP A 362      28.221   6.145 -21.651  1.00 63.22           O
TER    2773      ASP A 362
END
