# Supplementary material for: Proteome-wide prediction of targets for aspirin: new insight into the molecular mechanism of aspirin
Source: PeerJ. 2016 Mar 10;4:e1791. doi: 10.7717/peerj.1791 (PMC4793309; doi:10.7717/peerj.1791)
Supplement: File S1 — The raw data contains all strucures of the identified 79 proteins. The Protocols show how to prepare protein strucure and run CDOCKER. [file peerj-04-1791-s004.zip › 79_protein_strucures/NP_060301.2_9-123_29.412.pdb]

EXPDTA    THEORETICAL MODEL, MODELLER 9v7 2009/09/16 18:34:58
REMARK   6 MODELLER OBJECTIVE FUNCTION:       754.2526
REMARK   6 MODELLER BEST TEMPLATE % SEQ ID:  29.412
REMARK   6 MODELLER BLK RESIDUE  116:
REMARK   6 MODELLER BLK RESIDUE  117:
REMARK   6 MODELLER BLK RESIDUE  118:
REMARK   6 MODELLER BLK RESIDUE  119:
ATOM      1  N   SER A   9      -0.655  38.241  60.870  1.00 18.33           N
ATOM      2  CA  SER A   9      -0.187  37.419  59.731  1.00 18.33           C
ATOM      3  CB  SER A   9       0.243  36.027  60.225  1.00 18.33           C
ATOM      4  OG  SER A   9      -0.866  35.352  60.804  1.00 18.33           O
ATOM      5  C   SER A   9      -1.259  37.257  58.721  1.00 18.33           C
ATOM      6  O   SER A   9      -2.104  38.130  58.528  1.00 18.33           O
ATOM      7  N   GLY A  10      -1.217  36.112  58.031  1.00 41.57           N
ATOM      8  CA  GLY A  10      -2.173  35.804  57.027  1.00 41.57           C
ATOM      9  C   GLY A  10      -3.517  35.643  57.662  1.00 41.57           C
ATOM     10  O   GLY A  10      -4.539  35.902  57.042  1.00 41.57           O
ATOM     11  N   LYS A  11      -3.574  35.180  58.916  1.00107.17           N
ATOM     12  CA  LYS A  11      -4.858  34.932  59.503  1.00107.17           C
ATOM     13  CB  LYS A  11      -4.784  34.461  60.968  1.00107.17           C
ATOM     14  CG  LYS A  11      -4.279  33.030  61.171  1.00107.17           C
ATOM     15  CD  LYS A  11      -2.782  32.831  60.932  1.00107.17           C
ATOM     16  CE  LYS A  11      -2.306  31.415  61.268  1.00107.17           C
ATOM     17  NZ  LYS A  11      -2.463  31.160  62.719  1.00107.17           N
ATOM     18  C   LYS A  11      -5.675  36.189  59.520  1.00107.17           C
ATOM     19  O   LYS A  11      -6.890  36.135  59.339  1.00107.17           O
ATOM     20  N   SER A  12      -5.048  37.359  59.744  1.00 84.81           N
ATOM     21  CA  SER A  12      -5.822  38.564  59.863  1.00 84.81           C
ATOM     22  CB  SER A  12      -4.948  39.816  60.057  1.00 84.81           C
ATOM     23  OG  SER A  12      -4.084  39.999  58.944  1.00 84.81           O
ATOM     24  C   SER A  12      -6.678  38.776  58.641  1.00 84.81           C
ATOM     25  O   SER A  12      -7.903  38.736  58.738  1.00 84.81           O
ATOM     26  N   ALA A  13      -6.067  39.021  57.462  1.00 60.35           N
ATOM     27  CA  ALA A  13      -6.854  39.330  56.295  1.00 60.35           C
ATOM     28  CB  ALA A  13      -6.034  40.005  55.174  1.00 60.35           C
ATOM     29  C   ALA A  13      -7.644  38.159  55.748  1.00 60.35           C
ATOM     30  O   ALA A  13      -8.830  38.321  55.469  1.00 60.35           O
ATOM     31  N   PRO A  14      -7.070  36.994  55.567  1.00144.52           N
ATOM     32  CA  PRO A  14      -7.880  35.909  55.052  1.00144.52           C
ATOM     33  CD  PRO A  14      -5.805  37.026  54.838  1.00144.52           C
ATOM     34  CB  PRO A  14      -6.915  34.919  54.412  1.00144.52           C
ATOM     35  CG  PRO A  14      -5.797  35.825  53.882  1.00144.52           C
ATOM     36  C   PRO A  14      -8.901  35.252  55.935  1.00144.52           C
ATOM     37  O   PRO A  14      -8.829  35.382  57.156  1.00144.52           O
ATOM     38  N   ALA A  15      -9.861  34.528  55.312  1.00 45.31           N
ATOM     39  CA  ALA A  15     -10.937  33.906  56.031  1.00 45.31           C
ATOM     40  CB  ALA A  15     -12.317  34.130  55.391  1.00 45.31           C
ATOM     41  C   ALA A  15     -10.705  32.430  56.095  1.00 45.31           C
ATOM     42  O   ALA A  15     -10.120  31.832  55.192  1.00 45.31           O
ATOM     43  N   SER A  16     -11.145  31.814  57.212  1.00 87.31           N
ATOM     44  CA  SER A  16     -10.989  30.405  57.414  1.00 87.31           C
ATOM     45  CB  SER A  16     -11.071  29.975  58.887  1.00 87.31           C
ATOM     46  OG  SER A  16     -12.394  30.159  59.369  1.00 87.31           O
ATOM     47  C   SER A  16     -12.094  29.697  56.693  1.00 87.31           C
ATOM     48  O   SER A  16     -13.170  30.247  56.464  1.00 87.31           O
ATOM     49  N   ALA A  17     -11.834  28.423  56.348  1.00 56.83           N
ATOM     50  CA  ALA A  17     -12.731  27.561  55.628  1.00 56.83           C
ATOM     51  CB  ALA A  17     -12.106  26.192  55.302  1.00 56.83           C
ATOM     52  C   ALA A  17     -13.969  27.318  56.436  1.00 56.83           C
ATOM     53  O   ALA A  17     -15.048  27.102  55.886  1.00 56.83           O
ATOM     54  N   THR A  18     -13.841  27.338  57.774  1.00121.81           N
ATOM     55  CA  THR A  18     -14.930  27.028  58.660  1.00121.81           C
ATOM     56  CB  THR A  18     -14.569  27.162  60.112  1.00121.81           C
ATOM     57  OG1 THR A  18     -14.236  28.509  60.416  1.00121.81           O
ATOM     58  CG2 THR A  18     -13.379  26.236  60.414  1.00121.81           C
ATOM     59  C   THR A  18     -16.066  27.967  58.396  1.00121.81           C
ATOM     60  O   THR A  18     -17.227  27.620  58.605  1.00121.81           O
ATOM     61  N   ALA A  19     -15.753  29.190  57.937  1.00 56.58           N
ATOM     62  CA  ALA A  19     -16.726  30.218  57.694  1.00 56.58           C
ATOM     63  CB  ALA A  19     -16.092  31.531  57.203  1.00 56.58           C
ATOM     64  C   ALA A  19     -17.721  29.778  56.657  1.00 56.58           C
ATOM     65  O   ALA A  19     -18.871  30.217  56.684  1.00 56.58           O
ATOM     66  N   ARG A  20     -17.311  28.930  55.691  1.00140.38           N
ATOM     67  CA  ARG A  20     -18.205  28.564  54.626  1.00140.38           C
ATOM     68  CB  ARG A  20     -17.599  27.542  53.649  1.00140.38           C
ATOM     69  CG  ARG A  20     -16.343  28.067  52.949  1.00140.38           C
ATOM     70  CD  ARG A  20     -15.838  27.165  51.823  1.00140.38           C
ATOM     71  NE  ARG A  20     -15.607  25.811  52.397  1.00140.38           N
ATOM     72  CZ  ARG A  20     -16.624  24.902  52.414  1.00140.38           C
ATOM     73  NH1 ARG A  20     -17.853  25.237  51.918  1.00140.38           N
ATOM     74  NH2 ARG A  20     -16.414  23.653  52.921  1.00140.38           N
ATOM     75  C   ARG A  20     -19.471  27.995  55.183  1.00140.38           C
ATOM     76  O   ARG A  20     -19.464  27.056  55.976  1.00140.38           O
ATOM     77  N   ALA A  21     -20.611  28.592  54.776  1.00 42.53           N
ATOM     78  CA  ALA A  21     -21.897  28.178  55.258  1.00 42.53           C
ATOM     79  CB  ALA A  21     -23.028  29.122  54.815  1.00 42.53           C
ATOM     80  C   ALA A  21     -22.244  26.810  54.768  1.00 42.53           C
ATOM     81  O   ALA A  21     -22.666  25.953  55.542  1.00 42.53           O
ATOM     82  N   LEU A  22     -22.046  26.558  53.461  1.00108.30           N
ATOM     83  CA  LEU A  22     -22.481  25.316  52.895  1.00108.30           C
ATOM     84  CB  LEU A  22     -22.847  25.419  51.403  1.00108.30           C
ATOM     85  CG  LEU A  22     -24.041  26.352  51.117  1.00108.30           C
ATOM     86  CD1 LEU A  22     -23.715  27.809  51.480  1.00108.30           C
ATOM     87  CD2 LEU A  22     -24.542  26.195  49.672  1.00108.30           C
ATOM     88  C   LEU A  22     -21.424  24.274  53.020  1.00108.30           C
ATOM     89  O   LEU A  22     -20.228  24.561  53.051  1.00108.30           O
ATOM     90  N   GLU A  23     -21.881  23.012  53.115  1.00111.66           N
ATOM     91  CA  GLU A  23     -21.008  21.884  53.096  1.00111.66           C
ATOM     92  CB  GLU A  23     -21.470  20.766  54.047  1.00111.66           C
ATOM     93  CG  GLU A  23     -20.488  19.604  54.178  1.00111.66           C
ATOM     94  CD  GLU A  23     -20.891  18.524  53.189  1.00111.66           C
ATOM     95  OE1 GLU A  23     -21.843  18.760  52.399  1.00111.66           O
ATOM     96  OE2 GLU A  23     -20.253  17.438  53.221  1.00111.66           O
ATOM     97  C   GLU A  23     -21.125  21.418  51.683  1.00111.66           C
ATOM     98  O   GLU A  23     -22.194  20.999  51.244  1.00111.66           O
ATOM     99  N   ARG A  24     -20.026  21.497  50.913  1.00168.86           N
ATOM    100  CA  ARG A  24     -20.189  21.250  49.513  1.00168.86           C
ATOM    101  CB  ARG A  24     -19.174  21.992  48.626  1.00168.86           C
ATOM    102  CG  ARG A  24     -19.386  23.507  48.615  1.00168.86           C
ATOM    103  CD  ARG A  24     -20.704  23.936  47.960  1.00168.86           C
ATOM    104  NE  ARG A  24     -20.814  25.417  48.089  1.00168.86           N
ATOM    105  CZ  ARG A  24     -20.350  26.226  47.094  1.00168.86           C
ATOM    106  NH1 ARG A  24     -19.845  25.676  45.950  1.00168.86           N
ATOM    107  NH2 ARG A  24     -20.382  27.583  47.239  1.00168.86           N
ATOM    108  C   ARG A  24     -20.153  19.800  49.159  1.00168.86           C
ATOM    109  O   ARG A  24     -19.292  19.045  49.608  1.00168.86           O
ATOM    110  N   ARG A  25     -21.148  19.406  48.332  1.00361.37           N
ATOM    111  CA  ARG A  25     -21.312  18.125  47.705  1.00361.37           C
ATOM    112  CB  ARG A  25     -20.184  17.804  46.703  1.00361.37           C
ATOM    113  CG  ARG A  25     -20.291  16.426  46.039  1.00361.37           C
ATOM    114  CD  ARG A  25     -21.674  16.129  45.453  1.00361.37           C
ATOM    115  NE  ARG A  25     -21.978  17.159  44.423  1.00361.37           N
ATOM    116  CZ  ARG A  25     -21.651  16.940  43.115  1.00361.37           C
ATOM    117  NH1 ARG A  25     -21.057  15.766  42.748  1.00361.37           N
ATOM    118  NH2 ARG A  25     -21.924  17.896  42.180  1.00361.37           N
ATOM    119  C   ARG A  25     -21.417  17.044  48.724  1.00361.37           C
ATOM    120  O   ARG A  25     -21.565  15.870  48.389  1.00361.37           O
ATOM    121  N   ARG A  26     -21.406  17.406  50.013  1.00302.15           N
ATOM    122  CA  ARG A  26     -21.497  16.389  51.015  1.00302.15           C
ATOM    123  CB  ARG A  26     -22.758  15.521  50.837  1.00302.15           C
ATOM    124  CG  ARG A  26     -24.036  16.265  51.238  1.00302.15           C
ATOM    125  CD  ARG A  26     -25.349  15.612  50.788  1.00302.15           C
ATOM    126  NE  ARG A  26     -25.589  16.010  49.371  1.00302.15           N
ATOM    127  CZ  ARG A  26     -25.174  15.211  48.344  1.00302.15           C
ATOM    128  NH1 ARG A  26     -24.612  13.997  48.604  1.00302.15           N
ATOM    129  NH2 ARG A  26     -25.334  15.630  47.054  1.00302.15           N
ATOM    130  C   ARG A  26     -20.261  15.536  50.955  1.00302.15           C
ATOM    131  O   ARG A  26     -20.180  14.499  51.613  1.00302.15           O
ATOM    132  N   ASP A  27     -19.255  15.970  50.167  1.00195.31           N
ATOM    133  CA  ASP A  27     -17.973  15.328  50.101  1.00195.31           C
ATOM    134  CB  ASP A  27     -17.670  14.709  48.725  1.00195.31           C
ATOM    135  CG  ASP A  27     -16.399  13.876  48.826  1.00195.31           C
ATOM    136  OD1 ASP A  27     -16.036  13.475  49.965  1.00195.31           O
ATOM    137  OD2 ASP A  27     -15.770  13.630  47.761  1.00195.31           O
ATOM    138  C   ASP A  27     -17.027  16.463  50.275  1.00195.31           C
ATOM    139  O   ASP A  27     -16.126  16.713  49.479  1.00195.31           O
ATOM    140  N   PRO A  28     -17.246  17.123  51.366  1.00251.98           N
ATOM    141  CA  PRO A  28     -16.613  18.373  51.658  1.00251.98           C
ATOM    142  CD  PRO A  28     -17.692  16.443  52.571  1.00251.98           C
ATOM    143  CB  PRO A  28     -17.070  18.725  53.070  1.00251.98           C
ATOM    144  CG  PRO A  28     -17.239  17.345  53.728  1.00251.98           C
ATOM    145  C   PRO A  28     -15.124  18.367  51.588  1.00251.98           C
ATOM    146  O   PRO A  28     -14.561  19.389  51.201  1.00251.98           O
ATOM    147  N   GLU A  29     -14.447  17.265  51.943  1.00126.00           N
ATOM    148  CA  GLU A  29     -13.023  17.389  52.045  1.00126.00           C
ATOM    149  CB  GLU A  29     -12.330  16.111  52.541  1.00126.00           C
ATOM    150  CG  GLU A  29     -10.866  16.352  52.905  1.00126.00           C
ATOM    151  CD  GLU A  29     -10.851  17.204  54.168  1.00126.00           C
ATOM    152  OE1 GLU A  29     -11.353  16.712  55.214  1.00126.00           O
ATOM    153  OE2 GLU A  29     -10.348  18.358  54.106  1.00126.00           O
ATOM    154  C   GLU A  29     -12.399  17.760  50.735  1.00126.00           C
ATOM    155  O   GLU A  29     -11.612  18.704  50.678  1.00126.00           O
ATOM    156  N   LEU A  30     -12.741  17.061  49.639  1.00 84.66           N
ATOM    157  CA  LEU A  30     -12.043  17.345  48.416  1.00 84.66           C
ATOM    158  CB  LEU A  30     -12.353  16.350  47.280  1.00 84.66           C
ATOM    159  CG  LEU A  30     -11.869  14.918  47.574  1.00 84.66           C
ATOM    160  CD1 LEU A  30     -10.339  14.864  47.717  1.00 84.66           C
ATOM    161  CD2 LEU A  30     -12.601  14.316  48.782  1.00 84.66           C
ATOM    162  C   LEU A  30     -12.333  18.731  47.932  1.00 84.66           C
ATOM    163  O   LEU A  30     -11.403  19.449  47.567  1.00 84.66           O
ATOM    164  N   PRO A  31     -13.566  19.154  47.905  1.00149.41           N
ATOM    165  CA  PRO A  31     -13.827  20.476  47.412  1.00149.41           C
ATOM    166  CD  PRO A  31     -14.672  18.256  47.624  1.00149.41           C
ATOM    167  CB  PRO A  31     -15.332  20.549  47.169  1.00149.41           C
ATOM    168  CG  PRO A  31     -15.709  19.092  46.854  1.00149.41           C
ATOM    169  C   PRO A  31     -13.290  21.541  48.309  1.00149.41           C
ATOM    170  O   PRO A  31     -12.943  22.611  47.813  1.00149.41           O
ATOM    171  N   VAL A  32     -13.220  21.284  49.626  1.00 37.60           N
ATOM    172  CA  VAL A  32     -12.729  22.288  50.524  1.00 37.60           C
ATOM    173  CB  VAL A  32     -12.790  21.886  51.968  1.00 37.60           C
ATOM    174  CG1 VAL A  32     -11.966  22.900  52.781  1.00 37.60           C
ATOM    175  CG2 VAL A  32     -14.268  21.837  52.396  1.00 37.60           C
ATOM    176  C   VAL A  32     -11.300  22.560  50.195  1.00 37.60           C
ATOM    177  O   VAL A  32     -10.861  23.709  50.197  1.00 37.60           O
ATOM    178  N   THR A  33     -10.542  21.491  49.895  1.00 33.34           N
ATOM    179  CA  THR A  33      -9.141  21.611  49.615  1.00 33.34           C
ATOM    180  CB  THR A  33      -8.481  20.286  49.353  1.00 33.34           C
ATOM    181  OG1 THR A  33      -8.626  19.431  50.475  1.00 33.34           O
ATOM    182  CG2 THR A  33      -6.988  20.526  49.056  1.00 33.34           C
ATOM    183  C   THR A  33      -8.946  22.438  48.384  1.00 33.34           C
ATOM    184  O   THR A  33      -8.054  23.283  48.336  1.00 33.34           O
ATOM    185  N   SER A  34      -9.793  22.224  47.360  1.00 54.88           N
ATOM    186  CA  SER A  34      -9.618  22.877  46.091  1.00 54.88           C
ATOM    187  CB  SER A  34     -10.654  22.435  45.040  1.00 54.88           C
ATOM    188  OG  SER A  34     -11.955  22.863  45.416  1.00 54.88           O
ATOM    189  C   SER A  34      -9.742  24.363  46.241  1.00 54.88           C
ATOM    190  O   SER A  34      -9.101  25.127  45.522  1.00 54.88           O
ATOM    191  N   PHE A  35     -10.614  24.797  47.160  1.00163.17           N
ATOM    192  CA  PHE A  35     -10.946  26.163  47.451  1.00163.17           C
ATOM    193  CB  PHE A  35     -12.247  26.217  48.275  1.00163.17           C
ATOM    194  CG  PHE A  35     -12.844  27.581  48.234  1.00163.17           C
ATOM    195  CD1 PHE A  35     -12.417  28.577  49.080  1.00163.17           C
ATOM    196  CD2 PHE A  35     -13.861  27.850  47.347  1.00163.17           C
ATOM    197  CE1 PHE A  35     -12.989  29.828  49.027  1.00163.17           C
ATOM    198  CE2 PHE A  35     -14.435  29.097  47.290  1.00163.17           C
ATOM    199  CZ  PHE A  35     -14.001  30.090  48.134  1.00163.17           C
ATOM    200  C   PHE A  35      -9.862  26.859  48.242  1.00163.17           C
ATOM    201  O   PHE A  35      -9.820  28.088  48.247  1.00163.17           O
ATOM    202  N   ASP A  36      -9.025  26.120  49.013  1.00 76.39           N
ATOM    203  CA  ASP A  36      -8.080  26.748  49.914  1.00 76.39           C
ATOM    204  CB  ASP A  36      -7.972  26.035  51.273  1.00 76.39           C
ATOM    205  CG  ASP A  36      -9.254  26.328  52.045  1.00 76.39           C
ATOM    206  OD1 ASP A  36     -10.071  27.146  51.546  1.00 76.39           O
ATOM    207  OD2 ASP A  36      -9.435  25.737  53.142  1.00 76.39           O
ATOM    208  C   ASP A  36      -6.682  26.913  49.368  1.00 76.39           C
ATOM    209  O   ASP A  36      -6.272  26.256  48.414  1.00 76.39           O
ATOM    210  N   CYS A  37      -5.907  27.845  49.987  1.00 69.16           N
ATOM    211  CA  CYS A  37      -4.550  28.112  49.574  1.00 69.16           C
ATOM    212  CB  CYS A  37      -3.951  29.431  50.079  1.00 69.16           C
ATOM    213  SG  CYS A  37      -2.244  29.597  49.473  1.00 69.16           S
ATOM    214  C   CYS A  37      -3.650  27.023  50.076  1.00 69.16           C
ATOM    215  O   CYS A  37      -3.708  26.625  51.235  1.00 69.16           O
ATOM    216  N   ALA A  38      -2.762  26.529  49.196  1.00 67.74           N
ATOM    217  CA  ALA A  38      -1.857  25.463  49.517  1.00 67.74           C
ATOM    218  CB  ALA A  38      -1.041  24.987  48.304  1.00 67.74           C
ATOM    219  C   ALA A  38      -0.878  25.880  50.575  1.00 67.74           C
ATOM    220  O   ALA A  38      -0.416  25.035  51.340  1.00 67.74           O
ATOM    221  N   VAL A  39      -0.408  27.146  50.554  1.00 75.82           N
ATOM    222  CA  VAL A  39       0.506  27.574  51.582  1.00 75.82           C
ATOM    223  CB  VAL A  39       1.190  28.868  51.243  1.00 75.82           C
ATOM    224  CG1 VAL A  39       2.116  29.256  52.409  1.00 75.82           C
ATOM    225  CG2 VAL A  39       1.912  28.712  49.893  1.00 75.82           C
ATOM    226  C   VAL A  39      -0.203  27.790  52.901  1.00 75.82           C
ATOM    227  O   VAL A  39       0.015  27.059  53.864  1.00 75.82           O
ATOM    228  N   CYS A  40      -1.097  28.809  52.944  1.00141.77           N
ATOM    229  CA  CYS A  40      -1.828  29.289  54.101  1.00141.77           C
ATOM    230  CB  CYS A  40      -2.480  30.653  53.875  1.00141.77           C
ATOM    231  SG  CYS A  40      -1.258  31.973  53.822  1.00141.77           S
ATOM    232  C   CYS A  40      -2.958  28.406  54.549  1.00141.77           C
ATOM    233  O   CYS A  40      -3.264  28.343  55.739  1.00141.77           O
ATOM    234  N   LEU A  41      -3.638  27.749  53.597  1.00160.10           N
ATOM    235  CA  LEU A  41      -4.778  26.905  53.850  1.00160.10           C
ATOM    236  CB  LEU A  41      -4.517  25.852  54.944  1.00160.10           C
ATOM    237  CG  LEU A  41      -5.643  24.811  55.091  1.00160.10           C
ATOM    238  CD1 LEU A  41      -5.808  23.985  53.804  1.00160.10           C
ATOM    239  CD2 LEU A  41      -5.432  23.934  56.334  1.00160.10           C
ATOM    240  C   LEU A  41      -6.011  27.702  54.205  1.00160.10           C
ATOM    241  O   LEU A  41      -7.008  27.144  54.665  1.00160.10           O
ATOM    242  N   GLU A  42      -6.005  29.029  53.980  1.00102.38           N
ATOM    243  CA  GLU A  42      -7.183  29.825  54.207  1.00102.38           C
ATOM    244  CB  GLU A  42      -6.857  31.300  54.501  1.00102.38           C
ATOM    245  CG  GLU A  42      -5.982  31.505  55.743  1.00102.38           C
ATOM    246  CD  GLU A  42      -6.749  31.032  56.969  1.00102.38           C
ATOM    247  OE1 GLU A  42      -7.947  30.673  56.822  1.00102.38           O
ATOM    248  OE2 GLU A  42      -6.141  31.024  58.074  1.00102.38           O
ATOM    249  C   GLU A  42      -7.965  29.774  52.924  1.00102.38           C
ATOM    250  O   GLU A  42      -7.508  29.183  51.949  1.00102.38           O
ATOM    251  N   VAL A  43      -9.194  30.340  52.895  1.00124.57           N
ATOM    252  CA  VAL A  43      -9.926  30.380  51.655  1.00124.57           C
ATOM    253  CB  VAL A  43     -11.284  30.998  51.787  1.00124.57           C
ATOM    254  CG1 VAL A  43     -12.133  30.110  52.714  1.00124.57           C
ATOM    255  CG2 VAL A  43     -11.116  32.441  52.292  1.00124.57           C
ATOM    256  C   VAL A  43      -9.100  31.252  50.761  1.00124.57           C
ATOM    257  O   VAL A  43      -8.609  32.298  51.182  1.00124.57           O
ATOM    258  N   LEU A  44      -8.934  30.849  49.485  1.00 74.54           N
ATOM    259  CA  LEU A  44      -8.060  31.556  48.585  1.00 74.54           C
ATOM    260  CB  LEU A  44      -8.113  31.021  47.141  1.00 74.54           C
ATOM    261  CG  LEU A  44      -7.510  29.616  46.965  1.00 74.54           C
ATOM    262  CD1 LEU A  44      -7.590  29.146  45.504  1.00 74.54           C
ATOM    263  CD2 LEU A  44      -6.077  29.565  47.517  1.00 74.54           C
ATOM    264  C   LEU A  44      -8.461  32.994  48.509  1.00 74.54           C
ATOM    265  O   LEU A  44      -9.626  33.322  48.283  1.00 74.54           O
ATOM    266  N   HIS A  45      -7.477  33.899  48.695  1.00 94.46           N
ATOM    267  CA  HIS A  45      -7.734  35.304  48.580  1.00 94.46           C
ATOM    268  ND1 HIS A  45      -8.878  37.915  50.480  1.00 94.46           N
ATOM    269  CG  HIS A  45      -7.725  37.524  49.837  1.00 94.46           C
ATOM    270  CB  HIS A  45      -7.233  36.107  49.794  1.00 94.46           C
ATOM    271  NE2 HIS A  45      -7.980  39.755  49.613  1.00 94.46           N
ATOM    272  CD2 HIS A  45      -7.189  38.662  49.311  1.00 94.46           C
ATOM    273  CE1 HIS A  45      -8.983  39.258  50.316  1.00 94.46           C
ATOM    274  C   HIS A  45      -6.945  35.745  47.390  1.00 94.46           C
ATOM    275  O   HIS A  45      -5.723  35.616  47.381  1.00 94.46           O
ATOM    276  N   GLN A  46      -7.628  36.296  46.366  1.00131.74           N
ATOM    277  CA  GLN A  46      -6.981  36.680  45.140  1.00131.74           C
ATOM    278  CB  GLN A  46      -6.187  37.995  45.222  1.00131.74           C
ATOM    279  CG  GLN A  46      -7.111  39.206  45.374  1.00131.74           C
ATOM    280  CD  GLN A  46      -6.282  40.477  45.261  1.00131.74           C
ATOM    281  OE1 GLN A  46      -6.822  41.583  45.271  1.00131.74           O
ATOM    282  NE2 GLN A  46      -4.937  40.321  45.143  1.00131.74           N
ATOM    283  C   GLN A  46      -6.107  35.559  44.673  1.00131.74           C
ATOM    284  O   GLN A  46      -4.884  35.654  44.629  1.00131.74           O
ATOM    285  N   PRO A  47      -6.754  34.477  44.345  1.00122.54           N
ATOM    286  CA  PRO A  47      -6.124  33.249  43.936  1.00122.54           C
ATOM    287  CD  PRO A  47      -8.157  34.522  43.964  1.00122.54           C
ATOM    288  CB  PRO A  47      -7.273  32.286  43.668  1.00122.54           C
ATOM    289  CG  PRO A  47      -8.396  33.220  43.180  1.00122.54           C
ATOM    290  C   PRO A  47      -5.306  33.379  42.692  1.00122.54           C
ATOM    291  O   PRO A  47      -5.596  34.241  41.863  1.00122.54           O
ATOM    292  N   VAL A  48      -4.270  32.520  42.580  1.00107.85           N
ATOM    293  CA  VAL A  48      -3.441  32.401  41.420  1.00107.85           C
ATOM    294  CB  VAL A  48      -2.095  33.053  41.551  1.00107.85           C
ATOM    295  CG1 VAL A  48      -2.299  34.568  41.696  1.00107.85           C
ATOM    296  CG2 VAL A  48      -1.352  32.410  42.731  1.00107.85           C
ATOM    297  C   VAL A  48      -3.210  30.925  41.203  1.00107.85           C
ATOM    298  O   VAL A  48      -3.069  30.173  42.163  1.00107.85           O
ATOM    299  N   ARG A  49      -3.166  30.459  39.932  1.00140.78           N
ATOM    300  CA  ARG A  49      -2.976  29.050  39.689  1.00140.78           C
ATOM    301  CB  ARG A  49      -4.117  28.405  38.885  1.00140.78           C
ATOM    302  CG  ARG A  49      -3.912  26.910  38.632  1.00140.78           C
ATOM    303  CD  ARG A  49      -5.050  26.261  37.842  1.00140.78           C
ATOM    304  NE  ARG A  49      -6.265  26.296  38.701  1.00140.78           N
ATOM    305  CZ  ARG A  49      -7.474  25.921  38.190  1.00140.78           C
ATOM    306  NH1 ARG A  49      -7.574  25.532  36.886  1.00140.78           N
ATOM    307  NH2 ARG A  49      -8.582  25.933  38.987  1.00140.78           N
ATOM    308  C   ARG A  49      -1.701  28.850  38.931  1.00140.78           C
ATOM    309  O   ARG A  49      -1.358  29.607  38.028  1.00140.78           O
ATOM    310  N   THR A  50      -0.942  27.800  39.285  1.00 64.24           N
ATOM    311  CA  THR A  50       0.304  27.596  38.605  1.00 64.24           C
ATOM    312  CB  THR A  50       1.311  26.882  39.456  1.00 64.24           C
ATOM    313  OG1 THR A  50       0.867  25.563  39.742  1.00 64.24           O
ATOM    314  CG2 THR A  50       1.455  27.662  40.771  1.00 64.24           C
ATOM    315  C   THR A  50       0.033  26.734  37.410  1.00 64.24           C
ATOM    316  O   THR A  50      -1.066  26.211  37.235  1.00 64.24           O
ATOM    317  N   ARG A  51       1.054  26.537  36.555  1.00145.85           N
ATOM    318  CA  ARG A  51       0.873  25.735  35.377  1.00145.85           C
ATOM    319  CB  ARG A  51       2.159  25.500  34.573  1.00145.85           C
ATOM    320  CG  ARG A  51       3.221  24.763  35.389  1.00145.85           C
ATOM    321  CD  ARG A  51       4.159  23.900  34.544  1.00145.85           C
ATOM    322  NE  ARG A  51       3.350  22.747  34.054  1.00145.85           N
ATOM    323  CZ  ARG A  51       3.931  21.533  33.827  1.00145.85           C
ATOM    324  NH1 ARG A  51       5.268  21.360  34.043  1.00145.85           N
ATOM    325  NH2 ARG A  51       3.173  20.487  33.385  1.00145.85           N
ATOM    326  C   ARG A  51       0.478  24.382  35.866  1.00145.85           C
ATOM    327  O   ARG A  51      -0.307  23.673  35.238  1.00145.85           O
ATOM    328  N   CYS A  52       1.033  24.021  37.033  1.00117.92           N
ATOM    329  CA  CYS A  52       0.863  22.766  37.693  1.00117.92           C
ATOM    330  CB  CYS A  52       1.616  22.714  39.030  1.00117.92           C
ATOM    331  SG  CYS A  52       3.316  23.331  38.894  1.00117.92           S
ATOM    332  C   CYS A  52      -0.581  22.620  38.038  1.00117.92           C
ATOM    333  O   CYS A  52      -1.047  21.510  38.287  1.00117.92           O
ATOM    334  N   GLY A  53      -1.320  23.740  38.137  1.00 43.04           N
ATOM    335  CA  GLY A  53      -2.721  23.623  38.421  1.00 43.04           C
ATOM    336  C   GLY A  53      -2.928  23.683  39.900  1.00 43.04           C
ATOM    337  O   GLY A  53      -3.955  23.229  40.401  1.00 43.04           O
ATOM    338  N   HIS A  54      -1.955  24.241  40.644  1.00 80.23           N
ATOM    339  CA  HIS A  54      -2.125  24.342  42.064  1.00 80.23           C
ATOM    340  ND1 HIS A  54       0.393  21.980  41.790  1.00 80.23           N
ATOM    341  CG  HIS A  54      -0.565  22.476  42.650  1.00 80.23           C
ATOM    342  CB  HIS A  54      -0.868  23.931  42.848  1.00 80.23           C
ATOM    343  NE2 HIS A  54      -0.603  20.220  42.720  1.00 80.23           N
ATOM    344  CD2 HIS A  54      -1.160  21.387  43.209  1.00 80.23           C
ATOM    345  CE1 HIS A  54       0.323  20.625  41.872  1.00 80.23           C
ATOM    346  C   HIS A  54      -2.477  25.764  42.393  1.00 80.23           C
ATOM    347  O   HIS A  54      -2.138  26.682  41.649  1.00 80.23           O
ATOM    348  N   VAL A  55      -3.181  25.989  43.524  1.00124.64           N
ATOM    349  CA  VAL A  55      -3.660  27.318  43.825  1.00124.64           C
ATOM    350  CB  VAL A  55      -5.148  27.371  44.003  1.00124.64           C
ATOM    351  CG1 VAL A  55      -5.815  26.991  42.670  1.00124.64           C
ATOM    352  CG2 VAL A  55      -5.528  26.442  45.169  1.00124.64           C
ATOM    353  C   VAL A  55      -3.044  27.862  45.088  1.00124.64           C
ATOM    354  O   VAL A  55      -2.783  27.130  46.041  1.00124.64           O
ATOM    355  N   PHE A  56      -2.786  29.195  45.102  1.00 91.94           N
ATOM    356  CA  PHE A  56      -2.240  29.888  46.242  1.00 91.94           C
ATOM    357  CB  PHE A  56      -0.703  30.021  46.203  1.00 91.94           C
ATOM    358  CG  PHE A  56      -0.071  28.678  46.054  1.00 91.94           C
ATOM    359  CD1 PHE A  56       0.073  28.127  44.802  1.00 91.94           C
ATOM    360  CD2 PHE A  56       0.388  27.973  47.143  1.00 91.94           C
ATOM    361  CE1 PHE A  56       0.659  26.896  44.631  1.00 91.94           C
ATOM    362  CE2 PHE A  56       0.977  26.739  46.979  1.00 91.94           C
ATOM    363  CZ  PHE A  56       1.108  26.194  45.723  1.00 91.94           C
ATOM    364  C   PHE A  56      -2.742  31.310  46.179  1.00 91.94           C
ATOM    365  O   PHE A  56      -3.101  31.804  45.110  1.00 91.94           O
ATOM    366  N   CYS A  57      -2.764  32.019  47.330  1.00 69.37           N
ATOM    367  CA  CYS A  57      -3.172  33.401  47.345  1.00 69.37           C
ATOM    368  CB  CYS A  57      -3.211  34.007  48.759  1.00 69.37           C
ATOM    369  SG  CYS A  57      -4.237  33.052  49.918  1.00 69.37           S
ATOM    370  C   CYS A  57      -2.089  34.122  46.603  1.00 69.37           C
ATOM    371  O   CYS A  57      -0.933  33.708  46.655  1.00 69.37           O
ATOM    372  N   ARG A  58      -2.413  35.240  45.923  1.00144.26           N
ATOM    373  CA  ARG A  58      -1.429  35.914  45.120  1.00144.26           C
ATOM    374  CB  ARG A  58      -1.908  37.239  44.500  1.00144.26           C
ATOM    375  CG  ARG A  58      -2.927  37.095  43.373  1.00144.26           C
ATOM    376  CD  ARG A  58      -2.730  38.115  42.252  1.00144.26           C
ATOM    377  NE  ARG A  58      -1.819  37.479  41.260  1.00144.26           N
ATOM    378  CZ  ARG A  58      -0.470  37.459  41.475  1.00144.26           C
ATOM    379  NH1 ARG A  58       0.062  38.050  42.583  1.00144.26           N
ATOM    380  NH2 ARG A  58       0.348  36.828  40.583  1.00144.26           N
ATOM    381  C   ARG A  58      -0.260  36.280  45.971  1.00144.26           C
ATOM    382  O   ARG A  58       0.885  36.137  45.546  1.00144.26           O
ATOM    383  N   SER A  59      -0.523  36.786  47.186  1.00 92.39           N
ATOM    384  CA  SER A  59       0.521  37.228  48.066  1.00 92.39           C
ATOM    385  CB  SER A  59      -0.031  37.955  49.303  1.00 92.39           C
ATOM    386  OG  SER A  59      -0.697  39.144  48.906  1.00 92.39           O
ATOM    387  C   SER A  59       1.351  36.078  48.557  1.00 92.39           C
ATOM    388  O   SER A  59       2.572  36.189  48.656  1.00 92.39           O
ATOM    389  N   CYS A  60       0.713  34.942  48.891  1.00 58.52           N
ATOM    390  CA  CYS A  60       1.431  33.842  49.470  1.00 58.52           C
ATOM    391  CB  CYS A  60       0.480  32.705  49.852  1.00 58.52           C
ATOM    392  SG  CYS A  60      -0.799  33.330  50.976  1.00 58.52           S
ATOM    393  C   CYS A  60       2.446  33.305  48.501  1.00 58.52           C
ATOM    394  O   CYS A  60       3.609  33.111  48.851  1.00 58.52           O
ATOM    395  N   ILE A  61       2.014  33.052  47.250  1.00112.85           N
ATOM    396  CA  ILE A  61       2.824  32.469  46.210  1.00112.85           C
ATOM    397  CB  ILE A  61       2.022  32.067  45.007  1.00112.85           C
ATOM    398  CG2 ILE A  61       1.402  33.335  44.397  1.00112.85           C
ATOM    399  CG1 ILE A  61       2.900  31.260  44.038  1.00112.85           C
ATOM    400  CD1 ILE A  61       3.333  29.909  44.605  1.00112.85           C
ATOM    401  C   ILE A  61       3.928  33.374  45.736  1.00112.85           C
ATOM    402  O   ILE A  61       5.059  32.929  45.539  1.00112.85           O
ATOM    403  N   ALA A  62       3.640  34.670  45.524  1.00 46.21           N
ATOM    404  CA  ALA A  62       4.628  35.562  44.987  1.00 46.21           C
ATOM    405  CB  ALA A  62       4.096  36.993  44.802  1.00 46.21           C
ATOM    406  C   ALA A  62       5.785  35.629  45.930  1.00 46.21           C
ATOM    407  O   ALA A  62       6.938  35.662  45.501  1.00 46.21           O
ATOM    408  N   THR A  63       5.504  35.661  47.245  1.00 32.41           N
ATOM    409  CA  THR A  63       6.554  35.761  48.214  1.00 32.41           C
ATOM    410  CB  THR A  63       6.045  35.866  49.619  1.00 32.41           C
ATOM    411  OG1 THR A  63       5.213  37.007  49.761  1.00 32.41           O
ATOM    412  CG2 THR A  63       7.254  35.970  50.561  1.00 32.41           C
ATOM    413  C   THR A  63       7.415  34.538  48.147  1.00 32.41           C
ATOM    414  O   THR A  63       8.641  34.636  48.165  1.00 32.41           O
ATOM    415  N   SER A  64       6.787  33.349  48.051  1.00 76.62           N
ATOM    416  CA  SER A  64       7.515  32.113  48.049  1.00 76.62           C
ATOM    417  CB  SER A  64       6.601  30.877  47.986  1.00 76.62           C
ATOM    418  OG  SER A  64       7.384  29.692  47.985  1.00 76.62           O
ATOM    419  C   SER A  64       8.407  32.058  46.850  1.00 76.62           C
ATOM    420  O   SER A  64       9.533  31.570  46.926  1.00 76.62           O
ATOM    421  N   LEU A  65       7.921  32.549  45.699  1.00 57.12           N
ATOM    422  CA  LEU A  65       8.708  32.476  44.505  1.00 57.12           C
ATOM    423  CB  LEU A  65       7.951  32.965  43.260  1.00 57.12           C
ATOM    424  CG  LEU A  65       6.756  32.062  42.909  1.00 57.12           C
ATOM    425  CD1 LEU A  65       6.055  32.537  41.626  1.00 57.12           C
ATOM    426  CD2 LEU A  65       7.176  30.584  42.855  1.00 57.12           C
ATOM    427  C   LEU A  65       9.929  33.320  44.670  1.00 57.12           C
ATOM    428  O   LEU A  65      11.031  32.909  44.314  1.00 57.12           O
ATOM    429  N   LYS A  66       9.761  34.543  45.199  1.00126.80           N
ATOM    430  CA  LYS A  66      10.901  35.396  45.317  1.00126.80           C
ATOM    431  CB  LYS A  66      10.503  36.826  45.707  1.00126.80           C
ATOM    432  CG  LYS A  66       9.727  36.910  47.021  1.00126.80           C
ATOM    433  CD  LYS A  66       9.352  38.343  47.388  1.00126.80           C
ATOM    434  CE  LYS A  66       8.425  38.977  46.350  1.00126.80           C
ATOM    435  NZ  LYS A  66       8.093  40.360  46.750  1.00126.80           N
ATOM    436  C   LYS A  66      11.875  34.882  46.331  1.00126.80           C
ATOM    437  O   LYS A  66      13.021  34.576  46.006  1.00126.80           O
ATOM    438  N   ASN A  67      11.430  34.729  47.592  1.00104.07           N
ATOM    439  CA  ASN A  67      12.355  34.370  48.626  1.00104.07           C
ATOM    440  CB  ASN A  67      11.719  34.449  50.022  1.00104.07           C
ATOM    441  CG  ASN A  67      12.838  34.310  51.036  1.00104.07           C
ATOM    442  OD1 ASN A  67      13.398  35.306  51.489  1.00104.07           O
ATOM    443  ND2 ASN A  67      13.178  33.044  51.399  1.00104.07           N
ATOM    444  C   ASN A  67      12.885  32.979  48.450  1.00104.07           C
ATOM    445  O   ASN A  67      14.098  32.776  48.393  1.00104.07           O
ATOM    446  N   ASN A  68      11.979  31.981  48.371  1.00 59.53           N
ATOM    447  CA  ASN A  68      12.394  30.606  48.318  1.00 59.53           C
ATOM    448  CB  ASN A  68      11.240  29.624  48.575  1.00 59.53           C
ATOM    449  CG  ASN A  68      10.900  29.692  50.056  1.00 59.53           C
ATOM    450  OD1 ASN A  68      11.783  29.836  50.900  1.00 59.53           O
ATOM    451  ND2 ASN A  68       9.585  29.581  50.385  1.00 59.53           N
ATOM    452  C   ASN A  68      13.022  30.222  47.015  1.00 59.53           C
ATOM    453  O   ASN A  68      14.172  29.791  46.985  1.00 59.53           O
ATOM    454  N   LYS A  69      12.295  30.388  45.892  1.00139.81           N
ATOM    455  CA  LYS A  69      12.833  29.936  44.640  1.00139.81           C
ATOM    456  CB  LYS A  69      13.406  28.506  44.694  1.00139.81           C
ATOM    457  CG  LYS A  69      14.201  28.090  43.452  1.00139.81           C
ATOM    458  CD  LYS A  69      14.980  26.784  43.630  1.00139.81           C
ATOM    459  CE  LYS A  69      16.266  26.937  44.445  1.00139.81           C
ATOM    460  NZ  LYS A  69      15.942  27.110  45.879  1.00139.81           N
ATOM    461  C   LYS A  69      11.712  29.914  43.645  1.00139.81           C
ATOM    462  O   LYS A  69      10.558  30.186  43.970  1.00139.81           O
ATOM    463  N   TRP A  70      12.049  29.575  42.388  1.00146.29           N
ATOM    464  CA  TRP A  70      11.124  29.529  41.294  1.00146.29           C
ATOM    465  CB  TRP A  70      11.902  29.955  40.032  1.00146.29           C
ATOM    466  CG  TRP A  70      11.235  29.979  38.682  1.00146.29           C
ATOM    467  CD2 TRP A  70      11.549  29.030  37.653  1.00146.29           C
ATOM    468  CD1 TRP A  70      10.358  30.866  38.140  1.00146.29           C
ATOM    469  NE1 TRP A  70      10.094  30.523  36.834  1.00146.29           N
ATOM    470  CE2 TRP A  70      10.824  29.398  36.521  1.00146.29           C
ATOM    471  CE3 TRP A  70      12.382  27.952  37.650  1.00146.29           C
ATOM    472  CZ2 TRP A  70      10.925  28.684  35.359  1.00146.29           C
ATOM    473  CZ3 TRP A  70      12.472  27.227  36.483  1.00146.29           C
ATOM    474  CH2 TRP A  70      11.758  27.587  35.360  1.00146.29           C
ATOM    475  C   TRP A  70      10.648  28.108  41.176  1.00146.29           C
ATOM    476  O   TRP A  70      10.904  27.436  40.177  1.00146.29           O
ATOM    477  N   THR A  71       9.909  27.628  42.204  1.00115.85           N
ATOM    478  CA  THR A  71       9.409  26.278  42.215  1.00115.85           C
ATOM    479  CB  THR A  71      10.342  25.336  42.911  1.00115.85           C
ATOM    480  OG1 THR A  71       9.967  23.993  42.665  1.00115.85           O
ATOM    481  CG2 THR A  71      10.298  25.634  44.419  1.00115.85           C
ATOM    482  C   THR A  71       8.106  26.270  42.971  1.00115.85           C
ATOM    483  O   THR A  71       7.902  27.074  43.878  1.00115.85           O
ATOM    484  N   CYS A  72       7.186  25.343  42.619  1.00 62.17           N
ATOM    485  CA  CYS A  72       5.884  25.267  43.234  1.00 62.17           C
ATOM    486  CB  CYS A  72       4.907  24.381  42.440  1.00 62.17           C
ATOM    487  SG  CYS A  72       3.256  24.262  43.194  1.00 62.17           S
ATOM    488  C   CYS A  72       6.010  24.686  44.611  1.00 62.17           C
ATOM    489  O   CYS A  72       6.683  23.679  44.811  1.00 62.17           O
ATOM    490  N   PRO A  73       5.375  25.286  45.580  1.00 87.79           N
ATOM    491  CA  PRO A  73       5.466  24.754  46.907  1.00 87.79           C
ATOM    492  CD  PRO A  73       5.175  26.726  45.585  1.00 87.79           C
ATOM    493  CB  PRO A  73       4.844  25.806  47.819  1.00 87.79           C
ATOM    494  CG  PRO A  73       5.124  27.124  47.071  1.00 87.79           C
ATOM    495  C   PRO A  73       4.853  23.397  47.005  1.00 87.79           C
ATOM    496  O   PRO A  73       5.347  22.586  47.789  1.00 87.79           O
ATOM    497  N   TYR A  74       3.746  23.132  46.280  1.00167.96           N
ATOM    498  CA  TYR A  74       3.164  21.831  46.428  1.00167.96           C
ATOM    499  CB  TYR A  74       1.754  21.772  45.816  1.00167.96           C
ATOM    500  CG  TYR A  74       1.073  20.539  46.302  1.00167.96           C
ATOM    501  CD1 TYR A  74       0.434  20.552  47.520  1.00167.96           C
ATOM    502  CD2 TYR A  74       1.060  19.384  45.554  1.00167.96           C
ATOM    503  CE1 TYR A  74      -0.205  19.431  47.989  1.00167.96           C
ATOM    504  CE2 TYR A  74       0.422  18.258  46.020  1.00167.96           C
ATOM    505  CZ  TYR A  74      -0.214  18.282  47.238  1.00167.96           C
ATOM    506  OH  TYR A  74      -0.872  17.131  47.721  1.00167.96           O
ATOM    507  C   TYR A  74       3.998  20.769  45.749  1.00167.96           C
ATOM    508  O   TYR A  74       4.511  19.862  46.402  1.00167.96           O
ATOM    509  N   CYS A  75       4.138  20.877  44.404  1.00 81.41           N
ATOM    510  CA  CYS A  75       4.827  19.945  43.532  1.00 81.41           C
ATOM    511  CB  CYS A  75       4.271  19.952  42.097  1.00 81.41           C
ATOM    512  SG  CYS A  75       4.492  21.555  41.275  1.00 81.41           S
ATOM    513  C   CYS A  75       6.315  20.122  43.448  1.00 81.41           C
ATOM    514  O   CYS A  75       7.038  19.150  43.237  1.00 81.41           O
ATOM    515  N   ARG A  76       6.817  21.364  43.602  1.00152.13           N
ATOM    516  CA  ARG A  76       8.215  21.666  43.418  1.00152.13           C
ATOM    517  CB  ARG A  76       9.154  20.660  44.112  1.00152.13           C
ATOM    518  CG  ARG A  76       9.144  20.748  45.639  1.00152.13           C
ATOM    519  CD  ARG A  76       9.928  19.626  46.323  1.00152.13           C
ATOM    520  NE  ARG A  76       9.167  18.362  46.116  1.00152.13           N
ATOM    521  CZ  ARG A  76       9.410  17.580  45.021  1.00152.13           C
ATOM    522  NH1 ARG A  76      10.406  17.909  44.151  1.00152.13           N
ATOM    523  NH2 ARG A  76       8.654  16.464  44.805  1.00152.13           N
ATOM    524  C   ARG A  76       8.578  21.695  41.956  1.00152.13           C
ATOM    525  O   ARG A  76       9.742  21.496  41.606  1.00152.13           O
ATOM    526  N   ALA A  77       7.603  21.953  41.056  1.00 53.51           N
ATOM    527  CA  ALA A  77       7.905  22.123  39.657  1.00 53.51           C
ATOM    528  CB  ALA A  77       6.740  21.762  38.721  1.00 53.51           C
ATOM    529  C   ALA A  77       8.223  23.577  39.437  1.00 53.51           C
ATOM    530  O   ALA A  77       7.811  24.430  40.220  1.00 53.51           O
ATOM    531  N   TYR A  78       8.951  23.900  38.345  1.00180.66           N
ATOM    532  CA  TYR A  78       9.356  25.253  38.053  1.00180.66           C
ATOM    533  CB  TYR A  78      10.189  25.353  36.759  1.00180.66           C
ATOM    534  CG  TYR A  78       9.480  24.602  35.681  1.00180.66           C
ATOM    535  CD1 TYR A  78       8.484  25.187  34.931  1.00180.66           C
ATOM    536  CD2 TYR A  78       9.819  23.291  35.421  1.00180.66           C
ATOM    537  CE1 TYR A  78       7.845  24.477  33.941  1.00180.66           C
ATOM    538  CE2 TYR A  78       9.184  22.577  34.434  1.00180.66           C
ATOM    539  CZ  TYR A  78       8.193  23.171  33.691  1.00180.66           C
ATOM    540  OH  TYR A  78       7.537  22.443  32.676  1.00180.66           O
ATOM    541  C   TYR A  78       8.154  26.149  37.957  1.00180.66           C
ATOM    542  O   TYR A  78       7.188  25.840  37.261  1.00180.66           O
ATOM    543  N   LEU A  79       8.184  27.298  38.675  1.00133.94           N
ATOM    544  CA  LEU A  79       7.019  28.151  38.674  1.00133.94           C
ATOM    545  CB  LEU A  79       6.215  27.996  39.987  1.00133.94           C
ATOM    546  CG  LEU A  79       4.831  28.685  40.097  1.00133.94           C
ATOM    547  CD1 LEU A  79       4.218  28.395  41.475  1.00133.94           C
ATOM    548  CD2 LEU A  79       4.843  30.196  39.813  1.00133.94           C
ATOM    549  C   LEU A  79       7.413  29.601  38.544  1.00133.94           C
ATOM    550  O   LEU A  79       8.042  30.176  39.430  1.00133.94           O
ATOM    551  N   PRO A  80       7.037  30.193  37.436  1.00160.96           N
ATOM    552  CA  PRO A  80       7.275  31.605  37.213  1.00160.96           C
ATOM    553  CD  PRO A  80       7.134  29.435  36.196  1.00160.96           C
ATOM    554  CB  PRO A  80       7.423  31.784  35.702  1.00160.96           C
ATOM    555  CG  PRO A  80       7.769  30.383  35.172  1.00160.96           C
ATOM    556  C   PRO A  80       6.168  32.486  37.720  1.00160.96           C
ATOM    557  O   PRO A  80       5.025  32.037  37.784  1.00160.96           O
ATOM    558  N   SER A  81       6.477  33.768  38.014  1.00 66.98           N
ATOM    559  CA  SER A  81       5.483  34.703  38.457  1.00 66.98           C
ATOM    560  CB  SER A  81       6.069  36.092  38.759  1.00 66.98           C
ATOM    561  OG  SER A  81       6.556  36.687  37.566  1.00 66.98           O
ATOM    562  C   SER A  81       4.490  34.855  37.352  1.00 66.98           C
ATOM    563  O   SER A  81       3.282  34.829  37.583  1.00 66.98           O
ATOM    564  N   GLU A  82       4.963  35.014  36.103  1.00294.86           N
ATOM    565  CA  GLU A  82       3.992  35.120  35.058  1.00294.86           C
ATOM    566  CB  GLU A  82       4.563  35.510  33.686  1.00294.86           C
ATOM    567  CG  GLU A  82       3.470  35.800  32.656  1.00294.86           C
ATOM    568  CD  GLU A  82       2.735  37.054  33.112  1.00294.86           C
ATOM    569  OE1 GLU A  82       2.087  36.997  34.190  1.00294.86           O
ATOM    570  OE2 GLU A  82       2.817  38.086  32.393  1.00294.86           O
ATOM    571  C   GLU A  82       3.371  33.770  34.935  1.00294.86           C
ATOM    572  O   GLU A  82       4.073  32.762  34.892  1.00294.86           O
ATOM    573  N   GLY A  83       2.031  33.735  34.850  1.00347.07           N
ATOM    574  CA  GLY A  83       1.244  32.535  34.783  1.00347.07           C
ATOM    575  C   GLY A  83       0.393  32.514  36.027  1.00347.07           C
ATOM    576  O   GLY A  83       0.899  32.158  37.088  1.00347.07           O
ATOM    577  N   VAL A  84      -0.922  32.867  35.913  1.00263.04           N
ATOM    578  CA  VAL A  84      -1.861  32.957  37.034  1.00263.04           C
ATOM    579  CB  VAL A  84      -1.788  34.303  37.694  1.00263.04           C
ATOM    580  CG1 VAL A  84      -0.360  34.510  38.227  1.00263.04           C
ATOM    581  CG2 VAL A  84      -2.255  35.370  36.690  1.00263.04           C
ATOM    582  C   VAL A  84      -3.357  32.722  36.541  1.00263.04           C
ATOM    583  O   VAL A  84      -3.511  32.618  35.330  1.00263.04           O
ATOM    584  N   PRO A  85      -4.484  32.686  37.353  1.00251.79           N
ATOM    585  CA  PRO A  85      -5.866  32.176  37.071  1.00251.79           C
ATOM    586  CD  PRO A  85      -4.415  33.231  38.696  1.00251.79           C
ATOM    587  CB  PRO A  85      -6.526  32.075  38.446  1.00251.79           C
ATOM    588  CG  PRO A  85      -5.842  33.179  39.259  1.00251.79           C
ATOM    589  C   PRO A  85      -6.916  32.703  36.096  1.00251.79           C
ATOM    590  O   PRO A  85      -7.038  33.908  35.883  1.00251.79           O
ATOM    591  N   ALA A  86      -7.752  31.763  35.566  1.00 63.07           N
ATOM    592  CA  ALA A  86      -8.840  31.971  34.633  1.00 63.07           C
ATOM    593  CB  ALA A  86      -9.156  30.728  33.783  1.00 63.07           C
ATOM    594  C   ALA A  86     -10.105  32.353  35.354  1.00 63.07           C
ATOM    595  O   ALA A  86     -10.287  32.079  36.538  1.00 63.07           O
ATOM    596  N   THR A  87     -11.032  32.999  34.614  1.00106.46           N
ATOM    597  CA  THR A  87     -12.267  33.518  35.139  1.00106.46           C
ATOM    598  CB  THR A  87     -13.003  34.363  34.140  1.00106.46           C
ATOM    599  OG1 THR A  87     -14.100  35.014  34.764  1.00106.46           O
ATOM    600  CG2 THR A  87     -13.498  33.465  32.993  1.00106.46           C
ATOM    601  C   THR A  87     -13.216  32.451  35.609  1.00106.46           C
ATOM    602  O   THR A  87     -13.820  32.591  36.671  1.00106.46           O
ATOM    603  N   ASP A  88     -13.363  31.343  34.857  1.00 39.40           N
ATOM    604  CA  ASP A  88     -14.404  30.393  35.158  1.00 39.40           C
ATOM    605  CB  ASP A  88     -14.438  29.215  34.172  1.00 39.40           C
ATOM    606  CG  ASP A  88     -14.980  29.740  32.850  1.00 39.40           C
ATOM    607  OD1 ASP A  88     -15.544  30.866  32.850  1.00 39.40           O
ATOM    608  OD2 ASP A  88     -14.844  29.019  31.827  1.00 39.40           O
ATOM    609  C   ASP A  88     -14.260  29.831  36.538  1.00 39.40           C
ATOM    610  O   ASP A  88     -15.239  29.752  37.278  1.00 39.40           O
ATOM    611  N   VAL A  89     -13.040  29.434  36.935  1.00 46.22           N
ATOM    612  CA  VAL A  89     -12.862  28.860  38.240  1.00 46.22           C
ATOM    613  CB  VAL A  89     -11.451  28.420  38.490  1.00 46.22           C
ATOM    614  CG1 VAL A  89     -11.360  27.873  39.924  1.00 46.22           C
ATOM    615  CG2 VAL A  89     -11.052  27.405  37.406  1.00 46.22           C
ATOM    616  C   VAL A  89     -13.183  29.920  39.238  1.00 46.22           C
ATOM    617  O   VAL A  89     -13.738  29.646  40.301  1.00 46.22           O
ATOM    618  N   ALA A  90     -12.845  31.172  38.887  1.00 43.50           N
ATOM    619  CA  ALA A  90     -13.046  32.295  39.750  1.00 43.50           C
ATOM    620  CB  ALA A  90     -12.616  33.625  39.107  1.00 43.50           C
ATOM    621  C   ALA A  90     -14.498  32.395  40.052  1.00 43.50           C
ATOM    622  O   ALA A  90     -14.884  32.747  41.164  1.00 43.50           O
ATOM    623  N   LYS A  91     -15.353  32.089  39.065  1.00149.08           N
ATOM    624  CA  LYS A  91     -16.759  32.199  39.301  1.00149.08           C
ATOM    625  CB  LYS A  91     -17.602  31.784  38.085  1.00149.08           C
ATOM    626  CG  LYS A  91     -19.108  31.901  38.329  1.00149.08           C
ATOM    627  CD  LYS A  91     -19.594  33.344  38.471  1.00149.08           C
ATOM    628  CE  LYS A  91     -19.927  34.007  37.133  1.00149.08           C
ATOM    629  NZ  LYS A  91     -21.183  33.440  36.593  1.00149.08           N
ATOM    630  C   LYS A  91     -17.136  31.284  40.420  1.00149.08           C
ATOM    631  O   LYS A  91     -17.902  31.661  41.304  1.00149.08           O
ATOM    632  N   ARG A  92     -16.597  30.051  40.419  1.00150.97           N
ATOM    633  CA  ARG A  92     -16.976  29.093  41.415  1.00150.97           C
ATOM    634  CB  ARG A  92     -16.290  27.731  41.194  1.00150.97           C
ATOM    635  CG  ARG A  92     -16.849  26.601  42.058  1.00150.97           C
ATOM    636  CD  ARG A  92     -18.259  26.173  41.648  1.00150.97           C
ATOM    637  NE  ARG A  92     -18.654  25.024  42.510  1.00150.97           N
ATOM    638  CZ  ARG A  92     -19.758  24.288  42.186  1.00150.97           C
ATOM    639  NH1 ARG A  92     -20.490  24.615  41.082  1.00150.97           N
ATOM    640  NH2 ARG A  92     -20.124  23.223  42.958  1.00150.97           N
ATOM    641  C   ARG A  92     -16.577  29.585  42.773  1.00150.97           C
ATOM    642  O   ARG A  92     -17.377  29.571  43.710  1.00150.97           O
ATOM    643  N   MET A  93     -15.320  30.052  42.908  1.00 91.13           N
ATOM    644  CA  MET A  93     -14.821  30.470  44.187  1.00 91.13           C
ATOM    645  CB  MET A  93     -13.328  30.848  44.158  1.00 91.13           C
ATOM    646  CG  MET A  93     -12.798  31.290  45.527  1.00 91.13           C
ATOM    647  SD  MET A  93     -11.038  31.748  45.580  1.00 91.13           S
ATOM    648  CE  MET A  93     -10.426  30.042  45.488  1.00 91.13           C
ATOM    649  C   MET A  93     -15.556  31.674  44.683  1.00 91.13           C
ATOM    650  O   MET A  93     -15.947  31.738  45.847  1.00 91.13           O
ATOM    651  N   LYS A  94     -15.791  32.657  43.799  1.00 64.96           N
ATOM    652  CA  LYS A  94     -16.394  33.888  44.222  1.00 64.96           C
ATOM    653  CB  LYS A  94     -16.452  34.969  43.127  1.00 64.96           C
ATOM    654  CG  LYS A  94     -15.113  35.687  42.930  1.00 64.96           C
ATOM    655  CD  LYS A  94     -15.106  36.679  41.767  1.00 64.96           C
ATOM    656  CE  LYS A  94     -13.855  37.560  41.727  1.00 64.96           C
ATOM    657  NZ  LYS A  94     -13.946  38.523  40.607  1.00 64.96           N
ATOM    658  C   LYS A  94     -17.776  33.657  44.744  1.00 64.96           C
ATOM    659  O   LYS A  94     -18.227  34.388  45.621  1.00 64.96           O
ATOM    660  N   SER A  95     -18.490  32.657  44.200  1.00 50.23           N
ATOM    661  CA  SER A  95     -19.856  32.378  44.553  1.00 50.23           C
ATOM    662  CB  SER A  95     -20.532  31.412  43.564  1.00 50.23           C
ATOM    663  OG  SER A  95     -20.622  32.011  42.279  1.00 50.23           O
ATOM    664  C   SER A  95     -20.002  31.773  45.923  1.00 50.23           C
ATOM    665  O   SER A  95     -21.102  31.792  46.474  1.00 50.23           O
ATOM    666  N   GLU A  96     -18.919  31.237  46.521  1.00116.05           N
ATOM    667  CA  GLU A  96     -19.018  30.520  47.768  1.00116.05           C
ATOM    668  CB  GLU A  96     -17.646  30.105  48.335  1.00116.05           C
ATOM    669  CG  GLU A  96     -17.708  28.987  49.374  1.00116.05           C
ATOM    670  CD  GLU A  96     -17.650  27.662  48.624  1.00116.05           C
ATOM    671  OE1 GLU A  96     -17.612  27.696  47.364  1.00116.05           O
ATOM    672  OE2 GLU A  96     -17.632  26.599  49.300  1.00116.05           O
ATOM    673  C   GLU A  96     -19.729  31.352  48.799  1.00116.05           C
ATOM    674  O   GLU A  96     -19.578  32.570  48.863  1.00116.05           O
ATOM    675  N   TYR A  97     -20.565  30.694  49.626  1.00106.27           N
ATOM    676  CA  TYR A  97     -21.331  31.383  50.627  1.00106.27           C
ATOM    677  CB  TYR A  97     -22.694  30.728  50.907  1.00106.27           C
ATOM    678  CG  TYR A  97     -23.527  30.797  49.674  1.00106.27           C
ATOM    679  CD1 TYR A  97     -23.364  29.875  48.666  1.00106.27           C
ATOM    680  CD2 TYR A  97     -24.478  31.781  49.535  1.00106.27           C
ATOM    681  CE1 TYR A  97     -24.138  29.938  47.532  1.00106.27           C
ATOM    682  CE2 TYR A  97     -25.255  31.850  48.405  1.00106.27           C
ATOM    683  CZ  TYR A  97     -25.084  30.927  47.401  1.00106.27           C
ATOM    684  OH  TYR A  97     -25.881  30.996  46.240  1.00106.27           O
ATOM    685  C   TYR A  97     -20.573  31.319  51.916  1.00106.27           C
ATOM    686  O   TYR A  97     -20.078  30.260  52.300  1.00106.27           O
ATOM    687  N   LYS A  98     -20.445  32.464  52.616  1.00 99.96           N
ATOM    688  CA  LYS A  98     -19.763  32.459  53.879  1.00 99.96           C
ATOM    689  CB  LYS A  98     -18.453  33.266  53.902  1.00 99.96           C
ATOM    690  CG  LYS A  98     -17.265  32.537  53.269  1.00 99.96           C
ATOM    691  CD  LYS A  98     -16.046  33.430  53.033  1.00 99.96           C
ATOM    692  CE  LYS A  98     -14.769  32.652  52.703  1.00 99.96           C
ATOM    693  NZ  LYS A  98     -14.964  31.854  51.472  1.00 99.96           N
ATOM    694  C   LYS A  98     -20.668  33.054  54.905  1.00 99.96           C
ATOM    695  O   LYS A  98     -21.552  33.848  54.588  1.00 99.96           O
ATOM    696  N   ASN A  99     -20.465  32.674  56.180  1.00 73.79           N
ATOM    697  CA  ASN A  99     -21.322  33.182  57.207  1.00 73.79           C
ATOM    698  CB  ASN A  99     -21.743  32.109  58.223  1.00 73.79           C
ATOM    699  CG  ASN A  99     -22.921  32.645  59.019  1.00 73.79           C
ATOM    700  OD1 ASN A  99     -22.991  33.831  59.336  1.00 73.79           O
ATOM    701  ND2 ASN A  99     -23.888  31.747  59.344  1.00 73.79           N
ATOM    702  C   ASN A  99     -20.585  34.250  57.958  1.00 73.79           C
ATOM    703  O   ASN A  99     -19.433  34.067  58.350  1.00 73.79           O
ATOM    704  N   CYS A 100     -21.247  35.409  58.159  1.00111.04           N
ATOM    705  CA  CYS A 100     -20.673  36.496  58.906  1.00111.04           C
ATOM    706  CB  CYS A 100     -21.523  37.777  58.863  1.00111.04           C
ATOM    707  SG  CYS A 100     -21.648  38.437  57.177  1.00111.04           S
ATOM    708  C   CYS A 100     -20.598  36.008  60.320  1.00111.04           C
ATOM    709  O   CYS A 100     -21.477  35.276  60.768  1.00111.04           O
ATOM    710  N   ALA A 101     -19.546  36.394  61.070  1.00 74.28           N
ATOM    711  CA  ALA A 101     -19.336  35.697  62.309  1.00 74.28           C
ATOM    712  CB  ALA A 101     -18.019  36.103  62.997  1.00 74.28           C
ATOM    713  C   ALA A 101     -20.414  35.812  63.353  1.00 74.28           C
ATOM    714  O   ALA A 101     -21.062  34.813  63.662  1.00 74.28           O
ATOM    715  N   GLU A 102     -20.661  37.009  63.926  1.00111.08           N
ATOM    716  CA  GLU A 102     -21.677  37.111  64.945  1.00111.08           C
ATOM    717  CB  GLU A 102     -21.554  38.367  65.823  1.00111.08           C
ATOM    718  CG  GLU A 102     -22.700  38.509  66.829  1.00111.08           C
ATOM    719  CD  GLU A 102     -22.705  37.276  67.726  1.00111.08           C
ATOM    720  OE1 GLU A 102     -22.906  36.153  67.190  1.00111.08           O
ATOM    721  OE2 GLU A 102     -22.511  37.438  68.959  1.00111.08           O
ATOM    722  C   GLU A 102     -23.014  37.162  64.281  1.00111.08           C
ATOM    723  O   GLU A 102     -23.987  36.568  64.744  1.00111.08           O
ATOM    724  N   CYS A 103     -23.075  37.886  63.147  1.00120.98           N
ATOM    725  CA  CYS A 103     -24.304  38.109  62.447  1.00120.98           C
ATOM    726  CB  CYS A 103     -24.180  39.067  61.249  1.00120.98           C
ATOM    727  SG  CYS A 103     -23.656  40.740  61.718  1.00120.98           S
ATOM    728  C   CYS A 103     -24.751  36.813  61.877  1.00120.98           C
ATOM    729  O   CYS A 103     -23.970  35.875  61.725  1.00120.98           O
ATOM    730  N   ASP A 104     -26.058  36.729  61.581  1.00115.52           N
ATOM    731  CA  ASP A 104     -26.567  35.540  60.982  1.00115.52           C
ATOM    732  CB  ASP A 104     -27.840  35.029  61.672  1.00115.52           C
ATOM    733  CG  ASP A 104     -27.438  34.553  63.059  1.00115.52           C
ATOM    734  OD1 ASP A 104     -26.456  33.769  63.151  1.00115.52           O
ATOM    735  OD2 ASP A 104     -28.094  34.979  64.046  1.00115.52           O
ATOM    736  C   ASP A 104     -26.926  35.899  59.579  1.00115.52           C
ATOM    737  O   ASP A 104     -28.096  35.877  59.202  1.00115.52           O
ATOM    738  N   THR A 105     -25.915  36.248  58.763  1.00113.89           N
ATOM    739  CA  THR A 105     -26.181  36.581  57.396  1.00113.89           C
ATOM    740  CB  THR A 105     -25.934  38.024  57.075  1.00113.89           C
ATOM    741  OG1 THR A 105     -24.559  38.328  57.256  1.00113.89           O
ATOM    742  CG2 THR A 105     -26.797  38.893  58.005  1.00113.89           C
ATOM    743  C   THR A 105     -25.226  35.790  56.565  1.00113.89           C
ATOM    744  O   THR A 105     -24.113  35.495  56.997  1.00113.89           O
ATOM    745  N   LEU A 106     -25.654  35.417  55.343  1.00 83.29           N
ATOM    746  CA  LEU A 106     -24.820  34.638  54.476  1.00 83.29           C
ATOM    747  CB  LEU A 106     -25.501  33.347  53.983  1.00 83.29           C
ATOM    748  CG  LEU A 106     -25.982  32.406  55.109  1.00 83.29           C
ATOM    749  CD1 LEU A 106     -24.811  31.880  55.951  1.00 83.29           C
ATOM    750  CD2 LEU A 106     -27.084  33.059  55.959  1.00 83.29           C
ATOM    751  C   LEU A 106     -24.576  35.472  53.262  1.00 83.29           C
ATOM    752  O   LEU A 106     -25.502  36.080  52.728  1.00 83.29           O
ATOM    753  N   VAL A 107     -23.312  35.536  52.801  1.00 96.71           N
ATOM    754  CA  VAL A 107     -23.028  36.321  51.635  1.00 96.71           C
ATOM    755  CB  VAL A 107     -22.525  37.697  51.960  1.00 96.71           C
ATOM    756  CG1 VAL A 107     -23.650  38.469  52.671  1.00 96.71           C
ATOM    757  CG2 VAL A 107     -21.239  37.567  52.795  1.00 96.71           C
ATOM    758  C   VAL A 107     -21.962  35.634  50.846  1.00 96.71           C
ATOM    759  O   VAL A 107     -21.214  34.810  51.369  1.00 96.71           O
ATOM    760  N   CYS A 108     -21.879  35.964  49.542  1.00 82.61           N
ATOM    761  CA  CYS A 108     -20.903  35.363  48.679  1.00 82.61           C
ATOM    762  CB  CYS A 108     -21.194  35.545  47.179  1.00 82.61           C
ATOM    763  SG  CYS A 108     -21.066  37.279  46.650  1.00 82.61           S
ATOM    764  C   CYS A 108     -19.580  36.000  48.966  1.00 82.61           C
ATOM    765  O   CYS A 108     -19.510  37.091  49.528  1.00 82.61           O
ATOM    766  N   LEU A 109     -18.488  35.320  48.564  1.00107.98           N
ATOM    767  CA  LEU A 109     -17.162  35.804  48.827  1.00107.98           C
ATOM    768  CB  LEU A 109     -16.024  34.897  48.318  1.00107.98           C
ATOM    769  CG  LEU A 109     -15.695  33.699  49.226  1.00107.98           C
ATOM    770  CD1 LEU A 109     -16.892  32.756  49.379  1.00107.98           C
ATOM    771  CD2 LEU A 109     -14.424  32.977  48.750  1.00107.98           C
ATOM    772  C   LEU A 109     -16.951  37.131  48.180  1.00107.98           C
ATOM    773  O   LEU A 109     -16.303  38.001  48.757  1.00107.98           O
ATOM    774  N   SER A 110     -17.467  37.326  46.956  1.00 72.95           N
ATOM    775  CA  SER A 110     -17.237  38.569  46.275  1.00 72.95           C
ATOM    776  CB  SER A 110     -17.851  38.588  44.865  1.00 72.95           C
ATOM    777  OG  SER A 110     -17.597  39.834  44.235  1.00 72.95           O
ATOM    778  C   SER A 110     -17.861  39.690  47.053  1.00 72.95           C
ATOM    779  O   SER A 110     -17.267  40.756  47.206  1.00 72.95           O
ATOM    780  N   GLU A 111     -19.088  39.456  47.549  1.00 63.35           N
ATOM    781  CA  GLU A 111     -19.899  40.396  48.271  1.00 63.35           C
ATOM    782  CB  GLU A 111     -21.380  39.978  48.354  1.00 63.35           C
ATOM    783  CG  GLU A 111     -22.128  40.169  47.029  1.00 63.35           C
ATOM    784  CD  GLU A 111     -23.572  39.722  47.217  1.00 63.35           C
ATOM    785  OE1 GLU A 111     -23.807  38.857  48.103  1.00 63.35           O
ATOM    786  OE2 GLU A 111     -24.455  40.233  46.478  1.00 63.35           O
ATOM    787  C   GLU A 111     -19.400  40.649  49.665  1.00 63.35           C
ATOM    788  O   GLU A 111     -19.731  41.671  50.261  1.00 63.35           O
ATOM    789  N   MET A 112     -18.595  39.733  50.231  1.00132.00           N
ATOM    790  CA  MET A 112     -18.255  39.773  51.627  1.00132.00           C
ATOM    791  CB  MET A 112     -17.288  38.645  52.024  1.00132.00           C
ATOM    792  CG  MET A 112     -16.909  38.662  53.506  1.00132.00           C
ATOM    793  SD  MET A 112     -15.778  37.334  54.013  1.00132.00           S
ATOM    794  CE  MET A 112     -17.048  36.036  54.023  1.00132.00           C
ATOM    795  C   MET A 112     -17.624  41.064  52.066  1.00132.00           C
ATOM    796  O   MET A 112     -18.047  41.625  53.077  1.00132.00           O
ATOM    797  N   ARG A 113     -16.631  41.597  51.338  1.00 69.33           N
ATOM    798  CA  ARG A 113     -15.991  42.777  51.853  1.00 69.33           C
ATOM    799  CB  ARG A 113     -14.798  43.265  51.016  1.00 69.33           C
ATOM    800  CG  ARG A 113     -13.596  42.319  51.076  1.00 69.33           C
ATOM    801  CD  ARG A 113     -12.267  42.994  50.730  1.00 69.33           C
ATOM    802  NE  ARG A 113     -11.731  43.590  51.989  1.00 69.33           N
ATOM    803  CZ  ARG A 113     -12.096  44.850  52.369  1.00 69.33           C
ATOM    804  NH1 ARG A 113     -12.958  45.577  51.599  1.00 69.33           N
ATOM    805  NH2 ARG A 113     -11.600  45.382  53.524  1.00 69.33           N
ATOM    806  C   ARG A 113     -16.987  43.887  51.944  1.00 69.33           C
ATOM    807  O   ARG A 113     -16.973  44.658  52.902  1.00 69.33           O
ATOM    808  N   ALA A 114     -17.883  43.999  50.950  1.00 20.10           N
ATOM    809  CA  ALA A 114     -18.846  45.061  50.960  1.00 20.10           C
ATOM    810  CB  ALA A 114     -19.759  45.045  49.722  1.00 20.10           C
ATOM    811  C   ALA A 114     -19.716  44.906  52.168  1.00 20.10           C
ATOM    812  O   ALA A 114     -20.045  45.886  52.835  1.00 20.10           O
ATOM    813  N   HIS A 115     -20.106  43.659  52.487  1.00 49.46           N
ATOM    814  CA  HIS A 115     -20.983  43.408  53.592  1.00 49.46           C
ATOM    815  ND1 HIS A 115     -23.651  41.779  54.854  1.00 49.46           N
ATOM    816  CG  HIS A 115     -22.278  41.687  54.884  1.00 49.46           C
ATOM    817  CB  HIS A 115     -21.377  41.928  53.714  1.00 49.46           C
ATOM    818  NE2 HIS A 115     -23.095  41.247  56.941  1.00 49.46           N
ATOM    819  CD2 HIS A 115     -21.955  41.363  56.163  1.00 49.46           C
ATOM    820  CE1 HIS A 115     -24.087  41.507  56.111  1.00 49.46           C
ATOM    821  C   HIS A 115     -20.346  43.803  54.888  1.00 49.46           C
ATOM    822  O   HIS A 115     -20.985  44.445  55.719  1.00 49.46           O
ATOM    823  N   ILE A 116     -19.071  43.434  55.104  1.00152.99           N
ATOM    824  CA  ILE A 116     -18.466  43.730  56.371  1.00152.99           C
ATOM    825  CB  ILE A 116     -17.101  43.121  56.541  1.00152.99           C
ATOM    826  CG2 ILE A 116     -16.142  43.746  55.514  1.00152.99           C
ATOM    827  CG1 ILE A 116     -16.639  43.262  58.003  1.00152.99           C
ATOM    828  CD1 ILE A 116     -17.466  42.434  58.986  1.00152.99           C
ATOM    829  C   ILE A 116     -18.361  45.211  56.571  1.00152.99           C
ATOM    830  O   ILE A 116     -18.703  45.724  57.634  1.00152.99           O
ATOM    831  N   ARG A 117     -17.902  45.950  55.547  1.00108.68           N
ATOM    832  CA  ARG A 117     -17.713  47.362  55.705  1.00108.68           C
ATOM    833  CB  ARG A 117     -17.099  48.012  54.451  1.00108.68           C
ATOM    834  CG  ARG A 117     -15.638  47.612  54.227  1.00108.68           C
ATOM    835  CD  ARG A 117     -14.639  48.764  54.365  1.00108.68           C
ATOM    836  NE  ARG A 117     -15.283  49.839  55.170  1.00108.68           N
ATOM    837  CZ  ARG A 117     -15.373  51.097  54.646  1.00108.68           C
ATOM    838  NH1 ARG A 117     -14.814  51.367  53.432  1.00108.68           N
ATOM    839  NH2 ARG A 117     -16.023  52.082  55.332  1.00108.68           N
ATOM    840  C   ARG A 117     -19.033  48.012  55.959  1.00108.68           C
ATOM    841  O   ARG A 117     -19.168  48.850  56.849  1.00108.68           O
ATOM    842  N   THR A 118     -20.061  47.594  55.204  1.00 33.05           N
ATOM    843  CA  THR A 118     -21.343  48.226  55.276  1.00 33.05           C
ATOM    844  CB  THR A 118     -22.343  47.625  54.332  1.00 33.05           C
ATOM    845  OG1 THR A 118     -21.870  47.718  52.996  1.00 33.05           O
ATOM    846  CG2 THR A 118     -23.671  48.388  54.476  1.00 33.05           C
ATOM    847  C   THR A 118     -21.902  48.108  56.657  1.00 33.05           C
ATOM    848  O   THR A 118     -22.480  49.067  57.164  1.00 33.05           O
ATOM    849  N   CYS A 119     -21.744  46.945  57.319  1.00 95.86           N
ATOM    850  CA  CYS A 119     -22.381  46.805  58.598  1.00 95.86           C
ATOM    851  CB  CYS A 119     -22.221  45.416  59.249  1.00 95.86           C
ATOM    852  SG  CYS A 119     -20.515  45.028  59.741  1.00 95.86           S
ATOM    853  C   CYS A 119     -21.835  47.830  59.529  1.00 95.86           C
ATOM    854  O   CYS A 119     -20.630  47.925  59.760  1.00 95.86           O
ATOM    855  N   GLN A 120     -22.733  48.641  60.108  1.00 56.24           N
ATOM    856  CA  GLN A 120     -22.227  49.663  60.958  1.00 56.24           C
ATOM    857  CB  GLN A 120     -22.635  51.072  60.491  1.00 56.24           C
ATOM    858  CG  GLN A 120     -22.020  51.423  59.130  1.00 56.24           C
ATOM    859  CD  GLN A 120     -22.566  52.766  58.662  1.00 56.24           C
ATOM    860  OE1 GLN A 120     -21.944  53.451  57.850  1.00 56.24           O
ATOM    861  NE2 GLN A 120     -23.765  53.151  59.175  1.00 56.24           N
ATOM    862  C   GLN A 120     -22.758  49.431  62.323  1.00 56.24           C
ATOM    863  O   GLN A 120     -23.948  49.192  62.518  1.00 56.24           O
ATOM    864  N   LYS A 121     -21.850  49.447  63.310  1.00 88.98           N
ATOM    865  CA  LYS A 121     -22.285  49.353  64.664  1.00 88.98           C
ATOM    866  CB  LYS A 121     -21.684  48.184  65.466  1.00 88.98           C
ATOM    867  CG  LYS A 121     -22.279  46.819  65.105  1.00 88.98           C
ATOM    868  CD  LYS A 121     -21.577  45.642  65.788  1.00 88.98           C
ATOM    869  CE  LYS A 121     -20.302  45.180  65.084  1.00 88.98           C
ATOM    870  NZ  LYS A 121     -19.666  44.087  65.854  1.00 88.98           N
ATOM    871  C   LYS A 121     -21.831  50.618  65.298  1.00 88.98           C
ATOM    872  O   LYS A 121     -20.762  51.134  64.972  1.00 88.98           O
ATOM    873  N   TYR A 122     -22.643  51.168  66.215  1.00278.97           N
ATOM    874  CA  TYR A 122     -22.256  52.410  66.803  1.00278.97           C
ATOM    875  CB  TYR A 122     -23.410  53.424  66.881  1.00278.97           C
ATOM    876  CG  TYR A 122     -22.862  54.717  67.370  1.00278.97           C
ATOM    877  CD1 TYR A 122     -22.189  55.548  66.504  1.00278.97           C
ATOM    878  CD2 TYR A 122     -23.026  55.105  68.679  1.00278.97           C
ATOM    879  CE1 TYR A 122     -21.681  56.749  66.937  1.00278.97           C
ATOM    880  CE2 TYR A 122     -22.520  56.305  69.118  1.00278.97           C
ATOM    881  CZ  TYR A 122     -21.846  57.127  68.247  1.00278.97           C
ATOM    882  OH  TYR A 122     -21.327  58.360  68.697  1.00278.97           O
ATOM    883  C   TYR A 122     -21.803  52.106  68.188  1.00278.97           C
ATOM    884  O   TYR A 122     -22.508  51.459  68.961  1.00278.97           O
ATOM    885  N   ILE A 123     -20.580  52.553  68.520  1.00124.39           N
ATOM    886  CA  ILE A 123     -20.038  52.307  69.818  1.00124.39           C
ATOM    887  CB  ILE A 123     -18.578  52.649  69.912  1.00124.39           C
ATOM    888  CG2 ILE A 123     -18.407  54.145  69.604  1.00124.39           C
ATOM    889  CG1 ILE A 123     -18.005  52.208  71.270  1.00124.39           C
ATOM    890  CD1 ILE A 123     -17.974  50.692  71.457  1.00124.39           C
ATOM    891  C   ILE A 123     -20.817  53.157  70.814  1.00124.39           C
ATOM    892  O   ILE A 123     -20.958  54.388  70.580  1.00124.39           O
ATOM    893  OXT ILE A 123     -21.293  52.575  71.825  1.00124.39           O
TER     894      ILE A 123
END
