# Supplementary material for: Proteome-wide prediction of targets for aspirin: new insight into the molecular mechanism of aspirin
Source: PeerJ. 2016 Mar 10;4:e1791. doi: 10.7717/peerj.1791 (PMC4793309; doi:10.7717/peerj.1791)
Supplement: File S1 — The raw data contains all strucures of the identified 79 proteins. The Protocols show how to prepare protein strucure and run CDOCKER. [file peerj-04-1791-s004.zip › 79_protein_strucures/NP_065843.3_60-440_28.155.pdb]

EXPDTA    THEORETICAL MODEL, MODELLER 9v7 2010/05/12 13:50:14
REMARK   6 MODELLER OBJECTIVE FUNCTION:      2696.8770
REMARK   6 MODELLER BEST TEMPLATE % SEQ ID:  28.155
REMARK   6 MODELLER BLK RESIDUE  382:
ATOM      1  N   SER A  60      48.202  -1.348 -13.670  1.00 60.99           N
ATOM      2  CA  SER A  60      49.222  -1.107 -12.630  1.00 60.99           C
ATOM      3  CB  SER A  60      48.552  -0.719 -11.306  1.00 60.99           C
ATOM      4  OG  SER A  60      49.542  -0.493 -10.317  1.00 60.99           O
ATOM      5  C   SER A  60      50.064  -2.319 -12.415  1.00 60.99           C
ATOM      6  O   SER A  60      49.664  -3.436 -12.741  1.00 60.99           O
ATOM      7  N   ASP A  61      51.270  -2.116 -11.853  1.00 44.59           N
ATOM      8  CA  ASP A  61      52.182  -3.204 -11.650  1.00 44.59           C
ATOM      9  CB  ASP A  61      53.505  -2.766 -10.999  1.00 44.59           C
ATOM     10  CG  ASP A  61      54.482  -3.932 -11.038  1.00 44.59           C
ATOM     11  OD1 ASP A  61      54.242  -4.887 -11.822  1.00 44.59           O
ATOM     12  OD2 ASP A  61      55.485  -3.883 -10.277  1.00 44.59           O
ATOM     13  C   ASP A  61      51.522  -4.172 -10.727  1.00 44.59           C
ATOM     14  O   ASP A  61      50.909  -3.790  -9.732  1.00 44.59           O
ATOM     15  N   PRO A  62      51.616  -5.428 -11.062  1.00155.28           N
ATOM     16  CA  PRO A  62      51.010  -6.435 -10.244  1.00155.28           C
ATOM     17  CD  PRO A  62      51.655  -5.821 -12.462  1.00155.28           C
ATOM     18  CB  PRO A  62      51.046  -7.719 -11.068  1.00155.28           C
ATOM     19  CG  PRO A  62      50.997  -7.210 -12.519  1.00155.28           C
ATOM     20  C   PRO A  62      51.599  -6.565  -8.879  1.00155.28           C
ATOM     21  O   PRO A  62      50.855  -6.884  -7.954  1.00155.28           O
ATOM     22  N   TRP A  63      52.917  -6.357  -8.716  1.00110.16           N
ATOM     23  CA  TRP A  63      53.456  -6.511  -7.401  1.00110.16           C
ATOM     24  CB  TRP A  63      54.988  -6.521  -7.322  1.00110.16           C
ATOM     25  CG  TRP A  63      55.435  -6.939  -5.945  1.00110.16           C
ATOM     26  CD2 TRP A  63      55.436  -8.306  -5.505  1.00110.16           C
ATOM     27  CD1 TRP A  63      55.832  -6.188  -4.879  1.00110.16           C
ATOM     28  NE1 TRP A  63      56.073  -7.003  -3.798  1.00110.16           N
ATOM     29  CE2 TRP A  63      55.833  -8.310  -4.171  1.00110.16           C
ATOM     30  CE3 TRP A  63      55.115  -9.462  -6.158  1.00110.16           C
ATOM     31  CZ2 TRP A  63      55.914  -9.476  -3.463  1.00110.16           C
ATOM     32  CZ3 TRP A  63      55.215 -10.638  -5.448  1.00110.16           C
ATOM     33  CH2 TRP A  63      55.606 -10.644  -4.125  1.00110.16           C
ATOM     34  C   TRP A  63      52.944  -5.399  -6.547  1.00110.16           C
ATOM     35  O   TRP A  63      52.579  -5.606  -5.394  1.00110.16           O
ATOM     36  N   LYS A  64      52.888  -4.181  -7.113  1.00176.18           N
ATOM     37  CA  LYS A  64      52.470  -3.020  -6.385  1.00176.18           C
ATOM     38  CB  LYS A  64      52.567  -1.717  -7.208  1.00176.18           C
ATOM     39  CG  LYS A  64      51.455  -1.501  -8.240  1.00176.18           C
ATOM     40  CD  LYS A  64      50.139  -0.982  -7.646  1.00176.18           C
ATOM     41  CE  LYS A  64      50.119   0.532  -7.431  1.00176.18           C
ATOM     42  NZ  LYS A  64      51.134   0.914  -6.424  1.00176.18           N
ATOM     43  C   LYS A  64      51.049  -3.221  -5.979  1.00176.18           C
ATOM     44  O   LYS A  64      50.618  -2.720  -4.943  1.00176.18           O
ATOM     45  N   LEU A  65      50.275  -3.937  -6.815  1.00 94.52           N
ATOM     46  CA  LEU A  65      48.879  -4.148  -6.562  1.00 94.52           C
ATOM     47  CB  LEU A  65      48.192  -4.927  -7.707  1.00 94.52           C
ATOM     48  CG  LEU A  65      46.643  -4.981  -7.685  1.00 94.52           C
ATOM     49  CD1 LEU A  65      46.122  -5.787  -8.885  1.00 94.52           C
ATOM     50  CD2 LEU A  65      46.059  -5.492  -6.358  1.00 94.52           C
ATOM     51  C   LEU A  65      48.733  -4.933  -5.295  1.00 94.52           C
ATOM     52  O   LEU A  65      47.882  -4.621  -4.464  1.00 94.52           O
ATOM     53  N   MET A  66      49.567  -5.970  -5.097  1.00 99.21           N
ATOM     54  CA  MET A  66      49.397  -6.794  -3.935  1.00 99.21           C
ATOM     55  CB  MET A  66      50.392  -7.965  -3.871  1.00 99.21           C
ATOM     56  CG  MET A  66      50.177  -8.994  -4.983  1.00 99.21           C
ATOM     57  SD  MET A  66      48.561  -9.826  -4.934  1.00 99.21           S
ATOM     58  CE  MET A  66      48.911 -10.779  -3.428  1.00 99.21           C
ATOM     59  C   MET A  66      49.597  -5.949  -2.721  1.00 99.21           C
ATOM     60  O   MET A  66      48.867  -6.080  -1.740  1.00 99.21           O
ATOM     61  N   LEU A  67      50.590  -5.043  -2.758  1.00 94.75           N
ATOM     62  CA  LEU A  67      50.855  -4.216  -1.618  1.00 94.75           C
ATOM     63  CB  LEU A  67      52.067  -3.291  -1.814  1.00 94.75           C
ATOM     64  CG  LEU A  67      53.416  -4.030  -1.783  1.00 94.75           C
ATOM     65  CD1 LEU A  67      53.506  -5.112  -2.866  1.00 94.75           C
ATOM     66  CD2 LEU A  67      54.580  -3.035  -1.864  1.00 94.75           C
ATOM     67  C   LEU A  67      49.666  -3.355  -1.341  1.00 94.75           C
ATOM     68  O   LEU A  67      49.280  -3.176  -0.188  1.00 94.75           O
ATOM     69  N   LEU A  68      49.053  -2.785  -2.393  1.00 51.58           N
ATOM     70  CA  LEU A  68      47.933  -1.919  -2.182  1.00 51.58           C
ATOM     71  CB  LEU A  68      47.448  -1.238  -3.473  1.00 51.58           C
ATOM     72  CG  LEU A  68      48.476  -0.258  -4.065  1.00 51.58           C
ATOM     73  CD1 LEU A  68      47.944   0.409  -5.344  1.00 51.58           C
ATOM     74  CD2 LEU A  68      48.947   0.757  -3.010  1.00 51.58           C
ATOM     75  C   LEU A  68      46.788  -2.699  -1.630  1.00 51.58           C
ATOM     76  O   LEU A  68      46.113  -2.250  -0.706  1.00 51.58           O
ATOM     77  N   ASP A  69      46.548  -3.899  -2.186  1.00 91.15           N
ATOM     78  CA  ASP A  69      45.418  -4.676  -1.777  1.00 91.15           C
ATOM     79  CB  ASP A  69      45.310  -5.986  -2.573  1.00 91.15           C
ATOM     80  CG  ASP A  69      43.972  -6.624  -2.248  1.00 91.15           C
ATOM     81  OD1 ASP A  69      43.233  -6.056  -1.401  1.00 91.15           O
ATOM     82  OD2 ASP A  69      43.666  -7.689  -2.849  1.00 91.15           O
ATOM     83  C   ASP A  69      45.542  -5.034  -0.330  1.00 91.15           C
ATOM     84  O   ASP A  69      44.630  -4.787   0.457  1.00 91.15           O
ATOM     85  N   ALA A  70      46.693  -5.600   0.070  1.00 31.65           N
ATOM     86  CA  ALA A  70      46.830  -6.035   1.427  1.00 31.65           C
ATOM     87  CB  ALA A  70      48.171  -6.741   1.695  1.00 31.65           C
ATOM     88  C   ALA A  70      46.752  -4.853   2.337  1.00 31.65           C
ATOM     89  O   ALA A  70      46.065  -4.887   3.356  1.00 31.65           O
ATOM     90  N   THR A  71      47.449  -3.761   1.978  1.00114.13           N
ATOM     91  CA  THR A  71      47.494  -2.622   2.846  1.00114.13           C
ATOM     92  CB  THR A  71      48.413  -1.546   2.345  1.00114.13           C
ATOM     93  OG1 THR A  71      47.991  -1.096   1.066  1.00114.13           O
ATOM     94  CG2 THR A  71      49.844  -2.104   2.277  1.00114.13           C
ATOM     95  C   THR A  71      46.141  -2.007   3.006  1.00114.13           C
ATOM     96  O   THR A  71      45.679  -1.790   4.125  1.00114.13           O
ATOM     97  N   PHE A  72      45.455  -1.728   1.886  1.00 77.74           N
ATOM     98  CA  PHE A  72      44.203  -1.036   1.954  1.00 77.74           C
ATOM     99  CB  PHE A  72      43.731  -0.507   0.593  1.00 77.74           C
ATOM    100  CG  PHE A  72      44.650   0.640   0.361  1.00 77.74           C
ATOM    101  CD1 PHE A  72      45.920   0.431  -0.123  1.00 77.74           C
ATOM    102  CD2 PHE A  72      44.251   1.924   0.652  1.00 77.74           C
ATOM    103  CE1 PHE A  72      46.776   1.488  -0.325  1.00 77.74           C
ATOM    104  CE2 PHE A  72      45.102   2.985   0.453  1.00 77.74           C
ATOM    105  CZ  PHE A  72      46.368   2.768  -0.036  1.00 77.74           C
ATOM    106  C   PHE A  72      43.150  -1.867   2.594  1.00 77.74           C
ATOM    107  O   PHE A  72      42.353  -1.361   3.381  1.00 77.74           O
ATOM    108  N   ARG A  73      43.121  -3.174   2.300  1.00207.83           N
ATOM    109  CA  ARG A  73      42.075  -3.956   2.874  1.00207.83           C
ATOM    110  CB  ARG A  73      41.974  -5.381   2.308  1.00207.83           C
ATOM    111  CG  ARG A  73      41.496  -5.362   0.855  1.00207.83           C
ATOM    112  CD  ARG A  73      41.116  -6.727   0.281  1.00207.83           C
ATOM    113  NE  ARG A  73      40.622  -6.487  -1.105  1.00207.83           N
ATOM    114  CZ  ARG A  73      40.291  -7.533  -1.916  1.00207.83           C
ATOM    115  NH1 ARG A  73      40.381  -8.814  -1.452  1.00207.83           N
ATOM    116  NH2 ARG A  73      39.868  -7.298  -3.192  1.00207.83           N
ATOM    117  C   ARG A  73      42.303  -4.005   4.340  1.00207.83           C
ATOM    118  O   ARG A  73      43.417  -3.830   4.831  1.00207.83           O
ATOM    119  N   GLY A  74      41.212  -4.222   5.087  1.00 98.81           N
ATOM    120  CA  GLY A  74      41.303  -4.194   6.508  1.00 98.81           C
ATOM    121  C   GLY A  74      42.042  -5.407   6.943  1.00 98.81           C
ATOM    122  O   GLY A  74      42.532  -6.187   6.130  1.00 98.81           O
ATOM    123  N   ALA A  75      42.149  -5.561   8.272  1.00210.36           N
ATOM    124  CA  ALA A  75      42.881  -6.617   8.896  1.00210.36           C
ATOM    125  CB  ALA A  75      44.408  -6.455   8.795  1.00210.36           C
ATOM    126  C   ALA A  75      42.519  -6.508  10.335  1.00210.36           C
ATOM    127  O   ALA A  75      41.468  -5.964  10.670  1.00210.36           O
ATOM    128  N   GLN A  76      43.369  -7.048  11.226  1.00 74.71           N
ATOM    129  CA  GLN A  76      43.066  -6.947  12.620  1.00 74.71           C
ATOM    130  CB  GLN A  76      44.176  -7.525  13.513  1.00 74.71           C
ATOM    131  CG  GLN A  76      44.382  -9.027  13.317  1.00 74.71           C
ATOM    132  CD  GLN A  76      45.506  -9.475  14.239  1.00 74.71           C
ATOM    133  OE1 GLN A  76      45.943  -8.737  15.121  1.00 74.71           O
ATOM    134  NE2 GLN A  76      45.991 -10.728  14.029  1.00 74.71           N
ATOM    135  C   GLN A  76      42.972  -5.486  12.907  1.00 74.71           C
ATOM    136  O   GLN A  76      42.062  -5.037  13.603  1.00 74.71           O
ATOM    137  N   GLN A  77      43.914  -4.698  12.356  1.00163.17           N
ATOM    138  CA  GLN A  77      43.825  -3.281  12.533  1.00163.17           C
ATOM    139  CB  GLN A  77      44.881  -2.716  13.498  1.00163.17           C
ATOM    140  CG  GLN A  77      44.756  -3.249  14.926  1.00163.17           C
ATOM    141  CD  GLN A  77      45.855  -2.610  15.765  1.00163.17           C
ATOM    142  OE1 GLN A  77      46.507  -1.658  15.336  1.00163.17           O
ATOM    143  NE2 GLN A  77      46.069  -3.145  16.997  1.00163.17           N
ATOM    144  C   GLN A  77      44.080  -2.656  11.199  1.00163.17           C
ATOM    145  O   GLN A  77      45.104  -2.915  10.570  1.00163.17           O
ATOM    146  N   VAL A  78      43.134  -1.824  10.723  1.00143.26           N
ATOM    147  CA  VAL A  78      43.340  -1.145   9.480  1.00143.26           C
ATOM    148  CB  VAL A  78      42.763  -1.846   8.293  1.00143.26           C
ATOM    149  CG1 VAL A  78      43.569  -3.135   8.073  1.00143.26           C
ATOM    150  CG2 VAL A  78      41.261  -2.065   8.546  1.00143.26           C
ATOM    151  C   VAL A  78      42.698   0.194   9.568  1.00143.26           C
ATOM    152  O   VAL A  78      41.756   0.392  10.331  1.00143.26           O
ATOM    153  N   SER A  79      43.241   1.139   8.777  1.00164.78           N
ATOM    154  CA  SER A  79      42.836   2.511   8.682  1.00164.78           C
ATOM    155  CB  SER A  79      41.402   2.839   9.145  1.00164.78           C
ATOM    156  OG  SER A  79      41.337   2.916  10.562  1.00164.78           O
ATOM    157  C   SER A  79      43.771   3.230   9.581  1.00164.78           C
ATOM    158  O   SER A  79      44.419   2.616  10.427  1.00164.78           O
ATOM    159  N   ASN A  80      43.893   4.554   9.427  1.00 57.27           N
ATOM    160  CA  ASN A  80      44.805   5.194  10.317  1.00 57.27           C
ATOM    161  CB  ASN A  80      46.048   5.764   9.614  1.00 57.27           C
ATOM    162  CG  ASN A  80      46.870   4.584   9.111  1.00 57.27           C
ATOM    163  OD1 ASN A  80      47.144   3.643   9.855  1.00 57.27           O
ATOM    164  ND2 ASN A  80      47.266   4.626   7.811  1.00 57.27           N
ATOM    165  C   ASN A  80      44.088   6.319  10.975  1.00 57.27           C
ATOM    166  O   ASN A  80      43.250   6.982  10.364  1.00 57.27           O
ATOM    167  N   LEU A  81      44.389   6.541  12.267  1.00 54.62           N
ATOM    168  CA  LEU A  81      43.774   7.624  12.970  1.00 54.62           C
ATOM    169  CB  LEU A  81      43.462   7.292  14.439  1.00 54.62           C
ATOM    170  CG  LEU A  81      42.470   6.127  14.620  1.00 54.62           C
ATOM    171  CD1 LEU A  81      42.204   5.853  16.108  1.00 54.62           C
ATOM    172  CD2 LEU A  81      41.182   6.354  13.813  1.00 54.62           C
ATOM    173  C   LEU A  81      44.779   8.729  12.980  1.00 54.62           C
ATOM    174  O   LEU A  81      45.656   8.784  13.842  1.00 54.62           O
ATOM    175  N   ILE A  82      44.652   9.649  12.010  1.00 91.06           N
ATOM    176  CA  ILE A  82      45.540  10.761  11.849  1.00 91.06           C
ATOM    177  CB  ILE A  82      45.216  11.582  10.635  1.00 91.06           C
ATOM    178  CG2 ILE A  82      46.135  12.815  10.642  1.00 91.06           C
ATOM    179  CG1 ILE A  82      45.338  10.732   9.360  1.00 91.06           C
ATOM    180  CD1 ILE A  82      46.742  10.179   9.122  1.00 91.06           C
ATOM    181  C   ILE A  82      45.396  11.648  13.037  1.00 91.06           C
ATOM    182  O   ILE A  82      46.364  12.252  13.494  1.00 91.06           O
ATOM    183  N   HIS A  83      44.159  11.766  13.552  1.00110.33           N
ATOM    184  CA  HIS A  83      43.906  12.662  14.638  1.00110.33           C
ATOM    185  ND1 HIS A  83      42.331  13.800  17.363  1.00110.33           N
ATOM    186  CG  HIS A  83      42.104  13.802  16.004  1.00110.33           C
ATOM    187  CB  HIS A  83      42.435  12.660  15.087  1.00110.33           C
ATOM    188  NE2 HIS A  83      41.422  15.770  16.873  1.00110.33           N
ATOM    189  CD2 HIS A  83      41.549  15.012  15.723  1.00110.33           C
ATOM    190  CE1 HIS A  83      41.905  15.000  17.832  1.00110.33           C
ATOM    191  C   HIS A  83      44.747  12.272  15.813  1.00110.33           C
ATOM    192  O   HIS A  83      45.398  13.130  16.409  1.00110.33           O
ATOM    193  N   TYR A  84      44.762  10.977  16.198  1.00144.23           N
ATOM    194  CA  TYR A  84      45.592  10.625  17.316  1.00144.23           C
ATOM    195  CB  TYR A  84      44.847   9.844  18.413  1.00144.23           C
ATOM    196  CG  TYR A  84      43.903  10.773  19.093  1.00144.23           C
ATOM    197  CD1 TYR A  84      44.353  11.602  20.094  1.00144.23           C
ATOM    198  CD2 TYR A  84      42.573  10.813  18.741  1.00144.23           C
ATOM    199  CE1 TYR A  84      43.492  12.462  20.733  1.00144.23           C
ATOM    200  CE2 TYR A  84      41.707  11.672  19.376  1.00144.23           C
ATOM    201  CZ  TYR A  84      42.167  12.498  20.374  1.00144.23           C
ATOM    202  OH  TYR A  84      41.282  13.381  21.029  1.00144.23           O
ATOM    203  C   TYR A  84      46.696   9.735  16.843  1.00144.23           C
ATOM    204  O   TYR A  84      46.924   8.656  17.390  1.00144.23           O
ATOM    205  N   LEU A  85      47.463  10.192  15.846  1.00141.58           N
ATOM    206  CA  LEU A  85      48.546   9.389  15.375  1.00141.58           C
ATOM    207  CB  LEU A  85      48.580   9.290  13.835  1.00141.58           C
ATOM    208  CG  LEU A  85      49.677   8.381  13.243  1.00141.58           C
ATOM    209  CD1 LEU A  85      51.085   8.953  13.467  1.00141.58           C
ATOM    210  CD2 LEU A  85      49.526   6.931  13.731  1.00141.58           C
ATOM    211  C   LEU A  85      49.771  10.100  15.842  1.00141.58           C
ATOM    212  O   LEU A  85      49.852  11.323  15.736  1.00141.58           O
ATOM    213  N   GLY A  86      50.753   9.355  16.388  1.00 29.86           N
ATOM    214  CA  GLY A  86      51.926   9.999  16.908  1.00 29.86           C
ATOM    215  C   GLY A  86      53.078   9.717  15.999  1.00 29.86           C
ATOM    216  O   GLY A  86      53.114   8.703  15.304  1.00 29.86           O
ATOM    217  N   LEU A  87      54.064  10.635  15.999  1.00123.62           N
ATOM    218  CA  LEU A  87      55.226  10.530  15.167  1.00123.62           C
ATOM    219  CB  LEU A  87      56.128  11.779  15.274  1.00123.62           C
ATOM    220  CG  LEU A  87      57.383  11.783  14.372  1.00123.62           C
ATOM    221  CD1 LEU A  87      58.453  10.784  14.841  1.00123.62           C
ATOM    222  CD2 LEU A  87      57.000  11.599  12.896  1.00123.62           C
ATOM    223  C   LEU A  87      56.009   9.330  15.591  1.00123.62           C
ATOM    224  O   LEU A  87      56.509   8.581  14.754  1.00123.62           O
ATOM    225  N   SER A  88      56.140   9.112  16.911  1.00 65.37           N
ATOM    226  CA  SER A  88      56.916   8.003  17.384  1.00 65.37           C
ATOM    227  CB  SER A  88      56.991   7.944  18.919  1.00 65.37           C
ATOM    228  OG  SER A  88      57.655   9.095  19.419  1.00 65.37           O
ATOM    229  C   SER A  88      56.261   6.744  16.920  1.00 65.37           C
ATOM    230  O   SER A  88      56.924   5.814  16.461  1.00 65.37           O
ATOM    231  N   HIS A  89      54.921   6.698  17.021  1.00 29.60           N
ATOM    232  CA  HIS A  89      54.172   5.534  16.655  1.00 29.60           C
ATOM    233  ND1 HIS A  89      51.438   4.116  15.352  1.00 29.60           N
ATOM    234  CG  HIS A  89      51.892   4.426  16.615  1.00 29.60           C
ATOM    235  CB  HIS A  89      52.667   5.668  16.951  1.00 29.60           C
ATOM    236  NE2 HIS A  89      50.799   2.452  16.682  1.00 29.60           N
ATOM    237  CD2 HIS A  89      51.493   3.399  17.415  1.00 29.60           C
ATOM    238  CE1 HIS A  89      50.792   2.926  15.449  1.00 29.60           C
ATOM    239  C   HIS A  89      54.317   5.293  15.190  1.00 29.60           C
ATOM    240  O   HIS A  89      54.454   4.151  14.758  1.00 29.60           O
ATOM    241  N   HIS A  90      54.281   6.368  14.382  1.00 38.95           N
ATOM    242  CA  HIS A  90      54.356   6.223  12.959  1.00 38.95           C
ATOM    243  ND1 HIS A  90      53.133   7.106   9.953  1.00 38.95           N
ATOM    244  CG  HIS A  90      54.239   7.401  10.719  1.00 38.95           C
ATOM    245  CB  HIS A  90      54.215   7.560  12.211  1.00 38.95           C
ATOM    246  NE2 HIS A  90      54.852   7.271   8.551  1.00 38.95           N
ATOM    247  CD2 HIS A  90      55.280   7.499   9.847  1.00 38.95           C
ATOM    248  CE1 HIS A  90      53.557   7.039   8.665  1.00 38.95           C
ATOM    249  C   HIS A  90      55.675   5.634  12.585  1.00 38.95           C
ATOM    250  O   HIS A  90      55.736   4.737  11.747  1.00 38.95           O
ATOM    251  N   LEU A  91      56.776   6.127  13.183  1.00 87.80           N
ATOM    252  CA  LEU A  91      58.058   5.585  12.837  1.00 87.80           C
ATOM    253  CB  LEU A  91      59.248   6.338  13.459  1.00 87.80           C
ATOM    254  CG  LEU A  91      59.587   7.664  12.748  1.00 87.80           C
ATOM    255  CD1 LEU A  91      58.420   8.659  12.793  1.00 87.80           C
ATOM    256  CD2 LEU A  91      60.900   8.258  13.283  1.00 87.80           C
ATOM    257  C   LEU A  91      58.130   4.155  13.260  1.00 87.80           C
ATOM    258  O   LEU A  91      58.563   3.292  12.498  1.00 87.80           O
ATOM    259  N   LEU A  92      57.659   3.850  14.478  1.00137.46           N
ATOM    260  CA  LEU A  92      57.741   2.504  14.957  1.00137.46           C
ATOM    261  CB  LEU A  92      57.173   2.370  16.389  1.00137.46           C
ATOM    262  CG  LEU A  92      57.387   1.012  17.101  1.00137.46           C
ATOM    263  CD1 LEU A  92      56.774   1.037  18.511  1.00137.46           C
ATOM    264  CD2 LEU A  92      56.872  -0.182  16.290  1.00137.46           C
ATOM    265  C   LEU A  92      56.914   1.686  14.013  1.00137.46           C
ATOM    266  O   LEU A  92      57.247   0.551  13.680  1.00137.46           O
ATOM    267  N   ALA A  93      55.832   2.303  13.516  1.00 51.88           N
ATOM    268  CA  ALA A  93      54.824   1.691  12.704  1.00 51.88           C
ATOM    269  CB  ALA A  93      53.692   2.666  12.340  1.00 51.88           C
ATOM    270  C   ALA A  93      55.355   1.139  11.418  1.00 51.88           C
ATOM    271  O   ALA A  93      54.859   0.105  10.979  1.00 51.88           O
ATOM    272  N   LEU A  94      56.347   1.789  10.769  1.00113.84           N
ATOM    273  CA  LEU A  94      56.742   1.338   9.458  0.00113.84           C
ATOM    274  CB  LEU A  94      57.932   2.085   8.833  0.00113.84           C
ATOM    275  CG  LEU A  94      57.643   3.538   8.426  0.00113.84           C
ATOM    276  CD1 LEU A  94      57.476   4.452   9.648  1.00113.84           C
ATOM    277  CD2 LEU A  94      58.696   4.037   7.427  1.00113.84           C
ATOM    278  C   LEU A  94      57.127  -0.099   9.479  0.00113.84           C
ATOM    279  O   LEU A  94      58.016  -0.521  10.217  0.00113.84           O
ATOM    280  N   ASN A  95      56.421  -0.896   8.652  1.00117.92           N
ATOM    281  CA  ASN A  95      56.731  -2.286   8.581  1.00117.92           C
ATOM    282  CB  ASN A  95      55.820  -3.136   9.483  0.00117.92           C
ATOM    283  CG  ASN A  95      56.080  -2.751  10.934  1.00117.92           C
ATOM    284  OD1 ASN A  95      57.224  -2.659  11.378  1.00117.92           O
ATOM    285  ND2 ASN A  95      54.981  -2.510  11.698  1.00117.92           N
ATOM    286  C   ASN A  95      56.489  -2.751   7.177  0.00117.92           C
ATOM    287  O   ASN A  95      56.585  -3.947   6.905  0.00117.92           O
ATOM    288  N   PHE A  96      56.190  -1.840   6.227  1.00167.29           N
ATOM    289  CA  PHE A  96      55.882  -2.389   4.940  1.00167.29           C
ATOM    290  CB  PHE A  96      54.581  -1.833   4.337  1.00167.29           C
ATOM    291  CG  PHE A  96      54.170  -2.771   3.255  1.00167.29           C
ATOM    292  CD1 PHE A  96      54.724  -2.699   1.999  1.00167.29           C
ATOM    293  CD2 PHE A  96      53.217  -3.732   3.510  1.00167.29           C
ATOM    294  CE1 PHE A  96      54.334  -3.577   1.017  1.00167.29           C
ATOM    295  CE2 PHE A  96      52.824  -4.611   2.530  1.00167.29           C
ATOM    296  CZ  PHE A  96      53.382  -4.532   1.277  1.00167.29           C
ATOM    297  C   PHE A  96      56.984  -2.094   3.976  1.00167.29           C
ATOM    298  O   PHE A  96      56.934  -1.110   3.239  1.00167.29           O
ATOM    299  N   ILE A  97      58.009  -2.967   3.968  1.00231.26           N
ATOM    300  CA  ILE A  97      59.095  -2.936   3.035  1.00231.26           C
ATOM    301  CB  ILE A  97      60.146  -1.901   3.335  1.00231.26           C
ATOM    302  CG2 ILE A  97      61.337  -2.169   2.401  1.00231.26           C
ATOM    303  CG1 ILE A  97      59.593  -0.472   3.231  1.00231.26           C
ATOM    304  CD1 ILE A  97      60.528   0.584   3.817  1.00231.26           C
ATOM    305  C   ILE A  97      59.777  -4.243   3.244  1.00231.26           C
ATOM    306  O   ILE A  97      60.485  -4.425   4.232  1.00231.26           O
ATOM    307  N   ILE A  98      59.608  -5.182   2.302  1.00138.92           N
ATOM    308  CA  ILE A  98      60.246  -6.457   2.424  1.00138.92           C
ATOM    309  CB  ILE A  98      59.899  -7.412   1.320  1.00138.92           C
ATOM    310  CG2 ILE A  98      60.446  -6.833   0.006  1.00138.92           C
ATOM    311  CG1 ILE A  98      60.409  -8.826   1.643  1.00138.92           C
ATOM    312  CD1 ILE A  98      59.840  -9.904   0.720  1.00138.92           C
ATOM    313  C   ILE A  98      61.702  -6.179   2.349  1.00138.92           C
ATOM    314  O   ILE A  98      62.102  -5.141   1.823  1.00138.92           O
ATOM    315  N   VAL A  99      62.528  -7.064   2.942  1.00 50.23           N
ATOM    316  CA  VAL A  99      63.938  -6.836   2.894  1.00 50.23           C
ATOM    317  CB  VAL A  99      64.747  -7.957   3.477  1.00 50.23           C
ATOM    318  CG1 VAL A  99      66.241  -7.645   3.279  1.00 50.23           C
ATOM    319  CG2 VAL A  99      64.333  -8.142   4.946  1.00 50.23           C
ATOM    320  C   VAL A  99      64.291  -6.721   1.453  1.00 50.23           C
ATOM    321  O   VAL A  99      63.927  -7.554   0.625  1.00 50.23           O
ATOM    322  N   SER A 100      64.977  -5.624   1.110  1.00101.61           N
ATOM    323  CA  SER A 100      65.320  -5.426  -0.254  1.00101.61           C
ATOM    324  CB  SER A 100      64.116  -5.099  -1.154  1.00101.61           C
ATOM    325  OG  SER A 100      63.533  -3.865  -0.762  1.00101.61           O
ATOM    326  C   SER A 100      66.231  -4.261  -0.289  1.00101.61           C
ATOM    327  O   SER A 100      66.690  -3.758   0.735  1.00101.61           O
ATOM    328  N   PHE A 101      66.537  -3.893  -1.534  1.00255.51           N
ATOM    329  CA  PHE A 101      67.299  -2.810  -2.061  1.00255.51           C
ATOM    330  CB  PHE A 101      68.824  -3.071  -2.067  1.00255.51           C
ATOM    331  CG  PHE A 101      69.308  -3.345  -0.678  1.00255.51           C
ATOM    332  CD1 PHE A 101      69.157  -4.595  -0.119  1.00255.51           C
ATOM    333  CD2 PHE A 101      69.939  -2.370   0.061  1.00255.51           C
ATOM    334  CE1 PHE A 101      69.598  -4.856   1.158  1.00255.51           C
ATOM    335  CE2 PHE A 101      70.382  -2.621   1.338  1.00255.51           C
ATOM    336  CZ  PHE A 101      70.209  -3.867   1.890  1.00255.51           C
ATOM    337  C   PHE A 101      66.865  -3.038  -3.459  1.00255.51           C
ATOM    338  O   PHE A 101      65.997  -3.883  -3.660  1.00255.51           O
ATOM    339  N   GLY A 102      67.406  -2.370  -4.491  1.00125.47           N
ATOM    340  CA  GLY A 102      67.039  -2.931  -5.769  1.00125.47           C
ATOM    341  C   GLY A 102      68.113  -3.951  -5.944  1.00125.47           C
ATOM    342  O   GLY A 102      68.926  -3.888  -6.866  1.00125.47           O
ATOM    343  N   LYS A 103      68.115  -4.943  -5.023  1.00206.59           N
ATOM    344  CA  LYS A 103      69.233  -5.786  -4.769  1.00206.59           C
ATOM    345  CB  LYS A 103      69.916  -6.321  -6.038  1.00206.59           C
ATOM    346  CG  LYS A 103      69.007  -7.239  -6.854  1.00206.59           C
ATOM    347  CD  LYS A 103      69.527  -7.542  -8.258  1.00206.59           C
ATOM    348  CE  LYS A 103      68.564  -8.395  -9.084  1.00206.59           C
ATOM    349  NZ  LYS A 103      68.303  -9.677  -8.393  1.00206.59           N
ATOM    350  C   LYS A 103      70.178  -4.861  -4.049  1.00206.59           C
ATOM    351  O   LYS A 103      70.253  -3.668  -4.338  1.00206.59           O
ATOM    352  N   LYS A 104      70.903  -5.327  -3.027  1.00169.79           N
ATOM    353  CA  LYS A 104      71.802  -4.340  -2.515  1.00169.79           C
ATOM    354  CB  LYS A 104      72.501  -4.744  -1.205  1.00169.79           C
ATOM    355  CG  LYS A 104      73.502  -3.704  -0.691  1.00169.79           C
ATOM    356  CD  LYS A 104      72.869  -2.378  -0.263  1.00169.79           C
ATOM    357  CE  LYS A 104      73.872  -1.351   0.268  1.00169.79           C
ATOM    358  NZ  LYS A 104      74.689  -0.809  -0.841  1.00169.79           N
ATOM    359  C   LYS A 104      72.842  -4.241  -3.572  1.00169.79           C
ATOM    360  O   LYS A 104      73.651  -5.150  -3.744  1.00169.79           O
ATOM    361  N   SER A 105      72.839  -3.132  -4.327  1.00 33.21           N
ATOM    362  CA  SER A 105      73.783  -3.044  -5.396  1.00 33.21           C
ATOM    363  CB  SER A 105      73.541  -1.843  -6.325  1.00 33.21           C
ATOM    364  OG  SER A 105      72.270  -1.963  -6.945  1.00 33.21           O
ATOM    365  C   SER A 105      75.135  -2.897  -4.784  1.00 33.21           C
ATOM    366  O   SER A 105      75.274  -2.365  -3.683  1.00 33.21           O
ATOM    367  N   ALA A 106      76.170  -3.404  -5.484  1.00 35.49           N
ATOM    368  CA  ALA A 106      77.513  -3.336  -4.989  1.00 35.49           C
ATOM    369  CB  ALA A 106      78.462  -4.363  -5.631  1.00 35.49           C
ATOM    370  C   ALA A 106      78.059  -1.981  -5.277  1.00 35.49           C
ATOM    371  O   ALA A 106      77.636  -1.317  -6.221  1.00 35.49           O
ATOM    372  N   TRP A 107      79.020  -1.530  -4.449  1.00128.08           N
ATOM    373  CA  TRP A 107      79.562  -0.231  -4.661  1.00128.08           C
ATOM    374  CB  TRP A 107      78.696   0.770  -3.879  1.00128.08           C
ATOM    375  CG  TRP A 107      78.639   2.162  -4.436  1.00128.08           C
ATOM    376  CD2 TRP A 107      78.570   2.412  -5.845  1.00128.08           C
ATOM    377  CD1 TRP A 107      78.667   3.377  -3.826  1.00128.08           C
ATOM    378  NE1 TRP A 107      78.552   4.371  -4.769  1.00128.08           N
ATOM    379  CE2 TRP A 107      78.513   3.792  -6.015  1.00128.08           C
ATOM    380  CE3 TRP A 107      78.566   1.556  -6.908  1.00128.08           C
ATOM    381  CZ2 TRP A 107      78.453   4.345  -7.262  1.00128.08           C
ATOM    382  CZ3 TRP A 107      78.498   2.109  -8.164  1.00128.08           C
ATOM    383  CH2 TRP A 107      78.443   3.476  -8.335  1.00128.08           C
ATOM    384  C   TRP A 107      80.972  -0.333  -4.154  1.00128.08           C
ATOM    385  O   TRP A 107      81.256  -1.148  -3.276  1.00128.08           O
ATOM    386  N   SER A 108      81.910   0.456  -4.714  1.00 79.08           N
ATOM    387  CA  SER A 108      83.282   0.306  -4.313  1.00 79.08           C
ATOM    388  CB  SER A 108      84.233   1.259  -5.059  1.00 79.08           C
ATOM    389  OG  SER A 108      85.569   1.062  -4.620  1.00 79.08           O
ATOM    390  C   SER A 108      83.414   0.581  -2.850  1.00 79.08           C
ATOM    391  O   SER A 108      83.925  -0.259  -2.107  1.00 79.08           O
ATOM    392  N   SER A 109      82.942   1.751  -2.385  1.00 75.78           N
ATOM    393  CA  SER A 109      83.126   2.038  -0.991  1.00 75.78           C
ATOM    394  CB  SER A 109      84.339   2.942  -0.711  1.00 75.78           C
ATOM    395  OG  SER A 109      84.465   3.181   0.684  1.00 75.78           O
ATOM    396  C   SER A 109      81.919   2.745  -0.448  1.00 75.78           C
ATOM    397  O   SER A 109      81.166   3.380  -1.187  1.00 75.78           O
ATOM    398  N   ALA A 110      81.700   2.620   0.882  1.00 36.65           N
ATOM    399  CA  ALA A 110      80.632   3.291   1.572  1.00 36.65           C
ATOM    400  CB  ALA A 110      79.542   2.338   2.093  1.00 36.65           C
ATOM    401  C   ALA A 110      81.261   3.937   2.768  1.00 36.65           C
ATOM    402  O   ALA A 110      82.051   3.314   3.476  1.00 36.65           O
ATOM    403  N   GLN A 111      80.930   5.214   3.039  1.00114.77           N
ATOM    404  CA  GLN A 111      81.561   5.857   4.155  1.00114.77           C
ATOM    405  CB  GLN A 111      82.563   6.941   3.719  1.00114.77           C
ATOM    406  CG  GLN A 111      83.281   7.649   4.869  1.00114.77           C
ATOM    407  CD  GLN A 111      84.415   6.751   5.343  1.00114.77           C
ATOM    408  OE1 GLN A 111      84.192   5.626   5.788  1.00114.77           O
ATOM    409  NE2 GLN A 111      85.673   7.258   5.240  1.00114.77           N
ATOM    410  C   GLN A 111      80.505   6.544   4.960  1.00114.77           C
ATOM    411  O   GLN A 111      79.649   7.233   4.416  1.00114.77           O
ATOM    412  N   VAL A 112      80.520   6.375   6.293  1.00 94.33           N
ATOM    413  CA  VAL A 112      79.550   7.085   7.074  1.00 94.33           C
ATOM    414  CB  VAL A 112      78.628   6.185   7.847  1.00 94.33           C
ATOM    415  CG1 VAL A 112      79.461   5.332   8.819  1.00 94.33           C
ATOM    416  CG2 VAL A 112      77.565   7.056   8.538  1.00 94.33           C
ATOM    417  C   VAL A 112      80.312   7.935   8.053  1.00 94.33           C
ATOM    418  O   VAL A 112      81.209   7.445   8.738  1.00 94.33           O
ATOM    419  N   LYS A 113      79.997   9.249   8.130  1.00140.57           N
ATOM    420  CA  LYS A 113      80.692  10.085   9.072  1.00140.57           C
ATOM    421  CB  LYS A 113      82.004  10.709   8.558  1.00140.57           C
ATOM    422  CG  LYS A 113      81.838  11.862   7.567  1.00140.57           C
ATOM    423  CD  LYS A 113      81.213  11.471   6.229  1.00140.57           C
ATOM    424  CE  LYS A 113      81.081  12.656   5.272  1.00140.57           C
ATOM    425  NZ  LYS A 113      80.721  12.173   3.922  1.00140.57           N
ATOM    426  C   LYS A 113      79.788  11.208   9.483  1.00140.57           C
ATOM    427  O   LYS A 113      78.608  11.226   9.139  1.00140.57           O
ATOM    428  N   VAL A 114      80.320  12.178  10.260  1.00 40.34           N
ATOM    429  CA  VAL A 114      79.482  13.249  10.724  1.00 40.34           C
ATOM    430  CB  VAL A 114      79.480  13.398  12.217  1.00 40.34           C
ATOM    431  CG1 VAL A 114      78.622  14.620  12.585  1.00 40.34           C
ATOM    432  CG2 VAL A 114      78.994  12.079  12.840  1.00 40.34           C
ATOM    433  C   VAL A 114      79.956  14.554  10.162  1.00 40.34           C
ATOM    434  O   VAL A 114      81.154  14.828  10.096  1.00 40.34           O
ATOM    435  N   THR A 115      78.998  15.403   9.735  1.00117.76           N
ATOM    436  CA  THR A 115      79.339  16.708   9.257  1.00117.76           C
ATOM    437  CB  THR A 115      78.534  17.166   8.077  1.00117.76           C
ATOM    438  OG1 THR A 115      77.170  17.303   8.440  1.00117.76           O
ATOM    439  CG2 THR A 115      78.681  16.134   6.945  1.00117.76           C
ATOM    440  C   THR A 115      79.020  17.614  10.394  1.00117.76           C
ATOM    441  O   THR A 115      77.899  17.616  10.901  1.00117.76           O
ATOM    442  N   ASP A 116      80.018  18.394  10.845  1.00 43.15           N
ATOM    443  CA  ASP A 116      79.791  19.237  11.978  1.00 43.15           C
ATOM    444  CB  ASP A 116      81.060  19.489  12.810  1.00 43.15           C
ATOM    445  CG  ASP A 116      81.462  18.179  13.471  1.00 43.15           C
ATOM    446  OD1 ASP A 116      80.627  17.235  13.473  1.00 43.15           O
ATOM    447  OD2 ASP A 116      82.613  18.102  13.978  1.00 43.15           O
ATOM    448  C   ASP A 116      79.320  20.561  11.480  1.00 43.15           C
ATOM    449  O   ASP A 116      80.063  21.284  10.818  1.00 43.15           O
ATOM    450  N   THR A 117      78.056  20.914  11.789  1.00118.29           N
ATOM    451  CA  THR A 117      77.573  22.195  11.370  1.00118.29           C
ATOM    452  CB  THR A 117      76.358  22.184  10.477  1.00118.29           C
ATOM    453  OG1 THR A 117      76.208  23.458   9.870  1.00118.29           O
ATOM    454  CG2 THR A 117      75.094  21.856  11.283  1.00118.29           C
ATOM    455  C   THR A 117      77.281  22.976  12.605  1.00118.29           C
ATOM    456  O   THR A 117      77.244  22.424  13.704  1.00118.29           O
ATOM    457  N   ASP A 118      77.057  24.294  12.450  1.00152.79           N
ATOM    458  CA  ASP A 118      76.994  25.136  13.604  1.00152.79           C
ATOM    459  CB  ASP A 118      76.718  26.614  13.250  1.00152.79           C
ATOM    460  CG  ASP A 118      75.383  26.728  12.522  1.00152.79           C
ATOM    461  OD1 ASP A 118      75.118  25.875  11.634  1.00152.79           O
ATOM    462  OD2 ASP A 118      74.615  27.675  12.840  1.00152.79           O
ATOM    463  C   ASP A 118      75.971  24.676  14.593  1.00152.79           C
ATOM    464  O   ASP A 118      76.332  24.293  15.697  1.00152.79           O
ATOM    465  N   PHE A 119      74.680  24.612  14.248  1.00108.31           N
ATOM    466  CA  PHE A 119      73.770  24.287  15.308  1.00108.31           C
ATOM    467  CB  PHE A 119      72.292  24.412  14.894  1.00108.31           C
ATOM    468  CG  PHE A 119      71.477  24.300  16.137  1.00108.31           C
ATOM    469  CD1 PHE A 119      71.241  25.414  16.909  1.00108.31           C
ATOM    470  CD2 PHE A 119      70.954  23.091  16.536  1.00108.31           C
ATOM    471  CE1 PHE A 119      70.491  25.329  18.058  1.00108.31           C
ATOM    472  CE2 PHE A 119      70.203  23.000  17.684  1.00108.31           C
ATOM    473  CZ  PHE A 119      69.973  24.118  18.450  1.00108.31           C
ATOM    474  C   PHE A 119      73.983  22.876  15.769  1.00108.31           C
ATOM    475  O   PHE A 119      74.093  22.623  16.967  1.00108.31           O
ATOM    476  N   ASP A 120      74.068  21.918  14.822  1.00 63.42           N
ATOM    477  CA  ASP A 120      74.131  20.529  15.197  1.00 63.42           C
ATOM    478  CB  ASP A 120      72.773  19.810  15.096  1.00 63.42           C
ATOM    479  CG  ASP A 120      71.871  20.259  16.239  1.00 63.42           C
ATOM    480  OD1 ASP A 120      72.407  20.752  17.267  1.00 63.42           O
ATOM    481  OD2 ASP A 120      70.629  20.104  16.101  1.00 63.42           O
ATOM    482  C   ASP A 120      75.067  19.789  14.291  1.00 63.42           C
ATOM    483  O   ASP A 120      75.769  20.375  13.473  1.00 63.42           O
ATOM    484  N   GLY A 121      75.119  18.449  14.437  1.00 26.75           N
ATOM    485  CA  GLY A 121      75.962  17.664  13.581  1.00 26.75           C
ATOM    486  C   GLY A 121      75.089  16.651  12.906  1.00 26.75           C
ATOM    487  O   GLY A 121      74.203  16.073  13.534  1.00 26.75           O
ATOM    488  N   VAL A 122      75.325  16.391  11.600  1.00 99.23           N
ATOM    489  CA  VAL A 122      74.470  15.448  10.928  1.00 99.23           C
ATOM    490  CB  VAL A 122      73.613  16.055   9.853  1.00 99.23           C
ATOM    491  CG1 VAL A 122      72.722  17.125  10.505  1.00 99.23           C
ATOM    492  CG2 VAL A 122      74.500  16.576   8.714  1.00 99.23           C
ATOM    493  C   VAL A 122      75.285  14.352  10.306  1.00 99.23           C
ATOM    494  O   VAL A 122      76.393  14.566   9.818  1.00 99.23           O
ATOM    495  N   GLU A 123      74.737  13.118  10.321  1.00 76.80           N
ATOM    496  CA  GLU A 123      75.441  11.990   9.777  1.00 76.80           C
ATOM    497  CB  GLU A 123      74.970  10.640  10.346  1.00 76.80           C
ATOM    498  CG  GLU A 123      75.746   9.442   9.794  1.00 76.80           C
ATOM    499  CD  GLU A 123      75.315   8.207  10.572  1.00 76.80           C
ATOM    500  OE1 GLU A 123      75.465   8.218  11.823  1.00 76.80           O
ATOM    501  OE2 GLU A 123      74.829   7.238   9.929  1.00 76.80           O
ATOM    502  C   GLU A 123      75.266  11.953   8.291  1.00 76.80           C
ATOM    503  O   GLU A 123      74.216  12.318   7.763  1.00 76.80           O
ATOM    504  N   VAL A 124      76.320  11.506   7.575  1.00 36.16           N
ATOM    505  CA  VAL A 124      76.251  11.401   6.146  1.00 36.16           C
ATOM    506  CB  VAL A 124      77.065  12.442   5.432  1.00 36.16           C
ATOM    507  CG1 VAL A 124      76.971  12.188   3.918  1.00 36.16           C
ATOM    508  CG2 VAL A 124      76.571  13.833   5.865  1.00 36.16           C
ATOM    509  C   VAL A 124      76.810  10.069   5.749  1.00 36.16           C
ATOM    510  O   VAL A 124      77.711   9.543   6.401  1.00 36.16           O
ATOM    511  N   ARG A 125      76.260   9.475   4.668  1.00 85.42           N
ATOM    512  CA  ARG A 125      76.780   8.227   4.184  1.00 85.42           C
ATOM    513  CB  ARG A 125      75.766   7.070   4.263  1.00 85.42           C
ATOM    514  CG  ARG A 125      76.398   5.692   4.056  1.00 85.42           C
ATOM    515  CD  ARG A 125      75.395   4.536   4.057  1.00 85.42           C
ATOM    516  NE  ARG A 125      74.759   4.467   5.403  1.00 85.42           N
ATOM    517  CZ  ARG A 125      73.858   3.476   5.668  1.00 85.42           C
ATOM    518  NH1 ARG A 125      73.563   2.546   4.714  1.00 85.42           N
ATOM    519  NH2 ARG A 125      73.247   3.410   6.885  1.00 85.42           N
ATOM    520  C   ARG A 125      77.124   8.453   2.739  1.00 85.42           C
ATOM    521  O   ARG A 125      76.271   8.825   1.935  1.00 85.42           O
ATOM    522  N   VAL A 126      78.397   8.220   2.363  1.00 43.32           N
ATOM    523  CA  VAL A 126      78.833   8.475   1.022  1.00 43.32           C
ATOM    524  CB  VAL A 126      80.156   9.175   0.942  1.00 43.32           C
ATOM    525  CG1 VAL A 126      80.581   9.245  -0.534  1.00 43.32           C
ATOM    526  CG2 VAL A 126      80.019  10.552   1.612  1.00 43.32           C
ATOM    527  C   VAL A 126      78.979   7.184   0.285  1.00 43.32           C
ATOM    528  O   VAL A 126      79.425   6.181   0.842  1.00 43.32           O
ATOM    529  N   PHE A 127      78.582   7.187  -1.007  1.00 74.82           N
ATOM    530  CA  PHE A 127      78.670   5.992  -1.796  1.00 74.82           C
ATOM    531  CB  PHE A 127      77.311   5.522  -2.333  1.00 74.82           C
ATOM    532  CG  PHE A 127      76.392   5.255  -1.190  1.00 74.82           C
ATOM    533  CD1 PHE A 127      75.816   6.300  -0.505  1.00 74.82           C
ATOM    534  CD2 PHE A 127      76.086   3.967  -0.816  1.00 74.82           C
ATOM    535  CE1 PHE A 127      74.958   6.070   0.544  1.00 74.82           C
ATOM    536  CE2 PHE A 127      75.229   3.728   0.232  1.00 74.82           C
ATOM    537  CZ  PHE A 127      74.665   4.781   0.914  1.00 74.82           C
ATOM    538  C   PHE A 127      79.515   6.271  -3.003  1.00 74.82           C
ATOM    539  O   PHE A 127      79.241   7.189  -3.771  1.00 74.82           O
ATOM    540  N   GLU A 128      80.548   5.429  -3.226  1.00 41.69           N
ATOM    541  CA  GLU A 128      81.421   5.565  -4.359  1.00 41.69           C
ATOM    542  CB  GLU A 128      82.899   5.704  -3.951  1.00 41.69           C
ATOM    543  CG  GLU A 128      83.872   5.850  -5.122  1.00 41.69           C
ATOM    544  CD  GLU A 128      85.275   5.973  -4.541  1.00 41.69           C
ATOM    545  OE1 GLU A 128      85.570   5.250  -3.552  1.00 41.69           O
ATOM    546  OE2 GLU A 128      86.069   6.793  -5.076  1.00 41.69           O
ATOM    547  C   GLU A 128      81.312   4.293  -5.142  1.00 41.69           C
ATOM    548  O   GLU A 128      81.299   3.207  -4.567  1.00 41.69           O
ATOM    549  N   GLY A 129      81.234   4.380  -6.487  1.00 79.65           N
ATOM    550  CA  GLY A 129      81.098   3.146  -7.209  1.00 79.65           C
ATOM    551  C   GLY A 129      82.330   2.817  -7.954  1.00 79.65           C
ATOM    552  O   GLY A 129      83.241   3.620  -8.134  1.00 79.65           O
ATOM    553  N   PRO A 130      82.308   1.586  -8.377  1.00203.50           N
ATOM    554  CA  PRO A 130      83.398   0.986  -9.082  1.00203.50           C
ATOM    555  CD  PRO A 130      81.440   0.593  -7.770  1.00203.50           C
ATOM    556  CB  PRO A 130      83.103  -0.518  -9.131  1.00203.50           C
ATOM    557  CG  PRO A 130      81.647  -0.651  -8.647  1.00203.50           C
ATOM    558  C   PRO A 130      83.775   1.579 -10.400  1.00203.50           C
ATOM    559  O   PRO A 130      84.969   1.671 -10.625  1.00203.50           O
ATOM    560  N   PRO A 131      82.943   2.008 -11.281  1.00246.25           N
ATOM    561  CA  PRO A 131      83.478   2.519 -12.520  1.00246.25           C
ATOM    562  CD  PRO A 131      81.659   1.353 -11.472  1.00246.25           C
ATOM    563  CB  PRO A 131      82.298   2.559 -13.487  1.00246.25           C
ATOM    564  CG  PRO A 131      81.380   1.430 -12.982  1.00246.25           C
ATOM    565  C   PRO A 131      84.137   3.846 -12.298  1.00246.25           C
ATOM    566  O   PRO A 131      84.584   4.460 -13.263  1.00246.25           O
ATOM    567  N   LYS A 132      84.165   4.313 -11.039  1.00220.99           N
ATOM    568  CA  LYS A 132      84.649   5.603 -10.632  1.00220.99           C
ATOM    569  CB  LYS A 132      84.280   5.936  -9.178  1.00220.99           C
ATOM    570  CG  LYS A 132      84.522   7.401  -8.815  1.00220.99           C
ATOM    571  CD  LYS A 132      83.682   7.863  -7.626  1.00220.99           C
ATOM    572  CE  LYS A 132      82.219   8.104  -8.004  1.00220.99           C
ATOM    573  NZ  LYS A 132      81.593   6.840  -8.449  1.00220.99           N
ATOM    574  C   LYS A 132      86.118   5.786 -10.805  1.00220.99           C
ATOM    575  O   LYS A 132      86.549   6.910 -11.054  1.00220.99           O
ATOM    576  N   PRO A 133      86.926   4.776 -10.688  1.00207.60           N
ATOM    577  CA  PRO A 133      88.330   5.011 -10.848  1.00207.60           C
ATOM    578  CD  PRO A 133      86.681   3.718  -9.721  1.00207.60           C
ATOM    579  CB  PRO A 133      89.004   3.699 -10.459  1.00207.60           C
ATOM    580  CG  PRO A 133      88.066   3.146  -9.369  1.00207.60           C
ATOM    581  C   PRO A 133      88.626   5.540 -12.210  1.00207.60           C
ATOM    582  O   PRO A 133      89.736   6.024 -12.430  1.00207.60           O
ATOM    583  N   GLU A 134      87.658   5.455 -13.140  1.00 83.00           N
ATOM    584  CA  GLU A 134      87.877   6.015 -14.434  1.00 83.00           C
ATOM    585  CB  GLU A 134      86.653   5.891 -15.357  1.00 83.00           C
ATOM    586  CG  GLU A 134      86.366   4.466 -15.833  1.00 83.00           C
ATOM    587  CD  GLU A 134      87.343   4.145 -16.954  1.00 83.00           C
ATOM    588  OE1 GLU A 134      88.566   4.377 -16.758  1.00 83.00           O
ATOM    589  OE2 GLU A 134      86.880   3.670 -18.025  1.00 83.00           O
ATOM    590  C   GLU A 134      88.127   7.477 -14.236  1.00 83.00           C
ATOM    591  O   GLU A 134      89.069   8.025 -14.807  1.00 83.00           O
ATOM    592  N   GLU A 135      87.309   8.159 -13.405  1.00139.03           N
ATOM    593  CA  GLU A 135      87.590   9.558 -13.252  1.00139.03           C
ATOM    594  CB  GLU A 135      86.473  10.478 -13.778  1.00139.03           C
ATOM    595  CG  GLU A 135      86.842  11.964 -13.749  1.00139.03           C
ATOM    596  CD  GLU A 135      87.791  12.242 -14.908  1.00139.03           C
ATOM    597  OE1 GLU A 135      88.033  11.302 -15.712  1.00139.03           O
ATOM    598  OE2 GLU A 135      88.282  13.398 -15.008  1.00139.03           O
ATOM    599  C   GLU A 135      87.772   9.875 -11.805  1.00139.03           C
ATOM    600  O   GLU A 135      86.872   9.677 -10.992  1.00139.03           O
ATOM    601  N   PRO A 136      88.942  10.338 -11.458  1.00166.58           N
ATOM    602  CA  PRO A 136      89.172  10.738 -10.103  1.00166.58           C
ATOM    603  CD  PRO A 136      90.161   9.870 -12.098  1.00166.58           C
ATOM    604  CB  PRO A 136      90.676  10.942  -9.972  1.00166.58           C
ATOM    605  CG  PRO A 136      91.255   9.972 -11.019  1.00166.58           C
ATOM    606  C   PRO A 136      88.362  11.918  -9.754  1.00166.58           C
ATOM    607  O   PRO A 136      87.813  11.927  -8.656  1.00166.58           O
ATOM    608  N   LEU A 137      88.269  12.912 -10.661  1.00 77.18           N
ATOM    609  CA  LEU A 137      87.428  14.022 -10.344  1.00 77.18           C
ATOM    610  CB  LEU A 137      87.458  15.131 -11.410  1.00 77.18           C
ATOM    611  CG  LEU A 137      88.849  15.763 -11.605  1.00 77.18           C
ATOM    612  CD1 LEU A 137      88.817  16.864 -12.677  1.00 77.18           C
ATOM    613  CD2 LEU A 137      89.438  16.251 -10.270  1.00 77.18           C
ATOM    614  C   LEU A 137      86.082  13.400 -10.370  1.00 77.18           C
ATOM    615  O   LEU A 137      85.654  12.891 -11.402  1.00 77.18           O
ATOM    616  N   LYS A 138      85.360  13.430  -9.242  1.00 83.81           N
ATOM    617  CA  LYS A 138      84.151  12.671  -9.245  1.00 83.81           C
ATOM    618  CB  LYS A 138      83.992  11.816  -7.977  1.00 83.81           C
ATOM    619  CG  LYS A 138      85.035  10.698  -7.890  1.00 83.81           C
ATOM    620  CD  LYS A 138      85.209  10.115  -6.486  1.00 83.81           C
ATOM    621  CE  LYS A 138      86.339  10.775  -5.692  1.00 83.81           C
ATOM    622  NZ  LYS A 138      86.442  10.160  -4.349  1.00 83.81           N
ATOM    623  C   LYS A 138      82.966  13.571  -9.355  1.00 83.81           C
ATOM    624  O   LYS A 138      82.912  14.636  -8.743  1.00 83.81           O
ATOM    625  N   ARG A 139      81.991  13.151 -10.186  1.00182.93           N
ATOM    626  CA  ARG A 139      80.751  13.851 -10.327  1.00182.93           C
ATOM    627  CB  ARG A 139      79.969  13.415 -11.576  1.00182.93           C
ATOM    628  CG  ARG A 139      80.815  13.375 -12.850  1.00182.93           C
ATOM    629  CD  ARG A 139      81.829  12.227 -12.852  1.00182.93           C
ATOM    630  NE  ARG A 139      82.551  12.239 -14.155  1.00182.93           N
ATOM    631  CZ  ARG A 139      83.656  13.023 -14.321  1.00182.93           C
ATOM    632  NH1 ARG A 139      84.067  13.848 -13.315  1.00182.93           N
ATOM    633  NH2 ARG A 139      84.351  12.982 -15.495  1.00182.93           N
ATOM    634  C   ARG A 139      79.972  13.385  -9.137  1.00182.93           C
ATOM    635  O   ARG A 139      80.061  12.213  -8.776  1.00182.93           O
ATOM    636  N   SER A 140      79.174  14.258  -8.491  1.00117.36           N
ATOM    637  CA  SER A 140      78.572  13.780  -7.277  1.00117.36           C
ATOM    638  CB  SER A 140      79.251  14.361  -6.022  1.00117.36           C
ATOM    639  OG  SER A 140      78.701  13.799  -4.840  1.00117.36           O
ATOM    640  C   SER A 140      77.117  14.135  -7.215  1.00117.36           C
ATOM    641  O   SER A 140      76.581  14.811  -8.092  1.00117.36           O
ATOM    642  N   VAL A 141      76.420  13.603  -6.186  1.00 69.91           N
ATOM    643  CA  VAL A 141      75.040  13.926  -5.972  1.00 69.91           C
ATOM    644  CB  VAL A 141      74.100  12.899  -6.532  1.00 69.91           C
ATOM    645  CG1 VAL A 141      72.661  13.302  -6.167  1.00 69.91           C
ATOM    646  CG2 VAL A 141      74.352  12.771  -8.043  1.00 69.91           C
ATOM    647  C   VAL A 141      74.782  13.984  -4.494  1.00 69.91           C
ATOM    648  O   VAL A 141      74.974  13.002  -3.776  1.00 69.91           O
ATOM    649  N   VAL A 142      74.314  15.147  -3.995  1.00126.46           N
ATOM    650  CA  VAL A 142      73.937  15.227  -2.613  1.00126.46           C
ATOM    651  CB  VAL A 142      74.102  16.585  -2.001  1.00126.46           C
ATOM    652  CG1 VAL A 142      75.601  16.867  -1.842  1.00126.46           C
ATOM    653  CG2 VAL A 142      73.397  17.608  -2.903  1.00126.46           C
ATOM    654  C   VAL A 142      72.486  14.870  -2.602  1.00126.46           C
ATOM    655  O   VAL A 142      71.673  15.505  -3.273  1.00126.46           O
ATOM    656  N   TYR A 143      72.129  13.839  -1.813  1.00 90.88           N
ATOM    657  CA  TYR A 143      70.808  13.284  -1.873  1.00 90.88           C
ATOM    658  CB  TYR A 143      70.869  11.775  -2.194  1.00 90.88           C
ATOM    659  CG  TYR A 143      69.517  11.213  -2.476  1.00 90.88           C
ATOM    660  CD1 TYR A 143      68.943  11.377  -3.717  1.00 90.88           C
ATOM    661  CD2 TYR A 143      68.836  10.501  -1.516  1.00 90.88           C
ATOM    662  CE1 TYR A 143      67.702  10.853  -3.996  1.00 90.88           C
ATOM    663  CE2 TYR A 143      67.594   9.974  -1.789  1.00 90.88           C
ATOM    664  CZ  TYR A 143      67.025  10.153  -3.028  1.00 90.88           C
ATOM    665  OH  TYR A 143      65.752   9.613  -3.312  1.00 90.88           O
ATOM    666  C   TYR A 143      70.103  13.451  -0.560  1.00 90.88           C
ATOM    667  O   TYR A 143      70.714  13.369   0.506  1.00 90.88           O
ATOM    668  N   ILE A 144      68.781  13.742  -0.614  1.00118.18           N
ATOM    669  CA  ILE A 144      68.031  13.822   0.606  1.00118.18           C
ATOM    670  CB  ILE A 144      67.675  15.210   1.036  1.00118.18           C
ATOM    671  CG2 ILE A 144      66.517  15.715   0.173  1.00118.18           C
ATOM    672  CG1 ILE A 144      67.382  15.212   2.542  1.00118.18           C
ATOM    673  CD1 ILE A 144      67.553  16.589   3.170  1.00118.18           C
ATOM    674  C   ILE A 144      66.823  12.942   0.489  1.00118.18           C
ATOM    675  O   ILE A 144      66.016  13.054  -0.433  1.00118.18           O
ATOM    676  N   HIS A 145      66.687  12.028   1.466  1.00 69.31           N
ATOM    677  CA  HIS A 145      65.686  11.001   1.503  1.00 69.31           C
ATOM    678  ND1 HIS A 145      64.607  10.530   4.661  1.00 69.31           N
ATOM    679  CG  HIS A 145      65.803  10.538   3.981  1.00 69.31           C
ATOM    680  CB  HIS A 145      65.977   9.992   2.596  1.00 69.31           C
ATOM    681  NE2 HIS A 145      66.105  11.437   6.028  1.00 69.31           N
ATOM    682  CD2 HIS A 145      66.707  11.097   4.830  1.00 69.31           C
ATOM    683  CE1 HIS A 145      64.843  11.078   5.878  1.00 69.31           C
ATOM    684  C   HIS A 145      64.323  11.562   1.776  1.00 69.31           C
ATOM    685  O   HIS A 145      64.180  12.649   2.332  1.00 69.31           O
ATOM    686  N   GLY A 146      63.274  10.806   1.375  1.00 46.18           N
ATOM    687  CA  GLY A 146      61.905  11.227   1.550  1.00 46.18           C
ATOM    688  C   GLY A 146      61.389  10.768   2.887  1.00 46.18           C
ATOM    689  O   GLY A 146      62.144  10.244   3.704  1.00 46.18           O
ATOM    690  N   GLY A 147      60.055  10.870   3.115  1.00 54.89           N
ATOM    691  CA  GLY A 147      59.545  10.497   4.410  1.00 54.89           C
ATOM    692  C   GLY A 147      58.614  11.528   5.011  1.00 54.89           C
ATOM    693  O   GLY A 147      58.189  11.363   6.153  1.00 54.89           O
ATOM    694  N   GLY A 148      58.288  12.630   4.302  1.00 41.34           N
ATOM    695  CA  GLY A 148      57.298  13.547   4.813  1.00 41.34           C
ATOM    696  C   GLY A 148      57.919  14.502   5.781  1.00 41.34           C
ATOM    697  O   GLY A 148      57.219  15.215   6.502  1.00 41.34           O
ATOM    698  N   TRP A 149      59.261  14.509   5.840  1.00113.35           N
ATOM    699  CA  TRP A 149      60.028  15.365   6.700  1.00113.35           C
ATOM    700  CB  TRP A 149      59.542  16.832   6.698  1.00113.35           C
ATOM    701  CG  TRP A 149      59.680  17.562   5.375  1.00113.35           C
ATOM    702  CD2 TRP A 149      58.592  17.808   4.467  1.00113.35           C
ATOM    703  CD1 TRP A 149      60.780  18.151   4.821  1.00113.35           C
ATOM    704  NE1 TRP A 149      60.449  18.736   3.620  1.00113.35           N
ATOM    705  CE2 TRP A 149      59.105  18.536   3.392  1.00113.35           C
ATOM    706  CE3 TRP A 149      57.272  17.463   4.527  1.00113.35           C
ATOM    707  CZ2 TRP A 149      58.304  18.929   2.358  1.00113.35           C
ATOM    708  CZ3 TRP A 149      56.468  17.855   3.479  1.00113.35           C
ATOM    709  CH2 TRP A 149      56.974  18.573   2.416  1.00113.35           C
ATOM    710  C   TRP A 149      59.913  14.828   8.099  1.00113.35           C
ATOM    711  O   TRP A 149      60.566  15.318   9.019  1.00113.35           O
ATOM    712  N   ALA A 150      58.961  13.901   8.320  1.00 97.82           N
ATOM    713  CA  ALA A 150      58.790  13.217   9.570  1.00 97.82           C
ATOM    714  CB  ALA A 150      57.336  12.761   9.780  1.00 97.82           C
ATOM    715  C   ALA A 150      59.643  12.002   9.752  1.00 97.82           C
ATOM    716  O   ALA A 150      60.345  11.836  10.748  1.00 97.82           O
ATOM    717  N   LEU A 151      59.615  11.117   8.740  1.00228.43           N
ATOM    718  CA  LEU A 151      60.153   9.805   8.920  1.00228.43           C
ATOM    719  CB  LEU A 151      59.021   8.752   8.822  1.00228.43           C
ATOM    720  CG  LEU A 151      59.394   7.255   8.845  1.00228.43           C
ATOM    721  CD1 LEU A 151      59.834   6.753   7.460  1.00228.43           C
ATOM    722  CD2 LEU A 151      60.401   6.946   9.965  1.00228.43           C
ATOM    723  C   LEU A 151      61.198   9.551   7.905  1.00228.43           C
ATOM    724  O   LEU A 151      61.406  10.341   6.987  1.00228.43           O
ATOM    725  N   ALA A 152      61.945   8.464   8.150  1.00372.86           N
ATOM    726  CA  ALA A 152      62.923   7.920   7.275  1.00372.86           C
ATOM    727  CB  ALA A 152      62.759   8.293   5.790  1.00372.86           C
ATOM    728  C   ALA A 152      64.266   8.342   7.714  1.00372.86           C
ATOM    729  O   ALA A 152      64.502   9.459   8.168  1.00372.86           O
ATOM    730  N   SER A 153      65.159   7.359   7.649  1.00167.91           N
ATOM    731  CA  SER A 153      66.557   7.532   7.684  1.00167.91           C
ATOM    732  CB  SER A 153      67.256   6.675   8.756  1.00167.91           C
ATOM    733  OG  SER A 153      66.970   5.296   8.564  1.00167.91           O
ATOM    734  C   SER A 153      66.738   6.908   6.365  1.00167.91           C
ATOM    735  O   SER A 153      67.527   6.000   6.148  1.00167.91           O
ATOM    736  N   ALA A 154      65.892   7.360   5.435  1.00 40.67           N
ATOM    737  CA  ALA A 154      65.976   6.816   4.132  1.00 40.67           C
ATOM    738  CB  ALA A 154      64.881   7.363   3.214  1.00 40.67           C
ATOM    739  C   ALA A 154      67.336   7.226   3.712  1.00 40.67           C
ATOM    740  O   ALA A 154      68.061   6.487   3.053  1.00 40.67           O
ATOM    741  N   LYS A 155      67.739   8.433   4.135  1.00151.21           N
ATOM    742  CA  LYS A 155      69.086   8.784   3.858  1.00151.21           C
ATOM    743  CB  LYS A 155      69.514  10.155   4.422  1.00151.21           C
ATOM    744  CG  LYS A 155      71.038  10.382   4.492  1.00151.21           C
ATOM    745  CD  LYS A 155      71.766   9.710   5.675  1.00151.21           C
ATOM    746  CE  LYS A 155      73.294   9.748   5.595  1.00151.21           C
ATOM    747  NZ  LYS A 155      73.902   8.721   6.470  1.00151.21           N
ATOM    748  C   LYS A 155      69.898   7.772   4.559  1.00151.21           C
ATOM    749  O   LYS A 155      70.812   7.199   3.968  1.00151.21           O
ATOM    750  N   ILE A 156      69.597   7.511   5.844  1.00182.81           N
ATOM    751  CA  ILE A 156      70.560   6.621   6.354  1.00182.81           C
ATOM    752  CB  ILE A 156      70.473   6.460   7.843  1.00182.81           C
ATOM    753  CG2 ILE A 156      71.644   5.556   8.261  1.00182.81           C
ATOM    754  CG1 ILE A 156      70.472   7.813   8.576  1.00182.81           C
ATOM    755  CD1 ILE A 156      71.753   8.624   8.416  1.00182.81           C
ATOM    756  C   ILE A 156      70.417   5.208   5.820  1.00182.81           C
ATOM    757  O   ILE A 156      71.031   4.826   4.824  1.00182.81           O
ATOM    758  N   ARG A 157      69.548   4.402   6.474  1.00167.80           N
ATOM    759  CA  ARG A 157      69.321   3.018   6.134  1.00167.80           C
ATOM    760  CB  ARG A 157      68.887   2.169   7.343  1.00167.80           C
ATOM    761  CG  ARG A 157      69.978   1.933   8.393  1.00167.80           C
ATOM    762  CD  ARG A 157      70.287   3.145   9.273  1.00167.80           C
ATOM    763  NE  ARG A 157      71.356   2.736  10.229  1.00167.80           N
ATOM    764  CZ  ARG A 157      71.825   3.614  11.163  1.00167.80           C
ATOM    765  NH1 ARG A 157      71.317   4.881  11.230  1.00167.80           N
ATOM    766  NH2 ARG A 157      72.801   3.226  12.033  1.00167.80           N
ATOM    767  C   ARG A 157      68.284   2.763   5.072  1.00167.80           C
ATOM    768  O   ARG A 157      68.521   2.006   4.132  1.00167.80           O
ATOM    769  N   TYR A 158      67.103   3.413   5.189  1.00129.48           N
ATOM    770  CA  TYR A 158      65.957   3.014   4.406  1.00129.48           C
ATOM    771  CB  TYR A 158      64.674   3.774   4.787  1.00129.48           C
ATOM    772  CG  TYR A 158      64.256   3.275   6.130  1.00129.48           C
ATOM    773  CD1 TYR A 158      64.825   3.772   7.280  1.00129.48           C
ATOM    774  CD2 TYR A 158      63.289   2.301   6.236  1.00129.48           C
ATOM    775  CE1 TYR A 158      64.435   3.304   8.514  1.00129.48           C
ATOM    776  CE2 TYR A 158      62.895   1.830   7.467  1.00129.48           C
ATOM    777  CZ  TYR A 158      63.468   2.332   8.609  1.00129.48           C
ATOM    778  OH  TYR A 158      63.065   1.850   9.873  1.00129.48           O
ATOM    779  C   TYR A 158      66.188   3.174   2.940  1.00129.48           C
ATOM    780  O   TYR A 158      65.881   2.283   2.152  1.00129.48           O
ATOM    781  N   TYR A 159      66.679   4.352   2.546  1.00202.39           N
ATOM    782  CA  TYR A 159      67.067   4.723   1.215  1.00202.39           C
ATOM    783  CB  TYR A 159      66.708   6.138   0.719  1.00202.39           C
ATOM    784  CG  TYR A 159      65.356   5.981   0.092  1.00202.39           C
ATOM    785  CD1 TYR A 159      64.218   5.789   0.840  1.00202.39           C
ATOM    786  CD2 TYR A 159      65.231   5.962  -1.278  1.00202.39           C
ATOM    787  CE1 TYR A 159      62.987   5.634   0.249  1.00202.39           C
ATOM    788  CE2 TYR A 159      64.005   5.807  -1.884  1.00202.39           C
ATOM    789  CZ  TYR A 159      62.876   5.648  -1.118  1.00202.39           C
ATOM    790  OH  TYR A 159      61.613   5.489  -1.727  1.00202.39           O
ATOM    791  C   TYR A 159      68.417   4.230   0.789  1.00202.39           C
ATOM    792  O   TYR A 159      68.823   4.492  -0.340  1.00202.39           O
ATOM    793  N   ASP A 160      69.191   3.603   1.699  1.00 84.04           N
ATOM    794  CA  ASP A 160      70.525   3.128   1.411  1.00 84.04           C
ATOM    795  CB  ASP A 160      71.018   2.167   2.508  1.00 84.04           C
ATOM    796  CG  ASP A 160      72.439   1.729   2.197  1.00 84.04           C
ATOM    797  OD1 ASP A 160      73.255   2.601   1.800  1.00 84.04           O
ATOM    798  OD2 ASP A 160      72.723   0.511   2.342  1.00 84.04           O
ATOM    799  C   ASP A 160      70.492   2.361   0.106  1.00 84.04           C
ATOM    800  O   ASP A 160      71.418   2.467  -0.697  1.00 84.04           O
ATOM    801  N   GLU A 161      69.428   1.569  -0.141  1.00 80.76           N
ATOM    802  CA  GLU A 161      69.267   0.771  -1.334  1.00 80.76           C
ATOM    803  CB  GLU A 161      67.902   0.059  -1.326  1.00 80.76           C
ATOM    804  CG  GLU A 161      67.558  -0.664  -0.025  1.00 80.76           C
ATOM    805  CD  GLU A 161      66.080  -1.022  -0.054  1.00 80.76           C
ATOM    806  OE1 GLU A 161      65.440  -0.828  -1.122  1.00 80.76           O
ATOM    807  OE2 GLU A 161      65.571  -1.489   0.999  1.00 80.76           O
ATOM    808  C   GLU A 161      69.170   1.667  -2.541  1.00 80.76           C
ATOM    809  O   GLU A 161      69.855   1.477  -3.545  1.00 80.76           O
ATOM    810  N   LEU A 162      68.299   2.688  -2.461  1.00 66.04           N
ATOM    811  CA  LEU A 162      68.043   3.566  -3.565  1.00 66.04           C
ATOM    812  CB  LEU A 162      66.984   4.629  -3.244  1.00 66.04           C
ATOM    813  CG  LEU A 162      66.943   5.719  -4.323  1.00 66.04           C
ATOM    814  CD1 LEU A 162      66.816   5.087  -5.709  1.00 66.04           C
ATOM    815  CD2 LEU A 162      65.849   6.762  -4.048  1.00 66.04           C
ATOM    816  C   LEU A 162      69.293   4.289  -3.928  1.00 66.04           C
ATOM    817  O   LEU A 162      69.604   4.462  -5.105  1.00 66.04           O
ATOM    818  N   CYS A 163      70.042   4.724  -2.906  1.00 51.64           N
ATOM    819  CA  CYS A 163      71.245   5.471  -3.096  1.00 51.64           C
ATOM    820  CB  CYS A 163      71.854   5.882  -1.744  1.00 51.64           C
ATOM    821  SG  CYS A 163      70.826   7.090  -0.854  1.00 51.64           S
ATOM    822  C   CYS A 163      72.233   4.621  -3.836  1.00 51.64           C
ATOM    823  O   CYS A 163      72.951   5.113  -4.704  1.00 51.64           O
ATOM    824  N   THR A 164      72.295   3.311  -3.528  1.00110.18           N
ATOM    825  CA  THR A 164      73.280   2.492  -4.174  1.00110.18           C
ATOM    826  CB  THR A 164      73.372   1.081  -3.657  1.00110.18           C
ATOM    827  OG1 THR A 164      74.596   0.499  -4.081  1.00110.18           O
ATOM    828  CG2 THR A 164      72.205   0.249  -4.209  1.00110.18           C
ATOM    829  C   THR A 164      73.010   2.438  -5.649  1.00110.18           C
ATOM    830  O   THR A 164      73.947   2.465  -6.446  1.00110.18           O
ATOM    831  N   ALA A 165      71.728   2.334  -6.057  1.00 46.37           N
ATOM    832  CA  ALA A 165      71.398   2.253  -7.455  1.00 46.37           C
ATOM    833  CB  ALA A 165      69.898   2.008  -7.699  1.00 46.37           C
ATOM    834  C   ALA A 165      71.762   3.528  -8.148  1.00 46.37           C
ATOM    835  O   ALA A 165      72.390   3.515  -9.206  1.00 46.37           O
ATOM    836  N   MET A 166      71.405   4.678  -7.551  1.00 95.94           N
ATOM    837  CA  MET A 166      71.712   5.918  -8.195  1.00 95.94           C
ATOM    838  CB  MET A 166      71.229   7.148  -7.406  1.00 95.94           C
ATOM    839  CG  MET A 166      71.489   8.473  -8.126  1.00 95.94           C
ATOM    840  SD  MET A 166      70.776   9.934  -7.310  1.00 95.94           S
ATOM    841  CE  MET A 166      71.907   9.903  -5.890  1.00 95.94           C
ATOM    842  C   MET A 166      73.193   5.972  -8.293  1.00 95.94           C
ATOM    843  O   MET A 166      73.748   6.366  -9.305  1.00 95.94           O
ATOM    844  N   ALA A 167      73.906   5.551  -7.252  1.00 76.24           N
ATOM    845  CA  ALA A 167      75.320   5.650  -7.346  1.00 76.24           C
ATOM    846  CB  ALA A 167      75.961   5.252  -6.011  1.00 76.24           C
ATOM    847  C   ALA A 167      75.820   4.777  -8.460  1.00 76.24           C
ATOM    848  O   ALA A 167      76.602   5.240  -9.288  1.00 76.24           O
ATOM    849  N   GLU A 168      75.393   3.495  -8.523  1.00109.25           N
ATOM    850  CA  GLU A 168      75.913   2.574  -9.501  1.00109.25           C
ATOM    851  CB  GLU A 168      75.413   1.134  -9.284  1.00109.25           C
ATOM    852  CG  GLU A 168      73.892   0.995  -9.360  1.00109.25           C
ATOM    853  CD  GLU A 168      73.535  -0.467  -9.142  1.00109.25           C
ATOM    854  OE1 GLU A 168      74.464  -1.276  -8.878  1.00109.25           O
ATOM    855  OE2 GLU A 168      72.322  -0.792  -9.242  1.00109.25           O
ATOM    856  C   GLU A 168      75.542   2.971 -10.894  1.00109.25           C
ATOM    857  O   GLU A 168      76.401   3.126 -11.760  1.00109.25           O
ATOM    858  N   GLU A 169      74.239   3.158 -11.142  1.00144.81           N
ATOM    859  CA  GLU A 169      73.747   3.479 -12.451  1.00144.81           C
ATOM    860  CB  GLU A 169      72.225   3.329 -12.583  1.00144.81           C
ATOM    861  CG  GLU A 169      71.749   3.497 -14.026  1.00144.81           C
ATOM    862  CD  GLU A 169      72.280   2.320 -14.832  1.00144.81           C
ATOM    863  OE1 GLU A 169      71.999   1.158 -14.436  1.00144.81           O
ATOM    864  OE2 GLU A 169      72.977   2.568 -15.852  1.00144.81           O
ATOM    865  C   GLU A 169      74.107   4.885 -12.848  1.00144.81           C
ATOM    866  O   GLU A 169      74.333   5.159 -14.025  1.00144.81           O
ATOM    867  N   LEU A 170      74.083   5.837 -11.893  1.00204.75           N
ATOM    868  CA  LEU A 170      74.439   7.212 -12.172  1.00204.75           C
ATOM    869  CB  LEU A 170      73.996   8.280 -11.145  1.00204.75           C
ATOM    870  CG  LEU A 170      74.814   9.590 -11.068  1.00204.75           C
ATOM    871  CD1 LEU A 170      74.748  10.447 -12.329  1.00204.75           C
ATOM    872  CD2 LEU A 170      74.422  10.385  -9.813  1.00204.75           C
ATOM    873  C   LEU A 170      75.910   7.387 -12.369  1.00204.75           C
ATOM    874  O   LEU A 170      76.325   8.332 -13.036  1.00204.75           O
ATOM    875  N   ASN A 171      76.741   6.516 -11.768  1.00 72.57           N
ATOM    876  CA  ASN A 171      78.163   6.672 -11.861  1.00 72.57           C
ATOM    877  CB  ASN A 171      78.693   6.636 -13.306  1.00 72.57           C
ATOM    878  CG  ASN A 171      78.610   5.196 -13.794  1.00 72.57           C
ATOM    879  OD1 ASN A 171      79.005   4.270 -13.087  1.00 72.57           O
ATOM    880  ND2 ASN A 171      78.084   4.996 -15.032  1.00 72.57           N
ATOM    881  C   ASN A 171      78.581   7.962 -11.219  1.00 72.57           C
ATOM    882  O   ASN A 171      79.411   8.698 -11.752  1.00 72.57           O
ATOM    883  N   ALA A 172      78.013   8.264 -10.033  1.00 59.51           N
ATOM    884  CA  ALA A 172      78.380   9.464  -9.333  1.00 59.51           C
ATOM    885  CB  ALA A 172      77.345  10.593  -9.477  1.00 59.51           C
ATOM    886  C   ALA A 172      78.485   9.145  -7.872  1.00 59.51           C
ATOM    887  O   ALA A 172      77.848   8.212  -7.383  1.00 59.51           O
ATOM    888  N   VAL A 173      79.322   9.906  -7.134  1.00 59.29           N
ATOM    889  CA  VAL A 173      79.425   9.699  -5.718  1.00 59.29           C
ATOM    890  CB  VAL A 173      80.581  10.421  -5.082  1.00 59.29           C
ATOM    891  CG1 VAL A 173      80.500  10.232  -3.558  1.00 59.29           C
ATOM    892  CG2 VAL A 173      81.891   9.903  -5.695  1.00 59.29           C
ATOM    893  C   VAL A 173      78.175  10.264  -5.126  1.00 59.29           C
ATOM    894  O   VAL A 173      77.801  11.404  -5.400  1.00 59.29           O
ATOM    895  N   ILE A 174      77.496   9.476  -4.275  1.00113.03           N
ATOM    896  CA  ILE A 174      76.261   9.942  -3.720  1.00113.03           C
ATOM    897  CB  ILE A 174      75.143   8.977  -3.906  1.00113.03           C
ATOM    898  CG2 ILE A 174      74.877   8.805  -5.412  1.00113.03           C
ATOM    899  CG1 ILE A 174      75.515   7.685  -3.187  1.00113.03           C
ATOM    900  CD1 ILE A 174      74.350   6.736  -3.020  1.00113.03           C
ATOM    901  C   ILE A 174      76.425  10.161  -2.251  1.00113.03           C
ATOM    902  O   ILE A 174      76.958   9.320  -1.527  1.00113.03           O
ATOM    903  N   VAL A 175      75.989  11.346  -1.783  1.00115.07           N
ATOM    904  CA  VAL A 175      76.041  11.623  -0.383  1.00115.07           C
ATOM    905  CB  VAL A 175      76.822  12.867  -0.051  1.00115.07           C
ATOM    906  CG1 VAL A 175      78.299  12.603  -0.392  1.00115.07           C
ATOM    907  CG2 VAL A 175      76.243  14.065  -0.825  1.00115.07           C
ATOM    908  C   VAL A 175      74.632  11.778   0.095  1.00115.07           C
ATOM    909  O   VAL A 175      73.928  12.716  -0.279  1.00115.07           O
ATOM    910  N   SER A 176      74.179  10.842   0.951  1.00108.34           N
ATOM    911  CA  SER A 176      72.854  10.959   1.479  1.00108.34           C
ATOM    912  CB  SER A 176      72.169   9.615   1.785  1.00108.34           C
ATOM    913  OG  SER A 176      72.819   8.963   2.865  1.00108.34           O
ATOM    914  C   SER A 176      73.026  11.704   2.761  1.00108.34           C
ATOM    915  O   SER A 176      73.937  11.408   3.530  1.00108.34           O
ATOM    916  N   ILE A 177      72.166  12.707   3.021  1.00137.13           N
ATOM    917  CA  ILE A 177      72.343  13.505   4.206  1.00137.13           C
ATOM    918  CB  ILE A 177      72.346  14.983   3.933  1.00137.13           C
ATOM    919  CG2 ILE A 177      70.983  15.368   3.336  1.00137.13           C
ATOM    920  CG1 ILE A 177      72.707  15.763   5.208  1.00137.13           C
ATOM    921  CD1 ILE A 177      74.148  15.549   5.667  1.00137.13           C
ATOM    922  C   ILE A 177      71.236  13.228   5.178  1.00137.13           C
ATOM    923  O   ILE A 177      70.058  13.258   4.828  1.00137.13           O
ATOM    924  N   GLU A 178      71.605  12.921   6.441  1.00135.64           N
ATOM    925  CA  GLU A 178      70.632  12.623   7.456  1.00135.64           C
ATOM    926  CB  GLU A 178      71.190  11.709   8.564  1.00135.64           C
ATOM    927  CG  GLU A 178      70.218  11.451   9.718  1.00135.64           C
ATOM    928  CD  GLU A 178      69.131  10.499   9.244  1.00135.64           C
ATOM    929  OE1 GLU A 178      68.574  10.737   8.139  1.00135.64           O
ATOM    930  OE2 GLU A 178      68.843   9.519   9.982  1.00135.64           O
ATOM    931  C   GLU A 178      70.225  13.909   8.108  1.00135.64           C
ATOM    932  O   GLU A 178      70.795  14.313   9.119  1.00135.64           O
ATOM    933  N   TYR A 179      69.179  14.558   7.565  1.00 93.40           N
ATOM    934  CA  TYR A 179      68.700  15.826   8.049  1.00 93.40           C
ATOM    935  CB  TYR A 179      67.988  16.683   6.984  1.00 93.40           C
ATOM    936  CG  TYR A 179      66.784  15.956   6.489  1.00 93.40           C
ATOM    937  CD1 TYR A 179      66.902  14.968   5.540  1.00 93.40           C
ATOM    938  CD2 TYR A 179      65.531  16.269   6.966  1.00 93.40           C
ATOM    939  CE1 TYR A 179      65.792  14.301   5.076  1.00 93.40           C
ATOM    940  CE2 TYR A 179      64.417  15.605   6.507  1.00 93.40           C
ATOM    941  CZ  TYR A 179      64.547  14.620   5.560  1.00 93.40           C
ATOM    942  OH  TYR A 179      63.404  13.940   5.088  1.00 93.40           O
ATOM    943  C   TYR A 179      67.774  15.636   9.216  1.00 93.40           C
ATOM    944  O   TYR A 179      67.226  14.557   9.424  1.00 93.40           O
ATOM    945  N   ARG A 180      67.639  16.691  10.051  1.00 83.24           N
ATOM    946  CA  ARG A 180      66.817  16.664  11.233  1.00 83.24           C
ATOM    947  CB  ARG A 180      66.994  17.931  12.086  1.00 83.24           C
ATOM    948  CG  ARG A 180      68.423  18.109  12.600  1.00 83.24           C
ATOM    949  CD  ARG A 180      68.677  19.472  13.244  1.00 83.24           C
ATOM    950  NE  ARG A 180      68.484  20.504  12.187  1.00 83.24           N
ATOM    951  CZ  ARG A 180      69.132  21.701  12.273  1.00 83.24           C
ATOM    952  NH1 ARG A 180      69.978  21.946  13.315  1.00 83.24           N
ATOM    953  NH2 ARG A 180      68.961  22.645  11.304  1.00 83.24           N
ATOM    954  C   ARG A 180      65.374  16.548  10.842  1.00 83.24           C
ATOM    955  O   ARG A 180      64.910  17.207   9.912  1.00 83.24           O
ATOM    956  N   LEU A 181      64.613  15.701  11.570  1.00114.98           N
ATOM    957  CA  LEU A 181      63.245  15.474  11.198  1.00114.98           C
ATOM    958  CB  LEU A 181      62.875  13.988  11.062  1.00114.98           C
ATOM    959  CG  LEU A 181      63.710  13.269   9.986  1.00114.98           C
ATOM    960  CD1 LEU A 181      65.154  13.039  10.456  1.00114.98           C
ATOM    961  CD2 LEU A 181      63.024  11.991   9.494  1.00114.98           C
ATOM    962  C   LEU A 181      62.307  16.104  12.183  1.00114.98           C
ATOM    963  O   LEU A 181      62.653  16.362  13.335  1.00114.98           O
ATOM    964  N   VAL A 182      61.081  16.394  11.696  1.00118.14           N
ATOM    965  CA  VAL A 182      59.999  16.987  12.438  1.00118.14           C
ATOM    966  CB  VAL A 182      58.982  17.664  11.560  1.00118.14           C
ATOM    967  CG1 VAL A 182      59.627  18.853  10.832  1.00118.14           C
ATOM    968  CG2 VAL A 182      58.416  16.608  10.597  1.00118.14           C
ATOM    969  C   VAL A 182      59.268  15.871  13.113  1.00118.14           C
ATOM    970  O   VAL A 182      59.460  14.710  12.754  1.00118.14           O
ATOM    971  N   PRO A 183      58.428  16.139  14.081  1.00101.01           N
ATOM    972  CA  PRO A 183      58.154  17.455  14.600  1.00101.01           C
ATOM    973  CD  PRO A 183      57.350  15.209  14.366  1.00101.01           C
ATOM    974  CB  PRO A 183      56.810  17.356  15.328  1.00101.01           C
ATOM    975  CG  PRO A 183      56.591  15.848  15.536  1.00101.01           C
ATOM    976  C   PRO A 183      59.243  17.960  15.486  1.00101.01           C
ATOM    977  O   PRO A 183      59.219  19.142  15.825  1.00101.01           O
ATOM    978  N   LYS A 184      60.205  17.098  15.865  1.00 62.25           N
ATOM    979  CA  LYS A 184      61.208  17.492  16.811  1.00 62.25           C
ATOM    980  CB  LYS A 184      62.290  16.418  17.017  1.00 62.25           C
ATOM    981  CG  LYS A 184      61.771  15.141  17.682  1.00 62.25           C
ATOM    982  CD  LYS A 184      62.766  13.979  17.630  1.00 62.25           C
ATOM    983  CE  LYS A 184      63.996  14.191  18.515  1.00 62.25           C
ATOM    984  NZ  LYS A 184      64.903  13.025  18.411  1.00 62.25           N
ATOM    985  C   LYS A 184      61.882  18.710  16.281  1.00 62.25           C
ATOM    986  O   LYS A 184      62.110  19.667  17.019  1.00 62.25           O
ATOM    987  N   VAL A 185      62.215  18.715  14.980  1.00118.49           N
ATOM    988  CA  VAL A 185      62.818  19.896  14.452  1.00118.49           C
ATOM    989  CB  VAL A 185      64.230  19.616  13.977  1.00118.49           C
ATOM    990  CG1 VAL A 185      64.246  18.835  12.653  1.00118.49           C
ATOM    991  CG2 VAL A 185      65.037  20.914  14.009  1.00118.49           C
ATOM    992  C   VAL A 185      61.883  20.392  13.380  1.00118.49           C
ATOM    993  O   VAL A 185      61.721  19.790  12.322  1.00118.49           O
ATOM    994  N   TYR A 186      61.224  21.534  13.649  1.00113.88           N
ATOM    995  CA  TYR A 186      60.197  22.082  12.805  1.00113.88           C
ATOM    996  CB  TYR A 186      59.301  23.111  13.516  1.00113.88           C
ATOM    997  CG  TYR A 186      58.563  22.425  14.613  1.00113.88           C
ATOM    998  CD1 TYR A 186      59.165  22.214  15.833  1.00113.88           C
ATOM    999  CD2 TYR A 186      57.269  21.999  14.427  1.00113.88           C
ATOM   1000  CE1 TYR A 186      58.487  21.587  16.851  1.00113.88           C
ATOM   1001  CE2 TYR A 186      56.586  21.370  15.441  1.00113.88           C
ATOM   1002  CZ  TYR A 186      57.195  21.162  16.655  1.00113.88           C
ATOM   1003  OH  TYR A 186      56.495  20.517  17.697  1.00113.88           O
ATOM   1004  C   TYR A 186      60.797  22.793  11.640  1.00113.88           C
ATOM   1005  O   TYR A 186      61.948  23.224  11.680  1.00113.88           O
ATOM   1006  N   PHE A 187      60.008  22.872  10.546  1.00109.22           N
ATOM   1007  CA  PHE A 187      60.365  23.632   9.387  1.00109.22           C
ATOM   1008  CB  PHE A 187      59.143  23.815   8.465  1.00109.22           C
ATOM   1009  CG  PHE A 187      59.394  24.854   7.428  1.00109.22           C
ATOM   1010  CD1 PHE A 187      60.027  24.557   6.241  1.00109.22           C
ATOM   1011  CD2 PHE A 187      58.966  26.141   7.653  1.00109.22           C
ATOM   1012  CE1 PHE A 187      60.239  25.536   5.298  1.00109.22           C
ATOM   1013  CE2 PHE A 187      59.177  27.121   6.717  1.00109.22           C
ATOM   1014  CZ  PHE A 187      59.811  26.821   5.537  1.00109.22           C
ATOM   1015  C   PHE A 187      60.771  24.956   9.927  1.00109.22           C
ATOM   1016  O   PHE A 187      60.144  25.418  10.882  1.00109.22           O
ATOM   1017  N   PRO A 188      61.775  25.628   9.427  1.00119.41           N
ATOM   1018  CA  PRO A 188      62.642  25.247   8.328  1.00119.41           C
ATOM   1019  CD  PRO A 188      61.716  27.074   9.572  1.00119.41           C
ATOM   1020  CB  PRO A 188      63.059  26.554   7.650  1.00119.41           C
ATOM   1021  CG  PRO A 188      62.876  27.622   8.735  1.00119.41           C
ATOM   1022  C   PRO A 188      63.852  24.393   8.589  1.00119.41           C
ATOM   1023  O   PRO A 188      64.728  24.397   7.727  1.00119.41           O
ATOM   1024  N   GLU A 189      63.978  23.674   9.713  1.00112.38           N
ATOM   1025  CA  GLU A 189      65.247  23.059  10.004  1.00112.38           C
ATOM   1026  CB  GLU A 189      65.219  22.359  11.363  1.00112.38           C
ATOM   1027  CG  GLU A 189      64.873  23.386  12.448  1.00112.38           C
ATOM   1028  CD  GLU A 189      65.885  24.523  12.381  1.00112.38           C
ATOM   1029  OE1 GLU A 189      67.109  24.226  12.384  1.00112.38           O
ATOM   1030  OE2 GLU A 189      65.449  25.704  12.325  1.00112.38           O
ATOM   1031  C   GLU A 189      65.702  22.134   8.903  1.00112.38           C
ATOM   1032  O   GLU A 189      66.889  22.101   8.580  1.00112.38           O
ATOM   1033  N   GLN A 190      64.789  21.384   8.263  1.00119.44           N
ATOM   1034  CA  GLN A 190      65.207  20.487   7.219  1.00119.44           C
ATOM   1035  CB  GLN A 190      64.063  19.621   6.656  1.00119.44           C
ATOM   1036  CG  GLN A 190      63.613  18.481   7.580  1.00119.44           C
ATOM   1037  CD  GLN A 190      62.413  18.915   8.416  1.00119.44           C
ATOM   1038  OE1 GLN A 190      61.480  18.137   8.608  1.00119.44           O
ATOM   1039  NE2 GLN A 190      62.426  20.174   8.928  1.00119.44           N
ATOM   1040  C   GLN A 190      65.817  21.249   6.072  1.00119.44           C
ATOM   1041  O   GLN A 190      66.825  20.817   5.513  1.00119.44           O
ATOM   1042  N   ILE A 191      65.232  22.399   5.677  1.00 93.98           N
ATOM   1043  CA  ILE A 191      65.762  23.127   4.552  1.00 93.98           C
ATOM   1044  CB  ILE A 191      64.929  24.301   4.111  1.00 93.98           C
ATOM   1045  CG2 ILE A 191      63.548  23.768   3.695  1.00 93.98           C
ATOM   1046  CG1 ILE A 191      64.883  25.398   5.185  1.00 93.98           C
ATOM   1047  CD1 ILE A 191      64.318  26.723   4.677  1.00 93.98           C
ATOM   1048  C   ILE A 191      67.132  23.644   4.870  1.00 93.98           C
ATOM   1049  O   ILE A 191      68.022  23.613   4.023  1.00 93.98           O
ATOM   1050  N   HIS A 192      67.343  24.158   6.096  1.00 69.40           N
ATOM   1051  CA  HIS A 192      68.636  24.679   6.433  1.00 69.40           C
ATOM   1052  ND1 HIS A 192      66.664  26.797   8.138  1.00 69.40           N
ATOM   1053  CG  HIS A 192      68.014  26.627   7.931  1.00 69.40           C
ATOM   1054  CB  HIS A 192      68.699  25.295   7.842  1.00 69.40           C
ATOM   1055  NE2 HIS A 192      67.542  28.834   7.972  1.00 69.40           N
ATOM   1056  CD2 HIS A 192      68.535  27.881   7.832  1.00 69.40           C
ATOM   1057  CE1 HIS A 192      66.436  28.135   8.154  1.00 69.40           C
ATOM   1058  C   HIS A 192      69.622  23.559   6.380  1.00 69.40           C
ATOM   1059  O   HIS A 192      70.747  23.730   5.915  1.00 69.40           O
ATOM   1060  N   ASP A 193      69.223  22.372   6.865  1.00 53.03           N
ATOM   1061  CA  ASP A 193      70.109  21.246   6.859  1.00 53.03           C
ATOM   1062  CB  ASP A 193      69.472  19.976   7.455  1.00 53.03           C
ATOM   1063  CG  ASP A 193      69.340  20.134   8.964  1.00 53.03           C
ATOM   1064  OD1 ASP A 193      70.389  20.269   9.648  1.00 53.03           O
ATOM   1065  OD2 ASP A 193      68.181  20.100   9.456  1.00 53.03           O
ATOM   1066  C   ASP A 193      70.473  20.915   5.443  1.00 53.03           C
ATOM   1067  O   ASP A 193      71.636  20.655   5.144  1.00 53.03           O
ATOM   1068  N   VAL A 194      69.495  20.928   4.515  1.00110.18           N
ATOM   1069  CA  VAL A 194      69.819  20.517   3.178  1.00110.18           C
ATOM   1070  CB  VAL A 194      68.636  20.458   2.239  1.00110.18           C
ATOM   1071  CG1 VAL A 194      67.588  19.515   2.847  1.00110.18           C
ATOM   1072  CG2 VAL A 194      68.111  21.865   1.922  1.00110.18           C
ATOM   1073  C   VAL A 194      70.841  21.449   2.592  1.00110.18           C
ATOM   1074  O   VAL A 194      71.814  21.003   1.987  1.00110.18           O
ATOM   1075  N   VAL A 195      70.648  22.773   2.754  1.00112.86           N
ATOM   1076  CA  VAL A 195      71.540  23.749   2.190  1.00112.86           C
ATOM   1077  CB  VAL A 195      71.014  25.152   2.329  1.00112.86           C
ATOM   1078  CG1 VAL A 195      69.714  25.264   1.515  1.00112.86           C
ATOM   1079  CG2 VAL A 195      70.854  25.494   3.819  1.00112.86           C
ATOM   1080  C   VAL A 195      72.901  23.690   2.820  1.00112.86           C
ATOM   1081  O   VAL A 195      73.915  23.655   2.123  1.00112.86           O
ATOM   1082  N   ARG A 196      72.968  23.651   4.163  1.00138.47           N
ATOM   1083  CA  ARG A 196      74.244  23.668   4.816  1.00138.47           C
ATOM   1084  CB  ARG A 196      74.127  23.638   6.352  1.00138.47           C
ATOM   1085  CG  ARG A 196      73.677  24.961   6.977  1.00138.47           C
ATOM   1086  CD  ARG A 196      74.743  25.602   7.870  1.00138.47           C
ATOM   1087  NE  ARG A 196      75.879  26.023   7.003  1.00138.47           N
ATOM   1088  CZ  ARG A 196      75.882  27.264   6.434  1.00138.47           C
ATOM   1089  NH1 ARG A 196      74.842  28.119   6.660  1.00138.47           N
ATOM   1090  NH2 ARG A 196      76.927  27.651   5.646  1.00138.47           N
ATOM   1091  C   ARG A 196      75.003  22.448   4.406  1.00138.47           C
ATOM   1092  O   ARG A 196      76.210  22.505   4.170  1.00138.47           O
ATOM   1093  N   ALA A 197      74.301  21.307   4.301  1.00 43.08           N
ATOM   1094  CA  ALA A 197      74.953  20.065   3.994  1.00 43.08           C
ATOM   1095  CB  ALA A 197      73.976  18.878   3.947  1.00 43.08           C
ATOM   1096  C   ALA A 197      75.616  20.145   2.656  1.00 43.08           C
ATOM   1097  O   ALA A 197      76.778  19.768   2.509  1.00 43.08           O
ATOM   1098  N   THR A 198      74.905  20.669   1.641  1.00112.57           N
ATOM   1099  CA  THR A 198      75.488  20.728   0.336  1.00112.57           C
ATOM   1100  CB  THR A 198      74.549  21.234  -0.712  1.00112.57           C
ATOM   1101  OG1 THR A 198      74.078  22.532  -0.379  1.00112.57           O
ATOM   1102  CG2 THR A 198      73.387  20.237  -0.811  1.00112.57           C
ATOM   1103  C   THR A 198      76.673  21.628   0.388  1.00112.57           C
ATOM   1104  O   THR A 198      77.695  21.339  -0.219  1.00112.57           O
ATOM   1105  N   LYS A 199      76.579  22.743   1.126  1.00 50.24           N
ATOM   1106  CA  LYS A 199      77.662  23.681   1.198  1.00 50.24           C
ATOM   1107  CB  LYS A 199      77.280  24.901   2.056  1.00 50.24           C
ATOM   1108  CG  LYS A 199      78.195  26.120   1.920  1.00 50.24           C
ATOM   1109  CD  LYS A 199      77.538  27.394   2.460  1.00 50.24           C
ATOM   1110  CE  LYS A 199      78.402  28.653   2.348  1.00 50.24           C
ATOM   1111  NZ  LYS A 199      77.611  29.848   2.727  1.00 50.24           N
ATOM   1112  C   LYS A 199      78.851  23.009   1.815  1.00 50.24           C
ATOM   1113  O   LYS A 199      79.977  23.159   1.344  1.00 50.24           O
ATOM   1114  N   TYR A 200      78.628  22.208   2.869  1.00 51.10           N
ATOM   1115  CA  TYR A 200      79.729  21.605   3.557  1.00 51.10           C
ATOM   1116  CB  TYR A 200      79.229  20.694   4.695  1.00 51.10           C
ATOM   1117  CG  TYR A 200      80.374  19.984   5.329  1.00 51.10           C
ATOM   1118  CD1 TYR A 200      81.124  20.585   6.314  1.00 51.10           C
ATOM   1119  CD2 TYR A 200      80.686  18.701   4.944  1.00 51.10           C
ATOM   1120  CE1 TYR A 200      82.175  19.917   6.897  1.00 51.10           C
ATOM   1121  CE2 TYR A 200      81.735  18.028   5.524  1.00 51.10           C
ATOM   1122  CZ  TYR A 200      82.482  18.637   6.502  1.00 51.10           C
ATOM   1123  OH  TYR A 200      83.560  17.948   7.098  1.00 51.10           O
ATOM   1124  C   TYR A 200      80.497  20.763   2.588  1.00 51.10           C
ATOM   1125  O   TYR A 200      81.714  20.896   2.476  1.00 51.10           O
ATOM   1126  N   PHE A 201      79.806  19.866   1.859  1.00101.43           N
ATOM   1127  CA  PHE A 201      80.477  18.995   0.935  1.00101.43           C
ATOM   1128  CB  PHE A 201      79.571  17.847   0.455  1.00101.43           C
ATOM   1129  CG  PHE A 201      80.425  16.874  -0.283  1.00101.43           C
ATOM   1130  CD1 PHE A 201      81.113  15.898   0.403  1.00101.43           C
ATOM   1131  CD2 PHE A 201      80.538  16.932  -1.652  1.00101.43           C
ATOM   1132  CE1 PHE A 201      81.903  14.993  -0.266  1.00101.43           C
ATOM   1133  CE2 PHE A 201      81.327  16.029  -2.326  1.00101.43           C
ATOM   1134  CZ  PHE A 201      82.012  15.060  -1.634  1.00101.43           C
ATOM   1135  C   PHE A 201      80.959  19.734  -0.291  1.00101.43           C
ATOM   1136  O   PHE A 201      82.113  19.641  -0.705  1.00101.43           O
ATOM   1137  N   LEU A 202      80.047  20.501  -0.900  1.00183.28           N
ATOM   1138  CA  LEU A 202      80.199  21.164  -2.164  1.00183.28           C
ATOM   1139  CB  LEU A 202      78.860  21.674  -2.721  1.00183.28           C
ATOM   1140  CG  LEU A 202      77.824  20.543  -2.839  1.00183.28           C
ATOM   1141  CD1 LEU A 202      76.625  20.955  -3.709  1.00183.28           C
ATOM   1142  CD2 LEU A 202      78.490  19.223  -3.254  1.00183.28           C
ATOM   1143  C   LEU A 202      81.147  22.287  -2.119  1.00183.28           C
ATOM   1144  O   LEU A 202      81.884  22.490  -3.084  1.00183.28           O
ATOM   1145  N   LYS A 203      81.146  23.043  -1.003  1.00285.15           N
ATOM   1146  CA  LYS A 203      82.040  24.151  -0.877  1.00285.15           C
ATOM   1147  CB  LYS A 203      81.994  24.819   0.517  1.00285.15           C
ATOM   1148  CG  LYS A 203      82.898  26.043   0.724  1.00285.15           C
ATOM   1149  CD  LYS A 203      84.390  25.734   0.863  1.00285.15           C
ATOM   1150  CE  LYS A 203      85.269  26.981   0.995  1.00285.15           C
ATOM   1151  NZ  LYS A 203      85.215  27.504   2.378  1.00285.15           N
ATOM   1152  C   LYS A 203      83.379  23.567  -1.120  1.00285.15           C
ATOM   1153  O   LYS A 203      83.593  22.371  -0.923  1.00285.15           O
ATOM   1154  N   PRO A 204      84.308  24.350  -1.547  1.00152.46           N
ATOM   1155  CA  PRO A 204      85.579  23.826  -1.927  1.00152.46           C
ATOM   1156  CD  PRO A 204      84.048  25.646  -2.143  1.00152.46           C
ATOM   1157  CB  PRO A 204      86.359  25.010  -2.511  1.00152.46           C
ATOM   1158  CG  PRO A 204      85.458  26.241  -2.271  1.00152.46           C
ATOM   1159  C   PRO A 204      86.230  23.140  -0.782  1.00152.46           C
ATOM   1160  O   PRO A 204      87.268  22.513  -0.992  1.00152.46           O
ATOM   1161  N   GLU A 205      85.658  23.243   0.432  1.00174.72           N
ATOM   1162  CA  GLU A 205      86.334  22.642   1.522  1.00174.72           C
ATOM   1163  CB  GLU A 205      85.575  22.829   2.842  1.00174.72           C
ATOM   1164  CG  GLU A 205      84.135  22.319   2.794  1.00174.72           C
ATOM   1165  CD  GLU A 205      83.492  22.689   4.121  1.00174.72           C
ATOM   1166  OE1 GLU A 205      83.329  23.912   4.372  1.00174.72           O
ATOM   1167  OE2 GLU A 205      83.166  21.758   4.904  1.00174.72           O
ATOM   1168  C   GLU A 205      86.542  21.180   1.289  1.00174.72           C
ATOM   1169  O   GLU A 205      87.681  20.735   1.165  1.00174.72           O
ATOM   1170  N   VAL A 206      85.463  20.384   1.212  1.00155.24           N
ATOM   1171  CA  VAL A 206      85.666  18.980   0.995  1.00155.24           C
ATOM   1172  CB  VAL A 206      84.748  18.052   1.744  1.00155.24           C
ATOM   1173  CG1 VAL A 206      85.025  18.225   3.247  1.00155.24           C
ATOM   1174  CG2 VAL A 206      83.301  18.313   1.356  1.00155.24           C
ATOM   1175  C   VAL A 206      85.786  18.595  -0.450  1.00155.24           C
ATOM   1176  O   VAL A 206      86.285  17.512  -0.741  1.00155.24           O
ATOM   1177  N   LEU A 207      85.338  19.456  -1.389  1.00107.78           N
ATOM   1178  CA  LEU A 207      85.283  19.136  -2.795  1.00107.78           C
ATOM   1179  CB  LEU A 207      84.949  20.417  -3.597  1.00107.78           C
ATOM   1180  CG  LEU A 207      84.893  20.320  -5.133  1.00107.78           C
ATOM   1181  CD1 LEU A 207      86.284  20.092  -5.743  1.00107.78           C
ATOM   1182  CD2 LEU A 207      83.832  19.315  -5.598  1.00107.78           C
ATOM   1183  C   LEU A 207      86.635  18.641  -3.206  1.00107.78           C
ATOM   1184  O   LEU A 207      86.753  17.603  -3.857  1.00107.78           O
ATOM   1185  N   GLN A 208      87.695  19.358  -2.804  1.00 75.27           N
ATOM   1186  CA  GLN A 208      89.027  18.946  -3.133  1.00 75.27           C
ATOM   1187  CB  GLN A 208      90.070  19.989  -2.695  1.00 75.27           C
ATOM   1188  CG  GLN A 208      91.517  19.615  -3.016  1.00 75.27           C
ATOM   1189  CD  GLN A 208      92.399  20.759  -2.536  1.00 75.27           C
ATOM   1190  OE1 GLN A 208      92.421  21.834  -3.134  1.00 75.27           O
ATOM   1191  NE2 GLN A 208      93.143  20.529  -1.421  1.00 75.27           N
ATOM   1192  C   GLN A 208      89.323  17.656  -2.425  1.00 75.27           C
ATOM   1193  O   GLN A 208      89.938  16.753  -2.988  1.00 75.27           O
ATOM   1194  N   LYS A 209      88.876  17.537  -1.159  1.00106.50           N
ATOM   1195  CA  LYS A 209      89.159  16.377  -0.360  1.00106.50           C
ATOM   1196  CB  LYS A 209      88.739  16.536   1.112  1.00106.50           C
ATOM   1197  CG  LYS A 209      89.846  17.156   1.971  1.00106.50           C
ATOM   1198  CD  LYS A 209      90.283  18.556   1.540  1.00106.50           C
ATOM   1199  CE  LYS A 209      91.527  19.052   2.282  1.00106.50           C
ATOM   1200  NZ  LYS A 209      92.071  20.258   1.618  1.00106.50           N
ATOM   1201  C   LYS A 209      88.535  15.136  -0.919  1.00106.50           C
ATOM   1202  O   LYS A 209      89.160  14.077  -0.886  1.00106.50           O
ATOM   1203  N   TYR A 210      87.295  15.201  -1.446  1.00132.06           N
ATOM   1204  CA  TYR A 210      86.750  13.961  -1.917  1.00132.06           C
ATOM   1205  CB  TYR A 210      85.264  13.777  -1.567  1.00132.06           C
ATOM   1206  CG  TYR A 210      85.188  13.580  -0.091  1.00132.06           C
ATOM   1207  CD1 TYR A 210      85.486  12.353   0.455  1.00132.06           C
ATOM   1208  CD2 TYR A 210      84.818  14.608   0.745  1.00132.06           C
ATOM   1209  CE1 TYR A 210      85.423  12.153   1.813  1.00132.06           C
ATOM   1210  CE2 TYR A 210      84.752  14.414   2.106  1.00132.06           C
ATOM   1211  CZ  TYR A 210      85.054  13.185   2.642  1.00132.06           C
ATOM   1212  OH  TYR A 210      84.988  12.983   4.037  1.00132.06           O
ATOM   1213  C   TYR A 210      86.883  13.891  -3.401  1.00132.06           C
ATOM   1214  O   TYR A 210      86.102  13.202  -4.058  1.00132.06           O
ATOM   1215  N   MET A 211      87.917  14.566  -3.948  1.00106.33           N
ATOM   1216  CA  MET A 211      88.227  14.517  -5.350  1.00106.33           C
ATOM   1217  CB  MET A 211      88.883  13.198  -5.800  1.00106.33           C
ATOM   1218  CG  MET A 211      90.254  12.968  -5.162  1.00106.33           C
ATOM   1219  SD  MET A 211      91.189  11.565  -5.842  1.00106.33           S
ATOM   1220  CE  MET A 211      91.643  12.428  -7.374  1.00106.33           C
ATOM   1221  C   MET A 211      86.983  14.737  -6.137  1.00106.33           C
ATOM   1222  O   MET A 211      86.583  13.876  -6.920  1.00106.33           O
ATOM   1223  N   VAL A 212      86.317  15.891  -5.948  1.00 56.86           N
ATOM   1224  CA  VAL A 212      85.095  16.041  -6.669  1.00 56.86           C
ATOM   1225  CB  VAL A 212      83.925  16.379  -5.790  1.00 56.86           C
ATOM   1226  CG1 VAL A 212      82.673  16.553  -6.667  1.00 56.86           C
ATOM   1227  CG2 VAL A 212      83.790  15.283  -4.721  1.00 56.86           C
ATOM   1228  C   VAL A 212      85.250  17.124  -7.682  1.00 56.86           C
ATOM   1229  O   VAL A 212      86.063  18.032  -7.532  1.00 56.86           O
ATOM   1230  N   ASP A 213      84.487  17.005  -8.785  1.00 83.32           N
ATOM   1231  CA  ASP A 213      84.486  18.006  -9.802  1.00 83.32           C
ATOM   1232  CB  ASP A 213      84.105  17.439 -11.183  1.00 83.32           C
ATOM   1233  CG  ASP A 213      84.240  18.530 -12.233  1.00 83.32           C
ATOM   1234  OD1 ASP A 213      84.479  19.704 -11.843  1.00 83.32           O
ATOM   1235  OD2 ASP A 213      84.109  18.201 -13.443  1.00 83.32           O
ATOM   1236  C   ASP A 213      83.419  18.966  -9.381  1.00 83.32           C
ATOM   1237  O   ASP A 213      82.229  18.718  -9.565  1.00 83.32           O
ATOM   1238  N   PRO A 214      83.833  20.065  -8.820  1.00169.39           N
ATOM   1239  CA  PRO A 214      82.929  21.041  -8.277  1.00169.39           C
ATOM   1240  CD  PRO A 214      85.152  20.613  -9.084  1.00169.39           C
ATOM   1241  CB  PRO A 214      83.810  22.217  -7.858  1.00169.39           C
ATOM   1242  CG  PRO A 214      85.011  22.120  -8.818  1.00169.39           C
ATOM   1243  C   PRO A 214      81.928  21.435  -9.312  1.00169.39           C
ATOM   1244  O   PRO A 214      80.831  21.856  -8.947  1.00169.39           O
ATOM   1245  N   GLY A 215      82.307  21.352 -10.598  1.00 65.43           N
ATOM   1246  CA  GLY A 215      81.454  21.691 -11.695  1.00 65.43           C
ATOM   1247  C   GLY A 215      80.324  20.718 -11.800  1.00 65.43           C
ATOM   1248  O   GLY A 215      79.238  21.090 -12.239  1.00 65.43           O
ATOM   1249  N   ARG A 216      80.557  19.433 -11.460  1.00234.35           N
ATOM   1250  CA  ARG A 216      79.525  18.460 -11.681  1.00234.35           C
ATOM   1251  CB  ARG A 216      80.077  17.278 -12.490  1.00234.35           C
ATOM   1252  CG  ARG A 216      80.612  17.725 -13.854  1.00234.35           C
ATOM   1253  CD  ARG A 216      81.643  16.777 -14.468  1.00234.35           C
ATOM   1254  NE  ARG A 216      80.960  15.493 -14.776  1.00234.35           N
ATOM   1255  CZ  ARG A 216      81.493  14.653 -15.710  1.00234.35           C
ATOM   1256  NH1 ARG A 216      82.640  15.003 -16.361  1.00234.35           N
ATOM   1257  NH2 ARG A 216      80.874  13.472 -16.004  1.00234.35           N
ATOM   1258  C   ARG A 216      78.983  17.929 -10.385  1.00234.35           C
ATOM   1259  O   ARG A 216      79.008  16.724 -10.137  1.00234.35           O
ATOM   1260  N   ILE A 217      78.409  18.811  -9.548  1.00 74.92           N
ATOM   1261  CA  ILE A 217      77.811  18.368  -8.321  1.00 74.92           C
ATOM   1262  CB  ILE A 217      78.291  19.102  -7.105  1.00 74.92           C
ATOM   1263  CG2 ILE A 217      77.396  18.674  -5.932  1.00 74.92           C
ATOM   1264  CG1 ILE A 217      79.791  18.848  -6.874  1.00 74.92           C
ATOM   1265  CD1 ILE A 217      80.420  19.778  -5.837  1.00 74.92           C
ATOM   1266  C   ILE A 217      76.348  18.658  -8.455  1.00 74.92           C
ATOM   1267  O   ILE A 217      75.953  19.799  -8.692  1.00 74.92           O
ATOM   1268  N   CYS A 218      75.506  17.617  -8.299  1.00110.63           N
ATOM   1269  CA  CYS A 218      74.087  17.718  -8.489  1.00110.63           C
ATOM   1270  CB  CYS A 218      73.594  16.601  -9.434  1.00110.63           C
ATOM   1271  SG  CYS A 218      71.808  16.589  -9.766  1.00110.63           S
ATOM   1272  C   CYS A 218      73.400  17.531  -7.166  1.00110.63           C
ATOM   1273  O   CYS A 218      74.017  17.137  -6.178  1.00110.63           O
ATOM   1274  N   ILE A 219      72.088  17.857  -7.121  1.00135.43           N
ATOM   1275  CA  ILE A 219      71.278  17.674  -5.950  1.00135.43           C
ATOM   1276  CB  ILE A 219      70.787  18.962  -5.365  1.00135.43           C
ATOM   1277  CG2 ILE A 219      69.808  18.631  -4.226  1.00135.43           C
ATOM   1278  CG1 ILE A 219      71.980  19.825  -4.927  1.00135.43           C
ATOM   1279  CD1 ILE A 219      71.604  21.277  -4.642  1.00135.43           C
ATOM   1280  C   ILE A 219      70.070  16.900  -6.386  1.00135.43           C
ATOM   1281  O   ILE A 219      69.632  17.015  -7.530  1.00135.43           O
ATOM   1282  N   SER A 220      69.515  16.068  -5.479  1.00 96.55           N
ATOM   1283  CA  SER A 220      68.387  15.244  -5.827  1.00 96.55           C
ATOM   1284  CB  SER A 220      68.826  13.980  -6.594  1.00 96.55           C
ATOM   1285  OG  SER A 220      67.730  13.110  -6.829  1.00 96.55           O
ATOM   1286  C   SER A 220      67.715  14.773  -4.564  1.00 96.55           C
ATOM   1287  O   SER A 220      68.233  14.964  -3.464  1.00 96.55           O
ATOM   1288  N   GLY A 221      66.521  14.145  -4.697  1.00 32.34           N
ATOM   1289  CA  GLY A 221      65.835  13.619  -3.544  1.00 32.34           C
ATOM   1290  C   GLY A 221      64.506  13.063  -3.964  1.00 32.34           C
ATOM   1291  O   GLY A 221      64.035  13.311  -5.072  1.00 32.34           O
ATOM   1292  N   ASP A 222      63.862  12.285  -3.063  1.00 81.62           N
ATOM   1293  CA  ASP A 222      62.585  11.699  -3.367  1.00 81.62           C
ATOM   1294  CB  ASP A 222      62.568  10.168  -3.207  1.00 81.62           C
ATOM   1295  CG  ASP A 222      62.858   9.831  -1.748  1.00 81.62           C
ATOM   1296  OD1 ASP A 222      63.802  10.439  -1.175  1.00 81.62           O
ATOM   1297  OD2 ASP A 222      62.135   8.967  -1.184  1.00 81.62           O
ATOM   1298  C   ASP A 222      61.550  12.242  -2.432  1.00 81.62           C
ATOM   1299  O   ASP A 222      61.766  12.298  -1.222  1.00 81.62           O
ATOM   1300  N   SER A 223      60.398  12.690  -2.980  1.00137.49           N
ATOM   1301  CA  SER A 223      59.319  13.116  -2.131  1.00137.49           C
ATOM   1302  CB  SER A 223      58.909  12.059  -1.090  1.00137.49           C
ATOM   1303  OG  SER A 223      57.768  12.499  -0.368  1.00137.49           O
ATOM   1304  C   SER A 223      59.732  14.365  -1.421  1.00137.49           C
ATOM   1305  O   SER A 223      60.070  15.373  -2.036  1.00137.49           O
ATOM   1306  N   ALA A 224      59.692  14.318  -0.078  1.00 61.49           N
ATOM   1307  CA  ALA A 224      60.056  15.424   0.759  1.00 61.49           C
ATOM   1308  CB  ALA A 224      59.960  15.096   2.259  1.00 61.49           C
ATOM   1309  C   ALA A 224      61.483  15.746   0.457  1.00 61.49           C
ATOM   1310  O   ALA A 224      61.909  16.893   0.582  1.00 61.49           O
ATOM   1311  N   GLY A 225      62.274  14.712   0.114  1.00 36.37           N
ATOM   1312  CA  GLY A 225      63.656  14.890  -0.226  1.00 36.37           C
ATOM   1313  C   GLY A 225      63.739  15.697  -1.488  1.00 36.37           C
ATOM   1314  O   GLY A 225      64.660  16.490  -1.677  1.00 36.37           O
ATOM   1315  N   GLY A 226      62.796  15.468  -2.420  1.00 31.01           N
ATOM   1316  CA  GLY A 226      62.794  16.192  -3.660  1.00 31.01           C
ATOM   1317  C   GLY A 226      62.554  17.641  -3.370  1.00 31.01           C
ATOM   1318  O   GLY A 226      63.139  18.525  -3.996  1.00 31.01           O
ATOM   1319  N   ASN A 227      61.663  17.914  -2.400  1.00 65.55           N
ATOM   1320  CA  ASN A 227      61.313  19.255  -2.028  1.00 65.55           C
ATOM   1321  CB  ASN A 227      60.336  19.265  -0.835  1.00 65.55           C
ATOM   1322  CG  ASN A 227      60.135  20.691  -0.340  1.00 65.55           C
ATOM   1323  OD1 ASN A 227      61.027  21.272   0.276  1.00 65.55           O
ATOM   1324  ND2 ASN A 227      58.932  21.269  -0.597  1.00 65.55           N
ATOM   1325  C   ASN A 227      62.552  19.980  -1.605  1.00 65.55           C
ATOM   1326  O   ASN A 227      62.832  21.080  -2.077  1.00 65.55           O
ATOM   1327  N   LEU A 228      63.358  19.347  -0.739  1.00 59.79           N
ATOM   1328  CA  LEU A 228      64.520  19.980  -0.186  1.00 59.79           C
ATOM   1329  CB  LEU A 228      65.210  19.087   0.857  1.00 59.79           C
ATOM   1330  CG  LEU A 228      64.298  18.856   2.080  1.00 59.79           C
ATOM   1331  CD1 LEU A 228      64.956  17.968   3.144  1.00 59.79           C
ATOM   1332  CD2 LEU A 228      63.811  20.194   2.660  1.00 59.79           C
ATOM   1333  C   LEU A 228      65.480  20.322  -1.287  1.00 59.79           C
ATOM   1334  O   LEU A 228      66.122  21.372  -1.244  1.00 59.79           O
ATOM   1335  N   ALA A 229      65.613  19.440  -2.296  1.00 47.19           N
ATOM   1336  CA  ALA A 229      66.521  19.652  -3.391  1.00 47.19           C
ATOM   1337  CB  ALA A 229      66.582  18.451  -4.351  1.00 47.19           C
ATOM   1338  C   ALA A 229      66.115  20.847  -4.204  1.00 47.19           C
ATOM   1339  O   ALA A 229      66.964  21.621  -4.645  1.00 47.19           O
ATOM   1340  N   ALA A 230      64.803  21.005  -4.471  1.00 51.22           N
ATOM   1341  CA  ALA A 230      64.335  22.120  -5.243  1.00 51.22           C
ATOM   1342  CB  ALA A 230      62.829  22.044  -5.551  1.00 51.22           C
ATOM   1343  C   ALA A 230      64.581  23.383  -4.477  1.00 51.22           C
ATOM   1344  O   ALA A 230      65.052  24.374  -5.030  1.00 51.22           O
ATOM   1345  N   ALA A 231      64.278  23.365  -3.166  1.00 42.72           N
ATOM   1346  CA  ALA A 231      64.424  24.524  -2.329  1.00 42.72           C
ATOM   1347  CB  ALA A 231      63.939  24.280  -0.889  1.00 42.72           C
ATOM   1348  C   ALA A 231      65.870  24.901  -2.254  1.00 42.72           C
ATOM   1349  O   ALA A 231      66.229  26.077  -2.289  1.00 42.72           O
ATOM   1350  N   LEU A 232      66.739  23.885  -2.153  1.00116.54           N
ATOM   1351  CA  LEU A 232      68.156  24.039  -2.032  1.00116.54           C
ATOM   1352  CB  LEU A 232      68.776  22.636  -1.954  1.00116.54           C
ATOM   1353  CG  LEU A 232      70.295  22.582  -1.836  1.00116.54           C
ATOM   1354  CD1 LEU A 232      70.774  23.368  -0.615  1.00116.54           C
ATOM   1355  CD2 LEU A 232      70.772  21.123  -1.821  1.00116.54           C
ATOM   1356  C   LEU A 232      68.646  24.736  -3.259  1.00116.54           C
ATOM   1357  O   LEU A 232      69.465  25.651  -3.186  1.00116.54           O
ATOM   1358  N   GLY A 233      68.115  24.351  -4.429  1.00 36.77           N
ATOM   1359  CA  GLY A 233      68.568  24.947  -5.647  1.00 36.77           C
ATOM   1360  C   GLY A 233      68.319  26.420  -5.560  1.00 36.77           C
ATOM   1361  O   GLY A 233      69.137  27.219  -6.013  1.00 36.77           O
ATOM   1362  N   GLN A 234      67.164  26.809  -4.985  1.00131.42           N
ATOM   1363  CA  GLN A 234      66.791  28.195  -4.883  1.00131.42           C
ATOM   1364  CB  GLN A 234      65.368  28.380  -4.317  1.00131.42           C
ATOM   1365  CG  GLN A 234      64.910  29.837  -4.184  1.00131.42           C
ATOM   1366  CD  GLN A 234      65.123  30.310  -2.749  1.00131.42           C
ATOM   1367  OE1 GLN A 234      66.243  30.438  -2.258  1.00131.42           O
ATOM   1368  NE2 GLN A 234      63.993  30.586  -2.045  1.00131.42           N
ATOM   1369  C   GLN A 234      67.743  28.949  -3.999  1.00131.42           C
ATOM   1370  O   GLN A 234      68.180  30.046  -4.345  1.00131.42           O
ATOM   1371  N   GLN A 235      68.109  28.384  -2.833  1.00132.57           N
ATOM   1372  CA  GLN A 235      68.979  29.078  -1.920  1.00132.57           C
ATOM   1373  CB  GLN A 235      69.219  28.298  -0.615  1.00132.57           C
ATOM   1374  CG  GLN A 235      70.139  29.019   0.373  1.00132.57           C
ATOM   1375  CD  GLN A 235      69.389  30.225   0.920  1.00132.57           C
ATOM   1376  OE1 GLN A 235      68.233  30.466   0.574  1.00132.57           O
ATOM   1377  NE2 GLN A 235      70.065  31.008   1.802  1.00132.57           N
ATOM   1378  C   GLN A 235      70.312  29.273  -2.576  1.00132.57           C
ATOM   1379  O   GLN A 235      70.914  30.343  -2.474  1.00132.57           O
ATOM   1380  N   PHE A 236      70.792  28.245  -3.304  1.00 71.34           N
ATOM   1381  CA  PHE A 236      72.064  28.341  -3.963  1.00 71.34           C
ATOM   1382  CB  PHE A 236      72.359  27.142  -4.904  1.00 71.34           C
ATOM   1383  CG  PHE A 236      72.901  25.946  -4.183  1.00 71.34           C
ATOM   1384  CD1 PHE A 236      72.131  25.135  -3.393  1.00 71.34           C
ATOM   1385  CD2 PHE A 236      74.223  25.603  -4.320  1.00 71.34           C
ATOM   1386  CE1 PHE A 236      72.676  24.046  -2.756  1.00 71.34           C
ATOM   1387  CE2 PHE A 236      74.786  24.520  -3.690  1.00 71.34           C
ATOM   1388  CZ  PHE A 236      74.002  23.730  -2.894  1.00 71.34           C
ATOM   1389  C   PHE A 236      72.001  29.541  -4.856  1.00 71.34           C
ATOM   1390  O   PHE A 236      72.931  30.346  -4.900  1.00 71.34           O
ATOM   1391  N   THR A 237      70.884  29.679  -5.592  1.00 43.15           N
ATOM   1392  CA  THR A 237      70.701  30.750  -6.530  1.00 43.15           C
ATOM   1393  CB  THR A 237      69.447  30.595  -7.339  1.00 43.15           C
ATOM   1394  OG1 THR A 237      69.469  29.366  -8.049  1.00 43.15           O
ATOM   1395  CG2 THR A 237      69.351  31.771  -8.326  1.00 43.15           C
ATOM   1396  C   THR A 237      70.614  32.073  -5.833  1.00 43.15           C
ATOM   1397  O   THR A 237      71.162  33.063  -6.316  1.00 43.15           O
ATOM   1398  N   GLN A 238      69.927  32.134  -4.676  1.00130.17           N
ATOM   1399  CA  GLN A 238      69.729  33.402  -4.036  1.00130.17           C
ATOM   1400  CB  GLN A 238      68.940  33.278  -2.722  1.00130.17           C
ATOM   1401  CG  GLN A 238      68.608  34.624  -2.076  1.00130.17           C
ATOM   1402  CD  GLN A 238      67.498  35.282  -2.888  1.00130.17           C
ATOM   1403  OE1 GLN A 238      67.075  34.770  -3.923  1.00130.17           O
ATOM   1404  NE2 GLN A 238      67.011  36.455  -2.403  1.00130.17           N
ATOM   1405  C   GLN A 238      71.071  33.961  -3.721  1.00130.17           C
ATOM   1406  O   GLN A 238      71.346  35.128  -3.999  1.00130.17           O
ATOM   1407  N   ASP A 239      71.960  33.133  -3.149  1.00219.83           N
ATOM   1408  CA  ASP A 239      73.282  33.619  -2.919  1.00219.83           C
ATOM   1409  CB  ASP A 239      74.037  32.896  -1.789  1.00219.83           C
ATOM   1410  CG  ASP A 239      75.254  33.734  -1.410  1.00219.83           C
ATOM   1411  OD1 ASP A 239      75.413  34.847  -1.980  1.00219.83           O
ATOM   1412  OD2 ASP A 239      76.034  33.277  -0.533  1.00219.83           O
ATOM   1413  C   ASP A 239      73.990  33.333  -4.197  1.00219.83           C
ATOM   1414  O   ASP A 239      73.393  32.831  -5.143  1.00219.83           O
ATOM   1415  N   ALA A 240      75.270  33.685  -4.322  1.00221.44           N
ATOM   1416  CA  ALA A 240      75.863  33.264  -5.550  1.00221.44           C
ATOM   1417  CB  ALA A 240      77.136  34.040  -5.923  1.00221.44           C
ATOM   1418  C   ALA A 240      76.259  31.869  -5.257  1.00221.44           C
ATOM   1419  O   ALA A 240      77.274  31.629  -4.605  1.00221.44           O
ATOM   1420  N   SER A 241      75.440  30.908  -5.726  1.00235.92           N
ATOM   1421  CA  SER A 241      75.663  29.534  -5.403  1.00235.92           C
ATOM   1422  CB  SER A 241      77.121  29.090  -5.622  1.00235.92           C
ATOM   1423  OG  SER A 241      77.467  29.201  -6.995  1.00235.92           O
ATOM   1424  C   SER A 241      75.323  29.393  -3.948  1.00235.92           C
ATOM   1425  O   SER A 241      75.389  30.345  -3.174  1.00235.92           O
ATOM   1426  N   LEU A 242      74.914  28.200  -3.493  1.00254.25           N
ATOM   1427  CA  LEU A 242      74.773  28.104  -2.069  1.00254.25           C
ATOM   1428  CB  LEU A 242      73.843  26.981  -1.606  1.00254.25           C
ATOM   1429  CG  LEU A 242      73.712  26.863  -0.084  1.00254.25           C
ATOM   1430  CD1 LEU A 242      72.975  28.068   0.524  1.00254.25           C
ATOM   1431  CD2 LEU A 242      73.093  25.511   0.282  1.00254.25           C
ATOM   1432  C   LEU A 242      76.142  27.718  -1.658  1.00254.25           C
ATOM   1433  O   LEU A 242      76.388  26.626  -1.149  1.00254.25           O
ATOM   1434  N   LYS A 243      77.071  28.659  -1.891  1.00268.58           N
ATOM   1435  CA  LYS A 243      78.470  28.456  -1.759  1.00268.58           C
ATOM   1436  CB  LYS A 243      78.849  27.782  -0.432  1.00268.58           C
ATOM   1437  CG  LYS A 243      80.334  27.890  -0.080  1.00268.58           C
ATOM   1438  CD  LYS A 243      80.753  29.289   0.378  1.00268.58           C
ATOM   1439  CE  LYS A 243      80.457  30.386  -0.646  1.00268.58           C
ATOM   1440  NZ  LYS A 243      80.725  31.715  -0.053  1.00268.58           N
ATOM   1441  C   LYS A 243      78.862  27.521  -2.862  1.00268.58           C
ATOM   1442  O   LYS A 243      80.042  27.197  -2.986  1.00268.58           O
ATOM   1443  N   ASN A 244      77.908  27.110  -3.740  1.00108.27           N
ATOM   1444  CA  ASN A 244      78.315  26.145  -4.719  1.00108.27           C
ATOM   1445  CB  ASN A 244      78.271  24.698  -4.190  1.00108.27           C
ATOM   1446  CG  ASN A 244      79.340  24.560  -3.117  1.00108.27           C
ATOM   1447  OD1 ASN A 244      80.533  24.629  -3.408  1.00108.27           O
ATOM   1448  ND2 ASN A 244      78.905  24.399  -1.838  1.00108.27           N
ATOM   1449  C   ASN A 244      77.441  26.175  -5.934  1.00108.27           C
ATOM   1450  O   ASN A 244      76.260  26.505  -5.882  1.00108.27           O
ATOM   1451  N   LYS A 245      78.023  25.817  -7.092  1.00102.34           N
ATOM   1452  CA  LYS A 245      77.242  25.729  -8.288  1.00102.34           C
ATOM   1453  CB  LYS A 245      78.072  25.776  -9.584  1.00102.34           C
ATOM   1454  CG  LYS A 245      78.695  27.140  -9.892  1.00102.34           C
ATOM   1455  CD  LYS A 245      79.789  27.565  -8.911  1.00102.34           C
ATOM   1456  CE  LYS A 245      80.447  28.897  -9.281  1.00102.34           C
ATOM   1457  NZ  LYS A 245      79.490  30.011  -9.092  1.00102.34           N
ATOM   1458  C   LYS A 245      76.556  24.400  -8.254  1.00102.34           C
ATOM   1459  O   LYS A 245      77.136  23.405  -7.821  1.00102.34           O
ATOM   1460  N   LEU A 246      75.284  24.357  -8.700  1.00 51.93           N
ATOM   1461  CA  LEU A 246      74.554  23.122  -8.725  1.00 51.93           C
ATOM   1462  CB  LEU A 246      73.125  23.263  -8.178  1.00 51.93           C
ATOM   1463  CG  LEU A 246      73.078  23.659  -6.692  1.00 51.93           C
ATOM   1464  CD1 LEU A 246      71.630  23.785  -6.193  1.00 51.93           C
ATOM   1465  CD2 LEU A 246      73.921  22.698  -5.839  1.00 51.93           C
ATOM   1466  C   LEU A 246      74.430  22.737 -10.162  1.00 51.93           C
ATOM   1467  O   LEU A 246      73.879  23.483 -10.971  1.00 51.93           O
ATOM   1468  N   LYS A 247      74.987  21.570 -10.526  1.00117.97           N
ATOM   1469  CA  LYS A 247      74.940  21.150 -11.893  1.00117.97           C
ATOM   1470  CB  LYS A 247      75.872  19.961 -12.182  1.00117.97           C
ATOM   1471  CG  LYS A 247      76.201  19.805 -13.668  1.00117.97           C
ATOM   1472  CD  LYS A 247      77.042  20.960 -14.221  1.00117.97           C
ATOM   1473  CE  LYS A 247      77.384  20.828 -15.707  1.00117.97           C
ATOM   1474  NZ  LYS A 247      78.156  22.010 -16.154  1.00117.97           N
ATOM   1475  C   LYS A 247      73.544  20.763 -12.293  1.00117.97           C
ATOM   1476  O   LYS A 247      73.064  21.195 -13.339  1.00117.97           O
ATOM   1477  N   LEU A 248      72.845  19.943 -11.474  1.00136.30           N
ATOM   1478  CA  LEU A 248      71.538  19.499 -11.887  1.00136.30           C
ATOM   1479  CB  LEU A 248      71.516  18.178 -12.680  1.00136.30           C
ATOM   1480  CG  LEU A 248      72.112  18.248 -14.097  1.00136.30           C
ATOM   1481  CD1 LEU A 248      73.638  18.405 -14.064  1.00136.30           C
ATOM   1482  CD2 LEU A 248      71.640  17.063 -14.954  1.00136.30           C
ATOM   1483  C   LEU A 248      70.642  19.266 -10.712  1.00136.30           C
ATOM   1484  O   LEU A 248      71.055  19.344  -9.556  1.00136.30           O
ATOM   1485  N   GLN A 249      69.351  18.995 -11.010  1.00125.37           N
ATOM   1486  CA  GLN A 249      68.397  18.668  -9.991  1.00125.37           C
ATOM   1487  CB  GLN A 249      67.357  19.774  -9.757  1.00125.37           C
ATOM   1488  CG  GLN A 249      66.497  20.062 -10.986  1.00125.37           C
ATOM   1489  CD  GLN A 249      65.524  21.171 -10.617  1.00125.37           C
ATOM   1490  OE1 GLN A 249      64.354  20.916 -10.330  1.00125.37           O
ATOM   1491  NE2 GLN A 249      66.017  22.436 -10.610  1.00125.37           N
ATOM   1492  C   GLN A 249      67.667  17.425 -10.413  1.00125.37           C
ATOM   1493  O   GLN A 249      67.089  17.367 -11.497  1.00125.37           O
ATOM   1494  N   ALA A 250      67.696  16.379  -9.561  1.00 71.96           N
ATOM   1495  CA  ALA A 250      66.976  15.172  -9.861  1.00 71.96           C
ATOM   1496  CB  ALA A 250      67.814  13.894  -9.686  1.00 71.96           C
ATOM   1497  C   ALA A 250      65.852  15.101  -8.872  1.00 71.96           C
ATOM   1498  O   ALA A 250      66.066  14.877  -7.682  1.00 71.96           O
ATOM   1499  N   LEU A 251      64.601  15.262  -9.337  1.00 79.24           N
ATOM   1500  CA  LEU A 251      63.532  15.275  -8.382  1.00 79.24           C
ATOM   1501  CB  LEU A 251      62.673  16.546  -8.475  1.00 79.24           C
ATOM   1502  CG  LEU A 251      63.488  17.839  -8.281  1.00 79.24           C
ATOM   1503  CD1 LEU A 251      62.577  19.076  -8.256  1.00 79.24           C
ATOM   1504  CD2 LEU A 251      64.415  17.748  -7.060  1.00 79.24           C
ATOM   1505  C   LEU A 251      62.637  14.106  -8.638  1.00 79.24           C
ATOM   1506  O   LEU A 251      61.993  14.019  -9.682  1.00 79.24           O
ATOM   1507  N   ILE A 252      62.544  13.186  -7.658  1.00135.22           N
ATOM   1508  CA  ILE A 252      61.730  12.033  -7.877  1.00135.22           C
ATOM   1509  CB  ILE A 252      62.449  10.751  -7.590  1.00135.22           C
ATOM   1510  CG2 ILE A 252      62.793  10.674  -6.105  1.00135.22           C
ATOM   1511  CG1 ILE A 252      61.646   9.563  -8.101  1.00135.22           C
ATOM   1512  CD1 ILE A 252      62.426   8.260  -7.985  1.00135.22           C
ATOM   1513  C   ILE A 252      60.484  12.155  -7.052  1.00135.22           C
ATOM   1514  O   ILE A 252      60.539  12.215  -5.823  1.00135.22           O
ATOM   1515  N   TYR A 253      59.327  12.236  -7.755  1.00114.81           N
ATOM   1516  CA  TYR A 253      58.023  12.425  -7.173  1.00114.81           C
ATOM   1517  CB  TYR A 253      57.258  11.128  -6.824  1.00114.81           C
ATOM   1518  CG  TYR A 253      58.145  10.113  -6.186  1.00114.81           C
ATOM   1519  CD1 TYR A 253      58.557  10.218  -4.877  1.00114.81           C
ATOM   1520  CD2 TYR A 253      58.543   9.020  -6.922  1.00114.81           C
ATOM   1521  CE1 TYR A 253      59.367   9.249  -4.326  1.00114.81           C
ATOM   1522  CE2 TYR A 253      59.350   8.051  -6.377  1.00114.81           C
ATOM   1523  CZ  TYR A 253      59.765   8.166  -5.074  1.00114.81           C
ATOM   1524  OH  TYR A 253      60.593   7.173  -4.510  1.00114.81           O
ATOM   1525  C   TYR A 253      58.091  13.393  -6.027  1.00114.81           C
ATOM   1526  O   TYR A 253      57.691  13.092  -4.903  1.00114.81           O
ATOM   1527  N   PRO A 254      58.624  14.556  -6.305  1.00 95.62           N
ATOM   1528  CA  PRO A 254      58.878  15.578  -5.327  1.00 95.62           C
ATOM   1529  CD  PRO A 254      58.767  15.064  -7.663  1.00 95.62           C
ATOM   1530  CB  PRO A 254      59.745  16.591  -6.060  1.00 95.62           C
ATOM   1531  CG  PRO A 254      59.203  16.528  -7.499  1.00 95.62           C
ATOM   1532  C   PRO A 254      57.654  16.263  -4.810  1.00 95.62           C
ATOM   1533  O   PRO A 254      56.655  16.367  -5.524  1.00 95.62           O
ATOM   1534  N   VAL A 255      57.747  16.750  -3.557  1.00146.13           N
ATOM   1535  CA  VAL A 255      56.726  17.536  -2.944  1.00146.13           C
ATOM   1536  CB  VAL A 255      56.516  17.156  -1.507  1.00146.13           C
ATOM   1537  CG1 VAL A 255      55.928  15.735  -1.473  1.00146.13           C
ATOM   1538  CG2 VAL A 255      57.860  17.255  -0.764  1.00146.13           C
ATOM   1539  C   VAL A 255      57.198  18.963  -3.005  1.00146.13           C
ATOM   1540  O   VAL A 255      57.354  19.648  -1.996  1.00146.13           O
ATOM   1541  N   LEU A 256      57.419  19.435  -4.265  1.00219.10           N
ATOM   1542  CA  LEU A 256      57.617  20.790  -4.743  1.00219.10           C
ATOM   1543  CB  LEU A 256      58.343  20.896  -6.092  1.00219.10           C
ATOM   1544  CG  LEU A 256      59.872  20.780  -5.959  1.00219.10           C
ATOM   1545  CD1 LEU A 256      60.296  19.464  -5.296  1.00219.10           C
ATOM   1546  CD2 LEU A 256      60.562  21.011  -7.310  1.00219.10           C
ATOM   1547  C   LEU A 256      56.250  21.248  -4.890  1.00219.10           C
ATOM   1548  O   LEU A 256      55.914  22.435  -4.858  1.00219.10           O
ATOM   1549  N   GLN A 257      55.470  20.163  -4.732  1.00178.00           N
ATOM   1550  CA  GLN A 257      54.160  19.643  -4.825  1.00178.00           C
ATOM   1551  CB  GLN A 257      53.980  18.467  -3.837  1.00178.00           C
ATOM   1552  CG  GLN A 257      54.112  18.879  -2.365  1.00178.00           C
ATOM   1553  CD  GLN A 257      53.630  17.749  -1.471  1.00178.00           C
ATOM   1554  OE1 GLN A 257      53.327  16.656  -1.939  1.00178.00           O
ATOM   1555  NE2 GLN A 257      53.562  18.016  -0.140  1.00178.00           N
ATOM   1556  C   GLN A 257      53.308  20.677  -4.296  1.00178.00           C
ATOM   1557  O   GLN A 257      52.107  20.711  -4.562  1.00178.00           O
ATOM   1558  N   ALA A 258      53.933  21.470  -3.437  1.00289.76           N
ATOM   1559  CA  ALA A 258      53.285  22.620  -3.020  1.00289.76           C
ATOM   1560  CB  ALA A 258      54.214  23.528  -2.220  1.00289.76           C
ATOM   1561  C   ALA A 258      52.816  23.312  -4.257  1.00289.76           C
ATOM   1562  O   ALA A 258      53.418  23.219  -5.330  1.00289.76           O
ATOM   1563  N   LEU A 259      51.600  23.859  -4.125  1.00156.28           N
ATOM   1564  CA  LEU A 259      50.898  24.648  -5.084  1.00156.28           C
ATOM   1565  CB  LEU A 259      50.064  23.899  -6.150  1.00156.28           C
ATOM   1566  CG  LEU A 259      50.828  23.250  -7.326  1.00156.28           C
ATOM   1567  CD1 LEU A 259      51.578  21.976  -6.928  1.00156.28           C
ATOM   1568  CD2 LEU A 259      49.891  23.022  -8.522  1.00156.28           C
ATOM   1569  C   LEU A 259      49.910  25.396  -4.269  1.00156.28           C
ATOM   1570  O   LEU A 259      49.981  25.401  -3.040  1.00156.28           O
ATOM   1571  N   ASP A 260      48.975  26.090  -4.935  1.00 64.61           N
ATOM   1572  CA  ASP A 260      47.959  26.707  -4.149  1.00 64.61           C
ATOM   1573  CB  ASP A 260      46.992  27.589  -4.954  1.00 64.61           C
ATOM   1574  CG  ASP A 260      46.107  28.332  -3.964  1.00 64.61           C
ATOM   1575  OD1 ASP A 260      46.378  28.238  -2.737  1.00 64.61           O
ATOM   1576  OD2 ASP A 260      45.146  29.005  -4.421  1.00 64.61           O
ATOM   1577  C   ASP A 260      47.178  25.565  -3.590  1.00 64.61           C
ATOM   1578  O   ASP A 260      46.920  24.575  -4.272  1.00 64.61           O
ATOM   1579  N   PHE A 261      46.780  25.685  -2.319  1.00119.87           N
ATOM   1580  CA  PHE A 261      46.075  24.653  -1.626  1.00119.87           C
ATOM   1581  CB  PHE A 261      45.944  24.938  -0.125  1.00119.87           C
ATOM   1582  CG  PHE A 261      47.316  24.683   0.387  1.00119.87           C
ATOM   1583  CD1 PHE A 261      48.318  25.605   0.189  1.00119.87           C
ATOM   1584  CD2 PHE A 261      47.602  23.513   1.049  1.00119.87           C
ATOM   1585  CE1 PHE A 261      49.589  25.364   0.655  1.00119.87           C
ATOM   1586  CE2 PHE A 261      48.870  23.267   1.517  1.00119.87           C
ATOM   1587  CZ  PHE A 261      49.865  24.193   1.319  1.00119.87           C
ATOM   1588  C   PHE A 261      44.731  24.440  -2.232  1.00119.87           C
ATOM   1589  O   PHE A 261      44.198  23.332  -2.200  1.00119.87           O
ATOM   1590  N   ASN A 262      44.145  25.495  -2.817  1.00100.64           N
ATOM   1591  CA  ASN A 262      42.790  25.408  -3.269  1.00100.64           C
ATOM   1592  CB  ASN A 262      42.331  26.689  -3.993  1.00100.64           C
ATOM   1593  CG  ASN A 262      43.176  26.871  -5.248  1.00100.64           C
ATOM   1594  OD1 ASN A 262      44.380  26.618  -5.243  1.00100.64           O
ATOM   1595  ND2 ASN A 262      42.529  27.317  -6.357  1.00100.64           N
ATOM   1596  C   ASN A 262      42.549  24.242  -4.199  1.00100.64           C
ATOM   1597  O   ASN A 262      41.640  23.454  -3.938  1.00100.64           O
ATOM   1598  N   THR A 263      43.327  24.049  -5.290  1.00146.74           N
ATOM   1599  CA  THR A 263      42.922  22.959  -6.147  1.00146.74           C
ATOM   1600  CB  THR A 263      42.352  23.424  -7.460  1.00146.74           C
ATOM   1601  OG1 THR A 263      41.972  22.306  -8.249  1.00146.74           O
ATOM   1602  CG2 THR A 263      43.389  24.288  -8.202  1.00146.74           C
ATOM   1603  C   THR A 263      44.057  22.012  -6.448  1.00146.74           C
ATOM   1604  O   THR A 263      45.013  22.355  -7.140  1.00146.74           O
ATOM   1605  N   PRO A 264      43.962  20.829  -5.883  1.00149.26           N
ATOM   1606  CA  PRO A 264      44.974  19.807  -6.117  1.00149.26           C
ATOM   1607  CD  PRO A 264      43.519  20.825  -4.497  1.00149.26           C
ATOM   1608  CB  PRO A 264      45.358  19.301  -4.729  1.00149.26           C
ATOM   1609  CG  PRO A 264      44.116  19.562  -3.870  1.00149.26           C
ATOM   1610  C   PRO A 264      44.651  18.612  -7.040  1.00149.26           C
ATOM   1611  O   PRO A 264      43.479  18.454  -7.388  1.00149.26           O
ATOM   1612  N   SER A 265      45.696  17.797  -7.447  1.00142.88           N
ATOM   1613  CA  SER A 265      45.728  16.478  -8.103  1.00142.88           C
ATOM   1614  CB  SER A 265      47.039  16.206  -8.863  1.00142.88           C
ATOM   1615  OG  SER A 265      48.161  16.440  -8.027  1.00142.88           O
ATOM   1616  C   SER A 265      45.579  15.515  -6.990  1.00142.88           C
ATOM   1617  O   SER A 265      45.473  14.294  -7.134  1.00142.88           O
ATOM   1618  N   TYR A 266      45.595  16.125  -5.807  1.00122.36           N
ATOM   1619  CA  TYR A 266      45.433  15.433  -4.586  1.00122.36           C
ATOM   1620  CB  TYR A 266      45.513  16.376  -3.369  1.00122.36           C
ATOM   1621  CG  TYR A 266      46.941  16.756  -3.146  1.00122.36           C
ATOM   1622  CD1 TYR A 266      47.658  17.448  -4.095  1.00122.36           C
ATOM   1623  CD2 TYR A 266      47.561  16.436  -1.959  1.00122.36           C
ATOM   1624  CE1 TYR A 266      48.969  17.799  -3.875  1.00122.36           C
ATOM   1625  CE2 TYR A 266      48.872  16.783  -1.730  1.00122.36           C
ATOM   1626  CZ  TYR A 266      49.579  17.465  -2.691  1.00122.36           C
ATOM   1627  OH  TYR A 266      50.925  17.824  -2.462  1.00122.36           O
ATOM   1628  C   TYR A 266      44.087  14.782  -4.591  1.00122.36           C
ATOM   1629  O   TYR A 266      43.945  13.641  -4.160  1.00122.36           O
ATOM   1630  N   GLN A 267      43.058  15.483  -5.096  1.00 89.23           N
ATOM   1631  CA  GLN A 267      41.725  14.958  -5.038  1.00 89.23           C
ATOM   1632  CB  GLN A 267      40.674  15.945  -5.572  1.00 89.23           C
ATOM   1633  CG  GLN A 267      40.831  16.261  -7.061  1.00 89.23           C
ATOM   1634  CD  GLN A 267      39.730  17.240  -7.438  1.00 89.23           C
ATOM   1635  OE1 GLN A 267      38.645  17.209  -6.860  1.00 89.23           O
ATOM   1636  NE2 GLN A 267      40.013  18.131  -8.425  1.00 89.23           N
ATOM   1637  C   GLN A 267      41.588  13.692  -5.831  1.00 89.23           C
ATOM   1638  O   GLN A 267      40.978  12.733  -5.363  1.00 89.23           O
ATOM   1639  N   GLN A 268      42.148  13.628  -7.053  1.00118.93           N
ATOM   1640  CA  GLN A 268      41.883  12.450  -7.825  1.00118.93           C
ATOM   1641  CB  GLN A 268      42.311  12.550  -9.300  1.00118.93           C
ATOM   1642  CG  GLN A 268      43.809  12.658  -9.560  1.00118.93           C
ATOM   1643  CD  GLN A 268      43.937  12.745 -11.072  1.00118.93           C
ATOM   1644  OE1 GLN A 268      43.500  13.724 -11.674  1.00118.93           O
ATOM   1645  NE2 GLN A 268      44.516  11.689 -11.703  1.00118.93           N
ATOM   1646  C   GLN A 268      42.500  11.229  -7.212  1.00118.93           C
ATOM   1647  O   GLN A 268      41.851  10.187  -7.146  1.00118.93           O
ATOM   1648  N   ASN A 269      43.758  11.307  -6.736  1.00124.69           N
ATOM   1649  CA  ASN A 269      44.348  10.115  -6.188  1.00124.69           C
ATOM   1650  CB  ASN A 269      45.801   9.920  -6.656  1.00124.69           C
ATOM   1651  CG  ASN A 269      45.809   9.809  -8.177  1.00124.69           C
ATOM   1652  OD1 ASN A 269      44.978   9.131  -8.779  1.00124.69           O
ATOM   1653  ND2 ASN A 269      46.778  10.510  -8.825  1.00124.69           N
ATOM   1654  C   ASN A 269      44.384  10.259  -4.696  1.00124.69           C
ATOM   1655  O   ASN A 269      45.401   9.976  -4.062  1.00124.69           O
ATOM   1656  N   VAL A 270      43.248  10.655  -4.089  1.00108.38           N
ATOM   1657  CA  VAL A 270      43.209  10.879  -2.670  1.00108.38           C
ATOM   1658  CB  VAL A 270      41.901  11.435  -2.185  1.00108.38           C
ATOM   1659  CG1 VAL A 270      41.734  12.860  -2.732  1.00108.38           C
ATOM   1660  CG2 VAL A 270      40.775  10.473  -2.599  1.00108.38           C
ATOM   1661  C   VAL A 270      43.440   9.613  -1.914  1.00108.38           C
ATOM   1662  O   VAL A 270      44.211   9.598  -0.955  1.00108.38           O
ATOM   1663  N   ASN A 271      42.784   8.507  -2.310  1.00 68.72           N
ATOM   1664  CA  ASN A 271      42.960   7.328  -1.513  1.00 68.72           C
ATOM   1665  CB  ASN A 271      41.734   6.980  -0.653  1.00 68.72           C
ATOM   1666  CG  ASN A 271      41.606   8.038   0.434  1.00 68.72           C
ATOM   1667  OD1 ASN A 271      42.583   8.685   0.806  1.00 68.72           O
ATOM   1668  ND2 ASN A 271      40.366   8.218   0.964  1.00 68.72           N
ATOM   1669  C   ASN A 271      43.219   6.158  -2.399  1.00 68.72           C
ATOM   1670  O   ASN A 271      42.986   6.222  -3.601  1.00 68.72           O
ATOM   1671  N   THR A 272      43.692   5.067  -1.755  1.00243.70           N
ATOM   1672  CA  THR A 272      44.054   3.746  -2.200  1.00243.70           C
ATOM   1673  CB  THR A 272      43.075   3.111  -3.158  1.00243.70           C
ATOM   1674  OG1 THR A 272      43.052   3.782  -4.408  1.00243.70           O
ATOM   1675  CG2 THR A 272      41.676   3.142  -2.518  1.00243.70           C
ATOM   1676  C   THR A 272      45.439   3.668  -2.791  1.00243.70           C
ATOM   1677  O   THR A 272      45.999   2.574  -2.745  1.00243.70           O
ATOM   1678  N   PRO A 273      46.076   4.664  -3.351  1.00291.26           N
ATOM   1679  CA  PRO A 273      47.474   4.420  -3.610  1.00291.26           C
ATOM   1680  CD  PRO A 273      45.466   5.317  -4.498  1.00291.26           C
ATOM   1681  CB  PRO A 273      47.831   5.190  -4.869  1.00291.26           C
ATOM   1682  CG  PRO A 273      46.505   5.307  -5.621  1.00291.26           C
ATOM   1683  C   PRO A 273      48.196   4.869  -2.386  1.00291.26           C
ATOM   1684  O   PRO A 273      48.007   6.025  -2.056  1.00291.26           O
ATOM   1685  N   ILE A 274      49.224   4.165  -1.889  1.00171.35           N
ATOM   1686  CA  ILE A 274      49.660   4.288  -0.517  1.00171.35           C
ATOM   1687  CB  ILE A 274      50.977   3.624  -0.223  1.00171.35           C
ATOM   1688  CG2 ILE A 274      52.117   4.437  -0.852  1.00171.35           C
ATOM   1689  CG1 ILE A 274      51.138   3.451   1.298  1.00171.35           C
ATOM   1690  CD1 ILE A 274      52.307   2.548   1.688  1.00171.35           C
ATOM   1691  C   ILE A 274      49.715   5.680   0.057  1.00171.35           C
ATOM   1692  O   ILE A 274      49.425   5.770   1.244  1.00171.35           O
ATOM   1693  N   LEU A 275      50.111   6.771  -0.648  1.00227.10           N
ATOM   1694  CA  LEU A 275      50.024   8.074  -0.008  1.00227.10           C
ATOM   1695  CB  LEU A 275      50.778   9.245  -0.663  1.00227.10           C
ATOM   1696  CG  LEU A 275      52.285   9.281  -0.446  1.00227.10           C
ATOM   1697  CD1 LEU A 275      52.633   9.372   1.049  1.00227.10           C
ATOM   1698  CD2 LEU A 275      52.961   8.140  -1.202  1.00227.10           C
ATOM   1699  C   LEU A 275      48.610   8.559  -0.099  1.00227.10           C
ATOM   1700  O   LEU A 275      48.085   8.672  -1.208  1.00227.10           O
ATOM   1701  N   PRO A 276      47.971   8.837   1.024  1.00109.59           N
ATOM   1702  CA  PRO A 276      46.630   9.344   0.974  1.00109.59           C
ATOM   1703  CD  PRO A 276      48.156   8.034   2.221  1.00109.59           C
ATOM   1704  CB  PRO A 276      45.820   8.538   1.984  1.00109.59           C
ATOM   1705  CG  PRO A 276      46.864   8.160   3.036  1.00109.59           C
ATOM   1706  C   PRO A 276      46.614  10.794   1.330  1.00109.59           C
ATOM   1707  O   PRO A 276      47.640  11.332   1.744  1.00109.59           O
ATOM   1708  N   ARG A 277      45.429  11.424   1.222  1.00171.84           N
ATOM   1709  CA  ARG A 277      45.265  12.790   1.607  1.00171.84           C
ATOM   1710  CB  ARG A 277      43.881  13.361   1.257  1.00171.84           C
ATOM   1711  CG  ARG A 277      43.784  14.866   1.516  1.00171.84           C
ATOM   1712  CD  ARG A 277      42.493  15.513   1.011  1.00171.84           C
ATOM   1713  NE  ARG A 277      41.410  15.175   1.976  1.00171.84           N
ATOM   1714  CZ  ARG A 277      40.273  15.929   2.008  1.00171.84           C
ATOM   1715  NH1 ARG A 277      40.134  16.989   1.158  1.00171.84           N
ATOM   1716  NH2 ARG A 277      39.277  15.625   2.890  1.00171.84           N
ATOM   1717  C   ARG A 277      45.451  12.883   3.089  1.00171.84           C
ATOM   1718  O   ARG A 277      46.012  13.855   3.592  1.00171.84           O
ATOM   1719  N   TYR A 278      44.986  11.858   3.830  1.00 93.57           N
ATOM   1720  CA  TYR A 278      45.084  11.862   5.261  1.00 93.57           C
ATOM   1721  CB  TYR A 278      44.522  10.586   5.915  1.00 93.57           C
ATOM   1722  CG  TYR A 278      43.042  10.553   5.752  1.00 93.57           C
ATOM   1723  CD1 TYR A 278      42.467  10.092   4.591  1.00 93.57           C
ATOM   1724  CD2 TYR A 278      42.228  10.977   6.777  1.00 93.57           C
ATOM   1725  CE1 TYR A 278      41.099  10.060   4.454  1.00 93.57           C
ATOM   1726  CE2 TYR A 278      40.861  10.947   6.647  1.00 93.57           C
ATOM   1727  CZ  TYR A 278      40.294  10.489   5.483  1.00 93.57           C
ATOM   1728  OH  TYR A 278      38.890  10.456   5.345  1.00 93.57           O
ATOM   1729  C   TYR A 278      46.528  11.913   5.648  1.00 93.57           C
ATOM   1730  O   TYR A 278      46.904  12.641   6.565  1.00 93.57           O
ATOM   1731  N   VAL A 279      47.384  11.120   4.979  1.00108.98           N
ATOM   1732  CA  VAL A 279      48.763  11.118   5.370  1.00108.98           C
ATOM   1733  CB  VAL A 279      49.621  10.079   4.708  1.00108.98           C
ATOM   1734  CG1 VAL A 279      49.066   8.687   5.049  1.00108.98           C
ATOM   1735  CG2 VAL A 279      49.756  10.402   3.214  1.00108.98           C
ATOM   1736  C   VAL A 279      49.387  12.441   5.074  1.00108.98           C
ATOM   1737  O   VAL A 279      50.176  12.945   5.867  1.00108.98           O
ATOM   1738  N   MET A 280      49.044  13.044   3.922  1.00123.63           N
ATOM   1739  CA  MET A 280      49.671  14.268   3.518  1.00123.63           C
ATOM   1740  CB  MET A 280      49.188  14.730   2.133  1.00123.63           C
ATOM   1741  CG  MET A 280      49.511  13.722   1.022  1.00123.63           C
ATOM   1742  SD  MET A 280      51.282  13.491   0.688  1.00123.63           S
ATOM   1743  CE  MET A 280      51.502  15.119  -0.084  1.00123.63           C
ATOM   1744  C   MET A 280      49.360  15.333   4.528  1.00123.63           C
ATOM   1745  O   MET A 280      50.229  16.130   4.877  1.00123.63           O
ATOM   1746  N   VAL A 281      48.112  15.379   5.035  1.00 91.84           N
ATOM   1747  CA  VAL A 281      47.768  16.402   5.983  1.00 91.84           C
ATOM   1748  CB  VAL A 281      46.313  16.423   6.365  1.00 91.84           C
ATOM   1749  CG1 VAL A 281      45.479  16.652   5.093  1.00 91.84           C
ATOM   1750  CG2 VAL A 281      45.961  15.146   7.142  1.00 91.84           C
ATOM   1751  C   VAL A 281      48.567  16.206   7.232  1.00 91.84           C
ATOM   1752  O   VAL A 281      49.056  17.169   7.820  1.00 91.84           O
ATOM   1753  N   LYS A 282      48.735  14.943   7.665  1.00 77.11           N
ATOM   1754  CA  LYS A 282      49.439  14.673   8.885  1.00 77.11           C
ATOM   1755  CB  LYS A 282      49.466  13.184   9.265  1.00 77.11           C
ATOM   1756  CG  LYS A 282      50.219  12.933  10.573  1.00 77.11           C
ATOM   1757  CD  LYS A 282      49.561  13.589  11.790  1.00 77.11           C
ATOM   1758  CE  LYS A 282      50.343  13.392  13.090  1.00 77.11           C
ATOM   1759  NZ  LYS A 282      49.711  14.171  14.179  1.00 77.11           N
ATOM   1760  C   LYS A 282      50.859  15.141   8.762  1.00 77.11           C
ATOM   1761  O   LYS A 282      51.409  15.680   9.721  1.00 77.11           O
ATOM   1762  N   TYR A 283      51.495  14.945   7.585  1.00 56.04           N
ATOM   1763  CA  TYR A 283      52.863  15.358   7.401  1.00 56.04           C
ATOM   1764  CB  TYR A 283      53.468  15.033   6.019  1.00 56.04           C
ATOM   1765  CG  TYR A 283      53.628  13.562   5.829  1.00 56.04           C
ATOM   1766  CD1 TYR A 283      54.631  12.876   6.474  1.00 56.04           C
ATOM   1767  CD2 TYR A 283      52.771  12.862   5.012  1.00 56.04           C
ATOM   1768  CE1 TYR A 283      54.780  11.519   6.298  1.00 56.04           C
ATOM   1769  CE2 TYR A 283      52.912  11.508   4.831  1.00 56.04           C
ATOM   1770  CZ  TYR A 283      53.919  10.832   5.475  1.00 56.04           C
ATOM   1771  OH  TYR A 283      54.067   9.441   5.291  1.00 56.04           O
ATOM   1772  C   TYR A 283      52.936  16.847   7.511  1.00 56.04           C
ATOM   1773  O   TYR A 283      53.825  17.402   8.153  1.00 56.04           O
ATOM   1774  N   TRP A 284      51.980  17.540   6.880  0.50 85.10           N
ATOM   1775  CA  TRP A 284      51.981  18.968   6.889  0.50 85.10           C
ATOM   1776  CB  TRP A 284      50.824  19.541   6.057  0.50 85.10           C
ATOM   1777  CG  TRP A 284      50.989  19.257   4.583  0.50 85.10           C
ATOM   1778  CD2 TRP A 284      49.911  19.202   3.636  1.00 85.10           C
ATOM   1779  CD1 TRP A 284      52.129  18.980   3.886  1.00 85.10           C
ATOM   1780  NE1 TRP A 284      51.830  18.761   2.562  1.00 85.10           N
ATOM   1781  CE2 TRP A 284      50.468  18.892   2.395  1.00 85.10           C
ATOM   1782  CE3 TRP A 284      48.568  19.388   3.789  1.00 85.10           C
ATOM   1783  CZ2 TRP A 284      49.685  18.766   1.282  1.00 85.10           C
ATOM   1784  CZ3 TRP A 284      47.782  19.263   2.665  1.00 85.10           C
ATOM   1785  CH2 TRP A 284      48.330  18.958   1.437  1.00 85.10           C
ATOM   1786  C   TRP A 284      51.837  19.403   8.319  0.50 85.10           C
ATOM   1787  O   TRP A 284      52.378  20.427   8.729  0.50 85.10           O
ATOM   1788  N   VAL A 285      51.065  18.649   9.121  1.00 43.97           N
ATOM   1789  CA  VAL A 285      50.850  19.014  10.495  1.00 43.97           C
ATOM   1790  CB  VAL A 285      49.860  18.110  11.172  1.00 43.97           C
ATOM   1791  CG1 VAL A 285      49.737  18.530  12.647  1.00 43.97           C
ATOM   1792  CG2 VAL A 285      48.536  18.159  10.392  1.00 43.97           C
ATOM   1793  C   VAL A 285      52.114  18.949  11.309  1.00 43.97           C
ATOM   1794  O   VAL A 285      52.467  19.913  11.986  1.00 43.97           O
ATOM   1795  N   ASP A 286      52.837  17.812  11.274  1.00107.37           N
ATOM   1796  CA  ASP A 286      53.991  17.678  12.121  1.00107.37           C
ATOM   1797  CB  ASP A 286      54.521  16.232  12.227  1.00107.37           C
ATOM   1798  CG  ASP A 286      54.853  15.684  10.850  1.00107.37           C
ATOM   1799  OD1 ASP A 286      53.933  15.666   9.993  1.00107.37           O
ATOM   1800  OD2 ASP A 286      56.022  15.265  10.638  1.00107.37           O
ATOM   1801  C   ASP A 286      55.097  18.599  11.696  1.00107.37           C
ATOM   1802  O   ASP A 286      55.834  19.121  12.532  1.00107.37           O
ATOM   1803  N   TYR A 287      55.266  18.778  10.375  1.00101.00           N
ATOM   1804  CA  TYR A 287      56.315  19.570   9.795  1.00101.00           C
ATOM   1805  CB  TYR A 287      56.418  19.242   8.291  1.00101.00           C
ATOM   1806  CG  TYR A 287      57.588  19.898   7.647  1.00101.00           C
ATOM   1807  CD1 TYR A 287      58.862  19.648   8.097  1.00101.00           C
ATOM   1808  CD2 TYR A 287      57.418  20.707   6.548  1.00101.00           C
ATOM   1809  CE1 TYR A 287      59.945  20.233   7.489  1.00101.00           C
ATOM   1810  CE2 TYR A 287      58.498  21.294   5.934  1.00101.00           C
ATOM   1811  CZ  TYR A 287      59.766  21.061   6.409  1.00101.00           C
ATOM   1812  OH  TYR A 287      60.882  21.659   5.784  1.00101.00           O
ATOM   1813  C   TYR A 287      56.161  21.063   9.986  1.00101.00           C
ATOM   1814  O   TYR A 287      57.103  21.729  10.415  1.00101.00           O
ATOM   1815  N   PHE A 288      54.961  21.622   9.710  1.00 75.86           N
ATOM   1816  CA  PHE A 288      54.764  23.053   9.641  1.00 75.86           C
ATOM   1817  CB  PHE A 288      53.666  23.449   8.639  1.00 75.86           C
ATOM   1818  CG  PHE A 288      54.073  23.017   7.273  1.00 75.86           C
ATOM   1819  CD1 PHE A 288      53.948  21.702   6.892  1.00 75.86           C
ATOM   1820  CD2 PHE A 288      54.563  23.926   6.366  1.00 75.86           C
ATOM   1821  CE1 PHE A 288      54.309  21.283   5.637  1.00 75.86           C
ATOM   1822  CE2 PHE A 288      54.928  23.518   5.106  1.00 75.86           C
ATOM   1823  CZ  PHE A 288      54.800  22.198   4.744  1.00 75.86           C
ATOM   1824  C   PHE A 288      54.360  23.684  10.941  1.00 75.86           C
ATOM   1825  O   PHE A 288      53.720  23.068  11.791  1.00 75.86           O
ATOM   1826  N   LYS A 289      54.795  24.956  11.114  1.00140.00           N
ATOM   1827  CA  LYS A 289      54.484  25.826  12.218  1.00140.00           C
ATOM   1828  CB  LYS A 289      55.396  27.064  12.250  1.00140.00           C
ATOM   1829  CG  LYS A 289      55.105  28.023  13.405  1.00140.00           C
ATOM   1830  CD  LYS A 289      56.186  29.090  13.599  1.00140.00           C
ATOM   1831  CE  LYS A 289      56.398  29.976  12.369  1.00140.00           C
ATOM   1832  NZ  LYS A 289      55.202  30.814  12.132  1.00140.00           N
ATOM   1833  C   LYS A 289      53.069  26.331  12.142  1.00140.00           C
ATOM   1834  O   LYS A 289      52.348  26.310  13.139  1.00140.00           O
ATOM   1835  N   GLY A 290      52.619  26.792  10.952  1.00 28.65           N
ATOM   1836  CA  GLY A 290      51.306  27.380  10.902  1.00 28.65           C
ATOM   1837  C   GLY A 290      50.757  27.297   9.510  1.00 28.65           C
ATOM   1838  O   GLY A 290      51.448  26.930   8.562  1.00 28.65           O
ATOM   1839  N   ASN A 291      49.470  27.675   9.377  1.00 52.28           N
ATOM   1840  CA  ASN A 291      48.716  27.632   8.155  1.00 52.28           C
ATOM   1841  CB  ASN A 291      47.249  28.048   8.357  1.00 52.28           C
ATOM   1842  CG  ASN A 291      46.585  27.004   9.243  1.00 52.28           C
ATOM   1843  OD1 ASN A 291      45.592  27.281   9.914  1.00 52.28           O
ATOM   1844  ND2 ASN A 291      47.153  25.768   9.254  1.00 52.28           N
ATOM   1845  C   ASN A 291      49.319  28.584   7.172  1.00 52.28           C
ATOM   1846  O   ASN A 291      49.317  28.343   5.966  1.00 52.28           O
ATOM   1847  N   TYR A 292      49.864  29.701   7.674  1.00 49.56           N
ATOM   1848  CA  TYR A 292      50.407  30.731   6.840  1.00 49.56           C
ATOM   1849  CB  TYR A 292      50.952  31.910   7.664  1.00 49.56           C
ATOM   1850  CG  TYR A 292      51.172  33.069   6.753  1.00 49.56           C
ATOM   1851  CD1 TYR A 292      50.113  33.875   6.401  1.00 49.56           C
ATOM   1852  CD2 TYR A 292      52.422  33.360   6.260  1.00 49.56           C
ATOM   1853  CE1 TYR A 292      50.293  34.951   5.565  1.00 49.56           C
ATOM   1854  CE2 TYR A 292      52.609  34.435   5.423  1.00 49.56           C
ATOM   1855  CZ  TYR A 292      51.545  35.232   5.075  1.00 49.56           C
ATOM   1856  OH  TYR A 292      51.739  36.335   4.217  1.00 49.56           O
ATOM   1857  C   TYR A 292      51.536  30.132   6.054  1.00 49.56           C
ATOM   1858  O   TYR A 292      51.763  30.488   4.899  1.00 49.56           O
ATOM   1859  N   ASP A 293      52.260  29.184   6.676  1.00 61.20           N
ATOM   1860  CA  ASP A 293      53.434  28.548   6.144  1.00 61.20           C
ATOM   1861  CB  ASP A 293      54.055  27.531   7.121  1.00 61.20           C
ATOM   1862  CG  ASP A 293      54.640  28.300   8.298  1.00 61.20           C
ATOM   1863  OD1 ASP A 293      54.691  29.556   8.211  1.00 61.20           O
ATOM   1864  OD2 ASP A 293      55.043  27.647   9.298  1.00 61.20           O
ATOM   1865  C   ASP A 293      53.126  27.808   4.875  1.00 61.20           C
ATOM   1866  O   ASP A 293      54.014  27.597   4.054  1.00 61.20           O
ATOM   1867  N   PHE A 294      51.867  27.392   4.661  1.00 72.77           N
ATOM   1868  CA  PHE A 294      51.543  26.580   3.519  1.00 72.77           C
ATOM   1869  CB  PHE A 294      50.047  26.218   3.458  1.00 72.77           C
ATOM   1870  CG  PHE A 294      49.796  25.224   4.546  1.00 72.77           C
ATOM   1871  CD1 PHE A 294      49.598  25.623   5.848  1.00 72.77           C
ATOM   1872  CD2 PHE A 294      49.758  23.879   4.261  1.00 72.77           C
ATOM   1873  CE1 PHE A 294      49.370  24.703   6.845  1.00 72.77           C
ATOM   1874  CE2 PHE A 294      49.530  22.953   5.252  1.00 72.77           C
ATOM   1875  CZ  PHE A 294      49.332  23.363   6.548  1.00 72.77           C
ATOM   1876  C   PHE A 294      51.942  27.269   2.240  1.00 72.77           C
ATOM   1877  O   PHE A 294      52.336  26.609   1.279  1.00 72.77           O
ATOM   1878  N   VAL A 295      51.769  28.601   2.170  1.00 76.98           N
ATOM   1879  CA  VAL A 295      52.090  29.443   1.044  1.00 76.98           C
ATOM   1880  CB  VAL A 295      51.424  30.785   1.145  1.00 76.98           C
ATOM   1881  CG1 VAL A 295      51.847  31.645  -0.058  1.00 76.98           C
ATOM   1882  CG2 VAL A 295      49.905  30.567   1.253  1.00 76.98           C
ATOM   1883  C   VAL A 295      53.569  29.696   0.870  1.00 76.98           C
ATOM   1884  O   VAL A 295      54.011  29.969  -0.243  1.00 76.98           O
ATOM   1885  N   GLN A 296      54.376  29.661   1.952  1.00114.38           N
ATOM   1886  CA  GLN A 296      55.759  30.077   1.882  1.00114.38           C
ATOM   1887  CB  GLN A 296      56.484  30.035   3.236  1.00114.38           C
ATOM   1888  CG  GLN A 296      56.611  28.639   3.836  1.00114.38           C
ATOM   1889  CD  GLN A 296      57.337  28.814   5.158  1.00114.38           C
ATOM   1890  OE1 GLN A 296      58.464  29.306   5.205  1.00114.38           O
ATOM   1891  NE2 GLN A 296      56.666  28.416   6.272  1.00114.38           N
ATOM   1892  C   GLN A 296      56.553  29.297   0.872  1.00114.38           C
ATOM   1893  O   GLN A 296      56.331  28.111   0.641  1.00114.38           O
ATOM   1894  N   ALA A 297      57.527  29.989   0.241  1.00 44.22           N
ATOM   1895  CA  ALA A 297      58.350  29.467  -0.820  1.00 44.22           C
ATOM   1896  CB  ALA A 297      59.313  30.522  -1.393  1.00 44.22           C
ATOM   1897  C   ALA A 297      59.183  28.312  -0.351  1.00 44.22           C
ATOM   1898  O   ALA A 297      59.341  27.322  -1.065  1.00 44.22           O
ATOM   1899  N   MET A 298      59.725  28.391   0.875  1.00 71.47           N
ATOM   1900  CA  MET A 298      60.599  27.359   1.349  1.00 71.47           C
ATOM   1901  CB  MET A 298      61.137  27.628   2.764  1.00 71.47           C
ATOM   1902  CG  MET A 298      62.162  28.763   2.804  1.00 71.47           C
ATOM   1903  SD  MET A 298      61.474  30.417   2.503  1.00 71.47           S
ATOM   1904  CE  MET A 298      60.673  30.544   4.127  1.00 71.47           C
ATOM   1905  C   MET A 298      59.848  26.066   1.373  1.00 71.47           C
ATOM   1906  O   MET A 298      60.450  25.004   1.234  1.00 71.47           O
ATOM   1907  N   ILE A 299      58.547  26.099   1.714  1.00179.54           N
ATOM   1908  CA  ILE A 299      57.742  24.910   1.616  1.00179.54           C
ATOM   1909  CB  ILE A 299      56.555  24.847   2.524  1.00179.54           C
ATOM   1910  CG2 ILE A 299      55.588  25.999   2.214  1.00179.54           C
ATOM   1911  CG1 ILE A 299      55.931  23.458   2.334  1.00179.54           C
ATOM   1912  CD1 ILE A 299      56.896  22.325   2.682  1.00179.54           C
ATOM   1913  C   ILE A 299      57.254  24.651   0.221  1.00179.54           C
ATOM   1914  O   ILE A 299      57.184  23.501  -0.212  1.00179.54           O
ATOM   1915  N   VAL A 300      56.827  25.715  -0.487  1.00 92.36           N
ATOM   1916  CA  VAL A 300      56.292  25.581  -1.813  1.00 92.36           C
ATOM   1917  CB  VAL A 300      55.042  26.389  -2.014  1.00 92.36           C
ATOM   1918  CG1 VAL A 300      54.555  26.174  -3.459  1.00 92.36           C
ATOM   1919  CG2 VAL A 300      54.034  26.127  -0.880  1.00 92.36           C
ATOM   1920  C   VAL A 300      57.256  26.270  -2.718  1.00 92.36           C
ATOM   1921  O   VAL A 300      57.121  27.466  -2.968  1.00 92.36           O
ATOM   1922  N   ASN A 301      58.212  25.531  -3.297  1.00 67.24           N
ATOM   1923  CA  ASN A 301      59.194  26.143  -4.140  1.00 67.24           C
ATOM   1924  CB  ASN A 301      60.251  25.148  -4.650  1.00 67.24           C
ATOM   1925  CG  ASN A 301      61.095  24.707  -3.465  1.00 67.24           C
ATOM   1926  OD1 ASN A 301      61.156  23.525  -3.130  1.00 67.24           O
ATOM   1927  ND2 ASN A 301      61.769  25.687  -2.806  1.00 67.24           N
ATOM   1928  C   ASN A 301      58.497  26.699  -5.340  1.00 67.24           C
ATOM   1929  O   ASN A 301      58.950  27.675  -5.936  1.00 67.24           O
ATOM   1930  N   ASN A 302      57.368  26.079  -5.724  1.00 58.53           N
ATOM   1931  CA  ASN A 302      56.655  26.444  -6.912  1.00 58.53           C
ATOM   1932  CB  ASN A 302      55.393  25.591  -7.129  1.00 58.53           C
ATOM   1933  CG  ASN A 302      55.831  24.144  -7.309  1.00 58.53           C
ATOM   1934  OD1 ASN A 302      56.880  23.743  -6.809  1.00 58.53           O
ATOM   1935  ND2 ASN A 302      55.015  23.341  -8.043  1.00 58.53           N
ATOM   1936  C   ASN A 302      56.231  27.881  -6.837  1.00 58.53           C
ATOM   1937  O   ASN A 302      56.256  28.587  -7.842  1.00 58.53           O
ATOM   1938  N   HIS A 303      55.824  28.351  -5.643  1.00 71.06           N
ATOM   1939  CA  HIS A 303      55.368  29.703  -5.451  1.00 71.06           C
ATOM   1940  ND1 HIS A 303      52.274  30.022  -4.638  1.00 71.06           N
ATOM   1941  CG  HIS A 303      53.333  29.508  -3.922  1.00 71.06           C
ATOM   1942  CB  HIS A 303      54.749  29.989  -4.068  1.00 71.06           C
ATOM   1943  NE2 HIS A 303      51.432  28.469  -3.289  1.00 71.06           N
ATOM   1944  CD2 HIS A 303      52.799  28.561  -3.102  1.00 71.06           C
ATOM   1945  CE1 HIS A 303      51.162  29.365  -4.220  1.00 71.06           C
ATOM   1946  C   HIS A 303      56.484  30.688  -5.636  1.00 71.06           C
ATOM   1947  O   HIS A 303      56.231  31.843  -5.967  1.00 71.06           O
ATOM   1948  N   THR A 304      57.745  30.282  -5.403  1.00 76.43           N
ATOM   1949  CA  THR A 304      58.844  31.207  -5.427  1.00 76.43           C
ATOM   1950  CB  THR A 304      60.181  30.542  -5.259  1.00 76.43           C
ATOM   1951  OG1 THR A 304      60.232  29.861  -4.015  1.00 76.43           O
ATOM   1952  CG2 THR A 304      61.286  31.606  -5.323  1.00 76.43           C
ATOM   1953  C   THR A 304      58.878  31.983  -6.702  1.00 76.43           C
ATOM   1954  O   THR A 304      58.843  31.439  -7.802  1.00 76.43           O
ATOM   1955  N   SER A 305      58.914  33.316  -6.535  1.00238.14           N
ATOM   1956  CA  SER A 305      59.019  34.308  -7.561  1.00238.14           C
ATOM   1957  CB  SER A 305      58.323  33.913  -8.875  1.00238.14           C
ATOM   1958  OG  SER A 305      58.468  34.952  -9.832  1.00238.14           O
ATOM   1959  C   SER A 305      58.262  35.428  -6.964  1.00238.14           C
ATOM   1960  O   SER A 305      57.042  35.460  -7.103  1.00238.14           O
ATOM   1961  N   LEU A 306      58.995  36.385  -6.354  1.00213.55           N
ATOM   1962  CA  LEU A 306      58.465  37.416  -5.504  1.00213.55           C
ATOM   1963  CB  LEU A 306      59.532  38.144  -4.667  1.00213.55           C
ATOM   1964  CG  LEU A 306      60.229  37.259  -3.619  1.00213.55           C
ATOM   1965  CD1 LEU A 306      61.274  38.064  -2.829  1.00213.55           C
ATOM   1966  CD2 LEU A 306      59.211  36.555  -2.707  1.00213.55           C
ATOM   1967  C   LEU A 306      57.709  38.474  -6.227  1.00213.55           C
ATOM   1968  O   LEU A 306      57.888  38.716  -7.419  1.00213.55           O
ATOM   1969  N   ASP A 307      56.806  39.111  -5.454  1.00145.50           N
ATOM   1970  CA  ASP A 307      55.977  40.203  -5.864  1.00145.50           C
ATOM   1971  CB  ASP A 307      54.647  40.271  -5.095  1.00145.50           C
ATOM   1972  CG  ASP A 307      53.840  39.030  -5.435  1.00145.50           C
ATOM   1973  OD1 ASP A 307      54.199  38.345  -6.429  1.00145.50           O
ATOM   1974  OD2 ASP A 307      52.859  38.743  -4.698  1.00145.50           O
ATOM   1975  C   ASP A 307      56.722  41.453  -5.523  1.00145.50           C
ATOM   1976  O   ASP A 307      57.928  41.428  -5.280  1.00145.50           O
ATOM   1977  N   VAL A 308      56.000  42.590  -5.514  1.00116.20           N
ATOM   1978  CA  VAL A 308      56.577  43.861  -5.195  1.00116.20           C
ATOM   1979  CB  VAL A 308      56.294  44.923  -6.218  1.00116.20           C
ATOM   1980  CG1 VAL A 308      54.775  45.156  -6.265  1.00116.20           C
ATOM   1981  CG2 VAL A 308      57.107  46.180  -5.864  1.00116.20           C
ATOM   1982  C   VAL A 308      55.952  44.300  -3.913  1.00116.20           C
ATOM   1983  O   VAL A 308      54.900  43.798  -3.519  1.00116.20           O
ATOM   1984  N   GLU A 309      56.598  45.248  -3.211  1.00269.01           N
ATOM   1985  CA  GLU A 309      56.069  45.658  -1.947  1.00269.01           C
ATOM   1986  CB  GLU A 309      56.889  46.743  -1.231  1.00269.01           C
ATOM   1987  CG  GLU A 309      56.275  47.140   0.113  1.00269.01           C
ATOM   1988  CD  GLU A 309      56.916  48.440   0.571  1.00269.01           C
ATOM   1989  OE1 GLU A 309      57.011  49.375  -0.267  1.00269.01           O
ATOM   1990  OE2 GLU A 309      57.313  48.518   1.764  1.00269.01           O
ATOM   1991  C   GLU A 309      54.716  46.246  -2.151  1.00269.01           C
ATOM   1992  O   GLU A 309      54.480  46.983  -3.105  1.00269.01           O
ATOM   1993  N   GLU A 310      53.796  45.871  -1.241  1.00378.03           N
ATOM   1994  CA  GLU A 310      52.447  46.340  -1.118  1.00378.03           C
ATOM   1995  CB  GLU A 310      51.729  46.754  -2.421  1.00378.03           C
ATOM   1996  CG  GLU A 310      52.041  48.188  -2.865  1.00378.03           C
ATOM   1997  CD  GLU A 310      51.523  49.145  -1.798  1.00378.03           C
ATOM   1998  OE1 GLU A 310      50.509  48.803  -1.134  1.00378.03           O
ATOM   1999  OE2 GLU A 310      52.131  50.237  -1.638  1.00378.03           O
ATOM   2000  C   GLU A 310      51.678  45.234  -0.483  1.00378.03           C
ATOM   2001  O   GLU A 310      51.939  44.058  -0.731  1.00378.03           O
ATOM   2002  N   ALA A 311      50.707  45.597   0.372  1.00267.36           N
ATOM   2003  CA  ALA A 311      49.917  44.611   1.041  1.00267.36           C
ATOM   2004  CB  ALA A 311      50.043  44.657   2.573  1.00267.36           C
ATOM   2005  C   ALA A 311      48.504  44.925   0.697  1.00267.36           C
ATOM   2006  O   ALA A 311      48.198  46.046   0.293  1.00267.36           O
ATOM   2007  N   ALA A 312      47.608  43.927   0.822  1.00214.78           N
ATOM   2008  CA  ALA A 312      46.242  44.181   0.486  1.00214.78           C
ATOM   2009  CB  ALA A 312      45.314  42.977   0.729  1.00214.78           C
ATOM   2010  C   ALA A 312      45.791  45.298   1.361  1.00214.78           C
ATOM   2011  O   ALA A 312      46.017  45.291   2.570  1.00214.78           O
ATOM   2012  N   ALA A 313      45.145  46.303   0.747  1.00 41.60           N
ATOM   2013  CA  ALA A 313      44.710  47.447   1.484  1.00 41.60           C
ATOM   2014  CB  ALA A 313      44.014  48.495   0.599  1.00 41.60           C
ATOM   2015  C   ALA A 313      43.716  46.978   2.485  1.00 41.60           C
ATOM   2016  O   ALA A 313      43.733  47.396   3.641  1.00 41.60           O
ATOM   2017  N   VAL A 314      42.830  46.064   2.055  1.00 47.32           N
ATOM   2018  CA  VAL A 314      41.802  45.587   2.923  1.00 47.32           C
ATOM   2019  CB  VAL A 314      40.736  44.815   2.204  1.00 47.32           C
ATOM   2020  CG1 VAL A 314      39.756  44.242   3.241  1.00 47.32           C
ATOM   2021  CG2 VAL A 314      40.083  45.745   1.167  1.00 47.32           C
ATOM   2022  C   VAL A 314      42.421  44.682   3.932  1.00 47.32           C
ATOM   2023  O   VAL A 314      43.335  43.916   3.631  1.00 47.32           O
ATOM   2024  N   ARG A 315      41.936  44.780   5.183  1.00259.47           N
ATOM   2025  CA  ARG A 315      42.423  43.929   6.222  1.00259.47           C
ATOM   2026  CB  ARG A 315      42.465  44.606   7.603  1.00259.47           C
ATOM   2027  CG  ARG A 315      43.561  45.662   7.747  1.00259.47           C
ATOM   2028  CD  ARG A 315      44.649  45.280   8.753  1.00259.47           C
ATOM   2029  NE  ARG A 315      45.287  44.017   8.285  1.00259.47           N
ATOM   2030  CZ  ARG A 315      46.407  43.554   8.913  1.00259.47           C
ATOM   2031  NH1 ARG A 315      46.944  44.262   9.949  1.00259.47           N
ATOM   2032  NH2 ARG A 315      46.988  42.386   8.509  1.00259.47           N
ATOM   2033  C   ARG A 315      41.443  42.815   6.322  1.00259.47           C
ATOM   2034  O   ARG A 315      40.245  43.041   6.483  1.00259.47           O
ATOM   2035  N   ALA A 316      41.931  41.570   6.199  1.00268.50           N
ATOM   2036  CA  ALA A 316      41.036  40.461   6.296  1.00268.50           C
ATOM   2037  CB  ALA A 316      40.661  39.855   4.933  1.00268.50           C
ATOM   2038  C   ALA A 316      41.741  39.398   7.064  1.00268.50           C
ATOM   2039  O   ALA A 316      42.965  39.289   7.015  1.00268.50           O
ATOM   2040  N   ARG A 317      40.974  38.594   7.821  1.00301.93           N
ATOM   2041  CA  ARG A 317      41.589  37.515   8.527  1.00301.93           C
ATOM   2042  CB  ARG A 317      40.678  36.863   9.581  1.00301.93           C
ATOM   2043  CG  ARG A 317      40.299  37.800  10.731  1.00301.93           C
ATOM   2044  CD  ARG A 317      41.223  37.704  11.947  1.00301.93           C
ATOM   2045  NE  ARG A 317      42.525  38.330  11.579  1.00301.93           N
ATOM   2046  CZ  ARG A 317      43.243  39.008  12.523  1.00301.93           C
ATOM   2047  NH1 ARG A 317      42.755  39.133  13.791  1.00301.93           N
ATOM   2048  NH2 ARG A 317      44.448  39.561  12.199  1.00301.93           N
ATOM   2049  C   ARG A 317      41.878  36.495   7.483  1.00301.93           C
ATOM   2050  O   ARG A 317      41.138  36.377   6.508  1.00301.93           O
ATOM   2051  N   LEU A 318      42.975  35.733   7.638  1.00204.70           N
ATOM   2052  CA  LEU A 318      43.256  34.788   6.604  1.00204.70           C
ATOM   2053  CB  LEU A 318      44.731  34.357   6.534  1.00204.70           C
ATOM   2054  CG  LEU A 318      45.676  35.490   6.096  1.00204.70           C
ATOM   2055  CD1 LEU A 318      45.374  35.934   4.655  1.00204.70           C
ATOM   2056  CD2 LEU A 318      45.660  36.654   7.099  1.00204.70           C
ATOM   2057  C   LEU A 318      42.444  33.571   6.866  1.00204.70           C
ATOM   2058  O   LEU A 318      42.755  32.774   7.750  1.00204.70           O
ATOM   2059  N   ASN A 319      41.352  33.415   6.099  1.00103.32           N
ATOM   2060  CA  ASN A 319      40.558  32.239   6.244  1.00103.32           C
ATOM   2061  CB  ASN A 319      39.257  32.262   5.415  1.00103.32           C
ATOM   2062  CG  ASN A 319      39.602  32.283   3.933  1.00103.32           C
ATOM   2063  OD1 ASN A 319      40.392  33.107   3.474  1.00103.32           O
ATOM   2064  ND2 ASN A 319      38.997  31.341   3.161  1.00103.32           N
ATOM   2065  C   ASN A 319      41.407  31.118   5.756  1.00103.32           C
ATOM   2066  O   ASN A 319      41.417  30.030   6.331  1.00103.32           O
ATOM   2067  N   TRP A 320      42.169  31.374   4.675  1.00246.15           N
ATOM   2068  CA  TRP A 320      42.974  30.333   4.121  1.00246.15           C
ATOM   2069  CB  TRP A 320      42.210  29.448   3.123  1.00246.15           C
ATOM   2070  CG  TRP A 320      42.925  28.169   2.760  1.00246.15           C
ATOM   2071  CD2 TRP A 320      42.752  26.940   3.482  1.00246.15           C
ATOM   2072  CD1 TRP A 320      43.807  27.905   1.752  1.00246.15           C
ATOM   2073  NE1 TRP A 320      44.191  26.585   1.799  1.00246.15           N
ATOM   2074  CE2 TRP A 320      43.549  25.980   2.860  1.00246.15           C
ATOM   2075  CE3 TRP A 320      41.989  26.635   4.573  1.00246.15           C
ATOM   2076  CZ2 TRP A 320      43.595  24.695   3.323  1.00246.15           C
ATOM   2077  CZ3 TRP A 320      42.039  25.339   5.038  1.00246.15           C
ATOM   2078  CH2 TRP A 320      42.827  24.387   4.425  1.00246.15           C
ATOM   2079  C   TRP A 320      44.109  30.976   3.388  1.00246.15           C
ATOM   2080  O   TRP A 320      45.120  31.350   3.980  1.00246.15           O
ATOM   2081  N   THR A 321      43.944  31.122   2.057  1.00238.54           N
ATOM   2082  CA  THR A 321      44.962  31.608   1.170  1.00238.54           C
ATOM   2083  CB  THR A 321      44.503  31.712  -0.254  1.00238.54           C
ATOM   2084  OG1 THR A 321      43.451  32.659  -0.359  1.00238.54           O
ATOM   2085  CG2 THR A 321      44.015  30.327  -0.713  1.00238.54           C
ATOM   2086  C   THR A 321      45.436  32.961   1.589  1.00238.54           C
ATOM   2087  O   THR A 321      44.801  33.657   2.381  1.00238.54           O
ATOM   2088  N   SER A 322      46.615  33.338   1.050  1.00173.78           N
ATOM   2089  CA  SER A 322      47.313  34.548   1.370  1.00173.78           C
ATOM   2090  CB  SER A 322      48.842  34.411   1.267  1.00173.78           C
ATOM   2091  OG  SER A 322      49.314  33.476   2.226  1.00173.78           O
ATOM   2092  C   SER A 322      46.903  35.669   0.464  1.00173.78           C
ATOM   2093  O   SER A 322      45.902  35.598  -0.248  1.00173.78           O
ATOM   2094  N   LEU A 323      47.709  36.752   0.517  1.00263.30           N
ATOM   2095  CA  LEU A 323      47.546  38.007  -0.165  1.00263.30           C
ATOM   2096  CB  LEU A 323      48.444  39.087   0.493  1.00263.30           C
ATOM   2097  CG  LEU A 323      48.343  40.553   0.014  1.00263.30           C
ATOM   2098  CD1 LEU A 323      49.083  41.474   0.998  1.00263.30           C
ATOM   2099  CD2 LEU A 323      48.904  40.764  -1.399  1.00263.30           C
ATOM   2100  C   LEU A 323      47.862  37.823  -1.623  1.00263.30           C
ATOM   2101  O   LEU A 323      48.565  36.890  -2.010  1.00263.30           O
ATOM   2102  N   LEU A 324      47.309  38.716  -2.470  1.00297.08           N
ATOM   2103  CA  LEU A 324      47.429  38.670  -3.902  1.00297.08           C
ATOM   2104  CB  LEU A 324      46.610  39.766  -4.606  1.00297.08           C
ATOM   2105  CG  LEU A 324      46.715  39.740  -6.142  1.00297.08           C
ATOM   2106  CD1 LEU A 324      46.067  38.478  -6.728  1.00297.08           C
ATOM   2107  CD2 LEU A 324      46.164  41.037  -6.757  1.00297.08           C
ATOM   2108  C   LEU A 324      48.852  38.841  -4.332  1.00297.08           C
ATOM   2109  O   LEU A 324      49.656  39.571  -3.751  1.00297.08           O
ATOM   2110  N   PRO A 325      49.138  38.096  -5.363  1.00255.88           N
ATOM   2111  CA  PRO A 325      50.436  38.081  -5.989  1.00255.88           C
ATOM   2112  CD  PRO A 325      48.463  36.813  -5.497  1.00255.88           C
ATOM   2113  CB  PRO A 325      50.493  36.798  -6.816  1.00255.88           C
ATOM   2114  CG  PRO A 325      49.497  35.862  -6.116  1.00255.88           C
ATOM   2115  C   PRO A 325      50.738  39.292  -6.815  1.00255.88           C
ATOM   2116  O   PRO A 325      51.863  39.391  -7.304  1.00255.88           O
ATOM   2117  N   ALA A 326      49.774  40.211  -7.013  1.00224.54           N
ATOM   2118  CA  ALA A 326      50.025  41.311  -7.902  1.00224.54           C
ATOM   2119  CB  ALA A 326      48.856  42.308  -8.009  1.00224.54           C
ATOM   2120  C   ALA A 326      51.234  42.057  -7.437  1.00224.54           C
ATOM   2121  O   ALA A 326      51.453  42.236  -6.240  1.00224.54           O
ATOM   2122  N   SER A 327      52.070  42.492  -8.403  1.00188.56           N
ATOM   2123  CA  SER A 327      53.278  43.192  -8.080  1.00188.56           C
ATOM   2124  CB  SER A 327      54.476  42.258  -7.862  1.00188.56           C
ATOM   2125  OG  SER A 327      54.792  41.582  -9.069  1.00188.56           O
ATOM   2126  C   SER A 327      53.631  44.059  -9.245  1.00188.56           C
ATOM   2127  O   SER A 327      52.997  43.991 -10.297  1.00188.56           O
ATOM   2128  N   PHE A 328      54.658  44.916  -9.076  1.00245.20           N
ATOM   2129  CA  PHE A 328      55.077  45.768 -10.149  1.00245.20           C
ATOM   2130  CB  PHE A 328      55.120  47.261  -9.777  1.00245.20           C
ATOM   2131  CG  PHE A 328      55.235  48.037 -11.045  1.00245.20           C
ATOM   2132  CD1 PHE A 328      54.105  48.336 -11.772  1.00245.20           C
ATOM   2133  CD2 PHE A 328      56.457  48.466 -11.509  1.00245.20           C
ATOM   2134  CE1 PHE A 328      54.188  49.052 -12.943  1.00245.20           C
ATOM   2135  CE2 PHE A 328      56.547  49.183 -12.680  1.00245.20           C
ATOM   2136  CZ  PHE A 328      55.413  49.475 -13.400  1.00245.20           C
ATOM   2137  C   PHE A 328      56.468  45.343 -10.497  1.00245.20           C
ATOM   2138  O   PHE A 328      57.189  44.808  -9.656  1.00245.20           O
ATOM   2139  N   THR A 329      56.875  45.556 -11.764  1.00146.81           N
ATOM   2140  CA  THR A 329      58.164  45.103 -12.201  1.00146.81           C
ATOM   2141  CB  THR A 329      58.435  45.410 -13.647  1.00146.81           C
ATOM   2142  OG1 THR A 329      58.467  46.813 -13.860  1.00146.81           O
ATOM   2143  CG2 THR A 329      57.323  44.779 -14.500  1.00146.81           C
ATOM   2144  C   THR A 329      59.233  45.773 -11.402  1.00146.81           C
ATOM   2145  O   THR A 329      60.089  45.099 -10.829  1.00146.81           O
ATOM   2146  N   LYS A 330      59.190  47.118 -11.314  1.00267.52           N
ATOM   2147  CA  LYS A 330      60.211  47.833 -10.603  1.00267.52           C
ATOM   2148  CB  LYS A 330      60.206  47.547  -9.091  1.00267.52           C
ATOM   2149  CG  LYS A 330      59.007  48.145  -8.350  1.00267.52           C
ATOM   2150  CD  LYS A 330      58.987  49.675  -8.343  1.00267.52           C
ATOM   2151  CE  LYS A 330      58.708  50.301  -9.711  1.00267.52           C
ATOM   2152  NZ  LYS A 330      58.705  51.778  -9.601  1.00267.52           N
ATOM   2153  C   LYS A 330      61.532  47.403 -11.161  1.00267.52           C
ATOM   2154  O   LYS A 330      62.498  47.217 -10.423  1.00267.52           O
ATOM   2155  N   ASN A 331      61.607  47.237 -12.496  1.00246.06           N
ATOM   2156  CA  ASN A 331      62.819  46.776 -13.108  1.00246.06           C
ATOM   2157  CB  ASN A 331      62.620  46.199 -14.520  1.00246.06           C
ATOM   2158  CG  ASN A 331      62.105  47.313 -15.422  1.00246.06           C
ATOM   2159  OD1 ASN A 331      61.104  47.960 -15.118  1.00246.06           O
ATOM   2160  ND2 ASN A 331      62.810  47.551 -16.560  1.00246.06           N
ATOM   2161  C   ASN A 331      63.774  47.916 -13.224  1.00246.06           C
ATOM   2162  O   ASN A 331      63.374  49.069 -13.376  1.00246.06           O
ATOM   2163  N   TYR A 332      65.082  47.604 -13.127  1.00205.83           N
ATOM   2164  CA  TYR A 332      66.093  48.610 -13.262  1.00205.83           C
ATOM   2165  CB  TYR A 332      66.971  48.779 -12.010  1.00205.83           C
ATOM   2166  CG  TYR A 332      66.108  49.282 -10.906  1.00205.83           C
ATOM   2167  CD1 TYR A 332      65.319  48.420 -10.180  1.00205.83           C
ATOM   2168  CD2 TYR A 332      66.094  50.621 -10.592  1.00205.83           C
ATOM   2169  CE1 TYR A 332      64.523  48.887  -9.160  1.00205.83           C
ATOM   2170  CE2 TYR A 332      65.302  51.094  -9.574  1.00205.83           C
ATOM   2171  CZ  TYR A 332      64.515  50.228  -8.855  1.00205.83           C
ATOM   2172  OH  TYR A 332      63.701  50.714  -7.809  1.00205.83           O
ATOM   2173  C   TYR A 332      67.009  48.168 -14.355  1.00205.83           C
ATOM   2174  O   TYR A 332      67.466  47.027 -14.370  1.00205.83           O
ATOM   2175  N   LYS A 333      67.285  49.067 -15.319  1.00113.34           N
ATOM   2176  CA  LYS A 333      68.203  48.740 -16.372  1.00113.34           C
ATOM   2177  CB  LYS A 333      68.334  49.816 -17.467  1.00113.34           C
ATOM   2178  CG  LYS A 333      69.272  49.373 -18.595  1.00113.34           C
ATOM   2179  CD  LYS A 333      69.247  50.261 -19.841  1.00113.34           C
ATOM   2180  CE  LYS A 333      70.415  51.247 -19.912  1.00113.34           C
ATOM   2181  NZ  LYS A 333      70.481  51.852 -21.261  1.00113.34           N
ATOM   2182  C   LYS A 333      69.564  48.557 -15.772  1.00113.34           C
ATOM   2183  O   LYS A 333      70.292  47.642 -16.150  1.00113.34           O
ATOM   2184  N   PRO A 334      69.934  49.387 -14.833  1.00 76.27           N
ATOM   2185  CA  PRO A 334      71.235  49.237 -14.250  1.00 76.27           C
ATOM   2186  CD  PRO A 334      69.563  50.794 -14.877  1.00 76.27           C
ATOM   2187  CB  PRO A 334      71.542  50.547 -13.516  1.00 76.27           C
ATOM   2188  CG  PRO A 334      70.258  51.386 -13.645  1.00 76.27           C
ATOM   2189  C   PRO A 334      71.314  48.013 -13.405  1.00 76.27           C
ATOM   2190  O   PRO A 334      70.281  47.414 -13.112  1.00 76.27           O
ATOM   2191  N   VAL A 335      72.540  47.632 -13.004  1.00139.27           N
ATOM   2192  CA  VAL A 335      72.753  46.423 -12.267  1.00139.27           C
ATOM   2193  CB  VAL A 335      74.185  46.235 -11.852  1.00139.27           C
ATOM   2194  CG1 VAL A 335      75.042  46.065 -13.117  1.00139.27           C
ATOM   2195  CG2 VAL A 335      74.609  47.424 -10.971  1.00139.27           C
ATOM   2196  C   VAL A 335      71.925  46.465 -11.029  1.00139.27           C
ATOM   2197  O   VAL A 335      71.318  45.462 -10.657  1.00139.27           O
ATOM   2198  N   VAL A 336      71.860  47.630 -10.358  1.00124.20           N
ATOM   2199  CA  VAL A 336      71.092  47.677  -9.153  1.00124.20           C
ATOM   2200  CB  VAL A 336      71.100  49.023  -8.485  1.00124.20           C
ATOM   2201  CG1 VAL A 336      70.486  50.057  -9.445  1.00124.20           C
ATOM   2202  CG2 VAL A 336      70.350  48.906  -7.148  1.00124.20           C
ATOM   2203  C   VAL A 336      69.684  47.341  -9.508  1.00124.20           C
ATOM   2204  O   VAL A 336      69.103  47.904 -10.435  1.00124.20           O
ATOM   2205  N   GLN A 337      69.110  46.374  -8.773  1.00225.11           N
ATOM   2206  CA  GLN A 337      67.767  45.951  -9.015  1.00225.11           C
ATOM   2207  CB  GLN A 337      67.673  44.593  -9.732  1.00225.11           C
ATOM   2208  CG  GLN A 337      68.282  44.583 -11.134  1.00225.11           C
ATOM   2209  CD  GLN A 337      68.115  43.179 -11.700  1.00225.11           C
ATOM   2210  OE1 GLN A 337      68.510  42.198 -11.077  1.00225.11           O
ATOM   2211  NE2 GLN A 337      67.506  43.076 -12.913  1.00225.11           N
ATOM   2212  C   GLN A 337      67.162  45.747  -7.673  1.00225.11           C
ATOM   2213  O   GLN A 337      67.872  45.635  -6.675  1.00225.11           O
ATOM   2214  N   THR A 338      65.821  45.713  -7.603  1.00200.39           N
ATOM   2215  CA  THR A 338      65.235  45.461  -6.326  1.00200.39           C
ATOM   2216  CB  THR A 338      63.766  45.754  -6.262  1.00200.39           C
ATOM   2217  OG1 THR A 338      63.528  47.117  -6.585  1.00200.39           O
ATOM   2218  CG2 THR A 338      63.270  45.458  -4.837  1.00200.39           C
ATOM   2219  C   THR A 338      65.435  44.006  -6.078  1.00200.39           C
ATOM   2220  O   THR A 338      65.519  43.214  -7.016  1.00200.39           O
ATOM   2221  N   THR A 339      65.543  43.609  -4.799  1.00183.08           N
ATOM   2222  CA  THR A 339      65.760  42.220  -4.543  1.00183.08           C
ATOM   2223  CB  THR A 339      66.137  41.921  -3.120  1.00183.08           C
ATOM   2224  OG1 THR A 339      67.319  42.626  -2.769  1.00183.08           O
ATOM   2225  CG2 THR A 339      66.369  40.407  -2.980  1.00183.08           C
ATOM   2226  C   THR A 339      64.480  41.520  -4.847  1.00183.08           C
ATOM   2227  O   THR A 339      63.399  42.004  -4.518  1.00183.08           O
ATOM   2228  N   GLY A 340      64.579  40.359  -5.517  1.00132.74           N
ATOM   2229  CA  GLY A 340      63.408  39.611  -5.854  1.00132.74           C
ATOM   2230  C   GLY A 340      63.888  38.309  -6.391  1.00132.74           C
ATOM   2231  O   GLY A 340      65.017  38.201  -6.868  1.00132.74           O
ATOM   2232  N   ASN A 341      63.030  37.277  -6.333  1.00234.03           N
ATOM   2233  CA  ASN A 341      63.459  35.998  -6.803  1.00234.03           C
ATOM   2234  CB  ASN A 341      63.584  34.944  -5.686  1.00234.03           C
ATOM   2235  CG  ASN A 341      62.235  34.786  -4.999  1.00234.03           C
ATOM   2236  OD1 ASN A 341      61.242  35.406  -5.376  1.00234.03           O
ATOM   2237  ND2 ASN A 341      62.201  33.936  -3.939  1.00234.03           N
ATOM   2238  C   ASN A 341      62.485  35.511  -7.823  1.00234.03           C
ATOM   2239  O   ASN A 341      61.327  35.924  -7.859  1.00234.03           O
ATOM   2240  N   ALA A 342      62.973  34.633  -8.716  1.00 64.04           N
ATOM   2241  CA  ALA A 342      62.169  34.059  -9.745  1.00 64.04           C
ATOM   2242  CB  ALA A 342      62.320  34.751 -11.112  1.00 64.04           C
ATOM   2243  C   ALA A 342      62.666  32.663  -9.902  1.00 64.04           C
ATOM   2244  O   ALA A 342      63.756  32.324  -9.446  1.00 64.04           O
ATOM   2245  N   ARG A 343      61.854  31.810 -10.543  1.00 85.77           N
ATOM   2246  CA  ARG A 343      62.224  30.446 -10.759  1.00 85.77           C
ATOM   2247  CB  ARG A 343      61.146  29.647 -11.511  1.00 85.77           C
ATOM   2248  CG  ARG A 343      59.770  29.656 -10.847  1.00 85.77           C
ATOM   2249  CD  ARG A 343      59.065  31.012 -10.930  1.00 85.77           C
ATOM   2250  NE  ARG A 343      57.657  30.812 -10.487  1.00 85.77           N
ATOM   2251  CZ  ARG A 343      56.708  30.441 -11.396  1.00 85.77           C
ATOM   2252  NH1 ARG A 343      57.056  30.258 -12.704  1.00 85.77           N
ATOM   2253  NH2 ARG A 343      55.415  30.253 -11.003  1.00 85.77           N
ATOM   2254  C   ARG A 343      63.416  30.473 -11.662  1.00 85.77           C
ATOM   2255  O   ARG A 343      64.268  29.588 -11.623  1.00 85.77           O
ATOM   2256  N   ILE A 344      63.468  31.503 -12.523  1.00135.96           N
ATOM   2257  CA  ILE A 344      64.479  31.692 -13.522  1.00135.96           C
ATOM   2258  CB  ILE A 344      64.451  33.058 -14.144  1.00135.96           C
ATOM   2259  CG2 ILE A 344      64.815  34.085 -13.058  1.00135.96           C
ATOM   2260  CG1 ILE A 344      65.361  33.103 -15.383  1.00135.96           C
ATOM   2261  CD1 ILE A 344      65.169  34.354 -16.239  1.00135.96           C
ATOM   2262  C   ILE A 344      65.856  31.476 -12.974  1.00135.96           C
ATOM   2263  O   ILE A 344      66.124  31.708 -11.796  1.00135.96           O
ATOM   2264  N   VAL A 345      66.740  30.986 -13.872  1.00181.79           N
ATOM   2265  CA  VAL A 345      68.147  30.715 -13.709  1.00181.79           C
ATOM   2266  CB  VAL A 345      68.989  31.929 -13.406  1.00181.79           C
ATOM   2267  CG1 VAL A 345      68.772  32.370 -11.950  1.00181.79           C
ATOM   2268  CG2 VAL A 345      70.453  31.589 -13.733  1.00181.79           C
ATOM   2269  C   VAL A 345      68.412  29.677 -12.667  1.00181.79           C
ATOM   2270  O   VAL A 345      69.449  29.707 -12.007  1.00181.79           O
ATOM   2271  N   GLN A 346      67.495  28.706 -12.502  1.00 84.25           N
ATOM   2272  CA  GLN A 346      67.767  27.652 -11.567  1.00 84.25           C
ATOM   2273  CB  GLN A 346      66.548  27.158 -10.768  1.00 84.25           C
ATOM   2274  CG  GLN A 346      66.063  28.183  -9.738  1.00 84.25           C
ATOM   2275  CD  GLN A 346      65.076  27.498  -8.803  1.00 84.25           C
ATOM   2276  OE1 GLN A 346      64.555  28.113  -7.874  1.00 84.25           O
ATOM   2277  NE2 GLN A 346      64.818  26.186  -9.046  1.00 84.25           N
ATOM   2278  C   GLN A 346      68.353  26.500 -12.321  1.00 84.25           C
ATOM   2279  O   GLN A 346      68.400  26.523 -13.551  1.00 84.25           O
ATOM   2280  N   GLU A 347      68.800  25.466 -11.568  1.00 92.21           N
ATOM   2281  CA  GLU A 347      69.476  24.284 -12.042  1.00 92.21           C
ATOM   2282  CB  GLU A 347      69.374  23.104 -11.059  1.00 92.21           C
ATOM   2283  CG  GLU A 347      70.029  23.344  -9.698  1.00 92.21           C
ATOM   2284  CD  GLU A 347      69.599  22.207  -8.776  1.00 92.21           C
ATOM   2285  OE1 GLU A 347      68.365  22.046  -8.575  1.00 92.21           O
ATOM   2286  OE2 GLU A 347      70.494  21.483  -8.264  1.00 92.21           O
ATOM   2287  C   GLU A 347      68.799  23.841 -13.280  1.00 92.21           C
ATOM   2288  O   GLU A 347      67.606  23.556 -13.290  1.00 92.21           O
ATOM   2289  N   LEU A 348      69.617  23.745 -14.335  1.00172.48           N
ATOM   2290  CA  LEU A 348      69.270  23.572 -15.705  1.00172.48           C
ATOM   2291  CB  LEU A 348      69.986  24.717 -16.462  1.00172.48           C
ATOM   2292  CG  LEU A 348      69.544  26.139 -16.081  1.00172.48           C
ATOM   2293  CD1 LEU A 348      70.352  27.182 -16.869  1.00172.48           C
ATOM   2294  CD2 LEU A 348      68.032  26.325 -16.265  1.00172.48           C
ATOM   2295  C   LEU A 348      69.880  22.282 -16.173  1.00172.48           C
ATOM   2296  O   LEU A 348      70.257  21.437 -15.354  1.00172.48           O
ATOM   2297  N   PRO A 349      69.809  22.078 -17.489  1.00194.98           N
ATOM   2298  CA  PRO A 349      70.503  21.039 -18.209  1.00194.98           C
ATOM   2299  CD  PRO A 349      68.835  22.737 -18.355  1.00194.98           C
ATOM   2300  CB  PRO A 349      69.831  20.954 -19.575  1.00194.98           C
ATOM   2301  CG  PRO A 349      69.236  22.334 -19.780  1.00194.98           C
ATOM   2302  C   PRO A 349      71.939  21.358 -18.490  1.00194.98           C
ATOM   2303  O   PRO A 349      72.744  20.435 -18.612  1.00194.98           O
ATOM   2304  N   GLN A 350      72.270  22.660 -18.610  1.00330.64           N
ATOM   2305  CA  GLN A 350      73.529  23.047 -19.183  1.00330.64           C
ATOM   2306  CB  GLN A 350      74.754  22.639 -18.350  1.00330.64           C
ATOM   2307  CG  GLN A 350      75.085  23.620 -17.224  1.00330.64           C
ATOM   2308  CD  GLN A 350      73.790  24.073 -16.571  1.00330.64           C
ATOM   2309  OE1 GLN A 350      73.028  24.835 -17.164  1.00330.64           O
ATOM   2310  NE2 GLN A 350      73.532  23.606 -15.320  1.00330.64           N
ATOM   2311  C   GLN A 350      73.613  22.386 -20.526  1.00330.64           C
ATOM   2312  O   GLN A 350      74.092  21.260 -20.647  1.00330.64           O
ATOM   2313  N   LEU A 351      73.122  23.085 -21.575  1.00283.66           N
ATOM   2314  CA  LEU A 351      73.147  22.558 -22.911  1.00283.66           C
ATOM   2315  CB  LEU A 351      71.968  21.621 -23.225  1.00283.66           C
ATOM   2316  CG  LEU A 351      72.020  20.273 -22.485  1.00283.66           C
ATOM   2317  CD1 LEU A 351      70.816  19.392 -22.854  1.00283.66           C
ATOM   2318  CD2 LEU A 351      73.361  19.562 -22.726  1.00283.66           C
ATOM   2319  C   LEU A 351      73.040  23.697 -23.877  1.00283.66           C
ATOM   2320  O   LEU A 351      72.409  24.712 -23.588  1.00283.66           O
ATOM   2321  N   LEU A 352      73.685  23.562 -25.055  1.00300.39           N
ATOM   2322  CA  LEU A 352      73.552  24.567 -26.070  1.00300.39           C
ATOM   2323  CB  LEU A 352      74.862  25.296 -26.416  1.00300.39           C
ATOM   2324  CG  LEU A 352      74.697  26.368 -27.513  1.00300.39           C
ATOM   2325  CD1 LEU A 352      73.754  27.499 -27.065  1.00300.39           C
ATOM   2326  CD2 LEU A 352      76.059  26.891 -27.996  1.00300.39           C
ATOM   2327  C   LEU A 352      73.109  23.865 -27.310  1.00300.39           C
ATOM   2328  O   LEU A 352      73.786  22.955 -27.787  1.00300.39           O
ATOM   2329  N   ASP A 353      71.949  24.271 -27.863  1.00234.20           N
ATOM   2330  CA  ASP A 353      71.466  23.632 -29.051  1.00234.20           C
ATOM   2331  CB  ASP A 353      70.192  22.805 -28.826  1.00234.20           C
ATOM   2332  CG  ASP A 353      70.574  21.600 -27.978  1.00234.20           C
ATOM   2333  OD1 ASP A 353      71.797  21.384 -27.770  1.00234.20           O
ATOM   2334  OD2 ASP A 353      69.650  20.873 -27.529  1.00234.20           O
ATOM   2335  C   ASP A 353      71.140  24.689 -30.053  1.00234.20           C
ATOM   2336  O   ASP A 353      70.766  25.807 -29.699  1.00234.20           O
ATOM   2337  N   ALA A 354      71.301  24.361 -31.350  1.00277.56           N
ATOM   2338  CA  ALA A 354      70.979  25.319 -32.362  1.00277.56           C
ATOM   2339  CB  ALA A 354      72.193  25.767 -33.195  1.00277.56           C
ATOM   2340  C   ALA A 354      70.020  24.671 -33.306  1.00277.56           C
ATOM   2341  O   ALA A 354      70.125  23.482 -33.601  1.00277.56           O
ATOM   2342  N   ARG A 355      69.031  25.446 -33.788  1.00302.25           N
ATOM   2343  CA  ARG A 355      68.104  24.914 -34.741  1.00302.25           C
ATOM   2344  CB  ARG A 355      66.782  24.418 -34.128  1.00302.25           C
ATOM   2345  CG  ARG A 355      65.834  23.812 -35.166  1.00302.25           C
ATOM   2346  CD  ARG A 355      64.544  23.239 -34.573  1.00302.25           C
ATOM   2347  NE  ARG A 355      63.731  22.710 -35.705  1.00302.25           N
ATOM   2348  CZ  ARG A 355      62.785  21.749 -35.487  1.00302.25           C
ATOM   2349  NH1 ARG A 355      62.609  21.233 -34.236  1.00302.25           N
ATOM   2350  NH2 ARG A 355      62.015  21.305 -36.523  1.00302.25           N
ATOM   2351  C   ARG A 355      67.792  26.021 -35.691  1.00302.25           C
ATOM   2352  O   ARG A 355      68.040  27.189 -35.398  1.00302.25           O
ATOM   2353  N   SER A 356      67.253  25.680 -36.877  1.00146.15           N
ATOM   2354  CA  SER A 356      66.960  26.708 -37.829  1.00146.15           C
ATOM   2355  CB  SER A 356      67.535  26.435 -39.228  1.00146.15           C
ATOM   2356  OG  SER A 356      66.904  25.298 -39.799  1.00146.15           O
ATOM   2357  C   SER A 356      65.478  26.780 -37.972  1.00146.15           C
ATOM   2358  O   SER A 356      64.784  25.766 -37.902  1.00146.15           O
ATOM   2359  N   ALA A 357      64.950  28.003 -38.160  1.00234.09           N
ATOM   2360  CA  ALA A 357      63.535  28.151 -38.306  1.00234.09           C
ATOM   2361  CB  ALA A 357      62.806  28.455 -36.986  1.00234.09           C
ATOM   2362  C   ALA A 357      63.302  29.313 -39.209  1.00234.09           C
ATOM   2363  O   ALA A 357      64.190  30.128 -39.458  1.00234.09           O
ATOM   2364  N   PRO A 358      62.115  29.369 -39.738  1.00101.25           N
ATOM   2365  CA  PRO A 358      61.737  30.472 -40.572  1.00101.25           C
ATOM   2366  CD  PRO A 358      61.353  28.170 -40.036  1.00101.25           C
ATOM   2367  CB  PRO A 358      60.507  30.010 -41.359  1.00101.25           C
ATOM   2368  CG  PRO A 358      60.060  28.709 -40.664  1.00101.25           C
ATOM   2369  C   PRO A 358      61.488  31.625 -39.664  1.00101.25           C
ATOM   2370  O   PRO A 358      61.224  31.398 -38.485  1.00101.25           O
ATOM   2371  N   LEU A 359      61.579  32.868 -40.168  1.00140.99           N
ATOM   2372  CA  LEU A 359      61.354  33.951 -39.263  1.00140.99           C
ATOM   2373  CB  LEU A 359      62.141  35.221 -39.632  1.00140.99           C
ATOM   2374  CG  LEU A 359      63.669  35.038 -39.571  1.00140.99           C
ATOM   2375  CD1 LEU A 359      64.153  34.023 -40.619  1.00140.99           C
ATOM   2376  CD2 LEU A 359      64.400  36.387 -39.667  1.00140.99           C
ATOM   2377  C   LEU A 359      59.905  34.290 -39.325  1.00140.99           C
ATOM   2378  O   LEU A 359      59.534  35.443 -39.537  1.00140.99           O
ATOM   2379  N   ILE A 360      59.041  33.277 -39.134  1.00133.15           N
ATOM   2380  CA  ILE A 360      57.637  33.543 -39.100  1.00133.15           C
ATOM   2381  CB  ILE A 360      56.894  33.007 -40.295  1.00133.15           C
ATOM   2382  CG2 ILE A 360      57.135  31.492 -40.405  1.00133.15           C
ATOM   2383  CG1 ILE A 360      55.416  33.425 -40.238  1.00133.15           C
ATOM   2384  CD1 ILE A 360      54.674  33.207 -41.555  1.00133.15           C
ATOM   2385  C   ILE A 360      57.110  32.906 -37.857  1.00133.15           C
ATOM   2386  O   ILE A 360      57.210  31.694 -37.676  1.00133.15           O
ATOM   2387  N   ALA A 361      56.555  33.733 -36.951  1.00258.57           N
ATOM   2388  CA  ALA A 361      56.015  33.249 -35.715  1.00258.57           C
ATOM   2389  CB  ALA A 361      56.886  32.197 -35.006  1.00258.57           C
ATOM   2390  C   ALA A 361      55.963  34.426 -34.807  1.00258.57           C
ATOM   2391  O   ALA A 361      56.365  35.526 -35.183  1.00258.57           O
ATOM   2392  N   ASP A 362      55.440  34.231 -33.583  1.00138.48           N
ATOM   2393  CA  ASP A 362      55.455  35.323 -32.661  1.00138.48           C
ATOM   2394  CB  ASP A 362      54.881  34.935 -31.285  1.00138.48           C
ATOM   2395  CG  ASP A 362      54.836  36.166 -30.389  1.00138.48           C
ATOM   2396  OD1 ASP A 362      55.484  37.188 -30.739  1.00138.48           O
ATOM   2397  OD2 ASP A 362      54.145  36.096 -29.338  1.00138.48           O
ATOM   2398  C   ASP A 362      56.905  35.626 -32.493  1.00138.48           C
ATOM   2399  O   ASP A 362      57.336  36.774 -32.582  1.00138.48           O
ATOM   2400  N   GLN A 363      57.696  34.562 -32.263  1.00300.12           N
ATOM   2401  CA  GLN A 363      59.119  34.676 -32.185  1.00300.12           C
ATOM   2402  CB  GLN A 363      59.637  35.178 -30.825  1.00300.12           C
ATOM   2403  CG  GLN A 363      61.146  35.433 -30.811  1.00300.12           C
ATOM   2404  CD  GLN A 363      61.489  36.195 -29.538  1.00300.12           C
ATOM   2405  OE1 GLN A 363      60.828  37.172 -29.191  1.00300.12           O
ATOM   2406  NE2 GLN A 363      62.552  35.740 -28.822  1.00300.12           N
ATOM   2407  C   GLN A 363      59.635  33.295 -32.416  1.00300.12           C
ATOM   2408  O   GLN A 363      58.966  32.316 -32.088  1.00300.12           O
ATOM   2409  N   ALA A 364      60.838  33.168 -33.006  1.00218.31           N
ATOM   2410  CA  ALA A 364      61.322  31.846 -33.267  1.00218.31           C
ATOM   2411  CB  ALA A 364      61.893  31.662 -34.683  1.00218.31           C
ATOM   2412  C   ALA A 364      62.425  31.566 -32.308  1.00218.31           C
ATOM   2413  O   ALA A 364      63.275  32.417 -32.052  1.00218.31           O
ATOM   2414  N   VAL A 365      62.420  30.349 -31.734  1.00123.80           N
ATOM   2415  CA  VAL A 365      63.459  29.981 -30.823  1.00123.80           C
ATOM   2416  CB  VAL A 365      62.991  29.797 -29.409  1.00123.80           C
ATOM   2417  CG1 VAL A 365      61.977  28.641 -29.375  1.00123.80           C
ATOM   2418  CG2 VAL A 365      64.222  29.564 -28.515  1.00123.80           C
ATOM   2419  C   VAL A 365      63.987  28.666 -31.279  1.00123.80           C
ATOM   2420  O   VAL A 365      63.268  27.865 -31.876  1.00123.80           O
ATOM   2421  N   LEU A 366      65.286  28.421 -31.032  1.00239.52           N
ATOM   2422  CA  LEU A 366      65.846  27.161 -31.407  1.00239.52           C
ATOM   2423  CB  LEU A 366      67.384  27.143 -31.372  1.00239.52           C
ATOM   2424  CG  LEU A 366      68.025  28.080 -32.415  1.00239.52           C
ATOM   2425  CD1 LEU A 366      67.615  29.542 -32.180  1.00239.52           C
ATOM   2426  CD2 LEU A 366      69.550  27.898 -32.469  1.00239.52           C
ATOM   2427  C   LEU A 366      65.340  26.178 -30.411  1.00239.52           C
ATOM   2428  O   LEU A 366      65.253  26.480 -29.221  1.00239.52           O
ATOM   2429  N   GLN A 367      64.972  24.971 -30.874  1.00268.79           N
ATOM   2430  CA  GLN A 367      64.434  24.017 -29.954  1.00268.79           C
ATOM   2431  CB  GLN A 367      63.450  23.015 -30.583  1.00268.79           C
ATOM   2432  CG  GLN A 367      62.896  22.008 -29.571  1.00268.79           C
ATOM   2433  CD  GLN A 367      61.933  21.079 -30.297  1.00268.79           C
ATOM   2434  OE1 GLN A 367      61.658  19.970 -29.840  1.00268.79           O
ATOM   2435  NE2 GLN A 367      61.399  21.544 -31.458  1.00268.79           N
ATOM   2436  C   GLN A 367      65.555  23.238 -29.361  1.00268.79           C
ATOM   2437  O   GLN A 367      66.475  22.807 -30.053  1.00268.79           O
ATOM   2438  N   LEU A 368      65.498  23.064 -28.030  1.00265.27           N
ATOM   2439  CA  LEU A 368      66.472  22.302 -27.312  1.00265.27           C
ATOM   2440  CB  LEU A 368      67.344  23.143 -26.364  1.00265.27           C
ATOM   2441  CG  LEU A 368      68.215  24.185 -27.088  1.00265.27           C
ATOM   2442  CD1 LEU A 368      67.352  25.241 -27.799  1.00265.27           C
ATOM   2443  CD2 LEU A 368      69.252  24.798 -26.134  1.00265.27           C
ATOM   2444  C   LEU A 368      65.694  21.354 -26.461  1.00265.27           C
ATOM   2445  O   LEU A 368      64.467  21.424 -26.405  1.00265.27           O
ATOM   2446  N   LEU A 369      66.390  20.407 -25.806  1.00215.26           N
ATOM   2447  CA  LEU A 369      65.704  19.508 -24.927  1.00215.26           C
ATOM   2448  CB  LEU A 369      66.231  18.070 -25.002  1.00215.26           C
ATOM   2449  CG  LEU A 369      65.999  17.400 -26.368  1.00215.26           C
ATOM   2450  CD1 LEU A 369      64.502  17.196 -26.652  1.00215.26           C
ATOM   2451  CD2 LEU A 369      66.718  18.164 -27.491  1.00215.26           C
ATOM   2452  C   LEU A 369      65.960  20.015 -23.548  1.00215.26           C
ATOM   2453  O   LEU A 369      67.093  20.029 -23.070  1.00215.26           O
ATOM   2454  N   PRO A 370      64.920  20.465 -22.910  1.00201.40           N
ATOM   2455  CA  PRO A 370      65.119  21.029 -21.605  1.00201.40           C
ATOM   2456  CD  PRO A 370      63.885  21.169 -23.652  1.00201.40           C
ATOM   2457  CB  PRO A 370      63.938  21.970 -21.371  1.00201.40           C
ATOM   2458  CG  PRO A 370      63.504  22.379 -22.787  1.00201.40           C
ATOM   2459  C   PRO A 370      65.297  20.044 -20.494  1.00201.40           C
ATOM   2460  O   PRO A 370      64.588  19.045 -20.520  1.00201.40           O
ATOM   2461  N   LYS A 371      66.197  20.282 -19.500  1.00317.00           N
ATOM   2462  CA  LYS A 371      66.205  19.335 -18.414  1.00317.00           C
ATOM   2463  CB  LYS A 371      66.927  18.012 -18.689  1.00317.00           C
ATOM   2464  CG  LYS A 371      66.210  16.959 -19.536  1.00317.00           C
ATOM   2465  CD  LYS A 371      66.373  17.056 -21.058  1.00317.00           C
ATOM   2466  CE  LYS A 371      66.006  15.733 -21.737  1.00317.00           C
ATOM   2467  NZ  LYS A 371      66.241  15.809 -23.189  1.00317.00           N
ATOM   2468  C   LYS A 371      66.819  19.794 -17.099  1.00317.00           C
ATOM   2469  O   LYS A 371      67.840  20.469 -17.022  1.00317.00           O
ATOM   2470  N   THR A 372      66.111  19.380 -16.031  1.00236.38           N
ATOM   2471  CA  THR A 372      66.293  19.232 -14.617  1.00236.38           C
ATOM   2472  CB  THR A 372      65.567  20.241 -13.789  1.00236.38           C
ATOM   2473  OG1 THR A 372      64.166  20.053 -13.906  1.00236.38           O
ATOM   2474  CG2 THR A 372      65.943  21.636 -14.307  1.00236.38           C
ATOM   2475  C   THR A 372      65.430  18.034 -14.696  1.00236.38           C
ATOM   2476  O   THR A 372      64.616  18.009 -15.617  1.00236.38           O
ATOM   2477  N   TYR A 373      65.526  17.009 -13.849  1.00144.20           N
ATOM   2478  CA  TYR A 373      64.705  15.907 -14.265  1.00144.20           C
ATOM   2479  CB  TYR A 373      65.514  14.617 -14.442  1.00144.20           C
ATOM   2480  CG  TYR A 373      64.687  13.641 -15.200  1.00144.20           C
ATOM   2481  CD1 TYR A 373      63.721  12.881 -14.585  1.00144.20           C
ATOM   2482  CD2 TYR A 373      64.887  13.499 -16.553  1.00144.20           C
ATOM   2483  CE1 TYR A 373      62.982  11.978 -15.315  1.00144.20           C
ATOM   2484  CE2 TYR A 373      64.152  12.600 -17.285  1.00144.20           C
ATOM   2485  CZ  TYR A 373      63.199  11.835 -16.664  1.00144.20           C
ATOM   2486  OH  TYR A 373      62.451  10.911 -17.420  1.00144.20           O
ATOM   2487  C   TYR A 373      63.683  15.656 -13.209  1.00144.20           C
ATOM   2488  O   TYR A 373      64.011  15.605 -12.026  1.00144.20           O
ATOM   2489  N   ILE A 374      62.401  15.516 -13.614  1.00 52.42           N
ATOM   2490  CA  ILE A 374      61.369  15.275 -12.644  1.00 52.42           C
ATOM   2491  CB  ILE A 374      60.391  16.410 -12.530  1.00 52.42           C
ATOM   2492  CG2 ILE A 374      59.259  15.981 -11.582  1.00 52.42           C
ATOM   2493  CG1 ILE A 374      61.116  17.690 -12.080  1.00 52.42           C
ATOM   2494  CD1 ILE A 374      60.267  18.953 -12.213  1.00 52.42           C
ATOM   2495  C   ILE A 374      60.592  14.052 -13.039  1.00 52.42           C
ATOM   2496  O   ILE A 374      60.071  13.962 -14.149  1.00 52.42           O
ATOM   2497  N   LEU A 375      60.484  13.079 -12.109  1.00120.93           N
ATOM   2498  CA  LEU A 375      59.760  11.852 -12.324  1.00120.93           C
ATOM   2499  CB  LEU A 375      60.450  10.622 -11.697  1.00120.93           C
ATOM   2500  CG  LEU A 375      61.816  10.211 -12.280  1.00120.93           C
ATOM   2501  CD1 LEU A 375      62.435   9.067 -11.460  1.00120.93           C
ATOM   2502  CD2 LEU A 375      61.708   9.824 -13.759  1.00120.93           C
ATOM   2503  C   LEU A 375      58.479  11.965 -11.547  1.00120.93           C
ATOM   2504  O   LEU A 375      58.475  12.499 -10.439  1.00120.93           O
ATOM   2505  N   THR A 376      57.353  11.470 -12.106  1.00 42.42           N
ATOM   2506  CA  THR A 376      56.108  11.500 -11.383  1.00 42.42           C
ATOM   2507  CB  THR A 376      55.144  12.548 -11.858  1.00 42.42           C
ATOM   2508  OG1 THR A 376      54.739  12.278 -13.190  1.00 42.42           O
ATOM   2509  CG2 THR A 376      55.832  13.921 -11.781  1.00 42.42           C
ATOM   2510  C   THR A 376      55.436  10.168 -11.565  1.00 42.42           C
ATOM   2511  O   THR A 376      55.826   9.387 -12.431  1.00 42.42           O
ATOM   2512  N   CYS A 377      54.414   9.865 -10.731  1.00 45.88           N
ATOM   2513  CA  CYS A 377      53.722   8.608 -10.843  1.00 45.88           C
ATOM   2514  CB  CYS A 377      53.737   7.785  -9.545  1.00 45.88           C
ATOM   2515  SG  CYS A 377      55.420   7.293  -9.067  1.00 45.88           S
ATOM   2516  C   CYS A 377      52.288   8.894 -11.174  1.00 45.88           C
ATOM   2517  O   CYS A 377      51.713   9.883 -10.724  1.00 45.88           O
ATOM   2518  N   GLU A 378      51.665   8.009 -11.977  1.00105.51           N
ATOM   2519  CA  GLU A 378      50.326   8.240 -12.443  1.00105.51           C
ATOM   2520  CB  GLU A 378      49.846   7.176 -13.443  1.00105.51           C
ATOM   2521  CG  GLU A 378      48.420   7.422 -13.939  1.00105.51           C
ATOM   2522  CD  GLU A 378      48.411   8.725 -14.726  1.00105.51           C
ATOM   2523  OE1 GLU A 378      49.489   9.372 -14.811  1.00105.51           O
ATOM   2524  OE2 GLU A 378      47.327   9.094 -15.251  1.00105.51           O
ATOM   2525  C   GLU A 378      49.335   8.275 -11.321  1.00105.51           C
ATOM   2526  O   GLU A 378      48.509   9.187 -11.258  1.00105.51           O
ATOM   2527  N   HIS A 379      49.387   7.308 -10.385  1.00148.64           N
ATOM   2528  CA  HIS A 379      48.351   7.326  -9.394  1.00148.64           C
ATOM   2529  ND1 HIS A 379      47.553   4.600 -11.187  1.00148.64           N
ATOM   2530  CG  HIS A 379      47.020   5.292 -10.122  1.00148.64           C
ATOM   2531  CB  HIS A 379      47.832   5.924  -9.027  1.00148.64           C
ATOM   2532  NE2 HIS A 379      45.345   4.567 -11.452  1.00148.64           N
ATOM   2533  CD2 HIS A 379      45.670   5.261 -10.300  1.00148.64           C
ATOM   2534  CE1 HIS A 379      46.509   4.190 -11.951  1.00148.64           C
ATOM   2535  C   HIS A 379      48.853   7.961  -8.145  1.00148.64           C
ATOM   2536  O   HIS A 379      48.459   7.569  -7.050  1.00148.64           O
ATOM   2537  N   ASP A 380      49.689   9.004  -8.280  1.00104.63           N
ATOM   2538  CA  ASP A 380      50.255   9.673  -7.149  1.00104.63           C
ATOM   2539  CB  ASP A 380      51.746   9.995  -7.360  1.00104.63           C
ATOM   2540  CG  ASP A 380      52.378  10.456  -6.055  1.00104.63           C
ATOM   2541  OD1 ASP A 380      51.699  10.389  -4.996  1.00104.63           O
ATOM   2542  OD2 ASP A 380      53.564  10.878  -6.107  1.00104.63           O
ATOM   2543  C   ASP A 380      49.524  10.969  -6.967  1.00104.63           C
ATOM   2544  O   ASP A 380      49.271  11.716  -7.911  1.00104.63           O
ATOM   2545  N   VAL A 381      49.185  11.277  -5.707  1.00136.83           N
ATOM   2546  CA  VAL A 381      48.503  12.486  -5.373  1.00136.83           C
ATOM   2547  CB  VAL A 381      48.387  12.604  -3.879  1.00136.83           C
ATOM   2548  CG1 VAL A 381      49.787  12.445  -3.263  1.00136.83           C
ATOM   2549  CG2 VAL A 381      47.741  13.947  -3.534  1.00136.83           C
ATOM   2550  C   VAL A 381      49.358  13.614  -5.868  1.00136.83           C
ATOM   2551  O   VAL A 381      48.860  14.631  -6.337  1.00136.83           O
ATOM   2552  N   LEU A 382      50.682  13.432  -5.755  1.00143.82           N
ATOM   2553  CA  LEU A 382      51.755  14.331  -6.078  1.00143.82           C
ATOM   2554  CB  LEU A 382      53.084  13.881  -5.451  1.00143.82           C
ATOM   2555  CG  LEU A 382      52.946  13.651  -3.933  1.00143.82           C
ATOM   2556  CD1 LEU A 382      54.310  13.536  -3.236  1.00143.82           C
ATOM   2557  CD2 LEU A 382      52.008  14.686  -3.301  1.00143.82           C
ATOM   2558  C   LEU A 382      51.966  14.504  -7.557  1.00143.82           C
ATOM   2559  O   LEU A 382      52.779  15.327  -7.970  1.00143.82           O
ATOM   2560  N   ARG A 383      51.330  13.690  -8.412  1.00210.57           N
ATOM   2561  CA  ARG A 383      51.684  13.729  -9.807  1.00210.57           C
ATOM   2562  CB  ARG A 383      50.840  12.761 -10.653  1.00210.57           C
ATOM   2563  CG  ARG A 383      49.351  13.083 -10.657  1.00210.57           C
ATOM   2564  CD  ARG A 383      48.473  11.957 -11.200  1.00210.57           C
ATOM   2565  NE  ARG A 383      47.149  12.568 -11.487  1.00210.57           N
ATOM   2566  CZ  ARG A 383      46.936  13.089 -12.728  1.00210.57           C
ATOM   2567  NH1 ARG A 383      47.881  12.903 -13.691  1.00210.57           N
ATOM   2568  NH2 ARG A 383      45.800  13.789 -13.010  1.00210.57           N
ATOM   2569  C   ARG A 383      51.582  15.105 -10.418  1.00210.57           C
ATOM   2570  O   ARG A 383      52.549  15.600 -10.994  1.00210.57           O
ATOM   2571  N   ASP A 384      50.442  15.794 -10.275  1.00 79.72           N
ATOM   2572  CA  ASP A 384      50.260  17.074 -10.901  1.00 79.72           C
ATOM   2573  CB  ASP A 384      48.819  17.592 -10.784  1.00 79.72           C
ATOM   2574  CG  ASP A 384      47.940  16.681 -11.629  1.00 79.72           C
ATOM   2575  OD1 ASP A 384      48.497  15.752 -12.272  1.00 79.72           O
ATOM   2576  OD2 ASP A 384      46.699  16.896 -11.634  1.00 79.72           O
ATOM   2577  C   ASP A 384      51.161  18.085 -10.275  1.00 79.72           C
ATOM   2578  O   ASP A 384      51.503  19.091 -10.889  1.00 79.72           O
ATOM   2579  N   ASP A 385      51.521  17.892  -9.001  1.00151.51           N
ATOM   2580  CA  ASP A 385      52.307  18.903  -8.373  1.00151.51           C
ATOM   2581  CB  ASP A 385      52.240  18.818  -6.856  1.00151.51           C
ATOM   2582  CG  ASP A 385      52.832  17.530  -6.346  1.00151.51           C
ATOM   2583  OD1 ASP A 385      53.972  17.174  -6.745  1.00151.51           O
ATOM   2584  OD2 ASP A 385      52.172  16.941  -5.451  1.00151.51           O
ATOM   2585  C   ASP A 385      53.694  18.954  -8.934  1.00151.51           C
ATOM   2586  O   ASP A 385      54.269  20.034  -9.069  1.00151.51           O
ATOM   2587  N   GLY A 386      54.286  17.793  -9.264  1.00 34.88           N
ATOM   2588  CA  GLY A 386      55.582  17.804  -9.874  1.00 34.88           C
ATOM   2589  C   GLY A 386      55.444  18.408 -11.238  1.00 34.88           C
ATOM   2590  O   GLY A 386      56.284  19.196 -11.670  1.00 34.88           O
ATOM   2591  N   ILE A 387      54.362  18.051 -11.959  1.00 89.05           N
ATOM   2592  CA  ILE A 387      54.201  18.545 -13.296  1.00 89.05           C
ATOM   2593  CB  ILE A 387      53.031  17.970 -14.056  1.00 89.05           C
ATOM   2594  CG2 ILE A 387      51.732  18.620 -13.568  1.00 89.05           C
ATOM   2595  CG1 ILE A 387      53.242  18.162 -15.568  1.00 89.05           C
ATOM   2596  CD1 ILE A 387      52.277  17.341 -16.423  1.00 89.05           C
ATOM   2597  C   ILE A 387      54.069  20.029 -13.215  1.00 89.05           C
ATOM   2598  O   ILE A 387      54.590  20.757 -14.057  1.00 89.05           O
ATOM   2599  N   MET A 388      53.375  20.514 -12.171  1.00 98.79           N
ATOM   2600  CA  MET A 388      53.165  21.918 -11.993  1.00 98.79           C
ATOM   2601  CB  MET A 388      52.361  22.225 -10.718  1.00 98.79           C
ATOM   2602  CG  MET A 388      52.002  23.701 -10.545  1.00 98.79           C
ATOM   2603  SD  MET A 388      50.744  24.314 -11.705  1.00 98.79           S
ATOM   2604  CE  MET A 388      50.611  25.957 -10.942  1.00 98.79           C
ATOM   2605  C   MET A 388      54.509  22.563 -11.852  1.00 98.79           C
ATOM   2606  O   MET A 388      54.731  23.666 -12.346  1.00 98.79           O
ATOM   2607  N   TYR A 389      55.437  21.892 -11.148  1.00 73.97           N
ATOM   2608  CA  TYR A 389      56.762  22.400 -10.931  1.00 73.97           C
ATOM   2609  CB  TYR A 389      57.567  21.489  -9.988  1.00 73.97           C
ATOM   2610  CG  TYR A 389      58.833  22.176  -9.612  1.00 73.97           C
ATOM   2611  CD1 TYR A 389      58.806  23.179  -8.675  1.00 73.97           C
ATOM   2612  CD2 TYR A 389      60.039  21.817 -10.169  1.00 73.97           C
ATOM   2613  CE1 TYR A 389      59.957  23.824  -8.300  1.00 73.97           C
ATOM   2614  CE2 TYR A 389      61.197  22.461  -9.798  1.00 73.97           C
ATOM   2615  CZ  TYR A 389      61.157  23.467  -8.862  1.00 73.97           C
ATOM   2616  OH  TYR A 389      62.340  24.132  -8.475  1.00 73.97           O
ATOM   2617  C   TYR A 389      57.481  22.446 -12.241  1.00 73.97           C
ATOM   2618  O   TYR A 389      58.187  23.407 -12.540  1.00 73.97           O
ATOM   2619  N   ALA A 390      57.327  21.391 -13.061  1.00 34.60           N
ATOM   2620  CA  ALA A 390      57.996  21.347 -14.329  1.00 34.60           C
ATOM   2621  CB  ALA A 390      57.714  20.052 -15.107  1.00 34.60           C
ATOM   2622  C   ALA A 390      57.475  22.483 -15.144  1.00 34.60           C
ATOM   2623  O   ALA A 390      58.225  23.183 -15.821  1.00 34.60           O
ATOM   2624  N   LYS A 391      56.154  22.708 -15.065  1.00 69.03           N
ATOM   2625  CA  LYS A 391      55.501  23.720 -15.837  1.00 69.03           C
ATOM   2626  CB  LYS A 391      53.986  23.769 -15.568  1.00 69.03           C
ATOM   2627  CG  LYS A 391      53.241  24.834 -16.374  1.00 69.03           C
ATOM   2628  CD  LYS A 391      51.719  24.694 -16.305  1.00 69.03           C
ATOM   2629  CE  LYS A 391      51.173  23.517 -17.115  1.00 69.03           C
ATOM   2630  NZ  LYS A 391      49.701  23.453 -16.984  1.00 69.03           N
ATOM   2631  C   LYS A 391      56.052  25.067 -15.485  1.00 69.03           C
ATOM   2632  O   LYS A 391      56.231  25.904 -16.366  1.00 69.03           O
ATOM   2633  N   ARG A 392      56.297  25.332 -14.185  1.00138.63           N
ATOM   2634  CA  ARG A 392      56.737  26.636 -13.767  1.00138.63           C
ATOM   2635  CB  ARG A 392      56.619  26.890 -12.250  1.00138.63           C
ATOM   2636  CG  ARG A 392      57.571  26.110 -11.344  1.00138.63           C
ATOM   2637  CD  ARG A 392      58.978  26.711 -11.359  1.00138.63           C
ATOM   2638  NE  ARG A 392      59.720  26.235 -10.159  1.00138.63           N
ATOM   2639  CZ  ARG A 392      59.586  26.918  -8.983  1.00138.63           C
ATOM   2640  NH1 ARG A 392      58.650  27.905  -8.872  1.00138.63           N
ATOM   2641  NH2 ARG A 392      60.389  26.627  -7.919  1.00138.63           N
ATOM   2642  C   ARG A 392      58.152  26.936 -14.181  1.00138.63           C
ATOM   2643  O   ARG A 392      58.451  28.056 -14.592  1.00138.63           O
ATOM   2644  N   LEU A 393      59.064  25.948 -14.081  1.00 60.86           N
ATOM   2645  CA  LEU A 393      60.450  26.152 -14.393  1.00 60.86           C
ATOM   2646  CB  LEU A 393      61.311  24.894 -14.180  1.00 60.86           C
ATOM   2647  CG  LEU A 393      61.462  24.485 -12.703  1.00 60.86           C
ATOM   2648  CD1 LEU A 393      62.329  23.223 -12.558  1.00 60.86           C
ATOM   2649  CD2 LEU A 393      61.982  25.657 -11.855  1.00 60.86           C
ATOM   2650  C   LEU A 393      60.569  26.527 -15.832  1.00 60.86           C
ATOM   2651  O   LEU A 393      61.364  27.392 -16.192  1.00 60.86           O
ATOM   2652  N   GLU A 394      59.766  25.889 -16.698  1.00 73.05           N
ATOM   2653  CA  GLU A 394      59.869  26.160 -18.100  1.00 73.05           C
ATOM   2654  CB  GLU A 394      58.923  25.308 -18.959  1.00 73.05           C
ATOM   2655  CG  GLU A 394      59.165  25.489 -20.460  1.00 73.05           C
ATOM   2656  CD  GLU A 394      60.514  24.865 -20.798  1.00 73.05           C
ATOM   2657  OE1 GLU A 394      60.651  23.625 -20.621  1.00 73.05           O
ATOM   2658  OE2 GLU A 394      61.425  25.618 -21.235  1.00 73.05           O
ATOM   2659  C   GLU A 394      59.547  27.603 -18.357  1.00 73.05           C
ATOM   2660  O   GLU A 394      60.208  28.250 -19.167  1.00 73.05           O
ATOM   2661  N   SER A 395      58.533  28.158 -17.662  1.00 30.45           N
ATOM   2662  CA  SER A 395      58.132  29.519 -17.901  1.00 30.45           C
ATOM   2663  CB  SER A 395      56.960  29.956 -17.008  1.00 30.45           C
ATOM   2664  OG  SER A 395      55.808  29.180 -17.305  1.00 30.45           O
ATOM   2665  C   SER A 395      59.292  30.418 -17.602  1.00 30.45           C
ATOM   2666  O   SER A 395      59.557  31.377 -18.325  1.00 30.45           O
ATOM   2667  N   ALA A 396      60.025  30.097 -16.523  1.00 63.35           N
ATOM   2668  CA  ALA A 396      61.185  30.802 -16.067  1.00 63.35           C
ATOM   2669  CB  ALA A 396      61.756  30.225 -14.760  1.00 63.35           C
ATOM   2670  C   ALA A 396      62.240  30.696 -17.121  1.00 63.35           C
ATOM   2671  O   ALA A 396      63.158  31.513 -17.172  1.00 63.35           O
ATOM   2672  N   GLY A 397      62.180  29.648 -17.962  1.00 38.70           N
ATOM   2673  CA  GLY A 397      63.182  29.522 -18.980  1.00 38.70           C
ATOM   2674  C   GLY A 397      64.266  28.622 -18.481  1.00 38.70           C
ATOM   2675  O   GLY A 397      65.442  28.818 -18.781  1.00 38.70           O
ATOM   2676  N   VAL A 398      63.885  27.618 -17.670  1.00 58.00           N
ATOM   2677  CA  VAL A 398      64.819  26.656 -17.163  1.00 58.00           C
ATOM   2678  CB  VAL A 398      64.641  26.403 -15.694  1.00 58.00           C
ATOM   2679  CG1 VAL A 398      65.507  25.205 -15.274  1.00 58.00           C
ATOM   2680  CG2 VAL A 398      64.973  27.704 -14.944  1.00 58.00           C
ATOM   2681  C   VAL A 398      64.545  25.384 -17.886  1.00 58.00           C
ATOM   2682  O   VAL A 398      63.401  24.983 -18.090  1.00 58.00           O
ATOM   2683  N   GLU A 399      65.602  24.701 -18.332  1.00135.30           N
ATOM   2684  CA  GLU A 399      65.297  23.524 -19.065  1.00135.30           C
ATOM   2685  CB  GLU A 399      66.387  23.195 -20.068  1.00135.30           C
ATOM   2686  CG  GLU A 399      66.336  24.059 -21.331  1.00135.30           C
ATOM   2687  CD  GLU A 399      66.661  25.494 -20.949  1.00135.30           C
ATOM   2688  OE1 GLU A 399      67.634  25.697 -20.175  1.00135.30           O
ATOM   2689  OE2 GLU A 399      65.932  26.406 -21.423  1.00135.30           O
ATOM   2690  C   GLU A 399      64.994  22.403 -18.121  1.00135.30           C
ATOM   2691  O   GLU A 399      65.615  22.259 -17.068  1.00135.30           O
ATOM   2692  N   VAL A 400      63.997  21.570 -18.493  1.00127.59           N
ATOM   2693  CA  VAL A 400      63.594  20.485 -17.646  1.00127.59           C
ATOM   2694  CB  VAL A 400      62.647  20.933 -16.570  1.00127.59           C
ATOM   2695  CG1 VAL A 400      61.491  21.701 -17.235  1.00127.59           C
ATOM   2696  CG2 VAL A 400      62.159  19.696 -15.799  1.00127.59           C
ATOM   2697  C   VAL A 400      62.864  19.435 -18.437  1.00127.59           C
ATOM   2698  O   VAL A 400      62.159  19.737 -19.403  1.00127.59           O
ATOM   2699  N   THR A 401      63.039  18.152 -18.040  1.00 62.74           N
ATOM   2700  CA  THR A 401      62.305  17.069 -18.641  1.00 62.74           C
ATOM   2701  CB  THR A 401      63.104  16.060 -19.409  1.00 62.74           C
ATOM   2702  OG1 THR A 401      63.653  16.654 -20.572  1.00 62.74           O
ATOM   2703  CG2 THR A 401      62.173  14.900 -19.799  1.00 62.74           C
ATOM   2704  C   THR A 401      61.587  16.315 -17.570  1.00 62.74           C
ATOM   2705  O   THR A 401      62.134  16.038 -16.505  1.00 62.74           O
ATOM   2706  N   LEU A 402      60.313  15.967 -17.828  1.00156.51           N
ATOM   2707  CA  LEU A 402      59.584  15.244 -16.829  1.00156.51           C
ATOM   2708  CB  LEU A 402      58.511  16.085 -16.114  1.00156.51           C
ATOM   2709  CG  LEU A 402      57.343  16.534 -17.013  1.00156.51           C
ATOM   2710  CD1 LEU A 402      56.323  17.365 -16.220  1.00156.51           C
ATOM   2711  CD2 LEU A 402      57.840  17.257 -18.273  1.00156.51           C
ATOM   2712  C   LEU A 402      58.877  14.091 -17.471  1.00156.51           C
ATOM   2713  O   LEU A 402      58.319  14.223 -18.559  1.00156.51           O
ATOM   2714  N   ASP A 403      58.897  12.913 -16.812  1.00107.93           N
ATOM   2715  CA  ASP A 403      58.202  11.779 -17.350  1.00107.93           C
ATOM   2716  CB  ASP A 403      59.112  10.652 -17.859  1.00107.93           C
ATOM   2717  CG  ASP A 403      59.898  10.113 -16.682  1.00107.93           C
ATOM   2718  OD1 ASP A 403      60.054  10.856 -15.678  1.00107.93           O
ATOM   2719  OD2 ASP A 403      60.372   8.952 -16.781  1.00107.93           O
ATOM   2720  C   ASP A 403      57.304  11.209 -16.295  1.00107.93           C
ATOM   2721  O   ASP A 403      57.616  11.226 -15.105  1.00107.93           O
ATOM   2722  N   HIS A 404      56.131  10.699 -16.715  1.00 96.79           N
ATOM   2723  CA  HIS A 404      55.212  10.133 -15.773  1.00 96.79           C
ATOM   2724  ND1 HIS A 404      52.338  12.685 -16.037  1.00 96.79           N
ATOM   2725  CG  HIS A 404      53.566  12.066 -15.965  1.00 96.79           C
ATOM   2726  CB  HIS A 404      53.756  10.577 -15.996  1.00 96.79           C
ATOM   2727  NE2 HIS A 404      53.858  14.303 -15.912  1.00 96.79           N
ATOM   2728  CD2 HIS A 404      54.483  13.069 -15.890  1.00 96.79           C
ATOM   2729  CE1 HIS A 404      52.571  14.022 -16.001  1.00 96.79           C
ATOM   2730  C   HIS A 404      55.236   8.655 -15.985  1.00 96.79           C
ATOM   2731  O   HIS A 404      55.085   8.179 -17.109  1.00 96.79           O
ATOM   2732  N   PHE A 405      55.439   7.884 -14.900  1.00 67.26           N
ATOM   2733  CA  PHE A 405      55.441   6.458 -15.039  1.00 67.26           C
ATOM   2734  CB  PHE A 405      56.334   5.760 -13.998  1.00 67.26           C
ATOM   2735  CG  PHE A 405      57.730   6.206 -14.286  1.00 67.26           C
ATOM   2736  CD1 PHE A 405      58.170   7.440 -13.864  1.00 67.26           C
ATOM   2737  CD2 PHE A 405      58.601   5.395 -14.977  1.00 67.26           C
ATOM   2738  CE1 PHE A 405      59.454   7.861 -14.127  1.00 67.26           C
ATOM   2739  CE2 PHE A 405      59.886   5.809 -15.242  1.00 67.26           C
ATOM   2740  CZ  PHE A 405      60.316   7.042 -14.816  1.00 67.26           C
ATOM   2741  C   PHE A 405      54.018   6.047 -14.837  1.00 67.26           C
ATOM   2742  O   PHE A 405      53.466   6.153 -13.743  1.00 67.26           O
ATOM   2743  N   GLU A 406      53.405   5.532 -15.915  1.00110.97           N
ATOM   2744  CA  GLU A 406      52.002   5.249 -15.986  1.00110.97           C
ATOM   2745  CB  GLU A 406      51.558   4.801 -17.390  1.00110.97           C
ATOM   2746  CG  GLU A 406      51.491   5.957 -18.393  1.00110.97           C
ATOM   2747  CD  GLU A 406      52.904   6.452 -18.676  1.00110.97           C
ATOM   2748  OE1 GLU A 406      53.865   5.660 -18.491  1.00110.97           O
ATOM   2749  OE2 GLU A 406      53.040   7.634 -19.090  1.00110.97           O
ATOM   2750  C   GLU A 406      51.559   4.211 -15.004  1.00110.97           C
ATOM   2751  O   GLU A 406      50.448   4.303 -14.485  1.00110.97           O
ATOM   2752  N   ASP A 407      52.368   3.178 -14.714  1.00122.95           N
ATOM   2753  CA  ASP A 407      51.793   2.198 -13.835  1.00122.95           C
ATOM   2754  CB  ASP A 407      51.884   0.769 -14.396  1.00122.95           C
ATOM   2755  CG  ASP A 407      50.953   0.669 -15.598  1.00122.95           C
ATOM   2756  OD1 ASP A 407      50.042   1.531 -15.722  1.00122.95           O
ATOM   2757  OD2 ASP A 407      51.143  -0.273 -16.411  1.00122.95           O
ATOM   2758  C   ASP A 407      52.479   2.185 -12.504  1.00122.95           C
ATOM   2759  O   ASP A 407      52.758   1.109 -11.979  1.00122.95           O
ATOM   2760  N   GLY A 408      52.705   3.356 -11.874  1.00 50.57           N
ATOM   2761  CA  GLY A 408      53.396   3.331 -10.615  1.00 50.57           C
ATOM   2762  C   GLY A 408      52.737   4.298  -9.686  1.00 50.57           C
ATOM   2763  O   GLY A 408      51.976   5.165 -10.110  1.00 50.57           O
ATOM   2764  N   PHE A 409      53.040   4.164  -8.378  1.00108.82           N
ATOM   2765  CA  PHE A 409      52.489   4.995  -7.354  1.00108.82           C
ATOM   2766  CB  PHE A 409      51.588   4.171  -6.394  1.00108.82           C
ATOM   2767  CG  PHE A 409      51.117   5.124  -5.373  1.00108.82           C
ATOM   2768  CD1 PHE A 409      50.492   6.276  -5.774  1.00108.82           C
ATOM   2769  CD2 PHE A 409      51.451   4.971  -4.056  1.00108.82           C
ATOM   2770  CE1 PHE A 409      50.075   7.219  -4.866  1.00108.82           C
ATOM   2771  CE2 PHE A 409      51.036   5.913  -3.152  1.00108.82           C
ATOM   2772  CZ  PHE A 409      50.342   7.032  -3.536  1.00108.82           C
ATOM   2773  C   PHE A 409      53.645   5.686  -6.658  1.00108.82           C
ATOM   2774  O   PHE A 409      54.806   5.430  -6.976  1.00108.82           O
ATOM   2775  N   HIS A 410      53.361   6.647  -5.747  1.00 86.02           N
ATOM   2776  CA  HIS A 410      54.355   7.374  -5.022  1.00 86.02           C
ATOM   2777  ND1 HIS A 410      55.147  10.566  -3.936  1.00 86.02           N
ATOM   2778  CG  HIS A 410      54.791   9.332  -3.441  1.00 86.02           C
ATOM   2779  CB  HIS A 410      53.765   8.439  -4.080  1.00 86.02           C
ATOM   2780  NE2 HIS A 410      56.341  10.259  -2.086  1.00 86.02           N
ATOM   2781  CD2 HIS A 410      55.533   9.159  -2.312  1.00 86.02           C
ATOM   2782  CE1 HIS A 410      56.075  11.076  -3.087  1.00 86.02           C
ATOM   2783  C   HIS A 410      55.148   6.424  -4.178  1.00 86.02           C
ATOM   2784  O   HIS A 410      54.616   5.468  -3.615  1.00 86.02           O
ATOM   2785  N   GLY A 411      56.470   6.672  -4.087  1.00 43.91           N
ATOM   2786  CA  GLY A 411      57.346   5.899  -3.247  1.00 43.91           C
ATOM   2787  C   GLY A 411      57.781   4.630  -3.917  1.00 43.91           C
ATOM   2788  O   GLY A 411      58.252   3.707  -3.256  1.00 43.91           O
ATOM   2789  N   CYS A 412      57.677   4.563  -5.253  1.00 64.06           N
ATOM   2790  CA  CYS A 412      58.003   3.382  -6.016  1.00 64.06           C
ATOM   2791  CB  CYS A 412      57.696   3.560  -7.514  1.00 64.06           C
ATOM   2792  SG  CYS A 412      58.717   4.844  -8.297  1.00 64.06           S
ATOM   2793  C   CYS A 412      59.461   3.027  -5.901  1.00 64.06           C
ATOM   2794  O   CYS A 412      59.827   1.856  -5.987  1.00 64.06           O
ATOM   2795  N   MET A 413      60.339   4.019  -5.681  1.00137.34           N
ATOM   2796  CA  MET A 413      61.759   3.794  -5.721  1.00137.34           C
ATOM   2797  CB  MET A 413      62.546   5.081  -5.426  1.00137.34           C
ATOM   2798  CG  MET A 413      63.901   5.138  -6.126  1.00137.34           C
ATOM   2799  SD  MET A 413      63.753   5.495  -7.903  1.00137.34           S
ATOM   2800  CE  MET A 413      65.513   5.367  -8.326  1.00137.34           C
ATOM   2801  C   MET A 413      62.134   2.779  -4.679  1.00137.34           C
ATOM   2802  O   MET A 413      63.098   2.032  -4.842  1.00137.34           O
ATOM   2803  N   ILE A 414      61.398   2.758  -3.556  1.00163.87           N
ATOM   2804  CA  ILE A 414      61.642   1.866  -2.460  1.00163.87           C
ATOM   2805  CB  ILE A 414      60.743   2.120  -1.284  1.00163.87           C
ATOM   2806  CG2 ILE A 414      59.315   1.723  -1.686  1.00163.87           C
ATOM   2807  CG1 ILE A 414      61.262   1.379  -0.040  1.00163.87           C
ATOM   2808  CD1 ILE A 414      62.582   1.933   0.494  1.00163.87           C
ATOM   2809  C   ILE A 414      61.443   0.441  -2.878  1.00163.87           C
ATOM   2810  O   ILE A 414      62.072  -0.458  -2.320  1.00163.87           O
ATOM   2811  N   PHE A 415      60.511   0.170  -3.813  1.00201.50           N
ATOM   2812  CA  PHE A 415      60.279  -1.211  -4.136  1.00201.50           C
ATOM   2813  CB  PHE A 415      58.818  -1.481  -4.527  1.00201.50           C
ATOM   2814  CG  PHE A 415      58.004  -1.143  -3.327  1.00201.50           C
ATOM   2815  CD1 PHE A 415      57.873  -2.044  -2.296  1.00201.50           C
ATOM   2816  CD2 PHE A 415      57.398   0.088  -3.221  1.00201.50           C
ATOM   2817  CE1 PHE A 415      57.129  -1.728  -1.184  1.00201.50           C
ATOM   2818  CE2 PHE A 415      56.652   0.407  -2.112  1.00201.50           C
ATOM   2819  CZ  PHE A 415      56.515  -0.503  -1.091  1.00201.50           C
ATOM   2820  C   PHE A 415      61.154  -1.638  -5.272  1.00201.50           C
ATOM   2821  O   PHE A 415      60.738  -2.398  -6.144  1.00201.50           O
ATOM   2822  N   THR A 416      62.431  -1.226  -5.255  1.00156.81           N
ATOM   2823  CA  THR A 416      63.292  -1.661  -6.306  1.00156.81           C
ATOM   2824  CB  THR A 416      64.498  -0.786  -6.474  1.00156.81           C
ATOM   2825  OG1 THR A 416      65.332  -1.283  -7.510  1.00156.81           O
ATOM   2826  CG2 THR A 416      65.243  -0.682  -5.136  1.00156.81           C
ATOM   2827  C   THR A 416      63.690  -3.065  -5.996  1.00156.81           C
ATOM   2828  O   THR A 416      63.804  -3.444  -4.832  1.00156.81           O
ATOM   2829  N   SER A 417      63.890  -3.880  -7.049  1.00217.16           N
ATOM   2830  CA  SER A 417      64.263  -5.254  -6.884  1.00217.16           C
ATOM   2831  CB  SER A 417      65.450  -5.412  -5.923  1.00217.16           C
ATOM   2832  OG  SER A 417      65.739  -6.785  -5.723  1.00217.16           O
ATOM   2833  C   SER A 417      63.110  -6.019  -6.324  1.00217.16           C
ATOM   2834  O   SER A 417      63.217  -7.213  -6.053  1.00217.16           O
ATOM   2835  N   TRP A 418      61.944  -5.372  -6.183  1.00244.24           N
ATOM   2836  CA  TRP A 418      60.830  -6.097  -5.661  1.00244.24           C
ATOM   2837  CB  TRP A 418      60.409  -5.565  -4.270  1.00244.24           C
ATOM   2838  CG  TRP A 418      59.460  -6.438  -3.485  1.00244.24           C
ATOM   2839  CD2 TRP A 418      58.788  -6.008  -2.290  1.00244.24           C
ATOM   2840  CD1 TRP A 418      59.084  -7.731  -3.696  1.00244.24           C
ATOM   2841  NE1 TRP A 418      58.229  -8.138  -2.700  1.00244.24           N
ATOM   2842  CE2 TRP A 418      58.035  -7.087  -1.829  1.00244.24           C
ATOM   2843  CE3 TRP A 418      58.801  -4.814  -1.627  1.00244.24           C
ATOM   2844  CZ2 TRP A 418      57.277  -6.988  -0.698  1.00244.24           C
ATOM   2845  CZ3 TRP A 418      58.034  -4.717  -0.487  1.00244.24           C
ATOM   2846  CH2 TRP A 418      57.287  -5.783  -0.031  1.00244.24           C
ATOM   2847  C   TRP A 418      59.779  -5.998  -6.740  1.00244.24           C
ATOM   2848  O   TRP A 418      59.466  -7.022  -7.347  1.00244.24           O
ATOM   2849  N   PRO A 419      59.175  -4.873  -7.046  1.00191.37           N
ATOM   2850  CA  PRO A 419      58.355  -4.939  -8.221  1.00191.37           C
ATOM   2851  CD  PRO A 419      58.491  -4.093  -6.018  1.00191.37           C
ATOM   2852  CB  PRO A 419      57.246  -3.905  -8.066  1.00191.37           C
ATOM   2853  CG  PRO A 419      57.088  -3.777  -6.550  1.00191.37           C
ATOM   2854  C   PRO A 419      59.124  -4.753  -9.477  1.00191.37           C
ATOM   2855  O   PRO A 419      60.174  -4.112  -9.472  1.00191.37           O
ATOM   2856  N   THR A 420      58.586  -5.271 -10.591  1.00289.47           N
ATOM   2857  CA  THR A 420      59.199  -4.938 -11.829  1.00289.47           C
ATOM   2858  CB  THR A 420      58.768  -5.796 -12.981  1.00289.47           C
ATOM   2859  OG1 THR A 420      59.544  -5.495 -14.132  1.00289.47           O
ATOM   2860  CG2 THR A 420      57.279  -5.537 -13.260  1.00289.47           C
ATOM   2861  C   THR A 420      58.636  -3.573 -12.035  1.00289.47           C
ATOM   2862  O   THR A 420      57.843  -3.107 -11.236  1.00289.47           O
ATOM   2863  N   ASN A 421      59.068  -2.831 -13.040  1.00262.98           N
ATOM   2864  CA  ASN A 421      58.541  -1.517 -13.281  1.00262.98           C
ATOM   2865  CB  ASN A 421      57.000  -1.445 -13.237  1.00262.98           C
ATOM   2866  CG  ASN A 421      56.563  -0.077 -13.743  1.00262.98           C
ATOM   2867  OD1 ASN A 421      57.385   0.783 -14.054  1.00262.98           O
ATOM   2868  ND2 ASN A 421      55.222   0.134 -13.826  1.00262.98           N
ATOM   2869  C   ASN A 421      59.096  -0.530 -12.287  1.00262.98           C
ATOM   2870  O   ASN A 421      59.507   0.559 -12.678  1.00262.98           O
ATOM   2871  N   PHE A 422      59.168  -0.874 -10.986  1.00 86.35           N
ATOM   2872  CA  PHE A 422      59.777  -0.001 -10.023  1.00 86.35           C
ATOM   2873  CB  PHE A 422      59.524  -0.468  -8.582  1.00 86.35           C
ATOM   2874  CG  PHE A 422      58.074  -0.278  -8.299  1.00 86.35           C
ATOM   2875  CD1 PHE A 422      57.127  -1.018  -8.969  1.00 86.35           C
ATOM   2876  CD2 PHE A 422      57.658   0.620  -7.345  1.00 86.35           C
ATOM   2877  CE1 PHE A 422      55.788  -0.851  -8.707  1.00 86.35           C
ATOM   2878  CE2 PHE A 422      56.320   0.793  -7.077  1.00 86.35           C
ATOM   2879  CZ  PHE A 422      55.382   0.058  -7.760  1.00 86.35           C
ATOM   2880  C   PHE A 422      61.244  -0.079 -10.268  1.00 86.35           C
ATOM   2881  O   PHE A 422      61.949   0.928 -10.322  1.00 86.35           O
ATOM   2882  N   SER A 423      61.726  -1.324 -10.447  1.00 81.29           N
ATOM   2883  CA  SER A 423      63.125  -1.543 -10.627  1.00 81.29           C
ATOM   2884  CB  SER A 423      63.513  -3.033 -10.663  1.00 81.29           C
ATOM   2885  OG  SER A 423      62.913  -3.678 -11.775  1.00 81.29           O
ATOM   2886  C   SER A 423      63.537  -0.907 -11.910  1.00 81.29           C
ATOM   2887  O   SER A 423      64.601  -0.295 -11.989  1.00 81.29           O
ATOM   2888  N   VAL A 424      62.694  -1.027 -12.954  1.00 96.21           N
ATOM   2889  CA  VAL A 424      63.066  -0.468 -14.222  1.00 96.21           C
ATOM   2890  CB  VAL A 424      62.109  -0.817 -15.327  1.00 96.21           C
ATOM   2891  CG1 VAL A 424      62.117  -2.345 -15.504  1.00 96.21           C
ATOM   2892  CG2 VAL A 424      60.723  -0.235 -15.006  1.00 96.21           C
ATOM   2893  C   VAL A 424      63.133   1.025 -14.117  1.00 96.21           C
ATOM   2894  O   VAL A 424      64.065   1.648 -14.624  1.00 96.21           O
ATOM   2895  N   GLY A 425      62.144   1.638 -13.438  1.00 36.64           N
ATOM   2896  CA  GLY A 425      62.062   3.073 -13.349  1.00 36.64           C
ATOM   2897  C   GLY A 425      63.235   3.649 -12.610  1.00 36.64           C
ATOM   2898  O   GLY A 425      63.770   4.692 -12.984  1.00 36.64           O
ATOM   2899  N   ILE A 426      63.670   2.992 -11.524  1.00140.19           N
ATOM   2900  CA  ILE A 426      64.718   3.555 -10.721  1.00140.19           C
ATOM   2901  CB  ILE A 426      64.991   2.711  -9.491  1.00140.19           C
ATOM   2902  CG2 ILE A 426      63.650   2.554  -8.756  1.00140.19           C
ATOM   2903  CG1 ILE A 426      65.625   1.340  -9.801  1.00140.19           C
ATOM   2904  CD1 ILE A 426      67.150   1.361  -9.933  1.00140.19           C
ATOM   2905  C   ILE A 426      65.957   3.647 -11.556  1.00140.19           C
ATOM   2906  O   ILE A 426      66.638   4.674 -11.569  1.00140.19           O
ATOM   2907  N   ARG A 427      66.264   2.573 -12.306  1.00106.61           N
ATOM   2908  CA  ARG A 427      67.472   2.560 -13.074  1.00106.61           C
ATOM   2909  CB  ARG A 427      67.769   1.214 -13.755  1.00106.61           C
ATOM   2910  CG  ARG A 427      66.728   0.778 -14.785  1.00106.61           C
ATOM   2911  CD  ARG A 427      67.084  -0.554 -15.445  1.00106.61           C
ATOM   2912  NE  ARG A 427      66.013  -0.883 -16.424  1.00106.61           N
ATOM   2913  CZ  ARG A 427      66.296  -1.708 -17.473  1.00106.61           C
ATOM   2914  NH1 ARG A 427      67.553  -2.220 -17.617  1.00106.61           N
ATOM   2915  NH2 ARG A 427      65.324  -2.022 -18.378  1.00106.61           N
ATOM   2916  C   ARG A 427      67.377   3.594 -14.141  1.00106.61           C
ATOM   2917  O   ARG A 427      68.352   4.288 -14.424  1.00106.61           O
ATOM   2918  N   THR A 428      66.189   3.740 -14.759  1.00102.60           N
ATOM   2919  CA  THR A 428      66.107   4.689 -15.826  1.00102.60           C
ATOM   2920  CB  THR A 428      64.775   4.742 -16.529  1.00102.60           C
ATOM   2921  OG1 THR A 428      64.899   5.488 -17.731  1.00102.60           O
ATOM   2922  CG2 THR A 428      63.728   5.403 -15.623  1.00102.60           C
ATOM   2923  C   THR A 428      66.404   6.036 -15.261  1.00102.60           C
ATOM   2924  O   THR A 428      67.094   6.833 -15.892  1.00102.60           O
ATOM   2925  N   ARG A 429      65.885   6.341 -14.056  1.00 95.02           N
ATOM   2926  CA  ARG A 429      66.174   7.633 -13.512  1.00 95.02           C
ATOM   2927  CB  ARG A 429      65.328   8.042 -12.294  1.00 95.02           C
ATOM   2928  CG  ARG A 429      65.468   7.169 -11.053  1.00 95.02           C
ATOM   2929  CD  ARG A 429      64.583   7.669  -9.910  1.00 95.02           C
ATOM   2930  NE  ARG A 429      65.030   9.047  -9.560  1.00 95.02           N
ATOM   2931  CZ  ARG A 429      66.019   9.233  -8.637  1.00 95.02           C
ATOM   2932  NH1 ARG A 429      66.623   8.157  -8.055  1.00 95.02           N
ATOM   2933  NH2 ARG A 429      66.400  10.497  -8.291  1.00 95.02           N
ATOM   2934  C   ARG A 429      67.630   7.727 -13.168  1.00 95.02           C
ATOM   2935  O   ARG A 429      68.256   8.756 -13.390  1.00 95.02           O
ATOM   2936  N   ASN A 430      68.245   6.663 -12.629  1.00 39.88           N
ATOM   2937  CA  ASN A 430      69.634   6.782 -12.283  1.00 39.88           C
ATOM   2938  CB  ASN A 430      70.200   5.499 -11.654  1.00 39.88           C
ATOM   2939  CG  ASN A 430      69.516   5.289 -10.311  1.00 39.88           C
ATOM   2940  OD1 ASN A 430      69.332   6.230  -9.541  1.00 39.88           O
ATOM   2941  ND2 ASN A 430      69.122   4.020 -10.023  1.00 39.88           N
ATOM   2942  C   ASN A 430      70.385   7.034 -13.544  1.00 39.88           C
ATOM   2943  O   ASN A 430      71.336   7.815 -13.586  1.00 39.88           O
ATOM   2944  N   SER A 431      69.954   6.348 -14.610  1.00126.20           N
ATOM   2945  CA  SER A 431      70.581   6.430 -15.885  1.00126.20           C
ATOM   2946  CB  SER A 431      70.021   5.396 -16.878  1.00126.20           C
ATOM   2947  OG  SER A 431      70.672   5.521 -18.133  1.00126.20           O
ATOM   2948  C   SER A 431      70.355   7.772 -16.479  1.00126.20           C
ATOM   2949  O   SER A 431      71.280   8.256 -17.130  1.00126.20           O
ATOM   2950  N   TYR A 432      69.177   8.393 -16.169  1.00315.91           N
ATOM   2951  CA  TYR A 432      68.559   9.534 -16.811  1.00315.91           C
ATOM   2952  CB  TYR A 432      68.525  10.872 -16.056  1.00315.91           C
ATOM   2953  CG  TYR A 432      67.591  10.918 -14.906  1.00315.91           C
ATOM   2954  CD1 TYR A 432      66.287  10.504 -15.031  1.00315.91           C
ATOM   2955  CD2 TYR A 432      68.015  11.453 -13.709  1.00315.91           C
ATOM   2956  CE1 TYR A 432      65.437  10.569 -13.952  1.00315.91           C
ATOM   2957  CE2 TYR A 432      67.169  11.520 -12.629  1.00315.91           C
ATOM   2958  CZ  TYR A 432      65.877  11.072 -12.750  1.00315.91           C
ATOM   2959  OH  TYR A 432      65.003  11.138 -11.645  1.00315.91           O
ATOM   2960  C   TYR A 432      69.266   9.805 -18.078  1.00315.91           C
ATOM   2961  O   TYR A 432      70.350  10.377 -18.055  1.00315.91           O
ATOM   2962  N   ILE A 433      68.624   9.489 -19.219  1.00151.67           N
ATOM   2963  CA  ILE A 433      69.318   9.576 -20.467  1.00151.67           C
ATOM   2964  CB  ILE A 433      68.496   9.134 -21.647  1.00151.67           C
ATOM   2965  CG2 ILE A 433      67.254  10.037 -21.754  1.00151.67           C
ATOM   2966  CG1 ILE A 433      69.365   9.090 -22.916  1.00151.67           C
ATOM   2967  CD1 ILE A 433      68.713   8.351 -24.084  1.00151.67           C
ATOM   2968  C   ILE A 433      69.747  10.982 -20.679  1.00151.67           C
ATOM   2969  O   ILE A 433      68.938  11.904 -20.665  1.00151.67           O
ATOM   2970  N   LYS A 434      71.059  11.172 -20.897  1.00265.69           N
ATOM   2971  CA  LYS A 434      71.590  12.483 -21.103  1.00265.69           C
ATOM   2972  CB  LYS A 434      70.987  13.184 -22.338  1.00265.69           C
ATOM   2973  CG  LYS A 434      71.690  14.489 -22.723  1.00265.69           C
ATOM   2974  CD  LYS A 434      71.276  15.040 -24.091  1.00265.69           C
ATOM   2975  CE  LYS A 434      71.967  14.357 -25.273  1.00265.69           C
ATOM   2976  NZ  LYS A 434      71.366  13.025 -25.511  1.00265.69           N
ATOM   2977  C   LYS A 434      71.299  13.311 -19.893  1.00265.69           C
ATOM   2978  O   LYS A 434      71.167  14.520 -20.029  1.00265.69           O
ATOM   2979  N   TRP A 435      71.257  12.700 -18.682  1.00242.91           N
ATOM   2980  CA  TRP A 435      70.854  13.378 -17.473  1.00242.91           C
ATOM   2981  CB  TRP A 435      69.337  13.409 -17.227  1.00242.91           C
ATOM   2982  CG  TRP A 435      68.838  14.339 -18.259  1.00242.91           C
ATOM   2983  CD2 TRP A 435      69.393  15.647 -18.305  1.00242.91           C
ATOM   2984  CD1 TRP A 435      68.115  14.165 -19.395  1.00242.91           C
ATOM   2985  NE1 TRP A 435      68.288  15.248 -20.212  1.00242.91           N
ATOM   2986  CE2 TRP A 435      69.055  16.178 -19.544  1.00242.91           C
ATOM   2987  CE3 TRP A 435      70.188  16.302 -17.411  1.00242.91           C
ATOM   2988  CZ2 TRP A 435      69.524  17.394 -19.921  1.00242.91           C
ATOM   2989  CZ3 TRP A 435      70.594  17.564 -17.748  1.00242.91           C
ATOM   2990  CH2 TRP A 435      70.267  18.067 -18.982  1.00242.91           C
ATOM   2991  C   TRP A 435      71.579  12.926 -16.243  1.00242.91           C
ATOM   2992  O   TRP A 435      72.599  13.541 -15.942  1.00242.91           O
ATOM   2993  N   LEU A 436      71.066  11.932 -15.455  1.00131.36           N
ATOM   2994  CA  LEU A 436      71.774  11.666 -14.239  1.00131.36           C
ATOM   2995  CB  LEU A 436      71.126  10.570 -13.371  1.00131.36           C
ATOM   2996  CG  LEU A 436      71.820  10.373 -12.008  1.00131.36           C
ATOM   2997  CD1 LEU A 436      71.811  11.674 -11.188  1.00131.36           C
ATOM   2998  CD2 LEU A 436      71.201   9.206 -11.224  1.00131.36           C
ATOM   2999  C   LEU A 436      73.141  11.243 -14.647  1.00131.36           C
ATOM   3000  O   LEU A 436      74.090  12.006 -14.487  1.00131.36           O
ATOM   3001  N   ASP A 437      73.269  10.089 -15.314  1.00 94.24           N
ATOM   3002  CA  ASP A 437      74.586   9.708 -15.711  1.00 94.24           C
ATOM   3003  CB  ASP A 437      74.630   8.269 -16.251  1.00 94.24           C
ATOM   3004  CG  ASP A 437      76.078   7.806 -16.341  1.00 94.24           C
ATOM   3005  OD1 ASP A 437      76.982   8.664 -16.524  1.00 94.24           O
ATOM   3006  OD2 ASP A 437      76.296   6.571 -16.222  1.00 94.24           O
ATOM   3007  C   ASP A 437      75.080  10.617 -16.798  1.00 94.24           C
ATOM   3008  O   ASP A 437      76.145  11.222 -16.689  1.00 94.24           O
ATOM   3009  N   GLN A 438      74.299  10.755 -17.887  1.00116.39           N
ATOM   3010  CA  GLN A 438      74.841  11.485 -18.994  1.00116.39           C
ATOM   3011  CB  GLN A 438      74.110  11.238 -20.318  1.00116.39           C
ATOM   3012  CG  GLN A 438      74.325   9.835 -20.893  1.00116.39           C
ATOM   3013  CD  GLN A 438      75.689   9.805 -21.572  1.00116.39           C
ATOM   3014  OE1 GLN A 438      76.037  10.708 -22.332  1.00116.39           O
ATOM   3015  NE2 GLN A 438      76.487   8.739 -21.294  1.00116.39           N
ATOM   3016  C   GLN A 438      74.961  12.953 -18.731  1.00116.39           C
ATOM   3017  O   GLN A 438      76.017  13.529 -18.983  1.00116.39           O
ATOM   3018  N   ASN A 439      73.918  13.623 -18.198  1.00184.62           N
ATOM   3019  CA  ASN A 439      74.166  15.020 -17.991  1.00184.62           C
ATOM   3020  CB  ASN A 439      73.007  15.982 -18.272  1.00184.62           C
ATOM   3021  CG  ASN A 439      73.115  16.416 -19.729  1.00184.62           C
ATOM   3022  OD1 ASN A 439      72.722  17.524 -20.094  1.00184.62           O
ATOM   3023  ND2 ASN A 439      73.674  15.523 -20.589  1.00184.62           N
ATOM   3024  C   ASN A 439      74.636  15.233 -16.614  1.00184.62           C
ATOM   3025  O   ASN A 439      73.943  15.841 -15.806  1.00184.62           O
ATOM   3026  N   LEU A 440      75.849  14.745 -16.320  1.00112.96           N
ATOM   3027  CA  LEU A 440      76.391  14.950 -15.022  1.00112.96           C
ATOM   3028  CB  LEU A 440      75.598  14.224 -13.922  1.00112.96           C
ATOM   3029  CG  LEU A 440      75.916  14.670 -12.480  1.00112.96           C
ATOM   3030  CD1 LEU A 440      75.157  13.807 -11.460  1.00112.96           C
ATOM   3031  CD2 LEU A 440      77.420  14.751 -12.198  1.00112.96           C
ATOM   3032  C   LEU A 440      77.773  14.316 -15.101  1.00112.96           C
ATOM   3033  O   LEU A 440      78.612  14.865 -15.862  1.00112.96           O
ATOM   3034  OXT LEU A 440      78.007  13.274 -14.430  1.00112.96           O
TER    3035      LEU A 440
END
