# Supplementary material for: Proteome-wide prediction of targets for aspirin: new insight into the molecular mechanism of aspirin
Source: PeerJ. 2016 Mar 10;4:e1791. doi: 10.7717/peerj.1791 (PMC4793309; doi:10.7717/peerj.1791)
Supplement: File S1 — The raw data contains all strucures of the identified 79 proteins. The Protocols show how to prepare protein strucure and run CDOCKER. [file peerj-04-1791-s004.zip › 79_protein_strucures/NP_066013.1_42-422_31.215.pdb]

EXPDTA    THEORETICAL MODEL, MODELLER 9v7 2010/04/04 02:36:02
REMARK   6 MODELLER OBJECTIVE FUNCTION:      3810.0879
REMARK   6 MODELLER BEST TEMPLATE % SEQ ID:  31.215
ATOM      1  N   PRO A  42      -0.158 -12.937 -27.648  1.00 44.02           N
ATOM      2  CA  PRO A  42      -1.333 -12.319 -28.324  1.00 44.02           C
ATOM      3  CD  PRO A  42      -0.631 -14.041 -26.743  1.00 44.02           C
ATOM      4  CB  PRO A  42      -2.533 -13.199 -27.983  1.00 44.02           C
ATOM      5  CG  PRO A  42      -2.154 -13.874 -26.660  1.00 44.02           C
ATOM      6  C   PRO A  42      -1.473 -10.923 -27.804  1.00 44.02           C
ATOM      7  O   PRO A  42      -1.345 -10.721 -26.597  1.00 44.02           O
ATOM      8  N   LEU A  43      -1.735  -9.947 -28.700  1.00100.76           N
ATOM      9  CA  LEU A  43      -1.891  -8.576 -28.299  1.00100.76           C
ATOM     10  CB  LEU A  43      -0.992  -7.590 -29.069  1.00100.76           C
ATOM     11  CG  LEU A  43      -1.327  -7.463 -30.569  1.00100.76           C
ATOM     12  CD1 LEU A  43      -0.387  -6.465 -31.265  1.00100.76           C
ATOM     13  CD2 LEU A  43      -1.351  -8.833 -31.267  1.00100.76           C
ATOM     14  C   LEU A  43      -3.308  -8.176 -28.584  1.00100.76           C
ATOM     15  O   LEU A  43      -3.955  -8.734 -29.468  1.00100.76           O
ATOM     16  N   GLN A  44      -3.811  -7.183 -27.823  1.00 94.05           N
ATOM     17  CA  GLN A  44      -5.159  -6.687 -27.930  1.00 94.05           C
ATOM     18  CB  GLN A  44      -5.472  -5.635 -26.852  1.00 94.05           C
ATOM     19  CG  GLN A  44      -6.878  -5.038 -26.928  1.00 94.05           C
ATOM     20  CD  GLN A  44      -7.013  -4.024 -25.800  1.00 94.05           C
ATOM     21  OE1 GLN A  44      -8.036  -3.355 -25.666  1.00 94.05           O
ATOM     22  NE2 GLN A  44      -5.944  -3.898 -24.967  1.00 94.05           N
ATOM     23  C   GLN A  44      -5.333  -6.018 -29.262  1.00 94.05           C
ATOM     24  O   GLN A  44      -4.396  -5.423 -29.791  1.00 94.05           O
ATOM     25  N   VAL A  45      -6.543  -6.123 -29.860  1.00120.26           N
ATOM     26  CA  VAL A  45      -6.743  -5.455 -31.118  1.00120.26           C
ATOM     27  CB  VAL A  45      -6.422  -6.299 -32.316  1.00120.26           C
ATOM     28  CG1 VAL A  45      -7.434  -7.454 -32.398  1.00120.26           C
ATOM     29  CG2 VAL A  45      -6.414  -5.388 -33.555  1.00120.26           C
ATOM     30  C   VAL A  45      -8.172  -5.007 -31.268  1.00120.26           C
ATOM     31  O   VAL A  45      -9.087  -5.587 -30.684  1.00120.26           O
ATOM     32  N   ILE A  46      -8.387  -3.929 -32.060  1.00188.54           N
ATOM     33  CA  ILE A  46      -9.711  -3.446 -32.360  1.00188.54           C
ATOM     34  CB  ILE A  46      -9.922  -1.984 -32.042  1.00188.54           C
ATOM     35  CG2 ILE A  46      -9.804  -1.821 -30.517  1.00188.54           C
ATOM     36  CG1 ILE A  46      -8.970  -1.066 -32.829  1.00188.54           C
ATOM     37  CD1 ILE A  46      -7.491  -1.288 -32.515  1.00188.54           C
ATOM     38  C   ILE A  46      -9.939  -3.702 -33.825  1.00188.54           C
ATOM     39  O   ILE A  46      -9.400  -3.016 -34.693  1.00188.54           O
ATOM     40  N   LEU A  47     -10.811  -4.683 -34.135  1.00171.80           N
ATOM     41  CA  LEU A  47     -10.954  -5.175 -35.479  1.00171.80           C
ATOM     42  CB  LEU A  47     -11.886  -6.394 -35.609  1.00171.80           C
ATOM     43  CG  LEU A  47     -11.327  -7.671 -34.955  1.00171.80           C
ATOM     44  CD1 LEU A  47     -11.220  -7.528 -33.429  1.00171.80           C
ATOM     45  CD2 LEU A  47     -12.124  -8.910 -35.393  1.00171.80           C
ATOM     46  C   LEU A  47     -11.416  -4.147 -36.459  1.00171.80           C
ATOM     47  O   LEU A  47     -12.317  -3.365 -36.124  1.00171.80           O
ATOM     48  N   GLY A  48     -10.736  -4.213 -37.665  1.00135.76           N
ATOM     49  CA  GLY A  48     -10.769  -3.481 -38.932  1.00135.76           C
ATOM     50  C   GLY A  48     -11.400  -4.316 -40.022  1.00135.76           C
ATOM     51  O   GLY A  48     -12.263  -5.157 -39.783  1.00135.76           O
ATOM     52  N   PRO A  49     -10.976  -4.028 -41.236  1.00179.49           N
ATOM     53  CA  PRO A  49     -11.474  -4.680 -42.431  1.00179.49           C
ATOM     54  CD  PRO A  49     -10.552  -2.663 -41.514  1.00179.49           C
ATOM     55  CB  PRO A  49     -11.052  -3.792 -43.600  1.00179.49           C
ATOM     56  CG  PRO A  49     -10.929  -2.393 -42.978  1.00179.49           C
ATOM     57  C   PRO A  49     -11.084  -6.112 -42.653  1.00179.49           C
ATOM     58  O   PRO A  49     -11.732  -6.772 -43.465  1.00179.49           O
ATOM     59  N   GLU A  50     -10.046  -6.625 -41.972  1.00135.41           N
ATOM     60  CA  GLU A  50      -9.571  -7.949 -42.272  1.00135.41           C
ATOM     61  CB  GLU A  50      -8.371  -8.366 -41.409  1.00135.41           C
ATOM     62  CG  GLU A  50      -7.664  -9.611 -41.936  1.00135.41           C
ATOM     63  CD  GLU A  50      -6.985  -9.202 -43.232  1.00135.41           C
ATOM     64  OE1 GLU A  50      -7.714  -8.790 -44.174  1.00135.41           O
ATOM     65  OE2 GLU A  50      -5.730  -9.283 -43.296  1.00135.41           O
ATOM     66  C   GLU A  50     -10.664  -8.954 -42.061  1.00135.41           C
ATOM     67  O   GLU A  50     -11.519  -8.794 -41.192  1.00135.41           O
ATOM     68  N   GLN A  51     -10.673 -10.003 -42.914  1.00103.61           N
ATOM     69  CA  GLN A  51     -11.638 -11.070 -42.886  1.00103.61           C
ATOM     70  CB  GLN A  51     -11.515 -12.018 -44.088  1.00103.61           C
ATOM     71  CG  GLN A  51     -10.203 -12.806 -44.096  1.00103.61           C
ATOM     72  CD  GLN A  51     -10.201 -13.708 -45.321  1.00103.61           C
ATOM     73  OE1 GLN A  51     -10.231 -14.931 -45.200  1.00103.61           O
ATOM     74  NE2 GLN A  51     -10.169 -13.093 -46.533  1.00103.61           N
ATOM     75  C   GLN A  51     -11.452 -11.914 -41.662  1.00103.61           C
ATOM     76  O   GLN A  51     -12.422 -12.332 -41.032  1.00103.61           O
ATOM     77  N   ALA A  52     -10.189 -12.198 -41.294  1.00 37.80           N
ATOM     78  CA  ALA A  52      -9.946 -13.059 -40.172  1.00 37.80           C
ATOM     79  CB  ALA A  52      -9.302 -14.400 -40.558  1.00 37.80           C
ATOM     80  C   ALA A  52      -8.999 -12.350 -39.266  1.00 37.80           C
ATOM     81  O   ALA A  52      -8.356 -11.382 -39.666  1.00 37.80           O
ATOM     82  N   ALA A  53      -8.918 -12.792 -37.995  1.00 46.71           N
ATOM     83  CA  ALA A  53      -8.027 -12.137 -37.085  1.00 46.71           C
ATOM     84  CB  ALA A  53      -8.747 -11.440 -35.917  1.00 46.71           C
ATOM     85  C   ALA A  53      -7.132 -13.176 -36.499  1.00 46.71           C
ATOM     86  O   ALA A  53      -7.567 -14.275 -36.163  1.00 46.71           O
ATOM     87  N   VAL A  54      -5.837 -12.849 -36.349  1.00 48.41           N
ATOM     88  CA  VAL A  54      -4.944 -13.834 -35.827  1.00 48.41           C
ATOM     89  CB  VAL A  54      -3.716 -14.033 -36.666  1.00 48.41           C
ATOM     90  CG1 VAL A  54      -2.755 -14.976 -35.922  1.00 48.41           C
ATOM     91  CG2 VAL A  54      -4.153 -14.559 -38.044  1.00 48.41           C
ATOM     92  C   VAL A  54      -4.501 -13.402 -34.473  1.00 48.41           C
ATOM     93  O   VAL A  54      -4.350 -12.212 -34.199  1.00 48.41           O
ATOM     94  N   LEU A  55      -4.349 -14.388 -33.570  1.00 66.66           N
ATOM     95  CA  LEU A  55      -3.818 -14.132 -32.266  1.00 66.66           C
ATOM     96  CB  LEU A  55      -4.760 -14.564 -31.131  1.00 66.66           C
ATOM     97  CG  LEU A  55      -6.078 -13.770 -31.106  1.00 66.66           C
ATOM     98  CD1 LEU A  55      -6.986 -14.234 -29.958  1.00 66.66           C
ATOM     99  CD2 LEU A  55      -5.821 -12.254 -31.081  1.00 66.66           C
ATOM    100  C   LEU A  55      -2.591 -14.981 -32.191  1.00 66.66           C
ATOM    101  O   LEU A  55      -2.675 -16.206 -32.115  1.00 66.66           O
ATOM    102  N   ASN A  56      -1.410 -14.340 -32.198  1.00 47.50           N
ATOM    103  CA  ASN A  56      -0.189 -15.085 -32.262  1.00 47.50           C
ATOM    104  CB  ASN A  56       1.036 -14.238 -32.652  1.00 47.50           C
ATOM    105  CG  ASN A  56       0.869 -13.799 -34.098  1.00 47.50           C
ATOM    106  OD1 ASN A  56      -0.084 -14.186 -34.773  1.00 47.50           O
ATOM    107  ND2 ASN A  56       1.828 -12.972 -34.594  1.00 47.50           N
ATOM    108  C   ASN A  56       0.120 -15.711 -30.945  1.00 47.50           C
ATOM    109  O   ASN A  56      -0.200 -15.184 -29.882  1.00 47.50           O
ATOM    110  N   CYS A  57       0.726 -16.908 -31.022  1.00 77.80           N
ATOM    111  CA  CYS A  57       1.238 -17.637 -29.901  1.00 77.80           C
ATOM    112  CB  CYS A  57       0.148 -18.272 -29.008  1.00 77.80           C
ATOM    113  SG  CYS A  57       0.824 -19.183 -27.583  1.00 77.80           S
ATOM    114  C   CYS A  57       2.016 -18.728 -30.554  1.00 77.80           C
ATOM    115  O   CYS A  57       1.450 -19.541 -31.280  1.00 77.80           O
ATOM    116  N   SER A  58       3.342 -18.795 -30.353  1.00135.63           N
ATOM    117  CA  SER A  58       3.953 -19.815 -31.145  1.00135.63           C
ATOM    118  CB  SER A  58       3.875 -19.493 -32.653  1.00135.63           C
ATOM    119  OG  SER A  58       4.282 -20.598 -33.447  1.00135.63           O
ATOM    120  C   SER A  58       5.379 -19.934 -30.762  1.00135.63           C
ATOM    121  O   SER A  58       5.812 -19.296 -29.804  1.00135.63           O
ATOM    122  N   LEU A  59       6.133 -20.728 -31.554  1.00225.36           N
ATOM    123  CA  LEU A  59       7.501 -21.061 -31.309  1.00225.36           C
ATOM    124  CB  LEU A  59       8.205 -21.727 -32.507  1.00225.36           C
ATOM    125  CG  LEU A  59       7.615 -23.092 -32.917  1.00225.36           C
ATOM    126  CD1 LEU A  59       7.798 -24.142 -31.810  1.00225.36           C
ATOM    127  CD2 LEU A  59       6.157 -22.959 -33.387  1.00225.36           C
ATOM    128  C   LEU A  59       8.228 -19.804 -31.000  1.00225.36           C
ATOM    129  O   LEU A  59       8.052 -18.772 -31.645  1.00225.36           O
ATOM    130  N   GLY A  60       9.061 -19.891 -29.953  1.00 56.88           N
ATOM    131  CA  GLY A  60       9.786 -18.792 -29.405  1.00 56.88           C
ATOM    132  C   GLY A  60       9.021 -18.512 -28.165  1.00 56.88           C
ATOM    133  O   GLY A  60       9.559 -18.531 -27.060  1.00 56.88           O
ATOM    134  N   ALA A  61       7.713 -18.246 -28.339  1.00 33.22           N
ATOM    135  CA  ALA A  61       6.863 -18.185 -27.197  1.00 33.22           C
ATOM    136  CB  ALA A  61       5.416 -17.795 -27.538  1.00 33.22           C
ATOM    137  C   ALA A  61       6.852 -19.595 -26.730  1.00 33.22           C
ATOM    138  O   ALA A  61       7.000 -19.885 -25.543  1.00 33.22           O
ATOM    139  N   ALA A  62       6.690 -20.519 -27.700  1.00 89.90           N
ATOM    140  CA  ALA A  62       6.745 -21.895 -27.373  1.00 89.90           C
ATOM    141  CB  ALA A  62       5.407 -22.624 -27.584  1.00 89.90           C
ATOM    142  C   ALA A  62       7.743 -22.552 -28.257  1.00 89.90           C
ATOM    143  O   ALA A  62       7.398 -23.094 -29.305  1.00 89.90           O
ATOM    144  N   ALA A  63       9.016 -22.549 -27.828  1.00 76.33           N
ATOM    145  CA  ALA A  63      10.005 -23.282 -28.547  1.00 76.33           C
ATOM    146  CB  ALA A  63      11.277 -22.475 -28.858  1.00 76.33           C
ATOM    147  C   ALA A  63      10.375 -24.344 -27.577  1.00 76.33           C
ATOM    148  O   ALA A  63      10.823 -24.045 -26.472  1.00 76.33           O
ATOM    149  N   ALA A  64      10.176 -25.620 -27.946  1.00 46.17           N
ATOM    150  CA  ALA A  64      10.486 -26.628 -26.982  1.00 46.17           C
ATOM    151  CB  ALA A  64       9.397 -26.818 -25.912  1.00 46.17           C
ATOM    152  C   ALA A  64      10.624 -27.928 -27.697  1.00 46.17           C
ATOM    153  O   ALA A  64      10.226 -28.069 -28.852  1.00 46.17           O
ATOM    154  N   GLY A  65      11.227 -28.916 -27.010  1.00 32.23           N
ATOM    155  CA  GLY A  65      11.369 -30.220 -27.579  1.00 32.23           C
ATOM    156  C   GLY A  65      11.073 -31.175 -26.476  1.00 32.23           C
ATOM    157  O   GLY A  65      11.654 -31.090 -25.395  1.00 32.23           O
ATOM    158  N   PRO A  66      10.175 -32.089 -26.715  1.00 75.29           N
ATOM    159  CA  PRO A  66       9.482 -32.241 -27.963  1.00 75.29           C
ATOM    160  CD  PRO A  66       9.924 -33.184 -25.795  1.00 75.29           C
ATOM    161  CB  PRO A  66       8.712 -33.561 -27.853  1.00 75.29           C
ATOM    162  CG  PRO A  66       8.652 -33.851 -26.342  1.00 75.29           C
ATOM    163  C   PRO A  66       8.611 -31.053 -28.207  1.00 75.29           C
ATOM    164  O   PRO A  66       8.431 -30.242 -27.298  1.00 75.29           O
ATOM    165  N   PRO A  67       8.082 -30.938 -29.393  1.00 64.83           N
ATOM    166  CA  PRO A  67       7.308 -29.803 -29.799  1.00 64.83           C
ATOM    167  CD  PRO A  67       8.428 -31.814 -30.500  1.00 64.83           C
ATOM    168  CB  PRO A  67       6.843 -30.112 -31.221  1.00 64.83           C
ATOM    169  CG  PRO A  67       7.913 -31.087 -31.754  1.00 64.83           C
ATOM    170  C   PRO A  67       6.200 -29.582 -28.829  1.00 64.83           C
ATOM    171  O   PRO A  67       5.653 -30.555 -28.312  1.00 64.83           O
ATOM    172  N   THR A  68       5.869 -28.306 -28.551  1.00120.03           N
ATOM    173  CA  THR A  68       4.885 -28.049 -27.544  1.00120.03           C
ATOM    174  CB  THR A  68       5.084 -26.759 -26.805  1.00120.03           C
ATOM    175  OG1 THR A  68       5.014 -25.659 -27.700  1.00120.03           O
ATOM    176  CG2 THR A  68       6.455 -26.798 -26.113  1.00120.03           C
ATOM    177  C   THR A  68       3.508 -28.021 -28.114  1.00120.03           C
ATOM    178  O   THR A  68       3.289 -27.625 -29.259  1.00120.03           O
ATOM    179  N   ARG A  69       2.546 -28.469 -27.280  1.00 94.66           N
ATOM    180  CA  ARG A  69       1.149 -28.467 -27.594  1.00 94.66           C
ATOM    181  CB  ARG A  69       0.346 -29.547 -26.841  1.00 94.66           C
ATOM    182  CG  ARG A  69      -1.132 -29.615 -27.239  1.00 94.66           C
ATOM    183  CD  ARG A  69      -1.948 -30.630 -26.434  1.00 94.66           C
ATOM    184  NE  ARG A  69      -3.333 -30.631 -26.986  1.00 94.66           N
ATOM    185  CZ  ARG A  69      -4.303 -31.406 -26.416  1.00 94.66           C
ATOM    186  NH1 ARG A  69      -4.021 -32.144 -25.303  1.00 94.66           N
ATOM    187  NH2 ARG A  69      -5.555 -31.443 -26.958  1.00 94.66           N
ATOM    188  C   ARG A  69       0.629 -27.138 -27.153  1.00 94.66           C
ATOM    189  O   ARG A  69       1.206 -26.502 -26.271  1.00 94.66           O
ATOM    190  N   VAL A  70      -0.475 -26.673 -27.768  1.00103.20           N
ATOM    191  CA  VAL A  70      -0.990 -25.390 -27.395  1.00103.20           C
ATOM    192  CB  VAL A  70      -0.861 -24.350 -28.468  1.00103.20           C
ATOM    193  CG1 VAL A  70      -1.718 -24.782 -29.671  1.00103.20           C
ATOM    194  CG2 VAL A  70      -1.261 -22.987 -27.878  1.00103.20           C
ATOM    195  C   VAL A  70      -2.444 -25.522 -27.086  1.00103.20           C
ATOM    196  O   VAL A  70      -3.131 -26.393 -27.620  1.00103.20           O
ATOM    197  N   THR A  71      -2.932 -24.662 -26.169  1.00122.48           N
ATOM    198  CA  THR A  71      -4.318 -24.623 -25.815  1.00122.48           C
ATOM    199  CB  THR A  71      -4.631 -25.248 -24.488  1.00122.48           C
ATOM    200  OG1 THR A  71      -3.988 -24.535 -23.443  1.00122.48           O
ATOM    201  CG2 THR A  71      -4.153 -26.709 -24.508  1.00122.48           C
ATOM    202  C   THR A  71      -4.678 -23.175 -25.707  1.00122.48           C
ATOM    203  O   THR A  71      -3.801 -22.323 -25.568  1.00122.48           O
ATOM    204  N   TRP A  72      -5.985 -22.856 -25.793  1.00103.21           N
ATOM    205  CA  TRP A  72      -6.381 -21.483 -25.682  1.00103.21           C
ATOM    206  CB  TRP A  72      -6.791 -20.839 -27.018  1.00103.21           C
ATOM    207  CG  TRP A  72      -5.617 -20.438 -27.882  1.00103.21           C
ATOM    208  CD2 TRP A  72      -5.089 -19.103 -27.919  1.00103.21           C
ATOM    209  CD1 TRP A  72      -4.860 -21.178 -28.742  1.00103.21           C
ATOM    210  NE1 TRP A  72      -3.889 -20.386 -29.311  1.00103.21           N
ATOM    211  CE2 TRP A  72      -4.021 -19.106 -28.814  1.00103.21           C
ATOM    212  CE3 TRP A  72      -5.467 -17.968 -27.262  1.00103.21           C
ATOM    213  CZ2 TRP A  72      -3.308 -17.968 -29.065  1.00103.21           C
ATOM    214  CZ3 TRP A  72      -4.747 -16.822 -27.516  1.00103.21           C
ATOM    215  CH2 TRP A  72      -3.688 -16.823 -28.401  1.00103.21           C
ATOM    216  C   TRP A  72      -7.527 -21.363 -24.738  1.00103.21           C
ATOM    217  O   TRP A  72      -8.266 -22.316 -24.496  1.00103.21           O
ATOM    218  N   SER A  73      -7.674 -20.161 -24.146  1.00 90.56           N
ATOM    219  CA  SER A  73      -8.764 -19.923 -23.250  1.00 90.56           C
ATOM    220  CB  SER A  73      -8.324 -19.720 -21.789  1.00 90.56           C
ATOM    221  OG  SER A  73      -7.725 -20.904 -21.285  1.00 90.56           O
ATOM    222  C   SER A  73      -9.425 -18.652 -23.684  1.00 90.56           C
ATOM    223  O   SER A  73      -8.758 -17.666 -23.994  1.00 90.56           O
ATOM    224  N   LYS A  74     -10.772 -18.650 -23.743  1.00 95.37           N
ATOM    225  CA  LYS A  74     -11.450 -17.435 -24.066  1.00 95.37           C
ATOM    226  CB  LYS A  74     -12.314 -17.487 -25.342  1.00 95.37           C
ATOM    227  CG  LYS A  74     -13.597 -18.303 -25.187  1.00 95.37           C
ATOM    228  CD  LYS A  74     -14.664 -17.988 -26.238  1.00 95.37           C
ATOM    229  CE  LYS A  74     -16.038 -18.575 -25.900  1.00 95.37           C
ATOM    230  NZ  LYS A  74     -17.075 -17.957 -26.756  1.00 95.37           N
ATOM    231  C   LYS A  74     -12.376 -17.158 -22.938  1.00 95.37           C
ATOM    232  O   LYS A  74     -13.121 -18.033 -22.503  1.00 95.37           O
ATOM    233  N   ASP A  75     -12.312 -15.932 -22.397  1.00 96.53           N
ATOM    234  CA  ASP A  75     -13.232 -15.539 -21.377  1.00 96.53           C
ATOM    235  CB  ASP A  75     -14.680 -15.524 -21.901  1.00 96.53           C
ATOM    236  CG  ASP A  75     -15.563 -14.801 -20.901  1.00 96.53           C
ATOM    237  OD1 ASP A  75     -15.019 -14.287 -19.890  1.00 96.53           O
ATOM    238  OD2 ASP A  75     -16.800 -14.751 -21.140  1.00 96.53           O
ATOM    239  C   ASP A  75     -13.148 -16.505 -20.232  1.00 96.53           C
ATOM    240  O   ASP A  75     -14.077 -16.604 -19.432  1.00 96.53           O
ATOM    241  N   GLY A  76     -12.021 -17.233 -20.111  1.00 34.27           N
ATOM    242  CA  GLY A  76     -11.838 -18.136 -19.007  1.00 34.27           C
ATOM    243  C   GLY A  76     -12.159 -19.545 -19.415  1.00 34.27           C
ATOM    244  O   GLY A  76     -11.677 -20.488 -18.787  1.00 34.27           O
ATOM    245  N   ASP A  77     -12.993 -19.756 -20.454  1.00104.33           N
ATOM    246  CA  ASP A  77     -13.221 -21.125 -20.830  1.00104.33           C
ATOM    247  CB  ASP A  77     -14.612 -21.446 -21.426  1.00104.33           C
ATOM    248  CG  ASP A  77     -14.855 -20.695 -22.726  1.00104.33           C
ATOM    249  OD1 ASP A  77     -15.185 -19.483 -22.654  1.00104.33           O
ATOM    250  OD2 ASP A  77     -14.728 -21.326 -23.809  1.00104.33           O
ATOM    251  C   ASP A  77     -12.159 -21.494 -21.813  1.00104.33           C
ATOM    252  O   ASP A  77     -11.328 -20.662 -22.165  1.00104.33           O
ATOM    253  N   THR A  78     -12.129 -22.763 -22.265  1.00144.25           N
ATOM    254  CA  THR A  78     -11.098 -23.140 -23.190  1.00144.25           C
ATOM    255  CB  THR A  78     -10.078 -24.066 -22.589  1.00144.25           C
ATOM    256  OG1 THR A  78     -10.700 -25.271 -22.166  1.00144.25           O
ATOM    257  CG2 THR A  78      -9.408 -23.374 -21.391  1.00144.25           C
ATOM    258  C   THR A  78     -11.717 -23.877 -24.337  1.00144.25           C
ATOM    259  O   THR A  78     -12.883 -24.260 -24.257  1.00144.25           O
ATOM    260  N   LEU A  79     -10.950 -24.023 -25.452  1.00199.91           N
ATOM    261  CA  LEU A  79     -11.259 -24.866 -26.593  1.00199.91           C
ATOM    262  CB  LEU A  79     -12.468 -25.818 -26.457  1.00199.91           C
ATOM    263  CG  LEU A  79     -12.220 -27.101 -25.630  1.00199.91           C
ATOM    264  CD1 LEU A  79     -11.874 -26.810 -24.165  1.00199.91           C
ATOM    265  CD2 LEU A  79     -13.405 -28.073 -25.755  1.00199.91           C
ATOM    266  C   LEU A  79     -11.412 -24.151 -27.901  1.00199.91           C
ATOM    267  O   LEU A  79     -11.955 -23.052 -27.960  1.00199.91           O
ATOM    268  N   LEU A  80     -10.817 -24.756 -28.965  1.00189.10           N
ATOM    269  CA  LEU A  80     -10.909 -24.412 -30.364  1.00189.10           C
ATOM    270  CB  LEU A  80      -9.723 -24.923 -31.198  1.00189.10           C
ATOM    271  CG  LEU A  80      -8.430 -24.122 -30.952  1.00189.10           C
ATOM    272  CD1 LEU A  80      -8.536 -22.703 -31.533  1.00189.10           C
ATOM    273  CD2 LEU A  80      -8.052 -24.110 -29.464  1.00189.10           C
ATOM    274  C   LEU A  80     -12.172 -24.919 -30.972  1.00189.10           C
ATOM    275  O   LEU A  80     -12.733 -24.270 -31.852  1.00189.10           O
ATOM    276  N   GLU A  81     -12.615 -26.119 -30.542  1.00318.28           N
ATOM    277  CA  GLU A  81     -13.803 -26.744 -31.054  1.00318.28           C
ATOM    278  CB  GLU A  81     -14.963 -25.766 -31.308  1.00318.28           C
ATOM    279  CG  GLU A  81     -15.543 -25.134 -30.038  1.00318.28           C
ATOM    280  CD  GLU A  81     -16.512 -26.121 -29.401  1.00318.28           C
ATOM    281  OE1 GLU A  81     -16.054 -27.214 -28.970  1.00318.28           O
ATOM    282  OE2 GLU A  81     -17.727 -25.793 -29.337  1.00318.28           O
ATOM    283  C   GLU A  81     -13.452 -27.421 -32.343  1.00318.28           C
ATOM    284  O   GLU A  81     -12.753 -26.859 -33.185  1.00318.28           O
ATOM    285  N   HIS A  82     -13.913 -28.679 -32.504  1.00128.78           N
ATOM    286  CA  HIS A  82     -13.608 -29.432 -33.685  1.00128.78           C
ATOM    287  ND1 HIS A  82     -16.209 -30.961 -32.169  1.00128.78           N
ATOM    288  CG  HIS A  82     -15.582 -31.040 -33.393  1.00128.78           C
ATOM    289  CB  HIS A  82     -14.099 -30.896 -33.596  1.00128.78           C
ATOM    290  NE2 HIS A  82     -17.807 -31.297 -33.679  1.00128.78           N
ATOM    291  CD2 HIS A  82     -16.573 -31.246 -34.303  1.00128.78           C
ATOM    292  CE1 HIS A  82     -17.537 -31.121 -32.398  1.00128.78           C
ATOM    293  C   HIS A  82     -14.244 -28.793 -34.881  1.00128.78           C
ATOM    294  O   HIS A  82     -13.561 -28.440 -35.842  1.00128.78           O
ATOM    295  N   ASP A  83     -15.571 -28.574 -34.832  1.00 89.05           N
ATOM    296  CA  ASP A  83     -16.246 -28.031 -35.971  1.00 89.05           C
ATOM    297  CB  ASP A  83     -17.632 -28.665 -36.209  1.00 89.05           C
ATOM    298  CG  ASP A  83     -18.237 -28.160 -37.519  1.00 89.05           C
ATOM    299  OD1 ASP A  83     -18.192 -26.929 -37.785  1.00 89.05           O
ATOM    300  OD2 ASP A  83     -18.776 -29.017 -38.269  1.00 89.05           O
ATOM    301  C   ASP A  83     -16.464 -26.591 -35.691  1.00 89.05           C
ATOM    302  O   ASP A  83     -17.553 -26.190 -35.285  1.00 89.05           O
ATOM    303  N   HIS A  84     -15.427 -25.766 -35.901  1.00128.35           N
ATOM    304  CA  HIS A  84     -15.659 -24.380 -35.658  1.00128.35           C
ATOM    305  ND1 HIS A  84     -17.284 -25.132 -32.857  1.00128.35           N
ATOM    306  CG  HIS A  84     -16.742 -23.992 -33.409  1.00128.35           C
ATOM    307  CB  HIS A  84     -15.465 -23.928 -34.199  1.00128.35           C
ATOM    308  NE2 HIS A  84     -18.675 -23.469 -32.364  1.00128.35           N
ATOM    309  CD2 HIS A  84     -17.606 -22.986 -33.097  1.00128.35           C
ATOM    310  CE1 HIS A  84     -18.437 -24.762 -32.245  1.00128.35           C
ATOM    311  C   HIS A  84     -14.836 -23.520 -36.549  1.00128.35           C
ATOM    312  O   HIS A  84     -13.922 -23.966 -37.241  1.00128.35           O
ATOM    313  N   LEU A  85     -15.245 -22.243 -36.577  1.00118.57           N
ATOM    314  CA  LEU A  85     -14.654 -21.158 -37.297  1.00118.57           C
ATOM    315  CB  LEU A  85     -15.510 -19.882 -37.266  1.00118.57           C
ATOM    316  CG  LEU A  85     -16.887 -20.036 -37.934  1.00118.57           C
ATOM    317  CD1 LEU A  85     -17.655 -18.704 -37.918  1.00118.57           C
ATOM    318  CD2 LEU A  85     -16.771 -20.647 -39.339  1.00118.57           C
ATOM    319  C   LEU A  85     -13.354 -20.813 -36.655  1.00118.57           C
ATOM    320  O   LEU A  85     -12.474 -20.245 -37.301  1.00118.57           O
ATOM    321  N   HIS A  86     -13.239 -21.079 -35.338  1.00 83.39           N
ATOM    322  CA  HIS A  86     -12.053 -20.739 -34.605  1.00 83.39           C
ATOM    323  ND1 HIS A  86     -14.745 -19.841 -32.905  1.00 83.39           N
ATOM    324  CG  HIS A  86     -13.402 -19.541 -32.868  1.00 83.39           C
ATOM    325  CB  HIS A  86     -12.324 -20.554 -33.105  1.00 83.39           C
ATOM    326  NE2 HIS A  86     -14.592 -17.665 -32.479  1.00 83.39           N
ATOM    327  CD2 HIS A  86     -13.325 -18.208 -32.606  1.00 83.39           C
ATOM    328  CE1 HIS A  86     -15.411 -18.683 -32.666  1.00 83.39           C
ATOM    329  C   HIS A  86     -11.069 -21.843 -34.764  1.00 83.39           C
ATOM    330  O   HIS A  86     -11.150 -22.869 -34.090  1.00 83.39           O
ATOM    331  N   LEU A  87     -10.077 -21.635 -35.649  1.00164.62           N
ATOM    332  CA  LEU A  87      -9.148 -22.689 -35.907  1.00164.62           C
ATOM    333  CB  LEU A  87      -8.811 -22.881 -37.397  1.00164.62           C
ATOM    334  CG  LEU A  87      -9.977 -23.436 -38.235  1.00164.62           C
ATOM    335  CD1 LEU A  87     -10.326 -24.874 -37.811  1.00164.62           C
ATOM    336  CD2 LEU A  87     -11.187 -22.491 -38.215  1.00164.62           C
ATOM    337  C   LEU A  87      -7.869 -22.415 -35.206  1.00164.62           C
ATOM    338  O   LEU A  87      -7.432 -21.272 -35.072  1.00164.62           O
ATOM    339  N   LEU A  88      -7.248 -23.497 -34.703  1.00150.09           N
ATOM    340  CA  LEU A  88      -5.977 -23.336 -34.083  1.00150.09           C
ATOM    341  CB  LEU A  88      -5.875 -24.081 -32.732  1.00150.09           C
ATOM    342  CG  LEU A  88      -4.603 -23.829 -31.886  1.00150.09           C
ATOM    343  CD1 LEU A  88      -4.667 -24.623 -30.571  1.00150.09           C
ATOM    344  CD2 LEU A  88      -3.303 -24.125 -32.648  1.00150.09           C
ATOM    345  C   LEU A  88      -4.991 -23.907 -35.038  1.00150.09           C
ATOM    346  O   LEU A  88      -4.951 -25.120 -35.247  1.00150.09           O
ATOM    347  N   PRO A  89      -4.305 -23.037 -35.734  1.00141.60           N
ATOM    348  CA  PRO A  89      -3.204 -23.512 -36.524  1.00141.60           C
ATOM    349  CD  PRO A  89      -5.026 -21.974 -36.418  1.00141.60           C
ATOM    350  CB  PRO A  89      -3.209 -22.711 -37.826  1.00141.60           C
ATOM    351  CG  PRO A  89      -4.061 -21.473 -37.502  1.00141.60           C
ATOM    352  C   PRO A  89      -1.908 -23.411 -35.773  1.00141.60           C
ATOM    353  O   PRO A  89      -1.435 -22.294 -35.573  1.00141.60           O
ATOM    354  N   ASN A  90      -1.283 -24.546 -35.417  1.00104.93           N
ATOM    355  CA  ASN A  90       0.025 -24.592 -34.815  1.00104.93           C
ATOM    356  CB  ASN A  90       1.170 -24.537 -35.840  1.00104.93           C
ATOM    357  CG  ASN A  90       2.451 -24.921 -35.112  1.00104.93           C
ATOM    358  OD1 ASN A  90       2.442 -25.175 -33.908  1.00104.93           O
ATOM    359  ND2 ASN A  90       3.587 -24.962 -35.859  1.00104.93           N
ATOM    360  C   ASN A  90       0.264 -23.507 -33.797  1.00104.93           C
ATOM    361  O   ASN A  90       1.204 -22.725 -33.938  1.00104.93           O
ATOM    362  N   GLY A  91      -0.571 -23.416 -32.747  1.00 46.17           N
ATOM    363  CA  GLY A  91      -0.326 -22.472 -31.691  1.00 46.17           C
ATOM    364  C   GLY A  91      -1.001 -21.168 -31.982  1.00 46.17           C
ATOM    365  O   GLY A  91      -1.303 -20.407 -31.063  1.00 46.17           O
ATOM    366  N   SER A  92      -1.292 -20.883 -33.265  1.00 81.84           N
ATOM    367  CA  SER A  92      -1.856 -19.607 -33.587  1.00 81.84           C
ATOM    368  CB  SER A  92      -1.399 -19.068 -34.956  1.00 81.84           C
ATOM    369  OG  SER A  92      -1.993 -17.803 -35.211  1.00 81.84           O
ATOM    370  C   SER A  92      -3.339 -19.749 -33.635  1.00 81.84           C
ATOM    371  O   SER A  92      -3.868 -20.724 -34.168  1.00 81.84           O
ATOM    372  N   LEU A  93      -4.051 -18.761 -33.057  1.00 64.88           N
ATOM    373  CA  LEU A  93      -5.480 -18.790 -33.046  1.00 64.88           C
ATOM    374  CB  LEU A  93      -6.077 -18.254 -31.737  1.00 64.88           C
ATOM    375  CG  LEU A  93      -7.614 -18.262 -31.700  1.00 64.88           C
ATOM    376  CD1 LEU A  93      -8.174 -19.689 -31.837  1.00 64.88           C
ATOM    377  CD2 LEU A  93      -8.130 -17.533 -30.450  1.00 64.88           C
ATOM    378  C   LEU A  93      -5.939 -17.911 -34.164  1.00 64.88           C
ATOM    379  O   LEU A  93      -5.550 -16.747 -34.256  1.00 64.88           O
ATOM    380  N   TRP A  94      -6.777 -18.471 -35.058  1.00 78.81           N
ATOM    381  CA  TRP A  94      -7.238 -17.740 -36.198  1.00 78.81           C
ATOM    382  CB  TRP A  94      -6.701 -18.387 -37.492  1.00 78.81           C
ATOM    383  CG  TRP A  94      -7.007 -17.715 -38.808  1.00 78.81           C
ATOM    384  CD2 TRP A  94      -7.749 -18.335 -39.870  1.00 78.81           C
ATOM    385  CD1 TRP A  94      -6.593 -16.504 -39.281  1.00 78.81           C
ATOM    386  NE1 TRP A  94      -7.035 -16.328 -40.571  1.00 78.81           N
ATOM    387  CE2 TRP A  94      -7.745 -17.449 -40.947  1.00 78.81           C
ATOM    388  CE3 TRP A  94      -8.371 -19.548 -39.947  1.00 78.81           C
ATOM    389  CZ2 TRP A  94      -8.365 -17.764 -42.122  1.00 78.81           C
ATOM    390  CZ3 TRP A  94      -9.006 -19.859 -41.129  1.00 78.81           C
ATOM    391  CH2 TRP A  94      -9.003 -18.983 -42.195  1.00 78.81           C
ATOM    392  C   TRP A  94      -8.730 -17.818 -36.168  1.00 78.81           C
ATOM    393  O   TRP A  94      -9.307 -18.903 -36.130  1.00 78.81           O
ATOM    394  N   LEU A  95      -9.404 -16.655 -36.175  1.00 96.69           N
ATOM    395  CA  LEU A  95     -10.835 -16.680 -36.103  1.00 96.69           C
ATOM    396  CB  LEU A  95     -11.405 -15.758 -35.010  1.00 96.69           C
ATOM    397  CG  LEU A  95     -10.988 -16.163 -33.584  1.00 96.69           C
ATOM    398  CD1 LEU A  95      -9.465 -16.067 -33.402  1.00 96.69           C
ATOM    399  CD2 LEU A  95     -11.762 -15.360 -32.526  1.00 96.69           C
ATOM    400  C   LEU A  95     -11.371 -16.193 -37.411  1.00 96.69           C
ATOM    401  O   LEU A  95     -11.106 -15.063 -37.814  1.00 96.69           O
ATOM    402  N   SER A  96     -12.147 -17.042 -38.115  1.00 91.69           N
ATOM    403  CA  SER A  96     -12.679 -16.615 -39.375  1.00 91.69           C
ATOM    404  CB  SER A  96     -13.123 -17.782 -40.276  1.00 91.69           C
ATOM    405  OG  SER A  96     -13.635 -17.287 -41.504  1.00 91.69           O
ATOM    406  C   SER A  96     -13.878 -15.749 -39.132  1.00 91.69           C
ATOM    407  O   SER A  96     -14.695 -16.038 -38.259  1.00 91.69           O
ATOM    408  N   GLN A  97     -13.999 -14.657 -39.920  1.00 93.84           N
ATOM    409  CA  GLN A  97     -15.120 -13.748 -39.897  1.00 93.84           C
ATOM    410  CB  GLN A  97     -16.306 -14.256 -40.735  1.00 93.84           C
ATOM    411  CG  GLN A  97     -15.956 -14.376 -42.221  1.00 93.84           C
ATOM    412  CD  GLN A  97     -17.177 -14.884 -42.974  1.00 93.84           C
ATOM    413  OE1 GLN A  97     -18.126 -15.394 -42.381  1.00 93.84           O
ATOM    414  NE2 GLN A  97     -17.149 -14.746 -44.328  1.00 93.84           N
ATOM    415  C   GLN A  97     -15.581 -13.465 -38.493  1.00 93.84           C
ATOM    416  O   GLN A  97     -16.614 -13.974 -38.064  1.00 93.84           O
ATOM    417  N   PRO A  98     -14.842 -12.675 -37.757  1.00147.87           N
ATOM    418  CA  PRO A  98     -15.201 -12.387 -36.388  1.00147.87           C
ATOM    419  CD  PRO A  98     -13.406 -12.578 -37.973  1.00147.87           C
ATOM    420  CB  PRO A  98     -13.959 -11.761 -35.754  1.00147.87           C
ATOM    421  CG  PRO A  98     -12.794 -12.321 -36.588  1.00147.87           C
ATOM    422  C   PRO A  98     -16.418 -11.530 -36.237  1.00147.87           C
ATOM    423  O   PRO A  98     -16.691 -10.710 -37.110  1.00147.87           O
ATOM    424  N   LEU A  99     -17.171 -11.713 -35.133  1.00106.64           N
ATOM    425  CA  LEU A  99     -18.339 -10.914 -34.894  1.00106.64           C
ATOM    426  CB  LEU A  99     -19.662 -11.647 -35.170  1.00106.64           C
ATOM    427  CG  LEU A  99     -19.851 -11.989 -36.660  1.00106.64           C
ATOM    428  CD1 LEU A  99     -21.214 -12.648 -36.919  1.00106.64           C
ATOM    429  CD2 LEU A  99     -19.606 -10.757 -37.547  1.00106.64           C
ATOM    430  C   LEU A  99     -18.336 -10.485 -33.462  1.00106.64           C
ATOM    431  O   LEU A  99     -17.861 -11.193 -32.577  1.00106.64           O
ATOM    432  N   ALA A 100     -18.856  -9.275 -33.201  1.00 43.14           N
ATOM    433  CA  ALA A 100     -18.902  -8.769 -31.863  1.00 43.14           C
ATOM    434  CB  ALA A 100     -19.448  -7.333 -31.794  1.00 43.14           C
ATOM    435  C   ALA A 100     -19.790  -9.624 -31.017  1.00 43.14           C
ATOM    436  O   ALA A 100     -19.433  -9.940 -29.882  1.00 43.14           O
ATOM    437  N   PRO A 101     -20.927 -10.035 -31.511  1.00 96.98           N
ATOM    438  CA  PRO A 101     -21.805 -10.811 -30.690  1.00 96.98           C
ATOM    439  CD  PRO A 101     -21.671  -9.289 -32.509  1.00 96.98           C
ATOM    440  CB  PRO A 101     -23.121 -10.930 -31.465  1.00 96.98           C
ATOM    441  CG  PRO A 101     -22.856 -10.220 -32.810  1.00 96.98           C
ATOM    442  C   PRO A 101     -21.170 -12.087 -30.274  1.00 96.98           C
ATOM    443  O   PRO A 101     -21.481 -12.576 -29.189  1.00 96.98           O
ATOM    444  N   ASN A 102     -20.296 -12.662 -31.114  1.00252.28           N
ATOM    445  CA  ASN A 102     -19.641 -13.853 -30.679  1.00252.28           C
ATOM    446  CB  ASN A 102     -20.225 -15.131 -31.315  1.00252.28           C
ATOM    447  CG  ASN A 102     -20.173 -15.004 -32.832  1.00252.28           C
ATOM    448  OD1 ASN A 102     -19.359 -15.642 -33.496  1.00252.28           O
ATOM    449  ND2 ASN A 102     -21.066 -14.147 -33.401  1.00252.28           N
ATOM    450  C   ASN A 102     -18.199 -13.734 -31.044  1.00252.28           C
ATOM    451  O   ASN A 102     -17.851 -13.695 -32.218  1.00252.28           O
ATOM    452  N   GLY A 103     -17.297 -13.725 -30.050  1.00251.67           N
ATOM    453  CA  GLY A 103     -15.913 -13.631 -30.394  1.00251.67           C
ATOM    454  C   GLY A 103     -15.274 -12.439 -29.765  1.00251.67           C
ATOM    455  O   GLY A 103     -14.050 -12.398 -29.647  1.00251.67           O
ATOM    456  N   SER A 104     -16.052 -11.442 -29.316  1.00165.00           N
ATOM    457  CA  SER A 104     -15.360 -10.312 -28.776  1.00165.00           C
ATOM    458  CB  SER A 104     -15.188  -9.169 -29.787  1.00165.00           C
ATOM    459  OG  SER A 104     -14.384  -9.615 -30.870  1.00165.00           O
ATOM    460  C   SER A 104     -16.113  -9.767 -27.618  1.00165.00           C
ATOM    461  O   SER A 104     -16.871 -10.469 -26.949  1.00165.00           O
ATOM    462  N   ASP A 105     -15.830  -8.485 -27.320  1.00207.32           N
ATOM    463  CA  ASP A 105     -16.491  -7.781 -26.269  1.00207.32           C
ATOM    464  CB  ASP A 105     -15.587  -6.800 -25.508  1.00207.32           C
ATOM    465  CG  ASP A 105     -16.443  -6.144 -24.435  1.00207.32           C
ATOM    466  OD1 ASP A 105     -17.402  -6.806 -23.958  1.00207.32           O
ATOM    467  OD2 ASP A 105     -16.152  -4.971 -24.080  1.00207.32           O
ATOM    468  C   ASP A 105     -17.558  -6.949 -26.889  1.00207.32           C
ATOM    469  O   ASP A 105     -17.305  -6.159 -27.797  1.00207.32           O
ATOM    470  N   GLU A 106     -18.801  -7.121 -26.413  1.00243.88           N
ATOM    471  CA  GLU A 106     -19.865  -6.303 -26.898  1.00243.88           C
ATOM    472  CB  GLU A 106     -21.125  -7.085 -27.313  1.00243.88           C
ATOM    473  CG  GLU A 106     -22.188  -6.214 -27.986  1.00243.88           C
ATOM    474  CD  GLU A 106     -23.130  -7.128 -28.759  1.00243.88           C
ATOM    475  OE1 GLU A 106     -22.889  -8.364 -28.759  1.00243.88           O
ATOM    476  OE2 GLU A 106     -24.098  -6.601 -29.369  1.00243.88           O
ATOM    477  C   GLU A 106     -20.198  -5.400 -25.762  1.00243.88           C
ATOM    478  O   GLU A 106     -19.564  -5.466 -24.710  1.00243.88           O
ATOM    479  N   SER A 107     -21.197  -4.517 -25.940  1.00102.67           N
ATOM    480  CA  SER A 107     -21.529  -3.599 -24.890  1.00102.67           C
ATOM    481  CB  SER A 107     -22.579  -2.545 -25.286  1.00102.67           C
ATOM    482  OG  SER A 107     -23.811  -3.170 -25.612  1.00102.67           O
ATOM    483  C   SER A 107     -22.035  -4.388 -23.725  1.00102.67           C
ATOM    484  O   SER A 107     -22.053  -5.617 -23.765  1.00102.67           O
ATOM    485  N   VAL A 108     -22.447  -3.674 -22.652  1.00112.20           N
ATOM    486  CA  VAL A 108     -22.841  -4.257 -21.397  1.00112.20           C
ATOM    487  CB  VAL A 108     -23.572  -3.298 -20.503  1.00112.20           C
ATOM    488  CG1 VAL A 108     -22.612  -2.166 -20.102  1.00112.20           C
ATOM    489  CG2 VAL A 108     -24.829  -2.809 -21.245  1.00112.20           C
ATOM    490  C   VAL A 108     -23.736  -5.425 -21.634  1.00112.20           C
ATOM    491  O   VAL A 108     -24.678  -5.401 -22.425  1.00112.20           O
ATOM    492  N   PRO A 109     -23.375  -6.472 -20.947  1.00 80.50           N
ATOM    493  CA  PRO A 109     -24.077  -7.718 -21.043  1.00 80.50           C
ATOM    494  CD  PRO A 109     -21.985  -6.661 -20.570  1.00 80.50           C
ATOM    495  CB  PRO A 109     -23.110  -8.798 -20.551  1.00 80.50           C
ATOM    496  CG  PRO A 109     -21.976  -8.021 -19.859  1.00 80.50           C
ATOM    497  C   PRO A 109     -25.356  -7.685 -20.283  1.00 80.50           C
ATOM    498  O   PRO A 109     -25.519  -6.835 -19.409  1.00 80.50           O
ATOM    499  N   GLU A 110     -26.279  -8.602 -20.623  1.00232.21           N
ATOM    500  CA  GLU A 110     -27.536  -8.684 -19.950  1.00232.21           C
ATOM    501  CB  GLU A 110     -28.673  -7.931 -20.655  1.00232.21           C
ATOM    502  CG  GLU A 110     -29.859  -7.660 -19.727  1.00232.21           C
ATOM    503  CD  GLU A 110     -29.410  -6.674 -18.652  1.00232.21           C
ATOM    504  OE1 GLU A 110     -28.182  -6.408 -18.557  1.00232.21           O
ATOM    505  OE2 GLU A 110     -30.295  -6.175 -17.907  1.00232.21           O
ATOM    506  C   GLU A 110     -27.883 -10.134 -19.891  1.00232.21           C
ATOM    507  O   GLU A 110     -27.043 -10.964 -19.545  1.00232.21           O
ATOM    508  N   ALA A 111     -29.143 -10.480 -20.221  1.00 38.23           N
ATOM    509  CA  ALA A 111     -29.538 -11.855 -20.157  1.00 38.23           C
ATOM    510  CB  ALA A 111     -30.982 -12.089 -20.636  1.00 38.23           C
ATOM    511  C   ALA A 111     -28.627 -12.607 -21.067  1.00 38.23           C
ATOM    512  O   ALA A 111     -28.125 -13.672 -20.711  1.00 38.23           O
ATOM    513  N   VAL A 112     -28.370 -12.063 -22.271  1.00 96.60           N
ATOM    514  CA  VAL A 112     -27.419 -12.722 -23.112  1.00 96.60           C
ATOM    515  CB  VAL A 112     -27.416 -12.236 -24.532  1.00 96.60           C
ATOM    516  CG1 VAL A 112     -28.766 -12.599 -25.174  1.00 96.60           C
ATOM    517  CG2 VAL A 112     -27.114 -10.729 -24.536  1.00 96.60           C
ATOM    518  C   VAL A 112     -26.097 -12.402 -22.506  1.00 96.60           C
ATOM    519  O   VAL A 112     -25.895 -11.300 -22.001  1.00 96.60           O
ATOM    520  N   GLY A 113     -25.156 -13.361 -22.515  1.00 62.41           N
ATOM    521  CA  GLY A 113     -23.920 -13.058 -21.863  1.00 62.41           C
ATOM    522  C   GLY A 113     -22.938 -12.620 -22.892  1.00 62.41           C
ATOM    523  O   GLY A 113     -22.694 -13.312 -23.880  1.00 62.41           O
ATOM    524  N   VAL A 114     -22.347 -11.433 -22.671  1.00 83.68           N
ATOM    525  CA  VAL A 114     -21.337 -10.955 -23.560  1.00 83.68           C
ATOM    526  CB  VAL A 114     -21.729  -9.720 -24.319  1.00 83.68           C
ATOM    527  CG1 VAL A 114     -21.916  -8.561 -23.327  1.00 83.68           C
ATOM    528  CG2 VAL A 114     -20.670  -9.454 -25.401  1.00 83.68           C
ATOM    529  C   VAL A 114     -20.170 -10.624 -22.695  1.00 83.68           C
ATOM    530  O   VAL A 114     -20.326 -10.071 -21.608  1.00 83.68           O
ATOM    531  N   ILE A 115     -18.958 -10.978 -23.151  1.00132.73           N
ATOM    532  CA  ILE A 115     -17.805 -10.722 -22.346  1.00132.73           C
ATOM    533  CB  ILE A 115     -17.127 -11.967 -21.854  1.00132.73           C
ATOM    534  CG2 ILE A 115     -16.572 -12.711 -23.081  1.00132.73           C
ATOM    535  CG1 ILE A 115     -16.051 -11.621 -20.812  1.00132.73           C
ATOM    536  CD1 ILE A 115     -16.616 -11.052 -19.512  1.00132.73           C
ATOM    537  C   ILE A 115     -16.814 -10.025 -23.202  1.00132.73           C
ATOM    538  O   ILE A 115     -16.858 -10.127 -24.427  1.00132.73           O
ATOM    539  N   GLU A 116     -15.915  -9.252 -22.564  1.00186.42           N
ATOM    540  CA  GLU A 116     -14.870  -8.659 -23.333  1.00186.42           C
ATOM    541  CB  GLU A 116     -13.837  -7.920 -22.464  1.00186.42           C
ATOM    542  CG  GLU A 116     -14.401  -6.710 -21.716  1.00186.42           C
ATOM    543  CD  GLU A 116     -13.282  -6.075 -20.894  1.00186.42           C
ATOM    544  OE1 GLU A 116     -12.124  -6.031 -21.385  1.00186.42           O
ATOM    545  OE2 GLU A 116     -13.580  -5.608 -19.761  1.00186.42           O
ATOM    546  C   GLU A 116     -14.186  -9.848 -23.900  1.00186.42           C
ATOM    547  O   GLU A 116     -13.814 -10.745 -23.145  1.00186.42           O
ATOM    548  N   GLY A 117     -14.026  -9.916 -25.236  1.00 67.50           N
ATOM    549  CA  GLY A 117     -13.417 -11.118 -25.704  1.00 67.50           C
ATOM    550  C   GLY A 117     -12.024 -11.104 -25.181  1.00 67.50           C
ATOM    551  O   GLY A 117     -11.221 -10.250 -25.551  1.00 67.50           O
ATOM    552  N   ASN A 118     -11.711 -12.063 -24.291  1.00 51.74           N
ATOM    553  CA  ASN A 118     -10.392 -12.126 -23.744  1.00 51.74           C
ATOM    554  CB  ASN A 118     -10.347 -12.008 -22.211  1.00 51.74           C
ATOM    555  CG  ASN A 118     -10.625 -10.555 -21.853  1.00 51.74           C
ATOM    556  OD1 ASN A 118     -10.864 -10.219 -20.694  1.00 51.74           O
ATOM    557  ND2 ASN A 118     -10.591  -9.662 -22.879  1.00 51.74           N
ATOM    558  C   ASN A 118      -9.838 -13.456 -24.114  1.00 51.74           C
ATOM    559  O   ASN A 118     -10.482 -14.485 -23.918  1.00 51.74           O
ATOM    560  N   TYR A 119      -8.615 -13.464 -24.674  1.00 57.22           N
ATOM    561  CA  TYR A 119      -8.043 -14.709 -25.083  1.00 57.22           C
ATOM    562  CB  TYR A 119      -7.871 -14.832 -26.607  1.00 57.22           C
ATOM    563  CG  TYR A 119      -9.233 -14.822 -27.214  1.00 57.22           C
ATOM    564  CD1 TYR A 119      -9.877 -13.633 -27.473  1.00 57.22           C
ATOM    565  CD2 TYR A 119      -9.866 -16.004 -27.523  1.00 57.22           C
ATOM    566  CE1 TYR A 119     -11.133 -13.624 -28.032  1.00 57.22           C
ATOM    567  CE2 TYR A 119     -11.123 -16.001 -28.081  1.00 57.22           C
ATOM    568  CZ  TYR A 119     -11.758 -14.810 -28.336  1.00 57.22           C
ATOM    569  OH  TYR A 119     -13.047 -14.806 -28.908  1.00 57.22           O
ATOM    570  C   TYR A 119      -6.681 -14.834 -24.476  1.00 57.22           C
ATOM    571  O   TYR A 119      -5.992 -13.836 -24.267  1.00 57.22           O
ATOM    572  N   SER A 120      -6.278 -16.082 -24.147  1.00 93.07           N
ATOM    573  CA  SER A 120      -4.971 -16.334 -23.601  1.00 93.07           C
ATOM    574  CB  SER A 120      -4.951 -16.427 -22.065  1.00 93.07           C
ATOM    575  OG  SER A 120      -5.721 -17.539 -21.632  1.00 93.07           O
ATOM    576  C   SER A 120      -4.497 -17.651 -24.135  1.00 93.07           C
ATOM    577  O   SER A 120      -5.294 -18.567 -24.335  1.00 93.07           O
ATOM    578  N   CYS A 121      -3.175 -17.797 -24.381  1.00111.48           N
ATOM    579  CA  CYS A 121      -2.735 -19.062 -24.903  1.00111.48           C
ATOM    580  CB  CYS A 121      -1.887 -19.000 -26.195  1.00111.48           C
ATOM    581  SG  CYS A 121      -0.176 -18.442 -25.964  1.00111.48           S
ATOM    582  C   CYS A 121      -1.941 -19.789 -23.860  1.00111.48           C
ATOM    583  O   CYS A 121      -1.367 -19.181 -22.958  1.00111.48           O
ATOM    584  N   LEU A 122      -1.934 -21.139 -23.939  1.00104.15           N
ATOM    585  CA  LEU A 122      -1.173 -21.919 -23.002  1.00104.15           C
ATOM    586  CB  LEU A 122      -2.020 -22.812 -22.076  1.00104.15           C
ATOM    587  CG  LEU A 122      -2.862 -22.034 -21.046  1.00104.15           C
ATOM    588  CD1 LEU A 122      -3.974 -21.216 -21.721  1.00104.15           C
ATOM    589  CD2 LEU A 122      -3.387 -22.964 -19.941  1.00104.15           C
ATOM    590  C   LEU A 122      -0.247 -22.822 -23.758  1.00104.15           C
ATOM    591  O   LEU A 122      -0.674 -23.596 -24.613  1.00104.15           O
ATOM    592  N   ALA A 123       1.065 -22.755 -23.447  1.00 47.49           N
ATOM    593  CA  ALA A 123       2.001 -23.601 -24.133  1.00 47.49           C
ATOM    594  CB  ALA A 123       3.215 -22.843 -24.697  1.00 47.49           C
ATOM    595  C   ALA A 123       2.525 -24.602 -23.147  1.00 47.49           C
ATOM    596  O   ALA A 123       2.991 -24.232 -22.072  1.00 47.49           O
ATOM    597  N   HIS A 124       2.487 -25.904 -23.506  1.00110.86           N
ATOM    598  CA  HIS A 124       2.883 -26.949 -22.594  1.00110.86           C
ATOM    599  ND1 HIS A 124       0.882 -29.498 -20.434  1.00110.86           N
ATOM    600  CG  HIS A 124       1.884 -28.698 -20.940  1.00110.86           C
ATOM    601  CB  HIS A 124       1.650 -27.688 -22.030  1.00110.86           C
ATOM    602  NE2 HIS A 124       2.731 -30.023 -19.319  1.00110.86           N
ATOM    603  CD2 HIS A 124       3.006 -29.031 -20.244  1.00110.86           C
ATOM    604  CE1 HIS A 124       1.443 -30.270 -19.469  1.00110.86           C
ATOM    605  C   HIS A 124       3.698 -27.960 -23.349  1.00110.86           C
ATOM    606  O   HIS A 124       3.568 -28.093 -24.565  1.00110.86           O
ATOM    607  N   GLY A 125       4.567 -28.692 -22.617  1.00 36.91           N
ATOM    608  CA  GLY A 125       5.409 -29.738 -23.130  1.00 36.91           C
ATOM    609  C   GLY A 125       5.854 -30.520 -21.931  1.00 36.91           C
ATOM    610  O   GLY A 125       5.488 -30.198 -20.802  1.00 36.91           O
ATOM    611  N   PRO A 126       6.665 -31.520 -22.121  1.00 70.30           N
ATOM    612  CA  PRO A 126       7.072 -32.340 -21.016  1.00 70.30           C
ATOM    613  CD  PRO A 126       6.758 -32.217 -23.393  1.00 70.30           C
ATOM    614  CB  PRO A 126       7.907 -33.459 -21.634  1.00 70.30           C
ATOM    615  CG  PRO A 126       7.302 -33.615 -23.045  1.00 70.30           C
ATOM    616  C   PRO A 126       7.764 -31.528 -19.967  1.00 70.30           C
ATOM    617  O   PRO A 126       7.709 -31.911 -18.799  1.00 70.30           O
ATOM    618  N   LEU A 127       8.445 -30.433 -20.360  1.00157.17           N
ATOM    619  CA  LEU A 127       9.125 -29.586 -19.419  1.00157.17           C
ATOM    620  CB  LEU A 127      10.014 -28.525 -20.090  1.00157.17           C
ATOM    621  CG  LEU A 127      11.253 -29.115 -20.789  1.00157.17           C
ATOM    622  CD1 LEU A 127      12.232 -29.719 -19.769  1.00157.17           C
ATOM    623  CD2 LEU A 127      10.856 -30.111 -21.890  1.00157.17           C
ATOM    624  C   LEU A 127       8.125 -28.873 -18.560  1.00157.17           C
ATOM    625  O   LEU A 127       8.308 -28.786 -17.346  1.00157.17           O
ATOM    626  N   GLY A 128       7.034 -28.340 -19.158  1.00 42.83           N
ATOM    627  CA  GLY A 128       6.072 -27.645 -18.342  1.00 42.83           C
ATOM    628  C   GLY A 128       5.261 -26.715 -19.197  1.00 42.83           C
ATOM    629  O   GLY A 128       5.428 -26.659 -20.413  1.00 42.83           O
ATOM    630  N   VAL A 129       4.351 -25.938 -18.569  1.00125.66           N
ATOM    631  CA  VAL A 129       3.507 -25.054 -19.326  1.00125.66           C
ATOM    632  CB  VAL A 129       2.071 -25.508 -19.347  1.00125.66           C
ATOM    633  CG1 VAL A 129       1.661 -25.839 -17.916  1.00125.66           C
ATOM    634  CG2 VAL A 129       1.182 -24.450 -20.022  1.00125.66           C
ATOM    635  C   VAL A 129       3.648 -23.639 -18.844  1.00125.66           C
ATOM    636  O   VAL A 129       4.071 -23.382 -17.718  1.00125.66           O
ATOM    637  N   LEU A 130       3.362 -22.685 -19.759  1.00123.51           N
ATOM    638  CA  LEU A 130       3.438 -21.267 -19.532  1.00123.51           C
ATOM    639  CB  LEU A 130       4.643 -20.669 -20.302  1.00123.51           C
ATOM    640  CG  LEU A 130       4.912 -19.150 -20.206  1.00123.51           C
ATOM    641  CD1 LEU A 130       6.263 -18.796 -20.851  1.00123.51           C
ATOM    642  CD2 LEU A 130       3.786 -18.323 -20.843  1.00123.51           C
ATOM    643  C   LEU A 130       2.153 -20.681 -20.060  1.00123.51           C
ATOM    644  O   LEU A 130       1.551 -21.238 -20.977  1.00123.51           O
ATOM    645  N   ALA A 131       1.668 -19.564 -19.468  1.00 55.36           N
ATOM    646  CA  ALA A 131       0.463 -18.943 -19.952  1.00 55.36           C
ATOM    647  CB  ALA A 131      -0.630 -18.790 -18.878  1.00 55.36           C
ATOM    648  C   ALA A 131       0.810 -17.561 -20.443  1.00 55.36           C
ATOM    649  O   ALA A 131       1.572 -16.837 -19.804  1.00 55.36           O
ATOM    650  N   SER A 132       0.242 -17.157 -21.602  1.00 56.09           N
ATOM    651  CA  SER A 132       0.539 -15.883 -22.202  1.00 56.09           C
ATOM    652  CB  SER A 132       0.278 -15.838 -23.718  1.00 56.09           C
ATOM    653  OG  SER A 132      -1.110 -15.982 -23.983  1.00 56.09           O
ATOM    654  C   SER A 132      -0.289 -14.806 -21.571  1.00 56.09           C
ATOM    655  O   SER A 132      -1.146 -15.063 -20.728  1.00 56.09           O
ATOM    656  N   GLN A 133      -0.008 -13.547 -21.970  1.00 93.43           N
ATOM    657  CA  GLN A 133      -0.711 -12.378 -21.520  1.00 93.43           C
ATOM    658  CB  GLN A 133      -0.009 -11.080 -21.964  1.00 93.43           C
ATOM    659  CG  GLN A 133      -0.687  -9.780 -21.528  1.00 93.43           C
ATOM    660  CD  GLN A 133       0.159  -8.629 -22.063  1.00 93.43           C
ATOM    661  OE1 GLN A 133       1.373  -8.761 -22.218  1.00 93.43           O
ATOM    662  NE2 GLN A 133      -0.495  -7.476 -22.363  1.00 93.43           N
ATOM    663  C   GLN A 133      -2.058 -12.408 -22.165  1.00 93.43           C
ATOM    664  O   GLN A 133      -2.232 -13.007 -23.225  1.00 93.43           O
ATOM    665  N   THR A 134      -3.063 -11.786 -21.519  1.00 39.07           N
ATOM    666  CA  THR A 134      -4.375 -11.775 -22.098  1.00 39.07           C
ATOM    667  CB  THR A 134      -5.478 -11.498 -21.118  1.00 39.07           C
ATOM    668  OG1 THR A 134      -5.504 -12.494 -20.106  1.00 39.07           O
ATOM    669  CG2 THR A 134      -6.815 -11.473 -21.879  1.00 39.07           C
ATOM    670  C   THR A 134      -4.432 -10.697 -23.131  1.00 39.07           C
ATOM    671  O   THR A 134      -3.835  -9.633 -22.971  1.00 39.07           O
ATOM    672  N   ALA A 135      -5.156 -10.964 -24.237  1.00 40.32           N
ATOM    673  CA  ALA A 135      -5.319  -9.976 -25.267  1.00 40.32           C
ATOM    674  CB  ALA A 135      -4.779 -10.421 -26.637  1.00 40.32           C
ATOM    675  C   ALA A 135      -6.792  -9.742 -25.422  1.00 40.32           C
ATOM    676  O   ALA A 135      -7.586 -10.682 -25.396  1.00 40.32           O
ATOM    677  N   VAL A 136      -7.199  -8.467 -25.593  1.00 54.85           N
ATOM    678  CA  VAL A 136      -8.598  -8.157 -25.695  1.00 54.85           C
ATOM    679  CB  VAL A 136      -8.978  -6.911 -24.959  1.00 54.85           C
ATOM    680  CG1 VAL A 136     -10.444  -6.601 -25.282  1.00 54.85           C
ATOM    681  CG2 VAL A 136      -8.697  -7.112 -23.461  1.00 54.85           C
ATOM    682  C   VAL A 136      -8.970  -7.935 -27.129  1.00 54.85           C
ATOM    683  O   VAL A 136      -8.318  -7.181 -27.851  1.00 54.85           O
ATOM    684  N   VAL A 137     -10.055  -8.592 -27.581  1.00 60.90           N
ATOM    685  CA  VAL A 137     -10.497  -8.394 -28.928  1.00 60.90           C
ATOM    686  CB  VAL A 137     -10.828  -9.675 -29.637  1.00 60.90           C
ATOM    687  CG1 VAL A 137     -11.425  -9.329 -31.012  1.00 60.90           C
ATOM    688  CG2 VAL A 137      -9.556 -10.536 -29.709  1.00 60.90           C
ATOM    689  C   VAL A 137     -11.759  -7.583 -28.866  1.00 60.90           C
ATOM    690  O   VAL A 137     -12.773  -8.031 -28.323  1.00 60.90           O
ATOM    691  N   LYS A 138     -11.707  -6.357 -29.435  1.00129.89           N
ATOM    692  CA  LYS A 138     -12.830  -5.458 -29.465  1.00129.89           C
ATOM    693  CB  LYS A 138     -12.595  -4.107 -28.768  1.00129.89           C
ATOM    694  CG  LYS A 138     -13.208  -3.992 -27.377  1.00129.89           C
ATOM    695  CD  LYS A 138     -12.621  -4.892 -26.301  1.00129.89           C
ATOM    696  CE  LYS A 138     -13.453  -4.820 -25.024  1.00129.89           C
ATOM    697  NZ  LYS A 138     -12.843  -5.641 -23.962  1.00129.89           N
ATOM    698  C   LYS A 138     -13.138  -5.111 -30.884  1.00129.89           C
ATOM    699  O   LYS A 138     -12.285  -5.189 -31.764  1.00129.89           O
ATOM    700  N   LEU A 139     -14.401  -4.730 -31.143  1.00133.02           N
ATOM    701  CA  LEU A 139     -14.806  -4.329 -32.445  1.00133.02           C
ATOM    702  CB  LEU A 139     -15.829  -5.265 -33.112  1.00133.02           C
ATOM    703  CG  LEU A 139     -15.193  -6.572 -33.622  1.00133.02           C
ATOM    704  CD1 LEU A 139     -14.526  -7.354 -32.483  1.00133.02           C
ATOM    705  CD2 LEU A 139     -16.201  -7.417 -34.417  1.00133.02           C
ATOM    706  C   LEU A 139     -15.389  -2.968 -32.344  1.00133.02           C
ATOM    707  O   LEU A 139     -16.339  -2.736 -31.595  1.00133.02           O
ATOM    708  N   ALA A 140     -14.819  -2.011 -33.100  1.00111.44           N
ATOM    709  CA  ALA A 140     -15.425  -0.717 -32.997  1.00111.44           C
ATOM    710  CB  ALA A 140     -14.422   0.440 -33.140  1.00111.44           C
ATOM    711  C   ALA A 140     -16.373  -0.643 -34.134  1.00111.44           C
ATOM    712  O   ALA A 140     -15.976  -0.703 -35.293  1.00111.44           O
ATOM    713  N   THR A 141     -17.676  -0.526 -33.858  1.00181.83           N
ATOM    714  CA  THR A 141     -18.499  -0.515 -35.019  1.00181.83           C
ATOM    715  CB  THR A 141     -19.105  -1.851 -35.321  1.00181.83           C
ATOM    716  OG1 THR A 141     -19.901  -1.774 -36.494  1.00181.83           O
ATOM    717  CG2 THR A 141     -19.948  -2.297 -34.116  1.00181.83           C
ATOM    718  C   THR A 141     -19.597   0.454 -34.904  1.00181.83           C
ATOM    719  O   THR A 141     -20.064   0.826 -33.827  1.00181.83           O
ATOM    720  N   LEU A 142     -19.990   0.908 -36.095  1.00246.24           N
ATOM    721  CA  LEU A 142     -21.128   1.715 -36.291  1.00246.24           C
ATOM    722  CB  LEU A 142     -21.028   3.113 -35.650  1.00246.24           C
ATOM    723  CG  LEU A 142     -22.279   3.980 -35.868  1.00246.24           C
ATOM    724  CD1 LEU A 142     -22.315   4.552 -37.282  1.00246.24           C
ATOM    725  CD2 LEU A 142     -23.566   3.216 -35.525  1.00246.24           C
ATOM    726  C   LEU A 142     -21.205   1.810 -37.775  1.00246.24           C
ATOM    727  O   LEU A 142     -20.534   2.620 -38.406  1.00246.24           O
ATOM    728  N   ALA A 143     -21.971   0.906 -38.399  1.00 99.68           N
ATOM    729  CA  ALA A 143     -22.122   1.003 -39.816  1.00 99.68           C
ATOM    730  CB  ALA A 143     -22.437  -0.338 -40.499  1.00 99.68           C
ATOM    731  C   ALA A 143     -23.311   1.877 -39.979  1.00 99.68           C
ATOM    732  O   ALA A 143     -23.915   2.264 -38.979  1.00 99.68           O
ATOM    733  N   ASP A 144     -23.645   2.266 -41.225  1.00 64.73           N
ATOM    734  CA  ASP A 144     -24.874   2.982 -41.390  1.00 64.73           C
ATOM    735  CB  ASP A 144     -25.116   3.520 -42.812  1.00 64.73           C
ATOM    736  CG  ASP A 144     -24.179   4.696 -43.034  1.00 64.73           C
ATOM    737  OD1 ASP A 144     -23.539   5.137 -42.043  1.00 64.73           O
ATOM    738  OD2 ASP A 144     -24.095   5.176 -44.196  1.00 64.73           O
ATOM    739  C   ASP A 144     -25.904   1.948 -41.113  1.00 64.73           C
ATOM    740  O   ASP A 144     -25.646   0.758 -41.289  1.00 64.73           O
ATOM    741  N   PHE A 145     -27.097   2.354 -40.650  1.00129.89           N
ATOM    742  CA  PHE A 145     -28.011   1.313 -40.321  1.00129.89           C
ATOM    743  CB  PHE A 145     -29.204   1.761 -39.457  1.00129.89           C
ATOM    744  CG  PHE A 145     -28.634   2.042 -38.101  1.00129.89           C
ATOM    745  CD1 PHE A 145     -28.105   3.277 -37.798  1.00129.89           C
ATOM    746  CD2 PHE A 145     -28.607   1.069 -37.127  1.00129.89           C
ATOM    747  CE1 PHE A 145     -27.579   3.541 -36.554  1.00129.89           C
ATOM    748  CE2 PHE A 145     -28.082   1.326 -35.879  1.00129.89           C
ATOM    749  CZ  PHE A 145     -27.567   2.566 -35.587  1.00129.89           C
ATOM    750  C   PHE A 145     -28.451   0.636 -41.576  1.00129.89           C
ATOM    751  O   PHE A 145     -28.621   1.256 -42.626  1.00129.89           O
ATOM    752  N   SER A 146     -28.596  -0.698 -41.491  1.00100.15           N
ATOM    753  CA  SER A 146     -28.934  -1.470 -42.643  1.00100.15           C
ATOM    754  CB  SER A 146     -28.475  -2.932 -42.541  1.00100.15           C
ATOM    755  OG  SER A 146     -28.843  -3.648 -43.710  1.00100.15           O
ATOM    756  C   SER A 146     -30.408  -1.467 -42.830  1.00100.15           C
ATOM    757  O   SER A 146     -31.179  -1.125 -41.937  1.00100.15           O
ATOM    758  N   LEU A 147     -30.813  -1.836 -44.055  1.00104.14           N
ATOM    759  CA  LEU A 147     -32.186  -1.964 -44.417  1.00104.14           C
ATOM    760  CB  LEU A 147     -32.349  -2.281 -45.925  1.00104.14           C
ATOM    761  CG  LEU A 147     -33.784  -2.445 -46.490  1.00104.14           C
ATOM    762  CD1 LEU A 147     -33.731  -2.661 -48.011  1.00104.14           C
ATOM    763  CD2 LEU A 147     -34.590  -3.569 -45.814  1.00104.14           C
ATOM    764  C   LEU A 147     -32.712  -3.107 -43.609  1.00104.14           C
ATOM    765  O   LEU A 147     -33.873  -3.104 -43.205  1.00104.14           O
ATOM    766  N   HIS A 148     -31.861  -4.124 -43.358  1.00100.58           N
ATOM    767  CA  HIS A 148     -32.312  -5.297 -42.662  1.00100.58           C
ATOM    768  ND1 HIS A 148     -28.887  -5.690 -41.900  1.00100.58           N
ATOM    769  CG  HIS A 148     -30.158  -6.070 -41.533  1.00100.58           C
ATOM    770  CB  HIS A 148     -31.253  -6.404 -42.503  1.00100.58           C
ATOM    771  NE2 HIS A 148     -28.930  -5.693 -39.677  1.00100.58           N
ATOM    772  CD2 HIS A 148     -30.167  -6.068 -40.172  1.00100.58           C
ATOM    773  CE1 HIS A 148     -28.194  -5.477 -40.752  1.00100.58           C
ATOM    774  C   HIS A 148     -32.781  -4.928 -41.291  1.00100.58           C
ATOM    775  O   HIS A 148     -32.236  -4.060 -40.613  1.00100.58           O
ATOM    776  N   PRO A 149     -33.811  -5.628 -40.903  1.00 99.34           N
ATOM    777  CA  PRO A 149     -34.520  -5.441 -39.664  1.00 99.34           C
ATOM    778  CD  PRO A 149     -34.195  -6.854 -41.581  1.00 99.34           C
ATOM    779  CB  PRO A 149     -35.675  -6.442 -39.711  1.00 99.34           C
ATOM    780  CG  PRO A 149     -35.130  -7.576 -40.598  1.00 99.34           C
ATOM    781  C   PRO A 149     -33.664  -5.677 -38.459  1.00 99.34           C
ATOM    782  O   PRO A 149     -32.699  -6.435 -38.538  1.00 99.34           O
ATOM    783  N   GLU A 150     -34.014  -5.022 -37.331  1.00117.07           N
ATOM    784  CA  GLU A 150     -33.297  -5.132 -36.095  1.00117.07           C
ATOM    785  CB  GLU A 150     -33.493  -3.927 -35.160  1.00117.07           C
ATOM    786  CG  GLU A 150     -32.689  -4.041 -33.864  1.00117.07           C
ATOM    787  CD  GLU A 150     -31.213  -4.016 -34.235  1.00117.07           C
ATOM    788  OE1 GLU A 150     -30.910  -3.784 -35.437  1.00117.07           O
ATOM    789  OE2 GLU A 150     -30.369  -4.234 -33.326  1.00117.07           O
ATOM    790  C   GLU A 150     -33.739  -6.358 -35.372  1.00117.07           C
ATOM    791  O   GLU A 150     -34.784  -6.933 -35.671  1.00117.07           O
ATOM    792  N   SER A 151     -32.915  -6.807 -34.405  1.00 65.19           N
ATOM    793  CA  SER A 151     -33.253  -7.966 -33.634  1.00 65.19           C
ATOM    794  CB  SER A 151     -32.148  -8.399 -32.654  1.00 65.19           C
ATOM    795  OG  SER A 151     -32.559  -9.553 -31.933  1.00 65.19           O
ATOM    796  C   SER A 151     -34.460  -7.626 -32.832  1.00 65.19           C
ATOM    797  O   SER A 151     -34.632  -6.494 -32.380  1.00 65.19           O
ATOM    798  N   GLN A 152     -35.343  -8.620 -32.637  1.00 83.93           N
ATOM    799  CA  GLN A 152     -36.548  -8.365 -31.918  1.00 83.93           C
ATOM    800  CB  GLN A 152     -37.611  -9.464 -32.086  1.00 83.93           C
ATOM    801  CG  GLN A 152     -38.025  -9.707 -33.537  1.00 83.93           C
ATOM    802  CD  GLN A 152     -36.958 -10.590 -34.167  1.00 83.93           C
ATOM    803  OE1 GLN A 152     -36.720 -11.710 -33.718  1.00 83.93           O
ATOM    804  NE2 GLN A 152     -36.292 -10.074 -35.235  1.00 83.93           N
ATOM    805  C   GLN A 152     -36.230  -8.309 -30.472  1.00 83.93           C
ATOM    806  O   GLN A 152     -35.485  -9.141 -29.958  1.00 83.93           O
ATOM    807  N   THR A 153     -36.769  -7.291 -29.780  1.00127.05           N
ATOM    808  CA  THR A 153     -36.608  -7.271 -28.363  1.00127.05           C
ATOM    809  CB  THR A 153     -35.887  -6.058 -27.842  1.00127.05           C
ATOM    810  OG1 THR A 153     -35.771  -6.125 -26.429  1.00127.05           O
ATOM    811  CG2 THR A 153     -36.612  -4.779 -28.284  1.00127.05           C
ATOM    812  C   THR A 153     -37.985  -7.355 -27.797  1.00127.05           C
ATOM    813  O   THR A 153     -38.765  -6.405 -27.843  1.00127.05           O
ATOM    814  N   VAL A 154     -38.323  -8.535 -27.250  1.00 36.63           N
ATOM    815  CA  VAL A 154     -39.640  -8.731 -26.738  1.00 36.63           C
ATOM    816  CB  VAL A 154     -40.265 -10.008 -27.216  1.00 36.63           C
ATOM    817  CG1 VAL A 154     -41.637 -10.169 -26.542  1.00 36.63           C
ATOM    818  CG2 VAL A 154     -40.318  -9.984 -28.753  1.00 36.63           C
ATOM    819  C   VAL A 154     -39.533  -8.827 -25.258  1.00 36.63           C
ATOM    820  O   VAL A 154     -38.717  -9.576 -24.724  1.00 36.63           O
ATOM    821  N   GLU A 155     -40.365  -8.042 -24.555  1.00125.83           N
ATOM    822  CA  GLU A 155     -40.346  -8.091 -23.131  1.00125.83           C
ATOM    823  CB  GLU A 155     -39.692  -6.868 -22.468  1.00125.83           C
ATOM    824  CG  GLU A 155     -39.431  -7.083 -20.977  1.00125.83           C
ATOM    825  CD  GLU A 155     -38.407  -8.204 -20.863  1.00125.83           C
ATOM    826  OE1 GLU A 155     -37.808  -8.562 -21.912  1.00125.83           O
ATOM    827  OE2 GLU A 155     -38.214  -8.720 -19.729  1.00125.83           O
ATOM    828  C   GLU A 155     -41.766  -8.143 -22.705  1.00125.83           C
ATOM    829  O   GLU A 155     -42.680  -8.169 -23.527  1.00125.83           O
ATOM    830  N   GLU A 156     -41.988  -8.219 -21.388  1.00 62.43           N
ATOM    831  CA  GLU A 156     -43.332  -8.212 -20.922  1.00 62.43           C
ATOM    832  CB  GLU A 156     -43.628  -9.253 -19.829  1.00 62.43           C
ATOM    833  CG  GLU A 156     -43.591 -10.695 -20.344  1.00 62.43           C
ATOM    834  CD  GLU A 156     -43.954 -11.624 -19.195  1.00 62.43           C
ATOM    835  OE1 GLU A 156     -43.943 -11.150 -18.028  1.00 62.43           O
ATOM    836  OE2 GLU A 156     -44.249 -12.819 -19.468  1.00 62.43           O
ATOM    837  C   GLU A 156     -43.518  -6.864 -20.344  1.00 62.43           C
ATOM    838  O   GLU A 156     -42.576  -6.073 -20.282  1.00 62.43           O
ATOM    839  N   ASN A 157     -44.762  -6.539 -19.967  1.00 77.03           N
ATOM    840  CA  ASN A 157     -44.913  -5.277 -19.332  1.00 77.03           C
ATOM    841  CB  ASN A 157     -46.361  -4.980 -18.906  1.00 77.03           C
ATOM    842  CG  ASN A 157     -47.204  -4.807 -20.164  1.00 77.03           C
ATOM    843  OD1 ASN A 157     -47.041  -3.845 -20.912  1.00 77.03           O
ATOM    844  ND2 ASN A 157     -48.131  -5.772 -20.411  1.00 77.03           N
ATOM    845  C   ASN A 157     -44.069  -5.404 -18.102  1.00 77.03           C
ATOM    846  O   ASN A 157     -44.011  -6.482 -17.513  1.00 77.03           O
ATOM    847  N   GLY A 158     -43.375  -4.325 -17.681  1.00115.21           N
ATOM    848  CA  GLY A 158     -42.573  -4.494 -16.491  1.00115.21           C
ATOM    849  C   GLY A 158     -41.238  -3.722 -16.446  1.00115.21           C
ATOM    850  O   GLY A 158     -41.146  -2.885 -15.555  1.00115.21           O
ATOM    851  N   THR A 159     -40.166  -3.973 -17.275  1.00207.59           N
ATOM    852  CA  THR A 159     -38.926  -3.181 -17.322  1.00207.59           C
ATOM    853  CB  THR A 159     -38.141  -3.214 -16.043  1.00207.59           C
ATOM    854  OG1 THR A 159     -37.061  -2.299 -16.122  1.00207.59           O
ATOM    855  CG2 THR A 159     -37.619  -4.641 -15.796  1.00207.59           C
ATOM    856  C   THR A 159     -38.055  -3.758 -18.422  1.00207.59           C
ATOM    857  O   THR A 159     -37.905  -4.975 -18.503  1.00207.59           O
ATOM    858  N   ALA A 160     -37.424  -2.929 -19.296  1.00 69.43           N
ATOM    859  CA  ALA A 160     -36.637  -3.542 -20.343  1.00 69.43           C
ATOM    860  CB  ALA A 160     -37.491  -4.161 -21.463  1.00 69.43           C
ATOM    861  C   ALA A 160     -35.728  -2.541 -20.995  1.00 69.43           C
ATOM    862  O   ALA A 160     -35.906  -1.332 -20.857  1.00 69.43           O
ATOM    863  N   ARG A 161     -34.701  -3.035 -21.728  1.00139.32           N
ATOM    864  CA  ARG A 161     -33.825  -2.118 -22.402  1.00139.32           C
ATOM    865  CB  ARG A 161     -32.493  -1.846 -21.668  1.00139.32           C
ATOM    866  CG  ARG A 161     -31.582  -3.051 -21.425  1.00139.32           C
ATOM    867  CD  ARG A 161     -30.775  -3.478 -22.651  1.00139.32           C
ATOM    868  NE  ARG A 161     -29.711  -4.409 -22.179  1.00139.32           N
ATOM    869  CZ  ARG A 161     -28.524  -3.903 -21.732  1.00139.32           C
ATOM    870  NH1 ARG A 161     -28.326  -2.552 -21.712  1.00139.32           N
ATOM    871  NH2 ARG A 161     -27.540  -4.744 -21.301  1.00139.32           N
ATOM    872  C   ARG A 161     -33.557  -2.568 -23.818  1.00139.32           C
ATOM    873  O   ARG A 161     -33.582  -3.760 -24.123  1.00139.32           O
ATOM    874  N   PHE A 162     -33.315  -1.584 -24.724  1.00 90.25           N
ATOM    875  CA  PHE A 162     -33.071  -1.787 -26.141  1.00 90.25           C
ATOM    876  CB  PHE A 162     -33.922  -0.864 -27.036  1.00 90.25           C
ATOM    877  CG  PHE A 162     -35.377  -1.174 -26.935  1.00 90.25           C
ATOM    878  CD1 PHE A 162     -36.079  -0.904 -25.782  1.00 90.25           C
ATOM    879  CD2 PHE A 162     -36.052  -1.690 -28.016  1.00 90.25           C
ATOM    880  CE1 PHE A 162     -37.424  -1.178 -25.700  1.00 90.25           C
ATOM    881  CE2 PHE A 162     -37.397  -1.965 -27.939  1.00 90.25           C
ATOM    882  CZ  PHE A 162     -38.086  -1.713 -26.778  1.00 90.25           C
ATOM    883  C   PHE A 162     -31.645  -1.366 -26.469  1.00 90.25           C
ATOM    884  O   PHE A 162     -31.218  -0.310 -26.016  1.00 90.25           O
ATOM    885  N   GLU A 163     -30.887  -2.132 -27.306  1.00163.85           N
ATOM    886  CA  GLU A 163     -29.479  -1.846 -27.588  1.00163.85           C
ATOM    887  CB  GLU A 163     -28.604  -3.101 -27.774  1.00163.85           C
ATOM    888  CG  GLU A 163     -28.970  -3.948 -28.995  1.00163.85           C
ATOM    889  CD  GLU A 163     -30.091  -4.897 -28.603  1.00163.85           C
ATOM    890  OE1 GLU A 163     -29.772  -5.977 -28.035  1.00163.85           O
ATOM    891  OE2 GLU A 163     -31.276  -4.560 -28.862  1.00163.85           O
ATOM    892  C   GLU A 163     -29.227  -0.974 -28.812  1.00163.85           C
ATOM    893  O   GLU A 163     -30.096  -0.847 -29.675  1.00163.85           O
ATOM    894  N   CYS A 164     -27.996  -0.365 -28.911  1.00221.70           N
ATOM    895  CA  CYS A 164     -27.605   0.502 -30.027  1.00221.70           C
ATOM    896  CB  CYS A 164     -27.255   1.954 -29.670  1.00221.70           C
ATOM    897  SG  CYS A 164     -27.160   3.004 -31.164  1.00221.70           S
ATOM    898  C   CYS A 164     -26.483  -0.078 -30.986  1.00221.70           C
ATOM    899  O   CYS A 164     -26.851  -0.934 -31.787  1.00221.70           O
ATOM    900  N   HIS A 165     -25.157   0.405 -31.023  1.00262.82           N
ATOM    901  CA  HIS A 165     -23.997  -0.007 -31.874  1.00262.82           C
ATOM    902  ND1 HIS A 165     -24.117   0.276 -35.480  1.00262.82           N
ATOM    903  CG  HIS A 165     -23.411   0.244 -34.298  1.00262.82           C
ATOM    904  CB  HIS A 165     -23.848   0.952 -33.064  1.00262.82           C
ATOM    905  NE2 HIS A 165     -22.380  -1.069 -35.810  1.00262.82           N
ATOM    906  CD2 HIS A 165     -22.360  -0.582 -34.516  1.00262.82           C
ATOM    907  CE1 HIS A 165     -23.456  -0.526 -36.351  1.00262.82           C
ATOM    908  C   HIS A 165     -22.761   0.155 -30.966  1.00262.82           C
ATOM    909  O   HIS A 165     -22.937   0.551 -29.818  1.00262.82           O
ATOM    910  N   ILE A 166     -21.475  -0.128 -31.362  1.00191.50           N
ATOM    911  CA  ILE A 166     -20.502   0.038 -30.283  1.00191.50           C
ATOM    912  CB  ILE A 166     -20.083  -1.242 -29.620  1.00191.50           C
ATOM    913  CG2 ILE A 166     -19.162  -2.021 -30.577  1.00191.50           C
ATOM    914  CG1 ILE A 166     -19.412  -0.909 -28.269  1.00191.50           C
ATOM    915  CD1 ILE A 166     -20.361  -0.243 -27.270  1.00191.50           C
ATOM    916  C   ILE A 166     -19.230   0.814 -30.597  1.00191.50           C
ATOM    917  O   ILE A 166     -18.629   0.681 -31.659  1.00191.50           O
ATOM    918  N   GLU A 167     -18.821   1.647 -29.605  1.00191.24           N
ATOM    919  CA  GLU A 167     -17.701   2.561 -29.515  1.00191.24           C
ATOM    920  CB  GLU A 167     -17.189   3.149 -30.835  1.00191.24           C
ATOM    921  CG  GLU A 167     -16.354   2.209 -31.706  1.00191.24           C
ATOM    922  CD  GLU A 167     -15.707   3.069 -32.787  1.00191.24           C
ATOM    923  OE1 GLU A 167     -16.457   3.612 -33.642  1.00191.24           O
ATOM    924  OE2 GLU A 167     -14.452   3.198 -32.763  1.00191.24           O
ATOM    925  C   GLU A 167     -18.250   3.698 -28.735  1.00191.24           C
ATOM    926  O   GLU A 167     -19.453   3.721 -28.528  1.00191.24           O
ATOM    927  N   GLY A 168     -17.425   4.672 -28.279  1.00 81.20           N
ATOM    928  CA  GLY A 168     -17.957   5.799 -27.542  1.00 81.20           C
ATOM    929  C   GLY A 168     -18.732   6.676 -28.487  1.00 81.20           C
ATOM    930  O   GLY A 168     -18.229   7.028 -29.550  1.00 81.20           O
ATOM    931  N   LEU A 169     -19.972   7.081 -28.122  1.00222.85           N
ATOM    932  CA  LEU A 169     -20.761   7.889 -29.022  1.00222.85           C
ATOM    933  CB  LEU A 169     -21.754   7.102 -29.905  1.00222.85           C
ATOM    934  CG  LEU A 169     -21.499   5.596 -30.152  1.00222.85           C
ATOM    935  CD1 LEU A 169     -20.100   5.296 -30.702  1.00222.85           C
ATOM    936  CD2 LEU A 169     -21.960   4.741 -28.970  1.00222.85           C
ATOM    937  C   LEU A 169     -21.735   8.671 -28.177  1.00222.85           C
ATOM    938  O   LEU A 169     -21.929   8.368 -27.003  1.00222.85           O
ATOM    939  N   PRO A 170     -22.295   9.725 -28.711  1.00188.27           N
ATOM    940  CA  PRO A 170     -23.440  10.317 -28.047  1.00188.27           C
ATOM    941  CD  PRO A 170     -21.390  10.751 -29.203  1.00188.27           C
ATOM    942  CB  PRO A 170     -23.470  11.780 -28.474  1.00188.27           C
ATOM    943  CG  PRO A 170     -21.993  12.096 -28.763  1.00188.27           C
ATOM    944  C   PRO A 170     -24.667   9.537 -28.461  1.00188.27           C
ATOM    945  O   PRO A 170     -24.613   8.919 -29.525  1.00188.27           O
ATOM    946  N   ALA A 171     -25.782   9.521 -27.681  1.00105.28           N
ATOM    947  CA  ALA A 171     -26.874   8.722 -28.179  1.00105.28           C
ATOM    948  CB  ALA A 171     -26.825   7.262 -27.691  1.00105.28           C
ATOM    949  C   ALA A 171     -28.233   9.249 -27.814  1.00105.28           C
ATOM    950  O   ALA A 171     -28.545   9.468 -26.646  1.00105.28           O
ATOM    951  N   PRO A 172     -29.004   9.541 -28.840  1.00169.87           N
ATOM    952  CA  PRO A 172     -30.422   9.808 -28.661  1.00169.87           C
ATOM    953  CD  PRO A 172     -28.416  10.494 -29.772  1.00169.87           C
ATOM    954  CB  PRO A 172     -30.715  11.119 -29.391  1.00169.87           C
ATOM    955  CG  PRO A 172     -29.589  11.231 -30.426  1.00169.87           C
ATOM    956  C   PRO A 172     -31.248   8.645 -29.178  1.00169.87           C
ATOM    957  O   PRO A 172     -30.698   7.812 -29.898  1.00169.87           O
ATOM    958  N   ILE A 173     -32.572   8.583 -28.879  1.00 72.90           N
ATOM    959  CA  ILE A 173     -33.413   7.508 -29.359  1.00 72.90           C
ATOM    960  CB  ILE A 173     -33.805   6.569 -28.262  1.00 72.90           C
ATOM    961  CG2 ILE A 173     -34.759   5.505 -28.834  1.00 72.90           C
ATOM    962  CG1 ILE A 173     -32.520   5.979 -27.658  1.00 72.90           C
ATOM    963  CD1 ILE A 173     -32.715   5.297 -26.313  1.00 72.90           C
ATOM    964  C   ILE A 173     -34.646   8.097 -29.995  1.00 72.90           C
ATOM    965  O   ILE A 173     -35.057   9.208 -29.662  1.00 72.90           O
ATOM    966  N   ILE A 174     -35.265   7.359 -30.949  1.00 70.51           N
ATOM    967  CA  ILE A 174     -36.364   7.895 -31.710  1.00 70.51           C
ATOM    968  CB  ILE A 174     -35.986   8.043 -33.149  1.00 70.51           C
ATOM    969  CG2 ILE A 174     -37.253   8.342 -33.946  1.00 70.51           C
ATOM    970  CG1 ILE A 174     -34.871   9.093 -33.295  1.00 70.51           C
ATOM    971  CD1 ILE A 174     -34.200   9.095 -34.668  1.00 70.51           C
ATOM    972  C   ILE A 174     -37.574   7.003 -31.626  1.00 70.51           C
ATOM    973  O   ILE A 174     -37.472   5.776 -31.616  1.00 70.51           O
ATOM    974  N   THR A 175     -38.777   7.619 -31.569  1.00142.17           N
ATOM    975  CA  THR A 175     -39.973   6.835 -31.448  1.00142.17           C
ATOM    976  CB  THR A 175     -40.776   7.209 -30.226  1.00142.17           C
ATOM    977  OG1 THR A 175     -41.830   6.283 -30.020  1.00142.17           O
ATOM    978  CG2 THR A 175     -41.322   8.641 -30.360  1.00142.17           C
ATOM    979  C   THR A 175     -40.814   6.949 -32.688  1.00142.17           C
ATOM    980  O   THR A 175     -41.356   8.003 -33.020  1.00142.17           O
ATOM    981  N   TRP A 176     -40.868   5.835 -33.442  1.00 98.07           N
ATOM    982  CA  TRP A 176     -41.743   5.627 -34.562  1.00 98.07           C
ATOM    983  CB  TRP A 176     -43.186   6.075 -34.252  1.00 98.07           C
ATOM    984  CG  TRP A 176     -43.876   5.263 -33.177  1.00 98.07           C
ATOM    985  CD2 TRP A 176     -45.129   4.576 -33.336  1.00 98.07           C
ATOM    986  CD1 TRP A 176     -43.500   5.071 -31.881  1.00 98.07           C
ATOM    987  NE1 TRP A 176     -44.432   4.306 -31.224  1.00 98.07           N
ATOM    988  CE2 TRP A 176     -45.444   3.996 -32.106  1.00 98.07           C
ATOM    989  CE3 TRP A 176     -45.957   4.447 -34.415  1.00 98.07           C
ATOM    990  CZ2 TRP A 176     -46.591   3.275 -31.936  1.00 98.07           C
ATOM    991  CZ3 TRP A 176     -47.109   3.713 -34.241  1.00 98.07           C
ATOM    992  CH2 TRP A 176     -47.420   3.139 -33.026  1.00 98.07           C
ATOM    993  C   TRP A 176     -41.287   6.366 -35.786  1.00 98.07           C
ATOM    994  O   TRP A 176     -41.422   5.848 -36.892  1.00 98.07           O
ATOM    995  N   GLU A 177     -40.669   7.556 -35.641  1.00110.70           N
ATOM    996  CA  GLU A 177     -40.318   8.278 -36.837  1.00110.70           C
ATOM    997  CB  GLU A 177     -41.536   8.881 -37.563  1.00110.70           C
ATOM    998  CG  GLU A 177     -42.385   9.818 -36.701  1.00110.70           C
ATOM    999  CD  GLU A 177     -43.573  10.276 -37.540  1.00110.70           C
ATOM   1000  OE1 GLU A 177     -43.353  10.712 -38.701  1.00110.70           O
ATOM   1001  OE2 GLU A 177     -44.722  10.187 -37.030  1.00110.70           O
ATOM   1002  C   GLU A 177     -39.386   9.384 -36.470  1.00110.70           C
ATOM   1003  O   GLU A 177     -39.206   9.680 -35.293  1.00110.70           O
ATOM   1004  N   LYS A 178     -38.753  10.017 -37.481  1.00161.12           N
ATOM   1005  CA  LYS A 178     -37.822  11.076 -37.212  1.00161.12           C
ATOM   1006  CB  LYS A 178     -36.526  10.974 -38.038  1.00161.12           C
ATOM   1007  CG  LYS A 178     -35.398  11.860 -37.509  1.00161.12           C
ATOM   1008  CD  LYS A 178     -34.021  11.495 -38.064  1.00161.12           C
ATOM   1009  CE  LYS A 178     -32.892  12.378 -37.531  1.00161.12           C
ATOM   1010  NZ  LYS A 178     -31.584  11.848 -37.978  1.00161.12           N
ATOM   1011  C   LYS A 178     -38.502  12.363 -37.551  1.00161.12           C
ATOM   1012  O   LYS A 178     -39.316  12.423 -38.471  1.00161.12           O
ATOM   1013  N   ASP A 179     -38.192  13.438 -36.796  1.00145.73           N
ATOM   1014  CA  ASP A 179     -37.247  13.363 -35.720  1.00145.73           C
ATOM   1015  CB  ASP A 179     -36.335  14.601 -35.645  1.00145.73           C
ATOM   1016  CG  ASP A 179     -35.554  14.747 -36.947  1.00145.73           C
ATOM   1017  OD1 ASP A 179     -36.150  14.515 -38.033  1.00145.73           O
ATOM   1018  OD2 ASP A 179     -34.343  15.083 -36.869  1.00145.73           O
ATOM   1019  C   ASP A 179     -38.050  13.384 -34.453  1.00145.73           C
ATOM   1020  O   ASP A 179     -38.091  14.402 -33.763  1.00145.73           O
ATOM   1021  N   GLN A 180     -38.716  12.265 -34.099  1.00 53.02           N
ATOM   1022  CA  GLN A 180     -39.474  12.279 -32.879  1.00 53.02           C
ATOM   1023  CB  GLN A 180     -40.785  11.472 -32.938  1.00 53.02           C
ATOM   1024  CG  GLN A 180     -41.859  12.099 -33.829  1.00 53.02           C
ATOM   1025  CD  GLN A 180     -43.136  11.289 -33.659  1.00 53.02           C
ATOM   1026  OE1 GLN A 180     -43.171  10.301 -32.926  1.00 53.02           O
ATOM   1027  NE2 GLN A 180     -44.225  11.722 -34.350  1.00 53.02           N
ATOM   1028  C   GLN A 180     -38.614  11.653 -31.835  1.00 53.02           C
ATOM   1029  O   GLN A 180     -38.524  10.431 -31.742  1.00 53.02           O
ATOM   1030  N   VAL A 181     -37.970  12.491 -31.000  1.00 49.48           N
ATOM   1031  CA  VAL A 181     -37.058  11.974 -30.026  1.00 49.48           C
ATOM   1032  CB  VAL A 181     -35.931  12.910 -29.698  1.00 49.48           C
ATOM   1033  CG1 VAL A 181     -35.045  12.244 -28.633  1.00 49.48           C
ATOM   1034  CG2 VAL A 181     -35.187  13.268 -30.997  1.00 49.48           C
ATOM   1035  C   VAL A 181     -37.780  11.691 -28.751  1.00 49.48           C
ATOM   1036  O   VAL A 181     -38.734  12.379 -28.393  1.00 49.48           O
ATOM   1037  N   THR A 182     -37.343  10.627 -28.045  1.00 53.40           N
ATOM   1038  CA  THR A 182     -37.897  10.324 -26.760  1.00 53.40           C
ATOM   1039  CB  THR A 182     -37.586   8.941 -26.271  1.00 53.40           C
ATOM   1040  OG1 THR A 182     -38.096   7.969 -27.172  1.00 53.40           O
ATOM   1041  CG2 THR A 182     -38.220   8.771 -24.881  1.00 53.40           C
ATOM   1042  C   THR A 182     -37.252  11.286 -25.814  1.00 53.40           C
ATOM   1043  O   THR A 182     -36.052  11.543 -25.894  1.00 53.40           O
ATOM   1044  N   LEU A 183     -38.039  11.866 -24.893  1.00121.15           N
ATOM   1045  CA  LEU A 183     -37.458  12.793 -23.966  1.00121.15           C
ATOM   1046  CB  LEU A 183     -38.344  14.022 -23.683  1.00121.15           C
ATOM   1047  CG  LEU A 183     -39.693  13.711 -23.005  1.00121.15           C
ATOM   1048  CD1 LEU A 183     -40.495  15.002 -22.776  1.00121.15           C
ATOM   1049  CD2 LEU A 183     -40.503  12.652 -23.772  1.00121.15           C
ATOM   1050  C   LEU A 183     -37.248  12.051 -22.690  1.00121.15           C
ATOM   1051  O   LEU A 183     -38.100  11.264 -22.283  1.00121.15           O
ATOM   1052  N   PRO A 184     -36.110  12.209 -22.069  1.00118.57           N
ATOM   1053  CA  PRO A 184     -35.920  11.510 -20.832  1.00118.57           C
ATOM   1054  CD  PRO A 184     -34.858  12.414 -22.771  1.00118.57           C
ATOM   1055  CB  PRO A 184     -34.410  11.482 -20.575  1.00118.57           C
ATOM   1056  CG  PRO A 184     -33.818  12.430 -21.639  1.00118.57           C
ATOM   1057  C   PRO A 184     -36.737  12.101 -19.721  1.00118.57           C
ATOM   1058  O   PRO A 184     -36.307  13.099 -19.142  1.00118.57           O
ATOM   1059  N   GLU A 185     -37.928  11.532 -19.434  1.00123.45           N
ATOM   1060  CA  GLU A 185     -38.734  12.005 -18.343  1.00123.45           C
ATOM   1061  CB  GLU A 185     -40.228  11.675 -18.491  1.00123.45           C
ATOM   1062  CG  GLU A 185     -40.913  12.331 -19.683  1.00123.45           C
ATOM   1063  CD  GLU A 185     -42.416  12.233 -19.454  1.00123.45           C
ATOM   1064  OE1 GLU A 185     -42.820  12.039 -18.277  1.00123.45           O
ATOM   1065  OE2 GLU A 185     -43.180  12.360 -20.448  1.00123.45           O
ATOM   1066  C   GLU A 185     -38.346  11.378 -17.044  1.00123.45           C
ATOM   1067  O   GLU A 185     -38.139  12.051 -16.036  1.00123.45           O
ATOM   1068  N   GLU A 186     -38.242  10.036 -17.060  1.00267.06           N
ATOM   1069  CA  GLU A 186     -38.077   9.284 -15.852  1.00267.06           C
ATOM   1070  CB  GLU A 186     -38.953   9.797 -14.697  1.00267.06           C
ATOM   1071  CG  GLU A 186     -38.746   9.033 -13.390  1.00267.06           C
ATOM   1072  CD  GLU A 186     -39.752   9.569 -12.383  1.00267.06           C
ATOM   1073  OE1 GLU A 186     -40.949   9.194 -12.494  1.00267.06           O
ATOM   1074  OE2 GLU A 186     -39.340  10.362 -11.495  1.00267.06           O
ATOM   1075  C   GLU A 186     -38.526   7.886 -16.172  1.00267.06           C
ATOM   1076  O   GLU A 186     -37.992   6.923 -15.624  1.00267.06           O
ATOM   1077  N   PRO A 187     -39.561   7.750 -16.976  1.00184.28           N
ATOM   1078  CA  PRO A 187     -39.921   6.445 -17.464  1.00184.28           C
ATOM   1079  CD  PRO A 187     -40.739   8.596 -16.822  1.00184.28           C
ATOM   1080  CB  PRO A 187     -41.347   6.568 -17.995  1.00184.28           C
ATOM   1081  CG  PRO A 187     -41.947   7.714 -17.167  1.00184.28           C
ATOM   1082  C   PRO A 187     -38.935   6.003 -18.509  1.00184.28           C
ATOM   1083  O   PRO A 187     -38.951   4.826 -18.870  1.00184.28           O
ATOM   1084  N   ARG A 188     -38.100   6.923 -19.045  1.00111.80           N
ATOM   1085  CA  ARG A 188     -37.161   6.538 -20.067  1.00111.80           C
ATOM   1086  CB  ARG A 188     -37.604   6.954 -21.483  1.00111.80           C
ATOM   1087  CG  ARG A 188     -38.633   5.988 -22.075  1.00111.80           C
ATOM   1088  CD  ARG A 188     -39.192   6.388 -23.444  1.00111.80           C
ATOM   1089  NE  ARG A 188     -40.347   7.296 -23.207  1.00111.80           N
ATOM   1090  CZ  ARG A 188     -41.606   6.769 -23.149  1.00111.80           C
ATOM   1091  NH1 ARG A 188     -41.795   5.433 -23.355  1.00111.80           N
ATOM   1092  NH2 ARG A 188     -42.679   7.572 -22.888  1.00111.80           N
ATOM   1093  C   ARG A 188     -35.794   7.112 -19.803  1.00111.80           C
ATOM   1094  O   ARG A 188     -35.656   8.183 -19.208  1.00111.80           O
ATOM   1095  N   LEU A 189     -34.732   6.368 -20.212  1.00 97.81           N
ATOM   1096  CA  LEU A 189     -33.379   6.842 -20.068  1.00 97.81           C
ATOM   1097  CB  LEU A 189     -32.672   6.473 -18.755  1.00 97.81           C
ATOM   1098  CG  LEU A 189     -31.237   7.043 -18.734  1.00 97.81           C
ATOM   1099  CD1 LEU A 189     -31.256   8.577 -18.692  1.00 97.81           C
ATOM   1100  CD2 LEU A 189     -30.367   6.419 -17.633  1.00 97.81           C
ATOM   1101  C   LEU A 189     -32.509   6.277 -21.152  1.00 97.81           C
ATOM   1102  O   LEU A 189     -32.627   5.117 -21.548  1.00 97.81           O
ATOM   1103  N   ILE A 190     -31.580   7.117 -21.645  1.00130.11           N
ATOM   1104  CA  ILE A 190     -30.618   6.725 -22.634  1.00130.11           C
ATOM   1105  CB  ILE A 190     -30.620   7.664 -23.810  1.00130.11           C
ATOM   1106  CG2 ILE A 190     -31.973   7.523 -24.523  1.00130.11           C
ATOM   1107  CG1 ILE A 190     -30.319   9.104 -23.353  1.00130.11           C
ATOM   1108  CD1 ILE A 190     -30.121  10.097 -24.495  1.00130.11           C
ATOM   1109  C   ILE A 190     -29.280   6.764 -21.963  1.00130.11           C
ATOM   1110  O   ILE A 190     -28.841   7.797 -21.463  1.00130.11           O
ATOM   1111  N   VAL A 191     -28.587   5.613 -21.916  1.00 98.40           N
ATOM   1112  CA  VAL A 191     -27.332   5.598 -21.227  1.00 98.40           C
ATOM   1113  CB  VAL A 191     -26.917   4.237 -20.746  1.00 98.40           C
ATOM   1114  CG1 VAL A 191     -25.691   4.392 -19.826  1.00 98.40           C
ATOM   1115  CG2 VAL A 191     -28.123   3.559 -20.084  1.00 98.40           C
ATOM   1116  C   VAL A 191     -26.274   6.130 -22.139  1.00 98.40           C
ATOM   1117  O   VAL A 191     -26.317   5.935 -23.355  1.00 98.40           O
ATOM   1118  N   LEU A 192     -25.345   6.910 -21.551  1.00158.18           N
ATOM   1119  CA  LEU A 192     -24.206   7.444 -22.232  1.00158.18           C
ATOM   1120  CB  LEU A 192     -23.480   8.530 -21.417  1.00158.18           C
ATOM   1121  CG  LEU A 192     -24.355   9.765 -21.130  1.00158.18           C
ATOM   1122  CD1 LEU A 192     -25.552   9.408 -20.234  1.00158.18           C
ATOM   1123  CD2 LEU A 192     -23.513  10.925 -20.574  1.00158.18           C
ATOM   1124  C   LEU A 192     -23.250   6.320 -22.490  1.00158.18           C
ATOM   1125  O   LEU A 192     -22.547   6.311 -23.497  1.00158.18           O
ATOM   1126  N   PRO A 193     -23.130   5.421 -21.550  1.00344.35           N
ATOM   1127  CA  PRO A 193     -22.399   4.212 -21.815  1.00344.35           C
ATOM   1128  CD  PRO A 193     -23.019   5.822 -20.156  1.00344.35           C
ATOM   1129  CB  PRO A 193     -21.974   3.659 -20.458  1.00344.35           C
ATOM   1130  CG  PRO A 193     -21.961   4.893 -19.543  1.00344.35           C
ATOM   1131  C   PRO A 193     -23.476   3.410 -22.448  1.00344.35           C
ATOM   1132  O   PRO A 193     -24.610   3.811 -22.258  1.00344.35           O
ATOM   1133  N   ASN A 194     -23.197   2.355 -23.228  1.00237.55           N
ATOM   1134  CA  ASN A 194     -24.201   1.451 -23.735  1.00237.55           C
ATOM   1135  CB  ASN A 194     -25.150   0.964 -22.626  1.00237.55           C
ATOM   1136  CG  ASN A 194     -24.317   0.214 -21.599  1.00237.55           C
ATOM   1137  OD1 ASN A 194     -23.169  -0.136 -21.863  1.00237.55           O
ATOM   1138  ND2 ASN A 194     -24.907  -0.038 -20.400  1.00237.55           N
ATOM   1139  C   ASN A 194     -25.062   2.065 -24.823  1.00237.55           C
ATOM   1140  O   ASN A 194     -25.189   1.493 -25.905  1.00237.55           O
ATOM   1141  N   GLY A 195     -25.629   3.271 -24.600  1.00 99.28           N
ATOM   1142  CA  GLY A 195     -26.485   3.945 -25.548  1.00 99.28           C
ATOM   1143  C   GLY A 195     -27.767   3.186 -25.645  1.00 99.28           C
ATOM   1144  O   GLY A 195     -28.602   3.444 -26.514  1.00 99.28           O
ATOM   1145  N   VAL A 196     -27.938   2.223 -24.727  1.00 82.89           N
ATOM   1146  CA  VAL A 196     -29.093   1.392 -24.669  1.00 82.89           C
ATOM   1147  CB  VAL A 196     -28.872   0.224 -23.746  1.00 82.89           C
ATOM   1148  CG1 VAL A 196     -30.194  -0.518 -23.493  1.00 82.89           C
ATOM   1149  CG2 VAL A 196     -27.760  -0.651 -24.347  1.00 82.89           C
ATOM   1150  C   VAL A 196     -30.204   2.206 -24.103  1.00 82.89           C
ATOM   1151  O   VAL A 196     -29.994   3.027 -23.211  1.00 82.89           O
ATOM   1152  N   LEU A 197     -31.421   2.019 -24.651  1.00 83.87           N
ATOM   1153  CA  LEU A 197     -32.556   2.709 -24.131  1.00 83.87           C
ATOM   1154  CB  LEU A 197     -33.728   2.802 -25.120  1.00 83.87           C
ATOM   1155  CG  LEU A 197     -34.966   3.521 -24.553  1.00 83.87           C
ATOM   1156  CD1 LEU A 197     -34.642   4.956 -24.111  1.00 83.87           C
ATOM   1157  CD2 LEU A 197     -36.136   3.460 -25.546  1.00 83.87           C
ATOM   1158  C   LEU A 197     -33.028   1.919 -22.969  1.00 83.87           C
ATOM   1159  O   LEU A 197     -32.930   0.691 -22.969  1.00 83.87           O
ATOM   1160  N   GLN A 198     -33.541   2.622 -21.941  1.00 77.20           N
ATOM   1161  CA  GLN A 198     -34.034   1.944 -20.792  1.00 77.20           C
ATOM   1162  CB  GLN A 198     -33.209   2.197 -19.519  1.00 77.20           C
ATOM   1163  CG  GLN A 198     -31.764   1.701 -19.610  1.00 77.20           C
ATOM   1164  CD  GLN A 198     -31.139   1.840 -18.231  1.00 77.20           C
ATOM   1165  OE1 GLN A 198     -31.698   1.364 -17.244  1.00 77.20           O
ATOM   1166  NE2 GLN A 198     -29.957   2.508 -18.152  1.00 77.20           N
ATOM   1167  C   GLN A 198     -35.410   2.449 -20.527  1.00 77.20           C
ATOM   1168  O   GLN A 198     -35.685   3.647 -20.604  1.00 77.20           O
ATOM   1169  N   ILE A 199     -36.321   1.504 -20.250  1.00134.31           N
ATOM   1170  CA  ILE A 199     -37.655   1.815 -19.844  1.00134.31           C
ATOM   1171  CB  ILE A 199     -38.715   1.159 -20.683  1.00134.31           C
ATOM   1172  CG2 ILE A 199     -40.073   1.483 -20.039  1.00134.31           C
ATOM   1173  CG1 ILE A 199     -38.619   1.586 -22.157  1.00134.31           C
ATOM   1174  CD1 ILE A 199     -38.881   3.070 -22.385  1.00134.31           C
ATOM   1175  C   ILE A 199     -37.776   1.186 -18.502  1.00134.31           C
ATOM   1176  O   ILE A 199     -37.488   0.001 -18.333  1.00134.31           O
ATOM   1177  N   LEU A 200     -38.166   2.003 -17.515  1.00161.52           N
ATOM   1178  CA  LEU A 200     -38.303   1.626 -16.144  1.00161.52           C
ATOM   1179  CB  LEU A 200     -38.550   2.937 -15.373  1.00161.52           C
ATOM   1180  CG  LEU A 200     -38.745   2.910 -13.860  1.00161.52           C
ATOM   1181  CD1 LEU A 200     -38.960   4.349 -13.366  1.00161.52           C
ATOM   1182  CD2 LEU A 200     -39.893   1.983 -13.452  1.00161.52           C
ATOM   1183  C   LEU A 200     -39.428   0.648 -16.000  1.00161.52           C
ATOM   1184  O   LEU A 200     -39.286  -0.389 -15.351  1.00161.52           O
ATOM   1185  N   ASP A 201     -40.595   0.978 -16.583  1.00134.54           N
ATOM   1186  CA  ASP A 201     -41.719   0.092 -16.511  1.00134.54           C
ATOM   1187  CB  ASP A 201     -42.682   0.386 -15.345  1.00134.54           C
ATOM   1188  CG  ASP A 201     -43.296   1.758 -15.566  1.00134.54           C
ATOM   1189  OD1 ASP A 201     -42.546   2.677 -15.985  1.00134.54           O
ATOM   1190  OD2 ASP A 201     -44.527   1.901 -15.334  1.00134.54           O
ATOM   1191  C   ASP A 201     -42.471   0.268 -17.790  1.00134.54           C
ATOM   1192  O   ASP A 201     -42.694   1.396 -18.227  1.00134.54           O
ATOM   1193  N   VAL A 202     -42.859  -0.857 -18.429  1.00 89.46           N
ATOM   1194  CA  VAL A 202     -43.524  -0.813 -19.693  1.00 89.46           C
ATOM   1195  CB  VAL A 202     -43.278  -2.027 -20.541  1.00 89.46           C
ATOM   1196  CG1 VAL A 202     -44.063  -1.874 -21.853  1.00 89.46           C
ATOM   1197  CG2 VAL A 202     -41.763  -2.194 -20.737  1.00 89.46           C
ATOM   1198  C   VAL A 202     -44.990  -0.734 -19.460  1.00 89.46           C
ATOM   1199  O   VAL A 202     -45.514  -1.240 -18.467  1.00 89.46           O
ATOM   1200  N   GLN A 203     -45.684  -0.065 -20.398  1.00148.75           N
ATOM   1201  CA  GLN A 203     -47.097   0.093 -20.301  1.00148.75           C
ATOM   1202  CB  GLN A 203     -47.544   1.492 -19.837  1.00148.75           C
ATOM   1203  CG  GLN A 203     -47.266   2.624 -20.828  1.00148.75           C
ATOM   1204  CD  GLN A 203     -47.775   3.910 -20.187  1.00148.75           C
ATOM   1205  OE1 GLN A 203     -47.254   4.340 -19.159  1.00148.75           O
ATOM   1206  NE2 GLN A 203     -48.816   4.538 -20.800  1.00148.75           N
ATOM   1207  C   GLN A 203     -47.641  -0.106 -21.670  1.00148.75           C
ATOM   1208  O   GLN A 203     -47.022  -0.757 -22.509  1.00148.75           O
ATOM   1209  N   GLU A 204     -48.876   0.379 -21.873  1.00 75.86           N
ATOM   1210  CA  GLU A 204     -49.569   0.358 -23.127  1.00 75.86           C
ATOM   1211  CB  GLU A 204     -51.042   0.760 -22.971  1.00 75.86           C
ATOM   1212  CG  GLU A 204     -51.854  -0.204 -22.106  1.00 75.86           C
ATOM   1213  CD  GLU A 204     -53.175   0.478 -21.781  1.00 75.86           C
ATOM   1214  OE1 GLU A 204     -53.132   1.586 -21.184  1.00 75.86           O
ATOM   1215  OE2 GLU A 204     -54.242  -0.096 -22.126  1.00 75.86           O
ATOM   1216  C   GLU A 204     -48.964   1.357 -24.080  1.00 75.86           C
ATOM   1217  O   GLU A 204     -48.903   1.115 -25.284  1.00 75.86           O
ATOM   1218  N   SER A 205     -48.530   2.524 -23.556  1.00 58.73           N
ATOM   1219  CA  SER A 205     -48.058   3.639 -24.345  1.00 58.73           C
ATOM   1220  CB  SER A 205     -47.831   4.909 -23.506  1.00 58.73           C
ATOM   1221  OG  SER A 205     -46.729   4.725 -22.631  1.00 58.73           O
ATOM   1222  C   SER A 205     -46.756   3.345 -25.028  1.00 58.73           C
ATOM   1223  O   SER A 205     -46.438   3.941 -26.057  1.00 58.73           O
ATOM   1224  N   ASP A 206     -45.963   2.431 -24.454  1.00 84.52           N
ATOM   1225  CA  ASP A 206     -44.651   2.091 -24.924  1.00 84.52           C
ATOM   1226  CB  ASP A 206     -43.890   1.186 -23.940  1.00 84.52           C
ATOM   1227  CG  ASP A 206     -43.586   2.002 -22.692  1.00 84.52           C
ATOM   1228  OD1 ASP A 206     -43.397   3.240 -22.823  1.00 84.52           O
ATOM   1229  OD2 ASP A 206     -43.546   1.396 -21.587  1.00 84.52           O
ATOM   1230  C   ASP A 206     -44.706   1.371 -26.233  1.00 84.52           C
ATOM   1231  O   ASP A 206     -43.696   1.299 -26.929  1.00 84.52           O
ATOM   1232  N   ALA A 207     -45.850   0.753 -26.582  1.00 43.58           N
ATOM   1233  CA  ALA A 207     -45.895   0.017 -27.812  1.00 43.58           C
ATOM   1234  CB  ALA A 207     -47.278  -0.584 -28.118  1.00 43.58           C
ATOM   1235  C   ALA A 207     -45.535   0.942 -28.931  1.00 43.58           C
ATOM   1236  O   ALA A 207     -45.996   2.081 -28.989  1.00 43.58           O
ATOM   1237  N   GLY A 208     -44.673   0.461 -29.852  1.00 43.78           N
ATOM   1238  CA  GLY A 208     -44.259   1.274 -30.958  1.00 43.78           C
ATOM   1239  C   GLY A 208     -42.883   0.835 -31.352  1.00 43.78           C
ATOM   1240  O   GLY A 208     -42.275  -0.023 -30.710  1.00 43.78           O
ATOM   1241  N   PRO A 209     -42.420   1.386 -32.447  1.00 92.29           N
ATOM   1242  CA  PRO A 209     -41.093   1.093 -32.928  1.00 92.29           C
ATOM   1243  CD  PRO A 209     -43.335   1.668 -33.542  1.00 92.29           C
ATOM   1244  CB  PRO A 209     -41.153   1.201 -34.453  1.00 92.29           C
ATOM   1245  CG  PRO A 209     -42.429   2.010 -34.733  1.00 92.29           C
ATOM   1246  C   PRO A 209     -40.036   1.973 -32.324  1.00 92.29           C
ATOM   1247  O   PRO A 209     -40.326   3.125 -31.999  1.00 92.29           O
ATOM   1248  N   TYR A 210     -38.787   1.466 -32.215  1.00 69.59           N
ATOM   1249  CA  TYR A 210     -37.732   2.239 -31.626  1.00 69.59           C
ATOM   1250  CB  TYR A 210     -37.241   1.697 -30.271  1.00 69.59           C
ATOM   1251  CG  TYR A 210     -38.327   1.843 -29.262  1.00 69.59           C
ATOM   1252  CD1 TYR A 210     -39.329   0.906 -29.172  1.00 69.59           C
ATOM   1253  CD2 TYR A 210     -38.335   2.915 -28.398  1.00 69.59           C
ATOM   1254  CE1 TYR A 210     -40.330   1.038 -28.237  1.00 69.59           C
ATOM   1255  CE2 TYR A 210     -39.332   3.052 -27.462  1.00 69.59           C
ATOM   1256  CZ  TYR A 210     -40.331   2.113 -27.381  1.00 69.59           C
ATOM   1257  OH  TYR A 210     -41.354   2.253 -26.420  1.00 69.59           O
ATOM   1258  C   TYR A 210     -36.536   2.216 -32.527  1.00 69.59           C
ATOM   1259  O   TYR A 210     -36.268   1.220 -33.197  1.00 69.59           O
ATOM   1260  N   ARG A 211     -35.783   3.338 -32.547  1.00180.58           N
ATOM   1261  CA  ARG A 211     -34.609   3.476 -33.365  1.00180.58           C
ATOM   1262  CB  ARG A 211     -34.888   4.398 -34.566  1.00180.58           C
ATOM   1263  CG  ARG A 211     -33.671   4.806 -35.391  1.00180.58           C
ATOM   1264  CD  ARG A 211     -33.948   6.019 -36.286  1.00180.58           C
ATOM   1265  NE  ARG A 211     -34.895   5.600 -37.358  1.00180.58           N
ATOM   1266  CZ  ARG A 211     -36.245   5.629 -37.154  1.00180.58           C
ATOM   1267  NH1 ARG A 211     -36.754   6.074 -35.968  1.00180.58           N
ATOM   1268  NH2 ARG A 211     -37.085   5.210 -38.144  1.00180.58           N
ATOM   1269  C   ARG A 211     -33.539   4.136 -32.542  1.00180.58           C
ATOM   1270  O   ARG A 211     -33.813   5.104 -31.832  1.00180.58           O
ATOM   1271  N   CYS A 212     -32.280   3.641 -32.618  1.00121.31           N
ATOM   1272  CA  CYS A 212     -31.254   4.300 -31.858  1.00121.31           C
ATOM   1273  CB  CYS A 212     -30.210   3.388 -31.154  1.00121.31           C
ATOM   1274  SG  CYS A 212     -28.898   2.690 -32.204  1.00121.31           S
ATOM   1275  C   CYS A 212     -30.543   5.216 -32.784  1.00121.31           C
ATOM   1276  O   CYS A 212     -30.090   4.817 -33.858  1.00121.31           O
ATOM   1277  N   VAL A 213     -30.471   6.501 -32.397  1.00144.34           N
ATOM   1278  CA  VAL A 213     -29.771   7.426 -33.223  1.00144.34           C
ATOM   1279  CB  VAL A 213     -30.526   8.688 -33.520  1.00144.34           C
ATOM   1280  CG1 VAL A 213     -31.049   9.276 -32.205  1.00144.34           C
ATOM   1281  CG2 VAL A 213     -29.598   9.632 -34.307  1.00144.34           C
ATOM   1282  C   VAL A 213     -28.514   7.725 -32.521  1.00144.34           C
ATOM   1283  O   VAL A 213     -28.477   8.170 -31.375  1.00144.34           O
ATOM   1284  N   ALA A 214     -27.404   7.444 -33.191  1.00 87.70           N
ATOM   1285  CA  ALA A 214     -26.254   7.725 -32.436  1.00 87.70           C
ATOM   1286  CB  ALA A 214     -25.565   6.465 -31.882  1.00 87.70           C
ATOM   1287  C   ALA A 214     -25.294   8.392 -33.303  1.00 87.70           C
ATOM   1288  O   ALA A 214     -25.248   8.171 -34.513  1.00 87.70           O
ATOM   1289  N   THR A 215     -24.497   9.275 -32.696  1.00194.58           N
ATOM   1290  CA  THR A 215     -23.356   9.585 -33.464  1.00194.58           C
ATOM   1291  CB  THR A 215     -22.897  11.016 -33.348  1.00194.58           C
ATOM   1292  OG1 THR A 215     -21.784  11.247 -34.196  1.00194.58           O
ATOM   1293  CG2 THR A 215     -22.578  11.375 -31.898  1.00194.58           C
ATOM   1294  C   THR A 215     -22.419   8.561 -32.899  1.00194.58           C
ATOM   1295  O   THR A 215     -21.583   8.825 -32.037  1.00194.58           O
ATOM   1296  N   ASN A 216     -22.741   7.301 -33.278  1.00 92.13           N
ATOM   1297  CA  ASN A 216     -22.108   6.064 -32.957  1.00 92.13           C
ATOM   1298  CB  ASN A 216     -23.044   4.867 -33.154  1.00 92.13           C
ATOM   1299  CG  ASN A 216     -22.473   3.691 -32.379  1.00 92.13           C
ATOM   1300  OD1 ASN A 216     -23.088   3.209 -31.428  1.00 92.13           O
ATOM   1301  ND2 ASN A 216     -21.265   3.219 -32.786  1.00 92.13           N
ATOM   1302  C   ASN A 216     -20.924   5.925 -33.823  1.00 92.13           C
ATOM   1303  O   ASN A 216     -19.871   5.430 -33.426  1.00 92.13           O
ATOM   1304  N   SER A 217     -21.084   6.398 -35.067  1.00 68.87           N
ATOM   1305  CA  SER A 217     -20.003   6.404 -35.990  1.00 68.87           C
ATOM   1306  CB  SER A 217     -20.430   6.829 -37.400  1.00 68.87           C
ATOM   1307  OG  SER A 217     -19.312   6.820 -38.274  1.00 68.87           O
ATOM   1308  C   SER A 217     -19.074   7.431 -35.460  1.00 68.87           C
ATOM   1309  O   SER A 217     -17.903   7.486 -35.831  1.00 68.87           O
ATOM   1310  N   ALA A 218     -19.587   8.265 -34.534  1.00135.92           N
ATOM   1311  CA  ALA A 218     -18.783   9.297 -34.006  1.00135.92           C
ATOM   1312  CB  ALA A 218     -19.477  10.230 -33.015  1.00135.92           C
ATOM   1313  C   ALA A 218     -17.607   8.714 -33.338  1.00135.92           C
ATOM   1314  O   ALA A 218     -17.498   7.502 -33.221  1.00135.92           O
ATOM   1315  N   ARG A 219     -16.690   9.610 -32.935  1.00176.41           N
ATOM   1316  CA  ARG A 219     -15.426   9.369 -32.304  1.00176.41           C
ATOM   1317  CB  ARG A 219     -15.520   9.442 -30.771  1.00176.41           C
ATOM   1318  CG  ARG A 219     -15.948  10.813 -30.247  1.00176.41           C
ATOM   1319  CD  ARG A 219     -16.271  10.801 -28.753  1.00176.41           C
ATOM   1320  NE  ARG A 219     -15.155  10.090 -28.072  1.00176.41           N
ATOM   1321  CZ  ARG A 219     -15.153   9.967 -26.714  1.00176.41           C
ATOM   1322  NH1 ARG A 219     -16.172  10.501 -25.980  1.00176.41           N
ATOM   1323  NH2 ARG A 219     -14.132   9.310 -26.090  1.00176.41           N
ATOM   1324  C   ARG A 219     -14.875   8.025 -32.655  1.00176.41           C
ATOM   1325  O   ARG A 219     -15.172   7.032 -31.996  1.00176.41           O
ATOM   1326  N   GLN A 220     -14.025   7.986 -33.704  1.00114.72           N
ATOM   1327  CA  GLN A 220     -13.355   6.795 -34.149  1.00114.72           C
ATOM   1328  CB  GLN A 220     -14.176   5.984 -35.170  1.00114.72           C
ATOM   1329  CG  GLN A 220     -13.493   4.708 -35.664  1.00114.72           C
ATOM   1330  CD  GLN A 220     -14.456   4.011 -36.616  1.00114.72           C
ATOM   1331  OE1 GLN A 220     -14.072   3.534 -37.683  1.00114.72           O
ATOM   1332  NE2 GLN A 220     -15.753   3.941 -36.212  1.00114.72           N
ATOM   1333  C   GLN A 220     -12.103   7.250 -34.829  1.00114.72           C
ATOM   1334  O   GLN A 220     -12.034   8.377 -35.315  1.00114.72           O
ATOM   1335  N   HIS A 221     -11.072   6.385 -34.880  1.00 59.86           N
ATOM   1336  CA  HIS A 221      -9.837   6.804 -35.477  1.00 59.86           C
ATOM   1337  ND1 HIS A 221      -7.335   6.235 -33.387  1.00 59.86           N
ATOM   1338  CG  HIS A 221      -8.265   5.455 -34.036  1.00 59.86           C
ATOM   1339  CB  HIS A 221      -8.748   5.720 -35.430  1.00 59.86           C
ATOM   1340  NE2 HIS A 221      -7.911   4.623 -31.969  1.00 59.86           N
ATOM   1341  CD2 HIS A 221      -8.606   4.474 -33.156  1.00 59.86           C
ATOM   1342  CE1 HIS A 221      -7.160   5.693 -32.155  1.00 59.86           C
ATOM   1343  C   HIS A 221     -10.085   7.137 -36.912  1.00 59.86           C
ATOM   1344  O   HIS A 221      -9.690   8.199 -37.390  1.00 59.86           O
ATOM   1345  N   PHE A 222     -10.751   6.228 -37.644  1.00124.50           N
ATOM   1346  CA  PHE A 222     -11.002   6.456 -39.035  1.00124.50           C
ATOM   1347  CB  PHE A 222     -11.527   5.205 -39.758  1.00124.50           C
ATOM   1348  CG  PHE A 222     -10.352   4.309 -39.949  1.00124.50           C
ATOM   1349  CD1 PHE A 222      -9.983   3.412 -38.975  1.00124.50           C
ATOM   1350  CD2 PHE A 222      -9.606   4.384 -41.104  1.00124.50           C
ATOM   1351  CE1 PHE A 222      -8.894   2.592 -39.160  1.00124.50           C
ATOM   1352  CE2 PHE A 222      -8.518   3.567 -41.295  1.00124.50           C
ATOM   1353  CZ  PHE A 222      -8.160   2.668 -40.319  1.00124.50           C
ATOM   1354  C   PHE A 222     -11.973   7.574 -39.239  1.00124.50           C
ATOM   1355  O   PHE A 222     -11.723   8.455 -40.059  1.00124.50           O
ATOM   1356  N   SER A 223     -13.104   7.598 -38.503  1.00114.00           N
ATOM   1357  CA  SER A 223     -14.026   8.654 -38.814  1.00114.00           C
ATOM   1358  CB  SER A 223     -14.825   8.370 -40.099  1.00114.00           C
ATOM   1359  OG  SER A 223     -15.687   9.453 -40.406  1.00114.00           O
ATOM   1360  C   SER A 223     -15.009   8.837 -37.692  1.00114.00           C
ATOM   1361  O   SER A 223     -15.018   8.082 -36.722  1.00114.00           O
ATOM   1362  N   GLN A 224     -15.851   9.894 -37.789  1.00 93.92           N
ATOM   1363  CA  GLN A 224     -16.870  10.156 -36.810  1.00 93.92           C
ATOM   1364  CB  GLN A 224     -16.614  11.431 -35.988  1.00 93.92           C
ATOM   1365  CG  GLN A 224     -15.329  11.368 -35.160  1.00 93.92           C
ATOM   1366  CD  GLN A 224     -15.188  12.678 -34.400  1.00 93.92           C
ATOM   1367  OE1 GLN A 224     -16.138  13.155 -33.780  1.00 93.92           O
ATOM   1368  NE2 GLN A 224     -13.971  13.284 -34.451  1.00 93.92           N
ATOM   1369  C   GLN A 224     -18.156  10.368 -37.550  1.00 93.92           C
ATOM   1370  O   GLN A 224     -18.193  11.132 -38.513  1.00 93.92           O
ATOM   1371  N   GLU A 225     -19.253   9.692 -37.137  1.00124.80           N
ATOM   1372  CA  GLU A 225     -20.480   9.927 -37.857  1.00124.80           C
ATOM   1373  CB  GLU A 225     -20.614   9.156 -39.187  1.00124.80           C
ATOM   1374  CG  GLU A 225     -19.712   9.705 -40.296  1.00124.80           C
ATOM   1375  CD  GLU A 225     -19.966   8.921 -41.577  1.00124.80           C
ATOM   1376  OE1 GLU A 225     -20.615   7.844 -41.501  1.00124.80           O
ATOM   1377  OE2 GLU A 225     -19.514   9.396 -42.653  1.00124.80           O
ATOM   1378  C   GLU A 225     -21.697   9.632 -37.016  1.00124.80           C
ATOM   1379  O   GLU A 225     -21.633   8.916 -36.019  1.00124.80           O
ATOM   1380  N   ALA A 226     -22.858  10.212 -37.406  1.00 74.24           N
ATOM   1381  CA  ALA A 226     -24.103  10.015 -36.700  1.00 74.24           C
ATOM   1382  CB  ALA A 226     -24.758  11.328 -36.239  1.00 74.24           C
ATOM   1383  C   ALA A 226     -25.071   9.348 -37.622  1.00 74.24           C
ATOM   1384  O   ALA A 226     -25.256   9.778 -38.759  1.00 74.24           O
ATOM   1385  N   LEU A 227     -25.710   8.255 -37.155  1.00125.21           N
ATOM   1386  CA  LEU A 227     -26.688   7.588 -37.973  1.00125.21           C
ATOM   1387  CB  LEU A 227     -26.162   6.360 -38.743  1.00125.21           C
ATOM   1388  CG  LEU A 227     -25.224   6.697 -39.919  1.00125.21           C
ATOM   1389  CD1 LEU A 227     -25.956   7.521 -40.990  1.00125.21           C
ATOM   1390  CD2 LEU A 227     -23.913   7.341 -39.444  1.00125.21           C
ATOM   1391  C   LEU A 227     -27.814   7.107 -37.101  1.00125.21           C
ATOM   1392  O   LEU A 227     -27.679   7.081 -35.878  1.00125.21           O
ATOM   1393  N   LEU A 228     -28.969   6.746 -37.722  1.00130.61           N
ATOM   1394  CA  LEU A 228     -30.126   6.235 -37.026  1.00130.61           C
ATOM   1395  CB  LEU A 228     -31.347   7.172 -37.062  1.00130.61           C
ATOM   1396  CG  LEU A 228     -31.955   7.383 -38.460  1.00130.61           C
ATOM   1397  CD1 LEU A 228     -33.165   8.328 -38.399  1.00130.61           C
ATOM   1398  CD2 LEU A 228     -30.898   7.847 -39.474  1.00130.61           C
ATOM   1399  C   LEU A 228     -30.544   4.917 -37.643  1.00130.61           C
ATOM   1400  O   LEU A 228     -30.393   4.713 -38.847  1.00130.61           O
ATOM   1401  N   SER A 229     -31.095   3.992 -36.816  1.00 89.80           N
ATOM   1402  CA  SER A 229     -31.396   2.627 -37.202  1.00 89.80           C
ATOM   1403  CB  SER A 229     -31.278   1.643 -36.027  1.00 89.80           C
ATOM   1404  OG  SER A 229     -32.294   1.904 -35.069  1.00 89.80           O
ATOM   1405  C   SER A 229     -32.775   2.424 -37.745  1.00 89.80           C
ATOM   1406  O   SER A 229     -33.594   3.333 -37.832  1.00 89.80           O
ATOM   1407  N   VAL A 230     -33.032   1.165 -38.163  1.00 62.07           N
ATOM   1408  CA  VAL A 230     -34.330   0.731 -38.581  1.00 62.07           C
ATOM   1409  CB  VAL A 230     -34.332  -0.574 -39.319  1.00 62.07           C
ATOM   1410  CG1 VAL A 230     -35.791  -1.003 -39.546  1.00 62.07           C
ATOM   1411  CG2 VAL A 230     -33.531  -0.399 -40.622  1.00 62.07           C
ATOM   1412  C   VAL A 230     -35.060   0.549 -37.297  1.00 62.07           C
ATOM   1413  O   VAL A 230     -34.444   0.274 -36.268  1.00 62.07           O
ATOM   1414  N   ALA A 231     -36.391   0.720 -37.304  1.00 67.74           N
ATOM   1415  CA  ALA A 231     -37.073   0.669 -36.051  1.00 67.74           C
ATOM   1416  CB  ALA A 231     -38.423   1.408 -36.062  1.00 67.74           C
ATOM   1417  C   ALA A 231     -37.335  -0.738 -35.661  1.00 67.74           C
ATOM   1418  O   ALA A 231     -37.923  -1.510 -36.419  1.00 67.74           O
ATOM   1419  N   HIS A 232     -36.885  -1.132 -34.453  1.00126.93           N
ATOM   1420  CA  HIS A 232     -37.286  -2.459 -34.140  1.00126.93           C
ATOM   1421  ND1 HIS A 232     -36.773  -5.349 -34.908  1.00126.93           N
ATOM   1422  CG  HIS A 232     -36.843  -4.760 -33.666  1.00126.93           C
ATOM   1423  CB  HIS A 232     -36.312  -3.384 -33.402  1.00126.93           C
ATOM   1424  NE2 HIS A 232     -38.001  -6.695 -33.641  1.00126.93           N
ATOM   1425  CD2 HIS A 232     -37.588  -5.601 -32.899  1.00126.93           C
ATOM   1426  CE1 HIS A 232     -37.482  -6.502 -34.838  1.00126.93           C
ATOM   1427  C   HIS A 232     -38.561  -2.383 -33.384  1.00126.93           C
ATOM   1428  O   HIS A 232     -38.851  -1.389 -32.718  1.00126.93           O
ATOM   1429  N   ARG A 233     -39.373  -3.446 -33.505  1.00 96.27           N
ATOM   1430  CA  ARG A 233     -40.640  -3.480 -32.861  1.00 96.27           C
ATOM   1431  CB  ARG A 233     -41.662  -4.368 -33.588  1.00 96.27           C
ATOM   1432  CG  ARG A 233     -42.035  -3.853 -34.979  1.00 96.27           C
ATOM   1433  CD  ARG A 233     -42.960  -4.803 -35.743  1.00 96.27           C
ATOM   1434  NE  ARG A 233     -42.198  -6.062 -35.975  1.00 96.27           N
ATOM   1435  CZ  ARG A 233     -42.057  -6.556 -37.239  1.00 96.27           C
ATOM   1436  NH1 ARG A 233     -42.641  -5.917 -38.294  1.00 96.27           N
ATOM   1437  NH2 ARG A 233     -41.330  -7.692 -37.447  1.00 96.27           N
ATOM   1438  C   ARG A 233     -40.454  -4.039 -31.497  1.00 96.27           C
ATOM   1439  O   ARG A 233     -39.817  -5.075 -31.303  1.00 96.27           O
ATOM   1440  N   GLY A 234     -41.011  -3.331 -30.502  1.00 39.94           N
ATOM   1441  CA  GLY A 234     -40.943  -3.822 -29.166  1.00 39.94           C
ATOM   1442  C   GLY A 234     -42.241  -4.513 -28.936  1.00 39.94           C
ATOM   1443  O   GLY A 234     -43.309  -3.911 -29.044  1.00 39.94           O
ATOM   1444  N   SER A 235     -42.170  -5.811 -28.595  1.00 75.32           N
ATOM   1445  CA  SER A 235     -43.366  -6.564 -28.384  1.00 75.32           C
ATOM   1446  CB  SER A 235     -43.294  -7.988 -28.965  1.00 75.32           C
ATOM   1447  OG  SER A 235     -44.506  -8.682 -28.718  1.00 75.32           O
ATOM   1448  C   SER A 235     -43.535  -6.687 -26.907  1.00 75.32           C
ATOM   1449  O   SER A 235     -42.577  -6.935 -26.177  1.00 75.32           O
ATOM   1450  N   LEU A 236     -44.777  -6.489 -26.427  1.00 60.05           N
ATOM   1451  CA  LEU A 236     -45.034  -6.566 -25.018  1.00 60.05           C
ATOM   1452  CB  LEU A 236     -45.723  -5.300 -24.486  1.00 60.05           C
ATOM   1453  CG  LEU A 236     -44.870  -4.025 -24.607  1.00 60.05           C
ATOM   1454  CD1 LEU A 236     -45.663  -2.792 -24.151  1.00 60.05           C
ATOM   1455  CD2 LEU A 236     -43.537  -4.174 -23.854  1.00 60.05           C
ATOM   1456  C   LEU A 236     -46.000  -7.682 -24.797  1.00 60.05           C
ATOM   1457  O   LEU A 236     -47.151  -7.595 -25.220  1.00 60.05           O
ATOM   1458  N   ALA A 237     -45.574  -8.764 -24.113  1.00 54.41           N
ATOM   1459  CA  ALA A 237     -46.528  -9.813 -23.904  1.00 54.41           C
ATOM   1460  CB  ALA A 237     -45.945 -11.044 -23.189  1.00 54.41           C
ATOM   1461  C   ALA A 237     -47.584  -9.241 -23.023  1.00 54.41           C
ATOM   1462  O   ALA A 237     -47.357  -8.998 -21.838  1.00 54.41           O
ATOM   1463  N   SER A 238     -48.766  -8.967 -23.604  1.00152.65           N
ATOM   1464  CA  SER A 238     -49.842  -8.434 -22.825  1.00152.65           C
ATOM   1465  CB  SER A 238     -50.921  -7.748 -23.681  1.00152.65           C
ATOM   1466  OG  SER A 238     -50.392  -6.578 -24.288  1.00152.65           O
ATOM   1467  C   SER A 238     -50.507  -9.516 -22.048  1.00152.65           C
ATOM   1468  O   SER A 238     -50.570  -9.472 -20.820  1.00152.65           O
ATOM   1469  N   THR A 239     -50.963 -10.550 -22.782  1.00104.05           N
ATOM   1470  CA  THR A 239     -51.803 -11.581 -22.248  1.00104.05           C
ATOM   1471  CB  THR A 239     -52.216 -12.582 -23.286  1.00104.05           C
ATOM   1472  OG1 THR A 239     -51.077 -13.243 -23.816  1.00104.05           O
ATOM   1473  CG2 THR A 239     -52.972 -11.840 -24.402  1.00104.05           C
ATOM   1474  C   THR A 239     -51.123 -12.313 -21.147  1.00104.05           C
ATOM   1475  O   THR A 239     -51.724 -12.523 -20.095  1.00104.05           O
ATOM   1476  N   ARG A 240     -49.855 -12.718 -21.339  1.00114.40           N
ATOM   1477  CA  ARG A 240     -49.240 -13.448 -20.273  1.00114.40           C
ATOM   1478  CB  ARG A 240     -47.825 -13.957 -20.586  1.00114.40           C
ATOM   1479  CG  ARG A 240     -47.121 -14.478 -19.332  1.00114.40           C
ATOM   1480  CD  ARG A 240     -46.163 -15.642 -19.578  1.00114.40           C
ATOM   1481  NE  ARG A 240     -47.013 -16.855 -19.730  1.00114.40           N
ATOM   1482  CZ  ARG A 240     -47.481 -17.489 -18.613  1.00114.40           C
ATOM   1483  NH1 ARG A 240     -47.146 -17.022 -17.376  1.00114.40           N
ATOM   1484  NH2 ARG A 240     -48.292 -18.580 -18.734  1.00114.40           N
ATOM   1485  C   ARG A 240     -49.179 -12.557 -19.083  1.00114.40           C
ATOM   1486  O   ARG A 240     -49.516 -12.970 -17.975  1.00114.40           O
ATOM   1487  N   GLY A 241     -48.773 -11.292 -19.283  1.00 73.01           N
ATOM   1488  CA  GLY A 241     -48.760 -10.406 -18.162  1.00 73.01           C
ATOM   1489  C   GLY A 241     -47.396  -9.821 -18.041  1.00 73.01           C
ATOM   1490  O   GLY A 241     -46.513 -10.075 -18.859  1.00 73.01           O
ATOM   1491  N   GLN A 242     -47.208  -9.011 -16.985  1.00158.20           N
ATOM   1492  CA  GLN A 242     -45.956  -8.366 -16.742  1.00158.20           C
ATOM   1493  CB  GLN A 242     -46.039  -7.158 -15.792  1.00158.20           C
ATOM   1494  CG  GLN A 242     -47.012  -6.071 -16.243  1.00158.20           C
ATOM   1495  CD  GLN A 242     -48.388  -6.468 -15.733  1.00158.20           C
ATOM   1496  OE1 GLN A 242     -49.405  -5.891 -16.112  1.00158.20           O
ATOM   1497  NE2 GLN A 242     -48.422  -7.488 -14.834  1.00158.20           N
ATOM   1498  C   GLN A 242     -45.066  -9.346 -16.054  1.00158.20           C
ATOM   1499  O   GLN A 242     -45.520 -10.374 -15.555  1.00158.20           O
ATOM   1500  N   ASP A 243     -43.751  -9.053 -16.047  1.00 86.36           N
ATOM   1501  CA  ASP A 243     -42.816  -9.904 -15.366  1.00 86.36           C
ATOM   1502  CB  ASP A 243     -41.384  -9.799 -15.923  1.00 86.36           C
ATOM   1503  CG  ASP A 243     -40.577 -11.004 -15.457  1.00 86.36           C
ATOM   1504  OD1 ASP A 243     -41.150 -11.869 -14.743  1.00 86.36           O
ATOM   1505  OD2 ASP A 243     -39.373 -11.078 -15.817  1.00 86.36           O
ATOM   1506  C   ASP A 243     -42.793  -9.465 -13.926  1.00 86.36           C
ATOM   1507  O   ASP A 243     -43.093  -8.313 -13.619  1.00 86.36           O
ATOM   1508  N   VAL A 244     -42.490 -10.422 -13.020  1.00 88.63           N
ATOM   1509  CA  VAL A 244     -42.457 -10.339 -11.576  1.00 88.63           C
ATOM   1510  CB  VAL A 244     -42.506 -11.699 -10.943  1.00 88.63           C
ATOM   1511  CG1 VAL A 244     -42.404 -11.533  -9.417  1.00 88.63           C
ATOM   1512  CG2 VAL A 244     -43.785 -12.414 -11.414  1.00 88.63           C
ATOM   1513  C   VAL A 244     -41.285  -9.614 -10.928  1.00 88.63           C
ATOM   1514  O   VAL A 244     -41.476  -8.953  -9.910  1.00 88.63           O
ATOM   1515  N   VAL A 245     -40.051  -9.718 -11.469  1.00 94.42           N
ATOM   1516  CA  VAL A 245     -38.810  -9.297 -10.828  1.00 94.42           C
ATOM   1517  CB  VAL A 245     -37.623  -9.536 -11.731  1.00 94.42           C
ATOM   1518  CG1 VAL A 245     -36.313  -9.094 -11.057  1.00 94.42           C
ATOM   1519  CG2 VAL A 245     -37.628 -11.023 -12.128  1.00 94.42           C
ATOM   1520  C   VAL A 245     -38.796  -7.840 -10.375  1.00 94.42           C
ATOM   1521  O   VAL A 245     -39.591  -7.039 -10.858  1.00 94.42           O
ATOM   1522  N   ILE A 246     -37.906  -7.497  -9.384  1.00 96.97           N
ATOM   1523  CA  ILE A 246     -37.660  -6.180  -8.798  1.00 96.97           C
ATOM   1524  CB  ILE A 246     -37.938  -6.132  -7.325  1.00 96.97           C
ATOM   1525  CG2 ILE A 246     -37.503  -4.752  -6.803  1.00 96.97           C
ATOM   1526  CG1 ILE A 246     -39.410  -6.473  -7.040  1.00 96.97           C
ATOM   1527  CD1 ILE A 246     -39.695  -6.754  -5.566  1.00 96.97           C
ATOM   1528  C   ILE A 246     -36.171  -5.837  -8.977  1.00 96.97           C
ATOM   1529  O   ILE A 246     -35.363  -6.764  -9.009  1.00 96.97           O
ATOM   1530  N   VAL A 247     -35.731  -4.532  -9.095  1.00176.31           N
ATOM   1531  CA  VAL A 247     -34.320  -4.267  -9.486  1.00176.31           C
ATOM   1532  CB  VAL A 247     -34.199  -4.311 -11.011  1.00176.31           C
ATOM   1533  CG1 VAL A 247     -32.770  -4.039 -11.513  1.00176.31           C
ATOM   1534  CG2 VAL A 247     -34.715  -5.668 -11.515  1.00176.31           C
ATOM   1535  C   VAL A 247     -33.701  -2.911  -8.963  1.00176.31           C
ATOM   1536  O   VAL A 247     -34.479  -2.110  -8.431  1.00176.31           O
ATOM   1537  N   ALA A 248     -32.305  -2.674  -9.131  1.00250.85           N
ATOM   1538  CA  ALA A 248     -31.261  -1.615  -8.780  1.00250.85           C
ATOM   1539  CB  ALA A 248     -30.534  -1.915  -7.457  1.00250.85           C
ATOM   1540  C   ALA A 248     -30.083  -1.349  -9.889  1.00250.85           C
ATOM   1541  O   ALA A 248     -30.388  -1.742 -11.013  1.00250.85           O
ATOM   1542  N   ALA A 249     -28.819  -0.633  -9.650  1.00216.70           N
ATOM   1543  CA  ALA A 249     -27.536  -0.264 -10.437  1.00216.70           C
ATOM   1544  CB  ALA A 249     -27.336   1.256 -10.597  1.00216.70           C
ATOM   1545  C   ALA A 249     -26.289  -0.800  -9.696  1.00216.70           C
ATOM   1546  O   ALA A 249     -26.312  -0.950  -8.477  1.00216.70           O
ATOM   1547  N   PRO A 250     -25.159  -1.018 -10.373  1.00210.25           N
ATOM   1548  CA  PRO A 250     -23.981  -1.730  -9.866  1.00210.25           C
ATOM   1549  CD  PRO A 250     -24.811  -0.157 -11.492  1.00210.25           C
ATOM   1550  CB  PRO A 250     -22.881  -1.501 -10.901  1.00210.25           C
ATOM   1551  CG  PRO A 250     -23.274  -0.165 -11.554  1.00210.25           C
ATOM   1552  C   PRO A 250     -23.467  -1.467  -8.469  1.00210.25           C
ATOM   1553  O   PRO A 250     -23.265  -0.316  -8.086  1.00210.25           O
ATOM   1554  N   GLU A 251     -23.207  -2.565  -7.716  1.00127.37           N
ATOM   1555  CA  GLU A 251     -22.759  -2.577  -6.345  1.00127.37           C
ATOM   1556  CB  GLU A 251     -22.712  -4.008  -5.773  1.00127.37           C
ATOM   1557  CG  GLU A 251     -22.373  -4.092  -4.281  1.00127.37           C
ATOM   1558  CD  GLU A 251     -23.662  -3.980  -3.477  1.00127.37           C
ATOM   1559  OE1 GLU A 251     -24.589  -4.796  -3.727  1.00127.37           O
ATOM   1560  OE2 GLU A 251     -23.734  -3.079  -2.599  1.00127.37           O
ATOM   1561  C   GLU A 251     -21.378  -2.003  -6.193  1.00127.37           C
ATOM   1562  O   GLU A 251     -21.154  -1.136  -5.350  1.00127.37           O
ATOM   1563  N   ASN A 252     -20.405  -2.458  -7.007  1.00 86.68           N
ATOM   1564  CA  ASN A 252     -19.069  -1.964  -6.827  1.00 86.68           C
ATOM   1565  CB  ASN A 252     -18.082  -3.045  -6.347  1.00 86.68           C
ATOM   1566  CG  ASN A 252     -16.781  -2.366  -5.937  1.00 86.68           C
ATOM   1567  OD1 ASN A 252     -16.613  -1.158  -6.090  1.00 86.68           O
ATOM   1568  ND2 ASN A 252     -15.821  -3.169  -5.405  1.00 86.68           N
ATOM   1569  C   ASN A 252     -18.596  -1.488  -8.153  1.00 86.68           C
ATOM   1570  O   ASN A 252     -18.814  -2.144  -9.170  1.00 86.68           O
ATOM   1571  N   THR A 253     -17.940  -0.314  -8.182  1.00125.76           N
ATOM   1572  CA  THR A 253     -17.475   0.156  -9.444  1.00125.76           C
ATOM   1573  CB  THR A 253     -18.149   1.418  -9.894  1.00125.76           C
ATOM   1574  OG1 THR A 253     -17.882   1.648 -11.269  1.00125.76           O
ATOM   1575  CG2 THR A 253     -17.632   2.592  -9.045  1.00125.76           C
ATOM   1576  C   THR A 253     -16.021   0.420  -9.320  1.00125.76           C
ATOM   1577  O   THR A 253     -15.539   0.969  -8.329  1.00125.76           O
ATOM   1578  N   THR A 254     -15.265   0.013 -10.346  1.00139.40           N
ATOM   1579  CA  THR A 254     -13.872   0.253 -10.235  1.00139.40           C
ATOM   1580  CB  THR A 254     -13.024  -0.976 -10.387  1.00139.40           C
ATOM   1581  OG1 THR A 254     -13.221  -1.558 -11.667  1.00139.40           O
ATOM   1582  CG2 THR A 254     -13.399  -1.972  -9.278  1.00139.40           C
ATOM   1583  C   THR A 254     -13.474   1.204 -11.303  1.00139.40           C
ATOM   1584  O   THR A 254     -13.893   1.082 -12.454  1.00139.40           O
ATOM   1585  N   VAL A 255     -12.657   2.199 -10.917  1.00121.65           N
ATOM   1586  CA  VAL A 255     -12.170   3.169 -11.848  1.00121.65           C
ATOM   1587  CB  VAL A 255     -12.797   4.521 -11.684  1.00121.65           C
ATOM   1588  CG1 VAL A 255     -14.300   4.407 -11.986  1.00121.65           C
ATOM   1589  CG2 VAL A 255     -12.483   5.030 -10.266  1.00121.65           C
ATOM   1590  C   VAL A 255     -10.711   3.339 -11.571  1.00121.65           C
ATOM   1591  O   VAL A 255     -10.263   3.200 -10.433  1.00121.65           O
ATOM   1592  N   VAL A 256      -9.933   3.631 -12.629  1.00 48.20           N
ATOM   1593  CA  VAL A 256      -8.521   3.832 -12.493  1.00 48.20           C
ATOM   1594  CB  VAL A 256      -7.751   3.458 -13.729  1.00 48.20           C
ATOM   1595  CG1 VAL A 256      -6.252   3.719 -13.500  1.00 48.20           C
ATOM   1596  CG2 VAL A 256      -8.091   2.002 -14.078  1.00 48.20           C
ATOM   1597  C   VAL A 256      -8.330   5.289 -12.232  1.00 48.20           C
ATOM   1598  O   VAL A 256      -9.222   6.103 -12.473  1.00 48.20           O
ATOM   1599  N   SER A 257      -7.166   5.657 -11.670  1.00 57.88           N
ATOM   1600  CA  SER A 257      -6.945   7.041 -11.415  1.00 57.88           C
ATOM   1601  CB  SER A 257      -5.610   7.326 -10.701  1.00 57.88           C
ATOM   1602  OG  SER A 257      -4.521   6.921 -11.516  1.00 57.88           O
ATOM   1603  C   SER A 257      -6.938   7.755 -12.731  1.00 57.88           C
ATOM   1604  O   SER A 257      -6.306   7.303 -13.685  1.00 57.88           O
ATOM   1605  N   GLY A 258      -7.671   8.888 -12.805  1.00 44.22           N
ATOM   1606  CA  GLY A 258      -7.684   9.730 -13.971  1.00 44.22           C
ATOM   1607  C   GLY A 258      -8.894   9.497 -14.832  1.00 44.22           C
ATOM   1608  O   GLY A 258      -9.259  10.362 -15.628  1.00 44.22           O
ATOM   1609  N   GLN A 259      -9.571   8.342 -14.701  1.00106.12           N
ATOM   1610  CA  GLN A 259     -10.690   8.103 -15.572  1.00106.12           C
ATOM   1611  CB  GLN A 259     -11.140   6.631 -15.675  1.00106.12           C
ATOM   1612  CG  GLN A 259     -10.337   5.787 -16.669  1.00106.12           C
ATOM   1613  CD  GLN A 259      -8.982   5.453 -16.079  1.00106.12           C
ATOM   1614  OE1 GLN A 259      -8.695   5.756 -14.925  1.00106.12           O
ATOM   1615  NE2 GLN A 259      -8.111   4.803 -16.896  1.00106.12           N
ATOM   1616  C   GLN A 259     -11.881   8.895 -15.141  1.00106.12           C
ATOM   1617  O   GLN A 259     -11.986   9.330 -13.996  1.00106.12           O
ATOM   1618  N   SER A 260     -12.797   9.155 -16.097  1.00 85.11           N
ATOM   1619  CA  SER A 260     -14.029   9.803 -15.756  1.00 85.11           C
ATOM   1620  CB  SER A 260     -14.767  10.425 -16.954  1.00 85.11           C
ATOM   1621  OG  SER A 260     -14.026  11.522 -17.469  1.00 85.11           O
ATOM   1622  C   SER A 260     -14.895   8.721 -15.194  1.00 85.11           C
ATOM   1623  O   SER A 260     -14.725   7.553 -15.541  1.00 85.11           O
ATOM   1624  N   VAL A 261     -15.837   9.074 -14.296  1.00 66.83           N
ATOM   1625  CA  VAL A 261     -16.665   8.063 -13.704  1.00 66.83           C
ATOM   1626  CB  VAL A 261     -16.367   7.856 -12.245  1.00 66.83           C
ATOM   1627  CG1 VAL A 261     -17.417   6.908 -11.643  1.00 66.83           C
ATOM   1628  CG2 VAL A 261     -14.924   7.340 -12.116  1.00 66.83           C
ATOM   1629  C   VAL A 261     -18.089   8.493 -13.811  1.00 66.83           C
ATOM   1630  O   VAL A 261     -18.434   9.632 -13.499  1.00 66.83           O
ATOM   1631  N   VAL A 262     -18.956   7.577 -14.285  1.00 85.20           N
ATOM   1632  CA  VAL A 262     -20.347   7.892 -14.353  1.00 85.20           C
ATOM   1633  CB  VAL A 262     -20.837   8.113 -15.754  1.00 85.20           C
ATOM   1634  CG1 VAL A 262     -22.358   8.337 -15.710  1.00 85.20           C
ATOM   1635  CG2 VAL A 262     -20.053   9.285 -16.369  1.00 85.20           C
ATOM   1636  C   VAL A 262     -21.091   6.720 -13.799  1.00 85.20           C
ATOM   1637  O   VAL A 262     -21.021   5.604 -14.314  1.00 85.20           O
ATOM   1638  N   MET A 263     -21.844   6.944 -12.712  1.00133.97           N
ATOM   1639  CA  MET A 263     -22.612   5.854 -12.208  1.00133.97           C
ATOM   1640  CB  MET A 263     -22.747   5.796 -10.676  1.00133.97           C
ATOM   1641  CG  MET A 263     -21.471   5.366  -9.953  1.00133.97           C
ATOM   1642  SD  MET A 263     -21.634   5.297  -8.144  1.00133.97           S
ATOM   1643  CE  MET A 263     -20.061   4.431  -7.874  1.00133.97           C
ATOM   1644  C   MET A 263     -23.956   6.082 -12.751  1.00133.97           C
ATOM   1645  O   MET A 263     -24.542   7.149 -12.565  1.00133.97           O
ATOM   1646  N   GLU A 264     -24.455   5.073 -13.472  1.00161.40           N
ATOM   1647  CA  GLU A 264     -25.737   5.219 -14.045  1.00161.40           C
ATOM   1648  CB  GLU A 264     -25.970   4.345 -15.291  1.00161.40           C
ATOM   1649  CG  GLU A 264     -25.196   4.808 -16.528  1.00161.40           C
ATOM   1650  CD  GLU A 264     -26.010   5.892 -17.226  1.00161.40           C
ATOM   1651  OE1 GLU A 264     -27.249   5.705 -17.359  1.00161.40           O
ATOM   1652  OE2 GLU A 264     -25.405   6.919 -17.633  1.00161.40           O
ATOM   1653  C   GLU A 264     -26.701   4.801 -13.010  1.00161.40           C
ATOM   1654  O   GLU A 264     -26.628   3.707 -12.435  1.00161.40           O
ATOM   1655  N   CYS A 265     -27.609   5.735 -12.709  1.00193.94           N
ATOM   1656  CA  CYS A 265     -28.598   5.395 -11.770  1.00193.94           C
ATOM   1657  CB  CYS A 265     -28.461   6.076 -10.395  1.00193.94           C
ATOM   1658  SG  CYS A 265     -27.186   5.265  -9.387  1.00193.94           S
ATOM   1659  C   CYS A 265     -29.894   5.772 -12.359  1.00193.94           C
ATOM   1660  O   CYS A 265     -30.484   6.794 -12.020  1.00193.94           O
ATOM   1661  N   VAL A 266     -30.341   4.938 -13.303  1.00220.61           N
ATOM   1662  CA  VAL A 266     -31.643   5.068 -13.847  1.00220.61           C
ATOM   1663  CB  VAL A 266     -31.709   5.147 -15.344  1.00220.61           C
ATOM   1664  CG1 VAL A 266     -31.252   3.812 -15.950  1.00220.61           C
ATOM   1665  CG2 VAL A 266     -33.138   5.554 -15.738  1.00220.61           C
ATOM   1666  C   VAL A 266     -32.177   3.774 -13.425  1.00220.61           C
ATOM   1667  O   VAL A 266     -31.456   2.775 -13.423  1.00220.61           O
ATOM   1668  N   ALA A 267     -33.443   3.744 -13.028  1.00204.14           N
ATOM   1669  CA  ALA A 267     -33.767   2.519 -12.416  1.00204.14           C
ATOM   1670  CB  ALA A 267     -34.386   2.723 -11.027  1.00204.14           C
ATOM   1671  C   ALA A 267     -34.750   1.776 -13.197  1.00204.14           C
ATOM   1672  O   ALA A 267     -35.805   2.310 -13.529  1.00204.14           O
ATOM   1673  N   SER A 268     -34.385   0.527 -13.536  1.00202.08           N
ATOM   1674  CA  SER A 268     -35.398  -0.343 -13.999  1.00202.08           C
ATOM   1675  CB  SER A 268     -34.851  -1.668 -14.557  1.00202.08           C
ATOM   1676  OG  SER A 268     -34.217  -2.407 -13.522  1.00202.08           O
ATOM   1677  C   SER A 268     -36.029  -0.626 -12.707  1.00202.08           C
ATOM   1678  O   SER A 268     -35.345  -0.824 -11.707  1.00202.08           O
ATOM   1679  N   ALA A 269     -37.346  -0.575 -12.627  1.00128.35           N
ATOM   1680  CA  ALA A 269     -37.776  -0.904 -11.327  1.00128.35           C
ATOM   1681  CB  ALA A 269     -37.451   0.116 -10.230  1.00128.35           C
ATOM   1682  C   ALA A 269     -39.207  -1.022 -11.387  1.00128.35           C
ATOM   1683  O   ALA A 269     -39.888  -0.477 -12.255  1.00128.35           O
ATOM   1684  N   ASP A 270     -39.665  -1.815 -10.441  1.00154.41           N
ATOM   1685  CA  ASP A 270     -41.051  -1.995 -10.304  1.00154.41           C
ATOM   1686  CB  ASP A 270     -41.487  -3.434 -10.623  1.00154.41           C
ATOM   1687  CG  ASP A 270     -42.995  -3.542 -10.465  1.00154.41           C
ATOM   1688  OD1 ASP A 270     -43.631  -2.525 -10.078  1.00154.41           O
ATOM   1689  OD2 ASP A 270     -43.530  -4.651 -10.729  1.00154.41           O
ATOM   1690  C   ASP A 270     -41.230  -1.784  -8.866  1.00154.41           C
ATOM   1691  O   ASP A 270     -40.546  -2.450  -8.084  1.00154.41           O
ATOM   1692  N   PRO A 271     -42.057  -0.839  -8.495  1.00239.32           N
ATOM   1693  CA  PRO A 271     -42.729   0.041  -9.442  1.00239.32           C
ATOM   1694  CD  PRO A 271     -42.906  -1.122  -7.348  1.00239.32           C
ATOM   1695  CB  PRO A 271     -43.996   0.528  -8.746  1.00239.32           C
ATOM   1696  CG  PRO A 271     -44.288  -0.553  -7.696  1.00239.32           C
ATOM   1697  C   PRO A 271     -41.826   1.180  -9.878  1.00239.32           C
ATOM   1698  O   PRO A 271     -40.704   1.248  -9.387  1.00239.32           O
ATOM   1699  N   THR A 272     -42.295   2.088 -10.780  1.00190.39           N
ATOM   1700  CA  THR A 272     -41.530   3.185 -11.350  1.00190.39           C
ATOM   1701  CB  THR A 272     -42.361   4.090 -12.222  1.00190.39           C
ATOM   1702  OG1 THR A 272     -41.560   5.132 -12.760  1.00190.39           O
ATOM   1703  CG2 THR A 272     -43.520   4.676 -11.398  1.00190.39           C
ATOM   1704  C   THR A 272     -40.873   4.014 -10.284  1.00190.39           C
ATOM   1705  O   THR A 272     -41.531   4.707  -9.514  1.00190.39           O
ATOM   1706  N   PRO A 273     -39.560   3.981 -10.257  1.00136.55           N
ATOM   1707  CA  PRO A 273     -38.807   4.677  -9.239  1.00136.55           C
ATOM   1708  CD  PRO A 273     -38.820   2.837 -10.759  1.00136.55           C
ATOM   1709  CB  PRO A 273     -37.501   3.910  -9.065  1.00136.55           C
ATOM   1710  CG  PRO A 273     -37.363   3.119 -10.368  1.00136.55           C
ATOM   1711  C   PRO A 273     -38.503   6.138  -9.459  1.00136.55           C
ATOM   1712  O   PRO A 273     -38.669   6.641 -10.569  1.00136.55           O
ATOM   1713  N   PHE A 274     -38.025   6.823  -8.387  1.00185.30           N
ATOM   1714  CA  PHE A 274     -37.612   8.211  -8.402  1.00185.30           C
ATOM   1715  CB  PHE A 274     -38.381   9.066  -7.381  1.00185.30           C
ATOM   1716  CG  PHE A 274     -37.854  10.457  -7.446  1.00185.30           C
ATOM   1717  CD1 PHE A 274     -38.271  11.325  -8.428  1.00185.30           C
ATOM   1718  CD2 PHE A 274     -36.942  10.894  -6.513  1.00185.30           C
ATOM   1719  CE1 PHE A 274     -37.781  12.608  -8.477  1.00185.30           C
ATOM   1720  CE2 PHE A 274     -36.449  12.176  -6.558  1.00185.30           C
ATOM   1721  CZ  PHE A 274     -36.867  13.036  -7.544  1.00185.30           C
ATOM   1722  C   PHE A 274     -36.145   8.263  -8.028  1.00185.30           C
ATOM   1723  O   PHE A 274     -35.719   7.540  -7.131  1.00185.30           O
ATOM   1724  N   VAL A 275     -35.334   9.141  -8.677  1.00165.73           N
ATOM   1725  CA  VAL A 275     -33.891   9.129  -8.478  1.00165.73           C
ATOM   1726  CB  VAL A 275     -33.137   9.119  -9.776  1.00165.73           C
ATOM   1727  CG1 VAL A 275     -33.471   7.817 -10.524  1.00165.73           C
ATOM   1728  CG2 VAL A 275     -33.499  10.392 -10.558  1.00165.73           C
ATOM   1729  C   VAL A 275     -33.346  10.284  -7.661  1.00165.73           C
ATOM   1730  O   VAL A 275     -33.709  11.440  -7.869  1.00165.73           O
ATOM   1731  N   SER A 276     -32.413   9.975  -6.716  1.00 69.38           N
ATOM   1732  CA  SER A 276     -31.740  10.957  -5.882  1.00 69.38           C
ATOM   1733  CB  SER A 276     -32.332  11.062  -4.467  1.00 69.38           C
ATOM   1734  OG  SER A 276     -33.678  11.511  -4.533  1.00 69.38           O
ATOM   1735  C   SER A 276     -30.280  10.553  -5.728  1.00 69.38           C
ATOM   1736  O   SER A 276     -29.934   9.402  -5.970  1.00 69.38           O
ATOM   1737  N   TRP A 277     -29.366  11.482  -5.327  1.00 98.68           N
ATOM   1738  CA  TRP A 277     -27.956  11.133  -5.208  1.00 98.68           C
ATOM   1739  CB  TRP A 277     -27.082  11.673  -6.353  1.00 98.68           C
ATOM   1740  CG  TRP A 277     -27.310  11.000  -7.683  1.00 98.68           C
ATOM   1741  CD2 TRP A 277     -26.453   9.985  -8.227  1.00 98.68           C
ATOM   1742  CD1 TRP A 277     -28.295  11.210  -8.603  1.00 98.68           C
ATOM   1743  NE1 TRP A 277     -28.104  10.388  -9.686  1.00 98.68           N
ATOM   1744  CE2 TRP A 277     -26.973   9.631  -9.471  1.00 98.68           C
ATOM   1745  CE3 TRP A 277     -25.324   9.399  -7.731  1.00 98.68           C
ATOM   1746  CZ2 TRP A 277     -26.368   8.684 -10.244  1.00 98.68           C
ATOM   1747  CZ3 TRP A 277     -24.718   8.440  -8.511  1.00 98.68           C
ATOM   1748  CH2 TRP A 277     -25.229   8.091  -9.744  1.00 98.68           C
ATOM   1749  C   TRP A 277     -27.344  11.678  -3.942  1.00 98.68           C
ATOM   1750  O   TRP A 277     -27.778  12.705  -3.420  1.00 98.68           O
ATOM   1751  N   VAL A 278     -26.299  10.975  -3.426  1.00117.18           N
ATOM   1752  CA  VAL A 278     -25.578  11.373  -2.240  1.00117.18           C
ATOM   1753  CB  VAL A 278     -26.266  10.971  -0.969  1.00117.18           C
ATOM   1754  CG1 VAL A 278     -27.626  11.682  -0.880  1.00117.18           C
ATOM   1755  CG2 VAL A 278     -26.365   9.435  -0.948  1.00117.18           C
ATOM   1756  C   VAL A 278     -24.255  10.654  -2.206  1.00117.18           C
ATOM   1757  O   VAL A 278     -24.065   9.632  -2.863  1.00117.18           O
ATOM   1758  N   ARG A 279     -23.280  11.196  -1.440  1.00127.45           N
ATOM   1759  CA  ARG A 279     -22.037  10.505  -1.228  1.00127.45           C
ATOM   1760  CB  ARG A 279     -20.839  11.150  -1.956  1.00127.45           C
ATOM   1761  CG  ARG A 279     -20.629  12.632  -1.670  1.00127.45           C
ATOM   1762  CD  ARG A 279     -19.812  13.321  -2.768  1.00127.45           C
ATOM   1763  NE  ARG A 279     -19.882  14.792  -2.537  1.00127.45           N
ATOM   1764  CZ  ARG A 279     -20.047  15.641  -3.594  1.00127.45           C
ATOM   1765  NH1 ARG A 279     -20.200  15.144  -4.857  1.00127.45           N
ATOM   1766  NH2 ARG A 279     -20.064  16.989  -3.386  1.00127.45           N
ATOM   1767  C   ARG A 279     -21.824  10.455   0.243  1.00127.45           C
ATOM   1768  O   ARG A 279     -21.779  11.487   0.915  1.00127.45           O
ATOM   1769  N   GLN A 280     -21.719   9.226   0.798  1.00136.71           N
ATOM   1770  CA  GLN A 280     -21.614   9.085   2.213  1.00136.71           C
ATOM   1771  CB  GLN A 280     -21.692   7.613   2.682  1.00136.71           C
ATOM   1772  CG  GLN A 280     -21.592   7.421   4.199  1.00136.71           C
ATOM   1773  CD  GLN A 280     -20.122   7.401   4.586  1.00136.71           C
ATOM   1774  OE1 GLN A 280     -19.581   8.393   5.076  1.00136.71           O
ATOM   1775  NE2 GLN A 280     -19.450   6.240   4.356  1.00136.71           N
ATOM   1776  C   GLN A 280     -20.317   9.647   2.690  1.00136.71           C
ATOM   1777  O   GLN A 280     -20.284  10.409   3.655  1.00136.71           O
ATOM   1778  N   ASP A 281     -19.209   9.322   2.003  1.00160.99           N
ATOM   1779  CA  ASP A 281     -17.966   9.869   2.452  1.00160.99           C
ATOM   1780  CB  ASP A 281     -16.728   9.184   1.842  1.00160.99           C
ATOM   1781  CG  ASP A 281     -16.542   7.870   2.585  1.00160.99           C
ATOM   1782  OD1 ASP A 281     -16.618   7.900   3.844  1.00160.99           O
ATOM   1783  OD2 ASP A 281     -16.337   6.824   1.918  1.00160.99           O
ATOM   1784  C   ASP A 281     -17.942  11.304   2.088  1.00160.99           C
ATOM   1785  O   ASP A 281     -18.352  11.695   1.000  1.00160.99           O
ATOM   1786  N   GLY A 282     -17.459  12.152   3.021  1.00 91.60           N
ATOM   1787  CA  GLY A 282     -17.429  13.543   2.711  1.00 91.60           C
ATOM   1788  C   GLY A 282     -16.530  13.688   1.536  1.00 91.60           C
ATOM   1789  O   GLY A 282     -15.325  13.459   1.624  1.00 91.60           O
ATOM   1790  N   LYS A 283     -17.109  14.092   0.393  1.00263.55           N
ATOM   1791  CA  LYS A 283     -16.324  14.284  -0.783  1.00263.55           C
ATOM   1792  CB  LYS A 283     -16.943  13.630  -2.035  1.00263.55           C
ATOM   1793  CG  LYS A 283     -15.957  13.350  -3.176  1.00263.55           C
ATOM   1794  CD  LYS A 283     -15.352  14.590  -3.835  1.00263.55           C
ATOM   1795  CE  LYS A 283     -16.052  14.990  -5.135  1.00263.55           C
ATOM   1796  NZ  LYS A 283     -15.296  16.073  -5.805  1.00263.55           N
ATOM   1797  C   LYS A 283     -16.310  15.761  -0.962  1.00263.55           C
ATOM   1798  O   LYS A 283     -17.234  16.446  -0.524  1.00263.55           O
ATOM   1799  N   PRO A 284     -15.290  16.289  -1.564  1.00158.15           N
ATOM   1800  CA  PRO A 284     -15.256  17.713  -1.712  1.00158.15           C
ATOM   1801  CD  PRO A 284     -13.958  15.732  -1.399  1.00158.15           C
ATOM   1802  CB  PRO A 284     -13.830  18.049  -2.135  1.00158.15           C
ATOM   1803  CG  PRO A 284     -12.999  16.933  -1.473  1.00158.15           C
ATOM   1804  C   PRO A 284     -16.326  18.150  -2.649  1.00158.15           C
ATOM   1805  O   PRO A 284     -16.732  17.361  -3.501  1.00158.15           O
ATOM   1806  N   ILE A 285     -16.810  19.397  -2.503  1.00 50.75           N
ATOM   1807  CA  ILE A 285     -17.878  19.815  -3.353  1.00 50.75           C
ATOM   1808  CB  ILE A 285     -18.456  21.151  -2.980  1.00 50.75           C
ATOM   1809  CG2 ILE A 285     -19.479  21.542  -4.058  1.00 50.75           C
ATOM   1810  CG1 ILE A 285     -19.043  21.107  -1.559  1.00 50.75           C
ATOM   1811  CD1 ILE A 285     -19.362  22.491  -0.992  1.00 50.75           C
ATOM   1812  C   ILE A 285     -17.321  19.939  -4.727  1.00 50.75           C
ATOM   1813  O   ILE A 285     -16.379  20.692  -4.970  1.00 50.75           O
ATOM   1814  N   SER A 286     -17.897  19.165  -5.663  1.00150.29           N
ATOM   1815  CA  SER A 286     -17.472  19.198  -7.026  1.00150.29           C
ATOM   1816  CB  SER A 286     -17.540  17.820  -7.715  1.00150.29           C
ATOM   1817  OG  SER A 286     -17.098  17.907  -9.062  1.00150.29           O
ATOM   1818  C   SER A 286     -18.400  20.125  -7.737  1.00150.29           C
ATOM   1819  O   SER A 286     -19.326  20.671  -7.140  1.00150.29           O
ATOM   1820  N   THR A 287     -18.161  20.341  -9.042  1.00243.08           N
ATOM   1821  CA  THR A 287     -19.034  21.186  -9.795  1.00243.08           C
ATOM   1822  CB  THR A 287     -18.604  21.355 -11.223  1.00243.08           C
ATOM   1823  OG1 THR A 287     -18.631  20.100 -11.884  1.00243.08           O
ATOM   1824  CG2 THR A 287     -17.180  21.937 -11.252  1.00243.08           C
ATOM   1825  C   THR A 287     -20.359  20.503  -9.800  1.00243.08           C
ATOM   1826  O   THR A 287     -20.479  19.354 -10.223  1.00243.08           O
ATOM   1827  N   ASP A 288     -21.396  21.200  -9.302  1.00156.59           N
ATOM   1828  CA  ASP A 288     -22.694  20.605  -9.236  1.00156.59           C
ATOM   1829  CB  ASP A 288     -23.568  21.158  -8.098  1.00156.59           C
ATOM   1830  CG  ASP A 288     -23.002  20.657  -6.778  1.00156.59           C
ATOM   1831  OD1 ASP A 288     -22.013  19.877  -6.811  1.00156.59           O
ATOM   1832  OD2 ASP A 288     -23.554  21.050  -5.717  1.00156.59           O
ATOM   1833  C   ASP A 288     -23.419  20.872 -10.510  1.00156.59           C
ATOM   1834  O   ASP A 288     -22.930  21.568 -11.399  1.00156.59           O
ATOM   1835  N   VAL A 289     -24.619  20.274 -10.621  1.00108.11           N
ATOM   1836  CA  VAL A 289     -25.494  20.494 -11.728  1.00108.11           C
ATOM   1837  CB  VAL A 289     -25.910  19.231 -12.423  1.00108.11           C
ATOM   1838  CG1 VAL A 289     -24.663  18.592 -13.061  1.00108.11           C
ATOM   1839  CG2 VAL A 289     -26.616  18.323 -11.403  1.00108.11           C
ATOM   1840  C   VAL A 289     -26.709  21.109 -11.117  1.00108.11           C
ATOM   1841  O   VAL A 289     -27.066  20.791  -9.984  1.00108.11           O
ATOM   1842  N   ILE A 290     -27.373  22.029 -11.840  1.00 70.92           N
ATOM   1843  CA  ILE A 290     -28.491  22.694 -11.240  1.00 70.92           C
ATOM   1844  CB  ILE A 290     -29.123  23.719 -12.135  1.00 70.92           C
ATOM   1845  CG2 ILE A 290     -30.428  24.192 -11.472  1.00 70.92           C
ATOM   1846  CG1 ILE A 290     -28.131  24.855 -12.434  1.00 70.92           C
ATOM   1847  CD1 ILE A 290     -28.598  25.797 -13.543  1.00 70.92           C
ATOM   1848  C   ILE A 290     -29.542  21.686 -10.932  1.00 70.92           C
ATOM   1849  O   ILE A 290     -30.080  21.658  -9.826  1.00 70.92           O
ATOM   1850  N   VAL A 291     -29.844  20.804 -11.898  1.00119.89           N
ATOM   1851  CA  VAL A 291     -30.904  19.873 -11.669  1.00119.89           C
ATOM   1852  CB  VAL A 291     -31.386  19.187 -12.913  1.00119.89           C
ATOM   1853  CG1 VAL A 291     -31.952  20.250 -13.870  1.00119.89           C
ATOM   1854  CG2 VAL A 291     -30.232  18.360 -13.504  1.00119.89           C
ATOM   1855  C   VAL A 291     -30.415  18.810 -10.749  1.00119.89           C
ATOM   1856  O   VAL A 291     -29.321  18.272 -10.915  1.00119.89           O
ATOM   1857  N   LEU A 292     -31.232  18.495  -9.730  1.00246.14           N
ATOM   1858  CA  LEU A 292     -30.906  17.432  -8.832  1.00246.14           C
ATOM   1859  CB  LEU A 292     -31.077  17.771  -7.341  1.00246.14           C
ATOM   1860  CG  LEU A 292     -30.099  18.837  -6.813  1.00246.14           C
ATOM   1861  CD1 LEU A 292     -30.333  20.198  -7.487  1.00246.14           C
ATOM   1862  CD2 LEU A 292     -30.142  18.913  -5.278  1.00246.14           C
ATOM   1863  C   LEU A 292     -31.886  16.357  -9.133  1.00246.14           C
ATOM   1864  O   LEU A 292     -32.895  16.594  -9.795  1.00246.14           O
ATOM   1865  N   GLY A 293     -31.605  15.127  -8.674  1.00246.91           N
ATOM   1866  CA  GLY A 293     -32.559  14.096  -8.933  1.00246.91           C
ATOM   1867  C   GLY A 293     -32.431  13.700 -10.364  1.00246.91           C
ATOM   1868  O   GLY A 293     -33.422  13.396 -11.027  1.00246.91           O
ATOM   1869  N   ARG A 294     -31.189  13.717 -10.880  1.00163.94           N
ATOM   1870  CA  ARG A 294     -30.949  13.330 -12.236  1.00163.94           C
ATOM   1871  CB  ARG A 294     -29.900  14.204 -12.938  1.00163.94           C
ATOM   1872  CG  ARG A 294     -29.734  13.888 -14.424  1.00163.94           C
ATOM   1873  CD  ARG A 294     -28.718  14.797 -15.113  1.00163.94           C
ATOM   1874  NE  ARG A 294     -28.760  14.504 -16.572  1.00163.94           N
ATOM   1875  CZ  ARG A 294     -28.865  15.536 -17.460  1.00163.94           C
ATOM   1876  NH1 ARG A 294     -28.973  16.817 -17.001  1.00163.94           N
ATOM   1877  NH2 ARG A 294     -28.868  15.287 -18.801  1.00163.94           N
ATOM   1878  C   ARG A 294     -30.417  11.941 -12.185  1.00163.94           C
ATOM   1879  O   ARG A 294     -29.887  11.505 -11.167  1.00163.94           O
ATOM   1880  N   THR A 295     -30.570  11.206 -13.296  1.00 86.13           N
ATOM   1881  CA  THR A 295     -30.183   9.831 -13.393  1.00 86.13           C
ATOM   1882  CB  THR A 295     -30.617   9.215 -14.689  1.00 86.13           C
ATOM   1883  OG1 THR A 295     -32.027   9.305 -14.824  1.00 86.13           O
ATOM   1884  CG2 THR A 295     -30.175   7.742 -14.709  1.00 86.13           C
ATOM   1885  C   THR A 295     -28.688   9.628 -13.288  1.00 86.13           C
ATOM   1886  O   THR A 295     -28.255   8.625 -12.724  1.00 86.13           O
ATOM   1887  N   ASN A 296     -27.834  10.525 -13.828  1.00153.13           N
ATOM   1888  CA  ASN A 296     -26.433  10.164 -13.823  1.00153.13           C
ATOM   1889  CB  ASN A 296     -25.849   9.957 -15.238  1.00153.13           C
ATOM   1890  CG  ASN A 296     -25.851  11.267 -16.025  1.00153.13           C
ATOM   1891  OD1 ASN A 296     -24.937  11.509 -16.811  1.00153.13           O
ATOM   1892  ND2 ASN A 296     -26.886  12.127 -15.831  1.00153.13           N
ATOM   1893  C   ASN A 296     -25.552  11.150 -13.100  1.00153.13           C
ATOM   1894  O   ASN A 296     -25.761  12.361 -13.145  1.00153.13           O
ATOM   1895  N   LEU A 297     -24.513  10.623 -12.404  1.00 79.93           N
ATOM   1896  CA  LEU A 297     -23.566  11.435 -11.677  1.00 79.93           C
ATOM   1897  CB  LEU A 297     -23.347  10.955 -10.230  1.00 79.93           C
ATOM   1898  CG  LEU A 297     -22.400  11.849  -9.408  1.00 79.93           C
ATOM   1899  CD1 LEU A 297     -23.008  13.245  -9.196  1.00 79.93           C
ATOM   1900  CD2 LEU A 297     -21.989  11.172  -8.090  1.00 79.93           C
ATOM   1901  C   LEU A 297     -22.242  11.339 -12.394  1.00 79.93           C
ATOM   1902  O   LEU A 297     -21.791  10.250 -12.744  1.00 79.93           O
ATOM   1903  N   LEU A 298     -21.572  12.490 -12.628  1.00152.47           N
ATOM   1904  CA  LEU A 298     -20.339  12.506 -13.379  1.00152.47           C
ATOM   1905  CB  LEU A 298     -20.358  13.552 -14.508  1.00152.47           C
ATOM   1906  CG  LEU A 298     -19.058  13.629 -15.329  1.00152.47           C
ATOM   1907  CD1 LEU A 298     -18.811  12.336 -16.120  1.00152.47           C
ATOM   1908  CD2 LEU A 298     -19.042  14.889 -16.210  1.00152.47           C
ATOM   1909  C   LEU A 298     -19.181  12.865 -12.496  1.00152.47           C
ATOM   1910  O   LEU A 298     -19.289  13.750 -11.649  1.00152.47           O
ATOM   1911  N   ILE A 299     -18.039  12.157 -12.662  1.00 76.91           N
ATOM   1912  CA  ILE A 299     -16.855  12.479 -11.912  1.00 76.91           C
ATOM   1913  CB  ILE A 299     -16.472  11.380 -10.965  1.00 76.91           C
ATOM   1914  CG2 ILE A 299     -15.093  11.702 -10.364  1.00 76.91           C
ATOM   1915  CG1 ILE A 299     -17.590  11.186  -9.925  1.00 76.91           C
ATOM   1916  CD1 ILE A 299     -17.490   9.880  -9.142  1.00 76.91           C
ATOM   1917  C   ILE A 299     -15.719  12.657 -12.873  1.00 76.91           C
ATOM   1918  O   ILE A 299     -15.120  11.686 -13.334  1.00 76.91           O
ATOM   1919  N   ALA A 300     -15.361  13.913 -13.192  1.00 55.65           N
ATOM   1920  CA  ALA A 300     -14.258  14.074 -14.089  1.00 55.65           C
ATOM   1921  CB  ALA A 300     -14.160  15.482 -14.701  1.00 55.65           C
ATOM   1922  C   ALA A 300     -13.009  13.834 -13.299  1.00 55.65           C
ATOM   1923  O   ALA A 300     -12.885  14.337 -12.184  1.00 55.65           O
ATOM   1924  N   ASN A 301     -12.041  13.099 -13.893  1.00125.57           N
ATOM   1925  CA  ASN A 301     -10.749  12.821 -13.311  1.00125.57           C
ATOM   1926  CB  ASN A 301      -9.778  14.013 -13.384  1.00125.57           C
ATOM   1927  CG  ASN A 301      -9.436  14.278 -14.842  1.00125.57           C
ATOM   1928  OD1 ASN A 301      -9.536  13.394 -15.691  1.00125.57           O
ATOM   1929  ND2 ASN A 301      -9.011  15.535 -15.140  1.00125.57           N
ATOM   1930  C   ASN A 301     -10.823  12.414 -11.870  1.00125.57           C
ATOM   1931  O   ASN A 301     -10.939  13.255 -10.982  1.00125.57           O
ATOM   1932  N   ALA A 302     -10.795  11.092 -11.600  1.00 63.20           N
ATOM   1933  CA  ALA A 302     -10.842  10.633 -10.241  1.00 63.20           C
ATOM   1934  CB  ALA A 302     -11.492   9.248 -10.086  1.00 63.20           C
ATOM   1935  C   ALA A 302      -9.465  10.551  -9.644  1.00 63.20           C
ATOM   1936  O   ALA A 302      -8.485  10.220 -10.312  1.00 63.20           O
ATOM   1937  N   GLN A 303      -9.380  10.883  -8.337  1.00 64.20           N
ATOM   1938  CA  GLN A 303      -8.176  10.763  -7.565  1.00 64.20           C
ATOM   1939  CB  GLN A 303      -7.653  12.083  -6.973  1.00 64.20           C
ATOM   1940  CG  GLN A 303      -7.145  13.050  -8.044  1.00 64.20           C
ATOM   1941  CD  GLN A 303      -6.434  14.202  -7.351  1.00 64.20           C
ATOM   1942  OE1 GLN A 303      -6.989  14.865  -6.476  1.00 64.20           O
ATOM   1943  NE2 GLN A 303      -5.157  14.445  -7.750  1.00 64.20           N
ATOM   1944  C   GLN A 303      -8.534   9.851  -6.434  1.00 64.20           C
ATOM   1945  O   GLN A 303      -9.671   9.393  -6.347  1.00 64.20           O
ATOM   1946  N   PRO A 304      -7.598   9.549  -5.578  1.00136.47           N
ATOM   1947  CA  PRO A 304      -7.856   8.621  -4.508  1.00136.47           C
ATOM   1948  CD  PRO A 304      -6.200   9.552  -5.974  1.00136.47           C
ATOM   1949  CB  PRO A 304      -6.488   8.292  -3.912  1.00136.47           C
ATOM   1950  CG  PRO A 304      -5.522   8.486  -5.096  1.00136.47           C
ATOM   1951  C   PRO A 304      -8.873   9.067  -3.490  1.00136.47           C
ATOM   1952  O   PRO A 304      -9.448   8.207  -2.826  1.00136.47           O
ATOM   1953  N   TRP A 305      -9.103  10.386  -3.337  1.00 62.35           N
ATOM   1954  CA  TRP A 305     -10.007  10.935  -2.355  1.00 62.35           C
ATOM   1955  CB  TRP A 305      -9.919  12.469  -2.261  1.00 62.35           C
ATOM   1956  CG  TRP A 305      -8.644  12.979  -1.628  1.00 62.35           C
ATOM   1957  CD2 TRP A 305      -8.563  13.520  -0.299  1.00 62.35           C
ATOM   1958  CD1 TRP A 305      -7.386  13.057  -2.151  1.00 62.35           C
ATOM   1959  NE1 TRP A 305      -6.526  13.605  -1.230  1.00 62.35           N
ATOM   1960  CE2 TRP A 305      -7.238  13.897  -0.085  1.00 62.35           C
ATOM   1961  CE3 TRP A 305      -9.517  13.691   0.665  1.00 62.35           C
ATOM   1962  CZ2 TRP A 305      -6.844  14.454   1.098  1.00 62.35           C
ATOM   1963  CZ3 TRP A 305      -9.116  14.250   1.858  1.00 62.35           C
ATOM   1964  CH2 TRP A 305      -7.805  14.624   2.071  1.00 62.35           C
ATOM   1965  C   TRP A 305     -11.436  10.569  -2.650  1.00 62.35           C
ATOM   1966  O   TRP A 305     -12.241  10.385  -1.737  1.00 62.35           O
ATOM   1967  N   HIS A 306     -11.775  10.443  -3.944  1.00105.87           N
ATOM   1968  CA  HIS A 306     -13.102  10.228  -4.465  1.00105.87           C
ATOM   1969  ND1 HIS A 306     -12.367  11.758  -7.894  1.00105.87           N
ATOM   1970  CG  HIS A 306     -12.770  11.571  -6.590  1.00105.87           C
ATOM   1971  CB  HIS A 306     -13.141  10.239  -6.004  1.00105.87           C
ATOM   1972  NE2 HIS A 306     -12.356  13.764  -6.934  1.00105.87           N
ATOM   1973  CD2 HIS A 306     -12.758  12.807  -6.019  1.00105.87           C
ATOM   1974  CE1 HIS A 306     -12.132  13.086  -8.045  1.00105.87           C
ATOM   1975  C   HIS A 306     -13.655   8.920  -3.993  1.00105.87           C
ATOM   1976  O   HIS A 306     -14.848   8.662  -4.145  1.00105.87           O
ATOM   1977  N   SER A 307     -12.803   8.015  -3.485  1.00 45.92           N
ATOM   1978  CA  SER A 307     -13.311   6.748  -3.043  1.00 45.92           C
ATOM   1979  CB  SER A 307     -12.220   5.809  -2.502  1.00 45.92           C
ATOM   1980  OG  SER A 307     -11.292   5.496  -3.531  1.00 45.92           O
ATOM   1981  C   SER A 307     -14.307   6.960  -1.946  1.00 45.92           C
ATOM   1982  O   SER A 307     -14.332   8.001  -1.289  1.00 45.92           O
ATOM   1983  N   GLY A 308     -15.197   5.964  -1.752  1.00 34.62           N
ATOM   1984  CA  GLY A 308     -16.173   6.052  -0.708  1.00 34.62           C
ATOM   1985  C   GLY A 308     -17.453   5.485  -1.218  1.00 34.62           C
ATOM   1986  O   GLY A 308     -17.550   5.071  -2.372  1.00 34.62           O
ATOM   1987  N   VAL A 309     -18.490   5.461  -0.361  1.00107.03           N
ATOM   1988  CA  VAL A 309     -19.726   4.915  -0.822  1.00107.03           C
ATOM   1989  CB  VAL A 309     -20.497   4.150   0.216  1.00107.03           C
ATOM   1990  CG1 VAL A 309     -20.920   5.115   1.330  1.00107.03           C
ATOM   1991  CG2 VAL A 309     -21.676   3.443  -0.476  1.00107.03           C
ATOM   1992  C   VAL A 309     -20.571   6.047  -1.297  1.00107.03           C
ATOM   1993  O   VAL A 309     -20.679   7.087  -0.646  1.00107.03           O
ATOM   1994  N   TYR A 310     -21.176   5.862  -2.483  1.00 98.38           N
ATOM   1995  CA  TYR A 310     -22.042   6.845  -3.058  1.00 98.38           C
ATOM   1996  CB  TYR A 310     -21.719   7.181  -4.527  1.00 98.38           C
ATOM   1997  CG  TYR A 310     -20.448   7.960  -4.603  1.00 98.38           C
ATOM   1998  CD1 TYR A 310     -19.234   7.372  -4.333  1.00 98.38           C
ATOM   1999  CD2 TYR A 310     -20.471   9.283  -4.981  1.00 98.38           C
ATOM   2000  CE1 TYR A 310     -18.069   8.099  -4.415  1.00 98.38           C
ATOM   2001  CE2 TYR A 310     -19.310  10.015  -5.066  1.00 98.38           C
ATOM   2002  CZ  TYR A 310     -18.104   9.422  -4.782  1.00 98.38           C
ATOM   2003  OH  TYR A 310     -16.909  10.168  -4.868  1.00 98.38           O
ATOM   2004  C   TYR A 310     -23.390   6.225  -3.047  1.00 98.38           C
ATOM   2005  O   TYR A 310     -23.525   5.028  -3.298  1.00 98.38           O
ATOM   2006  N   VAL A 311     -24.426   7.015  -2.716  1.00 67.07           N
ATOM   2007  CA  VAL A 311     -25.710   6.398  -2.662  1.00 67.07           C
ATOM   2008  CB  VAL A 311     -26.355   6.460  -1.309  1.00 67.07           C
ATOM   2009  CG1 VAL A 311     -27.756   5.837  -1.416  1.00 67.07           C
ATOM   2010  CG2 VAL A 311     -25.440   5.747  -0.299  1.00 67.07           C
ATOM   2011  C   VAL A 311     -26.623   7.067  -3.630  1.00 67.07           C
ATOM   2012  O   VAL A 311     -26.727   8.290  -3.685  1.00 67.07           O
ATOM   2013  N   CYS A 312     -27.301   6.247  -4.451  1.00171.27           N
ATOM   2014  CA  CYS A 312     -28.301   6.759  -5.331  1.00171.27           C
ATOM   2015  CB  CYS A 312     -28.377   6.094  -6.716  1.00171.27           C
ATOM   2016  SG  CYS A 312     -26.962   6.472  -7.766  1.00171.27           S
ATOM   2017  C   CYS A 312     -29.554   6.359  -4.678  1.00171.27           C
ATOM   2018  O   CYS A 312     -29.590   5.340  -3.998  1.00171.27           O
ATOM   2019  N   ARG A 313     -30.611   7.159  -4.822  1.00190.85           N
ATOM   2020  CA  ARG A 313     -31.809   6.732  -4.204  1.00190.85           C
ATOM   2021  CB  ARG A 313     -32.354   7.685  -3.132  1.00190.85           C
ATOM   2022  CG  ARG A 313     -33.519   7.081  -2.345  1.00190.85           C
ATOM   2023  CD  ARG A 313     -34.289   8.111  -1.521  1.00190.85           C
ATOM   2024  NE  ARG A 313     -35.200   8.820  -2.463  1.00190.85           N
ATOM   2025  CZ  ARG A 313     -35.340  10.175  -2.386  1.00190.85           C
ATOM   2026  NH1 ARG A 313     -34.639  10.879  -1.451  1.00190.85           N
ATOM   2027  NH2 ARG A 313     -36.176  10.824  -3.247  1.00190.85           N
ATOM   2028  C   ARG A 313     -32.854   6.622  -5.255  1.00190.85           C
ATOM   2029  O   ARG A 313     -33.503   7.606  -5.596  1.00190.85           O
ATOM   2030  N   ALA A 314     -33.020   5.428  -5.844  1.00159.23           N
ATOM   2031  CA  ALA A 314     -34.206   5.260  -6.602  1.00159.23           C
ATOM   2032  CB  ALA A 314     -34.075   4.517  -7.936  1.00159.23           C
ATOM   2033  C   ALA A 314     -35.024   4.440  -5.700  1.00159.23           C
ATOM   2034  O   ALA A 314     -34.660   3.330  -5.310  1.00159.23           O
ATOM   2035  N   ASN A 315     -36.153   4.997  -5.285  1.00138.35           N
ATOM   2036  CA  ASN A 315     -36.890   4.207  -4.378  1.00138.35           C
ATOM   2037  CB  ASN A 315     -36.874   4.748  -2.937  1.00138.35           C
ATOM   2038  CG  ASN A 315     -37.460   6.150  -2.927  1.00138.35           C
ATOM   2039  OD1 ASN A 315     -37.430   6.868  -3.926  1.00138.35           O
ATOM   2040  ND2 ASN A 315     -37.997   6.565  -1.748  1.00138.35           N
ATOM   2041  C   ASN A 315     -38.279   4.140  -4.860  1.00138.35           C
ATOM   2042  O   ASN A 315     -38.961   5.153  -5.001  1.00138.35           O
ATOM   2043  N   LYS A 316     -38.695   2.913  -5.197  1.00180.04           N
ATOM   2044  CA  LYS A 316     -40.070   2.690  -5.454  1.00180.04           C
ATOM   2045  CB  LYS A 316     -40.368   1.677  -6.572  1.00180.04           C
ATOM   2046  CG  LYS A 316     -41.849   1.686  -6.944  1.00180.04           C
ATOM   2047  CD  LYS A 316     -42.315   3.048  -7.472  1.00180.04           C
ATOM   2048  CE  LYS A 316     -43.833   3.251  -7.436  1.00180.04           C
ATOM   2049  NZ  LYS A 316     -44.181   4.605  -7.920  1.00180.04           N
ATOM   2050  C   LYS A 316     -40.535   2.144  -4.144  1.00180.04           C
ATOM   2051  O   LYS A 316     -39.707   1.917  -3.261  1.00180.04           O
ATOM   2052  N   PRO A 317     -41.798   1.960  -3.926  1.00155.81           N
ATOM   2053  CA  PRO A 317     -42.159   1.454  -2.635  1.00155.81           C
ATOM   2054  CD  PRO A 317     -42.766   2.954  -4.373  1.00155.81           C
ATOM   2055  CB  PRO A 317     -43.662   1.677  -2.508  1.00155.81           C
ATOM   2056  CG  PRO A 317     -43.883   2.968  -3.316  1.00155.81           C
ATOM   2057  C   PRO A 317     -41.693   0.073  -2.301  1.00155.81           C
ATOM   2058  O   PRO A 317     -41.623  -0.238  -1.112  1.00155.81           O
ATOM   2059  N   ARG A 318     -41.381  -0.785  -3.288  1.00184.92           N
ATOM   2060  CA  ARG A 318     -40.988  -2.102  -2.886  1.00184.92           C
ATOM   2061  CB  ARG A 318     -40.690  -3.045  -4.061  1.00184.92           C
ATOM   2062  CG  ARG A 318     -40.044  -4.356  -3.609  1.00184.92           C
ATOM   2063  CD  ARG A 318     -40.835  -5.085  -2.521  1.00184.92           C
ATOM   2064  NE  ARG A 318     -42.244  -5.200  -2.986  1.00184.92           N
ATOM   2065  CZ  ARG A 318     -43.205  -5.645  -2.126  1.00184.92           C
ATOM   2066  NH1 ARG A 318     -42.873  -5.976  -0.844  1.00184.92           N
ATOM   2067  NH2 ARG A 318     -44.498  -5.756  -2.550  1.00184.92           N
ATOM   2068  C   ARG A 318     -39.757  -2.015  -2.053  1.00184.92           C
ATOM   2069  O   ARG A 318     -39.720  -2.540  -0.942  1.00184.92           O
ATOM   2070  N   THR A 319     -38.717  -1.326  -2.552  1.00 76.19           N
ATOM   2071  CA  THR A 319     -37.531  -1.255  -1.762  1.00 76.19           C
ATOM   2072  CB  THR A 319     -36.695  -2.508  -1.874  1.00 76.19           C
ATOM   2073  OG1 THR A 319     -37.475  -3.647  -1.546  1.00 76.19           O
ATOM   2074  CG2 THR A 319     -35.499  -2.434  -0.908  1.00 76.19           C
ATOM   2075  C   THR A 319     -36.722  -0.132  -2.308  1.00 76.19           C
ATOM   2076  O   THR A 319     -36.991   0.392  -3.387  1.00 76.19           O
ATOM   2077  N   ARG A 320     -35.713   0.296  -1.541  1.00187.13           N
ATOM   2078  CA  ARG A 320     -34.799   1.224  -2.100  1.00187.13           C
ATOM   2079  CB  ARG A 320     -34.070   2.046  -1.025  1.00187.13           C
ATOM   2080  CG  ARG A 320     -34.985   3.063  -0.342  1.00187.13           C
ATOM   2081  CD  ARG A 320     -34.282   3.939   0.695  1.00187.13           C
ATOM   2082  NE  ARG A 320     -35.292   4.907   1.205  1.00187.13           N
ATOM   2083  CZ  ARG A 320     -35.014   5.676   2.297  1.00187.13           C
ATOM   2084  NH1 ARG A 320     -33.810   5.555   2.927  1.00187.13           N
ATOM   2085  NH2 ARG A 320     -35.942   6.564   2.759  1.00187.13           N
ATOM   2086  C   ARG A 320     -33.822   0.308  -2.749  1.00187.13           C
ATOM   2087  O   ARG A 320     -33.205  -0.512  -2.077  1.00187.13           O
ATOM   2088  N   ASP A 321     -33.712   0.365  -4.086  1.00172.16           N
ATOM   2089  CA  ASP A 321     -32.806  -0.528  -4.743  1.00172.16           C
ATOM   2090  CB  ASP A 321     -33.472  -1.386  -5.831  1.00172.16           C
ATOM   2091  CG  ASP A 321     -34.315  -2.453  -5.146  1.00172.16           C
ATOM   2092  OD1 ASP A 321     -34.269  -2.526  -3.889  1.00172.16           O
ATOM   2093  OD2 ASP A 321     -35.010  -3.215  -5.870  1.00172.16           O
ATOM   2094  C   ASP A 321     -31.815   0.329  -5.412  1.00172.16           C
ATOM   2095  O   ASP A 321     -30.652   0.354  -5.044  1.00172.16           O
ATOM   2096  N   PHE A 322     -32.237   1.091  -6.424  1.00 65.81           N
ATOM   2097  CA  PHE A 322     -31.270   1.998  -6.943  1.00 65.81           C
ATOM   2098  CB  PHE A 322     -31.728   2.792  -8.163  1.00 65.81           C
ATOM   2099  CG  PHE A 322     -31.969   1.820  -9.261  1.00 65.81           C
ATOM   2100  CD1 PHE A 322     -33.009   0.928  -9.159  1.00 65.81           C
ATOM   2101  CD2 PHE A 322     -31.179   1.811 -10.388  1.00 65.81           C
ATOM   2102  CE1 PHE A 322     -33.255   0.036 -10.172  1.00 65.81           C
ATOM   2103  CE2 PHE A 322     -31.424   0.916 -11.402  1.00 65.81           C
ATOM   2104  CZ  PHE A 322     -32.464   0.025 -11.294  1.00 65.81           C
ATOM   2105  C   PHE A 322     -31.046   2.929  -5.801  1.00 65.81           C
ATOM   2106  O   PHE A 322     -29.978   3.519  -5.684  1.00 65.81           O
ATOM   2107  N   ALA A 323     -32.092   3.090  -4.958  1.00 40.68           N
ATOM   2108  CA  ALA A 323     -32.035   3.868  -3.754  1.00 40.68           C
ATOM   2109  CB  ALA A 323     -33.372   4.075  -3.029  1.00 40.68           C
ATOM   2110  C   ALA A 323     -31.116   3.205  -2.833  1.00 40.68           C
ATOM   2111  O   ALA A 323     -30.350   3.846  -2.115  1.00 40.68           O
ATOM   2112  N   THR A 324     -31.175   1.876  -2.776  1.00130.07           N
ATOM   2113  CA  THR A 324     -30.112   1.439  -1.969  1.00130.07           C
ATOM   2114  CB  THR A 324     -30.392   0.239  -1.109  1.00130.07           C
ATOM   2115  OG1 THR A 324     -30.671  -0.902  -1.907  1.00130.07           O
ATOM   2116  CG2 THR A 324     -31.563   0.565  -0.167  1.00130.07           C
ATOM   2117  C   THR A 324     -29.074   1.061  -2.936  1.00130.07           C
ATOM   2118  O   THR A 324     -28.449   0.009  -2.840  1.00130.07           O
ATOM   2119  N   ALA A 325     -28.868   1.908  -3.951  1.00113.69           N
ATOM   2120  CA  ALA A 325     -27.799   1.456  -4.750  1.00113.69           C
ATOM   2121  CB  ALA A 325     -27.806   1.944  -6.208  1.00113.69           C
ATOM   2122  C   ALA A 325     -26.677   2.098  -4.076  1.00113.69           C
ATOM   2123  O   ALA A 325     -26.340   3.249  -4.350  1.00113.69           O
ATOM   2124  N   ALA A 326     -26.117   1.357  -3.117  1.00 72.45           N
ATOM   2125  CA  ALA A 326     -24.981   1.866  -2.456  1.00 72.45           C
ATOM   2126  CB  ALA A 326     -24.862   1.425  -0.988  1.00 72.45           C
ATOM   2127  C   ALA A 326     -23.902   1.213  -3.207  1.00 72.45           C
ATOM   2128  O   ALA A 326     -23.774  -0.010  -3.207  1.00 72.45           O
ATOM   2129  N   ALA A 327     -23.124   2.029  -3.915  1.00 63.39           N
ATOM   2130  CA  ALA A 327     -22.066   1.458  -4.657  1.00 63.39           C
ATOM   2131  CB  ALA A 327     -22.041   1.884  -6.135  1.00 63.39           C
ATOM   2132  C   ALA A 327     -20.852   1.999  -4.019  1.00 63.39           C
ATOM   2133  O   ALA A 327     -20.862   3.105  -3.477  1.00 63.39           O
ATOM   2134  N   GLU A 328     -19.789   1.187  -4.028  1.00 66.49           N
ATOM   2135  CA  GLU A 328     -18.558   1.607  -3.459  1.00 66.49           C
ATOM   2136  CB  GLU A 328     -17.879   0.471  -2.670  1.00 66.49           C
ATOM   2137  CG  GLU A 328     -16.612   0.860  -1.907  1.00 66.49           C
ATOM   2138  CD  GLU A 328     -16.165  -0.370  -1.125  1.00 66.49           C
ATOM   2139  OE1 GLU A 328     -15.963  -1.437  -1.765  1.00 66.49           O
ATOM   2140  OE2 GLU A 328     -16.030  -0.262   0.122  1.00 66.49           O
ATOM   2141  C   GLU A 328     -17.698   1.952  -4.622  1.00 66.49           C
ATOM   2142  O   GLU A 328     -17.522   1.145  -5.533  1.00 66.49           O
ATOM   2143  N   LEU A 329     -17.179   3.190  -4.641  1.00129.95           N
ATOM   2144  CA  LEU A 329     -16.305   3.566  -5.702  1.00129.95           C
ATOM   2145  CB  LEU A 329     -16.360   5.075  -6.028  1.00129.95           C
ATOM   2146  CG  LEU A 329     -15.537   5.563  -7.248  1.00129.95           C
ATOM   2147  CD1 LEU A 329     -15.707   7.080  -7.433  1.00129.95           C
ATOM   2148  CD2 LEU A 329     -14.052   5.170  -7.188  1.00129.95           C
ATOM   2149  C   LEU A 329     -14.965   3.264  -5.157  1.00129.95           C
ATOM   2150  O   LEU A 329     -14.609   3.700  -4.063  1.00129.95           O
ATOM   2151  N   ARG A 330     -14.195   2.460  -5.896  1.00 84.77           N
ATOM   2152  CA  ARG A 330     -12.879   2.212  -5.427  1.00 84.77           C
ATOM   2153  CB  ARG A 330     -12.525   0.718  -5.347  1.00 84.77           C
ATOM   2154  CG  ARG A 330     -13.254  -0.038  -4.231  1.00 84.77           C
ATOM   2155  CD  ARG A 330     -13.146  -1.559  -4.369  1.00 84.77           C
ATOM   2156  NE  ARG A 330     -13.782  -2.189  -3.178  1.00 84.77           N
ATOM   2157  CZ  ARG A 330     -13.002  -2.803  -2.240  1.00 84.77           C
ATOM   2158  NH1 ARG A 330     -11.646  -2.816  -2.387  1.00 84.77           N
ATOM   2159  NH2 ARG A 330     -13.579  -3.419  -1.168  1.00 84.77           N
ATOM   2160  C   ARG A 330     -11.988   2.843  -6.446  1.00 84.77           C
ATOM   2161  O   ARG A 330     -12.207   2.677  -7.646  1.00 84.77           O
ATOM   2162  N   VAL A 331     -10.976   3.607  -5.985  1.00 71.83           N
ATOM   2163  CA  VAL A 331     -10.062   4.260  -6.883  1.00 71.83           C
ATOM   2164  CB  VAL A 331      -9.593   5.596  -6.390  1.00 71.83           C
ATOM   2165  CG1 VAL A 331      -8.613   6.185  -7.419  1.00 71.83           C
ATOM   2166  CG2 VAL A 331     -10.825   6.472  -6.111  1.00 71.83           C
ATOM   2167  C   VAL A 331      -8.860   3.378  -6.979  1.00 71.83           C
ATOM   2168  O   VAL A 331      -8.229   3.067  -5.969  1.00 71.83           O
ATOM   2169  N   LEU A 332      -8.502   2.957  -8.209  1.00123.28           N
ATOM   2170  CA  LEU A 332      -7.429   2.013  -8.328  1.00123.28           C
ATOM   2171  CB  LEU A 332      -7.902   0.609  -8.746  1.00123.28           C
ATOM   2172  CG  LEU A 332      -8.828  -0.073  -7.722  1.00123.28           C
ATOM   2173  CD1 LEU A 332     -10.148   0.699  -7.563  1.00123.28           C
ATOM   2174  CD2 LEU A 332      -9.042  -1.555  -8.068  1.00123.28           C
ATOM   2175  C   LEU A 332      -6.418   2.435  -9.349  1.00123.28           C
ATOM   2176  O   LEU A 332      -6.492   3.518  -9.928  1.00123.28           O
ATOM   2177  N   ALA A 333      -5.398   1.562  -9.523  1.00 62.31           N
ATOM   2178  CA  ALA A 333      -4.345   1.688 -10.493  1.00 62.31           C
ATOM   2179  CB  ALA A 333      -3.064   2.318  -9.923  1.00 62.31           C
ATOM   2180  C   ALA A 333      -4.001   0.279 -10.925  1.00 62.31           C
ATOM   2181  O   ALA A 333      -4.154  -0.671 -10.158  1.00 62.31           O
ATOM   2182  N   ALA A 334      -3.526   0.099 -12.179  1.00 61.10           N
ATOM   2183  CA  ALA A 334      -3.241  -1.225 -12.691  1.00 61.10           C
ATOM   2184  CB  ALA A 334      -3.191  -1.292 -14.227  1.00 61.10           C
ATOM   2185  C   ALA A 334      -1.931  -1.754 -12.173  1.00 61.10           C
ATOM   2186  O   ALA A 334      -1.037  -0.998 -11.801  1.00 61.10           O
ATOM   2187  N   PRO A 335      -1.824  -3.067 -12.110  1.00 95.27           N
ATOM   2188  CA  PRO A 335      -0.588  -3.687 -11.683  1.00 95.27           C
ATOM   2189  CD  PRO A 335      -2.982  -3.855 -11.710  1.00 95.27           C
ATOM   2190  CB  PRO A 335      -0.948  -5.124 -11.310  1.00 95.27           C
ATOM   2191  CG  PRO A 335      -2.426  -5.030 -10.889  1.00 95.27           C
ATOM   2192  C   PRO A 335       0.501  -3.575 -12.709  1.00 95.27           C
ATOM   2193  O   PRO A 335       0.257  -3.905 -13.869  1.00 95.27           O
ATOM   2194  N   ALA A 336       1.719  -3.161 -12.291  1.00 48.26           N
ATOM   2195  CA  ALA A 336       2.847  -3.035 -13.179  1.00 48.26           C
ATOM   2196  CB  ALA A 336       3.290  -1.581 -13.404  1.00 48.26           C
ATOM   2197  C   ALA A 336       3.992  -3.754 -12.525  1.00 48.26           C
ATOM   2198  O   ALA A 336       4.103  -3.749 -11.301  1.00 48.26           O
ATOM   2199  N   ILE A 337       4.904  -4.364 -13.318  1.00 65.66           N
ATOM   2200  CA  ILE A 337       5.918  -5.179 -12.701  1.00 65.66           C
ATOM   2201  CB  ILE A 337       6.363  -6.337 -13.547  1.00 65.66           C
ATOM   2202  CG2 ILE A 337       7.534  -7.024 -12.823  1.00 65.66           C
ATOM   2203  CG1 ILE A 337       5.182  -7.281 -13.827  1.00 65.66           C
ATOM   2204  CD1 ILE A 337       5.475  -8.316 -14.912  1.00 65.66           C
ATOM   2205  C   ILE A 337       7.134  -4.387 -12.361  1.00 65.66           C
ATOM   2206  O   ILE A 337       7.789  -3.800 -13.223  1.00 65.66           O
ATOM   2207  N   THR A 338       7.420  -4.320 -11.045  1.00 45.79           N
ATOM   2208  CA  THR A 338       8.609  -3.702 -10.542  1.00 45.79           C
ATOM   2209  CB  THR A 338       8.561  -3.501  -9.058  1.00 45.79           C
ATOM   2210  OG1 THR A 338       7.433  -2.714  -8.704  1.00 45.79           O
ATOM   2211  CG2 THR A 338       9.855  -2.800  -8.611  1.00 45.79           C
ATOM   2212  C   THR A 338       9.787  -4.592 -10.829  1.00 45.79           C
ATOM   2213  O   THR A 338      10.799  -4.137 -11.360  1.00 45.79           O
ATOM   2214  N   GLN A 339       9.672  -5.903 -10.501  1.00 56.40           N
ATOM   2215  CA  GLN A 339      10.784  -6.809 -10.667  1.00 56.40           C
ATOM   2216  CB  GLN A 339      11.607  -6.990  -9.381  1.00 56.40           C
ATOM   2217  CG  GLN A 339      12.273  -5.707  -8.882  1.00 56.40           C
ATOM   2218  CD  GLN A 339      13.030  -6.051  -7.607  1.00 56.40           C
ATOM   2219  OE1 GLN A 339      12.768  -5.492  -6.543  1.00 56.40           O
ATOM   2220  NE2 GLN A 339      13.996  -7.004  -7.713  1.00 56.40           N
ATOM   2221  C   GLN A 339      10.256  -8.173 -11.014  1.00 56.40           C
ATOM   2222  O   GLN A 339       9.150  -8.532 -10.612  1.00 56.40           O
ATOM   2223  N   ALA A 340      11.051  -8.980 -11.761  1.00 44.43           N
ATOM   2224  CA  ALA A 340      10.595 -10.291 -12.155  1.00 44.43           C
ATOM   2225  CB  ALA A 340       9.911 -10.309 -13.532  1.00 44.43           C
ATOM   2226  C   ALA A 340      11.753 -11.260 -12.227  1.00 44.43           C
ATOM   2227  O   ALA A 340      12.916 -10.874 -12.315  1.00 44.43           O
ATOM   2228  N   PRO A 341      11.421 -12.534 -12.154  1.00140.49           N
ATOM   2229  CA  PRO A 341      12.400 -13.597 -12.223  1.00140.49           C
ATOM   2230  CD  PRO A 341      10.327 -12.903 -11.284  1.00140.49           C
ATOM   2231  CB  PRO A 341      11.749 -14.829 -11.602  1.00140.49           C
ATOM   2232  CG  PRO A 341      10.714 -14.240 -10.636  1.00140.49           C
ATOM   2233  C   PRO A 341      12.897 -13.854 -13.614  1.00140.49           C
ATOM   2234  O   PRO A 341      12.215 -13.491 -14.570  1.00140.49           O
ATOM   2235  N   GLU A 342      14.086 -14.482 -13.749  1.00 47.80           N
ATOM   2236  CA  GLU A 342      14.621 -14.774 -15.050  1.00 47.80           C
ATOM   2237  CB  GLU A 342      15.911 -14.013 -15.405  1.00 47.80           C
ATOM   2238  CG  GLU A 342      15.716 -12.514 -15.637  1.00 47.80           C
ATOM   2239  CD  GLU A 342      16.981 -11.988 -16.303  1.00 47.80           C
ATOM   2240  OE1 GLU A 342      17.780 -12.831 -16.791  1.00 47.80           O
ATOM   2241  OE2 GLU A 342      17.163 -10.742 -16.341  1.00 47.80           O
ATOM   2242  C   GLU A 342      14.955 -16.232 -15.109  1.00 47.80           C
ATOM   2243  O   GLU A 342      15.006 -16.916 -14.087  1.00 47.80           O
ATOM   2244  N   ALA A 343      15.181 -16.753 -16.333  1.00 35.31           N
ATOM   2245  CA  ALA A 343      15.502 -18.143 -16.467  1.00 35.31           C
ATOM   2246  CB  ALA A 343      15.773 -18.575 -17.919  1.00 35.31           C
ATOM   2247  C   ALA A 343      16.743 -18.373 -15.679  1.00 35.31           C
ATOM   2248  O   ALA A 343      17.733 -17.656 -15.823  1.00 35.31           O
ATOM   2249  N   LEU A 344      16.721 -19.395 -14.805  1.00 96.95           N
ATOM   2250  CA  LEU A 344      17.890 -19.621 -14.016  1.00 96.95           C
ATOM   2251  CB  LEU A 344      17.687 -19.376 -12.512  1.00 96.95           C
ATOM   2252  CG  LEU A 344      17.415 -17.899 -12.178  1.00 96.95           C
ATOM   2253  CD1 LEU A 344      17.344 -17.672 -10.660  1.00 96.95           C
ATOM   2254  CD2 LEU A 344      18.431 -16.977 -12.873  1.00 96.95           C
ATOM   2255  C   LEU A 344      18.346 -21.027 -14.192  1.00 96.95           C
ATOM   2256  O   LEU A 344      17.547 -21.955 -14.299  1.00 96.95           O
ATOM   2257  N   SER A 345      19.677 -21.203 -14.256  1.00 74.28           N
ATOM   2258  CA  SER A 345      20.239 -22.513 -14.327  1.00 74.28           C
ATOM   2259  CB  SER A 345      21.328 -22.668 -15.401  1.00 74.28           C
ATOM   2260  OG  SER A 345      21.825 -23.999 -15.401  1.00 74.28           O
ATOM   2261  C   SER A 345      20.884 -22.718 -13.001  1.00 74.28           C
ATOM   2262  O   SER A 345      21.718 -21.920 -12.577  1.00 74.28           O
ATOM   2263  N   ARG A 346      20.505 -23.799 -12.295  1.00152.52           N
ATOM   2264  CA  ARG A 346      21.045 -23.977 -10.980  1.00152.52           C
ATOM   2265  CB  ARG A 346      20.030 -23.645  -9.873  1.00152.52           C
ATOM   2266  CG  ARG A 346      20.569 -23.822  -8.454  1.00152.52           C
ATOM   2267  CD  ARG A 346      19.769 -23.045  -7.406  1.00152.52           C
ATOM   2268  NE  ARG A 346      20.234 -21.628  -7.461  1.00152.52           N
ATOM   2269  CZ  ARG A 346      19.722 -20.752  -8.375  1.00152.52           C
ATOM   2270  NH1 ARG A 346      18.755 -21.153  -9.251  1.00152.52           N
ATOM   2271  NH2 ARG A 346      20.187 -19.470  -8.415  1.00152.52           N
ATOM   2272  C   ARG A 346      21.493 -25.391 -10.813  1.00152.52           C
ATOM   2273  O   ARG A 346      21.002 -26.298 -11.483  1.00152.52           O
ATOM   2274  N   THR A 347      22.474 -25.608  -9.915  1.00 97.37           N
ATOM   2275  CA  THR A 347      22.939 -26.945  -9.701  1.00 97.37           C
ATOM   2276  CB  THR A 347      24.354 -27.050  -9.201  1.00 97.37           C
ATOM   2277  OG1 THR A 347      24.488 -26.426  -7.934  1.00 97.37           O
ATOM   2278  CG2 THR A 347      25.290 -26.392 -10.229  1.00 97.37           C
ATOM   2279  C   THR A 347      22.038 -27.594  -8.707  1.00 97.37           C
ATOM   2280  O   THR A 347      21.221 -26.942  -8.057  1.00 97.37           O
ATOM   2281  N   ARG A 348      22.166 -28.926  -8.588  1.00 71.68           N
ATOM   2282  CA  ARG A 348      21.347 -29.695  -7.702  1.00 71.68           C
ATOM   2283  CB  ARG A 348      21.509 -31.209  -7.916  1.00 71.68           C
ATOM   2284  CG  ARG A 348      20.829 -32.074  -6.855  1.00 71.68           C
ATOM   2285  CD  ARG A 348      21.177 -33.561  -6.981  1.00 71.68           C
ATOM   2286  NE  ARG A 348      20.549 -34.276  -5.834  1.00 71.68           N
ATOM   2287  CZ  ARG A 348      21.249 -34.461  -4.676  1.00 71.68           C
ATOM   2288  NH1 ARG A 348      22.533 -34.010  -4.571  1.00 71.68           N
ATOM   2289  NH2 ARG A 348      20.663 -35.098  -3.620  1.00 71.68           N
ATOM   2290  C   ARG A 348      21.742 -29.398  -6.290  1.00 71.68           C
ATOM   2291  O   ARG A 348      22.911 -29.160  -5.989  1.00 71.68           O
ATOM   2292  N   ALA A 349      20.738 -29.427  -5.391  1.00216.23           N
ATOM   2293  CA  ALA A 349      20.899 -29.214  -3.981  1.00216.23           C
ATOM   2294  CB  ALA A 349      22.020 -30.080  -3.376  1.00216.23           C
ATOM   2295  C   ALA A 349      21.209 -27.779  -3.670  1.00216.23           C
ATOM   2296  O   ALA A 349      21.484 -27.443  -2.519  1.00216.23           O
ATOM   2297  N   SER A 350      21.129 -26.882  -4.669  1.00 61.52           N
ATOM   2298  CA  SER A 350      21.370 -25.483  -4.445  1.00 61.52           C
ATOM   2299  CB  SER A 350      21.778 -24.711  -5.708  1.00 61.52           C
ATOM   2300  OG  SER A 350      23.053 -25.145  -6.155  1.00 61.52           O
ATOM   2301  C   SER A 350      20.107 -24.851  -3.947  1.00 61.52           C
ATOM   2302  O   SER A 350      19.070 -25.503  -3.834  1.00 61.52           O
ATOM   2303  N   THR A 351      20.181 -23.542  -3.622  1.00 96.09           N
ATOM   2304  CA  THR A 351      19.044 -22.822  -3.126  1.00 96.09           C
ATOM   2305  CB  THR A 351      19.282 -22.184  -1.790  1.00 96.09           C
ATOM   2306  OG1 THR A 351      18.072 -21.641  -1.283  1.00 96.09           O
ATOM   2307  CG2 THR A 351      20.334 -21.073  -1.955  1.00 96.09           C
ATOM   2308  C   THR A 351      18.751 -21.711  -4.083  1.00 96.09           C
ATOM   2309  O   THR A 351      19.624 -21.286  -4.837  1.00 96.09           O
ATOM   2310  N   ALA A 352      17.492 -21.223  -4.095  1.00 42.32           N
ATOM   2311  CA  ALA A 352      17.183 -20.158  -5.000  1.00 42.32           C
ATOM   2312  CB  ALA A 352      16.461 -20.625  -6.275  1.00 42.32           C
ATOM   2313  C   ALA A 352      16.279 -19.179  -4.326  1.00 42.32           C
ATOM   2314  O   ALA A 352      15.388 -19.541  -3.557  1.00 42.32           O
ATOM   2315  N   ARG A 353      16.506 -17.885  -4.613  1.00106.57           N
ATOM   2316  CA  ARG A 353      15.656 -16.868  -4.083  1.00106.57           C
ATOM   2317  CB  ARG A 353      16.426 -15.755  -3.353  1.00106.57           C
ATOM   2318  CG  ARG A 353      15.523 -14.771  -2.609  1.00106.57           C
ATOM   2319  CD  ARG A 353      16.280 -13.599  -1.980  1.00106.57           C
ATOM   2320  NE  ARG A 353      16.467 -12.566  -3.040  1.00106.57           N
ATOM   2321  CZ  ARG A 353      17.570 -12.593  -3.844  1.00106.57           C
ATOM   2322  NH1 ARG A 353      18.516 -13.563  -3.677  1.00106.57           N
ATOM   2323  NH2 ARG A 353      17.725 -11.650  -4.819  1.00106.57           N
ATOM   2324  C   ARG A 353      15.003 -16.247  -5.275  1.00106.57           C
ATOM   2325  O   ARG A 353      15.674 -15.633  -6.104  1.00106.57           O
ATOM   2326  N   PHE A 354      13.671 -16.403  -5.402  1.00111.30           N
ATOM   2327  CA  PHE A 354      12.985 -15.821  -6.520  1.00111.30           C
ATOM   2328  CB  PHE A 354      12.111 -16.807  -7.319  1.00111.30           C
ATOM   2329  CG  PHE A 354      12.976 -17.603  -8.233  1.00111.30           C
ATOM   2330  CD1 PHE A 354      13.679 -18.694  -7.784  1.00111.30           C
ATOM   2331  CD2 PHE A 354      13.068 -17.249  -9.561  1.00111.30           C
ATOM   2332  CE1 PHE A 354      14.468 -19.416  -8.651  1.00111.30           C
ATOM   2333  CE2 PHE A 354      13.853 -17.966 -10.430  1.00111.30           C
ATOM   2334  CZ  PHE A 354      14.558 -19.053  -9.973  1.00111.30           C
ATOM   2335  C   PHE A 354      12.052 -14.783  -5.979  1.00111.30           C
ATOM   2336  O   PHE A 354      11.517 -14.939  -4.882  1.00111.30           O
ATOM   2337  N   VAL A 355      11.837 -13.679  -6.729  1.00105.87           N
ATOM   2338  CA  VAL A 355      10.981 -12.655  -6.203  1.00105.87           C
ATOM   2339  CB  VAL A 355      11.740 -11.649  -5.379  1.00105.87           C
ATOM   2340  CG1 VAL A 355      10.781 -10.559  -4.867  1.00105.87           C
ATOM   2341  CG2 VAL A 355      12.475 -12.405  -4.260  1.00105.87           C
ATOM   2342  C   VAL A 355      10.296 -11.907  -7.313  1.00105.87           C
ATOM   2343  O   VAL A 355      10.787 -11.839  -8.440  1.00105.87           O
ATOM   2344  N   CYS A 356       9.105 -11.348  -6.992  1.00 65.00           N
ATOM   2345  CA  CYS A 356       8.340 -10.510  -7.879  1.00 65.00           C
ATOM   2346  CB  CYS A 356       7.153 -11.216  -8.561  1.00 65.00           C
ATOM   2347  SG  CYS A 356       7.686 -12.451  -9.764  1.00 65.00           S
ATOM   2348  C   CYS A 356       7.684  -9.448  -7.044  1.00 65.00           C
ATOM   2349  O   CYS A 356       7.374  -9.681  -5.877  1.00 65.00           O
ATOM   2350  N   ARG A 357       7.468  -8.242  -7.619  1.00155.55           N
ATOM   2351  CA  ARG A 357       6.745  -7.210  -6.918  1.00155.55           C
ATOM   2352  CB  ARG A 357       7.623  -6.266  -6.076  1.00155.55           C
ATOM   2353  CG  ARG A 357       8.663  -5.479  -6.873  1.00155.55           C
ATOM   2354  CD  ARG A 357       9.445  -4.482  -6.014  1.00155.55           C
ATOM   2355  NE  ARG A 357       8.472  -3.470  -5.513  1.00155.55           N
ATOM   2356  CZ  ARG A 357       8.727  -2.777  -4.365  1.00155.55           C
ATOM   2357  NH1 ARG A 357       9.879  -3.004  -3.668  1.00155.55           N
ATOM   2358  NH2 ARG A 357       7.827  -1.858  -3.910  1.00155.55           N
ATOM   2359  C   ARG A 357       6.019  -6.375  -7.938  1.00155.55           C
ATOM   2360  O   ARG A 357       6.482  -6.241  -9.070  1.00155.55           O
ATOM   2361  N   ALA A 358       4.851  -5.790  -7.569  1.00 45.12           N
ATOM   2362  CA  ALA A 358       4.101  -5.008  -8.526  1.00 45.12           C
ATOM   2363  CB  ALA A 358       3.035  -5.825  -9.276  1.00 45.12           C
ATOM   2364  C   ALA A 358       3.387  -3.866  -7.844  1.00 45.12           C
ATOM   2365  O   ALA A 358       3.036  -3.945  -6.668  1.00 45.12           O
ATOM   2366  N   SER A 359       3.162  -2.757  -8.590  1.00 46.81           N
ATOM   2367  CA  SER A 359       2.501  -1.578  -8.080  1.00 46.81           C
ATOM   2368  CB  SER A 359       3.094  -0.265  -8.622  1.00 46.81           C
ATOM   2369  OG  SER A 359       2.922  -0.191 -10.030  1.00 46.81           O
ATOM   2370  C   SER A 359       1.037  -1.592  -8.433  1.00 46.81           C
ATOM   2371  O   SER A 359       0.525  -2.564  -8.988  1.00 46.81           O
ATOM   2372  N   GLY A 360       0.327  -0.493  -8.073  1.00 39.61           N
ATOM   2373  CA  GLY A 360      -1.067  -0.290  -8.382  1.00 39.61           C
ATOM   2374  C   GLY A 360      -1.905  -0.628  -7.186  1.00 39.61           C
ATOM   2375  O   GLY A 360      -1.528  -1.448  -6.352  1.00 39.61           O
ATOM   2376  N   GLU A 361      -3.093   0.005  -7.080  1.00115.73           N
ATOM   2377  CA  GLU A 361      -3.971  -0.280  -5.980  1.00115.73           C
ATOM   2378  CB  GLU A 361      -4.564   0.963  -5.290  1.00115.73           C
ATOM   2379  CG  GLU A 361      -5.386   1.869  -6.208  1.00115.73           C
ATOM   2380  CD  GLU A 361      -4.463   2.941  -6.769  1.00115.73           C
ATOM   2381  OE1 GLU A 361      -3.281   2.618  -7.059  1.00115.73           O
ATOM   2382  OE2 GLU A 361      -4.925   4.105  -6.906  1.00115.73           O
ATOM   2383  C   GLU A 361      -5.102  -1.085  -6.530  1.00115.73           C
ATOM   2384  O   GLU A 361      -5.497  -0.890  -7.679  1.00115.73           O
ATOM   2385  N   PRO A 362      -5.611  -2.031  -5.780  1.00124.76           N
ATOM   2386  CA  PRO A 362      -5.081  -2.333  -4.480  1.00124.76           C
ATOM   2387  CD  PRO A 362      -7.032  -2.331  -5.867  1.00124.76           C
ATOM   2388  CB  PRO A 362      -6.134  -3.193  -3.785  1.00124.76           C
ATOM   2389  CG  PRO A 362      -7.452  -2.771  -4.456  1.00124.76           C
ATOM   2390  C   PRO A 362      -3.802  -3.033  -4.710  1.00124.76           C
ATOM   2391  O   PRO A 362      -3.559  -3.423  -5.853  1.00124.76           O
ATOM   2392  N   ARG A 363      -2.971  -3.174  -3.659  1.00118.47           N
ATOM   2393  CA  ARG A 363      -1.736  -3.855  -3.861  1.00118.47           C
ATOM   2394  CB  ARG A 363      -0.906  -4.016  -2.573  1.00118.47           C
ATOM   2395  CG  ARG A 363       0.550  -4.431  -2.808  1.00118.47           C
ATOM   2396  CD  ARG A 363       1.358  -4.581  -1.516  1.00118.47           C
ATOM   2397  NE  ARG A 363       2.745  -4.978  -1.892  1.00118.47           N
ATOM   2398  CZ  ARG A 363       3.685  -5.183  -0.923  1.00118.47           C
ATOM   2399  NH1 ARG A 363       3.349  -5.053   0.393  1.00118.47           N
ATOM   2400  NH2 ARG A 363       4.960  -5.520  -1.272  1.00118.47           N
ATOM   2401  C   ARG A 363      -2.134  -5.202  -4.356  1.00118.47           C
ATOM   2402  O   ARG A 363      -2.860  -5.953  -3.709  1.00118.47           O
ATOM   2403  N   PRO A 364      -1.668  -5.475  -5.538  1.00 88.86           N
ATOM   2404  CA  PRO A 364      -2.011  -6.670  -6.255  1.00 88.86           C
ATOM   2405  CD  PRO A 364      -0.466  -4.845  -6.057  1.00 88.86           C
ATOM   2406  CB  PRO A 364      -1.235  -6.580  -7.565  1.00 88.86           C
ATOM   2407  CG  PRO A 364       0.025  -5.789  -7.168  1.00 88.86           C
ATOM   2408  C   PRO A 364      -1.568  -7.847  -5.464  1.00 88.86           C
ATOM   2409  O   PRO A 364      -0.672  -7.703  -4.634  1.00 88.86           O
ATOM   2410  N   ALA A 365      -2.199  -9.014  -5.689  1.00 48.53           N
ATOM   2411  CA  ALA A 365      -1.792 -10.184  -4.981  1.00 48.53           C
ATOM   2412  CB  ALA A 365      -2.951 -11.146  -4.667  1.00 48.53           C
ATOM   2413  C   ALA A 365      -0.838 -10.905  -5.871  1.00 48.53           C
ATOM   2414  O   ALA A 365      -1.098 -11.103  -7.057  1.00 48.53           O
ATOM   2415  N   LEU A 366       0.315 -11.305  -5.308  1.00124.70           N
ATOM   2416  CA  LEU A 366       1.295 -11.998  -6.084  1.00124.70           C
ATOM   2417  CB  LEU A 366       2.738 -11.737  -5.612  1.00124.70           C
ATOM   2418  CG  LEU A 366       3.160 -10.257  -5.669  1.00124.70           C
ATOM   2419  CD1 LEU A 366       2.322  -9.401  -4.705  1.00124.70           C
ATOM   2420  CD2 LEU A 366       4.673 -10.102  -5.439  1.00124.70           C
ATOM   2421  C   LEU A 366       1.041 -13.450  -5.881  1.00124.70           C
ATOM   2422  O   LEU A 366       1.273 -13.983  -4.798  1.00124.70           O
ATOM   2423  N   ARG A 367       0.528 -14.125  -6.923  1.00167.40           N
ATOM   2424  CA  ARG A 367       0.307 -15.532  -6.825  1.00167.40           C
ATOM   2425  CB  ARG A 367      -0.994 -16.022  -7.486  1.00167.40           C
ATOM   2426  CG  ARG A 367      -1.143 -15.660  -8.961  1.00167.40           C
ATOM   2427  CD  ARG A 367      -2.444 -16.187  -9.572  1.00167.40           C
ATOM   2428  NE  ARG A 367      -3.529 -15.986  -8.569  1.00167.40           N
ATOM   2429  CZ  ARG A 367      -3.814 -16.973  -7.668  1.00167.40           C
ATOM   2430  NH1 ARG A 367      -3.098 -18.136  -7.682  1.00167.40           N
ATOM   2431  NH2 ARG A 367      -4.817 -16.804  -6.758  1.00167.40           N
ATOM   2432  C   ARG A 367       1.481 -16.204  -7.453  1.00167.40           C
ATOM   2433  O   ARG A 367       2.417 -15.539  -7.897  1.00167.40           O
ATOM   2434  N   TRP A 368       1.504 -17.550  -7.419  1.00 87.41           N
ATOM   2435  CA  TRP A 368       2.571 -18.261  -8.056  1.00 87.41           C
ATOM   2436  CB  TRP A 368       3.572 -18.872  -7.060  1.00 87.41           C
ATOM   2437  CG  TRP A 368       4.372 -17.824  -6.327  1.00 87.41           C
ATOM   2438  CD2 TRP A 368       5.653 -17.339  -6.757  1.00 87.41           C
ATOM   2439  CD1 TRP A 368       4.066 -17.146  -5.184  1.00 87.41           C
ATOM   2440  NE1 TRP A 368       5.074 -16.265  -4.876  1.00 87.41           N
ATOM   2441  CE2 TRP A 368       6.059 -16.374  -5.836  1.00 87.41           C
ATOM   2442  CE3 TRP A 368       6.428 -17.670  -7.832  1.00 87.41           C
ATOM   2443  CZ2 TRP A 368       7.249 -15.719  -5.977  1.00 87.41           C
ATOM   2444  CZ3 TRP A 368       7.629 -17.010  -7.969  1.00 87.41           C
ATOM   2445  CH2 TRP A 368       8.031 -16.053  -7.060  1.00 87.41           C
ATOM   2446  C   TRP A 368       1.969 -19.366  -8.858  1.00 87.41           C
ATOM   2447  O   TRP A 368       1.000 -19.998  -8.436  1.00 87.41           O
ATOM   2448  N   LEU A 369       2.531 -19.613 -10.058  1.00 71.44           N
ATOM   2449  CA  LEU A 369       1.999 -20.637 -10.904  1.00 71.44           C
ATOM   2450  CB  LEU A 369       1.403 -20.109 -12.220  1.00 71.44           C
ATOM   2451  CG  LEU A 369       0.131 -19.260 -12.039  1.00 71.44           C
ATOM   2452  CD1 LEU A 369      -0.405 -18.773 -13.395  1.00 71.44           C
ATOM   2453  CD2 LEU A 369      -0.930 -20.013 -11.225  1.00 71.44           C
ATOM   2454  C   LEU A 369       3.089 -21.579 -11.275  1.00 71.44           C
ATOM   2455  O   LEU A 369       4.225 -21.185 -11.534  1.00 71.44           O
ATOM   2456  N   HIS A 370       2.743 -22.876 -11.275  1.00 98.02           N
ATOM   2457  CA  HIS A 370       3.621 -23.915 -11.700  1.00 98.02           C
ATOM   2458  ND1 HIS A 370       6.111 -26.071 -10.885  1.00 98.02           N
ATOM   2459  CG  HIS A 370       4.741 -26.107 -11.000  1.00 98.02           C
ATOM   2460  CB  HIS A 370       3.828 -24.983 -10.612  1.00 98.02           C
ATOM   2461  NE2 HIS A 370       5.596 -28.078 -11.692  1.00 98.02           N
ATOM   2462  CD2 HIS A 370       4.442 -27.340 -11.497  1.00 98.02           C
ATOM   2463  CE1 HIS A 370       6.572 -27.274 -11.311  1.00 98.02           C
ATOM   2464  C   HIS A 370       2.895 -24.556 -12.834  1.00 98.02           C
ATOM   2465  O   HIS A 370       1.839 -25.158 -12.648  1.00 98.02           O
ATOM   2466  N   ASN A 371       3.444 -24.436 -14.053  1.00 73.13           N
ATOM   2467  CA  ASN A 371       2.797 -25.013 -15.194  1.00 73.13           C
ATOM   2468  CB  ASN A 371       2.715 -26.548 -15.124  1.00 73.13           C
ATOM   2469  CG  ASN A 371       4.129 -27.112 -15.118  1.00 73.13           C
ATOM   2470  OD1 ASN A 371       5.098 -26.408 -15.391  1.00 73.13           O
ATOM   2471  ND2 ASN A 371       4.248 -28.430 -14.799  1.00 73.13           N
ATOM   2472  C   ASN A 371       1.389 -24.485 -15.316  1.00 73.13           C
ATOM   2473  O   ASN A 371       0.453 -25.250 -15.543  1.00 73.13           O
ATOM   2474  N   GLY A 372       1.185 -23.162 -15.153  1.00 52.73           N
ATOM   2475  CA  GLY A 372      -0.109 -22.581 -15.404  1.00 52.73           C
ATOM   2476  C   GLY A 372      -1.121 -23.067 -14.412  1.00 52.73           C
ATOM   2477  O   GLY A 372      -2.300 -23.169 -14.754  1.00 52.73           O
ATOM   2478  N   ALA A 373      -0.700 -23.383 -13.166  1.00 54.42           N
ATOM   2479  CA  ALA A 373      -1.643 -23.847 -12.182  1.00 54.42           C
ATOM   2480  CB  ALA A 373      -1.616 -25.371 -11.976  1.00 54.42           C
ATOM   2481  C   ALA A 373      -1.302 -23.213 -10.863  1.00 54.42           C
ATOM   2482  O   ALA A 373      -0.152 -22.875 -10.595  1.00 54.42           O
ATOM   2483  N   PRO A 374      -2.277 -23.052 -10.010  1.00 82.52           N
ATOM   2484  CA  PRO A 374      -2.017 -22.392  -8.760  1.00 82.52           C
ATOM   2485  CD  PRO A 374      -3.640 -22.833 -10.465  1.00 82.52           C
ATOM   2486  CB  PRO A 374      -3.388 -22.112  -8.149  1.00 82.52           C
ATOM   2487  CG  PRO A 374      -4.299 -21.957  -9.383  1.00 82.52           C
ATOM   2488  C   PRO A 374      -1.068 -23.139  -7.874  1.00 82.52           C
ATOM   2489  O   PRO A 374      -1.262 -24.333  -7.653  1.00 82.52           O
ATOM   2490  N   LEU A 375      -0.059 -22.431  -7.320  1.00 61.14           N
ATOM   2491  CA  LEU A 375       0.940 -23.066  -6.509  1.00 61.14           C
ATOM   2492  CB  LEU A 375       2.364 -22.781  -7.021  1.00 61.14           C
ATOM   2493  CG  LEU A 375       3.488 -23.435  -6.199  1.00 61.14           C
ATOM   2494  CD1 LEU A 375       3.432 -24.967  -6.302  1.00 61.14           C
ATOM   2495  CD2 LEU A 375       4.862 -22.861  -6.587  1.00 61.14           C
ATOM   2496  C   LEU A 375       0.855 -22.540  -5.108  1.00 61.14           C
ATOM   2497  O   LEU A 375       0.766 -21.334  -4.887  1.00 61.14           O
ATOM   2498  N   ARG A 376       0.874 -23.461  -4.122  1.00 77.26           N
ATOM   2499  CA  ARG A 376       0.862 -23.090  -2.733  1.00 77.26           C
ATOM   2500  CB  ARG A 376      -0.370 -23.583  -1.951  1.00 77.26           C
ATOM   2501  CG  ARG A 376      -1.689 -22.960  -2.414  1.00 77.26           C
ATOM   2502  CD  ARG A 376      -2.848 -23.176  -1.438  1.00 77.26           C
ATOM   2503  NE  ARG A 376      -2.699 -22.173  -0.345  1.00 77.26           N
ATOM   2504  CZ  ARG A 376      -2.027 -22.495   0.799  1.00 77.26           C
ATOM   2505  NH1 ARG A 376      -1.532 -23.755   0.971  1.00 77.26           N
ATOM   2506  NH2 ARG A 376      -1.854 -21.556   1.775  1.00 77.26           N
ATOM   2507  C   ARG A 376       2.059 -23.744  -2.113  1.00 77.26           C
ATOM   2508  O   ARG A 376       2.491 -24.809  -2.552  1.00 77.26           O
ATOM   2509  N   PRO A 377       2.611 -23.126  -1.104  1.00 80.02           N
ATOM   2510  CA  PRO A 377       3.806 -23.619  -0.472  1.00 80.02           C
ATOM   2511  CD  PRO A 377       1.850 -22.256  -0.224  1.00 80.02           C
ATOM   2512  CB  PRO A 377       4.038 -22.705   0.726  1.00 80.02           C
ATOM   2513  CG  PRO A 377       2.608 -22.283   1.116  1.00 80.02           C
ATOM   2514  C   PRO A 377       3.637 -25.034  -0.034  1.00 80.02           C
ATOM   2515  O   PRO A 377       2.629 -25.339   0.602  1.00 80.02           O
ATOM   2516  N   ASN A 378       4.602 -25.920  -0.362  1.00125.16           N
ATOM   2517  CA  ASN A 378       4.460 -27.254   0.131  1.00125.16           C
ATOM   2518  CB  ASN A 378       3.447 -28.098  -0.662  1.00125.16           C
ATOM   2519  CG  ASN A 378       3.935 -28.191  -2.100  1.00125.16           C
ATOM   2520  OD1 ASN A 378       4.157 -27.177  -2.758  1.00125.16           O
ATOM   2521  ND2 ASN A 378       4.112 -29.443  -2.602  1.00125.16           N
ATOM   2522  C   ASN A 378       5.769 -27.977   0.088  1.00125.16           C
ATOM   2523  O   ASN A 378       6.439 -28.034  -0.943  1.00125.16           O
ATOM   2524  N   GLY A 379       6.208 -28.456   1.266  1.00168.82           N
ATOM   2525  CA  GLY A 379       7.284 -29.395   1.395  1.00168.82           C
ATOM   2526  C   GLY A 379       8.593 -28.754   1.086  1.00168.82           C
ATOM   2527  O   GLY A 379       9.246 -28.163   1.944  1.00168.82           O
ATOM   2528  N   ARG A 380       8.998 -28.894  -0.192  1.00133.43           N
ATOM   2529  CA  ARG A 380      10.243 -28.398  -0.694  1.00133.43           C
ATOM   2530  CB  ARG A 380      10.553 -28.867  -2.129  1.00133.43           C
ATOM   2531  CG  ARG A 380      10.834 -30.361  -2.300  1.00133.43           C
ATOM   2532  CD  ARG A 380       9.598 -31.259  -2.213  1.00133.43           C
ATOM   2533  NE  ARG A 380      10.020 -32.614  -2.664  1.00133.43           N
ATOM   2534  CZ  ARG A 380       9.308 -33.723  -2.306  1.00133.43           C
ATOM   2535  NH1 ARG A 380       8.201 -33.602  -1.518  1.00133.43           N
ATOM   2536  NH2 ARG A 380       9.708 -34.954  -2.735  1.00133.43           N
ATOM   2537  C   ARG A 380      10.226 -26.911  -0.775  1.00133.43           C
ATOM   2538  O   ARG A 380      11.196 -26.249  -0.405  1.00133.43           O
ATOM   2539  N   VAL A 381       9.101 -26.343  -1.248  1.00105.46           N
ATOM   2540  CA  VAL A 381       9.140 -24.947  -1.556  1.00105.46           C
ATOM   2541  CB  VAL A 381       8.541 -24.625  -2.895  1.00105.46           C
ATOM   2542  CG1 VAL A 381       7.013 -24.767  -2.803  1.00105.46           C
ATOM   2543  CG2 VAL A 381       9.021 -23.233  -3.330  1.00105.46           C
ATOM   2544  C   VAL A 381       8.411 -24.151  -0.536  1.00105.46           C
ATOM   2545  O   VAL A 381       7.380 -24.565  -0.008  1.00105.46           O
ATOM   2546  N   LYS A 382       8.974 -22.969  -0.223  1.00144.42           N
ATOM   2547  CA  LYS A 382       8.346 -22.065   0.686  1.00144.42           C
ATOM   2548  CB  LYS A 382       9.295 -21.478   1.748  1.00144.42           C
ATOM   2549  CG  LYS A 382       9.807 -22.507   2.757  1.00144.42           C
ATOM   2550  CD  LYS A 382       8.702 -23.170   3.584  1.00144.42           C
ATOM   2551  CE  LYS A 382       8.346 -22.412   4.865  1.00144.42           C
ATOM   2552  NZ  LYS A 382       7.269 -23.125   5.589  1.00144.42           N
ATOM   2553  C   LYS A 382       7.872 -20.927  -0.146  1.00144.42           C
ATOM   2554  O   LYS A 382       8.556 -20.485  -1.069  1.00144.42           O
ATOM   2555  N   VAL A 383       6.654 -20.436   0.132  1.00102.68           N
ATOM   2556  CA  VAL A 383       6.214 -19.322  -0.640  1.00102.68           C
ATOM   2557  CB  VAL A 383       5.095 -19.644  -1.582  1.00102.68           C
ATOM   2558  CG1 VAL A 383       3.835 -19.972  -0.765  1.00102.68           C
ATOM   2559  CG2 VAL A 383       4.925 -18.462  -2.545  1.00102.68           C
ATOM   2560  C   VAL A 383       5.722 -18.288   0.307  1.00102.68           C
ATOM   2561  O   VAL A 383       5.083 -18.603   1.309  1.00102.68           O
ATOM   2562  N   GLN A 384       6.033 -17.007   0.031  1.00117.21           N
ATOM   2563  CA  GLN A 384       5.453 -16.031   0.892  1.00117.21           C
ATOM   2564  CB  GLN A 384       6.139 -14.653   0.907  1.00117.21           C
ATOM   2565  CG  GLN A 384       7.466 -14.601   1.661  1.00117.21           C
ATOM   2566  CD  GLN A 384       7.973 -13.169   1.565  1.00117.21           C
ATOM   2567  OE1 GLN A 384       7.182 -12.230   1.496  1.00117.21           O
ATOM   2568  NE2 GLN A 384       9.322 -12.991   1.559  1.00117.21           N
ATOM   2569  C   GLN A 384       4.108 -15.812   0.321  1.00117.21           C
ATOM   2570  O   GLN A 384       3.976 -15.093  -0.671  1.00117.21           O
ATOM   2571  N   GLY A 385       3.102 -16.471   0.934  1.00 52.02           N
ATOM   2572  CA  GLY A 385       1.742 -16.344   0.512  1.00 52.02           C
ATOM   2573  C   GLY A 385       1.341 -14.977   0.916  1.00 52.02           C
ATOM   2574  O   GLY A 385       1.695 -14.507   1.996  1.00 52.02           O
ATOM   2575  N   GLY A 386       0.582 -14.292   0.046  1.00 24.38           N
ATOM   2576  CA  GLY A 386       0.262 -12.937   0.356  1.00 24.38           C
ATOM   2577  C   GLY A 386       1.534 -12.195   0.124  1.00 24.38           C
ATOM   2578  O   GLY A 386       1.681 -11.039   0.518  1.00 24.38           O
ATOM   2579  N   GLY A 387       2.494 -12.871  -0.540  1.00111.68           N
ATOM   2580  CA  GLY A 387       3.767 -12.296  -0.815  1.00111.68           C
ATOM   2581  C   GLY A 387       4.154 -12.702  -2.193  1.00111.68           C
ATOM   2582  O   GLY A 387       3.349 -13.215  -2.969  1.00111.68           O
ATOM   2583  N   GLY A 388       5.449 -12.562  -2.502  1.00166.61           N
ATOM   2584  CA  GLY A 388       5.890 -12.867  -3.820  1.00166.61           C
ATOM   2585  C   GLY A 388       7.347 -13.104  -3.700  1.00166.61           C
ATOM   2586  O   GLY A 388       8.192 -12.322  -4.136  1.00166.61           O
ATOM   2587  N   SER A 389       7.646 -14.263  -3.086  1.00113.13           N
ATOM   2588  CA  SER A 389       8.981 -14.734  -2.943  1.00113.13           C
ATOM   2589  CB  SER A 389       9.636 -14.393  -1.595  1.00113.13           C
ATOM   2590  OG  SER A 389       9.042 -15.162  -0.561  1.00113.13           O
ATOM   2591  C   SER A 389       8.880 -16.216  -3.020  1.00113.13           C
ATOM   2592  O   SER A 389       8.031 -16.828  -2.370  1.00113.13           O
ATOM   2593  N   LEU A 390       9.738 -16.837  -3.844  1.00 69.72           N
ATOM   2594  CA  LEU A 390       9.694 -18.259  -3.930  1.00 69.72           C
ATOM   2595  CB  LEU A 390       9.466 -18.747  -5.371  1.00 69.72           C
ATOM   2596  CG  LEU A 390       9.118 -20.238  -5.495  1.00 69.72           C
ATOM   2597  CD1 LEU A 390       7.783 -20.551  -4.798  1.00 69.72           C
ATOM   2598  CD2 LEU A 390       9.121 -20.676  -6.968  1.00 69.72           C
ATOM   2599  C   LEU A 390      11.034 -18.716  -3.464  1.00 69.72           C
ATOM   2600  O   LEU A 390      12.047 -18.465  -4.116  1.00 69.72           O
ATOM   2601  N   VAL A 391      11.080 -19.387  -2.299  1.00 35.25           N
ATOM   2602  CA  VAL A 391      12.347 -19.823  -1.794  1.00 35.25           C
ATOM   2603  CB  VAL A 391      12.564 -19.492  -0.346  1.00 35.25           C
ATOM   2604  CG1 VAL A 391      13.902 -20.105   0.099  1.00 35.25           C
ATOM   2605  CG2 VAL A 391      12.481 -17.966  -0.170  1.00 35.25           C
ATOM   2606  C   VAL A 391      12.373 -21.307  -1.902  1.00 35.25           C
ATOM   2607  O   VAL A 391      11.439 -21.988  -1.482  1.00 35.25           O
ATOM   2608  N   ILE A 392      13.453 -21.859  -2.479  1.00 85.01           N
ATOM   2609  CA  ILE A 392      13.474 -23.284  -2.564  1.00 85.01           C
ATOM   2610  CB  ILE A 392      13.827 -23.825  -3.916  1.00 85.01           C
ATOM   2611  CG2 ILE A 392      13.833 -25.358  -3.791  1.00 85.01           C
ATOM   2612  CG1 ILE A 392      12.840 -23.320  -4.982  1.00 85.01           C
ATOM   2613  CD1 ILE A 392      12.959 -21.823  -5.267  1.00 85.01           C
ATOM   2614  C   ILE A 392      14.506 -23.772  -1.610  1.00 85.01           C
ATOM   2615  O   ILE A 392      15.688 -23.454  -1.738  1.00 85.01           O
ATOM   2616  N   THR A 393      14.082 -24.562  -0.605  1.00134.05           N
ATOM   2617  CA  THR A 393      15.086 -25.058   0.280  1.00134.05           C
ATOM   2618  CB  THR A 393      14.644 -25.226   1.715  1.00134.05           C
ATOM   2619  OG1 THR A 393      15.744 -25.644   2.510  1.00134.05           O
ATOM   2620  CG2 THR A 393      13.475 -26.220   1.828  1.00134.05           C
ATOM   2621  C   THR A 393      15.529 -26.361  -0.301  1.00134.05           C
ATOM   2622  O   THR A 393      14.799 -27.350  -0.276  1.00134.05           O
ATOM   2623  N   GLN A 394      16.762 -26.346  -0.852  1.00152.30           N
ATOM   2624  CA  GLN A 394      17.433 -27.415  -1.547  1.00152.30           C
ATOM   2625  CB  GLN A 394      17.752 -28.665  -0.700  1.00152.30           C
ATOM   2626  CG  GLN A 394      16.528 -29.465  -0.250  1.00152.30           C
ATOM   2627  CD  GLN A 394      17.006 -30.667   0.549  1.00152.30           C
ATOM   2628  OE1 GLN A 394      16.450 -31.759   0.440  1.00152.30           O
ATOM   2629  NE2 GLN A 394      18.063 -30.464   1.381  1.00152.30           N
ATOM   2630  C   GLN A 394      16.604 -27.836  -2.722  1.00152.30           C
ATOM   2631  O   GLN A 394      15.425 -28.153  -2.587  1.00152.30           O
ATOM   2632  N   ILE A 395      17.202 -27.889  -3.932  1.00182.05           N
ATOM   2633  CA  ILE A 395      16.325 -28.217  -5.018  1.00182.05           C
ATOM   2634  CB  ILE A 395      16.323 -27.298  -6.216  1.00182.05           C
ATOM   2635  CG2 ILE A 395      16.002 -25.883  -5.713  1.00182.05           C
ATOM   2636  CG1 ILE A 395      17.629 -27.362  -7.011  1.00182.05           C
ATOM   2637  CD1 ILE A 395      18.817 -26.793  -6.257  1.00182.05           C
ATOM   2638  C   ILE A 395      16.599 -29.587  -5.540  1.00182.05           C
ATOM   2639  O   ILE A 395      17.733 -30.067  -5.548  1.00182.05           O
ATOM   2640  N   GLY A 396      15.502 -30.278  -5.911  1.00 34.20           N
ATOM   2641  CA  GLY A 396      15.567 -31.567  -6.530  1.00 34.20           C
ATOM   2642  C   GLY A 396      15.337 -31.376  -7.997  1.00 34.20           C
ATOM   2643  O   GLY A 396      15.232 -30.252  -8.487  1.00 34.20           O
ATOM   2644  N   LEU A 397      15.266 -32.500  -8.736  1.00 56.94           N
ATOM   2645  CA  LEU A 397      14.988 -32.524 -10.146  1.00 56.94           C
ATOM   2646  CB  LEU A 397      15.194 -33.903 -10.794  1.00 56.94           C
ATOM   2647  CG  LEU A 397      16.671 -34.320 -10.903  1.00 56.94           C
ATOM   2648  CD1 LEU A 397      16.813 -35.702 -11.560  1.00 56.94           C
ATOM   2649  CD2 LEU A 397      17.498 -33.238 -11.618  1.00 56.94           C
ATOM   2650  C   LEU A 397      13.561 -32.137 -10.367  1.00 56.94           C
ATOM   2651  O   LEU A 397      13.210 -31.567 -11.399  1.00 56.94           O
ATOM   2652  N   GLN A 398      12.703 -32.431  -9.377  1.00124.73           N
ATOM   2653  CA  GLN A 398      11.284 -32.248  -9.479  1.00124.73           C
ATOM   2654  CB  GLN A 398      10.552 -32.562  -8.163  1.00124.73           C
ATOM   2655  CG  GLN A 398      10.882 -33.943  -7.592  1.00124.73           C
ATOM   2656  CD  GLN A 398      10.822 -34.958  -8.723  1.00124.73           C
ATOM   2657  OE1 GLN A 398      11.675 -34.961  -9.609  1.00124.73           O
ATOM   2658  NE2 GLN A 398       9.795 -35.849  -8.693  1.00124.73           N
ATOM   2659  C   GLN A 398      11.011 -30.815  -9.797  1.00124.73           C
ATOM   2660  O   GLN A 398       9.967 -30.490 -10.353  1.00124.73           O
ATOM   2661  N   ASP A 399      11.918 -29.922  -9.377  1.00 75.62           N
ATOM   2662  CA  ASP A 399      11.822 -28.500  -9.542  1.00 75.62           C
ATOM   2663  CB  ASP A 399      12.874 -27.755  -8.709  1.00 75.62           C
ATOM   2664  CG  ASP A 399      12.466 -27.916  -7.252  1.00 75.62           C
ATOM   2665  OD1 ASP A 399      11.279 -28.265  -7.007  1.00 75.62           O
ATOM   2666  OD2 ASP A 399      13.330 -27.691  -6.365  1.00 75.62           O
ATOM   2667  C   ASP A 399      11.960 -28.054 -10.966  1.00 75.62           C
ATOM   2668  O   ASP A 399      11.425 -27.004 -11.321  1.00 75.62           O
ATOM   2669  N   ALA A 400      12.713 -28.788 -11.812  1.00 51.73           N
ATOM   2670  CA  ALA A 400      12.884 -28.318 -13.159  1.00 51.73           C
ATOM   2671  CB  ALA A 400      13.721 -29.266 -14.036  1.00 51.73           C
ATOM   2672  C   ALA A 400      11.528 -28.186 -13.781  1.00 51.73           C
ATOM   2673  O   ALA A 400      10.803 -29.165 -13.948  1.00 51.73           O
ATOM   2674  N   GLY A 401      11.159 -26.951 -14.172  1.00 33.03           N
ATOM   2675  CA  GLY A 401       9.857 -26.750 -14.732  1.00 33.03           C
ATOM   2676  C   GLY A 401       9.687 -25.293 -15.011  1.00 33.03           C
ATOM   2677  O   GLY A 401      10.625 -24.508 -14.882  1.00 33.03           O
ATOM   2678  N   TYR A 402       8.453 -24.894 -15.380  1.00109.51           N
ATOM   2679  CA  TYR A 402       8.193 -23.520 -15.689  1.00109.51           C
ATOM   2680  CB  TYR A 402       7.304 -23.305 -16.929  1.00109.51           C
ATOM   2681  CG  TYR A 402       8.068 -23.670 -18.155  1.00109.51           C
ATOM   2682  CD1 TYR A 402       8.118 -24.970 -18.606  1.00109.51           C
ATOM   2683  CD2 TYR A 402       8.735 -22.694 -18.861  1.00109.51           C
ATOM   2684  CE1 TYR A 402       8.824 -25.288 -19.743  1.00109.51           C
ATOM   2685  CE2 TYR A 402       9.443 -23.006 -19.997  1.00109.51           C
ATOM   2686  CZ  TYR A 402       9.488 -24.305 -20.440  1.00109.51           C
ATOM   2687  OH  TYR A 402      10.213 -24.626 -21.607  1.00109.51           O
ATOM   2688  C   TYR A 402       7.452 -22.935 -14.535  1.00109.51           C
ATOM   2689  O   TYR A 402       6.557 -23.563 -13.971  1.00109.51           O
ATOM   2690  N   TYR A 403       7.850 -21.710 -14.138  1.00 66.52           N
ATOM   2691  CA  TYR A 403       7.234 -21.049 -13.024  1.00 66.52           C
ATOM   2692  CB  TYR A 403       8.168 -20.829 -11.822  1.00 66.52           C
ATOM   2693  CG  TYR A 403       8.563 -22.140 -11.241  1.00 66.52           C
ATOM   2694  CD1 TYR A 403       9.604 -22.858 -11.782  1.00 66.52           C
ATOM   2695  CD2 TYR A 403       7.898 -22.643 -10.146  1.00 66.52           C
ATOM   2696  CE1 TYR A 403       9.975 -24.066 -11.241  1.00 66.52           C
ATOM   2697  CE2 TYR A 403       8.265 -23.851  -9.601  1.00 66.52           C
ATOM   2698  CZ  TYR A 403       9.304 -24.563 -10.151  1.00 66.52           C
ATOM   2699  OH  TYR A 403       9.685 -25.802  -9.596  1.00 66.52           O
ATOM   2700  C   TYR A 403       6.849 -19.671 -13.452  1.00 66.52           C
ATOM   2701  O   TYR A 403       7.483 -19.073 -14.320  1.00 66.52           O
ATOM   2702  N   GLN A 404       5.775 -19.132 -12.844  1.00 56.22           N
ATOM   2703  CA  GLN A 404       5.357 -17.803 -13.172  1.00 56.22           C
ATOM   2704  CB  GLN A 404       4.214 -17.756 -14.196  1.00 56.22           C
ATOM   2705  CG  GLN A 404       4.601 -18.293 -15.575  1.00 56.22           C
ATOM   2706  CD  GLN A 404       3.374 -18.184 -16.467  1.00 56.22           C
ATOM   2707  OE1 GLN A 404       2.287 -17.838 -16.008  1.00 56.22           O
ATOM   2708  NE2 GLN A 404       3.546 -18.489 -17.779  1.00 56.22           N
ATOM   2709  C   GLN A 404       4.835 -17.154 -11.932  1.00 56.22           C
ATOM   2710  O   GLN A 404       4.330 -17.822 -11.030  1.00 56.22           O
ATOM   2711  N   CYS A 405       4.977 -15.815 -11.842  1.00 63.45           N
ATOM   2712  CA  CYS A 405       4.369 -15.126 -10.745  1.00 63.45           C
ATOM   2713  CB  CYS A 405       5.305 -14.231  -9.917  1.00 63.45           C
ATOM   2714  SG  CYS A 405       6.037 -12.872 -10.860  1.00 63.45           S
ATOM   2715  C   CYS A 405       3.287 -14.298 -11.344  1.00 63.45           C
ATOM   2716  O   CYS A 405       3.438 -13.751 -12.438  1.00 63.45           O
ATOM   2717  N   VAL A 406       2.137 -14.220 -10.654  1.00 79.89           N
ATOM   2718  CA  VAL A 406       1.047 -13.502 -11.230  1.00 79.89           C
ATOM   2719  CB  VAL A 406      -0.136 -14.383 -11.505  1.00 79.89           C
ATOM   2720  CG1 VAL A 406      -1.262 -13.533 -12.110  1.00 79.89           C
ATOM   2721  CG2 VAL A 406       0.322 -15.542 -12.404  1.00 79.89           C
ATOM   2722  C   VAL A 406       0.606 -12.457 -10.269  1.00 79.89           C
ATOM   2723  O   VAL A 406       0.192 -12.762  -9.152  1.00 79.89           O
ATOM   2724  N   ALA A 407       0.668 -11.185 -10.699  1.00 59.66           N
ATOM   2725  CA  ALA A 407       0.205 -10.124  -9.860  1.00 59.66           C
ATOM   2726  CB  ALA A 407       1.028  -8.831  -9.983  1.00 59.66           C
ATOM   2727  C   ALA A 407      -1.168  -9.830 -10.350  1.00 59.66           C
ATOM   2728  O   ALA A 407      -1.372  -9.648 -11.551  1.00 59.66           O
ATOM   2729  N   GLU A 408      -2.148  -9.793  -9.425  1.00137.67           N
ATOM   2730  CA  GLU A 408      -3.503  -9.617  -9.842  1.00137.67           C
ATOM   2731  CB  GLU A 408      -4.342 -10.909  -9.820  1.00137.67           C
ATOM   2732  CG  GLU A 408      -3.918 -11.993 -10.807  1.00137.67           C
ATOM   2733  CD  GLU A 408      -4.873 -13.165 -10.619  1.00137.67           C
ATOM   2734  OE1 GLU A 408      -5.881 -12.991  -9.883  1.00137.67           O
ATOM   2735  OE2 GLU A 408      -4.609 -14.249 -11.207  1.00137.67           O
ATOM   2736  C   GLU A 408      -4.195  -8.732  -8.880  1.00137.67           C
ATOM   2737  O   GLU A 408      -3.903  -8.686  -7.686  1.00137.67           O
ATOM   2738  N   ASN A 409      -5.185  -8.037  -9.437  1.00203.83           N
ATOM   2739  CA  ASN A 409      -6.017  -7.093  -8.794  1.00203.83           C
ATOM   2740  CB  ASN A 409      -5.525  -5.693  -9.218  1.00203.83           C
ATOM   2741  CG  ASN A 409      -6.127  -4.539  -8.447  1.00203.83           C
ATOM   2742  OD1 ASN A 409      -7.337  -4.390  -8.317  1.00203.83           O
ATOM   2743  ND2 ASN A 409      -5.233  -3.646  -7.949  1.00203.83           N
ATOM   2744  C   ASN A 409      -7.329  -7.362  -9.455  1.00203.83           C
ATOM   2745  O   ASN A 409      -7.438  -8.273 -10.273  1.00203.83           O
ATOM   2746  N   SER A 410      -8.394  -6.642  -9.097  1.00 71.61           N
ATOM   2747  CA  SER A 410      -9.573  -6.891  -9.861  1.00 71.61           C
ATOM   2748  CB  SER A 410     -10.813  -6.180  -9.296  1.00 71.61           C
ATOM   2749  OG  SER A 410     -10.652  -4.773  -9.396  1.00 71.61           O
ATOM   2750  C   SER A 410      -9.320  -6.325 -11.231  1.00 71.61           C
ATOM   2751  O   SER A 410      -9.885  -6.790 -12.219  1.00 71.61           O
ATOM   2752  N   ALA A 411      -8.462  -5.281 -11.295  1.00 83.29           N
ATOM   2753  CA  ALA A 411      -8.173  -4.511 -12.481  1.00 83.29           C
ATOM   2754  CB  ALA A 411      -7.322  -3.265 -12.175  1.00 83.29           C
ATOM   2755  C   ALA A 411      -7.460  -5.259 -13.552  1.00 83.29           C
ATOM   2756  O   ALA A 411      -7.846  -5.169 -14.715  1.00 83.29           O
ATOM   2757  N   GLY A 412      -6.401  -6.017 -13.224  1.00 38.19           N
ATOM   2758  CA  GLY A 412      -5.719  -6.637 -14.322  1.00 38.19           C
ATOM   2759  C   GLY A 412      -4.768  -7.653 -13.799  1.00 38.19           C
ATOM   2760  O   GLY A 412      -4.516  -7.737 -12.597  1.00 38.19           O
ATOM   2761  N   MET A 413      -4.221  -8.465 -14.726  1.00150.37           N
ATOM   2762  CA  MET A 413      -3.289  -9.479 -14.353  1.00150.37           C
ATOM   2763  CB  MET A 413      -3.822 -10.912 -14.537  1.00150.37           C
ATOM   2764  CG  MET A 413      -4.976 -11.289 -13.607  1.00150.37           C
ATOM   2765  SD  MET A 413      -6.557 -10.475 -13.981  1.00150.37           S
ATOM   2766  CE  MET A 413      -7.530 -11.515 -12.853  1.00150.37           C
ATOM   2767  C   MET A 413      -2.100  -9.359 -15.251  1.00150.37           C
ATOM   2768  O   MET A 413      -2.229  -9.268 -16.472  1.00150.37           O
ATOM   2769  N   ALA A 414      -0.896  -9.368 -14.649  1.00 71.53           N
ATOM   2770  CA  ALA A 414       0.314  -9.295 -15.411  1.00 71.53           C
ATOM   2771  CB  ALA A 414       1.219  -8.114 -15.022  1.00 71.53           C
ATOM   2772  C   ALA A 414       1.060 -10.556 -15.113  1.00 71.53           C
ATOM   2773  O   ALA A 414       0.895 -11.141 -14.043  1.00 71.53           O
ATOM   2774  N   CYS A 415       1.884 -11.033 -16.067  1.00 59.34           N
ATOM   2775  CA  CYS A 415       2.563 -12.272 -15.820  1.00 59.34           C
ATOM   2776  CB  CYS A 415       2.048 -13.433 -16.690  1.00 59.34           C
ATOM   2777  SG  CYS A 415       0.322 -13.868 -16.320  1.00 59.34           S
ATOM   2778  C   CYS A 415       4.026 -12.131 -16.101  1.00 59.34           C
ATOM   2779  O   CYS A 415       4.447 -11.328 -16.932  1.00 59.34           O
ATOM   2780  N   ALA A 416       4.841 -12.911 -15.360  1.00 59.51           N
ATOM   2781  CA  ALA A 416       6.261 -12.964 -15.575  1.00 59.51           C
ATOM   2782  CB  ALA A 416       7.069 -12.171 -14.535  1.00 59.51           C
ATOM   2783  C   ALA A 416       6.641 -14.407 -15.419  1.00 59.51           C
ATOM   2784  O   ALA A 416       6.274 -15.033 -14.426  1.00 59.51           O
ATOM   2785  N   ALA A 417       7.420 -14.968 -16.372  1.00 48.49           N
ATOM   2786  CA  ALA A 417       7.710 -16.376 -16.304  1.00 48.49           C
ATOM   2787  CB  ALA A 417       6.937 -17.206 -17.343  1.00 48.49           C
ATOM   2788  C   ALA A 417       9.163 -16.619 -16.549  1.00 48.49           C
ATOM   2789  O   ALA A 417       9.864 -15.780 -17.113  1.00 48.49           O
ATOM   2790  N   ALA A 418       9.649 -17.792 -16.086  1.00 46.67           N
ATOM   2791  CA  ALA A 418      11.019 -18.175 -16.271  1.00 46.67           C
ATOM   2792  CB  ALA A 418      11.959 -17.642 -15.174  1.00 46.67           C
ATOM   2793  C   ALA A 418      11.085 -19.670 -16.219  1.00 46.67           C
ATOM   2794  O   ALA A 418      10.166 -20.330 -15.739  1.00 46.67           O
ATOM   2795  N   SER A 419      12.189 -20.247 -16.735  1.00 37.71           N
ATOM   2796  CA  SER A 419      12.324 -21.674 -16.713  1.00 37.71           C
ATOM   2797  CB  SER A 419      12.725 -22.282 -18.069  1.00 37.71           C
ATOM   2798  OG  SER A 419      14.024 -21.841 -18.440  1.00 37.71           O
ATOM   2799  C   SER A 419      13.402 -22.013 -15.740  1.00 37.71           C
ATOM   2800  O   SER A 419      14.434 -21.346 -15.675  1.00 37.71           O
ATOM   2801  N   LEU A 420      13.165 -23.067 -14.937  1.00 50.98           N
ATOM   2802  CA  LEU A 420      14.140 -23.491 -13.979  1.00 50.98           C
ATOM   2803  CB  LEU A 420      13.547 -23.737 -12.581  1.00 50.98           C
ATOM   2804  CG  LEU A 420      14.576 -24.203 -11.536  1.00 50.98           C
ATOM   2805  CD1 LEU A 420      15.671 -23.151 -11.307  1.00 50.98           C
ATOM   2806  CD2 LEU A 420      13.877 -24.631 -10.234  1.00 50.98           C
ATOM   2807  C   LEU A 420      14.704 -24.783 -14.466  1.00 50.98           C
ATOM   2808  O   LEU A 420      13.965 -25.700 -14.821  1.00 50.98           O
ATOM   2809  N   ALA A 421      16.046 -24.873 -14.534  1.00 42.05           N
ATOM   2810  CA  ALA A 421      16.631 -26.112 -14.947  1.00 42.05           C
ATOM   2811  CB  ALA A 421      17.418 -26.010 -16.264  1.00 42.05           C
ATOM   2812  C   ALA A 421      17.604 -26.519 -13.889  1.00 42.05           C
ATOM   2813  O   ALA A 421      18.591 -25.830 -13.638  1.00 42.05           O
ATOM   2814  N   VAL A 422      17.355 -27.679 -13.254  1.00 82.93           N
ATOM   2815  CA  VAL A 422      18.256 -28.151 -12.245  1.00 82.93           C
ATOM   2816  CB  VAL A 422      17.581 -28.871 -11.111  1.00 82.93           C
ATOM   2817  CG1 VAL A 422      16.749 -27.853 -10.314  1.00 82.93           C
ATOM   2818  CG2 VAL A 422      16.738 -30.025 -11.678  1.00 82.93           C
ATOM   2819  C   VAL A 422      19.219 -29.119 -12.923  1.00 82.93           C
ATOM   2820  O   VAL A 422      18.736 -30.097 -13.555  1.00 82.93           O
ATOM   2821  OXT VAL A 422      20.452 -28.890 -12.821  1.00 82.93           O
TER    2822      VAL A 422
END
