# Supplementary material for: Proteome-wide prediction of targets for aspirin: new insight into the molecular mechanism of aspirin
Source: PeerJ. 2016 Mar 10;4:e1791. doi: 10.7717/peerj.1791 (PMC4793309; doi:10.7717/peerj.1791)
Supplement: File S1 — The raw data contains all strucures of the identified 79 proteins. The Protocols show how to prepare protein strucure and run CDOCKER. [file peerj-04-1791-s004.zip › 79_protein_strucures/NP_073730.3_64-195_40.164.pdb]

EXPDTA    THEORETICAL MODEL, MODELLER 9v7 2009/10/06 21:18:48
REMARK   6 MODELLER OBJECTIVE FUNCTION:       872.7554
REMARK   6 MODELLER BEST TEMPLATE % SEQ ID:  40.164
ATOM      1  N   SER A  64      38.800  54.045  38.127  1.00 68.35           N
ATOM      2  CA  SER A  64      38.509  52.953  39.080  1.00 68.35           C
ATOM      3  CB  SER A  64      39.435  53.044  40.305  1.00 68.35           C
ATOM      4  OG  SER A  64      40.791  52.921  39.905  1.00 68.35           O
ATOM      5  C   SER A  64      37.101  53.037  39.571  1.00 68.35           C
ATOM      6  O   SER A  64      36.447  54.072  39.461  1.00 68.35           O
ATOM      7  N   LEU A  65      36.596  51.925  40.133  1.00 90.18           N
ATOM      8  CA  LEU A  65      35.249  51.909  40.620  1.00 90.18           C
ATOM      9  CB  LEU A  65      34.837  50.528  41.183  1.00 90.18           C
ATOM     10  CG  LEU A  65      33.331  50.317  41.491  1.00 90.18           C
ATOM     11  CD1 LEU A  65      33.106  48.967  42.188  1.00 90.18           C
ATOM     12  CD2 LEU A  65      32.694  51.464  42.285  1.00 90.18           C
ATOM     13  C   LEU A  65      35.191  52.900  41.739  1.00 90.18           C
ATOM     14  O   LEU A  65      34.247  53.684  41.838  1.00 90.18           O
ATOM     15  N   LEU A  66      36.220  52.907  42.606  1.00 92.65           N
ATOM     16  CA  LEU A  66      36.199  53.788  43.735  1.00 92.65           C
ATOM     17  CB  LEU A  66      37.431  53.664  44.651  1.00 92.65           C
ATOM     18  CG  LEU A  66      37.512  52.346  45.445  1.00 92.65           C
ATOM     19  CD1 LEU A  66      37.720  51.138  44.522  1.00 92.65           C
ATOM     20  CD2 LEU A  66      38.574  52.428  46.553  1.00 92.65           C
ATOM     21  C   LEU A  66      36.168  55.197  43.244  1.00 92.65           C
ATOM     22  O   LEU A  66      35.459  56.034  43.798  1.00 92.65           O
ATOM     23  N   ASN A  67      36.942  55.497  42.189  1.00 51.25           N
ATOM     24  CA  ASN A  67      37.016  56.835  41.678  1.00 51.25           C
ATOM     25  CB  ASN A  67      38.028  56.977  40.530  1.00 51.25           C
ATOM     26  CG  ASN A  67      39.422  56.851  41.124  1.00 51.25           C
ATOM     27  OD1 ASN A  67      40.175  55.938  40.788  1.00 51.25           O
ATOM     28  ND2 ASN A  67      39.779  57.797  42.032  1.00 51.25           N
ATOM     29  C   ASN A  67      35.680  57.240  41.148  1.00 51.25           C
ATOM     30  O   ASN A  67      35.250  58.377  41.342  1.00 51.25           O
ATOM     31  N   LEU A  68      34.981  56.312  40.470  1.00 49.76           N
ATOM     32  CA  LEU A  68      33.712  56.626  39.889  1.00 49.76           C
ATOM     33  CB  LEU A  68      33.069  55.402  39.208  1.00 49.76           C
ATOM     34  CG  LEU A  68      31.684  55.669  38.588  1.00 49.76           C
ATOM     35  CD1 LEU A  68      31.771  56.652  37.410  1.00 49.76           C
ATOM     36  CD2 LEU A  68      30.976  54.354  38.221  1.00 49.76           C
ATOM     37  C   LEU A  68      32.799  57.049  40.995  1.00 49.76           C
ATOM     38  O   LEU A  68      32.108  58.062  40.886  1.00 49.76           O
ATOM     39  N   LYS A  69      32.811  56.300  42.113  1.00 96.00           N
ATOM     40  CA  LYS A  69      31.925  56.570  43.209  1.00 96.00           C
ATOM     41  CB  LYS A  69      32.098  55.606  44.398  1.00 96.00           C
ATOM     42  CG  LYS A  69      31.835  54.132  44.076  1.00 96.00           C
ATOM     43  CD  LYS A  69      30.463  53.859  43.456  1.00 96.00           C
ATOM     44  CE  LYS A  69      30.111  52.371  43.373  1.00 96.00           C
ATOM     45  NZ  LYS A  69      29.067  52.149  42.348  1.00 96.00           N
ATOM     46  C   LYS A  69      32.210  57.939  43.740  1.00 96.00           C
ATOM     47  O   LYS A  69      31.293  58.694  44.057  1.00 96.00           O
ATOM     48  N   ALA A  70      33.499  58.303  43.853  1.00 27.59           N
ATOM     49  CA  ALA A  70      33.831  59.588  44.397  1.00 27.59           C
ATOM     50  CB  ALA A  70      35.349  59.820  44.516  1.00 27.59           C
ATOM     51  C   ALA A  70      33.271  60.646  43.499  1.00 27.59           C
ATOM     52  O   ALA A  70      32.709  61.635  43.965  1.00 27.59           O
ATOM     53  N   MET A  71      33.375  60.453  42.173  1.00115.85           N
ATOM     54  CA  MET A  71      32.914  61.479  41.286  1.00115.85           C
ATOM     55  CB  MET A  71      33.164  61.140  39.809  1.00115.85           C
ATOM     56  CG  MET A  71      32.746  62.260  38.855  1.00115.85           C
ATOM     57  SD  MET A  71      33.759  63.768  38.955  1.00115.85           S
ATOM     58  CE  MET A  71      35.253  63.023  38.239  1.00115.85           C
ATOM     59  C   MET A  71      31.442  61.697  41.481  1.00115.85           C
ATOM     60  O   MET A  71      30.983  62.838  41.532  1.00115.85           O
ATOM     61  N   VAL A  72      30.649  60.619  41.627  1.00104.79           N
ATOM     62  CA  VAL A  72      29.238  60.833  41.743  1.00104.79           C
ATOM     63  CB  VAL A  72      28.411  59.579  41.810  1.00104.79           C
ATOM     64  CG1 VAL A  72      28.725  58.820  43.107  1.00104.79           C
ATOM     65  CG2 VAL A  72      26.932  59.987  41.690  1.00104.79           C
ATOM     66  C   VAL A  72      28.946  61.655  42.957  1.00104.79           C
ATOM     67  O   VAL A  72      28.221  62.637  42.867  1.00104.79           O
ATOM     68  N   GLU A  73      29.532  61.327  44.123  1.00 44.42           N
ATOM     69  CA  GLU A  73      29.160  62.069  45.294  1.00 44.42           C
ATOM     70  CB  GLU A  73      29.848  61.598  46.584  1.00 44.42           C
ATOM     71  CG  GLU A  73      29.334  62.353  47.814  1.00 44.42           C
ATOM     72  CD  GLU A  73      30.127  61.920  49.039  1.00 44.42           C
ATOM     73  OE1 GLU A  73      30.642  60.770  49.040  1.00 44.42           O
ATOM     74  OE2 GLU A  73      30.229  62.740  49.990  1.00 44.42           O
ATOM     75  C   GLU A  73      29.534  63.507  45.117  1.00 44.42           C
ATOM     76  O   GLU A  73      28.768  64.402  45.474  1.00 44.42           O
ATOM     77  N   ALA A  74      30.737  63.771  44.574  1.00 48.35           N
ATOM     78  CA  ALA A  74      31.172  65.128  44.439  1.00 48.35           C
ATOM     79  CB  ALA A  74      32.619  65.230  43.926  1.00 48.35           C
ATOM     80  C   ALA A  74      30.297  65.873  43.472  1.00 48.35           C
ATOM     81  O   ALA A  74      29.868  66.988  43.762  1.00 48.35           O
ATOM     82  N   VAL A  75      30.049  65.295  42.275  1.00 74.33           N
ATOM     83  CA  VAL A  75      29.255  65.954  41.267  1.00 74.33           C
ATOM     84  CB  VAL A  75      29.443  65.343  39.907  1.00 74.33           C
ATOM     85  CG1 VAL A  75      28.558  66.100  38.900  1.00 74.33           C
ATOM     86  CG2 VAL A  75      30.942  65.346  39.564  1.00 74.33           C
ATOM     87  C   VAL A  75      27.773  65.934  41.543  1.00 74.33           C
ATOM     88  O   VAL A  75      27.135  66.986  41.553  1.00 74.33           O
ATOM     89  N   THR A  76      27.174  64.728  41.711  1.00131.15           N
ATOM     90  CA  THR A  76      25.757  64.607  41.952  1.00131.15           C
ATOM     91  CB  THR A  76      25.163  63.244  41.705  1.00131.15           C
ATOM     92  OG1 THR A  76      23.749  63.356  41.620  1.00131.15           O
ATOM     93  CG2 THR A  76      25.508  62.310  42.876  1.00131.15           C
ATOM     94  C   THR A  76      25.417  64.981  43.361  1.00131.15           C
ATOM     95  O   THR A  76      24.394  65.616  43.612  1.00131.15           O
ATOM     96  N   GLY A  77      26.275  64.606  44.330  1.00 36.74           N
ATOM     97  CA  GLY A  77      25.983  64.903  45.705  1.00 36.74           C
ATOM     98  C   GLY A  77      25.255  63.748  46.328  1.00 36.74           C
ATOM     99  O   GLY A  77      24.513  63.930  47.292  1.00 36.74           O
ATOM    100  N   ARG A  78      25.432  62.522  45.794  1.00124.22           N
ATOM    101  CA  ARG A  78      24.740  61.415  46.384  1.00124.22           C
ATOM    102  CB  ARG A  78      23.472  61.032  45.608  1.00124.22           C
ATOM    103  CG  ARG A  78      22.450  62.168  45.570  1.00124.22           C
ATOM    104  CD  ARG A  78      21.342  61.975  44.536  1.00124.22           C
ATOM    105  NE  ARG A  78      20.294  61.112  45.146  1.00124.22           N
ATOM    106  CZ  ARG A  78      19.109  60.927  44.496  1.00124.22           C
ATOM    107  NH1 ARG A  78      18.896  61.516  43.284  1.00124.22           N
ATOM    108  NH2 ARG A  78      18.133  60.152  45.052  1.00124.22           N
ATOM    109  C   ARG A  78      25.634  60.221  46.386  1.00124.22           C
ATOM    110  O   ARG A  78      26.723  60.221  45.812  1.00124.22           O
ATOM    111  N   SER A  79      25.164  59.161  47.071  1.00 45.33           N
ATOM    112  CA  SER A  79      25.898  57.940  47.159  1.00 45.33           C
ATOM    113  CB  SER A  79      25.510  57.101  48.392  1.00 45.33           C
ATOM    114  OG  SER A  79      26.266  55.900  48.442  1.00 45.33           O
ATOM    115  C   SER A  79      25.542  57.165  45.935  1.00 45.33           C
ATOM    116  O   SER A  79      24.374  56.886  45.676  1.00 45.33           O
ATOM    117  N   ALA A  80      26.565  56.823  45.131  1.00 29.23           N
ATOM    118  CA  ALA A  80      26.343  56.066  43.939  1.00 29.23           C
ATOM    119  CB  ALA A  80      27.631  55.811  43.138  1.00 29.23           C
ATOM    120  C   ALA A  80      25.806  54.746  44.368  1.00 29.23           C
ATOM    121  O   ALA A  80      24.871  54.214  43.772  1.00 29.23           O
ATOM    122  N   ILE A  81      26.386  54.199  45.450  1.00 38.77           N
ATOM    123  CA  ILE A  81      25.987  52.916  45.938  1.00 38.77           C
ATOM    124  CB  ILE A  81      26.764  52.503  47.152  1.00 38.77           C
ATOM    125  CG2 ILE A  81      26.166  51.187  47.673  1.00 38.77           C
ATOM    126  CG1 ILE A  81      28.262  52.411  46.827  1.00 38.77           C
ATOM    127  CD1 ILE A  81      29.142  52.317  48.073  1.00 38.77           C
ATOM    128  C   ILE A  81      24.560  52.993  46.356  1.00 38.77           C
ATOM    129  O   ILE A  81      23.753  52.120  46.038  1.00 38.77           O
ATOM    130  N   LEU A  82      24.225  54.053  47.102  1.00153.42           N
ATOM    131  CA  LEU A  82      22.908  54.184  47.634  1.00153.42           C
ATOM    132  CB  LEU A  82      22.828  55.339  48.640  1.00153.42           C
ATOM    133  CG  LEU A  82      21.431  55.511  49.247  1.00153.42           C
ATOM    134  CD1 LEU A  82      21.048  54.286  50.090  1.00153.42           C
ATOM    135  CD2 LEU A  82      21.329  56.833  50.020  1.00153.42           C
ATOM    136  C   LEU A  82      21.888  54.435  46.564  1.00153.42           C
ATOM    137  O   LEU A  82      20.841  53.793  46.569  1.00153.42           O
ATOM    138  N   SER A  83      22.130  55.420  45.670  1.00141.47           N
ATOM    139  CA  SER A  83      21.177  55.774  44.650  1.00141.47           C
ATOM    140  CB  SER A  83      21.348  57.220  44.153  1.00141.47           C
ATOM    141  OG  SER A  83      20.385  57.504  43.148  1.00141.47           O
ATOM    142  C   SER A  83      21.209  54.909  43.418  1.00141.47           C
ATOM    143  O   SER A  83      20.190  54.354  43.016  1.00141.47           O
ATOM    144  N   PHE A  84      22.387  54.882  42.759  1.00240.00           N
ATOM    145  CA  PHE A  84      22.706  54.339  41.457  1.00240.00           C
ATOM    146  CB  PHE A  84      23.876  55.118  40.832  1.00240.00           C
ATOM    147  CG  PHE A  84      23.573  56.562  41.085  1.00240.00           C
ATOM    148  CD1 PHE A  84      22.604  57.252  40.395  1.00240.00           C
ATOM    149  CD2 PHE A  84      24.256  57.225  42.076  1.00240.00           C
ATOM    150  CE1 PHE A  84      22.360  58.578  40.685  1.00240.00           C
ATOM    151  CE2 PHE A  84      24.014  58.546  42.364  1.00240.00           C
ATOM    152  CZ  PHE A  84      23.060  59.234  41.662  1.00240.00           C
ATOM    153  C   PHE A  84      23.013  52.861  41.306  1.00240.00           C
ATOM    154  O   PHE A  84      22.896  52.335  40.201  1.00240.00           O
ATOM    155  N   VAL A  85      23.487  52.152  42.347  1.00 91.89           N
ATOM    156  CA  VAL A  85      24.003  50.808  42.195  1.00 91.89           C
ATOM    157  CB  VAL A  85      24.517  50.212  43.471  1.00 91.89           C
ATOM    158  CG1 VAL A  85      24.717  48.700  43.273  1.00 91.89           C
ATOM    159  CG2 VAL A  85      25.839  50.913  43.804  1.00 91.89           C
ATOM    160  C   VAL A  85      23.029  49.837  41.617  1.00 91.89           C
ATOM    161  O   VAL A  85      23.433  48.951  40.864  1.00 91.89           O
ATOM    162  N   GLY A  86      21.727  49.955  41.911  1.00152.95           N
ATOM    163  CA  GLY A  86      20.878  48.960  41.331  1.00152.95           C
ATOM    164  C   GLY A  86      19.636  49.669  40.933  1.00152.95           C
ATOM    165  O   GLY A  86      18.560  49.487  41.499  1.00152.95           O
ATOM    166  N   TYR A  87      19.777  50.464  39.858  1.00115.75           N
ATOM    167  CA  TYR A  87      18.706  51.283  39.396  1.00115.75           C
ATOM    168  CB  TYR A  87      19.113  52.766  39.462  1.00115.75           C
ATOM    169  CG  TYR A  87      17.973  53.688  39.208  1.00115.75           C
ATOM    170  CD1 TYR A  87      17.408  53.805  37.960  1.00115.75           C
ATOM    171  CD2 TYR A  87      17.493  54.472  40.232  1.00115.75           C
ATOM    172  CE1 TYR A  87      16.373  54.687  37.744  1.00115.75           C
ATOM    173  CE2 TYR A  87      16.460  55.352  40.021  1.00115.75           C
ATOM    174  CZ  TYR A  87      15.892  55.459  38.777  1.00115.75           C
ATOM    175  OH  TYR A  87      14.832  56.368  38.566  1.00115.75           O
ATOM    176  C   TYR A  87      18.471  50.947  37.954  1.00115.75           C
ATOM    177  O   TYR A  87      19.407  50.958  37.155  1.00115.75           O
ATOM    178  N   GLY A  88      17.213  50.609  37.592  1.00 49.93           N
ATOM    179  CA  GLY A  88      16.862  50.378  36.220  1.00 49.93           C
ATOM    180  C   GLY A  88      17.495  49.114  35.718  1.00 49.93           C
ATOM    181  O   GLY A  88      18.006  48.304  36.489  1.00 49.93           O
ATOM    182  N   CYS A  89      17.408  48.900  34.385  1.00 97.37           N
ATOM    183  CA  CYS A  89      17.964  47.760  33.702  1.00 97.37           C
ATOM    184  CB  CYS A  89      17.397  47.578  32.283  1.00 97.37           C
ATOM    185  SG  CYS A  89      15.672  47.018  32.329  1.00 97.37           S
ATOM    186  C   CYS A  89      19.464  47.810  33.582  1.00 97.37           C
ATOM    187  O   CYS A  89      20.115  46.768  33.564  1.00 97.37           O
ATOM    188  N   TYR A  90      20.005  49.020  33.337  1.00208.45           N
ATOM    189  CA  TYR A  90      21.387  49.386  33.101  1.00208.45           C
ATOM    190  CB  TYR A  90      21.518  50.556  32.118  1.00208.45           C
ATOM    191  CG  TYR A  90      21.207  49.966  30.790  1.00208.45           C
ATOM    192  CD1 TYR A  90      19.908  49.866  30.355  1.00208.45           C
ATOM    193  CD2 TYR A  90      22.221  49.484  29.998  1.00208.45           C
ATOM    194  CE1 TYR A  90      19.626  49.311  29.130  1.00208.45           C
ATOM    195  CE2 TYR A  90      21.945  48.928  28.772  1.00208.45           C
ATOM    196  CZ  TYR A  90      20.646  48.845  28.335  1.00208.45           C
ATOM    197  OH  TYR A  90      20.359  48.275  27.076  1.00208.45           O
ATOM    198  C   TYR A  90      22.346  49.644  34.244  1.00208.45           C
ATOM    199  O   TYR A  90      23.553  49.594  34.022  1.00208.45           O
ATOM    200  N   CYS A  91      21.909  50.072  35.443  1.00 98.17           N
ATOM    201  CA  CYS A  91      22.924  50.511  36.378  1.00 98.17           C
ATOM    202  CB  CYS A  91      22.415  51.513  37.423  1.00 98.17           C
ATOM    203  SG  CYS A  91      21.911  53.080  36.622  1.00 98.17           S
ATOM    204  C   CYS A  91      23.755  49.403  36.971  1.00 98.17           C
ATOM    205  O   CYS A  91      24.878  49.649  37.416  1.00 98.17           O
ATOM    206  N   GLY A  92      23.238  48.160  37.012  1.00 43.26           N
ATOM    207  CA  GLY A  92      23.961  47.052  37.581  1.00 43.26           C
ATOM    208  C   GLY A  92      24.678  46.308  36.487  1.00 43.26           C
ATOM    209  O   GLY A  92      25.555  46.859  35.825  1.00 43.26           O
ATOM    210  N   LEU A  93      24.335  45.014  36.287  1.00 88.23           N
ATOM    211  CA  LEU A  93      25.017  44.177  35.333  1.00 88.23           C
ATOM    212  CB  LEU A  93      24.422  42.758  35.259  1.00 88.23           C
ATOM    213  CG  LEU A  93      24.619  41.920  36.537  1.00 88.23           C
ATOM    214  CD1 LEU A  93      26.104  41.597  36.768  1.00 88.23           C
ATOM    215  CD2 LEU A  93      23.955  42.583  37.753  1.00 88.23           C
ATOM    216  C   LEU A  93      24.916  44.767  33.954  1.00 88.23           C
ATOM    217  O   LEU A  93      25.922  44.874  33.254  1.00 88.23           O
ATOM    218  N   GLY A  94      23.705  45.168  33.521  1.00 34.86           N
ATOM    219  CA  GLY A  94      23.554  45.791  32.232  1.00 34.86           C
ATOM    220  C   GLY A  94      23.496  44.739  31.163  1.00 34.86           C
ATOM    221  O   GLY A  94      23.456  43.542  31.445  1.00 34.86           O
ATOM    222  N   GLY A  95      23.461  45.187  29.889  1.00 34.41           N
ATOM    223  CA  GLY A  95      23.511  44.313  28.753  1.00 34.41           C
ATOM    224  C   GLY A  95      22.142  43.877  28.316  1.00 34.41           C
ATOM    225  O   GLY A  95      22.025  43.157  27.326  1.00 34.41           O
ATOM    226  N   ARG A  96      21.057  44.272  29.016  1.00 95.07           N
ATOM    227  CA  ARG A  96      19.793  43.802  28.522  1.00 95.07           C
ATOM    228  CB  ARG A  96      19.292  42.503  29.181  1.00 95.07           C
ATOM    229  CG  ARG A  96      20.193  41.283  28.985  1.00 95.07           C
ATOM    230  CD  ARG A  96      21.394  41.240  29.931  1.00 95.07           C
ATOM    231  NE  ARG A  96      22.017  39.894  29.782  1.00 95.07           N
ATOM    232  CZ  ARG A  96      22.569  39.282  30.868  1.00 95.07           C
ATOM    233  NH1 ARG A  96      22.550  39.908  32.082  1.00 95.07           N
ATOM    234  NH2 ARG A  96      23.138  38.048  30.743  1.00 95.07           N
ATOM    235  C   ARG A  96      18.715  44.813  28.770  1.00 95.07           C
ATOM    236  O   ARG A  96      18.784  45.622  29.693  1.00 95.07           O
ATOM    237  N   GLY A  97      17.674  44.778  27.914  1.00 35.98           N
ATOM    238  CA  GLY A  97      16.494  45.579  28.085  1.00 35.98           C
ATOM    239  C   GLY A  97      16.662  46.951  27.510  1.00 35.98           C
ATOM    240  O   GLY A  97      17.618  47.243  26.793  1.00 35.98           O
ATOM    241  N   GLN A  98      15.680  47.824  27.826  1.00 88.92           N
ATOM    242  CA  GLN A  98      15.632  49.169  27.329  1.00 88.92           C
ATOM    243  CB  GLN A  98      14.353  49.450  26.518  1.00 88.92           C
ATOM    244  CG  GLN A  98      14.252  50.870  25.960  1.00 88.92           C
ATOM    245  CD  GLN A  98      12.956  50.964  25.168  1.00 88.92           C
ATOM    246  OE1 GLN A  98      12.293  49.960  24.913  1.00 88.92           O
ATOM    247  NE2 GLN A  98      12.586  52.209  24.763  1.00 88.92           N
ATOM    248  C   GLN A  98      15.664  50.106  28.499  1.00 88.92           C
ATOM    249  O   GLN A  98      15.113  49.822  29.560  1.00 88.92           O
ATOM    250  N   PRO A  99      16.305  51.233  28.319  1.00 89.50           N
ATOM    251  CA  PRO A  99      16.407  52.193  29.380  1.00 89.50           C
ATOM    252  CD  PRO A  99      17.389  51.360  27.360  1.00 89.50           C
ATOM    253  CB  PRO A  99      17.360  53.272  28.875  1.00 89.50           C
ATOM    254  CG  PRO A  99      18.268  52.509  27.891  1.00 89.50           C
ATOM    255  C   PRO A  99      15.051  52.677  29.775  1.00 89.50           C
ATOM    256  O   PRO A  99      14.243  53.001  28.902  1.00 89.50           O
ATOM    257  N   LYS A 100      14.766  52.658  31.090  1.00176.13           N
ATOM    258  CA  LYS A 100      13.504  53.104  31.599  1.00176.13           C
ATOM    259  CB  LYS A 100      13.195  52.539  32.993  1.00176.13           C
ATOM    260  CG  LYS A 100      12.590  51.140  32.887  1.00176.13           C
ATOM    261  CD  LYS A 100      11.203  51.166  32.239  1.00176.13           C
ATOM    262  CE  LYS A 100      10.845  49.899  31.459  1.00176.13           C
ATOM    263  NZ  LYS A 100      11.696  48.773  31.901  1.00176.13           N
ATOM    264  C   LYS A 100      13.344  54.599  31.624  1.00176.13           C
ATOM    265  O   LYS A 100      12.277  55.102  31.276  1.00176.13           O
ATOM    266  N   ASP A 101      14.372  55.366  32.047  1.00111.75           N
ATOM    267  CA  ASP A 101      14.161  56.791  32.167  1.00111.75           C
ATOM    268  CB  ASP A 101      13.596  57.192  33.546  1.00111.75           C
ATOM    269  CG  ASP A 101      14.508  56.648  34.641  1.00111.75           C
ATOM    270  OD1 ASP A 101      15.635  56.196  34.307  1.00111.75           O
ATOM    271  OD2 ASP A 101      14.083  56.669  35.828  1.00111.75           O
ATOM    272  C   ASP A 101      15.432  57.542  31.898  1.00111.75           C
ATOM    273  O   ASP A 101      16.350  57.022  31.266  1.00111.75           O
ATOM    274  N   GLU A 102      15.495  58.819  32.348  1.00 94.97           N
ATOM    275  CA  GLU A 102      16.663  59.634  32.132  1.00 94.97           C
ATOM    276  CB  GLU A 102      16.538  61.075  32.671  1.00 94.97           C
ATOM    277  CG  GLU A 102      15.673  62.027  31.839  1.00 94.97           C
ATOM    278  CD  GLU A 102      14.211  61.738  32.135  1.00 94.97           C
ATOM    279  OE1 GLU A 102      13.686  60.741  31.575  1.00 94.97           O
ATOM    280  OE2 GLU A 102      13.601  62.505  32.928  1.00 94.97           O
ATOM    281  C   GLU A 102      17.821  58.988  32.840  1.00 94.97           C
ATOM    282  O   GLU A 102      18.892  58.818  32.263  1.00 94.97           O
ATOM    283  N   VAL A 103      17.594  58.551  34.093  1.00139.25           N
ATOM    284  CA  VAL A 103      18.534  57.917  34.988  1.00139.25           C
ATOM    285  CB  VAL A 103      17.772  57.100  36.012  1.00139.25           C
ATOM    286  CG1 VAL A 103      18.729  56.096  36.661  1.00139.25           C
ATOM    287  CG2 VAL A 103      16.960  57.936  37.001  1.00139.25           C
ATOM    288  C   VAL A 103      19.166  56.740  34.322  1.00139.25           C
ATOM    289  O   VAL A 103      20.382  56.621  34.183  1.00139.25           O
ATOM    290  N   ASP A 104      18.305  55.814  33.887  1.00 81.51           N
ATOM    291  CA  ASP A 104      18.761  54.552  33.403  1.00 81.51           C
ATOM    292  CB  ASP A 104      17.587  53.671  32.930  1.00 81.51           C
ATOM    293  CG  ASP A 104      18.060  52.231  32.800  1.00 81.51           C
ATOM    294  OD1 ASP A 104      19.292  51.998  32.921  1.00 81.51           O
ATOM    295  OD2 ASP A 104      17.191  51.341  32.593  1.00 81.51           O
ATOM    296  C   ASP A 104      19.664  54.794  32.236  1.00 81.51           C
ATOM    297  O   ASP A 104      20.687  54.134  32.079  1.00 81.51           O
ATOM    298  N   TRP A 105      19.317  55.784  31.401  1.00 75.84           N
ATOM    299  CA  TRP A 105      20.037  56.059  30.192  1.00 75.84           C
ATOM    300  CB  TRP A 105      19.366  57.136  29.323  1.00 75.84           C
ATOM    301  CG  TRP A 105      19.995  57.266  27.960  1.00 75.84           C
ATOM    302  CD2 TRP A 105      19.711  56.358  26.886  1.00 75.84           C
ATOM    303  CD1 TRP A 105      20.912  58.157  27.487  1.00 75.84           C
ATOM    304  NE1 TRP A 105      21.215  57.864  26.178  1.00 75.84           N
ATOM    305  CE2 TRP A 105      20.486  56.758  25.796  1.00 75.84           C
ATOM    306  CE3 TRP A 105      18.876  55.281  26.814  1.00 75.84           C
ATOM    307  CZ2 TRP A 105      20.435  56.078  24.614  1.00 75.84           C
ATOM    308  CZ3 TRP A 105      18.830  54.598  25.619  1.00 75.84           C
ATOM    309  CH2 TRP A 105      19.594  54.990  24.540  1.00 75.84           C
ATOM    310  C   TRP A 105      21.431  56.503  30.510  1.00 75.84           C
ATOM    311  O   TRP A 105      22.358  56.215  29.756  1.00 75.84           O
ATOM    312  N   CYS A 106      21.627  57.224  31.629  1.00107.51           N
ATOM    313  CA  CYS A 106      22.945  57.692  31.954  1.00107.51           C
ATOM    314  CB  CYS A 106      23.027  58.343  33.333  1.00107.51           C
ATOM    315  SG  CYS A 106      24.759  58.648  33.769  1.00107.51           S
ATOM    316  C   CYS A 106      23.856  56.509  32.053  1.00107.51           C
ATOM    317  O   CYS A 106      25.007  56.579  31.626  1.00107.51           O
ATOM    318  N   CYS A 107      23.362  55.419  32.679  1.00 77.49           N
ATOM    319  CA  CYS A 107      24.068  54.180  32.859  1.00 77.49           C
ATOM    320  CB  CYS A 107      23.385  53.227  33.886  1.00 77.49           C
ATOM    321  SG  CYS A 107      23.553  53.789  35.621  1.00 77.49           S
ATOM    322  C   CYS A 107      24.207  53.470  31.540  1.00 77.49           C
ATOM    323  O   CYS A 107      25.117  52.666  31.363  1.00 77.49           O
ATOM    324  N   HIS A 108      23.262  53.683  30.602  1.00 55.49           N
ATOM    325  CA  HIS A 108      23.337  53.060  29.306  1.00 55.49           C
ATOM    326  ND1 HIS A 108      22.939  53.222  26.036  1.00 55.49           N
ATOM    327  CG  HIS A 108      22.200  52.716  27.085  1.00 55.49           C
ATOM    328  CB  HIS A 108      22.114  53.370  28.429  1.00 55.49           C
ATOM    329  NE2 HIS A 108      22.021  51.331  25.314  1.00 55.49           N
ATOM    330  CD2 HIS A 108      21.646  51.563  26.625  1.00 55.49           C
ATOM    331  CE1 HIS A 108      22.797  52.353  25.004  1.00 55.49           C
ATOM    332  C   HIS A 108      24.527  53.584  28.572  1.00 55.49           C
ATOM    333  O   HIS A 108      25.328  52.811  28.050  1.00 55.49           O
ATOM    334  N   ALA A 109      24.652  54.926  28.518  1.00 38.28           N
ATOM    335  CA  ALA A 109      25.695  55.629  27.821  1.00 38.28           C
ATOM    336  CB  ALA A 109      25.483  57.153  27.817  1.00 38.28           C
ATOM    337  C   ALA A 109      27.017  55.372  28.468  1.00 38.28           C
ATOM    338  O   ALA A 109      28.029  55.223  27.787  1.00 38.28           O
ATOM    339  N   HIS A 110      27.031  55.319  29.812  1.00 68.41           N
ATOM    340  CA  HIS A 110      28.230  55.133  30.570  1.00 68.41           C
ATOM    341  ND1 HIS A 110      29.596  53.662  33.425  1.00 68.41           N
ATOM    342  CG  HIS A 110      29.176  54.875  32.928  1.00 68.41           C
ATOM    343  CB  HIS A 110      27.949  55.046  32.082  1.00 68.41           C
ATOM    344  NE2 HIS A 110      31.047  55.182  34.151  1.00 68.41           N
ATOM    345  CD2 HIS A 110      30.074  55.793  33.379  1.00 68.41           C
ATOM    346  CE1 HIS A 110      30.717  53.903  34.151  1.00 68.41           C
ATOM    347  C   HIS A 110      28.831  53.837  30.133  1.00 68.41           C
ATOM    348  O   HIS A 110      30.040  53.728  29.933  1.00 68.41           O
ATOM    349  N   ASP A 111      27.971  52.823  29.962  1.00 58.72           N
ATOM    350  CA  ASP A 111      28.368  51.499  29.587  1.00 58.72           C
ATOM    351  CB  ASP A 111      27.175  50.535  29.626  1.00 58.72           C
ATOM    352  CG  ASP A 111      27.697  49.110  29.671  1.00 58.72           C
ATOM    353  OD1 ASP A 111      28.941  48.921  29.717  1.00 58.72           O
ATOM    354  OD2 ASP A 111      26.843  48.184  29.674  1.00 58.72           O
ATOM    355  C   ASP A 111      28.924  51.485  28.192  1.00 58.72           C
ATOM    356  O   ASP A 111      29.880  50.766  27.908  1.00 58.72           O
ATOM    357  N   CYS A 112      28.307  52.251  27.274  1.00 83.08           N
ATOM    358  CA  CYS A 112      28.721  52.317  25.901  1.00 83.08           C
ATOM    359  CB  CYS A 112      27.742  53.105  25.015  1.00 83.08           C
ATOM    360  SG  CYS A 112      28.294  53.168  23.285  1.00 83.08           S
ATOM    361  C   CYS A 112      30.051  52.997  25.819  1.00 83.08           C
ATOM    362  O   CYS A 112      30.857  52.672  24.950  1.00 83.08           O
ATOM    363  N   CYS A 113      30.290  53.981  26.713  1.00 46.66           N
ATOM    364  CA  CYS A 113      31.494  54.767  26.721  1.00 46.66           C
ATOM    365  CB  CYS A 113      31.480  55.876  27.791  1.00 46.66           C
ATOM    366  SG  CYS A 113      32.849  57.059  27.603  1.00 46.66           S
ATOM    367  C   CYS A 113      32.667  53.873  26.995  1.00 46.66           C
ATOM    368  O   CYS A 113      33.690  53.953  26.319  1.00 46.66           O
ATOM    369  N   TYR A 114      32.525  52.973  27.986  1.00100.09           N
ATOM    370  CA  TYR A 114      33.532  52.028  28.383  1.00100.09           C
ATOM    371  CB  TYR A 114      33.045  51.156  29.554  1.00100.09           C
ATOM    372  CG  TYR A 114      33.271  51.894  30.830  1.00100.09           C
ATOM    373  CD1 TYR A 114      32.830  53.183  31.023  1.00100.09           C
ATOM    374  CD2 TYR A 114      33.906  51.251  31.867  1.00100.09           C
ATOM    375  CE1 TYR A 114      33.061  53.818  32.224  1.00100.09           C
ATOM    376  CE2 TYR A 114      34.138  51.875  33.067  1.00100.09           C
ATOM    377  CZ  TYR A 114      33.711  53.163  33.245  1.00100.09           C
ATOM    378  OH  TYR A 114      33.947  53.802  34.479  1.00100.09           O
ATOM    379  C   TYR A 114      33.852  51.134  27.222  1.00100.09           C
ATOM    380  O   TYR A 114      35.005  50.766  27.005  1.00100.09           O
ATOM    381  N   GLN A 115      32.829  50.757  26.439  1.00 76.28           N
ATOM    382  CA  GLN A 115      33.006  49.884  25.315  1.00 76.28           C
ATOM    383  CB  GLN A 115      31.692  49.629  24.557  1.00 76.28           C
ATOM    384  CG  GLN A 115      31.847  48.700  23.352  1.00 76.28           C
ATOM    385  CD  GLN A 115      30.523  48.676  22.600  1.00 76.28           C
ATOM    386  OE1 GLN A 115      29.630  49.482  22.861  1.00 76.28           O
ATOM    387  NE2 GLN A 115      30.395  47.734  21.628  1.00 76.28           N
ATOM    388  C   GLN A 115      33.938  50.538  24.343  1.00 76.28           C
ATOM    389  O   GLN A 115      34.760  49.872  23.716  1.00 76.28           O
ATOM    390  N   GLU A 116      33.834  51.870  24.207  1.00 88.61           N
ATOM    391  CA  GLU A 116      34.572  52.653  23.257  1.00 88.61           C
ATOM    392  CB  GLU A 116      34.205  54.145  23.359  1.00 88.61           C
ATOM    393  CG  GLU A 116      34.954  55.057  22.387  1.00 88.61           C
ATOM    394  CD  GLU A 116      34.501  56.487  22.661  1.00 88.61           C
ATOM    395  OE1 GLU A 116      33.286  56.675  22.935  1.00 88.61           O
ATOM    396  OE2 GLU A 116      35.361  57.407  22.601  1.00 88.61           O
ATOM    397  C   GLU A 116      36.049  52.554  23.485  1.00 88.61           C
ATOM    398  O   GLU A 116      36.815  52.491  22.526  1.00 88.61           O
ATOM    399  N   LEU A 117      36.512  52.525  24.747  1.00167.06           N
ATOM    400  CA  LEU A 117      37.932  52.590  24.925  1.00167.06           C
ATOM    401  CB  LEU A 117      38.360  52.743  26.387  1.00167.06           C
ATOM    402  CG  LEU A 117      37.827  54.055  26.991  1.00167.06           C
ATOM    403  CD1 LEU A 117      36.300  53.998  27.168  1.00167.06           C
ATOM    404  CD2 LEU A 117      38.586  54.441  28.265  1.00167.06           C
ATOM    405  C   LEU A 117      38.567  51.380  24.343  1.00167.06           C
ATOM    406  O   LEU A 117      38.506  50.286  24.903  1.00167.06           O
ATOM    407  N   PHE A 118      39.197  51.607  23.171  1.00135.40           N
ATOM    408  CA  PHE A 118      39.877  50.662  22.336  1.00135.40           C
ATOM    409  CB  PHE A 118      40.338  51.284  21.006  1.00135.40           C
ATOM    410  CG  PHE A 118      39.150  51.785  20.256  1.00135.40           C
ATOM    411  CD1 PHE A 118      38.656  53.048  20.496  1.00135.40           C
ATOM    412  CD2 PHE A 118      38.536  51.001  19.307  1.00135.40           C
ATOM    413  CE1 PHE A 118      37.562  53.518  19.808  1.00135.40           C
ATOM    414  CE2 PHE A 118      37.442  51.465  18.616  1.00135.40           C
ATOM    415  CZ  PHE A 118      36.955  52.727  18.863  1.00135.40           C
ATOM    416  C   PHE A 118      41.127  50.186  23.003  1.00135.40           C
ATOM    417  O   PHE A 118      41.462  49.005  22.915  1.00135.40           O
ATOM    418  N   ASP A 119      41.835  51.120  23.677  1.00199.86           N
ATOM    419  CA  ASP A 119      43.131  50.906  24.261  1.00199.86           C
ATOM    420  CB  ASP A 119      43.538  51.986  25.278  1.00199.86           C
ATOM    421  CG  ASP A 119      43.809  53.279  24.517  1.00199.86           C
ATOM    422  OD1 ASP A 119      43.240  53.453  23.406  1.00199.86           O
ATOM    423  OD2 ASP A 119      44.605  54.106  25.036  1.00199.86           O
ATOM    424  C   ASP A 119      43.192  49.579  24.932  1.00199.86           C
ATOM    425  O   ASP A 119      42.573  49.338  25.967  1.00199.86           O
ATOM    426  N   GLN A 120      43.970  48.681  24.301  1.00252.48           N
ATOM    427  CA  GLN A 120      44.148  47.333  24.734  1.00252.48           C
ATOM    428  CB  GLN A 120      44.929  46.502  23.699  1.00252.48           C
ATOM    429  CG  GLN A 120      46.337  47.044  23.433  1.00252.48           C
ATOM    430  CD  GLN A 120      46.864  46.417  22.147  1.00252.48           C
ATOM    431  OE1 GLN A 120      47.537  45.388  22.160  1.00252.48           O
ATOM    432  NE2 GLN A 120      46.546  47.064  20.993  1.00252.48           N
ATOM    433  C   GLN A 120      44.909  47.355  26.011  1.00252.48           C
ATOM    434  O   GLN A 120      45.827  48.153  26.195  1.00252.48           O
ATOM    435  N   GLY A 121      44.513  46.471  26.942  1.00 33.45           N
ATOM    436  CA  GLY A 121      45.163  46.407  28.211  1.00 33.45           C
ATOM    437  C   GLY A 121      44.513  47.435  29.073  1.00 33.45           C
ATOM    438  O   GLY A 121      44.824  47.552  30.257  1.00 33.45           O
ATOM    439  N   CYS A 122      43.576  48.210  28.488  1.00 80.57           N
ATOM    440  CA  CYS A 122      42.926  49.211  29.269  1.00 80.57           C
ATOM    441  CB  CYS A 122      42.558  50.470  28.470  1.00 80.57           C
ATOM    442  SG  CYS A 122      41.733  51.709  29.503  1.00 80.57           S
ATOM    443  C   CYS A 122      41.658  48.622  29.776  1.00 80.57           C
ATOM    444  O   CYS A 122      40.732  48.356  29.011  1.00 80.57           O
ATOM    445  N   HIS A 123      41.595  48.386  31.099  1.00 75.63           N
ATOM    446  CA  HIS A 123      40.379  47.887  31.659  1.00 75.63           C
ATOM    447  ND1 HIS A 123      39.266  44.765  33.600  1.00 75.63           N
ATOM    448  CG  HIS A 123      39.317  45.920  32.853  1.00 75.63           C
ATOM    449  CB  HIS A 123      40.573  46.708  32.625  1.00 75.63           C
ATOM    450  NE2 HIS A 123      37.217  45.099  32.804  1.00 75.63           N
ATOM    451  CD2 HIS A 123      38.057  46.112  32.376  1.00 75.63           C
ATOM    452  CE1 HIS A 123      37.987  44.315  33.536  1.00 75.63           C
ATOM    453  C   HIS A 123      39.834  49.039  32.428  1.00 75.63           C
ATOM    454  O   HIS A 123      40.469  49.564  33.342  1.00 75.63           O
ATOM    455  N   PRO A 124      38.672  49.458  32.040  1.00 80.83           N
ATOM    456  CA  PRO A 124      38.100  50.628  32.639  1.00 80.83           C
ATOM    457  CD  PRO A 124      38.243  49.278  30.663  1.00 80.83           C
ATOM    458  CB  PRO A 124      36.925  51.011  31.743  1.00 80.83           C
ATOM    459  CG  PRO A 124      37.343  50.485  30.356  1.00 80.83           C
ATOM    460  C   PRO A 124      37.790  50.490  34.092  1.00 80.83           C
ATOM    461  O   PRO A 124      37.823  51.497  34.801  1.00 80.83           O
ATOM    462  N   TYR A 125      37.455  49.275  34.558  1.00104.41           N
ATOM    463  CA  TYR A 125      37.147  49.107  35.945  1.00104.41           C
ATOM    464  CB  TYR A 125      36.615  47.696  36.242  1.00104.41           C
ATOM    465  CG  TYR A 125      36.308  47.634  37.694  1.00104.41           C
ATOM    466  CD1 TYR A 125      35.077  48.044  38.148  1.00104.41           C
ATOM    467  CD2 TYR A 125      37.243  47.177  38.593  1.00104.41           C
ATOM    468  CE1 TYR A 125      34.779  47.995  39.488  1.00104.41           C
ATOM    469  CE2 TYR A 125      36.949  47.125  39.933  1.00104.41           C
ATOM    470  CZ  TYR A 125      35.717  47.534  40.380  1.00104.41           C
ATOM    471  OH  TYR A 125      35.423  47.479  41.757  1.00104.41           O
ATOM    472  C   TYR A 125      38.401  49.286  36.741  1.00104.41           C
ATOM    473  O   TYR A 125      38.424  50.006  37.739  1.00104.41           O
ATOM    474  N   VAL A 126      39.474  48.598  36.304  1.00114.99           N
ATOM    475  CA  VAL A 126      40.744  48.560  36.975  1.00114.99           C
ATOM    476  CB  VAL A 126      41.635  47.462  36.463  1.00114.99           C
ATOM    477  CG1 VAL A 126      40.947  46.107  36.699  1.00114.99           C
ATOM    478  CG2 VAL A 126      41.971  47.750  34.993  1.00114.99           C
ATOM    479  C   VAL A 126      41.523  49.835  36.858  1.00114.99           C
ATOM    480  O   VAL A 126      42.114  50.289  37.836  1.00114.99           O
ATOM    481  N   ASP A 127      41.545  50.461  35.664  1.00 60.00           N
ATOM    482  CA  ASP A 127      42.431  51.574  35.475  1.00 60.00           C
ATOM    483  CB  ASP A 127      42.381  52.188  34.069  1.00 60.00           C
ATOM    484  CG  ASP A 127      43.145  51.269  33.135  1.00 60.00           C
ATOM    485  OD1 ASP A 127      43.682  50.236  33.619  1.00 60.00           O
ATOM    486  OD2 ASP A 127      43.213  51.600  31.923  1.00 60.00           O
ATOM    487  C   ASP A 127      42.150  52.661  36.458  1.00 60.00           C
ATOM    488  O   ASP A 127      41.006  52.946  36.805  1.00 60.00           O
ATOM    489  N   HIS A 128      43.244  53.282  36.946  1.00 46.25           N
ATOM    490  CA  HIS A 128      43.142  54.359  37.879  1.00 46.25           C
ATOM    491  ND1 HIS A 128      44.669  56.539  39.990  1.00 46.25           N
ATOM    492  CG  HIS A 128      43.932  55.376  40.050  1.00 46.25           C
ATOM    493  CB  HIS A 128      44.078  54.232  39.092  1.00 46.25           C
ATOM    494  NE2 HIS A 128      43.284  56.755  41.716  1.00 46.25           N
ATOM    495  CD2 HIS A 128      43.092  55.527  41.112  1.00 46.25           C
ATOM    496  CE1 HIS A 128      44.242  57.327  41.007  1.00 46.25           C
ATOM    497  C   HIS A 128      43.537  55.598  37.149  1.00 46.25           C
ATOM    498  O   HIS A 128      44.481  55.600  36.363  1.00 46.25           O
ATOM    499  N   TYR A 129      42.800  56.695  37.396  1.00 80.42           N
ATOM    500  CA  TYR A 129      43.071  57.936  36.737  1.00 80.42           C
ATOM    501  CB  TYR A 129      41.997  58.337  35.708  1.00 80.42           C
ATOM    502  CG  TYR A 129      40.662  58.346  36.373  1.00 80.42           C
ATOM    503  CD1 TYR A 129      40.269  59.399  37.168  1.00 80.42           C
ATOM    504  CD2 TYR A 129      39.790  57.298  36.184  1.00 80.42           C
ATOM    505  CE1 TYR A 129      39.031  59.399  37.769  1.00 80.42           C
ATOM    506  CE2 TYR A 129      38.552  57.293  36.782  1.00 80.42           C
ATOM    507  CZ  TYR A 129      38.169  58.344  37.579  1.00 80.42           C
ATOM    508  OH  TYR A 129      36.897  58.338  38.193  1.00 80.42           O
ATOM    509  C   TYR A 129      43.129  58.992  37.785  1.00 80.42           C
ATOM    510  O   TYR A 129      42.864  58.736  38.958  1.00 80.42           O
ATOM    511  N   ASP A 130      43.549  60.208  37.396  1.00110.93           N
ATOM    512  CA  ASP A 130      43.629  61.250  38.369  1.00110.93           C
ATOM    513  CB  ASP A 130      44.943  62.046  38.326  1.00110.93           C
ATOM    514  CG  ASP A 130      46.075  61.113  38.741  1.00110.93           C
ATOM    515  OD1 ASP A 130      45.789  59.914  38.997  1.00110.93           O
ATOM    516  OD2 ASP A 130      47.243  61.582  38.805  1.00110.93           O
ATOM    517  C   ASP A 130      42.518  62.206  38.111  1.00110.93           C
ATOM    518  O   ASP A 130      42.007  62.315  36.997  1.00110.93           O
ATOM    519  N   HIS A 131      42.087  62.902  39.173  1.00 88.89           N
ATOM    520  CA  HIS A 131      41.068  63.893  39.040  1.00 88.89           C
ATOM    521  ND1 HIS A 131      40.614  65.286  42.081  1.00 88.89           N
ATOM    522  CG  HIS A 131      40.491  64.041  41.503  1.00 88.89           C
ATOM    523  CB  HIS A 131      39.971  63.802  40.114  1.00 88.89           C
ATOM    524  NE2 HIS A 131      41.331  63.816  43.588  1.00 88.89           N
ATOM    525  CD2 HIS A 131      40.933  63.156  42.439  1.00 88.89           C
ATOM    526  CE1 HIS A 131      41.121  65.094  43.324  1.00 88.89           C
ATOM    527  C   HIS A 131      41.781  65.179  39.255  1.00 88.89           C
ATOM    528  O   HIS A 131      42.898  65.197  39.768  1.00 88.89           O
ATOM    529  N   THR A 132      41.162  66.302  38.867  1.00129.91           N
ATOM    530  CA  THR A 132      41.879  67.524  39.022  1.00129.91           C
ATOM    531  CB  THR A 132      41.696  68.478  37.891  1.00129.91           C
ATOM    532  OG1 THR A 132      42.657  69.524  37.958  1.00129.91           O
ATOM    533  CG2 THR A 132      40.282  69.066  38.034  1.00129.91           C
ATOM    534  C   THR A 132      41.305  68.219  40.189  1.00129.91           C
ATOM    535  O   THR A 132      40.208  67.888  40.641  1.00129.91           O
ATOM    536  N   ILE A 133      42.067  69.195  40.716  1.00109.27           N
ATOM    537  CA  ILE A 133      41.530  69.986  41.767  1.00109.27           C
ATOM    538  CB  ILE A 133      42.443  71.094  42.208  1.00109.27           C
ATOM    539  CG2 ILE A 133      43.727  70.452  42.758  1.00109.27           C
ATOM    540  CG1 ILE A 133      42.697  72.084  41.058  1.00109.27           C
ATOM    541  CD1 ILE A 133      43.365  73.385  41.506  1.00109.27           C
ATOM    542  C   ILE A 133      40.323  70.572  41.137  1.00109.27           C
ATOM    543  O   ILE A 133      40.383  71.053  40.005  1.00109.27           O
ATOM    544  N   GLU A 134      39.181  70.492  41.834  1.00 74.48           N
ATOM    545  CA  GLU A 134      37.983  70.930  41.199  1.00 74.48           C
ATOM    546  CB  GLU A 134      36.727  70.771  42.070  1.00 74.48           C
ATOM    547  CG  GLU A 134      35.437  71.166  41.351  1.00 74.48           C
ATOM    548  CD  GLU A 134      34.272  70.887  42.290  1.00 74.48           C
ATOM    549  OE1 GLU A 134      33.948  71.781  43.116  1.00 74.48           O
ATOM    550  OE2 GLU A 134      33.696  69.770  42.196  1.00 74.48           O
ATOM    551  C   GLU A 134      38.132  72.364  40.841  1.00 74.48           C
ATOM    552  O   GLU A 134      38.434  73.212  41.678  1.00 74.48           O
ATOM    553  N   ASN A 135      37.940  72.645  39.542  1.00 97.57           N
ATOM    554  CA  ASN A 135      37.999  73.974  39.030  1.00 97.57           C
ATOM    555  CB  ASN A 135      38.186  74.034  37.504  1.00 97.57           C
ATOM    556  CG  ASN A 135      38.630  75.443  37.133  1.00 97.57           C
ATOM    557  OD1 ASN A 135      38.877  76.283  37.995  1.00 97.57           O
ATOM    558  ND2 ASN A 135      38.738  75.709  35.804  1.00 97.57           N
ATOM    559  C   ASN A 135      36.668  74.554  39.354  1.00 97.57           C
ATOM    560  O   ASN A 135      35.854  73.919  40.023  1.00 97.57           O
ATOM    561  N   ASN A 136      36.409  75.794  38.916  1.00156.67           N
ATOM    562  CA  ASN A 136      35.142  76.356  39.260  1.00156.67           C
ATOM    563  CB  ASN A 136      35.019  77.850  38.932  1.00156.67           C
ATOM    564  CG  ASN A 136      33.693  78.328  39.500  1.00156.67           C
ATOM    565  OD1 ASN A 136      33.391  78.112  40.673  1.00156.67           O
ATOM    566  ND2 ASN A 136      32.875  78.996  38.644  1.00156.67           N
ATOM    567  C   ASN A 136      34.095  75.628  38.484  1.00156.67           C
ATOM    568  O   ASN A 136      34.094  75.651  37.255  1.00156.67           O
ATOM    569  N   THR A 137      33.212  74.930  39.228  1.00135.65           N
ATOM    570  CA  THR A 137      32.083  74.163  38.781  1.00135.65           C
ATOM    571  CB  THR A 137      31.007  74.958  38.086  1.00135.65           C
ATOM    572  OG1 THR A 137      29.815  74.187  38.027  1.00135.65           O
ATOM    573  CG2 THR A 137      31.451  75.308  36.656  1.00135.65           C
ATOM    574  C   THR A 137      32.534  73.082  37.860  1.00135.65           C
ATOM    575  O   THR A 137      31.715  72.448  37.197  1.00135.65           O
ATOM    576  N   GLU A 138      33.847  72.793  37.829  1.00 93.31           N
ATOM    577  CA  GLU A 138      34.274  71.777  36.917  1.00 93.31           C
ATOM    578  CB  GLU A 138      35.046  72.286  35.684  1.00 93.31           C
ATOM    579  CG  GLU A 138      34.202  72.923  34.585  1.00 93.31           C
ATOM    580  CD  GLU A 138      35.160  73.346  33.478  1.00 93.31           C
ATOM    581  OE1 GLU A 138      35.986  74.264  33.727  1.00 93.31           O
ATOM    582  OE2 GLU A 138      35.083  72.748  32.372  1.00 93.31           O
ATOM    583  C   GLU A 138      35.240  70.878  37.594  1.00 93.31           C
ATOM    584  O   GLU A 138      35.969  71.277  38.500  1.00 93.31           O
ATOM    585  N   ILE A 139      35.233  69.607  37.164  1.00121.57           N
ATOM    586  CA  ILE A 139      36.239  68.686  37.573  1.00121.57           C
ATOM    587  CB  ILE A 139      35.706  67.457  38.260  1.00121.57           C
ATOM    588  CG2 ILE A 139      34.886  66.626  37.264  1.00121.57           C
ATOM    589  CG1 ILE A 139      36.849  66.691  38.939  1.00121.57           C
ATOM    590  CD1 ILE A 139      36.356  65.650  39.942  1.00121.57           C
ATOM    591  C   ILE A 139      36.895  68.331  36.280  1.00121.57           C
ATOM    592  O   ILE A 139      36.219  67.999  35.308  1.00121.57           O
ATOM    593  N   VAL A 140      38.229  68.465  36.187  1.00112.86           N
ATOM    594  CA  VAL A 140      38.798  68.113  34.925  1.00112.86           C
ATOM    595  CB  VAL A 140      39.709  69.137  34.301  1.00112.86           C
ATOM    596  CG1 VAL A 140      38.885  70.407  34.037  1.00112.86           C
ATOM    597  CG2 VAL A 140      40.942  69.364  35.183  1.00112.86           C
ATOM    598  C   VAL A 140      39.527  66.833  35.126  1.00112.86           C
ATOM    599  O   VAL A 140      40.184  66.614  36.142  1.00112.86           O
ATOM    600  N   CYS A 141      39.385  65.935  34.140  1.00 60.39           N
ATOM    601  CA  CYS A 141      39.943  64.627  34.244  1.00 60.39           C
ATOM    602  CB  CYS A 141      39.396  63.649  33.196  1.00 60.39           C
ATOM    603  SG  CYS A 141      37.716  63.136  33.645  1.00 60.39           S
ATOM    604  C   CYS A 141      41.411  64.706  34.126  1.00 60.39           C
ATOM    605  O   CYS A 141      41.956  65.593  33.469  1.00 60.39           O
ATOM    606  N   SER A 142      42.100  63.768  34.795  1.00109.78           N
ATOM    607  CA  SER A 142      43.513  63.856  34.714  1.00109.78           C
ATOM    608  CB  SER A 142      44.277  62.828  35.560  1.00109.78           C
ATOM    609  OG  SER A 142      45.670  63.074  35.465  1.00109.78           O
ATOM    610  C   SER A 142      43.862  63.615  33.300  1.00109.78           C
ATOM    611  O   SER A 142      43.678  62.515  32.774  1.00109.78           O
ATOM    612  N   ASP A 143      44.328  64.696  32.656  1.00 82.91           N
ATOM    613  CA  ASP A 143      44.859  64.622  31.341  1.00 82.91           C
ATOM    614  CB  ASP A 143      45.219  65.998  30.759  1.00 82.91           C
ATOM    615  CG  ASP A 143      45.506  65.818  29.274  1.00 82.91           C
ATOM    616  OD1 ASP A 143      45.680  64.647  28.841  1.00 82.91           O
ATOM    617  OD2 ASP A 143      45.550  66.849  28.552  1.00 82.91           O
ATOM    618  C   ASP A 143      46.113  63.872  31.565  1.00 82.91           C
ATOM    619  O   ASP A 143      46.577  63.116  30.711  1.00 82.91           O
ATOM    620  N   LEU A 144      46.685  64.075  32.772  1.00196.25           N
ATOM    621  CA  LEU A 144      47.891  63.408  33.142  1.00196.25           C
ATOM    622  CB  LEU A 144      48.597  64.098  34.330  1.00196.25           C
ATOM    623  CG  LEU A 144      50.082  63.725  34.568  1.00196.25           C
ATOM    624  CD1 LEU A 144      50.292  62.258  34.967  1.00196.25           C
ATOM    625  CD2 LEU A 144      50.950  64.149  33.373  1.00196.25           C
ATOM    626  C   LEU A 144      47.443  62.049  33.575  1.00196.25           C
ATOM    627  O   LEU A 144      47.652  61.615  34.705  1.00196.25           O
ATOM    628  N   ASN A 145      46.768  61.355  32.646  1.00140.50           N
ATOM    629  CA  ASN A 145      46.378  60.002  32.798  1.00140.50           C
ATOM    630  CB  ASN A 145      45.407  59.630  31.663  1.00140.50           C
ATOM    631  CG  ASN A 145      45.964  60.208  30.345  1.00140.50           C
ATOM    632  OD1 ASN A 145      45.323  61.012  29.667  1.00140.50           O
ATOM    633  ND2 ASN A 145      47.201  59.819  29.950  1.00140.50           N
ATOM    634  C   ASN A 145      47.653  59.219  32.714  1.00140.50           C
ATOM    635  O   ASN A 145      48.645  59.701  32.167  1.00140.50           O
ATOM    636  N   LYS A 146      47.702  58.019  33.321  1.00 59.31           N
ATOM    637  CA  LYS A 146      48.912  57.265  33.187  1.00 59.31           C
ATOM    638  CB  LYS A 146      48.879  55.907  33.911  1.00 59.31           C
ATOM    639  CG  LYS A 146      48.879  56.029  35.436  1.00 59.31           C
ATOM    640  CD  LYS A 146      48.647  54.707  36.170  1.00 59.31           C
ATOM    641  CE  LYS A 146      49.943  53.994  36.562  1.00 59.31           C
ATOM    642  NZ  LYS A 146      49.641  52.843  37.443  1.00 59.31           N
ATOM    643  C   LYS A 146      49.033  56.993  31.729  1.00 59.31           C
ATOM    644  O   LYS A 146      50.105  57.115  31.139  1.00 59.31           O
ATOM    645  N   THR A 147      47.896  56.621  31.113  1.00 96.34           N
ATOM    646  CA  THR A 147      47.848  56.389  29.705  1.00 96.34           C
ATOM    647  CB  THR A 147      47.683  54.947  29.322  1.00 96.34           C
ATOM    648  OG1 THR A 147      47.807  54.802  27.915  1.00 96.34           O
ATOM    649  CG2 THR A 147      46.300  54.461  29.784  1.00 96.34           C
ATOM    650  C   THR A 147      46.649  57.120  29.209  1.00 96.34           C
ATOM    651  O   THR A 147      45.772  57.500  29.984  1.00 96.34           O
ATOM    652  N   GLU A 148      46.575  57.331  27.888  1.00 40.23           N
ATOM    653  CA  GLU A 148      45.519  58.103  27.311  1.00 40.23           C
ATOM    654  CB  GLU A 148      45.685  58.251  25.790  1.00 40.23           C
ATOM    655  CG  GLU A 148      46.929  59.072  25.438  1.00 40.23           C
ATOM    656  CD  GLU A 148      47.160  59.013  23.935  1.00 40.23           C
ATOM    657  OE1 GLU A 148      46.350  58.352  23.234  1.00 40.23           O
ATOM    658  OE2 GLU A 148      48.156  59.631  23.472  1.00 40.23           O
ATOM    659  C   GLU A 148      44.216  57.438  27.618  1.00 40.23           C
ATOM    660  O   GLU A 148      43.208  58.112  27.824  1.00 40.23           O
ATOM    661  N   CYS A 149      44.194  56.094  27.657  1.00 53.29           N
ATOM    662  CA  CYS A 149      42.960  55.420  27.942  1.00 53.29           C
ATOM    663  CB  CYS A 149      43.005  53.892  27.834  1.00 53.29           C
ATOM    664  SG  CYS A 149      41.361  53.218  28.208  1.00 53.29           S
ATOM    665  C   CYS A 149      42.526  55.726  29.345  1.00 53.29           C
ATOM    666  O   CYS A 149      41.333  55.743  29.633  1.00 53.29           O
ATOM    667  N   ASP A 150      43.478  55.940  30.273  1.00 43.34           N
ATOM    668  CA  ASP A 150      43.127  56.191  31.645  1.00 43.34           C
ATOM    669  CB  ASP A 150      44.359  56.321  32.558  1.00 43.34           C
ATOM    670  CG  ASP A 150      45.047  54.961  32.618  1.00 43.34           C
ATOM    671  OD1 ASP A 150      44.482  53.979  32.065  1.00 43.34           O
ATOM    672  OD2 ASP A 150      46.152  54.890  33.218  1.00 43.34           O
ATOM    673  C   ASP A 150      42.338  57.461  31.739  1.00 43.34           C
ATOM    674  O   ASP A 150      41.391  57.542  32.520  1.00 43.34           O
ATOM    675  N   LYS A 151      42.729  58.503  30.981  1.00 86.66           N
ATOM    676  CA  LYS A 151      42.002  59.743  31.009  1.00 86.66           C
ATOM    677  CB  LYS A 151      42.666  60.912  30.276  1.00 86.66           C
ATOM    678  CG  LYS A 151      41.829  62.191  30.356  1.00 86.66           C
ATOM    679  CD  LYS A 151      42.555  63.460  29.906  1.00 86.66           C
ATOM    680  CE  LYS A 151      41.662  64.700  29.990  1.00 86.66           C
ATOM    681  NZ  LYS A 151      42.416  65.912  29.606  1.00 86.66           N
ATOM    682  C   LYS A 151      40.669  59.579  30.357  1.00 86.66           C
ATOM    683  O   LYS A 151      39.695  60.202  30.775  1.00 86.66           O
ATOM    684  N   GLN A 152      40.599  58.761  29.290  1.00 52.87           N
ATOM    685  CA  GLN A 152      39.380  58.605  28.546  1.00 52.87           C
ATOM    686  CB  GLN A 152      39.539  57.664  27.340  1.00 52.87           C
ATOM    687  CG  GLN A 152      38.268  57.516  26.501  1.00 52.87           C
ATOM    688  CD  GLN A 152      38.592  56.610  25.322  1.00 52.87           C
ATOM    689  OE1 GLN A 152      39.401  55.689  25.433  1.00 52.87           O
ATOM    690  NE2 GLN A 152      37.948  56.880  24.155  1.00 52.87           N
ATOM    691  C   GLN A 152      38.316  58.042  29.444  1.00 52.87           C
ATOM    692  O   GLN A 152      37.168  58.472  29.383  1.00 52.87           O
ATOM    693  N   THR A 153      38.667  57.066  30.305  1.00125.24           N
ATOM    694  CA  THR A 153      37.757  56.454  31.241  1.00125.24           C
ATOM    695  CB  THR A 153      38.382  55.372  32.084  1.00125.24           C
ATOM    696  OG1 THR A 153      39.407  55.923  32.896  1.00125.24           O
ATOM    697  CG2 THR A 153      38.958  54.273  31.180  1.00125.24           C
ATOM    698  C   THR A 153      37.289  57.487  32.218  1.00125.24           C
ATOM    699  O   THR A 153      36.126  57.478  32.612  1.00125.24           O
ATOM    700  N   CYS A 154      38.169  58.411  32.651  1.00 65.79           N
ATOM    701  CA  CYS A 154      37.731  59.365  33.633  1.00 65.79           C
ATOM    702  CB  CYS A 154      38.804  60.381  34.049  1.00 65.79           C
ATOM    703  SG  CYS A 154      38.088  61.719  35.046  1.00 65.79           S
ATOM    704  C   CYS A 154      36.568  60.140  33.086  1.00 65.79           C
ATOM    705  O   CYS A 154      35.622  60.431  33.816  1.00 65.79           O
ATOM    706  N   MET A 155      36.602  60.496  31.786  1.00139.77           N
ATOM    707  CA  MET A 155      35.558  61.288  31.193  1.00139.77           C
ATOM    708  CB  MET A 155      35.906  61.810  29.789  1.00139.77           C
ATOM    709  CG  MET A 155      35.866  60.773  28.672  1.00139.77           C
ATOM    710  SD  MET A 155      36.451  61.423  27.081  1.00139.77           S
ATOM    711  CE  MET A 155      35.372  62.885  27.113  1.00139.77           C
ATOM    712  C   MET A 155      34.251  60.542  31.142  1.00139.77           C
ATOM    713  O   MET A 155      33.184  61.134  31.302  1.00139.77           O
ATOM    714  N   CYS A 156      34.277  59.219  30.905  1.00 57.28           N
ATOM    715  CA  CYS A 156      33.045  58.480  30.843  1.00 57.28           C
ATOM    716  CB  CYS A 156      33.262  56.970  30.621  1.00 57.28           C
ATOM    717  SG  CYS A 156      34.152  56.577  29.085  1.00 57.28           S
ATOM    718  C   CYS A 156      32.365  58.630  32.180  1.00 57.28           C
ATOM    719  O   CYS A 156      31.153  58.830  32.254  1.00 57.28           O
ATOM    720  N   ASP A 157      33.151  58.527  33.273  1.00107.18           N
ATOM    721  CA  ASP A 157      32.684  58.588  34.640  1.00107.18           C
ATOM    722  CB  ASP A 157      33.809  58.350  35.664  1.00107.18           C
ATOM    723  CG  ASP A 157      34.376  56.953  35.488  1.00107.18           C
ATOM    724  OD1 ASP A 157      34.153  56.363  34.398  1.00107.18           O
ATOM    725  OD2 ASP A 157      35.053  56.464  36.431  1.00107.18           O
ATOM    726  C   ASP A 157      32.168  59.957  34.983  1.00107.18           C
ATOM    727  O   ASP A 157      31.207  60.091  35.745  1.00107.18           O
ATOM    728  N   LYS A 158      32.860  61.008  34.496  1.00 82.04           N
ATOM    729  CA  LYS A 158      32.496  62.371  34.769  1.00 82.04           C
ATOM    730  CB  LYS A 158      33.513  63.397  34.246  1.00 82.04           C
ATOM    731  CG  LYS A 158      33.082  64.833  34.559  1.00 82.04           C
ATOM    732  CD  LYS A 158      34.163  65.890  34.322  1.00 82.04           C
ATOM    733  CE  LYS A 158      34.093  66.560  32.946  1.00 82.04           C
ATOM    734  NZ  LYS A 158      34.927  67.784  32.936  1.00 82.04           N
ATOM    735  C   LYS A 158      31.183  62.703  34.122  1.00 82.04           C
ATOM    736  O   LYS A 158      30.323  63.337  34.730  1.00 82.04           O
ATOM    737  N   ASN A 159      30.998  62.281  32.856  1.00 40.39           N
ATOM    738  CA  ASN A 159      29.796  62.583  32.129  1.00 40.39           C
ATOM    739  CB  ASN A 159      29.843  62.097  30.670  1.00 40.39           C
ATOM    740  CG  ASN A 159      30.897  62.925  29.951  1.00 40.39           C
ATOM    741  OD1 ASN A 159      31.656  63.660  30.581  1.00 40.39           O
ATOM    742  ND2 ASN A 159      30.945  62.812  28.597  1.00 40.39           N
ATOM    743  C   ASN A 159      28.648  61.902  32.802  1.00 40.39           C
ATOM    744  O   ASN A 159      27.553  62.449  32.905  1.00 40.39           O
ATOM    745  N   MET A 160      28.886  60.671  33.271  1.00131.13           N
ATOM    746  CA  MET A 160      27.913  59.845  33.911  1.00131.13           C
ATOM    747  CB  MET A 160      28.578  58.481  34.174  1.00131.13           C
ATOM    748  CG  MET A 160      27.691  57.336  34.635  1.00131.13           C
ATOM    749  SD  MET A 160      27.510  57.233  36.427  1.00131.13           S
ATOM    750  CE  MET A 160      26.560  55.685  36.358  1.00131.13           C
ATOM    751  C   MET A 160      27.429  60.523  35.167  1.00131.13           C
ATOM    752  O   MET A 160      26.225  60.630  35.367  1.00131.13           O
ATOM    753  N   VAL A 161      28.319  61.056  36.029  1.00105.53           N
ATOM    754  CA  VAL A 161      27.886  61.697  37.246  1.00105.53           C
ATOM    755  CB  VAL A 161      29.017  62.099  38.145  1.00105.53           C
ATOM    756  CG1 VAL A 161      29.794  60.832  38.541  1.00105.53           C
ATOM    757  CG2 VAL A 161      29.861  63.165  37.430  1.00105.53           C
ATOM    758  C   VAL A 161      27.110  62.933  36.905  1.00105.53           C
ATOM    759  O   VAL A 161      26.142  63.270  37.586  1.00105.53           O
ATOM    760  N   LEU A 162      27.547  63.665  35.861  1.00 77.76           N
ATOM    761  CA  LEU A 162      26.899  64.876  35.434  1.00 77.76           C
ATOM    762  CB  LEU A 162      27.631  65.545  34.256  1.00 77.76           C
ATOM    763  CG  LEU A 162      29.097  65.932  34.537  1.00 77.76           C
ATOM    764  CD1 LEU A 162      29.734  66.590  33.301  1.00 77.76           C
ATOM    765  CD2 LEU A 162      29.231  66.801  35.801  1.00 77.76           C
ATOM    766  C   LEU A 162      25.535  64.537  34.913  1.00 77.76           C
ATOM    767  O   LEU A 162      24.551  65.202  35.235  1.00 77.76           O
ATOM    768  N   CYS A 163      25.473  63.438  34.138  1.00291.16           N
ATOM    769  CA  CYS A 163      24.381  62.960  33.333  1.00291.16           C
ATOM    770  CB  CYS A 163      23.981  61.498  33.550  1.00291.16           C
ATOM    771  SG  CYS A 163      25.158  60.360  32.775  1.00291.16           S
ATOM    772  C   CYS A 163      23.172  63.814  33.330  1.00291.16           C
ATOM    773  O   CYS A 163      22.266  63.689  34.159  1.00291.16           O
ATOM    774  N   LEU A 164      23.169  64.697  32.312  1.00266.42           N
ATOM    775  CA  LEU A 164      22.090  65.565  31.982  1.00266.42           C
ATOM    776  CB  LEU A 164      22.476  66.642  30.954  1.00266.42           C
ATOM    777  CG  LEU A 164      23.635  67.562  31.396  1.00266.42           C
ATOM    778  CD1 LEU A 164      24.946  66.777  31.583  1.00266.42           C
ATOM    779  CD2 LEU A 164      23.792  68.753  30.436  1.00266.42           C
ATOM    780  C   LEU A 164      21.125  64.660  31.303  1.00266.42           C
ATOM    781  O   LEU A 164      21.531  63.639  30.749  1.00266.42           O
ATOM    782  N   MET A 165      19.828  65.018  31.330  1.00303.10           N
ATOM    783  CA  MET A 165      18.775  64.209  30.785  1.00303.10           C
ATOM    784  CB  MET A 165      18.718  64.262  29.248  1.00303.10           C
ATOM    785  CG  MET A 165      18.224  65.611  28.716  1.00303.10           C
ATOM    786  SD  MET A 165      19.351  67.011  28.993  1.00303.10           S
ATOM    787  CE  MET A 165      18.194  68.262  28.365  1.00303.10           C
ATOM    788  C   MET A 165      18.978  62.793  31.218  1.00303.10           C
ATOM    789  O   MET A 165      18.649  61.846  30.506  1.00303.10           O
ATOM    790  N   ASN A 166      19.525  62.637  32.437  1.00174.93           N
ATOM    791  CA  ASN A 166      19.695  61.365  33.067  1.00174.93           C
ATOM    792  CB  ASN A 166      21.149  60.861  33.023  1.00174.93           C
ATOM    793  CG  ASN A 166      21.495  60.551  31.567  1.00174.93           C
ATOM    794  OD1 ASN A 166      20.796  59.793  30.895  1.00174.93           O
ATOM    795  ND2 ASN A 166      22.601  61.156  31.061  1.00174.93           N
ATOM    796  C   ASN A 166      19.298  61.642  34.481  1.00174.93           C
ATOM    797  O   ASN A 166      19.917  62.460  35.158  1.00174.93           O
ATOM    798  N   GLN A 167      18.195  61.016  34.942  1.00 98.89           N
ATOM    799  CA  GLN A 167      17.628  61.301  36.225  1.00 98.89           C
ATOM    800  CB  GLN A 167      16.231  60.703  36.406  1.00 98.89           C
ATOM    801  CG  GLN A 167      15.256  61.266  35.369  1.00 98.89           C
ATOM    802  CD  GLN A 167      13.976  60.451  35.411  1.00 98.89           C
ATOM    803  OE1 GLN A 167      12.973  60.818  34.800  1.00 98.89           O
ATOM    804  NE2 GLN A 167      14.009  59.310  36.146  1.00 98.89           N
ATOM    805  C   GLN A 167      18.572  60.900  37.282  1.00 98.89           C
ATOM    806  O   GLN A 167      18.831  61.669  38.206  1.00 98.89           O
ATOM    807  N   THR A 168      19.142  59.693  37.190  1.00271.78           N
ATOM    808  CA  THR A 168      20.189  59.533  38.126  1.00271.78           C
ATOM    809  CB  THR A 168      20.698  58.141  38.325  1.00271.78           C
ATOM    810  OG1 THR A 168      21.051  57.542  37.089  1.00271.78           O
ATOM    811  CG2 THR A 168      19.670  57.336  39.140  1.00271.78           C
ATOM    812  C   THR A 168      21.230  60.333  37.468  1.00271.78           C
ATOM    813  O   THR A 168      21.150  60.549  36.261  1.00271.78           O
ATOM    814  N   TYR A 169      22.216  60.801  38.237  1.00415.24           N
ATOM    815  CA  TYR A 169      23.177  61.666  37.725  1.00415.24           C
ATOM    816  CB  TYR A 169      23.795  61.149  36.462  1.00415.24           C
ATOM    817  CG  TYR A 169      24.255  59.857  37.071  1.00415.24           C
ATOM    818  CD1 TYR A 169      25.342  59.843  37.917  1.00415.24           C
ATOM    819  CD2 TYR A 169      23.582  58.678  36.854  1.00415.24           C
ATOM    820  CE1 TYR A 169      25.768  58.677  38.507  1.00415.24           C
ATOM    821  CE2 TYR A 169      23.996  57.505  37.437  1.00415.24           C
ATOM    822  CZ  TYR A 169      25.094  57.505  38.260  1.00415.24           C
ATOM    823  OH  TYR A 169      25.530  56.307  38.863  1.00415.24           O
ATOM    824  C   TYR A 169      22.645  63.041  37.884  1.00415.24           C
ATOM    825  O   TYR A 169      21.436  63.263  37.922  1.00415.24           O
ATOM    826  N   ARG A 170      23.564  63.995  38.049  1.00108.23           N
ATOM    827  CA  ARG A 170      23.260  65.288  38.576  1.00108.23           C
ATOM    828  CB  ARG A 170      24.461  66.238  38.394  1.00108.23           C
ATOM    829  CG  ARG A 170      24.213  67.696  38.781  1.00108.23           C
ATOM    830  CD  ARG A 170      25.475  68.558  38.696  1.00108.23           C
ATOM    831  NE  ARG A 170      25.123  69.955  39.080  1.00108.23           N
ATOM    832  CZ  ARG A 170      24.897  70.895  38.114  1.00108.23           C
ATOM    833  NH1 ARG A 170      24.946  70.549  36.795  1.00108.23           N
ATOM    834  NH2 ARG A 170      24.649  72.190  38.466  1.00108.23           N
ATOM    835  C   ARG A 170      22.071  65.933  37.928  1.00108.23           C
ATOM    836  O   ARG A 170      21.149  66.341  38.627  1.00108.23           O
ATOM    837  N   GLU A 171      22.010  66.009  36.594  1.00109.24           N
ATOM    838  CA  GLU A 171      20.985  66.821  35.991  1.00109.24           C
ATOM    839  CB  GLU A 171      21.168  66.943  34.467  1.00109.24           C
ATOM    840  CG  GLU A 171      22.438  67.711  34.085  1.00109.24           C
ATOM    841  CD  GLU A 171      22.244  69.178  34.448  1.00109.24           C
ATOM    842  OE1 GLU A 171      21.221  69.491  35.115  1.00109.24           O
ATOM    843  OE2 GLU A 171      23.116  70.004  34.067  1.00109.24           O
ATOM    844  C   GLU A 171      19.567  66.379  36.237  1.00109.24           C
ATOM    845  O   GLU A 171      18.734  67.183  36.649  1.00109.24           O
ATOM    846  N   GLU A 172      19.236  65.106  35.978  1.00184.90           N
ATOM    847  CA  GLU A 172      17.873  64.641  36.028  1.00184.90           C
ATOM    848  CB  GLU A 172      17.396  63.829  34.817  1.00184.90           C
ATOM    849  CG  GLU A 172      17.631  64.554  33.491  1.00184.90           C
ATOM    850  CD  GLU A 172      17.041  65.954  33.594  1.00184.90           C
ATOM    851  OE1 GLU A 172      16.182  66.172  34.488  1.00184.90           O
ATOM    852  OE2 GLU A 172      17.450  66.825  32.780  1.00184.90           O
ATOM    853  C   GLU A 172      17.373  64.192  37.378  1.00184.90           C
ATOM    854  O   GLU A 172      16.405  63.426  37.438  1.00184.90           O
ATOM    855  N   TYR A 173      18.038  64.596  38.487  1.00121.36           N
ATOM    856  CA  TYR A 173      17.781  64.106  39.823  1.00121.36           C
ATOM    857  CB  TYR A 173      18.144  65.033  40.999  1.00121.36           C
ATOM    858  CG  TYR A 173      19.437  65.765  41.040  1.00121.36           C
ATOM    859  CD1 TYR A 173      20.623  65.169  41.399  1.00121.36           C
ATOM    860  CD2 TYR A 173      19.417  67.110  40.747  1.00121.36           C
ATOM    861  CE1 TYR A 173      21.774  65.922  41.452  1.00121.36           C
ATOM    862  CE2 TYR A 173      20.559  67.868  40.804  1.00121.36           C
ATOM    863  CZ  TYR A 173      21.742  67.268  41.156  1.00121.36           C
ATOM    864  OH  TYR A 173      22.920  68.040  41.216  1.00121.36           O
ATOM    865  C   TYR A 173      16.302  64.121  40.094  1.00121.36           C
ATOM    866  O   TYR A 173      15.769  63.179  40.677  1.00121.36           O
ATOM    867  N   ARG A 174      15.599  65.206  39.725  1.00 87.93           N
ATOM    868  CA  ARG A 174      14.205  65.308  40.058  1.00 87.93           C
ATOM    869  CB  ARG A 174      13.579  66.652  39.663  1.00 87.93           C
ATOM    870  CG  ARG A 174      14.040  67.775  40.595  1.00 87.93           C
ATOM    871  CD  ARG A 174      13.255  69.077  40.436  1.00 87.93           C
ATOM    872  NE  ARG A 174      13.692  69.716  39.164  1.00 87.93           N
ATOM    873  CZ  ARG A 174      14.677  70.660  39.188  1.00 87.93           C
ATOM    874  NH1 ARG A 174      15.224  71.039  40.380  1.00 87.93           N
ATOM    875  NH2 ARG A 174      15.109  71.228  38.025  1.00 87.93           N
ATOM    876  C   ARG A 174      13.448  64.188  39.414  1.00 87.93           C
ATOM    877  O   ARG A 174      12.482  63.676  39.977  1.00 87.93           O
ATOM    878  N   GLY A 175      13.881  63.773  38.214  1.00 46.39           N
ATOM    879  CA  GLY A 175      13.258  62.717  37.468  1.00 46.39           C
ATOM    880  C   GLY A 175      13.350  61.420  38.229  1.00 46.39           C
ATOM    881  O   GLY A 175      12.550  60.512  38.015  1.00 46.39           O
ATOM    882  N   PHE A 176      14.366  61.283  39.099  1.00155.90           N
ATOM    883  CA  PHE A 176      14.667  60.077  39.825  1.00155.90           C
ATOM    884  CB  PHE A 176      15.667  60.369  40.965  1.00155.90           C
ATOM    885  CG  PHE A 176      16.215  59.120  41.570  1.00155.90           C
ATOM    886  CD1 PHE A 176      15.544  58.466  42.578  1.00155.90           C
ATOM    887  CD2 PHE A 176      17.425  58.615  41.146  1.00155.90           C
ATOM    888  CE1 PHE A 176      16.055  57.320  43.144  1.00155.90           C
ATOM    889  CE2 PHE A 176      17.944  57.471  41.707  1.00155.90           C
ATOM    890  CZ  PHE A 176      17.261  56.821  42.709  1.00155.90           C
ATOM    891  C   PHE A 176      13.422  59.463  40.412  1.00155.90           C
ATOM    892  O   PHE A 176      12.672  60.109  41.142  1.00155.90           O
ATOM    893  N   LEU A 177      13.180  58.166  40.094  1.00119.06           N
ATOM    894  CA  LEU A 177      12.032  57.460  40.604  1.00119.06           C
ATOM    895  CB  LEU A 177      10.985  57.095  39.533  1.00119.06           C
ATOM    896  CG  LEU A 177      10.276  58.314  38.920  1.00119.06           C
ATOM    897  CD1 LEU A 177       9.228  57.885  37.880  1.00119.06           C
ATOM    898  CD2 LEU A 177       9.686  59.223  40.009  1.00119.06           C
ATOM    899  C   LEU A 177      12.477  56.177  41.254  1.00119.06           C
ATOM    900  O   LEU A 177      13.223  55.383  40.682  1.00119.06           O
ATOM    901  N   ASN A 178      11.978  55.947  42.484  1.00 60.75           N
ATOM    902  CA  ASN A 178      12.278  54.818  43.326  1.00 60.75           C
ATOM    903  CB  ASN A 178      11.691  54.939  44.741  1.00 60.75           C
ATOM    904  CG  ASN A 178      12.540  55.935  45.518  1.00 60.75           C
ATOM    905  OD1 ASN A 178      13.738  55.724  45.710  1.00 60.75           O
ATOM    906  ND2 ASN A 178      11.914  57.052  45.972  1.00 60.75           N
ATOM    907  C   ASN A 178      11.734  53.561  42.726  1.00 60.75           C
ATOM    908  O   ASN A 178      12.183  52.466  43.057  1.00 60.75           O
ATOM    909  N   VAL A 179      10.717  53.677  41.858  1.00 43.56           N
ATOM    910  CA  VAL A 179      10.109  52.515  41.279  1.00 43.56           C
ATOM    911  CB  VAL A 179       9.017  52.864  40.310  1.00 43.56           C
ATOM    912  CG1 VAL A 179       8.490  51.570  39.667  1.00 43.56           C
ATOM    913  CG2 VAL A 179       7.945  53.671  41.063  1.00 43.56           C
ATOM    914  C   VAL A 179      11.169  51.751  40.545  1.00 43.56           C
ATOM    915  O   VAL A 179      11.140  50.523  40.501  1.00 43.56           O
ATOM    916  N   TYR A 180      12.120  52.468  39.928  1.00109.40           N
ATOM    917  CA  TYR A 180      13.207  51.890  39.189  1.00109.40           C
ATOM    918  CB  TYR A 180      13.886  52.888  38.245  1.00109.40           C
ATOM    919  CG  TYR A 180      12.815  53.188  37.254  1.00109.40           C
ATOM    920  CD1 TYR A 180      12.447  52.240  36.329  1.00109.40           C
ATOM    921  CD2 TYR A 180      12.176  54.406  37.250  1.00109.40           C
ATOM    922  CE1 TYR A 180      11.457  52.499  35.410  1.00109.40           C
ATOM    923  CE2 TYR A 180      11.185  54.672  36.333  1.00109.40           C
ATOM    924  CZ  TYR A 180      10.824  53.718  35.413  1.00109.40           C
ATOM    925  OH  TYR A 180       9.806  53.992  34.474  1.00109.40           O
ATOM    926  C   TYR A 180      14.207  51.213  40.082  1.00109.40           C
ATOM    927  O   TYR A 180      15.041  50.443  39.606  1.00109.40           O
ATOM    928  N   CYS A 181      14.244  51.583  41.377  1.00 64.72           N
ATOM    929  CA  CYS A 181      15.163  50.971  42.300  1.00 64.72           C
ATOM    930  CB  CYS A 181      15.167  51.650  43.680  1.00 64.72           C
ATOM    931  SG  CYS A 181      16.359  50.888  44.819  1.00 64.72           S
ATOM    932  C   CYS A 181      14.790  49.528  42.488  1.00 64.72           C
ATOM    933  O   CYS A 181      13.630  49.199  42.732  1.00 64.72           O
ATOM    934  N   GLN A 182      15.805  48.637  42.406  1.00142.90           N
ATOM    935  CA  GLN A 182      15.680  47.210  42.530  1.00142.90           C
ATOM    936  CB  GLN A 182      15.334  46.740  43.951  1.00142.90           C
ATOM    937  CG  GLN A 182      15.403  45.218  44.091  1.00142.90           C
ATOM    938  CD  GLN A 182      16.845  44.805  43.831  1.00142.90           C
ATOM    939  OE1 GLN A 182      17.127  43.695  43.382  1.00142.90           O
ATOM    940  NE2 GLN A 182      17.794  45.739  44.113  1.00142.90           N
ATOM    941  C   GLN A 182      14.639  46.695  41.579  1.00142.90           C
ATOM    942  O   GLN A 182      13.735  45.955  41.969  1.00142.90           O
ATOM    943  N   GLY A 183      14.762  47.071  40.289  1.00 49.60           N
ATOM    944  CA  GLY A 183      13.832  46.672  39.276  1.00 49.60           C
ATOM    945  C   GLY A 183      14.208  45.298  38.831  1.00 49.60           C
ATOM    946  O   GLY A 183      15.371  45.010  38.562  1.00 49.60           O
ATOM    947  N   PRO A 184      13.220  44.452  38.719  1.00 79.57           N
ATOM    948  CA  PRO A 184      13.491  43.089  38.363  1.00 79.57           C
ATOM    949  CD  PRO A 184      12.055  44.565  39.579  1.00 79.57           C
ATOM    950  CB  PRO A 184      12.214  42.312  38.665  1.00 79.57           C
ATOM    951  CG  PRO A 184      11.575  43.121  39.809  1.00 79.57           C
ATOM    952  C   PRO A 184      13.985  42.938  36.968  1.00 79.57           C
ATOM    953  O   PRO A 184      13.426  43.541  36.056  1.00 79.57           O
ATOM    954  N   THR A 185      14.993  42.069  36.788  1.00116.82           N
ATOM    955  CA  THR A 185      15.603  41.816  35.520  1.00116.82           C
ATOM    956  CB  THR A 185      16.813  40.926  35.597  1.00116.82           C
ATOM    957  OG1 THR A 185      17.425  40.847  34.319  1.00116.82           O
ATOM    958  CG2 THR A 185      16.424  39.525  36.094  1.00116.82           C
ATOM    959  C   THR A 185      14.623  41.235  34.535  1.00116.82           C
ATOM    960  O   THR A 185      14.823  41.471  33.344  1.00116.82           O
ATOM    961  N   PRO A 186      13.585  40.496  34.872  1.00 84.89           N
ATOM    962  CA  PRO A 186      12.735  39.961  33.847  1.00 84.89           C
ATOM    963  CD  PRO A 186      13.414  39.766  36.119  1.00 84.89           C
ATOM    964  CB  PRO A 186      11.751  39.013  34.540  1.00 84.89           C
ATOM    965  CG  PRO A 186      11.970  39.247  36.044  1.00 84.89           C
ATOM    966  C   PRO A 186      12.088  41.025  33.027  1.00 84.89           C
ATOM    967  O   PRO A 186      11.632  40.720  31.926  1.00 84.89           O
ATOM    968  N   ASN A 187      11.974  42.254  33.556  1.00 62.23           N
ATOM    969  CA  ASN A 187      11.438  43.332  32.779  1.00 62.23           C
ATOM    970  CB  ASN A 187      11.223  44.611  33.605  1.00 62.23           C
ATOM    971  CG  ASN A 187      10.084  44.371  34.585  1.00 62.23           C
ATOM    972  OD1 ASN A 187      10.065  43.373  35.304  1.00 62.23           O
ATOM    973  ND2 ASN A 187       9.103  45.314  34.617  1.00 62.23           N
ATOM    974  C   ASN A 187      12.450  43.654  31.721  1.00 62.23           C
ATOM    975  O   ASN A 187      12.121  44.131  30.638  1.00 62.23           O
ATOM    976  N   CYS A 188      13.733  43.509  32.080  1.00 75.04           N
ATOM    977  CA  CYS A 188      14.869  43.781  31.248  1.00 75.04           C
ATOM    978  CB  CYS A 188      16.123  44.015  32.101  1.00 75.04           C
ATOM    979  SG  CYS A 188      15.805  45.280  33.369  1.00 75.04           S
ATOM    980  C   CYS A 188      15.165  42.699  30.255  1.00 75.04           C
ATOM    981  O   CYS A 188      15.742  42.963  29.201  1.00 75.04           O
ATOM    982  N   SER A 189      14.826  41.441  30.584  1.00 99.86           N
ATOM    983  CA  SER A 189      15.213  40.330  29.762  1.00 99.86           C
ATOM    984  CB  SER A 189      14.788  38.975  30.355  1.00 99.86           C
ATOM    985  OG  SER A 189      13.372  38.877  30.397  1.00 99.86           O
ATOM    986  C   SER A 189      14.605  40.440  28.412  1.00 99.86           C
ATOM    987  O   SER A 189      15.271  40.215  27.402  1.00 99.86           O
ATOM    988  N   ILE A 190      13.335  40.863  28.356  1.00125.61           N
ATOM    989  CA  ILE A 190      12.625  40.827  27.117  1.00125.61           C
ATOM    990  CB  ILE A 190      11.223  41.345  27.233  1.00125.61           C
ATOM    991  CG2 ILE A 190      10.603  41.343  25.825  1.00125.61           C
ATOM    992  CG1 ILE A 190      10.437  40.505  28.252  1.00125.61           C
ATOM    993  CD1 ILE A 190      10.397  39.019  27.905  1.00125.61           C
ATOM    994  C   ILE A 190      13.328  41.653  26.094  1.00125.61           C
ATOM    995  O   ILE A 190      13.452  41.235  24.944  1.00125.61           O
ATOM    996  N   TYR A 191      13.827  42.846  26.462  1.00119.71           N
ATOM    997  CA  TYR A 191      14.382  43.638  25.407  1.00119.71           C
ATOM    998  CB  TYR A 191      14.361  45.158  25.646  1.00119.71           C
ATOM    999  CG  TYR A 191      12.962  45.667  25.675  1.00119.71           C
ATOM   1000  CD1 TYR A 191      12.309  45.971  24.502  1.00119.71           C
ATOM   1001  CD2 TYR A 191      12.302  45.838  26.870  1.00119.71           C
ATOM   1002  CE1 TYR A 191      11.018  46.447  24.519  1.00119.71           C
ATOM   1003  CE2 TYR A 191      11.013  46.315  26.893  1.00119.71           C
ATOM   1004  CZ  TYR A 191      10.369  46.623  25.718  1.00119.71           C
ATOM   1005  OH  TYR A 191       9.046  47.113  25.749  1.00119.71           O
ATOM   1006  C   TYR A 191      15.819  43.307  25.188  1.00119.71           C
ATOM   1007  O   TYR A 191      16.601  43.190  26.129  1.00119.71           O
ATOM   1008  N   GLU A 192      16.192  43.103  23.911  1.00107.82           N
ATOM   1009  CA  GLU A 192      17.581  43.009  23.588  1.00107.82           C
ATOM   1010  CB  GLU A 192      17.899  42.263  22.277  1.00107.82           C
ATOM   1011  CG  GLU A 192      18.026  40.741  22.440  1.00107.82           C
ATOM   1012  CD  GLU A 192      16.673  40.125  22.770  1.00107.82           C
ATOM   1013  OE1 GLU A 192      15.718  40.325  21.972  1.00107.82           O
ATOM   1014  OE2 GLU A 192      16.576  39.438  23.822  1.00107.82           O
ATOM   1015  C   GLU A 192      18.030  44.430  23.478  1.00107.82           C
ATOM   1016  O   GLU A 192      17.223  45.320  23.212  1.00107.82           O
ATOM   1017  N   PRO A 193      19.283  44.682  23.711  1.00 80.71           N
ATOM   1018  CA  PRO A 193      19.750  46.038  23.688  1.00 80.71           C
ATOM   1019  CD  PRO A 193      20.072  43.852  24.602  1.00 80.71           C
ATOM   1020  CB  PRO A 193      21.050  46.059  24.497  1.00 80.71           C
ATOM   1021  CG  PRO A 193      21.423  44.576  24.679  1.00 80.71           C
ATOM   1022  C   PRO A 193      19.878  46.618  22.321  1.00 80.71           C
ATOM   1023  O   PRO A 193      20.107  45.895  21.352  1.00 80.71           O
ATOM   1024  N   PRO A 194      19.694  47.907  22.265  1.00122.37           N
ATOM   1025  CA  PRO A 194      19.865  48.615  21.031  1.00122.37           C
ATOM   1026  CD  PRO A 194      18.670  48.517  23.100  1.00122.37           C
ATOM   1027  CB  PRO A 194      19.116  49.937  21.188  1.00122.37           C
ATOM   1028  CG  PRO A 194      18.040  49.624  22.241  1.00122.37           C
ATOM   1029  C   PRO A 194      21.328  48.798  20.827  1.00122.37           C
ATOM   1030  O   PRO A 194      22.079  48.697  21.794  1.00122.37           O
ATOM   1031  N   PRO A 195      21.741  49.045  19.622  1.00 80.70           N
ATOM   1032  CA  PRO A 195      23.138  49.263  19.393  1.00 80.70           C
ATOM   1033  CD  PRO A 195      21.093  48.434  18.476  1.00 80.70           C
ATOM   1034  CB  PRO A 195      23.392  48.935  17.919  1.00 80.70           C
ATOM   1035  CG  PRO A 195      21.987  48.834  17.295  1.00 80.70           C
ATOM   1036  C   PRO A 195      23.459  50.669  19.767  1.00 80.70           C
ATOM   1037  O   PRO A 195      23.993  50.869  20.891  1.00 80.70           O
ATOM   1038  OXT PRO A 195      23.160  51.585  18.955  1.00 80.70           O
TER    1039      PRO A 195
END
