# Supplementary material for: Proteome-wide prediction of targets for aspirin: new insight into the molecular mechanism of aspirin
Source: PeerJ. 2016 Mar 10;4:e1791. doi: 10.7717/peerj.1791 (PMC4793309; doi:10.7717/peerj.1791)
Supplement: File S1 — The raw data contains all strucures of the identified 79 proteins. The Protocols show how to prepare protein strucure and run CDOCKER. [file peerj-04-1791-s004.zip › 79_protein_strucures/NP_079455.3_62-508_27.293.pdb]

EXPDTA    THEORETICAL MODEL, MODELLER 9v7 2009/10/06 11:41:10
REMARK   6 MODELLER OBJECTIVE FUNCTION:      5553.3369
REMARK   6 MODELLER BEST TEMPLATE % SEQ ID:  27.293
ATOM      1  N   VAL A  62     -24.715  25.303  40.617  1.00 29.92           N
ATOM      2  CA  VAL A  62     -23.542  25.826  41.351  1.00 29.92           C
ATOM      3  CB  VAL A  62     -23.904  27.113  42.038  1.00 29.92           C
ATOM      4  CG1 VAL A  62     -22.685  27.633  42.820  1.00 29.92           C
ATOM      5  CG2 VAL A  62     -24.433  28.094  40.976  1.00 29.92           C
ATOM      6  C   VAL A  62     -23.103  24.821  42.363  1.00 29.92           C
ATOM      7  O   VAL A  62     -23.860  23.920  42.720  1.00 29.92           O
ATOM      8  N   TYR A  63     -21.850  24.935  42.844  1.00 98.44           N
ATOM      9  CA  TYR A  63     -21.381  23.964  43.785  1.00 98.44           C
ATOM     10  CB  TYR A  63     -20.155  23.192  43.279  1.00 98.44           C
ATOM     11  CG  TYR A  63     -20.619  22.438  42.083  1.00 98.44           C
ATOM     12  CD1 TYR A  63     -20.784  23.082  40.878  1.00 98.44           C
ATOM     13  CD2 TYR A  63     -20.887  21.091  42.162  1.00 98.44           C
ATOM     14  CE1 TYR A  63     -21.214  22.395  39.768  1.00 98.44           C
ATOM     15  CE2 TYR A  63     -21.317  20.398  41.054  1.00 98.44           C
ATOM     16  CZ  TYR A  63     -21.481  21.050  39.856  1.00 98.44           C
ATOM     17  OH  TYR A  63     -21.923  20.341  38.719  1.00 98.44           O
ATOM     18  C   TYR A  63     -20.992  24.665  45.043  1.00 98.44           C
ATOM     19  O   TYR A  63     -20.180  25.588  45.032  1.00 98.44           O
ATOM     20  N   VAL A  64     -21.570  24.225  46.176  1.00 40.61           N
ATOM     21  CA  VAL A  64     -21.232  24.831  47.427  1.00 40.61           C
ATOM     22  CB  VAL A  64     -22.425  25.203  48.257  1.00 40.61           C
ATOM     23  CG1 VAL A  64     -21.932  25.723  49.618  1.00 40.61           C
ATOM     24  CG2 VAL A  64     -23.275  26.217  47.473  1.00 40.61           C
ATOM     25  C   VAL A  64     -20.446  23.830  48.211  1.00 40.61           C
ATOM     26  O   VAL A  64     -20.731  22.635  48.176  1.00 40.61           O
ATOM     27  N   GLY A  65     -19.409  24.299  48.931  1.00 44.75           N
ATOM     28  CA  GLY A  65     -18.637  23.402  49.741  1.00 44.75           C
ATOM     29  C   GLY A  65     -19.083  23.640  51.146  1.00 44.75           C
ATOM     30  O   GLY A  65     -18.932  24.739  51.677  1.00 44.75           O
ATOM     31  N   ALA A  66     -19.611  22.589  51.801  1.00 55.63           N
ATOM     32  CA  ALA A  66     -20.160  22.757  53.114  1.00 55.63           C
ATOM     33  CB  ALA A  66     -21.689  22.630  53.171  1.00 55.63           C
ATOM     34  C   ALA A  66     -19.612  21.697  54.003  1.00 55.63           C
ATOM     35  O   ALA A  66     -18.892  20.801  53.566  1.00 55.63           O
ATOM     36  N   ILE A  67     -19.938  21.793  55.306  1.00 70.80           N
ATOM     37  CA  ILE A  67     -19.407  20.842  56.228  1.00 70.80           C
ATOM     38  CB  ILE A  67     -19.739  21.129  57.662  1.00 70.80           C
ATOM     39  CG2 ILE A  67     -19.275  19.928  58.503  1.00 70.80           C
ATOM     40  CG1 ILE A  67     -19.116  22.466  58.094  1.00 70.80           C
ATOM     41  CD1 ILE A  67     -19.619  22.965  59.447  1.00 70.80           C
ATOM     42  C   ILE A  67     -19.954  19.496  55.896  1.00 70.80           C
ATOM     43  O   ILE A  67     -21.164  19.280  55.856  1.00 70.80           O
ATOM     44  N   ASN A  68     -19.023  18.559  55.643  1.00102.06           N
ATOM     45  CA  ASN A  68     -19.305  17.189  55.349  1.00102.06           C
ATOM     46  CB  ASN A  68     -20.060  16.476  56.479  1.00102.06           C
ATOM     47  CG  ASN A  68     -19.099  16.372  57.652  1.00102.06           C
ATOM     48  OD1 ASN A  68     -19.360  16.894  58.734  1.00102.06           O
ATOM     49  ND2 ASN A  68     -17.946  15.687  57.433  1.00102.06           N
ATOM     50  C   ASN A  68     -20.115  17.097  54.103  1.00102.06           C
ATOM     51  O   ASN A  68     -20.714  16.058  53.834  1.00102.06           O
ATOM     52  N   ARG A  69     -20.145  18.160  53.277  1.00195.62           N
ATOM     53  CA  ARG A  69     -20.915  17.972  52.090  1.00195.62           C
ATOM     54  CB  ARG A  69     -22.439  17.981  52.318  1.00195.62           C
ATOM     55  CG  ARG A  69     -23.005  19.238  52.973  1.00195.62           C
ATOM     56  CD  ARG A  69     -24.481  19.074  53.344  1.00195.62           C
ATOM     57  NE  ARG A  69     -24.561  18.118  54.485  1.00195.62           N
ATOM     58  CZ  ARG A  69     -24.470  18.574  55.769  1.00195.62           C
ATOM     59  NH1 ARG A  69     -24.299  19.907  56.010  1.00195.62           N
ATOM     60  NH2 ARG A  69     -24.558  17.697  56.811  1.00195.62           N
ATOM     61  C   ARG A  69     -20.568  18.978  51.046  1.00195.62           C
ATOM     62  O   ARG A  69     -20.030  20.047  51.327  1.00195.62           O
ATOM     63  N   VAL A  70     -20.848  18.604  49.783  1.00132.60           N
ATOM     64  CA  VAL A  70     -20.681  19.460  48.650  1.00132.60           C
ATOM     65  CB  VAL A  70     -19.744  18.900  47.619  1.00132.60           C
ATOM     66  CG1 VAL A  70     -18.341  18.789  48.241  1.00132.60           C
ATOM     67  CG2 VAL A  70     -20.308  17.560  47.118  1.00132.60           C
ATOM     68  C   VAL A  70     -22.046  19.513  48.041  1.00132.60           C
ATOM     69  O   VAL A  70     -22.740  18.497  48.010  1.00132.60           O
ATOM     70  N   TYR A  71     -22.481  20.690  47.545  1.00149.67           N
ATOM     71  CA  TYR A  71     -23.829  20.753  47.051  1.00149.67           C
ATOM     72  CB  TYR A  71     -24.688  21.891  47.626  1.00149.67           C
ATOM     73  CG  TYR A  71     -24.678  21.854  49.112  1.00149.67           C
ATOM     74  CD1 TYR A  71     -25.442  20.952  49.815  1.00149.67           C
ATOM     75  CD2 TYR A  71     -23.876  22.734  49.798  1.00149.67           C
ATOM     76  CE1 TYR A  71     -25.415  20.946  51.191  1.00149.67           C
ATOM     77  CE2 TYR A  71     -23.848  22.732  51.168  1.00149.67           C
ATOM     78  CZ  TYR A  71     -24.619  21.840  51.869  1.00149.67           C
ATOM     79  OH  TYR A  71     -24.584  21.848  53.279  1.00149.67           O
ATOM     80  C   TYR A  71     -23.799  21.060  45.590  1.00149.67           C
ATOM     81  O   TYR A  71     -22.967  21.836  45.123  1.00149.67           O
ATOM     82  N   LYS A  72     -24.711  20.418  44.831  1.00119.57           N
ATOM     83  CA  LYS A  72     -24.867  20.724  43.441  1.00119.57           C
ATOM     84  CB  LYS A  72     -24.913  19.508  42.500  1.00119.57           C
ATOM     85  CG  LYS A  72     -25.078  19.902  41.030  1.00119.57           C
ATOM     86  CD  LYS A  72     -24.841  18.758  40.043  1.00119.57           C
ATOM     87  CE  LYS A  72     -25.044  19.168  38.582  1.00119.57           C
ATOM     88  NZ  LYS A  72     -24.807  18.012  37.690  1.00119.57           N
ATOM     89  C   LYS A  72     -26.196  21.368  43.367  1.00119.57           C
ATOM     90  O   LYS A  72     -27.196  20.837  43.850  1.00119.57           O
ATOM     91  N   LEU A  73     -26.216  22.544  42.742  1.00181.61           N
ATOM     92  CA  LEU A  73     -27.371  23.367  42.725  1.00181.61           C
ATOM     93  CB  LEU A  73     -26.973  24.705  43.353  1.00181.61           C
ATOM     94  CG  LEU A  73     -28.145  25.602  43.677  1.00181.61           C
ATOM     95  CD1 LEU A  73     -28.789  26.146  42.393  1.00181.61           C
ATOM     96  CD2 LEU A  73     -29.089  24.847  44.622  1.00181.61           C
ATOM     97  C   LEU A  73     -27.726  23.566  41.293  1.00181.61           C
ATOM     98  O   LEU A  73     -26.847  23.581  40.434  1.00181.61           O
ATOM     99  N   THR A  74     -29.028  23.694  40.977  1.00169.19           N
ATOM    100  CA  THR A  74     -29.320  23.893  39.594  1.00169.19           C
ATOM    101  CB  THR A  74     -30.387  22.975  39.050  1.00169.19           C
ATOM    102  OG1 THR A  74     -30.573  23.211  37.662  1.00169.19           O
ATOM    103  CG2 THR A  74     -31.708  23.169  39.813  1.00169.19           C
ATOM    104  C   THR A  74     -29.725  25.315  39.367  1.00169.19           C
ATOM    105  O   THR A  74     -30.801  25.744  39.778  1.00169.19           O
ATOM    106  N   GLY A  75     -28.790  26.086  38.776  1.00153.96           N
ATOM    107  CA  GLY A  75     -28.947  27.418  38.259  1.00153.96           C
ATOM    108  C   GLY A  75     -29.997  28.218  38.963  1.00153.96           C
ATOM    109  O   GLY A  75     -29.837  28.664  40.097  1.00153.96           O
ATOM    110  N   ASN A  76     -31.095  28.459  38.221  1.00129.55           N
ATOM    111  CA  ASN A  76     -32.215  29.260  38.623  1.00129.55           C
ATOM    112  CB  ASN A  76     -33.183  29.540  37.460  1.00129.55           C
ATOM    113  CG  ASN A  76     -33.743  28.207  36.985  1.00129.55           C
ATOM    114  OD1 ASN A  76     -34.896  27.872  37.251  1.00129.55           O
ATOM    115  ND2 ASN A  76     -32.901  27.419  36.264  1.00129.55           N
ATOM    116  C   ASN A  76     -33.017  28.621  39.713  1.00129.55           C
ATOM    117  O   ASN A  76     -33.462  29.295  40.641  1.00129.55           O
ATOM    118  N   LEU A  77     -33.231  27.298  39.612  1.00153.97           N
ATOM    119  CA  LEU A  77     -34.106  26.579  40.493  1.00153.97           C
ATOM    120  CB  LEU A  77     -34.314  25.124  40.035  1.00153.97           C
ATOM    121  CG  LEU A  77     -35.247  24.301  40.941  1.00153.97           C
ATOM    122  CD1 LEU A  77     -36.642  24.940  41.023  1.00153.97           C
ATOM    123  CD2 LEU A  77     -35.308  22.837  40.477  1.00153.97           C
ATOM    124  C   LEU A  77     -33.596  26.560  41.898  1.00153.97           C
ATOM    125  O   LEU A  77     -34.384  26.687  42.831  1.00153.97           O
ATOM    126  N   THR A  78     -32.268  26.414  42.068  1.00202.47           N
ATOM    127  CA  THR A  78     -31.568  26.282  43.319  1.00202.47           C
ATOM    128  CB  THR A  78     -31.733  27.416  44.309  1.00202.47           C
ATOM    129  OG1 THR A  78     -30.645  27.397  45.222  1.00202.47           O
ATOM    130  CG2 THR A  78     -33.031  27.253  45.120  1.00202.47           C
ATOM    131  C   THR A  78     -31.960  24.992  43.967  1.00202.47           C
ATOM    132  O   THR A  78     -31.779  24.812  45.170  1.00202.47           O
ATOM    133  N   ILE A  79     -32.469  24.033  43.165  1.00147.09           N
ATOM    134  CA  ILE A  79     -32.792  22.745  43.706  1.00147.09           C
ATOM    135  CB  ILE A  79     -33.789  21.956  42.894  1.00147.09           C
ATOM    136  CG2 ILE A  79     -33.070  21.343  41.680  1.00147.09           C
ATOM    137  CG1 ILE A  79     -34.476  20.897  43.772  1.00147.09           C
ATOM    138  CD1 ILE A  79     -35.422  21.490  44.817  1.00147.09           C
ATOM    139  C   ILE A  79     -31.489  22.011  43.714  1.00147.09           C
ATOM    140  O   ILE A  79     -30.695  22.136  42.783  1.00147.09           O
ATOM    141  N   GLN A  80     -31.198  21.254  44.786  1.00112.66           N
ATOM    142  CA  GLN A  80     -29.891  20.669  44.832  1.00112.66           C
ATOM    143  CB  GLN A  80     -29.214  20.816  46.204  1.00112.66           C
ATOM    144  CG  GLN A  80     -29.945  20.075  47.325  1.00112.66           C
ATOM    145  CD  GLN A  80     -29.173  20.306  48.616  1.00112.66           C
ATOM    146  OE1 GLN A  80     -28.282  21.152  48.673  1.00112.66           O
ATOM    147  NE2 GLN A  80     -29.522  19.536  49.681  1.00112.66           N
ATOM    148  C   GLN A  80     -29.943  19.211  44.519  1.00112.66           C
ATOM    149  O   GLN A  80     -30.865  18.510  44.934  1.00112.66           O
ATOM    150  N   VAL A  81     -28.958  18.732  43.724  1.00158.41           N
ATOM    151  CA  VAL A  81     -28.868  17.322  43.490  1.00158.41           C
ATOM    152  CB  VAL A  81     -29.375  16.926  42.130  1.00158.41           C
ATOM    153  CG1 VAL A  81     -29.237  15.402  41.964  1.00158.41           C
ATOM    154  CG2 VAL A  81     -30.813  17.449  41.974  1.00158.41           C
ATOM    155  C   VAL A  81     -27.409  16.910  43.555  1.00158.41           C
ATOM    156  O   VAL A  81     -26.823  16.574  42.524  1.00158.41           O
ATOM    157  N   ALA A  82     -26.797  16.866  44.767  1.00105.12           N
ATOM    158  CA  ALA A  82     -25.400  16.475  44.905  1.00105.12           C
ATOM    159  CB  ALA A  82     -24.400  17.617  44.701  1.00105.12           C
ATOM    160  C   ALA A  82     -25.155  15.947  46.302  1.00105.12           C
ATOM    161  O   ALA A  82     -25.942  16.267  47.188  1.00105.12           O
ATOM    162  N   HIS A  83     -24.002  15.228  46.518  1.00141.37           N
ATOM    163  CA  HIS A  83     -23.658  14.356  47.641  1.00141.37           C
ATOM    164  ND1 HIS A  83     -23.961  11.029  48.289  1.00141.37           N
ATOM    165  CG  HIS A  83     -22.928  11.918  48.091  1.00141.37           C
ATOM    166  CB  HIS A  83     -22.982  13.067  47.125  1.00141.37           C
ATOM    167  NE2 HIS A  83     -22.304  10.385  49.624  1.00141.37           N
ATOM    168  CD2 HIS A  83     -21.924  11.512  48.915  1.00141.37           C
ATOM    169  CE1 HIS A  83     -23.533  10.133  49.214  1.00141.37           C
ATOM    170  C   HIS A  83     -22.773  14.951  48.716  1.00141.37           C
ATOM    171  O   HIS A  83     -22.291  16.077  48.617  1.00141.37           O
ATOM    172  N   LYS A  84     -22.543  14.169  49.808  1.00190.59           N
ATOM    173  CA  LYS A  84     -21.802  14.660  50.942  1.00190.59           C
ATOM    174  CB  LYS A  84     -22.576  14.594  52.275  1.00190.59           C
ATOM    175  CG  LYS A  84     -22.875  13.184  52.787  1.00190.59           C
ATOM    176  CD  LYS A  84     -23.760  12.349  51.860  1.00190.59           C
ATOM    177  CE  LYS A  84     -24.235  11.043  52.501  1.00190.59           C
ATOM    178  NZ  LYS A  84     -23.071  10.253  52.961  1.00190.59           N
ATOM    179  C   LYS A  84     -20.483  13.966  51.148  1.00190.59           C
ATOM    180  O   LYS A  84     -20.303  12.789  50.834  1.00190.59           O
ATOM    181  N   THR A  85     -19.524  14.756  51.689  1.00147.89           N
ATOM    182  CA  THR A  85     -18.171  14.423  52.057  1.00147.89           C
ATOM    183  CB  THR A  85     -17.399  15.624  52.512  1.00147.89           C
ATOM    184  OG1 THR A  85     -17.397  16.622  51.503  1.00147.89           O
ATOM    185  CG2 THR A  85     -15.959  15.188  52.817  1.00147.89           C
ATOM    186  C   THR A  85     -18.241  13.498  53.218  1.00147.89           C
ATOM    187  O   THR A  85     -17.355  12.671  53.417  1.00147.89           O
ATOM    188  N   GLY A  86     -19.246  13.713  54.084  1.00 97.66           N
ATOM    189  CA  GLY A  86     -19.515  12.806  55.159  1.00 97.66           C
ATOM    190  C   GLY A  86     -18.456  12.917  56.201  1.00 97.66           C
ATOM    191  O   GLY A  86     -17.320  13.314  55.952  1.00 97.66           O
ATOM    192  N   PRO A  87     -18.817  12.503  57.377  1.00155.21           N
ATOM    193  CA  PRO A  87     -17.875  12.557  58.453  1.00155.21           C
ATOM    194  CD  PRO A  87     -20.186  12.670  57.840  1.00155.21           C
ATOM    195  CB  PRO A  87     -18.687  12.335  59.727  1.00155.21           C
ATOM    196  CG  PRO A  87     -20.081  12.876  59.361  1.00155.21           C
ATOM    197  C   PRO A  87     -16.786  11.560  58.228  1.00155.21           C
ATOM    198  O   PRO A  87     -17.053  10.502  57.661  1.00155.21           O
ATOM    199  N   GLU A  88     -15.550  11.890  58.649  1.00 99.28           N
ATOM    200  CA  GLU A  88     -14.437  10.997  58.502  1.00 99.28           C
ATOM    201  CB  GLU A  88     -13.422  11.446  57.438  1.00 99.28           C
ATOM    202  CG  GLU A  88     -13.996  11.456  56.019  1.00 99.28           C
ATOM    203  CD  GLU A  88     -14.326  10.022  55.630  1.00 99.28           C
ATOM    204  OE1 GLU A  88     -13.494   9.122  55.923  1.00 99.28           O
ATOM    205  OE2 GLU A  88     -15.417   9.806  55.038  1.00 99.28           O
ATOM    206  C   GLU A  88     -13.751  10.963  59.841  1.00 99.28           C
ATOM    207  O   GLU A  88     -14.011  11.814  60.690  1.00 99.28           O
ATOM    208  N   GLU A  89     -12.865   9.971  60.092  1.00172.98           N
ATOM    209  CA  GLU A  89     -12.289   9.893  61.416  1.00172.98           C
ATOM    210  CB  GLU A  89     -12.248   8.493  62.041  1.00172.98           C
ATOM    211  CG  GLU A  89     -11.189   7.595  61.408  1.00172.98           C
ATOM    212  CD  GLU A  89     -10.828   6.535  62.433  1.00172.98           C
ATOM    213  OE1 GLU A  89     -11.624   5.577  62.606  1.00172.98           O
ATOM    214  OE2 GLU A  89      -9.741   6.669  63.056  1.00172.98           O
ATOM    215  C   GLU A  89     -10.860  10.344  61.406  1.00172.98           C
ATOM    216  O   GLU A  89     -10.072   9.949  60.546  1.00172.98           O
ATOM    217  N   ASP A  90     -10.483  11.168  62.409  1.00223.28           N
ATOM    218  CA  ASP A  90      -9.141  11.677  62.459  1.00223.28           C
ATOM    219  CB  ASP A  90      -9.085  13.212  62.549  1.00223.28           C
ATOM    220  CG  ASP A  90      -7.661  13.654  62.254  1.00223.28           C
ATOM    221  OD1 ASP A  90      -6.772  12.766  62.152  1.00223.28           O
ATOM    222  OD2 ASP A  90      -7.440  14.888  62.129  1.00223.28           O
ATOM    223  C   ASP A  90      -8.432  11.123  63.650  1.00223.28           C
ATOM    224  O   ASP A  90      -8.903  11.219  64.783  1.00223.28           O
ATOM    225  N   ASN A  91      -7.267  10.500  63.397  1.00 95.87           N
ATOM    226  CA  ASN A  91      -6.460   9.960  64.444  1.00 95.87           C
ATOM    227  CB  ASN A  91      -6.684   8.446  64.621  1.00 95.87           C
ATOM    228  CG  ASN A  91      -6.097   7.988  65.948  1.00 95.87           C
ATOM    229  OD1 ASN A  91      -4.919   8.189  66.235  1.00 95.87           O
ATOM    230  ND2 ASN A  91      -6.950   7.346  66.790  1.00 95.87           N
ATOM    231  C   ASN A  91      -5.042  10.178  64.021  1.00 95.87           C
ATOM    232  O   ASN A  91      -4.740  10.234  62.830  1.00 95.87           O
ATOM    233  N   LYS A  92      -4.126  10.358  64.989  1.00168.87           N
ATOM    234  CA  LYS A  92      -2.760  10.495  64.586  1.00168.87           C
ATOM    235  CB  LYS A  92      -1.792  10.821  65.741  1.00168.87           C
ATOM    236  CG  LYS A  92      -1.723   9.762  66.843  1.00168.87           C
ATOM    237  CD  LYS A  92      -3.025   9.600  67.630  1.00168.87           C
ATOM    238  CE  LYS A  92      -2.944   8.539  68.729  1.00168.87           C
ATOM    239  NZ  LYS A  92      -2.142   9.045  69.866  1.00168.87           N
ATOM    240  C   LYS A  92      -2.368   9.178  64.002  1.00168.87           C
ATOM    241  O   LYS A  92      -1.669   9.110  62.992  1.00168.87           O
ATOM    242  N   SER A  93      -2.841   8.091  64.643  1.00 98.22           N
ATOM    243  CA  SER A  93      -2.532   6.748  64.252  1.00 98.22           C
ATOM    244  CB  SER A  93      -3.092   5.706  65.237  1.00 98.22           C
ATOM    245  OG  SER A  93      -2.762   4.394  64.807  1.00 98.22           O
ATOM    246  C   SER A  93      -3.107   6.448  62.905  1.00 98.22           C
ATOM    247  O   SER A  93      -2.420   5.903  62.043  1.00 98.22           O
ATOM    248  N   CYS A  94      -4.383   6.805  62.669  1.00 77.48           N
ATOM    249  CA  CYS A  94      -4.934   6.450  61.396  1.00 77.48           C
ATOM    250  CB  CYS A  94      -6.453   6.695  61.282  1.00 77.48           C
ATOM    251  SG  CYS A  94      -7.224   5.711  59.959  1.00 77.48           S
ATOM    252  C   CYS A  94      -4.213   7.271  60.375  1.00 77.48           C
ATOM    253  O   CYS A  94      -4.077   8.486  60.520  1.00 77.48           O
ATOM    254  N   TYR A  95      -3.733   6.600  59.308  1.00174.25           N
ATOM    255  CA  TYR A  95      -2.953   7.205  58.264  1.00174.25           C
ATOM    256  CB  TYR A  95      -2.735   6.268  57.068  1.00174.25           C
ATOM    257  CG  TYR A  95      -1.893   5.153  57.586  1.00174.25           C
ATOM    258  CD1 TYR A  95      -2.475   4.062  58.189  1.00174.25           C
ATOM    259  CD2 TYR A  95      -0.522   5.211  57.494  1.00174.25           C
ATOM    260  CE1 TYR A  95      -1.702   3.035  58.676  1.00174.25           C
ATOM    261  CE2 TYR A  95       0.257   4.187  57.978  1.00174.25           C
ATOM    262  CZ  TYR A  95      -0.334   3.096  58.569  1.00174.25           C
ATOM    263  OH  TYR A  95       0.463   2.043  59.067  1.00174.25           O
ATOM    264  C   TYR A  95      -3.646   8.436  57.814  1.00174.25           C
ATOM    265  O   TYR A  95      -4.874   8.484  57.757  1.00174.25           O
ATOM    266  N   PRO A  96      -2.827   9.418  57.510  1.00246.06           N
ATOM    267  CA  PRO A  96      -3.288  10.738  57.187  1.00246.06           C
ATOM    268  CD  PRO A  96      -1.542   9.135  56.890  1.00246.06           C
ATOM    269  CB  PRO A  96      -2.080  11.481  56.624  1.00246.06           C
ATOM    270  CG  PRO A  96      -1.248  10.351  55.994  1.00246.06           C
ATOM    271  C   PRO A  96      -4.371  10.651  56.200  1.00246.06           C
ATOM    272  O   PRO A  96      -4.188  10.052  55.147  1.00246.06           O
ATOM    273  N   PRO A  97      -5.459  11.301  56.436  1.00241.15           N
ATOM    274  CA  PRO A  97      -6.499  11.194  55.466  1.00241.15           C
ATOM    275  CD  PRO A  97      -5.990  11.404  57.786  1.00241.15           C
ATOM    276  CB  PRO A  97      -7.770  11.680  56.152  1.00241.15           C
ATOM    277  CG  PRO A  97      -7.520  11.338  57.633  1.00241.15           C
ATOM    278  C   PRO A  97      -6.075  11.853  54.191  1.00241.15           C
ATOM    279  O   PRO A  97      -6.880  11.862  53.263  1.00241.15           O
ATOM    280  N   LEU A  98      -4.844  12.426  54.157  1.00290.59           N
ATOM    281  CA  LEU A  98      -4.201  12.955  53.008  1.00290.59           C
ATOM    282  CB  LEU A  98      -2.720  13.268  53.252  1.00290.59           C
ATOM    283  CG  LEU A  98      -2.135  14.159  52.156  1.00290.59           C
ATOM    284  CD1 LEU A  98      -2.879  15.501  52.171  1.00290.59           C
ATOM    285  CD2 LEU A  98      -0.610  14.315  52.289  1.00290.59           C
ATOM    286  C   LEU A  98      -4.306  11.755  52.174  1.00290.59           C
ATOM    287  O   LEU A  98      -3.484  10.852  52.320  1.00290.59           O
ATOM    288  N   ILE A  99      -5.271  11.841  51.234  1.00238.70           N
ATOM    289  CA  ILE A  99      -6.024  10.758  50.680  1.00238.70           C
ATOM    290  CB  ILE A  99      -6.359  10.866  49.234  1.00238.70           C
ATOM    291  CG2 ILE A  99      -6.901  12.289  49.023  1.00238.70           C
ATOM    292  CG1 ILE A  99      -5.203  10.488  48.313  1.00238.70           C
ATOM    293  CD1 ILE A  99      -5.116   8.997  47.975  1.00238.70           C
ATOM    294  C   ILE A  99      -5.355   9.482  50.966  1.00238.70           C
ATOM    295  O   ILE A  99      -4.234   9.205  50.544  1.00238.70           O
ATOM    296  N   VAL A 100      -6.037   8.696  51.799  1.00285.90           N
ATOM    297  CA  VAL A 100      -5.495   7.441  52.156  1.00285.90           C
ATOM    298  CB  VAL A 100      -4.670   7.401  53.404  1.00285.90           C
ATOM    299  CG1 VAL A 100      -3.416   8.266  53.218  1.00285.90           C
ATOM    300  CG2 VAL A 100      -5.579   7.767  54.589  1.00285.90           C
ATOM    301  C   VAL A 100      -6.661   6.590  52.471  1.00285.90           C
ATOM    302  O   VAL A 100      -7.795   6.896  52.106  1.00285.90           O
ATOM    303  N   GLN A 101      -6.384   5.471  53.151  1.00 98.76           N
ATOM    304  CA  GLN A 101      -7.436   4.582  53.517  1.00 98.76           C
ATOM    305  CB  GLN A 101      -6.947   3.156  53.824  1.00 98.76           C
ATOM    306  CG  GLN A 101      -6.015   3.087  55.037  1.00 98.76           C
ATOM    307  CD  GLN A 101      -5.601   1.636  55.240  1.00 98.76           C
ATOM    308  OE1 GLN A 101      -5.358   0.905  54.279  1.00 98.76           O
ATOM    309  NE2 GLN A 101      -5.521   1.202  56.525  1.00 98.76           N
ATOM    310  C   GLN A 101      -8.082   5.109  54.750  1.00 98.76           C
ATOM    311  O   GLN A 101      -7.436   5.613  55.669  1.00 98.76           O
ATOM    312  N   PRO A 102      -9.380   5.038  54.733  1.00129.64           N
ATOM    313  CA  PRO A 102     -10.154   5.427  55.876  1.00129.64           C
ATOM    314  CD  PRO A 102     -10.112   5.223  53.492  1.00129.64           C
ATOM    315  CB  PRO A 102     -11.544   5.796  55.350  1.00129.64           C
ATOM    316  CG  PRO A 102     -11.585   5.223  53.923  1.00129.64           C
ATOM    317  C   PRO A 102     -10.156   4.285  56.836  1.00129.64           C
ATOM    318  O   PRO A 102      -9.913   3.157  56.411  1.00129.64           O
ATOM    319  N   CYS A 103     -10.412   4.538  58.133  1.00 73.97           N
ATOM    320  CA  CYS A 103     -10.421   3.428  59.034  1.00 73.97           C
ATOM    321  CB  CYS A 103      -9.180   3.359  59.952  1.00 73.97           C
ATOM    322  SG  CYS A 103      -8.828   4.873  60.894  1.00 73.97           S
ATOM    323  C   CYS A 103     -11.670   3.452  59.852  1.00 73.97           C
ATOM    324  O   CYS A 103     -12.081   4.487  60.371  1.00 73.97           O
ATOM    325  N   SER A 104     -12.349   2.291  59.906  1.00 85.16           N
ATOM    326  CA  SER A 104     -13.523   2.103  60.706  1.00 85.16           C
ATOM    327  CB  SER A 104     -14.356   0.890  60.262  1.00 85.16           C
ATOM    328  OG  SER A 104     -15.501   0.756  61.090  1.00 85.16           O
ATOM    329  C   SER A 104     -13.068   1.847  62.104  1.00 85.16           C
ATOM    330  O   SER A 104     -13.862   1.861  63.044  1.00 85.16           O
ATOM    331  N   GLU A 105     -11.752   1.626  62.272  1.00110.63           N
ATOM    332  CA  GLU A 105     -11.225   1.231  63.541  1.00110.63           C
ATOM    333  CB  GLU A 105      -9.692   1.080  63.533  1.00110.63           C
ATOM    334  CG  GLU A 105      -9.135   0.477  64.825  1.00110.63           C
ATOM    335  CD  GLU A 105      -7.642   0.241  64.637  1.00110.63           C
ATOM    336  OE1 GLU A 105      -7.126   0.557  63.533  1.00110.63           O
ATOM    337  OE2 GLU A 105      -6.999  -0.262  65.597  1.00110.63           O
ATOM    338  C   GLU A 105     -11.584   2.249  64.571  1.00110.63           C
ATOM    339  O   GLU A 105     -11.982   1.887  65.676  1.00110.63           O
ATOM    340  N   VAL A 106     -11.471   3.553  64.266  1.00173.90           N
ATOM    341  CA  VAL A 106     -11.855   4.486  65.287  1.00173.90           C
ATOM    342  CB  VAL A 106     -11.069   5.765  65.283  1.00173.90           C
ATOM    343  CG1 VAL A 106     -11.665   6.707  66.343  1.00173.90           C
ATOM    344  CG2 VAL A 106      -9.584   5.432  65.508  1.00173.90           C
ATOM    345  C   VAL A 106     -13.290   4.828  65.051  1.00173.90           C
ATOM    346  O   VAL A 106     -13.650   5.544  64.122  1.00173.90           O
ATOM    347  N   LEU A 107     -14.158   4.327  65.935  1.00109.94           N
ATOM    348  CA  LEU A 107     -15.575   4.459  65.790  1.00109.94           C
ATOM    349  CB  LEU A 107     -16.357   3.626  66.819  1.00109.94           C
ATOM    350  CG  LEU A 107     -16.134   2.109  66.680  1.00109.94           C
ATOM    351  CD1 LEU A 107     -16.957   1.326  67.715  1.00109.94           C
ATOM    352  CD2 LEU A 107     -16.378   1.640  65.237  1.00109.94           C
ATOM    353  C   LEU A 107     -16.037   5.878  65.923  1.00109.94           C
ATOM    354  O   LEU A 107     -16.984   6.278  65.249  1.00109.94           O
ATOM    355  N   THR A 108     -15.393   6.688  66.785  1.00270.98           N
ATOM    356  CA  THR A 108     -15.901   8.012  67.030  1.00270.98           C
ATOM    357  CB  THR A 108     -15.209   8.719  68.159  1.00270.98           C
ATOM    358  OG1 THR A 108     -15.879   9.933  68.464  1.00270.98           O
ATOM    359  CG2 THR A 108     -13.755   9.001  67.744  1.00270.98           C
ATOM    360  C   THR A 108     -15.720   8.842  65.795  1.00270.98           C
ATOM    361  O   THR A 108     -14.705   8.751  65.107  1.00270.98           O
ATOM    362  N   LEU A 109     -16.738   9.674  65.479  1.00315.36           N
ATOM    363  CA  LEU A 109     -16.737  10.447  64.266  1.00315.36           C
ATOM    364  CB  LEU A 109     -18.060  10.375  63.482  1.00315.36           C
ATOM    365  CG  LEU A 109     -18.463   8.958  63.036  1.00315.36           C
ATOM    366  CD1 LEU A 109     -17.418   8.345  62.091  1.00315.36           C
ATOM    367  CD2 LEU A 109     -18.801   8.069  64.241  1.00315.36           C
ATOM    368  C   LEU A 109     -16.516  11.909  64.544  1.00315.36           C
ATOM    369  O   LEU A 109     -16.624  12.367  65.680  1.00315.36           O
ATOM    370  N   THR A 110     -16.176  12.668  63.471  1.00285.25           N
ATOM    371  CA  THR A 110     -15.946  14.093  63.504  1.00285.25           C
ATOM    372  CB  THR A 110     -14.493  14.468  63.544  1.00285.25           C
ATOM    373  OG1 THR A 110     -14.350  15.859  63.786  1.00285.25           O
ATOM    374  CG2 THR A 110     -13.852  14.101  62.197  1.00285.25           C
ATOM    375  C   THR A 110     -16.521  14.674  62.236  1.00285.25           C
ATOM    376  O   THR A 110     -17.177  13.965  61.476  1.00285.25           O
ATOM    377  N   ASN A 111     -16.300  15.988  61.976  1.00 75.09           N
ATOM    378  CA  ASN A 111     -16.877  16.618  60.811  1.00 75.09           C
ATOM    379  CB  ASN A 111     -17.877  17.734  61.157  1.00 75.09           C
ATOM    380  CG  ASN A 111     -19.083  17.081  61.818  1.00 75.09           C
ATOM    381  OD1 ASN A 111     -19.229  15.861  61.790  1.00 75.09           O
ATOM    382  ND2 ASN A 111     -19.975  17.912  62.421  1.00 75.09           N
ATOM    383  C   ASN A 111     -15.795  17.232  59.966  1.00 75.09           C
ATOM    384  O   ASN A 111     -14.724  17.580  60.460  1.00 75.09           O
ATOM    385  N   ASN A 112     -16.058  17.381  58.645  1.00 67.65           N
ATOM    386  CA  ASN A 112     -15.054  17.901  57.754  1.00 67.65           C
ATOM    387  CB  ASN A 112     -14.728  16.934  56.604  1.00 67.65           C
ATOM    388  CG  ASN A 112     -13.562  17.501  55.808  1.00 67.65           C
ATOM    389  OD1 ASN A 112     -13.034  18.568  56.117  1.00 67.65           O
ATOM    390  ND2 ASN A 112     -13.153  16.767  54.738  1.00 67.65           N
ATOM    391  C   ASN A 112     -15.520  19.175  57.114  1.00 67.65           C
ATOM    392  O   ASN A 112     -16.476  19.183  56.342  1.00 67.65           O
ATOM    393  N   VAL A 113     -14.820  20.293  57.393  1.00 48.73           N
ATOM    394  CA  VAL A 113     -15.179  21.552  56.800  1.00 48.73           C
ATOM    395  CB  VAL A 113     -14.763  22.742  57.614  1.00 48.73           C
ATOM    396  CG1 VAL A 113     -15.096  24.017  56.822  1.00 48.73           C
ATOM    397  CG2 VAL A 113     -15.459  22.662  58.984  1.00 48.73           C
ATOM    398  C   VAL A 113     -14.507  21.654  55.465  1.00 48.73           C
ATOM    399  O   VAL A 113     -13.389  21.173  55.284  1.00 48.73           O
ATOM    400  N   ASN A 114     -15.181  22.291  54.483  1.00 89.03           N
ATOM    401  CA  ASN A 114     -14.618  22.409  53.165  1.00 89.03           C
ATOM    402  CB  ASN A 114     -15.669  22.418  52.040  1.00 89.03           C
ATOM    403  CG  ASN A 114     -14.934  22.550  50.712  1.00 89.03           C
ATOM    404  OD1 ASN A 114     -14.626  23.654  50.269  1.00 89.03           O
ATOM    405  ND2 ASN A 114     -14.633  21.394  50.062  1.00 89.03           N
ATOM    406  C   ASN A 114     -13.849  23.685  53.073  1.00 89.03           C
ATOM    407  O   ASN A 114     -14.404  24.781  53.132  1.00 89.03           O
ATOM    408  N   LYS A 115     -12.514  23.553  53.022  1.00182.54           N
ATOM    409  CA  LYS A 115     -11.619  24.664  52.904  1.00182.54           C
ATOM    410  CB  LYS A 115     -10.241  24.318  53.426  1.00182.54           C
ATOM    411  CG  LYS A 115     -10.326  24.010  54.909  1.00182.54           C
ATOM    412  CD  LYS A 115     -11.066  25.117  55.655  1.00182.54           C
ATOM    413  CE  LYS A 115     -11.152  24.850  57.145  1.00182.54           C
ATOM    414  NZ  LYS A 115      -9.833  24.361  57.593  1.00182.54           N
ATOM    415  C   LYS A 115     -11.450  25.199  51.513  1.00182.54           C
ATOM    416  O   LYS A 115     -11.383  26.412  51.318  1.00182.54           O
ATOM    417  N   LEU A 116     -11.347  24.303  50.512  1.00 87.87           N
ATOM    418  CA  LEU A 116     -10.987  24.716  49.181  1.00 87.87           C
ATOM    419  CB  LEU A 116      -9.547  24.233  48.857  1.00 87.87           C
ATOM    420  CG  LEU A 116      -8.899  24.531  47.481  1.00 87.87           C
ATOM    421  CD1 LEU A 116      -7.480  23.941  47.451  1.00 87.87           C
ATOM    422  CD2 LEU A 116      -9.697  23.995  46.282  1.00 87.87           C
ATOM    423  C   LEU A 116     -11.917  24.062  48.210  1.00 87.87           C
ATOM    424  O   LEU A 116     -12.380  22.946  48.441  1.00 87.87           O
ATOM    425  N   LEU A 117     -12.267  24.772  47.117  1.00126.51           N
ATOM    426  CA  LEU A 117     -12.984  24.112  46.067  1.00126.51           C
ATOM    427  CB  LEU A 117     -14.520  24.181  46.200  1.00126.51           C
ATOM    428  CG  LEU A 117     -15.295  23.249  45.234  1.00126.51           C
ATOM    429  CD1 LEU A 117     -16.798  23.277  45.533  1.00126.51           C
ATOM    430  CD2 LEU A 117     -15.022  23.553  43.752  1.00126.51           C
ATOM    431  C   LEU A 117     -12.561  24.767  44.790  1.00126.51           C
ATOM    432  O   LEU A 117     -12.633  25.988  44.658  1.00126.51           O
ATOM    433  N   ILE A 118     -12.080  23.967  43.814  1.00 99.56           N
ATOM    434  CA  ILE A 118     -11.695  24.544  42.560  1.00 99.56           C
ATOM    435  CB  ILE A 118     -10.227  24.812  42.416  1.00 99.56           C
ATOM    436  CG2 ILE A 118      -9.473  23.472  42.436  1.00 99.56           C
ATOM    437  CG1 ILE A 118      -9.992  25.652  41.149  1.00 99.56           C
ATOM    438  CD1 ILE A 118      -8.600  26.269  41.069  1.00 99.56           C
ATOM    439  C   ILE A 118     -12.088  23.619  41.451  1.00 99.56           C
ATOM    440  O   ILE A 118     -12.285  22.422  41.657  1.00 99.56           O
ATOM    441  N   ILE A 119     -12.230  24.182  40.233  1.00150.56           N
ATOM    442  CA  ILE A 119     -12.559  23.430  39.055  1.00150.56           C
ATOM    443  CB  ILE A 119     -13.599  24.077  38.183  1.00150.56           C
ATOM    444  CG2 ILE A 119     -14.890  24.197  39.007  1.00150.56           C
ATOM    445  CG1 ILE A 119     -13.098  25.421  37.625  1.00150.56           C
ATOM    446  CD1 ILE A 119     -12.818  26.477  38.695  1.00150.56           C
ATOM    447  C   ILE A 119     -11.296  23.367  38.256  1.00150.56           C
ATOM    448  O   ILE A 119     -10.596  24.368  38.117  1.00150.56           O
ATOM    449  N   ASP A 120     -10.958  22.173  37.726  1.00 63.30           N
ATOM    450  CA  ASP A 120      -9.703  22.007  37.047  1.00 63.30           C
ATOM    451  CB  ASP A 120      -9.102  20.600  37.219  1.00 63.30           C
ATOM    452  CG  ASP A 120      -7.643  20.647  36.789  1.00 63.30           C
ATOM    453  OD1 ASP A 120      -7.062  21.765  36.773  1.00 63.30           O
ATOM    454  OD2 ASP A 120      -7.086  19.564  36.470  1.00 63.30           O
ATOM    455  C   ASP A 120      -9.832  22.256  35.575  1.00 63.30           C
ATOM    456  O   ASP A 120     -10.889  22.048  34.982  1.00 63.30           O
ATOM    457  N   TYR A 121      -8.711  22.731  34.983  1.00 61.25           N
ATOM    458  CA  TYR A 121      -8.481  23.048  33.598  1.00 61.25           C
ATOM    459  CB  TYR A 121      -7.133  23.753  33.373  1.00 61.25           C
ATOM    460  CG  TYR A 121      -7.226  25.084  34.037  1.00 61.25           C
ATOM    461  CD1 TYR A 121      -7.066  25.198  35.399  1.00 61.25           C
ATOM    462  CD2 TYR A 121      -7.469  26.217  33.296  1.00 61.25           C
ATOM    463  CE1 TYR A 121      -7.153  26.425  36.013  1.00 61.25           C
ATOM    464  CE2 TYR A 121      -7.556  27.447  33.905  1.00 61.25           C
ATOM    465  CZ  TYR A 121      -7.397  27.552  35.265  1.00 61.25           C
ATOM    466  OH  TYR A 121      -7.485  28.814  35.890  1.00 61.25           O
ATOM    467  C   TYR A 121      -8.480  21.796  32.781  1.00 61.25           C
ATOM    468  O   TYR A 121      -8.944  21.799  31.641  1.00 61.25           O
ATOM    469  N   SER A 122      -7.941  20.693  33.340  1.00 94.22           N
ATOM    470  CA  SER A 122      -7.843  19.439  32.642  1.00 94.22           C
ATOM    471  CB  SER A 122      -7.056  18.361  33.405  1.00 94.22           C
ATOM    472  OG  SER A 122      -7.773  17.964  34.565  1.00 94.22           O
ATOM    473  C   SER A 122      -9.231  18.922  32.444  1.00 94.22           C
ATOM    474  O   SER A 122     -10.178  19.699  32.332  1.00 94.22           O
ATOM    475  N   GLU A 123      -9.379  17.584  32.341  1.00 81.13           N
ATOM    476  CA  GLU A 123     -10.683  17.018  32.138  1.00 81.13           C
ATOM    477  CB  GLU A 123     -10.704  15.480  32.169  1.00 81.13           C
ATOM    478  CG  GLU A 123     -12.093  14.882  31.935  1.00 81.13           C
ATOM    479  CD  GLU A 123     -11.952  13.367  31.907  1.00 81.13           C
ATOM    480  OE1 GLU A 123     -10.789  12.882  31.938  1.00 81.13           O
ATOM    481  OE2 GLU A 123     -13.002  12.673  31.849  1.00 81.13           O
ATOM    482  C   GLU A 123     -11.549  17.529  33.242  1.00 81.13           C
ATOM    483  O   GLU A 123     -11.095  17.686  34.374  1.00 81.13           O
ATOM    484  N   ASN A 124     -12.822  17.829  32.914  1.00 50.55           N
ATOM    485  CA  ASN A 124     -13.706  18.463  33.847  1.00 50.55           C
ATOM    486  CB  ASN A 124     -15.153  18.575  33.334  1.00 50.55           C
ATOM    487  CG  ASN A 124     -15.151  19.466  32.100  1.00 50.55           C
ATOM    488  OD1 ASN A 124     -14.575  20.552  32.097  1.00 50.55           O
ATOM    489  ND2 ASN A 124     -15.809  18.985  31.011  1.00 50.55           N
ATOM    490  C   ASN A 124     -13.739  17.656  35.096  1.00 50.55           C
ATOM    491  O   ASN A 124     -14.060  16.470  35.082  1.00 50.55           O
ATOM    492  N   ARG A 125     -13.376  18.301  36.219  1.00 88.01           N
ATOM    493  CA  ARG A 125     -13.379  17.618  37.470  1.00 88.01           C
ATOM    494  CB  ARG A 125     -12.168  16.685  37.627  1.00 88.01           C
ATOM    495  CG  ARG A 125     -10.819  17.389  37.455  1.00 88.01           C
ATOM    496  CD  ARG A 125      -9.650  16.404  37.384  1.00 88.01           C
ATOM    497  NE  ARG A 125      -8.392  17.185  37.221  1.00 88.01           N
ATOM    498  CZ  ARG A 125      -7.191  16.560  37.397  1.00 88.01           C
ATOM    499  NH1 ARG A 125      -7.159  15.230  37.700  1.00 88.01           N
ATOM    500  NH2 ARG A 125      -6.025  17.258  37.268  1.00 88.01           N
ATOM    501  C   ARG A 125     -13.336  18.643  38.549  1.00 88.01           C
ATOM    502  O   ARG A 125     -12.761  19.717  38.379  1.00 88.01           O
ATOM    503  N   LEU A 126     -13.977  18.348  39.694  1.00138.52           N
ATOM    504  CA  LEU A 126     -13.866  19.284  40.770  1.00138.52           C
ATOM    505  CB  LEU A 126     -15.109  19.503  41.650  1.00138.52           C
ATOM    506  CG  LEU A 126     -16.108  20.527  41.107  1.00138.52           C
ATOM    507  CD1 LEU A 126     -16.629  20.102  39.736  1.00138.52           C
ATOM    508  CD2 LEU A 126     -17.233  20.798  42.120  1.00138.52           C
ATOM    509  C   LEU A 126     -12.824  18.789  41.693  1.00138.52           C
ATOM    510  O   LEU A 126     -12.705  17.597  41.963  1.00138.52           O
ATOM    511  N   LEU A 127     -12.000  19.723  42.174  1.00111.42           N
ATOM    512  CA  LEU A 127     -11.042  19.367  43.165  1.00111.42           C
ATOM    513  CB  LEU A 127      -9.628  19.908  42.888  1.00111.42           C
ATOM    514  CG  LEU A 127      -8.977  19.309  41.628  1.00111.42           C
ATOM    515  CD1 LEU A 127      -9.756  19.694  40.360  1.00111.42           C
ATOM    516  CD2 LEU A 127      -7.485  19.669  41.545  1.00111.42           C
ATOM    517  C   LEU A 127     -11.533  20.012  44.416  1.00111.42           C
ATOM    518  O   LEU A 127     -11.867  21.195  44.417  1.00111.42           O
ATOM    519  N   ALA A 128     -11.626  19.239  45.514  1.00 56.91           N
ATOM    520  CA  ALA A 128     -12.078  19.826  46.745  1.00 56.91           C
ATOM    521  CB  ALA A 128     -13.477  19.350  47.173  1.00 56.91           C
ATOM    522  C   ALA A 128     -11.116  19.436  47.822  1.00 56.91           C
ATOM    523  O   ALA A 128     -10.578  18.330  47.811  1.00 56.91           O
ATOM    524  N   CYS A 129     -10.868  20.339  48.794  1.00 80.99           N
ATOM    525  CA  CYS A 129      -9.890  20.001  49.789  1.00 80.99           C
ATOM    526  CB  CYS A 129      -8.634  20.879  49.681  1.00 80.99           C
ATOM    527  SG  CYS A 129      -8.035  21.000  47.966  1.00 80.99           S
ATOM    528  C   CYS A 129     -10.489  20.221  51.145  1.00 80.99           C
ATOM    529  O   CYS A 129     -10.793  21.354  51.519  1.00 80.99           O
ATOM    530  N   GLY A 130     -10.659  19.125  51.918  1.00 54.28           N
ATOM    531  CA  GLY A 130     -11.249  19.183  53.224  1.00 54.28           C
ATOM    532  C   GLY A 130     -10.200  19.487  54.249  1.00 54.28           C
ATOM    533  O   GLY A 130      -9.002  19.412  53.986  1.00 54.28           O
ATOM    534  N   SER A 131     -10.660  19.862  55.459  1.00134.74           N
ATOM    535  CA  SER A 131      -9.820  20.224  56.566  1.00134.74           C
ATOM    536  CB  SER A 131     -10.595  21.007  57.631  1.00134.74           C
ATOM    537  OG  SER A 131     -11.291  22.076  57.019  1.00134.74           O
ATOM    538  C   SER A 131      -9.306  19.016  57.285  1.00134.74           C
ATOM    539  O   SER A 131      -8.334  19.097  58.033  1.00134.74           O
ATOM    540  N   LEU A 132     -10.021  17.892  57.129  1.00130.10           N
ATOM    541  CA  LEU A 132      -9.860  16.728  57.963  1.00130.10           C
ATOM    542  CB  LEU A 132     -11.112  15.838  57.936  1.00130.10           C
ATOM    543  CG  LEU A 132     -11.080  14.700  58.970  1.00130.10           C
ATOM    544  CD1 LEU A 132     -10.943  15.255  60.397  1.00130.10           C
ATOM    545  CD2 LEU A 132     -12.309  13.792  58.828  1.00130.10           C
ATOM    546  C   LEU A 132      -8.657  15.849  57.758  1.00130.10           C
ATOM    547  O   LEU A 132      -8.002  15.440  58.714  1.00130.10           O
ATOM    548  N   TYR A 133      -8.335  15.574  56.493  1.00172.08           N
ATOM    549  CA  TYR A 133      -7.387  14.655  55.938  1.00172.08           C
ATOM    550  CB  TYR A 133      -7.491  14.585  54.413  1.00172.08           C
ATOM    551  CG  TYR A 133      -8.902  14.258  54.049  1.00172.08           C
ATOM    552  CD1 TYR A 133      -9.820  15.269  53.875  1.00172.08           C
ATOM    553  CD2 TYR A 133      -9.317  12.956  53.881  1.00172.08           C
ATOM    554  CE1 TYR A 133     -11.123  14.989  53.537  1.00172.08           C
ATOM    555  CE2 TYR A 133     -10.618  12.668  53.544  1.00172.08           C
ATOM    556  CZ  TYR A 133     -11.524  13.686  53.371  1.00172.08           C
ATOM    557  OH  TYR A 133     -12.860  13.394  53.024  1.00172.08           O
ATOM    558  C   TYR A 133      -5.987  15.041  56.268  1.00172.08           C
ATOM    559  O   TYR A 133      -5.067  14.364  55.825  1.00172.08           O
ATOM    560  N   GLN A 134      -5.763  16.168  56.964  1.00222.48           N
ATOM    561  CA  GLN A 134      -4.454  16.729  57.068  1.00222.48           C
ATOM    562  CB  GLN A 134      -3.334  15.711  57.397  1.00222.48           C
ATOM    563  CG  GLN A 134      -2.017  16.288  57.905  1.00222.48           C
ATOM    564  CD  GLN A 134      -1.088  15.108  58.157  1.00222.48           C
ATOM    565  OE1 GLN A 134      -0.075  14.936  57.482  1.00222.48           O
ATOM    566  NE2 GLN A 134      -1.453  14.259  59.154  1.00222.48           N
ATOM    567  C   GLN A 134      -4.302  17.356  55.731  1.00222.48           C
ATOM    568  O   GLN A 134      -3.246  17.376  55.106  1.00222.48           O
ATOM    569  N   GLY A 135      -5.471  17.858  55.278  1.00 77.06           N
ATOM    570  CA  GLY A 135      -5.654  18.706  54.138  1.00 77.06           C
ATOM    571  C   GLY A 135      -5.437  18.011  52.836  1.00 77.06           C
ATOM    572  O   GLY A 135      -4.679  18.515  52.010  1.00 77.06           O
ATOM    573  N   VAL A 136      -6.088  16.853  52.591  1.00135.36           N
ATOM    574  CA  VAL A 136      -5.851  16.256  51.307  1.00135.36           C
ATOM    575  CB  VAL A 136      -5.654  14.778  51.277  1.00135.36           C
ATOM    576  CG1 VAL A 136      -6.976  14.047  51.576  1.00135.36           C
ATOM    577  CG2 VAL A 136      -5.051  14.415  49.910  1.00135.36           C
ATOM    578  C   VAL A 136      -7.008  16.506  50.403  1.00135.36           C
ATOM    579  O   VAL A 136      -8.171  16.348  50.768  1.00135.36           O
ATOM    580  N   CYS A 137      -6.691  16.905  49.164  1.00 66.00           N
ATOM    581  CA  CYS A 137      -7.708  17.198  48.205  1.00 66.00           C
ATOM    582  CB  CYS A 137      -7.227  18.177  47.126  1.00 66.00           C
ATOM    583  SG  CYS A 137      -6.496  19.682  47.841  1.00 66.00           S
ATOM    584  C   CYS A 137      -8.115  15.931  47.523  1.00 66.00           C
ATOM    585  O   CYS A 137      -7.322  15.002  47.363  1.00 66.00           O
ATOM    586  N   LYS A 138      -9.393  15.877  47.107  1.00 83.65           N
ATOM    587  CA  LYS A 138      -9.911  14.749  46.397  1.00 83.65           C
ATOM    588  CB  LYS A 138     -11.078  14.058  47.122  1.00 83.65           C
ATOM    589  CG  LYS A 138     -12.264  14.989  47.383  1.00 83.65           C
ATOM    590  CD  LYS A 138     -13.526  14.261  47.852  1.00 83.65           C
ATOM    591  CE  LYS A 138     -14.710  15.194  48.114  1.00 83.65           C
ATOM    592  NZ  LYS A 138     -15.884  14.410  48.562  1.00 83.65           N
ATOM    593  C   LYS A 138     -10.433  15.274  45.104  1.00 83.65           C
ATOM    594  O   LYS A 138     -10.740  16.459  44.978  1.00 83.65           O
ATOM    595  N   LEU A 139     -10.517  14.393  44.095  1.00137.42           N
ATOM    596  CA  LEU A 139     -10.991  14.787  42.809  1.00137.42           C
ATOM    597  CB  LEU A 139     -10.110  14.268  41.664  1.00137.42           C
ATOM    598  CG  LEU A 139     -10.647  14.667  40.284  1.00137.42           C
ATOM    599  CD1 LEU A 139     -10.679  16.193  40.140  1.00137.42           C
ATOM    600  CD2 LEU A 139      -9.876  13.963  39.156  1.00137.42           C
ATOM    601  C   LEU A 139     -12.336  14.174  42.617  1.00137.42           C
ATOM    602  O   LEU A 139     -12.599  13.071  43.094  1.00137.42           O
ATOM    603  N   LEU A 140     -13.233  14.887  41.909  1.00131.44           N
ATOM    604  CA  LEU A 140     -14.508  14.308  41.615  1.00131.44           C
ATOM    605  CB  LEU A 140     -15.493  15.259  40.915  1.00131.44           C
ATOM    606  CG  LEU A 140     -16.183  16.219  41.900  1.00131.44           C
ATOM    607  CD1 LEU A 140     -17.315  15.508  42.658  1.00131.44           C
ATOM    608  CD2 LEU A 140     -15.171  16.830  42.880  1.00131.44           C
ATOM    609  C   LEU A 140     -14.202  13.156  40.738  1.00131.44           C
ATOM    610  O   LEU A 140     -13.125  13.137  40.147  1.00131.44           O
ATOM    611  N   ARG A 141     -15.161  12.206  40.639  1.00238.62           N
ATOM    612  CA  ARG A 141     -15.042  10.894  40.063  1.00238.62           C
ATOM    613  CB  ARG A 141     -14.599  10.790  38.580  1.00238.62           C
ATOM    614  CG  ARG A 141     -13.177  11.218  38.216  1.00238.62           C
ATOM    615  CD  ARG A 141     -12.875  11.072  36.723  1.00238.62           C
ATOM    616  NE  ARG A 141     -11.471  11.515  36.494  1.00238.62           N
ATOM    617  CZ  ARG A 141     -10.449  10.623  36.631  1.00238.62           C
ATOM    618  NH1 ARG A 141     -10.715   9.333  36.988  1.00238.62           N
ATOM    619  NH2 ARG A 141      -9.161  11.018  36.408  1.00238.62           N
ATOM    620  C   ARG A 141     -14.096  10.155  40.955  1.00238.62           C
ATOM    621  O   ARG A 141     -13.284   9.343  40.521  1.00238.62           O
ATOM    622  N   LEU A 142     -14.214  10.485  42.257  1.00206.79           N
ATOM    623  CA  LEU A 142     -13.565   9.883  43.389  1.00206.79           C
ATOM    624  CB  LEU A 142     -14.274   8.594  43.867  1.00206.79           C
ATOM    625  CG  LEU A 142     -13.902   8.084  45.282  1.00206.79           C
ATOM    626  CD1 LEU A 142     -14.679   6.800  45.612  1.00206.79           C
ATOM    627  CD2 LEU A 142     -12.391   7.919  45.509  1.00206.79           C
ATOM    628  C   LEU A 142     -12.125   9.603  43.111  1.00206.79           C
ATOM    629  O   LEU A 142     -11.734   8.455  42.906  1.00206.79           O
ATOM    630  N   ASP A 143     -11.288  10.658  43.050  1.00 91.29           N
ATOM    631  CA  ASP A 143      -9.886  10.421  42.890  1.00 91.29           C
ATOM    632  CB  ASP A 143      -9.300  11.061  41.620  1.00 91.29           C
ATOM    633  CG  ASP A 143      -9.872  10.316  40.423  1.00 91.29           C
ATOM    634  OD1 ASP A 143     -10.565   9.287  40.644  1.00 91.29           O
ATOM    635  OD2 ASP A 143      -9.622  10.763  39.272  1.00 91.29           O
ATOM    636  C   ASP A 143      -9.188  11.046  44.061  1.00 91.29           C
ATOM    637  O   ASP A 143      -9.004  12.259  44.113  1.00 91.29           O
ATOM    638  N   ASP A 144      -8.784  10.219  45.042  1.00 92.66           N
ATOM    639  CA  ASP A 144      -8.087  10.672  46.213  1.00 92.66           C
ATOM    640  CB  ASP A 144      -7.938   9.504  47.197  1.00 92.66           C
ATOM    641  CG  ASP A 144      -9.317   9.165  47.744  1.00 92.66           C
ATOM    642  OD1 ASP A 144     -10.261   9.963  47.504  1.00 92.66           O
ATOM    643  OD2 ASP A 144      -9.443   8.103  48.412  1.00 92.66           O
ATOM    644  C   ASP A 144      -6.722  11.110  45.753  1.00 92.66           C
ATOM    645  O   ASP A 144      -6.137  10.464  44.886  1.00 92.66           O
ATOM    646  N   LEU A 145      -6.162  12.219  46.300  1.00 77.69           N
ATOM    647  CA  LEU A 145      -4.877  12.631  45.785  1.00 77.69           C
ATOM    648  CB  LEU A 145      -4.887  14.049  45.189  1.00 77.69           C
ATOM    649  CG  LEU A 145      -5.808  14.196  43.965  1.00 77.69           C
ATOM    650  CD1 LEU A 145      -5.755  15.624  43.398  1.00 77.69           C
ATOM    651  CD2 LEU A 145      -5.512  13.121  42.908  1.00 77.69           C
ATOM    652  C   LEU A 145      -3.823  12.623  46.855  1.00 77.69           C
ATOM    653  O   LEU A 145      -3.711  13.566  47.637  1.00 77.69           O
ATOM    654  N   PHE A 146      -3.014  11.540  46.906  1.00 85.56           N
ATOM    655  CA  PHE A 146      -1.935  11.409  47.845  1.00 85.56           C
ATOM    656  CB  PHE A 146      -2.387  10.888  49.220  1.00 85.56           C
ATOM    657  CG  PHE A 146      -1.171  10.718  50.063  1.00 85.56           C
ATOM    658  CD1 PHE A 146      -0.692  11.756  50.826  1.00 85.56           C
ATOM    659  CD2 PHE A 146      -0.504   9.515  50.085  1.00 85.56           C
ATOM    660  CE1 PHE A 146       0.432  11.597  51.602  1.00 85.56           C
ATOM    661  CE2 PHE A 146       0.621   9.349  50.858  1.00 85.56           C
ATOM    662  CZ  PHE A 146       1.091  10.392  51.620  1.00 85.56           C
ATOM    663  C   PHE A 146      -0.989  10.376  47.302  1.00 85.56           C
ATOM    664  O   PHE A 146      -1.409   9.267  46.971  1.00 85.56           O
ATOM    665  N   ILE A 147       0.320  10.701  47.215  1.00130.16           N
ATOM    666  CA  ILE A 147       1.277   9.733  46.742  1.00130.16           C
ATOM    667  CB  ILE A 147       1.917  10.079  45.431  1.00130.16           C
ATOM    668  CG2 ILE A 147       2.828  11.295  45.659  1.00130.16           C
ATOM    669  CG1 ILE A 147       2.659   8.855  44.865  1.00130.16           C
ATOM    670  CD1 ILE A 147       3.104   9.026  43.413  1.00130.16           C
ATOM    671  C   ILE A 147       2.400   9.648  47.743  1.00130.16           C
ATOM    672  O   ILE A 147       2.763  10.659  48.342  1.00130.16           O
ATOM    673  N   LEU A 148       2.968   8.431  47.959  1.00317.33           N
ATOM    674  CA  LEU A 148       4.068   8.231  48.874  1.00317.33           C
ATOM    675  CB  LEU A 148       4.332   6.756  49.229  1.00317.33           C
ATOM    676  CG  LEU A 148       5.468   6.566  50.253  1.00317.33           C
ATOM    677  CD1 LEU A 148       5.102   7.198  51.607  1.00317.33           C
ATOM    678  CD2 LEU A 148       5.872   5.089  50.380  1.00317.33           C
ATOM    679  C   LEU A 148       5.292   8.776  48.204  1.00317.33           C
ATOM    680  O   LEU A 148       5.440   8.673  46.988  1.00317.33           O
ATOM    681  N   VAL A 149       6.204   9.398  48.980  1.00246.79           N
ATOM    682  CA  VAL A 149       7.368  10.015  48.400  1.00246.79           C
ATOM    683  CB  VAL A 149       7.069  11.440  47.946  1.00246.79           C
ATOM    684  CG1 VAL A 149       8.277  12.086  47.240  1.00246.79           C
ATOM    685  CG2 VAL A 149       5.811  11.432  47.062  1.00246.79           C
ATOM    686  C   VAL A 149       8.368  10.035  49.520  1.00246.79           C
ATOM    687  O   VAL A 149       8.157   9.381  50.540  1.00246.79           O
ATOM    688  N   GLU A 150       9.501  10.751  49.363  1.00202.16           N
ATOM    689  CA  GLU A 150      10.453  10.804  50.424  1.00202.16           C
ATOM    690  CB  GLU A 150      11.668  11.711  50.151  1.00202.16           C
ATOM    691  CG  GLU A 150      11.344  13.206  50.124  1.00202.16           C
ATOM    692  CD  GLU A 150      10.455  13.491  48.925  1.00202.16           C
ATOM    693  OE1 GLU A 150      10.907  13.240  47.776  1.00202.16           O
ATOM    694  OE2 GLU A 150       9.309  13.965  49.146  1.00202.16           O
ATOM    695  C   GLU A 150       9.739  11.357  51.604  1.00202.16           C
ATOM    696  O   GLU A 150       8.980  12.323  51.519  1.00202.16           O
ATOM    697  N   PRO A 151       9.971  10.732  52.716  1.00202.33           N
ATOM    698  CA  PRO A 151       9.353  11.199  53.912  1.00202.33           C
ATOM    699  CD  PRO A 151      10.223   9.302  52.748  1.00202.33           C
ATOM    700  CB  PRO A 151       9.629  10.128  54.962  1.00202.33           C
ATOM    701  CG  PRO A 151       9.723   8.835  54.127  1.00202.33           C
ATOM    702  C   PRO A 151       9.976  12.516  54.154  1.00202.33           C
ATOM    703  O   PRO A 151      11.104  12.704  53.711  1.00202.33           O
ATOM    704  N   SER A 152       9.235  13.438  54.789  1.00273.58           N
ATOM    705  CA  SER A 152       9.662  14.780  55.043  1.00273.58           C
ATOM    706  CB  SER A 152      10.701  15.384  54.071  1.00273.58           C
ATOM    707  OG  SER A 152      12.022  14.993  54.416  1.00273.58           O
ATOM    708  C   SER A 152       8.435  15.577  54.827  1.00273.58           C
ATOM    709  O   SER A 152       7.491  15.546  55.614  1.00273.58           O
ATOM    710  N   HIS A 153       8.458  16.325  53.715  1.00 97.73           N
ATOM    711  CA  HIS A 153       7.378  17.168  53.329  1.00 97.73           C
ATOM    712  ND1 HIS A 153      10.134  18.895  52.171  1.00 97.73           N
ATOM    713  CG  HIS A 153       8.809  19.095  52.489  1.00 97.73           C
ATOM    714  CB  HIS A 153       7.716  18.121  52.171  1.00 97.73           C
ATOM    715  NE2 HIS A 153      10.015  20.870  53.184  1.00 97.73           N
ATOM    716  CD2 HIS A 153       8.755  20.306  53.108  1.00 97.73           C
ATOM    717  CE1 HIS A 153      10.811  19.986  52.608  1.00 97.73           C
ATOM    718  C   HIS A 153       6.237  16.334  52.861  1.00 97.73           C
ATOM    719  O   HIS A 153       6.390  15.154  52.549  1.00 97.73           O
ATOM    720  N   LYS A 154       5.036  16.945  52.870  1.00183.12           N
ATOM    721  CA  LYS A 154       3.850  16.314  52.370  1.00183.12           C
ATOM    722  CB  LYS A 154       2.864  15.913  53.486  1.00183.12           C
ATOM    723  CG  LYS A 154       2.891  16.807  54.735  1.00183.12           C
ATOM    724  CD  LYS A 154       2.462  18.259  54.529  1.00183.12           C
ATOM    725  CE  LYS A 154       3.605  19.170  54.077  1.00183.12           C
ATOM    726  NZ  LYS A 154       3.083  20.515  53.748  1.00183.12           N
ATOM    727  C   LYS A 154       3.183  17.259  51.409  1.00183.12           C
ATOM    728  O   LYS A 154       2.455  18.170  51.795  1.00183.12           O
ATOM    729  N   LYS A 155       3.423  17.033  50.104  1.00135.26           N
ATOM    730  CA  LYS A 155       2.935  17.830  49.010  1.00135.26           C
ATOM    731  CB  LYS A 155       3.576  17.433  47.670  1.00135.26           C
ATOM    732  CG  LYS A 155       5.092  17.642  47.630  1.00135.26           C
ATOM    733  CD  LYS A 155       5.767  16.974  46.430  1.00135.26           C
ATOM    734  CE  LYS A 155       5.677  15.446  46.445  1.00135.26           C
ATOM    735  NZ  LYS A 155       6.481  14.899  47.560  1.00135.26           N
ATOM    736  C   LYS A 155       1.456  17.666  48.850  1.00135.26           C
ATOM    737  O   LYS A 155       0.796  18.523  48.264  1.00135.26           O
ATOM    738  N   GLU A 156       0.928  16.500  49.259  1.00118.00           N
ATOM    739  CA  GLU A 156      -0.466  16.167  49.158  1.00118.00           C
ATOM    740  CB  GLU A 156      -0.725  14.667  49.360  1.00118.00           C
ATOM    741  CG  GLU A 156      -0.107  13.808  48.255  1.00118.00           C
ATOM    742  CD  GLU A 156       1.384  13.681  48.529  1.00118.00           C
ATOM    743  OE1 GLU A 156       1.786  13.856  49.710  1.00118.00           O
ATOM    744  OE2 GLU A 156       2.141  13.404  47.560  1.00118.00           O
ATOM    745  C   GLU A 156      -1.272  16.925  50.169  1.00118.00           C
ATOM    746  O   GLU A 156      -2.475  17.111  49.988  1.00118.00           O
ATOM    747  N   HIS A 157      -0.639  17.301  51.301  1.00150.38           N
ATOM    748  CA  HIS A 157      -1.269  18.006  52.393  1.00150.38           C
ATOM    749  ND1 HIS A 157      -1.434  20.027  54.826  1.00150.38           N
ATOM    750  CG  HIS A 157      -0.863  18.773  54.828  1.00150.38           C
ATOM    751  CB  HIS A 157      -0.336  18.060  53.616  1.00150.38           C
ATOM    752  NE2 HIS A 157      -1.412  19.348  56.941  1.00150.38           N
ATOM    753  CD2 HIS A 157      -0.857  18.377  56.128  1.00150.38           C
ATOM    754  CE1 HIS A 157      -1.744  20.322  56.113  1.00150.38           C
ATOM    755  C   HIS A 157      -1.443  19.439  51.987  1.00150.38           C
ATOM    756  O   HIS A 157      -0.611  20.282  52.317  1.00150.38           O
ATOM    757  N   TYR A 158      -2.502  19.756  51.220  1.00182.73           N
ATOM    758  CA  TYR A 158      -2.651  21.104  50.753  1.00182.73           C
ATOM    759  CB  TYR A 158      -3.568  21.157  49.520  1.00182.73           C
ATOM    760  CG  TYR A 158      -3.297  22.426  48.794  1.00182.73           C
ATOM    761  CD1 TYR A 158      -2.189  22.507  47.982  1.00182.73           C
ATOM    762  CD2 TYR A 158      -4.132  23.512  48.899  1.00182.73           C
ATOM    763  CE1 TYR A 158      -1.902  23.658  47.289  1.00182.73           C
ATOM    764  CE2 TYR A 158      -3.849  24.666  48.206  1.00182.73           C
ATOM    765  CZ  TYR A 158      -2.736  24.742  47.403  1.00182.73           C
ATOM    766  OH  TYR A 158      -2.451  25.930  46.696  1.00182.73           O
ATOM    767  C   TYR A 158      -3.209  22.047  51.790  1.00182.73           C
ATOM    768  O   TYR A 158      -2.614  23.075  52.108  1.00182.73           O
ATOM    769  N   LEU A 159      -4.360  21.671  52.378  1.00149.47           N
ATOM    770  CA  LEU A 159      -5.170  22.514  53.220  1.00149.47           C
ATOM    771  CB  LEU A 159      -6.656  22.116  53.082  1.00149.47           C
ATOM    772  CG  LEU A 159      -7.641  22.745  54.083  1.00149.47           C
ATOM    773  CD1 LEU A 159      -7.593  22.074  55.467  1.00149.47           C
ATOM    774  CD2 LEU A 159      -7.414  24.250  54.170  1.00149.47           C
ATOM    775  C   LEU A 159      -4.787  22.421  54.661  1.00149.47           C
ATOM    776  O   LEU A 159      -4.327  21.387  55.138  1.00149.47           O
ATOM    777  N   SER A 160      -4.992  23.531  55.404  1.00 76.93           N
ATOM    778  CA  SER A 160      -4.756  23.495  56.815  1.00 76.93           C
ATOM    779  CB  SER A 160      -3.834  24.610  57.333  1.00 76.93           C
ATOM    780  OG  SER A 160      -3.670  24.484  58.738  1.00 76.93           O
ATOM    781  C   SER A 160      -6.077  23.681  57.481  1.00 76.93           C
ATOM    782  O   SER A 160      -6.846  24.572  57.118  1.00 76.93           O
ATOM    783  N   SER A 161      -6.370  22.836  58.490  1.00134.43           N
ATOM    784  CA  SER A 161      -7.600  22.997  59.201  1.00134.43           C
ATOM    785  CB  SER A 161      -7.789  21.998  60.357  1.00134.43           C
ATOM    786  OG  SER A 161      -6.780  22.190  61.337  1.00134.43           O
ATOM    787  C   SER A 161      -7.485  24.365  59.771  1.00134.43           C
ATOM    788  O   SER A 161      -6.379  24.840  60.005  1.00134.43           O
ATOM    789  N   VAL A 162      -8.619  25.044  59.990  1.00158.17           N
ATOM    790  CA  VAL A 162      -8.603  26.425  60.365  1.00158.17           C
ATOM    791  CB  VAL A 162      -9.982  26.897  60.696  1.00158.17           C
ATOM    792  CG1 VAL A 162      -9.908  28.371  61.100  1.00158.17           C
ATOM    793  CG2 VAL A 162     -10.902  26.598  59.505  1.00158.17           C
ATOM    794  C   VAL A 162      -7.788  26.576  61.595  1.00158.17           C
ATOM    795  O   VAL A 162      -6.849  27.372  61.639  1.00158.17           O
ATOM    796  N   ASN A 163      -8.143  25.788  62.621  1.00223.29           N
ATOM    797  CA  ASN A 163      -7.453  25.793  63.871  1.00223.29           C
ATOM    798  CB  ASN A 163      -7.704  27.069  64.697  1.00223.29           C
ATOM    799  CG  ASN A 163      -6.540  27.303  65.658  1.00223.29           C
ATOM    800  OD1 ASN A 163      -6.059  26.410  66.353  1.00223.29           O
ATOM    801  ND2 ASN A 163      -6.056  28.574  65.691  1.00223.29           N
ATOM    802  C   ASN A 163      -8.066  24.646  64.596  1.00223.29           C
ATOM    803  O   ASN A 163      -8.858  23.903  64.017  1.00223.29           O
ATOM    804  N   LYS A 164      -7.706  24.436  65.873  1.00130.67           N
ATOM    805  CA  LYS A 164      -8.361  23.366  66.554  1.00130.67           C
ATOM    806  CB  LYS A 164      -7.878  23.185  68.002  1.00130.67           C
ATOM    807  CG  LYS A 164      -8.543  22.005  68.713  1.00130.67           C
ATOM    808  CD  LYS A 164      -7.831  21.574  69.997  1.00130.67           C
ATOM    809  CE  LYS A 164      -8.508  20.393  70.697  1.00130.67           C
ATOM    810  NZ  LYS A 164      -7.764  20.035  71.925  1.00130.67           N
ATOM    811  C   LYS A 164      -9.808  23.732  66.584  1.00130.67           C
ATOM    812  O   LYS A 164     -10.669  22.935  66.217  1.00130.67           O
ATOM    813  N   THR A 165     -10.110  24.977  67.003  1.00264.78           N
ATOM    814  CA  THR A 165     -11.476  25.408  67.002  1.00264.78           C
ATOM    815  CB  THR A 165     -12.298  24.781  68.090  1.00264.78           C
ATOM    816  OG1 THR A 165     -13.671  25.097  67.911  1.00264.78           O
ATOM    817  CG2 THR A 165     -11.803  25.305  69.448  1.00264.78           C
ATOM    818  C   THR A 165     -11.506  26.886  67.223  1.00264.78           C
ATOM    819  O   THR A 165     -10.485  27.506  67.519  1.00264.78           O
ATOM    820  N   GLY A 166     -12.702  27.486  67.059  1.00 66.83           N
ATOM    821  CA  GLY A 166     -12.907  28.876  67.349  1.00 66.83           C
ATOM    822  C   GLY A 166     -12.785  29.697  66.106  1.00 66.83           C
ATOM    823  O   GLY A 166     -13.264  30.829  66.062  1.00 66.83           O
ATOM    824  N   THR A 167     -12.144  29.161  65.054  1.00233.88           N
ATOM    825  CA  THR A 167     -11.994  29.948  63.865  1.00233.88           C
ATOM    826  CB  THR A 167     -10.567  30.356  63.636  1.00233.88           C
ATOM    827  OG1 THR A 167     -10.401  30.915  62.341  1.00233.88           O
ATOM    828  CG2 THR A 167      -9.636  29.162  63.906  1.00233.88           C
ATOM    829  C   THR A 167     -12.554  29.196  62.697  1.00233.88           C
ATOM    830  O   THR A 167     -12.270  28.015  62.500  1.00233.88           O
ATOM    831  N   MET A 168     -13.396  29.891  61.903  1.00125.76           N
ATOM    832  CA  MET A 168     -14.125  29.304  60.813  1.00125.76           C
ATOM    833  CB  MET A 168     -15.127  30.285  60.177  1.00125.76           C
ATOM    834  CG  MET A 168     -16.213  30.758  61.147  1.00125.76           C
ATOM    835  SD  MET A 168     -17.449  31.882  60.424  1.00125.76           S
ATOM    836  CE  MET A 168     -16.311  33.268  60.140  1.00125.76           C
ATOM    837  C   MET A 168     -13.243  28.802  59.708  1.00125.76           C
ATOM    838  O   MET A 168     -13.412  27.668  59.264  1.00125.76           O
ATOM    839  N   TYR A 169     -12.270  29.604  59.227  1.00281.01           N
ATOM    840  CA  TYR A 169     -11.501  29.123  58.109  1.00281.01           C
ATOM    841  CB  TYR A 169     -11.874  29.786  56.772  1.00281.01           C
ATOM    842  CG  TYR A 169     -13.281  29.397  56.476  1.00281.01           C
ATOM    843  CD1 TYR A 169     -13.557  28.241  55.782  1.00281.01           C
ATOM    844  CD2 TYR A 169     -14.325  30.183  56.906  1.00281.01           C
ATOM    845  CE1 TYR A 169     -14.855  27.878  55.512  1.00281.01           C
ATOM    846  CE2 TYR A 169     -15.624  29.827  56.638  1.00281.01           C
ATOM    847  CZ  TYR A 169     -15.890  28.675  55.939  1.00281.01           C
ATOM    848  OH  TYR A 169     -17.225  28.310  55.664  1.00281.01           O
ATOM    849  C   TYR A 169     -10.055  29.396  58.360  1.00281.01           C
ATOM    850  O   TYR A 169      -9.715  30.341  59.069  1.00281.01           O
ATOM    851  N   GLY A 170      -9.152  28.558  57.801  1.00 96.68           N
ATOM    852  CA  GLY A 170      -7.770  28.799  58.091  1.00 96.68           C
ATOM    853  C   GLY A 170      -6.923  28.609  56.871  1.00 96.68           C
ATOM    854  O   GLY A 170      -5.701  28.519  56.987  1.00 96.68           O
ATOM    855  N   VAL A 171      -7.522  28.541  55.664  1.00 60.61           N
ATOM    856  CA  VAL A 171      -6.663  28.405  54.522  1.00 60.61           C
ATOM    857  CB  VAL A 171      -6.374  26.981  54.178  1.00 60.61           C
ATOM    858  CG1 VAL A 171      -5.556  26.924  52.891  1.00 60.61           C
ATOM    859  CG2 VAL A 171      -5.661  26.313  55.364  1.00 60.61           C
ATOM    860  C   VAL A 171      -7.299  29.063  53.332  1.00 60.61           C
ATOM    861  O   VAL A 171      -8.519  29.189  53.251  1.00 60.61           O
ATOM    862  N   ILE A 172      -6.455  29.545  52.392  1.00133.61           N
ATOM    863  CA  ILE A 172      -6.914  30.139  51.170  1.00133.61           C
ATOM    864  CB  ILE A 172      -6.642  31.621  51.108  1.00133.61           C
ATOM    865  CG2 ILE A 172      -5.125  31.850  51.214  1.00133.61           C
ATOM    866  CG1 ILE A 172      -7.301  32.253  49.870  1.00133.61           C
ATOM    867  CD1 ILE A 172      -8.828  32.262  49.925  1.00133.61           C
ATOM    868  C   ILE A 172      -6.175  29.461  50.054  1.00133.61           C
ATOM    869  O   ILE A 172      -4.948  29.364  50.079  1.00133.61           O
ATOM    870  N   VAL A 173      -6.903  28.955  49.039  1.00 40.30           N
ATOM    871  CA  VAL A 173      -6.217  28.279  47.976  1.00 40.30           C
ATOM    872  CB  VAL A 173      -6.622  26.843  47.815  1.00 40.30           C
ATOM    873  CG1 VAL A 173      -5.819  26.244  46.648  1.00 40.30           C
ATOM    874  CG2 VAL A 173      -6.433  26.111  49.153  1.00 40.30           C
ATOM    875  C   VAL A 173      -6.564  28.956  46.696  1.00 40.30           C
ATOM    876  O   VAL A 173      -7.726  29.262  46.435  1.00 40.30           O
ATOM    877  N   ARG A 174      -5.540  29.213  45.861  1.00134.91           N
ATOM    878  CA  ARG A 174      -5.777  29.835  44.595  1.00134.91           C
ATOM    879  CB  ARG A 174      -5.195  31.257  44.506  1.00134.91           C
ATOM    880  CG  ARG A 174      -5.532  31.977  43.199  1.00134.91           C
ATOM    881  CD  ARG A 174      -6.982  32.460  43.121  1.00134.91           C
ATOM    882  NE  ARG A 174      -7.863  31.262  43.197  1.00134.91           N
ATOM    883  CZ  ARG A 174      -9.179  31.407  43.524  1.00134.91           C
ATOM    884  NH1 ARG A 174      -9.680  32.648  43.797  1.00134.91           N
ATOM    885  NH2 ARG A 174      -9.995  30.315  43.577  1.00134.91           N
ATOM    886  C   ARG A 174      -5.051  29.004  43.592  1.00134.91           C
ATOM    887  O   ARG A 174      -3.859  28.744  43.748  1.00134.91           O
ATOM    888  N   SER A 175      -5.748  28.559  42.529  1.00 48.06           N
ATOM    889  CA  SER A 175      -5.060  27.753  41.569  1.00 48.06           C
ATOM    890  CB  SER A 175      -5.671  26.351  41.385  1.00 48.06           C
ATOM    891  OG  SER A 175      -4.937  25.609  40.422  1.00 48.06           O
ATOM    892  C   SER A 175      -5.122  28.466  40.258  1.00 48.06           C
ATOM    893  O   SER A 175      -6.157  29.014  39.883  1.00 48.06           O
ATOM    894  N   GLU A 176      -3.987  28.501  39.532  1.00128.43           N
ATOM    895  CA  GLU A 176      -3.968  29.154  38.258  1.00128.43           C
ATOM    896  CB  GLU A 176      -3.406  30.584  38.294  1.00128.43           C
ATOM    897  CG  GLU A 176      -3.481  31.286  36.939  1.00128.43           C
ATOM    898  CD  GLU A 176      -4.950  31.562  36.651  1.00128.43           C
ATOM    899  OE1 GLU A 176      -5.805  31.104  37.456  1.00128.43           O
ATOM    900  OE2 GLU A 176      -5.238  32.232  35.624  1.00128.43           O
ATOM    901  C   GLU A 176      -3.071  28.353  37.385  1.00128.43           C
ATOM    902  O   GLU A 176      -2.234  27.601  37.880  1.00128.43           O
ATOM    903  N   GLY A 177      -3.212  28.490  36.053  1.00 68.10           N
ATOM    904  CA  GLY A 177      -2.385  27.675  35.219  1.00 68.10           C
ATOM    905  C   GLY A 177      -1.248  28.493  34.699  1.00 68.10           C
ATOM    906  O   GLY A 177      -1.330  29.095  33.631  1.00 68.10           O
ATOM    907  N   GLU A 178      -0.152  28.557  35.474  1.00211.02           N
ATOM    908  CA  GLU A 178       1.064  29.145  35.002  1.00211.02           C
ATOM    909  CB  GLU A 178       2.096  29.338  36.126  1.00211.02           C
ATOM    910  CG  GLU A 178       3.412  29.964  35.665  1.00211.02           C
ATOM    911  CD  GLU A 178       4.303  28.837  35.168  1.00211.02           C
ATOM    912  OE1 GLU A 178       4.318  27.766  35.832  1.00211.02           O
ATOM    913  OE2 GLU A 178       4.979  29.027  34.122  1.00211.02           O
ATOM    914  C   GLU A 178       1.571  28.149  34.037  1.00211.02           C
ATOM    915  O   GLU A 178       2.266  28.450  33.074  1.00211.02           O
ATOM    916  N   ASP A 179       1.269  26.896  34.379  1.00182.94           N
ATOM    917  CA  ASP A 179       1.464  25.717  33.608  1.00182.94           C
ATOM    918  CB  ASP A 179       2.852  25.091  33.812  1.00182.94           C
ATOM    919  CG  ASP A 179       3.882  25.997  33.152  1.00182.94           C
ATOM    920  OD1 ASP A 179       3.607  26.480  32.022  1.00182.94           O
ATOM    921  OD2 ASP A 179       4.954  26.226  33.774  1.00182.94           O
ATOM    922  C   ASP A 179       0.472  24.833  34.283  1.00182.94           C
ATOM    923  O   ASP A 179       0.273  23.675  33.924  1.00182.94           O
ATOM    924  N   GLY A 180      -0.203  25.453  35.277  1.00126.93           N
ATOM    925  CA  GLY A 180      -1.154  24.875  36.183  1.00126.93           C
ATOM    926  C   GLY A 180      -0.413  24.759  37.489  1.00126.93           C
ATOM    927  O   GLY A 180       0.567  24.021  37.560  1.00126.93           O
ATOM    928  N   LYS A 181      -0.862  25.477  38.555  1.00153.82           N
ATOM    929  CA  LYS A 181      -0.167  25.490  39.823  1.00153.82           C
ATOM    930  CB  LYS A 181       1.024  26.462  39.824  1.00153.82           C
ATOM    931  CG  LYS A 181       1.797  26.509  41.141  1.00153.82           C
ATOM    932  CD  LYS A 181       3.162  27.193  41.021  1.00153.82           C
ATOM    933  CE  LYS A 181       3.118  28.551  40.317  1.00153.82           C
ATOM    934  NZ  LYS A 181       2.999  28.364  38.853  1.00153.82           N
ATOM    935  C   LYS A 181      -1.108  25.912  40.928  1.00153.82           C
ATOM    936  O   LYS A 181      -2.169  26.476  40.668  1.00153.82           O
ATOM    937  N   LEU A 182      -0.737  25.633  42.205  1.00102.42           N
ATOM    938  CA  LEU A 182      -1.576  25.985  43.326  1.00102.42           C
ATOM    939  CB  LEU A 182      -2.077  24.765  44.123  1.00102.42           C
ATOM    940  CG  LEU A 182      -2.994  23.822  43.320  1.00102.42           C
ATOM    941  CD1 LEU A 182      -2.250  23.176  42.139  1.00102.42           C
ATOM    942  CD2 LEU A 182      -3.661  22.786  44.240  1.00102.42           C
ATOM    943  C   LEU A 182      -0.801  26.836  44.295  1.00102.42           C
ATOM    944  O   LEU A 182       0.300  26.478  44.710  1.00102.42           O
ATOM    945  N   PHE A 183      -1.380  27.991  44.695  1.00 69.62           N
ATOM    946  CA  PHE A 183      -0.768  28.884  45.646  1.00 69.62           C
ATOM    947  CB  PHE A 183      -0.824  30.345  45.172  1.00 69.62           C
ATOM    948  CG  PHE A 183      -0.308  30.305  43.772  1.00 69.62           C
ATOM    949  CD1 PHE A 183      -1.175  30.039  42.736  1.00 69.62           C
ATOM    950  CD2 PHE A 183       1.022  30.510  43.488  1.00 69.62           C
ATOM    951  CE1 PHE A 183      -0.729  29.988  41.437  1.00 69.62           C
ATOM    952  CE2 PHE A 183       1.474  30.460  42.189  1.00 69.62           C
ATOM    953  CZ  PHE A 183       0.600  30.199  41.161  1.00 69.62           C
ATOM    954  C   PHE A 183      -1.603  28.754  46.888  1.00 69.62           C
ATOM    955  O   PHE A 183      -2.830  28.782  46.809  1.00 69.62           O
ATOM    956  N   ILE A 184      -0.966  28.602  48.070  1.00155.12           N
ATOM    957  CA  ILE A 184      -1.738  28.300  49.247  1.00155.12           C
ATOM    958  CB  ILE A 184      -1.519  26.876  49.677  1.00155.12           C
ATOM    959  CG2 ILE A 184      -0.011  26.672  49.900  1.00155.12           C
ATOM    960  CG1 ILE A 184      -2.388  26.530  50.891  1.00155.12           C
ATOM    961  CD1 ILE A 184      -3.865  26.453  50.545  1.00155.12           C
ATOM    962  C   ILE A 184      -1.347  29.142  50.424  1.00155.12           C
ATOM    963  O   ILE A 184      -0.170  29.272  50.756  1.00155.12           O
ATOM    964  N   GLY A 185      -2.356  29.705  51.122  1.00 37.91           N
ATOM    965  CA  GLY A 185      -2.096  30.437  52.328  1.00 37.91           C
ATOM    966  C   GLY A 185      -2.720  29.645  53.435  1.00 37.91           C
ATOM    967  O   GLY A 185      -3.883  29.251  53.349  1.00 37.91           O
ATOM    968  N   THR A 186      -1.959  29.367  54.513  1.00139.43           N
ATOM    969  CA  THR A 186      -2.578  28.604  55.558  1.00139.43           C
ATOM    970  CB  THR A 186      -2.297  27.139  55.468  1.00139.43           C
ATOM    971  OG1 THR A 186      -0.906  26.906  55.617  1.00139.43           O
ATOM    972  CG2 THR A 186      -2.779  26.634  54.098  1.00139.43           C
ATOM    973  C   THR A 186      -2.105  29.067  56.898  1.00139.43           C
ATOM    974  O   THR A 186      -0.914  29.285  57.120  1.00139.43           O
ATOM    975  N   ALA A 187      -3.052  29.229  57.842  1.00 60.36           N
ATOM    976  CA  ALA A 187      -2.663  29.569  59.177  1.00 60.36           C
ATOM    977  CB  ALA A 187      -3.830  30.009  60.077  1.00 60.36           C
ATOM    978  C   ALA A 187      -2.092  28.310  59.739  1.00 60.36           C
ATOM    979  O   ALA A 187      -2.547  27.222  59.389  1.00 60.36           O
ATOM    980  N   VAL A 188      -1.070  28.411  60.614  1.00134.13           N
ATOM    981  CA  VAL A 188      -0.490  27.188  61.088  1.00134.13           C
ATOM    982  CB  VAL A 188       0.876  26.934  60.519  1.00134.13           C
ATOM    983  CG1 VAL A 188       0.730  26.777  58.996  1.00134.13           C
ATOM    984  CG2 VAL A 188       1.815  28.081  60.930  1.00134.13           C
ATOM    985  C   VAL A 188      -0.388  27.191  62.582  1.00134.13           C
ATOM    986  O   VAL A 188       0.048  28.167  63.191  1.00134.13           O
ATOM    987  N   ASP A 189      -0.877  26.090  63.196  1.00144.27           N
ATOM    988  CA  ASP A 189      -0.851  25.837  64.612  1.00144.27           C
ATOM    989  CB  ASP A 189      -1.796  24.701  65.035  1.00144.27           C
ATOM    990  CG  ASP A 189      -3.225  25.214  64.997  1.00144.27           C
ATOM    991  OD1 ASP A 189      -3.460  26.344  65.502  1.00144.27           O
ATOM    992  OD2 ASP A 189      -4.100  24.483  64.460  1.00144.27           O
ATOM    993  C   ASP A 189       0.505  25.430  65.094  1.00144.27           C
ATOM    994  O   ASP A 189       0.971  25.891  66.134  1.00144.27           O
ATOM    995  N   GLY A 190       1.184  24.541  64.349  1.00 46.14           N
ATOM    996  CA  GLY A 190       2.419  24.022  64.855  1.00 46.14           C
ATOM    997  C   GLY A 190       2.042  22.940  65.814  1.00 46.14           C
ATOM    998  O   GLY A 190       2.871  22.457  66.584  1.00 46.14           O
ATOM    999  N   LYS A 191       0.755  22.537  65.779  1.00171.25           N
ATOM   1000  CA  LYS A 191       0.237  21.541  66.672  1.00171.25           C
ATOM   1001  CB  LYS A 191      -1.261  21.270  66.453  1.00171.25           C
ATOM   1002  CG  LYS A 191      -1.842  20.212  67.395  1.00171.25           C
ATOM   1003  CD  LYS A 191      -3.366  20.101  67.311  1.00171.25           C
ATOM   1004  CE  LYS A 191      -3.960  19.007  68.200  1.00171.25           C
ATOM   1005  NZ  LYS A 191      -5.429  18.963  68.025  1.00171.25           N
ATOM   1006  C   LYS A 191       0.948  20.252  66.441  1.00171.25           C
ATOM   1007  O   LYS A 191       1.408  19.609  67.381  1.00171.25           O
ATOM   1008  N   GLN A 192       1.083  19.842  65.169  1.00212.53           N
ATOM   1009  CA  GLN A 192       1.749  18.609  64.880  1.00212.53           C
ATOM   1010  CB  GLN A 192       0.998  17.715  63.873  1.00212.53           C
ATOM   1011  CG  GLN A 192       0.879  18.314  62.472  1.00212.53           C
ATOM   1012  CD  GLN A 192       0.035  17.377  61.617  1.00212.53           C
ATOM   1013  OE1 GLN A 192      -1.128  17.118  61.926  1.00212.53           O
ATOM   1014  NE2 GLN A 192       0.630  16.854  60.511  1.00212.53           N
ATOM   1015  C   GLN A 192       3.047  19.007  64.281  1.00212.53           C
ATOM   1016  O   GLN A 192       3.621  20.019  64.680  1.00212.53           O
ATOM   1017  N   ASP A 193       3.565  18.203  63.333  1.00207.32           N
ATOM   1018  CA  ASP A 193       4.778  18.612  62.703  1.00207.32           C
ATOM   1019  CB  ASP A 193       5.266  17.648  61.606  1.00207.32           C
ATOM   1020  CG  ASP A 193       6.725  17.964  61.302  1.00207.32           C
ATOM   1021  OD1 ASP A 193       7.248  18.964  61.861  1.00207.32           O
ATOM   1022  OD2 ASP A 193       7.338  17.202  60.508  1.00207.32           O
ATOM   1023  C   ASP A 193       4.433  19.918  62.074  1.00207.32           C
ATOM   1024  O   ASP A 193       3.285  20.137  61.690  1.00207.32           O
ATOM   1025  N   TYR A 194       5.415  20.833  61.991  1.00166.37           N
ATOM   1026  CA  TYR A 194       5.156  22.156  61.512  1.00166.37           C
ATOM   1027  CB  TYR A 194       6.424  23.017  61.370  1.00166.37           C
ATOM   1028  CG  TYR A 194       7.307  22.372  60.359  1.00166.37           C
ATOM   1029  CD1 TYR A 194       7.186  22.679  59.023  1.00166.37           C
ATOM   1030  CD2 TYR A 194       8.255  21.456  60.749  1.00166.37           C
ATOM   1031  CE1 TYR A 194       7.999  22.083  58.089  1.00166.37           C
ATOM   1032  CE2 TYR A 194       9.071  20.855  59.820  1.00166.37           C
ATOM   1033  CZ  TYR A 194       8.944  21.168  58.488  1.00166.37           C
ATOM   1034  OH  TYR A 194       9.780  20.554  57.533  1.00166.37           O
ATOM   1035  C   TYR A 194       4.473  22.087  60.184  1.00166.37           C
ATOM   1036  O   TYR A 194       4.836  21.295  59.316  1.00166.37           O
ATOM   1037  N   PHE A 195       3.419  22.912  60.027  1.00156.44           N
ATOM   1038  CA  PHE A 195       2.654  22.968  58.816  1.00156.44           C
ATOM   1039  CB  PHE A 195       1.167  23.305  59.021  1.00156.44           C
ATOM   1040  CG  PHE A 195       0.459  22.199  59.721  1.00156.44           C
ATOM   1041  CD1 PHE A 195       0.510  22.084  61.091  1.00156.44           C
ATOM   1042  CD2 PHE A 195      -0.275  21.286  59.001  1.00156.44           C
ATOM   1043  CE1 PHE A 195      -0.156  21.066  61.731  1.00156.44           C
ATOM   1044  CE2 PHE A 195      -0.943  20.266  59.635  1.00156.44           C
ATOM   1045  CZ  PHE A 195      -0.884  20.156  61.002  1.00156.44           C
ATOM   1046  C   PHE A 195       3.179  24.128  58.026  1.00156.44           C
ATOM   1047  O   PHE A 195       3.608  25.123  58.602  1.00156.44           O
ATOM   1048  N   PRO A 196       3.211  24.029  56.725  1.00135.10           N
ATOM   1049  CA  PRO A 196       3.660  25.179  55.971  1.00135.10           C
ATOM   1050  CD  PRO A 196       3.656  22.784  56.120  1.00135.10           C
ATOM   1051  CB  PRO A 196       4.136  24.639  54.625  1.00135.10           C
ATOM   1052  CG  PRO A 196       4.554  23.193  54.941  1.00135.10           C
ATOM   1053  C   PRO A 196       2.612  26.257  55.842  1.00135.10           C
ATOM   1054  O   PRO A 196       1.462  25.897  55.596  1.00135.10           O
ATOM   1055  N   THR A 197       2.986  27.556  56.029  1.00154.90           N
ATOM   1056  CA  THR A 197       2.118  28.717  55.927  1.00154.90           C
ATOM   1057  CB  THR A 197       2.660  29.925  56.639  1.00154.90           C
ATOM   1058  OG1 THR A 197       3.879  30.347  56.049  1.00154.90           O
ATOM   1059  CG2 THR A 197       2.889  29.565  58.116  1.00154.90           C
ATOM   1060  C   THR A 197       1.805  29.156  54.519  1.00154.90           C
ATOM   1061  O   THR A 197       0.648  29.420  54.188  1.00154.90           O
ATOM   1062  N   LEU A 198       2.834  29.269  53.653  1.00129.14           N
ATOM   1063  CA  LEU A 198       2.632  29.803  52.329  1.00129.14           C
ATOM   1064  CB  LEU A 198       3.112  31.272  52.273  1.00129.14           C
ATOM   1065  CG  LEU A 198       2.887  32.057  50.967  1.00129.14           C
ATOM   1066  CD1 LEU A 198       3.400  33.500  51.112  1.00129.14           C
ATOM   1067  CD2 LEU A 198       3.518  31.364  49.756  1.00129.14           C
ATOM   1068  C   LEU A 198       3.455  28.943  51.415  1.00129.14           C
ATOM   1069  O   LEU A 198       4.558  28.536  51.775  1.00129.14           O
ATOM   1070  N   SER A 199       2.939  28.619  50.208  1.00 60.08           N
ATOM   1071  CA  SER A 199       3.731  27.774  49.360  1.00 60.08           C
ATOM   1072  CB  SER A 199       3.884  26.342  49.906  1.00 60.08           C
ATOM   1073  OG  SER A 199       2.616  25.708  49.982  1.00 60.08           O
ATOM   1074  C   SER A 199       3.106  27.676  48.001  1.00 60.08           C
ATOM   1075  O   SER A 199       1.990  28.144  47.778  1.00 60.08           O
ATOM   1076  N   SER A 200       3.860  27.106  47.033  1.00101.29           N
ATOM   1077  CA  SER A 200       3.341  26.900  45.708  1.00101.29           C
ATOM   1078  CB  SER A 200       3.889  27.867  44.647  1.00101.29           C
ATOM   1079  OG  SER A 200       3.335  29.160  44.819  1.00101.29           O
ATOM   1080  C   SER A 200       3.735  25.528  45.249  1.00101.29           C
ATOM   1081  O   SER A 200       4.909  25.162  45.295  1.00101.29           O
ATOM   1082  N   ARG A 201       2.749  24.740  44.765  1.00197.93           N
ATOM   1083  CA  ARG A 201       3.028  23.410  44.292  1.00197.93           C
ATOM   1084  CB  ARG A 201       2.499  22.256  45.164  1.00197.93           C
ATOM   1085  CG  ARG A 201       2.942  22.220  46.623  1.00197.93           C
ATOM   1086  CD  ARG A 201       2.122  23.151  47.516  1.00197.93           C
ATOM   1087  NE  ARG A 201       2.439  22.815  48.932  1.00197.93           N
ATOM   1088  CZ  ARG A 201       1.720  21.848  49.574  1.00197.93           C
ATOM   1089  NH1 ARG A 201       0.732  21.178  48.911  1.00197.93           N
ATOM   1090  NH2 ARG A 201       1.989  21.550  50.878  1.00197.93           N
ATOM   1091  C   ARG A 201       2.263  23.217  43.021  1.00197.93           C
ATOM   1092  O   ARG A 201       1.270  23.898  42.772  1.00197.93           O
ATOM   1093  N   LYS A 202       2.709  22.256  42.186  1.00142.21           N
ATOM   1094  CA  LYS A 202       2.003  21.971  40.968  1.00142.21           C
ATOM   1095  CB  LYS A 202       2.868  21.898  39.700  1.00142.21           C
ATOM   1096  CG  LYS A 202       3.525  23.195  39.260  1.00142.21           C
ATOM   1097  CD  LYS A 202       4.481  22.984  38.086  1.00142.21           C
ATOM   1098  CE  LYS A 202       5.435  21.803  38.277  1.00142.21           C
ATOM   1099  NZ  LYS A 202       4.747  20.533  37.949  1.00142.21           N
ATOM   1100  C   LYS A 202       1.427  20.596  41.062  1.00142.21           C
ATOM   1101  O   LYS A 202       1.886  19.757  41.835  1.00142.21           O
ATOM   1102  N   LEU A 203       0.369  20.354  40.264  1.00102.49           N
ATOM   1103  CA  LEU A 203      -0.254  19.068  40.129  1.00102.49           C
ATOM   1104  CB  LEU A 203      -1.664  19.129  39.513  1.00102.49           C
ATOM   1105  CG  LEU A 203      -2.750  19.657  40.456  1.00102.49           C
ATOM   1106  CD1 LEU A 203      -4.124  19.637  39.768  1.00102.49           C
ATOM   1107  CD2 LEU A 203      -2.744  18.882  41.783  1.00102.49           C
ATOM   1108  C   LEU A 203       0.578  18.277  39.180  1.00102.49           C
ATOM   1109  O   LEU A 203       1.299  18.814  38.342  1.00102.49           O
ATOM   1110  N   PRO A 204       0.529  16.994  39.364  1.00141.53           N
ATOM   1111  CA  PRO A 204       1.207  16.065  38.505  1.00141.53           C
ATOM   1112  CD  PRO A 204      -0.583  16.368  40.060  1.00141.53           C
ATOM   1113  CB  PRO A 204       1.031  14.739  39.216  1.00141.53           C
ATOM   1114  CG  PRO A 204      -0.402  14.866  39.785  1.00141.53           C
ATOM   1115  C   PRO A 204       0.435  16.031  37.216  1.00141.53           C
ATOM   1116  O   PRO A 204      -0.790  16.160  37.262  1.00141.53           O
ATOM   1117  N   ARG A 205       1.100  15.810  36.062  1.00122.89           N
ATOM   1118  CA  ARG A 205       0.348  15.729  34.842  1.00122.89           C
ATOM   1119  CB  ARG A 205       1.216  15.434  33.606  1.00122.89           C
ATOM   1120  CG  ARG A 205       2.170  16.569  33.231  1.00122.89           C
ATOM   1121  CD  ARG A 205       3.312  16.773  34.227  1.00122.89           C
ATOM   1122  NE  ARG A 205       4.161  17.881  33.705  1.00122.89           N
ATOM   1123  CZ  ARG A 205       5.170  17.607  32.829  1.00122.89           C
ATOM   1124  NH1 ARG A 205       5.403  16.321  32.436  1.00122.89           N
ATOM   1125  NH2 ARG A 205       5.946  18.619  32.342  1.00122.89           N
ATOM   1126  C   ARG A 205      -0.565  14.575  35.033  1.00122.89           C
ATOM   1127  O   ARG A 205      -1.754  14.636  34.722  1.00122.89           O
ATOM   1128  N   ASP A 206      -0.006  13.477  35.569  1.00186.49           N
ATOM   1129  CA  ASP A 206      -0.833  12.375  35.928  1.00186.49           C
ATOM   1130  CB  ASP A 206      -0.087  11.032  35.959  1.00186.49           C
ATOM   1131  CG  ASP A 206       0.285  10.677  34.527  1.00186.49           C
ATOM   1132  OD1 ASP A 206      -0.329  11.261  33.594  1.00186.49           O
ATOM   1133  OD2 ASP A 206       1.193   9.822  34.346  1.00186.49           O
ATOM   1134  C   ASP A 206      -1.193  12.726  37.317  1.00186.49           C
ATOM   1135  O   ASP A 206      -0.390  12.523  38.218  1.00186.49           O
ATOM   1136  N   PRO A 207      -2.431  13.111  37.453  1.00205.45           N
ATOM   1137  CA  PRO A 207      -3.066  13.790  38.564  1.00205.45           C
ATOM   1138  CD  PRO A 207      -3.407  12.630  36.489  1.00205.45           C
ATOM   1139  CB  PRO A 207      -4.515  13.998  38.134  1.00205.45           C
ATOM   1140  CG  PRO A 207      -4.774  12.849  37.148  1.00205.45           C
ATOM   1141  C   PRO A 207      -3.011  13.145  39.919  1.00205.45           C
ATOM   1142  O   PRO A 207      -3.841  13.490  40.760  1.00205.45           O
ATOM   1143  N   GLU A 208      -2.109  12.175  40.124  1.00124.47           N
ATOM   1144  CA  GLU A 208      -1.900  11.460  41.349  1.00124.47           C
ATOM   1145  CB  GLU A 208      -0.858  10.342  41.194  1.00124.47           C
ATOM   1146  CG  GLU A 208      -1.266   9.255  40.201  1.00124.47           C
ATOM   1147  CD  GLU A 208      -0.903   9.725  38.800  1.00124.47           C
ATOM   1148  OE1 GLU A 208       0.300  10.022  38.570  1.00124.47           O
ATOM   1149  OE2 GLU A 208      -1.822   9.792  37.941  1.00124.47           O
ATOM   1150  C   GLU A 208      -1.410  12.342  42.472  1.00124.47           C
ATOM   1151  O   GLU A 208      -1.793  12.100  43.611  1.00124.47           O
ATOM   1152  N   SER A 209      -0.523  13.343  42.257  1.00 80.09           N
ATOM   1153  CA  SER A 209      -0.126  14.068  43.437  1.00 80.09           C
ATOM   1154  CB  SER A 209       0.835  13.273  44.333  1.00 80.09           C
ATOM   1155  OG  SER A 209       2.059  13.056  43.646  1.00 80.09           O
ATOM   1156  C   SER A 209       0.577  15.355  43.105  1.00 80.09           C
ATOM   1157  O   SER A 209       1.177  15.504  42.041  1.00 80.09           O
ATOM   1158  N   SER A 210       0.537  16.317  44.061  1.00 60.56           N
ATOM   1159  CA  SER A 210       1.136  17.612  43.895  1.00 60.56           C
ATOM   1160  CB  SER A 210       0.525  18.689  44.809  1.00 60.56           C
ATOM   1161  OG  SER A 210      -0.843  18.885  44.482  1.00 60.56           O
ATOM   1162  C   SER A 210       2.593  17.514  44.229  1.00 60.56           C
ATOM   1163  O   SER A 210       3.015  16.582  44.911  1.00 60.56           O
ATOM   1164  N   ALA A 211       3.411  18.478  43.743  1.00 47.93           N
ATOM   1165  CA  ALA A 211       4.815  18.432  44.044  1.00 47.93           C
ATOM   1166  CB  ALA A 211       5.664  17.815  42.919  1.00 47.93           C
ATOM   1167  C   ALA A 211       5.327  19.826  44.268  1.00 47.93           C
ATOM   1168  O   ALA A 211       4.883  20.782  43.634  1.00 47.93           O
ATOM   1169  N   MET A 212       6.298  19.960  45.196  1.00 56.57           N
ATOM   1170  CA  MET A 212       6.932  21.213  45.493  1.00 56.57           C
ATOM   1171  CB  MET A 212       7.373  21.331  46.963  1.00 56.57           C
ATOM   1172  CG  MET A 212       6.223  21.253  47.969  1.00 56.57           C
ATOM   1173  SD  MET A 212       6.754  21.243  49.708  1.00 56.57           S
ATOM   1174  CE  MET A 212       5.086  21.025  50.393  1.00 56.57           C
ATOM   1175  C   MET A 212       8.179  21.200  44.674  1.00 56.57           C
ATOM   1176  O   MET A 212       8.969  20.260  44.753  1.00 56.57           O
ATOM   1177  N   LEU A 213       8.379  22.241  43.845  1.00114.12           N
ATOM   1178  CA  LEU A 213       9.506  22.250  42.959  1.00114.12           C
ATOM   1179  CB  LEU A 213       9.501  23.427  41.967  1.00114.12           C
ATOM   1180  CG  LEU A 213       8.396  23.337  40.897  1.00114.12           C
ATOM   1181  CD1 LEU A 213       6.992  23.459  41.511  1.00114.12           C
ATOM   1182  CD2 LEU A 213       8.640  24.340  39.760  1.00114.12           C
ATOM   1183  C   LEU A 213      10.797  22.300  43.714  1.00114.12           C
ATOM   1184  O   LEU A 213      11.718  21.542  43.415  1.00114.12           O
ATOM   1185  N   ASP A 214      10.907  23.191  44.715  1.00 95.51           N
ATOM   1186  CA  ASP A 214      12.145  23.332  45.424  1.00 95.51           C
ATOM   1187  CB  ASP A 214      13.063  24.410  44.814  1.00 95.51           C
ATOM   1188  CG  ASP A 214      14.492  24.209  45.306  1.00 95.51           C
ATOM   1189  OD1 ASP A 214      14.752  23.196  46.008  1.00 95.51           O
ATOM   1190  OD2 ASP A 214      15.351  25.066  44.965  1.00 95.51           O
ATOM   1191  C   ASP A 214      11.813  23.756  46.822  1.00 95.51           C
ATOM   1192  O   ASP A 214      10.662  24.047  47.143  1.00 95.51           O
ATOM   1193  N   TYR A 215      12.841  23.811  47.688  1.00113.47           N
ATOM   1194  CA  TYR A 215      12.718  24.164  49.072  1.00113.47           C
ATOM   1195  CB  TYR A 215      14.031  23.998  49.861  1.00113.47           C
ATOM   1196  CG  TYR A 215      15.051  24.920  49.294  1.00113.47           C
ATOM   1197  CD1 TYR A 215      15.862  24.510  48.262  1.00113.47           C
ATOM   1198  CD2 TYR A 215      15.193  26.195  49.791  1.00113.47           C
ATOM   1199  CE1 TYR A 215      16.806  25.358  47.734  1.00113.47           C
ATOM   1200  CE2 TYR A 215      16.136  27.048  49.268  1.00113.47           C
ATOM   1201  CZ  TYR A 215      16.943  26.629  48.238  1.00113.47           C
ATOM   1202  OH  TYR A 215      17.911  27.502  47.699  1.00113.47           O
ATOM   1203  C   TYR A 215      12.243  25.584  49.182  1.00113.47           C
ATOM   1204  O   TYR A 215      11.579  25.944  50.151  1.00113.47           O
ATOM   1205  N   GLU A 216      12.615  26.431  48.202  1.00 91.95           N
ATOM   1206  CA  GLU A 216      12.290  27.835  48.136  1.00 91.95           C
ATOM   1207  CB  GLU A 216      13.058  28.594  47.035  1.00 91.95           C
ATOM   1208  CG  GLU A 216      14.541  28.786  47.375  1.00 91.95           C
ATOM   1209  CD  GLU A 216      15.189  29.700  46.340  1.00 91.95           C
ATOM   1210  OE1 GLU A 216      15.360  29.256  45.173  1.00 91.95           O
ATOM   1211  OE2 GLU A 216      15.531  30.855  46.711  1.00 91.95           O
ATOM   1212  C   GLU A 216      10.810  28.055  47.941  1.00 91.95           C
ATOM   1213  O   GLU A 216      10.322  29.176  48.077  1.00 91.95           O
ATOM   1214  N   LEU A 217      10.065  27.010  47.540  1.00101.19           N
ATOM   1215  CA  LEU A 217       8.655  27.094  47.249  1.00101.19           C
ATOM   1216  CB  LEU A 217       8.082  25.893  46.490  1.00101.19           C
ATOM   1217  CG  LEU A 217       8.539  25.963  45.030  1.00101.19           C
ATOM   1218  CD1 LEU A 217      10.063  25.856  44.962  1.00101.19           C
ATOM   1219  CD2 LEU A 217       7.784  24.980  44.126  1.00101.19           C
ATOM   1220  C   LEU A 217       7.788  27.390  48.435  1.00101.19           C
ATOM   1221  O   LEU A 217       6.620  27.729  48.246  1.00101.19           O
ATOM   1222  N   HIS A 218       8.262  27.167  49.676  1.00 57.58           N
ATOM   1223  CA  HIS A 218       7.419  27.499  50.794  1.00 57.58           C
ATOM   1224  ND1 HIS A 218       8.741  25.759  53.437  1.00 57.58           N
ATOM   1225  CG  HIS A 218       8.197  25.527  52.193  1.00 57.58           C
ATOM   1226  CB  HIS A 218       7.019  26.272  51.632  1.00 57.58           C
ATOM   1227  NE2 HIS A 218       9.933  24.122  52.518  1.00 57.58           N
ATOM   1228  CD2 HIS A 218       8.937  24.525  51.645  1.00 57.58           C
ATOM   1229  CE1 HIS A 218       9.775  24.891  53.580  1.00 57.58           C
ATOM   1230  C   HIS A 218       8.144  28.434  51.716  1.00 57.58           C
ATOM   1231  O   HIS A 218       9.372  28.436  51.782  1.00 57.58           O
ATOM   1232  N   SER A 219       7.375  29.285  52.433  1.00 68.21           N
ATOM   1233  CA  SER A 219       7.918  30.166  53.428  1.00 68.21           C
ATOM   1234  CB  SER A 219       7.701  31.656  53.121  1.00 68.21           C
ATOM   1235  OG  SER A 219       8.421  32.017  51.952  1.00 68.21           O
ATOM   1236  C   SER A 219       7.153  29.838  54.667  1.00 68.21           C
ATOM   1237  O   SER A 219       5.931  29.715  54.625  1.00 68.21           O
ATOM   1238  N   ASP A 220       7.846  29.666  55.808  1.00 87.11           N
ATOM   1239  CA  ASP A 220       7.125  29.258  56.977  1.00 87.11           C
ATOM   1240  CB  ASP A 220       7.554  27.886  57.535  1.00 87.11           C
ATOM   1241  CG  ASP A 220       7.100  26.757  56.622  1.00 87.11           C
ATOM   1242  OD1 ASP A 220       6.389  27.040  55.623  1.00 87.11           O
ATOM   1243  OD2 ASP A 220       7.464  25.588  56.921  1.00 87.11           O
ATOM   1244  C   ASP A 220       7.401  30.199  58.100  1.00 87.11           C
ATOM   1245  O   ASP A 220       8.537  30.620  58.312  1.00 87.11           O
ATOM   1246  N   PHE A 221       6.347  30.561  58.855  1.00144.36           N
ATOM   1247  CA  PHE A 221       6.602  31.282  60.059  1.00144.36           C
ATOM   1248  CB  PHE A 221       5.316  31.704  60.793  1.00144.36           C
ATOM   1249  CG  PHE A 221       4.928  33.010  60.184  1.00144.36           C
ATOM   1250  CD1 PHE A 221       5.035  33.208  58.827  1.00144.36           C
ATOM   1251  CD2 PHE A 221       4.416  34.024  60.963  1.00144.36           C
ATOM   1252  CE1 PHE A 221       4.682  34.410  58.261  1.00144.36           C
ATOM   1253  CE2 PHE A 221       4.055  35.227  60.402  1.00144.36           C
ATOM   1254  CZ  PHE A 221       4.192  35.423  59.049  1.00144.36           C
ATOM   1255  C   PHE A 221       7.427  30.334  60.858  1.00144.36           C
ATOM   1256  O   PHE A 221       7.125  29.143  60.913  1.00144.36           O
ATOM   1257  N   VAL A 222       8.510  30.840  61.478  1.00128.35           N
ATOM   1258  CA  VAL A 222       9.431  29.961  62.138  1.00128.35           C
ATOM   1259  CB  VAL A 222      10.571  30.645  62.834  1.00128.35           C
ATOM   1260  CG1 VAL A 222      11.371  31.461  61.804  1.00128.35           C
ATOM   1261  CG2 VAL A 222      10.016  31.452  64.014  1.00128.35           C
ATOM   1262  C   VAL A 222       8.679  29.195  63.160  1.00128.35           C
ATOM   1263  O   VAL A 222       7.555  29.548  63.504  1.00128.35           O
ATOM   1264  N   SER A 223       9.264  28.083  63.638  1.00 37.88           N
ATOM   1265  CA  SER A 223       8.596  27.314  64.643  1.00 37.88           C
ATOM   1266  CB  SER A 223       9.446  26.145  65.163  1.00 37.88           C
ATOM   1267  OG  SER A 223      10.603  26.641  65.820  1.00 37.88           O
ATOM   1268  C   SER A 223       8.394  28.258  65.772  1.00 37.88           C
ATOM   1269  O   SER A 223       7.414  28.184  66.510  1.00 37.88           O
ATOM   1270  N   SER A 224       9.325  29.213  65.902  1.00 89.83           N
ATOM   1271  CA  SER A 224       9.214  30.175  66.942  1.00 89.83           C
ATOM   1272  CB  SER A 224      10.364  31.193  66.943  1.00 89.83           C
ATOM   1273  OG  SER A 224      10.184  32.114  68.008  1.00 89.83           O
ATOM   1274  C   SER A 224       7.928  30.928  66.762  1.00 89.83           C
ATOM   1275  O   SER A 224       7.320  31.317  67.753  1.00 89.83           O
ATOM   1276  N   LEU A 225       7.561  31.235  65.498  1.00153.62           N
ATOM   1277  CA  LEU A 225       6.359  31.887  65.017  1.00153.62           C
ATOM   1278  CB  LEU A 225       6.541  32.597  63.663  1.00153.62           C
ATOM   1279  CG  LEU A 225       7.187  33.993  63.764  1.00153.62           C
ATOM   1280  CD1 LEU A 225       6.215  34.986  64.421  1.00153.62           C
ATOM   1281  CD2 LEU A 225       8.550  33.962  64.468  1.00153.62           C
ATOM   1282  C   LEU A 225       5.106  31.050  64.895  1.00153.62           C
ATOM   1283  O   LEU A 225       4.017  31.599  65.047  1.00153.62           O
ATOM   1284  N   ILE A 226       5.192  29.734  64.592  1.00138.29           N
ATOM   1285  CA  ILE A 226       4.031  28.921  64.291  1.00138.29           C
ATOM   1286  CB  ILE A 226       4.356  27.471  64.057  1.00138.29           C
ATOM   1287  CG2 ILE A 226       4.654  26.808  65.404  1.00138.29           C
ATOM   1288  CG1 ILE A 226       3.233  26.779  63.273  1.00138.29           C
ATOM   1289  CD1 ILE A 226       3.685  25.470  62.627  1.00138.29           C
ATOM   1290  C   ILE A 226       2.991  29.104  65.360  1.00138.29           C
ATOM   1291  O   ILE A 226       3.316  29.380  66.505  1.00138.29           O
ATOM   1292  N   LYS A 227       1.689  29.033  65.032  1.00224.61           N
ATOM   1293  CA  LYS A 227       0.764  29.466  66.045  1.00224.61           C
ATOM   1294  CB  LYS A 227      -0.330  30.359  65.478  1.00224.61           C
ATOM   1295  CG  LYS A 227       0.194  31.771  65.322  1.00224.61           C
ATOM   1296  CD  LYS A 227       1.384  31.922  64.370  1.00224.61           C
ATOM   1297  CE  LYS A 227       1.099  31.668  62.888  1.00224.61           C
ATOM   1298  NZ  LYS A 227       2.279  32.067  62.087  1.00224.61           N
ATOM   1299  C   LYS A 227       0.083  28.388  66.816  1.00224.61           C
ATOM   1300  O   LYS A 227      -0.963  27.881  66.419  1.00224.61           O
ATOM   1301  N   ILE A 228       0.664  28.046  67.979  1.00114.21           N
ATOM   1302  CA  ILE A 228       0.053  27.176  68.938  1.00114.21           C
ATOM   1303  CB  ILE A 228       0.423  25.714  68.826  1.00114.21           C
ATOM   1304  CG2 ILE A 228       1.867  25.497  69.291  1.00114.21           C
ATOM   1305  CG1 ILE A 228      -0.577  24.850  69.610  1.00114.21           C
ATOM   1306  CD1 ILE A 228      -0.445  23.358  69.315  1.00114.21           C
ATOM   1307  C   ILE A 228       0.540  27.728  70.237  1.00114.21           C
ATOM   1308  O   ILE A 228       1.398  28.608  70.216  1.00114.21           O
ATOM   1309  N   PRO A 229       0.054  27.328  71.372  1.00 73.13           N
ATOM   1310  CA  PRO A 229       0.624  27.901  72.552  1.00 73.13           C
ATOM   1311  CD  PRO A 229      -1.353  27.030  71.563  1.00 73.13           C
ATOM   1312  CB  PRO A 229      -0.323  27.544  73.702  1.00 73.13           C
ATOM   1313  CG  PRO A 229      -1.415  26.664  73.055  1.00 73.13           C
ATOM   1314  C   PRO A 229       2.022  27.398  72.663  1.00 73.13           C
ATOM   1315  O   PRO A 229       2.292  26.296  72.189  1.00 73.13           O
ATOM   1316  N   SER A 230       2.936  28.188  73.256  1.00 78.62           N
ATOM   1317  CA  SER A 230       4.291  27.736  73.291  1.00 78.62           C
ATOM   1318  CB  SER A 230       5.287  28.827  73.717  1.00 78.62           C
ATOM   1319  OG  SER A 230       5.008  29.271  75.037  1.00 78.62           O
ATOM   1320  C   SER A 230       4.382  26.611  74.261  1.00 78.62           C
ATOM   1321  O   SER A 230       4.384  26.807  75.476  1.00 78.62           O
ATOM   1322  N   ASP A 231       4.439  25.383  73.721  1.00108.61           N
ATOM   1323  CA  ASP A 231       4.563  24.218  74.537  1.00108.61           C
ATOM   1324  CB  ASP A 231       4.361  22.910  73.754  1.00108.61           C
ATOM   1325  CG  ASP A 231       5.458  22.805  72.704  1.00108.61           C
ATOM   1326  OD1 ASP A 231       5.721  23.824  72.011  1.00108.61           O
ATOM   1327  OD2 ASP A 231       6.055  21.702  72.590  1.00108.61           O
ATOM   1328  C   ASP A 231       5.936  24.189  75.122  1.00108.61           C
ATOM   1329  O   ASP A 231       6.118  23.844  76.288  1.00108.61           O
ATOM   1330  N   THR A 232       6.945  24.584  74.322  1.00220.88           N
ATOM   1331  CA  THR A 232       8.298  24.453  74.773  1.00220.88           C
ATOM   1332  CB  THR A 232       9.102  23.509  73.919  1.00220.88           C
ATOM   1333  OG1 THR A 232      10.332  23.177  74.547  1.00220.88           O
ATOM   1334  CG2 THR A 232       9.359  24.176  72.558  1.00220.88           C
ATOM   1335  C   THR A 232       8.965  25.789  74.731  1.00220.88           C
ATOM   1336  O   THR A 232       8.345  26.808  74.436  1.00220.88           O
ATOM   1337  N   LEU A 233      10.273  25.784  75.051  1.00142.95           N
ATOM   1338  CA  LEU A 233      11.131  26.929  75.114  1.00142.95           C
ATOM   1339  CB  LEU A 233      12.554  26.592  75.592  1.00142.95           C
ATOM   1340  CG  LEU A 233      13.484  27.818  75.664  1.00142.95           C
ATOM   1341  CD1 LEU A 233      13.000  28.837  76.708  1.00142.95           C
ATOM   1342  CD2 LEU A 233      14.947  27.395  75.873  1.00142.95           C
ATOM   1343  C   LEU A 233      11.235  27.515  73.747  1.00142.95           C
ATOM   1344  O   LEU A 233      11.515  28.702  73.590  1.00142.95           O
ATOM   1345  N   ALA A 234      11.065  26.685  72.705  1.00 59.55           N
ATOM   1346  CA  ALA A 234      11.168  27.239  71.391  1.00 59.55           C
ATOM   1347  CB  ALA A 234      10.922  26.199  70.285  1.00 59.55           C
ATOM   1348  C   ALA A 234      10.122  28.304  71.257  1.00 59.55           C
ATOM   1349  O   ALA A 234      10.429  29.407  70.811  1.00 59.55           O
ATOM   1350  N   LEU A 235       8.881  28.014  71.709  1.00328.80           N
ATOM   1351  CA  LEU A 235       7.760  28.916  71.614  1.00328.80           C
ATOM   1352  CB  LEU A 235       7.937  30.264  72.351  1.00328.80           C
ATOM   1353  CG  LEU A 235       7.877  30.215  73.895  1.00328.80           C
ATOM   1354  CD1 LEU A 235       9.056  29.455  74.509  1.00328.80           C
ATOM   1355  CD2 LEU A 235       7.720  31.624  74.487  1.00328.80           C
ATOM   1356  C   LEU A 235       7.472  29.227  70.175  1.00328.80           C
ATOM   1357  O   LEU A 235       8.322  29.747  69.467  1.00328.80           O
ATOM   1358  N   VAL A 236       6.233  28.924  69.736  1.00401.24           N
ATOM   1359  CA  VAL A 236       5.651  29.097  68.439  1.00401.24           C
ATOM   1360  CB  VAL A 236       4.856  27.862  68.142  1.00401.24           C
ATOM   1361  CG1 VAL A 236       5.807  26.652  68.108  1.00401.24           C
ATOM   1362  CG2 VAL A 236       3.792  27.712  69.232  1.00401.24           C
ATOM   1363  C   VAL A 236       4.770  30.291  68.638  1.00401.24           C
ATOM   1364  O   VAL A 236       4.075  30.399  69.644  1.00401.24           O
ATOM   1365  N   SER A 237       4.748  31.221  67.672  1.00221.26           N
ATOM   1366  CA  SER A 237       4.169  32.487  67.962  1.00221.26           C
ATOM   1367  CB  SER A 237       4.331  33.581  66.889  1.00221.26           C
ATOM   1368  OG  SER A 237       3.708  34.782  67.319  1.00221.26           O
ATOM   1369  C   SER A 237       2.746  32.371  68.292  1.00221.26           C
ATOM   1370  O   SER A 237       1.991  31.547  67.777  1.00221.26           O
ATOM   1371  N   HIS A 238       2.389  33.242  69.232  1.00 96.62           N
ATOM   1372  CA  HIS A 238       1.088  33.339  69.766  1.00 96.62           C
ATOM   1373  ND1 HIS A 238       1.482  32.765  72.960  1.00 96.62           N
ATOM   1374  CG  HIS A 238       1.876  33.769  72.102  1.00 96.62           C
ATOM   1375  CB  HIS A 238       1.035  34.288  70.971  1.00 96.62           C
ATOM   1376  NE2 HIS A 238       3.532  33.362  73.581  1.00 96.62           N
ATOM   1377  CD2 HIS A 238       3.130  34.122  72.496  1.00 96.62           C
ATOM   1378  CE1 HIS A 238       2.510  32.562  73.823  1.00 96.62           C
ATOM   1379  C   HIS A 238       0.172  33.827  68.700  1.00 96.62           C
ATOM   1380  O   HIS A 238      -0.992  33.438  68.668  1.00 96.62           O
ATOM   1381  N   PHE A 239       0.651  34.695  67.787  1.00145.07           N
ATOM   1382  CA  PHE A 239      -0.329  35.175  66.859  1.00145.07           C
ATOM   1383  CB  PHE A 239      -0.439  36.706  66.769  1.00145.07           C
ATOM   1384  CG  PHE A 239      -0.729  37.232  68.131  1.00145.07           C
ATOM   1385  CD1 PHE A 239      -1.881  36.891  68.804  1.00145.07           C
ATOM   1386  CD2 PHE A 239       0.155  38.103  68.722  1.00145.07           C
ATOM   1387  CE1 PHE A 239      -2.133  37.392  70.061  1.00145.07           C
ATOM   1388  CE2 PHE A 239      -0.092  38.610  69.975  1.00145.07           C
ATOM   1389  CZ  PHE A 239      -1.235  38.250  70.649  1.00145.07           C
ATOM   1390  C   PHE A 239      -0.040  34.693  65.476  1.00145.07           C
ATOM   1391  O   PHE A 239       1.102  34.707  65.016  1.00145.07           O
ATOM   1392  N   ASP A 240      -1.107  34.239  64.778  1.00133.57           N
ATOM   1393  CA  ASP A 240      -0.953  33.701  63.458  1.00133.57           C
ATOM   1394  CB  ASP A 240      -1.788  32.441  63.152  1.00133.57           C
ATOM   1395  CG  ASP A 240      -3.267  32.793  63.170  1.00133.57           C
ATOM   1396  OD1 ASP A 240      -3.747  33.258  64.237  1.00133.57           O
ATOM   1397  OD2 ASP A 240      -3.935  32.607  62.116  1.00133.57           O
ATOM   1398  C   ASP A 240      -1.262  34.691  62.394  1.00133.57           C
ATOM   1399  O   ASP A 240      -1.446  35.881  62.644  1.00133.57           O
ATOM   1400  N   ILE A 241      -1.293  34.162  61.152  1.00131.06           N
ATOM   1401  CA  ILE A 241      -1.537  34.912  59.958  1.00131.06           C
ATOM   1402  CB  ILE A 241      -0.585  34.556  58.851  1.00131.06           C
ATOM   1403  CG2 ILE A 241      -0.962  35.414  57.643  1.00131.06           C
ATOM   1404  CG1 ILE A 241       0.891  34.678  59.232  1.00131.06           C
ATOM   1405  CD1 ILE A 241       1.773  33.977  58.197  1.00131.06           C
ATOM   1406  C   ILE A 241      -2.833  34.427  59.383  1.00131.06           C
ATOM   1407  O   ILE A 241      -2.884  33.339  58.808  1.00131.06           O
ATOM   1408  N   PHE A 242      -3.906  35.234  59.477  1.00114.99           N
ATOM   1409  CA  PHE A 242      -5.165  34.801  58.941  1.00114.99           C
ATOM   1410  CB  PHE A 242      -6.356  35.641  59.456  1.00114.99           C
ATOM   1411  CG  PHE A 242      -7.444  34.669  59.746  1.00114.99           C
ATOM   1412  CD1 PHE A 242      -8.217  34.059  58.782  1.00114.99           C
ATOM   1413  CD2 PHE A 242      -7.682  34.369  61.064  1.00114.99           C
ATOM   1414  CE1 PHE A 242      -9.190  33.152  59.142  1.00114.99           C
ATOM   1415  CE2 PHE A 242      -8.653  33.472  61.425  1.00114.99           C
ATOM   1416  CZ  PHE A 242      -9.413  32.854  60.465  1.00114.99           C
ATOM   1417  C   PHE A 242      -5.066  35.103  57.473  1.00114.99           C
ATOM   1418  O   PHE A 242      -4.515  36.140  57.113  1.00114.99           O
ATOM   1419  N   TYR A 243      -5.560  34.228  56.567  1.00194.70           N
ATOM   1420  CA  TYR A 243      -5.521  34.619  55.174  1.00194.70           C
ATOM   1421  CB  TYR A 243      -4.921  33.592  54.198  1.00194.70           C
ATOM   1422  CG  TYR A 243      -3.456  33.736  54.350  1.00194.70           C
ATOM   1423  CD1 TYR A 243      -2.793  34.725  53.658  1.00194.70           C
ATOM   1424  CD2 TYR A 243      -2.749  32.922  55.199  1.00194.70           C
ATOM   1425  CE1 TYR A 243      -1.438  34.906  53.774  1.00194.70           C
ATOM   1426  CE2 TYR A 243      -1.393  33.093  55.321  1.00194.70           C
ATOM   1427  CZ  TYR A 243      -0.742  34.069  54.611  1.00194.70           C
ATOM   1428  OH  TYR A 243       0.653  34.211  54.771  1.00194.70           O
ATOM   1429  C   TYR A 243      -6.915  34.879  54.718  1.00194.70           C
ATOM   1430  O   TYR A 243      -7.696  33.948  54.541  1.00194.70           O
ATOM   1431  N   ILE A 244      -7.281  36.171  54.567  1.00145.51           N
ATOM   1432  CA  ILE A 244      -8.613  36.521  54.146  1.00145.51           C
ATOM   1433  CB  ILE A 244      -9.033  37.940  54.465  1.00145.51           C
ATOM   1434  CG2 ILE A 244     -10.365  38.189  53.726  1.00145.51           C
ATOM   1435  CG1 ILE A 244      -9.146  38.176  55.992  1.00145.51           C
ATOM   1436  CD1 ILE A 244     -10.354  37.512  56.661  1.00145.51           C
ATOM   1437  C   ILE A 244      -8.848  36.274  52.684  1.00145.51           C
ATOM   1438  O   ILE A 244      -9.904  35.759  52.314  1.00145.51           O
ATOM   1439  N   TYR A 245      -7.915  36.651  51.783  1.00 98.24           N
ATOM   1440  CA  TYR A 245      -8.278  36.465  50.402  1.00 98.24           C
ATOM   1441  CB  TYR A 245      -9.133  37.643  49.919  1.00 98.24           C
ATOM   1442  CG  TYR A 245      -9.920  37.271  48.719  1.00 98.24           C
ATOM   1443  CD1 TYR A 245     -11.139  36.651  48.883  1.00 98.24           C
ATOM   1444  CD2 TYR A 245      -9.465  37.529  47.452  1.00 98.24           C
ATOM   1445  CE1 TYR A 245     -11.907  36.300  47.796  1.00 98.24           C
ATOM   1446  CE2 TYR A 245     -10.230  37.181  46.367  1.00 98.24           C
ATOM   1447  CZ  TYR A 245     -11.446  36.571  46.528  1.00 98.24           C
ATOM   1448  OH  TYR A 245     -12.183  36.238  45.367  1.00 98.24           O
ATOM   1449  C   TYR A 245      -7.028  36.381  49.569  1.00 98.24           C
ATOM   1450  O   TYR A 245      -5.957  36.790  50.012  1.00 98.24           O
ATOM   1451  N   GLY A 246      -7.139  35.846  48.326  1.00 40.56           N
ATOM   1452  CA  GLY A 246      -6.003  35.751  47.448  1.00 40.56           C
ATOM   1453  C   GLY A 246      -6.474  35.901  46.030  1.00 40.56           C
ATOM   1454  O   GLY A 246      -7.599  35.538  45.695  1.00 40.56           O
ATOM   1455  N   PHE A 247      -5.601  36.466  45.162  1.00 97.53           N
ATOM   1456  CA  PHE A 247      -5.923  36.613  43.771  1.00 97.53           C
ATOM   1457  CB  PHE A 247      -6.899  37.747  43.422  1.00 97.53           C
ATOM   1458  CG  PHE A 247      -6.426  39.039  43.997  1.00 97.53           C
ATOM   1459  CD1 PHE A 247      -5.293  39.692  43.582  1.00 97.53           C
ATOM   1460  CD2 PHE A 247      -7.141  39.606  45.012  1.00 97.53           C
ATOM   1461  CE1 PHE A 247      -4.905  40.880  44.159  1.00 97.53           C
ATOM   1462  CE2 PHE A 247      -6.758  40.793  45.581  1.00 97.53           C
ATOM   1463  CZ  PHE A 247      -5.637  41.449  45.166  1.00 97.53           C
ATOM   1464  C   PHE A 247      -4.687  36.873  42.981  1.00 97.53           C
ATOM   1465  O   PHE A 247      -3.659  37.301  43.504  1.00 97.53           O
ATOM   1466  N   ALA A 248      -4.775  36.624  41.662  1.00 48.65           N
ATOM   1467  CA  ALA A 248      -3.635  36.868  40.843  1.00 48.65           C
ATOM   1468  CB  ALA A 248      -3.250  35.650  39.993  1.00 48.65           C
ATOM   1469  C   ALA A 248      -3.977  37.991  39.925  1.00 48.65           C
ATOM   1470  O   ALA A 248      -5.042  38.003  39.311  1.00 48.65           O
ATOM   1471  N   SER A 249      -3.078  38.993  39.832  1.00108.05           N
ATOM   1472  CA  SER A 249      -3.330  40.068  38.915  1.00108.05           C
ATOM   1473  CB  SER A 249      -4.150  41.220  39.525  1.00108.05           C
ATOM   1474  OG  SER A 249      -3.337  41.954  40.424  1.00108.05           O
ATOM   1475  C   SER A 249      -2.020  40.682  38.522  1.00108.05           C
ATOM   1476  O   SER A 249      -1.136  40.878  39.352  1.00108.05           O
ATOM   1477  N   GLY A 250      -1.867  41.004  37.222  1.00 41.04           N
ATOM   1478  CA  GLY A 250      -0.705  41.702  36.748  1.00 41.04           C
ATOM   1479  C   GLY A 250       0.486  40.803  36.760  1.00 41.04           C
ATOM   1480  O   GLY A 250       1.610  41.293  36.725  1.00 41.04           O
ATOM   1481  N   GLY A 251       0.282  39.476  36.824  1.00 30.83           N
ATOM   1482  CA  GLY A 251       1.414  38.595  36.752  1.00 30.83           C
ATOM   1483  C   GLY A 251       1.921  38.263  38.121  1.00 30.83           C
ATOM   1484  O   GLY A 251       2.805  37.421  38.265  1.00 30.83           O
ATOM   1485  N   PHE A 252       1.375  38.908  39.170  1.00158.49           N
ATOM   1486  CA  PHE A 252       1.829  38.625  40.504  1.00158.49           C
ATOM   1487  CB  PHE A 252       2.151  39.863  41.342  1.00158.49           C
ATOM   1488  CG  PHE A 252       3.353  40.529  40.785  1.00158.49           C
ATOM   1489  CD1 PHE A 252       4.592  39.992  41.043  1.00158.49           C
ATOM   1490  CD2 PHE A 252       3.244  41.669  40.025  1.00158.49           C
ATOM   1491  CE1 PHE A 252       5.728  40.585  40.555  1.00158.49           C
ATOM   1492  CE2 PHE A 252       4.381  42.265  39.539  1.00158.49           C
ATOM   1493  CZ  PHE A 252       5.618  41.725  39.801  1.00158.49           C
ATOM   1494  C   PHE A 252       0.701  37.971  41.231  1.00158.49           C
ATOM   1495  O   PHE A 252      -0.451  38.093  40.823  1.00158.49           O
ATOM   1496  N   VAL A 253       1.014  37.226  42.314  1.00 68.26           N
ATOM   1497  CA  VAL A 253      -0.019  36.654  43.131  1.00 68.26           C
ATOM   1498  CB  VAL A 253       0.244  35.245  43.561  1.00 68.26           C
ATOM   1499  CG1 VAL A 253      -0.868  34.836  44.545  1.00 68.26           C
ATOM   1500  CG2 VAL A 253       0.326  34.357  42.306  1.00 68.26           C
ATOM   1501  C   VAL A 253      -0.129  37.508  44.356  1.00 68.26           C
ATOM   1502  O   VAL A 253       0.878  37.989  44.874  1.00 68.26           O
ATOM   1503  N   TYR A 254      -1.370  37.718  44.843  1.00112.84           N
ATOM   1504  CA  TYR A 254      -1.600  38.569  45.971  1.00112.84           C
ATOM   1505  CB  TYR A 254      -2.583  39.709  45.669  1.00112.84           C
ATOM   1506  CG  TYR A 254      -1.925  40.646  44.729  1.00112.84           C
ATOM   1507  CD1 TYR A 254      -1.627  40.251  43.441  1.00112.84           C
ATOM   1508  CD2 TYR A 254      -1.624  41.926  45.129  1.00112.84           C
ATOM   1509  CE1 TYR A 254      -1.017  41.123  42.570  1.00112.84           C
ATOM   1510  CE2 TYR A 254      -1.020  42.799  44.259  1.00112.84           C
ATOM   1511  CZ  TYR A 254      -0.709  42.400  42.978  1.00112.84           C
ATOM   1512  OH  TYR A 254      -0.087  43.299  42.085  1.00112.84           O
ATOM   1513  C   TYR A 254      -2.274  37.796  47.059  1.00112.84           C
ATOM   1514  O   TYR A 254      -3.129  36.943  46.824  1.00112.84           O
ATOM   1515  N   PHE A 255      -1.877  38.104  48.304  1.00167.21           N
ATOM   1516  CA  PHE A 255      -2.438  37.505  49.476  1.00167.21           C
ATOM   1517  CB  PHE A 255      -1.390  36.900  50.426  1.00167.21           C
ATOM   1518  CG  PHE A 255      -0.631  35.779  49.808  1.00167.21           C
ATOM   1519  CD1 PHE A 255      -1.202  34.530  49.725  1.00167.21           C
ATOM   1520  CD2 PHE A 255       0.644  35.969  49.318  1.00167.21           C
ATOM   1521  CE1 PHE A 255      -0.511  33.483  49.165  1.00167.21           C
ATOM   1522  CE2 PHE A 255       1.338  34.921  48.759  1.00167.21           C
ATOM   1523  CZ  PHE A 255       0.760  33.676  48.679  1.00167.21           C
ATOM   1524  C   PHE A 255      -2.959  38.644  50.299  1.00167.21           C
ATOM   1525  O   PHE A 255      -2.294  39.670  50.423  1.00167.21           O
ATOM   1526  N   LEU A 256      -4.158  38.476  50.889  1.00134.43           N
ATOM   1527  CA  LEU A 256      -4.759  39.434  51.784  1.00134.43           C
ATOM   1528  CB  LEU A 256      -6.251  39.691  51.469  1.00134.43           C
ATOM   1529  CG  LEU A 256      -6.489  40.526  50.193  1.00134.43           C
ATOM   1530  CD1 LEU A 256      -6.248  42.022  50.450  1.00134.43           C
ATOM   1531  CD2 LEU A 256      -5.652  40.000  49.018  1.00134.43           C
ATOM   1532  C   LEU A 256      -4.648  38.838  53.160  1.00134.43           C
ATOM   1533  O   LEU A 256      -4.985  37.669  53.350  1.00134.43           O
ATOM   1534  N   THR A 257      -4.162  39.611  54.167  1.00169.40           N
ATOM   1535  CA  THR A 257      -3.934  38.964  55.433  1.00169.40           C
ATOM   1536  CB  THR A 257      -2.522  38.459  55.558  1.00169.40           C
ATOM   1537  OG1 THR A 257      -2.423  37.543  56.630  1.00169.40           O
ATOM   1538  CG2 THR A 257      -1.589  39.650  55.829  1.00169.40           C
ATOM   1539  C   THR A 257      -4.163  39.879  56.610  1.00169.40           C
ATOM   1540  O   THR A 257      -4.214  41.104  56.490  1.00169.40           O
ATOM   1541  N   VAL A 258      -4.334  39.265  57.807  1.00166.59           N
ATOM   1542  CA  VAL A 258      -4.423  40.013  59.030  1.00166.59           C
ATOM   1543  CB  VAL A 258      -5.793  40.051  59.657  1.00166.59           C
ATOM   1544  CG1 VAL A 258      -6.161  38.703  60.302  1.00166.59           C
ATOM   1545  CG2 VAL A 258      -5.808  41.245  60.617  1.00166.59           C
ATOM   1546  C   VAL A 258      -3.430  39.410  59.991  1.00166.59           C
ATOM   1547  O   VAL A 258      -3.473  38.213  60.283  1.00166.59           O
ATOM   1548  N   GLN A 259      -2.488  40.233  60.507  1.00212.39           N
ATOM   1549  CA  GLN A 259      -1.466  39.674  61.358  1.00212.39           C
ATOM   1550  CB  GLN A 259      -0.207  39.233  60.598  1.00212.39           C
ATOM   1551  CG  GLN A 259      -0.365  38.331  59.385  1.00212.39           C
ATOM   1552  CD  GLN A 259       1.017  38.378  58.745  1.00212.39           C
ATOM   1553  OE1 GLN A 259       2.018  38.366  59.460  1.00212.39           O
ATOM   1554  NE2 GLN A 259       1.078  38.478  57.390  1.00212.39           N
ATOM   1555  C   GLN A 259      -0.884  40.780  62.184  1.00212.39           C
ATOM   1556  O   GLN A 259      -0.753  41.907  61.709  1.00212.39           O
ATOM   1557  N   PRO A 260      -0.421  40.423  63.363  1.00120.32           N
ATOM   1558  CA  PRO A 260       0.139  41.351  64.308  1.00120.32           C
ATOM   1559  CD  PRO A 260       0.066  39.073  63.604  1.00120.32           C
ATOM   1560  CB  PRO A 260       0.759  40.507  65.420  1.00120.32           C
ATOM   1561  CG  PRO A 260       1.143  39.209  64.695  1.00120.32           C
ATOM   1562  C   PRO A 260       1.132  42.247  63.662  1.00120.32           C
ATOM   1563  O   PRO A 260       1.976  41.768  62.904  1.00120.32           O
ATOM   1564  N   GLU A 261       1.060  43.552  63.990  1.00 83.39           N
ATOM   1565  CA  GLU A 261       1.912  44.497  63.341  1.00 83.39           C
ATOM   1566  CB  GLU A 261       1.810  45.930  63.875  1.00 83.39           C
ATOM   1567  CG  GLU A 261       2.713  46.859  63.064  1.00 83.39           C
ATOM   1568  CD  GLU A 261       2.819  48.188  63.777  1.00 83.39           C
ATOM   1569  OE1 GLU A 261       3.167  48.170  64.986  1.00 83.39           O
ATOM   1570  OE2 GLU A 261       2.555  49.232  63.122  1.00 83.39           O
ATOM   1571  C   GLU A 261       3.304  44.046  63.590  1.00 83.39           C
ATOM   1572  O   GLU A 261       4.151  44.099  62.701  1.00 83.39           O
ATOM   1573  N   THR A 262       3.568  43.579  64.820  1.00112.62           N
ATOM   1574  CA  THR A 262       4.861  43.047  65.103  1.00112.62           C
ATOM   1575  CB  THR A 262       5.709  43.951  65.945  1.00112.62           C
ATOM   1576  OG1 THR A 262       5.851  45.215  65.315  1.00112.62           O
ATOM   1577  CG2 THR A 262       7.091  43.301  66.106  1.00112.62           C
ATOM   1578  C   THR A 262       4.612  41.803  65.888  1.00112.62           C
ATOM   1579  O   THR A 262       3.557  41.654  66.500  1.00112.62           O
ATOM   1580  N   PRO A 263       5.541  40.892  65.880  1.00136.42           N
ATOM   1581  CA  PRO A 263       5.340  39.693  66.633  1.00136.42           C
ATOM   1582  CD  PRO A 263       6.380  40.661  64.720  1.00136.42           C
ATOM   1583  CB  PRO A 263       6.359  38.675  66.110  1.00136.42           C
ATOM   1584  CG  PRO A 263       7.259  39.478  65.153  1.00136.42           C
ATOM   1585  C   PRO A 263       5.443  40.001  68.085  1.00136.42           C
ATOM   1586  O   PRO A 263       6.149  40.941  68.449  1.00136.42           O
ATOM   1587  N   GLU A 264       4.727  39.237  68.927  1.00207.80           N
ATOM   1588  CA  GLU A 264       4.770  39.487  70.333  1.00207.80           C
ATOM   1589  CB  GLU A 264       6.177  39.299  70.924  1.00207.80           C
ATOM   1590  CG  GLU A 264       6.674  37.854  70.844  1.00207.80           C
ATOM   1591  CD  GLU A 264       8.095  37.807  71.386  1.00207.80           C
ATOM   1592  OE1 GLU A 264       8.621  38.887  71.766  1.00207.80           O
ATOM   1593  OE2 GLU A 264       8.675  36.688  71.425  1.00207.80           O
ATOM   1594  C   GLU A 264       4.357  40.905  70.525  1.00207.80           C
ATOM   1595  O   GLU A 264       4.772  41.566  71.476  1.00207.80           O
ATOM   1596  N   GLY A 265       3.504  41.404  69.613  1.00 69.81           N
ATOM   1597  CA  GLY A 265       3.022  42.744  69.732  1.00 69.81           C
ATOM   1598  C   GLY A 265       1.538  42.617  69.756  1.00 69.81           C
ATOM   1599  O   GLY A 265       0.943  42.013  68.868  1.00 69.81           O
ATOM   1600  N   VAL A 266       0.905  43.206  70.782  1.00106.66           N
ATOM   1601  CA  VAL A 266      -0.509  43.088  70.971  1.00106.66           C
ATOM   1602  CB  VAL A 266      -0.988  43.740  72.231  1.00106.66           C
ATOM   1603  CG1 VAL A 266      -2.523  43.638  72.276  1.00106.66           C
ATOM   1604  CG2 VAL A 266      -0.279  43.078  73.423  1.00106.66           C
ATOM   1605  C   VAL A 266      -1.238  43.747  69.847  1.00106.66           C
ATOM   1606  O   VAL A 266      -2.265  43.254  69.390  1.00106.66           O
ATOM   1607  N   ALA A 267      -0.713  44.882  69.366  1.00118.14           N
ATOM   1608  CA  ALA A 267      -1.382  45.701  68.398  1.00118.14           C
ATOM   1609  CB  ALA A 267      -2.001  46.942  69.053  1.00118.14           C
ATOM   1610  C   ALA A 267      -0.305  46.187  67.491  1.00118.14           C
ATOM   1611  O   ALA A 267       0.434  45.385  66.922  1.00118.14           O
ATOM   1612  N   ILE A 268      -0.285  47.516  67.259  1.00 68.12           N
ATOM   1613  CA  ILE A 268       0.775  48.179  66.551  1.00 68.12           C
ATOM   1614  CB  ILE A 268       0.342  49.183  65.522  1.00 68.12           C
ATOM   1615  CG2 ILE A 268       1.440  50.254  65.406  1.00 68.12           C
ATOM   1616  CG1 ILE A 268      -0.078  48.522  64.204  1.00 68.12           C
ATOM   1617  CD1 ILE A 268      -0.816  49.470  63.259  1.00 68.12           C
ATOM   1618  C   ILE A 268       1.499  48.999  67.559  1.00 68.12           C
ATOM   1619  O   ILE A 268       0.885  49.722  68.342  1.00 68.12           O
ATOM   1620  N   ASN A 269       2.839  48.892  67.579  1.00183.01           N
ATOM   1621  CA  ASN A 269       3.568  49.706  68.500  1.00183.01           C
ATOM   1622  CB  ASN A 269       4.865  49.050  69.002  1.00183.01           C
ATOM   1623  CG  ASN A 269       5.425  49.904  70.131  1.00183.01           C
ATOM   1624  OD1 ASN A 269       6.511  49.640  70.644  1.00183.01           O
ATOM   1625  ND2 ASN A 269       4.662  50.955  70.534  1.00183.01           N
ATOM   1626  C   ASN A 269       3.953  50.933  67.745  1.00183.01           C
ATOM   1627  O   ASN A 269       4.937  50.941  67.006  1.00183.01           O
ATOM   1628  N   SER A 270       3.167  52.010  67.912  1.00215.24           N
ATOM   1629  CA  SER A 270       3.455  53.227  67.218  1.00215.24           C
ATOM   1630  CB  SER A 270       2.808  53.308  65.825  1.00215.24           C
ATOM   1631  OG  SER A 270       3.341  52.302  64.976  1.00215.24           O
ATOM   1632  C   SER A 270       2.868  54.328  68.028  1.00215.24           C
ATOM   1633  O   SER A 270       2.185  54.085  69.023  1.00215.24           O
ATOM   1634  N   ALA A 271       3.134  55.584  67.627  1.00211.29           N
ATOM   1635  CA  ALA A 271       2.565  56.673  68.357  1.00211.29           C
ATOM   1636  CB  ALA A 271       2.995  58.057  67.841  1.00211.29           C
ATOM   1637  C   ALA A 271       1.091  56.552  68.183  1.00211.29           C
ATOM   1638  O   ALA A 271       0.612  56.133  67.130  1.00211.29           O
ATOM   1639  N   GLY A 272       0.327  56.898  69.233  1.00101.26           N
ATOM   1640  CA  GLY A 272      -1.092  56.753  69.139  1.00101.26           C
ATOM   1641  C   GLY A 272      -1.356  55.307  69.382  1.00101.26           C
ATOM   1642  O   GLY A 272      -0.427  54.534  69.608  1.00101.26           O
ATOM   1643  N   ASP A 273      -2.634  54.893  69.344  1.00212.93           N
ATOM   1644  CA  ASP A 273      -2.886  53.504  69.572  1.00212.93           C
ATOM   1645  CB  ASP A 273      -3.996  53.229  70.609  1.00212.93           C
ATOM   1646  CG  ASP A 273      -5.308  53.838  70.133  1.00212.93           C
ATOM   1647  OD1 ASP A 273      -5.257  54.885  69.433  1.00212.93           O
ATOM   1648  OD2 ASP A 273      -6.379  53.266  70.469  1.00212.93           O
ATOM   1649  C   ASP A 273      -3.251  52.864  68.272  1.00212.93           C
ATOM   1650  O   ASP A 273      -4.295  53.145  67.685  1.00212.93           O
ATOM   1651  N   LEU A 274      -2.355  51.996  67.768  1.00261.75           N
ATOM   1652  CA  LEU A 274      -2.626  51.275  66.562  1.00261.75           C
ATOM   1653  CB  LEU A 274      -1.549  51.434  65.476  1.00261.75           C
ATOM   1654  CG  LEU A 274      -1.399  52.874  64.949  1.00261.75           C
ATOM   1655  CD1 LEU A 274      -0.905  53.827  66.049  1.00261.75           C
ATOM   1656  CD2 LEU A 274      -0.518  52.919  63.691  1.00261.75           C
ATOM   1657  C   LEU A 274      -2.687  49.842  66.970  1.00261.75           C
ATOM   1658  O   LEU A 274      -2.268  49.492  68.072  1.00261.75           O
ATOM   1659  N   PHE A 275      -3.229  48.963  66.106  1.00268.23           N
ATOM   1660  CA  PHE A 275      -3.377  47.611  66.552  1.00268.23           C
ATOM   1661  CB  PHE A 275      -4.810  47.304  67.004  1.00268.23           C
ATOM   1662  CG  PHE A 275      -5.139  48.366  67.997  1.00268.23           C
ATOM   1663  CD1 PHE A 275      -4.630  48.317  69.273  1.00268.23           C
ATOM   1664  CD2 PHE A 275      -5.925  49.437  67.636  1.00268.23           C
ATOM   1665  CE1 PHE A 275      -4.926  49.304  70.184  1.00268.23           C
ATOM   1666  CE2 PHE A 275      -6.225  50.426  68.542  1.00268.23           C
ATOM   1667  CZ  PHE A 275      -5.727  50.359  69.821  1.00268.23           C
ATOM   1668  C   PHE A 275      -3.053  46.709  65.414  1.00268.23           C
ATOM   1669  O   PHE A 275      -2.414  47.144  64.460  1.00268.23           O
ATOM   1670  N   TYR A 276      -3.460  45.419  65.528  1.00211.45           N
ATOM   1671  CA  TYR A 276      -3.349  44.422  64.491  1.00211.45           C
ATOM   1672  CB  TYR A 276      -4.377  43.279  64.560  1.00211.45           C
ATOM   1673  CG  TYR A 276      -3.992  42.328  65.628  1.00211.45           C
ATOM   1674  CD1 TYR A 276      -4.307  42.574  66.941  1.00211.45           C
ATOM   1675  CD2 TYR A 276      -3.323  41.175  65.292  1.00211.45           C
ATOM   1676  CE1 TYR A 276      -3.943  41.674  67.912  1.00211.45           C
ATOM   1677  CE2 TYR A 276      -2.956  40.274  66.259  1.00211.45           C
ATOM   1678  CZ  TYR A 276      -3.268  40.528  67.571  1.00211.45           C
ATOM   1679  OH  TYR A 276      -2.897  39.611  68.572  1.00211.45           O
ATOM   1680  C   TYR A 276      -3.602  45.077  63.186  1.00211.45           C
ATOM   1681  O   TYR A 276      -4.318  46.069  63.081  1.00211.45           O
ATOM   1682  N   THR A 277      -2.945  44.578  62.145  1.00151.40           N
ATOM   1683  CA  THR A 277      -3.091  45.229  60.894  1.00151.40           C
ATOM   1684  CB  THR A 277      -1.878  46.021  60.503  1.00151.40           C
ATOM   1685  OG1 THR A 277      -2.141  46.773  59.328  1.00151.40           O
ATOM   1686  CG2 THR A 277      -0.704  45.053  60.272  1.00151.40           C
ATOM   1687  C   THR A 277      -3.308  44.201  59.853  1.00151.40           C
ATOM   1688  O   THR A 277      -3.249  42.997  60.102  1.00151.40           O
ATOM   1689  N   SER A 278      -3.614  44.667  58.636  1.00120.70           N
ATOM   1690  CA  SER A 278      -3.773  43.707  57.608  1.00120.70           C
ATOM   1691  CB  SER A 278      -5.186  43.679  57.070  1.00120.70           C
ATOM   1692  OG  SER A 278      -6.132  43.488  58.111  1.00120.70           O
ATOM   1693  C   SER A 278      -2.775  44.065  56.550  1.00120.70           C
ATOM   1694  O   SER A 278      -2.472  45.239  56.341  1.00120.70           O
ATOM   1695  N   ARG A 279      -2.217  43.045  55.866  1.00172.49           N
ATOM   1696  CA  ARG A 279      -1.158  43.269  54.923  1.00172.49           C
ATOM   1697  CB  ARG A 279       0.106  42.451  55.241  1.00172.49           C
ATOM   1698  CG  ARG A 279       0.834  42.741  56.556  1.00172.49           C
ATOM   1699  CD  ARG A 279       1.735  41.565  56.948  1.00172.49           C
ATOM   1700  NE  ARG A 279       2.780  42.036  57.897  1.00172.49           N
ATOM   1701  CZ  ARG A 279       2.570  42.009  59.244  1.00172.49           C
ATOM   1702  NH1 ARG A 279       1.358  41.635  59.748  1.00172.49           N
ATOM   1703  NH2 ARG A 279       3.587  42.348  60.086  1.00172.49           N
ATOM   1704  C   ARG A 279      -1.565  42.724  53.599  1.00172.49           C
ATOM   1705  O   ARG A 279      -2.575  42.036  53.469  1.00172.49           O
ATOM   1706  N   ILE A 280      -0.773  43.070  52.566  1.00144.69           N
ATOM   1707  CA  ILE A 280      -0.913  42.468  51.277  1.00144.69           C
ATOM   1708  CB  ILE A 280      -1.084  43.420  50.128  1.00144.69           C
ATOM   1709  CG2 ILE A 280      -0.932  42.590  48.841  1.00144.69           C
ATOM   1710  CG1 ILE A 280      -2.416  44.187  50.200  1.00144.69           C
ATOM   1711  CD1 ILE A 280      -3.648  43.320  49.971  1.00144.69           C
ATOM   1712  C   ILE A 280       0.391  41.786  51.067  1.00144.69           C
ATOM   1713  O   ILE A 280       1.441  42.345  51.383  1.00144.69           O
ATOM   1714  N   VAL A 281       0.350  40.528  50.591  1.00 55.26           N
ATOM   1715  CA  VAL A 281       1.563  39.831  50.294  1.00 55.26           C
ATOM   1716  CB  VAL A 281       1.659  38.471  50.912  1.00 55.26           C
ATOM   1717  CG1 VAL A 281       2.941  37.803  50.389  1.00 55.26           C
ATOM   1718  CG2 VAL A 281       1.619  38.630  52.440  1.00 55.26           C
ATOM   1719  C   VAL A 281       1.582  39.653  48.818  1.00 55.26           C
ATOM   1720  O   VAL A 281       0.575  39.282  48.218  1.00 55.26           O
ATOM   1721  N   ARG A 282       2.735  39.939  48.186  1.00189.88           N
ATOM   1722  CA  ARG A 282       2.774  39.819  46.763  1.00189.88           C
ATOM   1723  CB  ARG A 282       2.730  41.197  46.068  1.00189.88           C
ATOM   1724  CG  ARG A 282       2.389  41.155  44.583  1.00189.88           C
ATOM   1725  CD  ARG A 282       3.602  41.026  43.663  1.00189.88           C
ATOM   1726  NE  ARG A 282       4.198  42.369  43.378  1.00189.88           N
ATOM   1727  CZ  ARG A 282       5.421  42.664  43.905  1.00189.88           C
ATOM   1728  NH1 ARG A 282       5.953  41.826  44.838  1.00189.88           N
ATOM   1729  NH2 ARG A 282       6.138  43.751  43.491  1.00189.88           N
ATOM   1730  C   ARG A 282       4.040  39.106  46.398  1.00189.88           C
ATOM   1731  O   ARG A 282       5.101  39.374  46.962  1.00189.88           O
ATOM   1732  N   LEU A 283       3.947  38.127  45.472  1.00158.35           N
ATOM   1733  CA  LEU A 283       5.120  37.430  45.023  1.00158.35           C
ATOM   1734  CB  LEU A 283       5.428  36.108  45.761  1.00158.35           C
ATOM   1735  CG  LEU A 283       5.837  36.263  47.242  1.00158.35           C
ATOM   1736  CD1 LEU A 283       4.638  36.550  48.163  1.00158.35           C
ATOM   1737  CD2 LEU A 283       6.702  35.078  47.699  1.00158.35           C
ATOM   1738  C   LEU A 283       4.954  37.107  43.569  1.00158.35           C
ATOM   1739  O   LEU A 283       3.837  37.026  43.059  1.00158.35           O
ATOM   1740  N   CYS A 284       6.080  36.906  42.858  1.00 92.24           N
ATOM   1741  CA  CYS A 284       6.006  36.654  41.451  1.00 92.24           C
ATOM   1742  CB  CYS A 284       7.375  36.653  40.750  1.00 92.24           C
ATOM   1743  SG  CYS A 284       7.222  36.423  38.954  1.00 92.24           S
ATOM   1744  C   CYS A 284       5.353  35.325  41.233  1.00 92.24           C
ATOM   1745  O   CYS A 284       5.522  34.391  42.017  1.00 92.24           O
ATOM   1746  N   LYS A 285       4.573  35.226  40.137  1.00151.16           N
ATOM   1747  CA  LYS A 285       3.848  34.037  39.791  1.00151.16           C
ATOM   1748  CB  LYS A 285       2.874  34.261  38.625  1.00151.16           C
ATOM   1749  CG  LYS A 285       2.226  32.969  38.124  1.00151.16           C
ATOM   1750  CD  LYS A 285       1.415  33.134  36.836  1.00151.16           C
ATOM   1751  CE  LYS A 285       0.332  34.212  36.874  1.00151.16           C
ATOM   1752  NZ  LYS A 285      -0.207  34.415  35.509  1.00151.16           N
ATOM   1753  C   LYS A 285       4.818  33.042  39.241  1.00151.16           C
ATOM   1754  O   LYS A 285       5.131  33.085  38.053  1.00151.16           O
ATOM   1755  N   ASP A 286       5.301  32.089  40.063  1.00 99.89           N
ATOM   1756  CA  ASP A 286       6.229  31.170  39.474  1.00 99.89           C
ATOM   1757  CB  ASP A 286       7.683  31.658  39.561  1.00 99.89           C
ATOM   1758  CG  ASP A 286       8.470  30.961  38.466  1.00 99.89           C
ATOM   1759  OD1 ASP A 286       7.825  30.327  37.589  1.00 99.89           O
ATOM   1760  OD2 ASP A 286       9.726  31.063  38.484  1.00 99.89           O
ATOM   1761  C   ASP A 286       6.150  29.843  40.170  1.00 99.89           C
ATOM   1762  O   ASP A 286       6.206  29.762  41.397  1.00 99.89           O
ATOM   1763  N   ASP A 287       6.001  28.752  39.390  1.00156.82           N
ATOM   1764  CA  ASP A 287       5.996  27.449  39.991  1.00156.82           C
ATOM   1765  CB  ASP A 287       5.463  26.292  39.106  1.00156.82           C
ATOM   1766  CG  ASP A 287       6.296  26.031  37.860  1.00156.82           C
ATOM   1767  OD1 ASP A 287       6.420  26.954  37.012  1.00156.82           O
ATOM   1768  OD2 ASP A 287       6.798  24.883  37.730  1.00156.82           O
ATOM   1769  C   ASP A 287       7.344  27.118  40.576  1.00156.82           C
ATOM   1770  O   ASP A 287       7.388  26.418  41.588  1.00156.82           O
ATOM   1771  N   PRO A 288       8.454  27.586  40.051  1.00155.37           N
ATOM   1772  CA  PRO A 288       9.706  27.194  40.633  1.00155.37           C
ATOM   1773  CD  PRO A 288       8.613  27.817  38.620  1.00155.37           C
ATOM   1774  CB  PRO A 288      10.793  27.665  39.673  1.00155.37           C
ATOM   1775  CG  PRO A 288      10.099  27.588  38.304  1.00155.37           C
ATOM   1776  C   PRO A 288       9.919  27.607  42.046  1.00155.37           C
ATOM   1777  O   PRO A 288      10.843  27.060  42.643  1.00155.37           O
ATOM   1778  N   LYS A 289       9.154  28.586  42.576  1.00129.38           N
ATOM   1779  CA  LYS A 289       9.285  28.977  43.957  1.00129.38           C
ATOM   1780  CB  LYS A 289      10.735  29.080  44.467  1.00129.38           C
ATOM   1781  CG  LYS A 289      11.635  29.911  43.554  1.00129.38           C
ATOM   1782  CD  LYS A 289      13.011  30.215  44.145  1.00129.38           C
ATOM   1783  CE  LYS A 289      14.012  30.798  43.143  1.00129.38           C
ATOM   1784  NZ  LYS A 289      14.218  32.240  43.399  1.00129.38           N
ATOM   1785  C   LYS A 289       8.685  30.332  44.133  1.00129.38           C
ATOM   1786  O   LYS A 289       8.312  30.999  43.169  1.00129.38           O
ATOM   1787  N   PHE A 290       8.543  30.760  45.403  1.00150.97           N
ATOM   1788  CA  PHE A 290       8.075  32.091  45.653  1.00150.97           C
ATOM   1789  CB  PHE A 290       7.518  32.312  47.067  1.00150.97           C
ATOM   1790  CG  PHE A 290       6.109  31.847  47.001  1.00150.97           C
ATOM   1791  CD1 PHE A 290       5.136  32.736  46.610  1.00150.97           C
ATOM   1792  CD2 PHE A 290       5.755  30.554  47.302  1.00150.97           C
ATOM   1793  CE1 PHE A 290       3.820  32.357  46.525  1.00150.97           C
ATOM   1794  CE2 PHE A 290       4.438  30.174  47.217  1.00150.97           C
ATOM   1795  CZ  PHE A 290       3.468  31.069  46.831  1.00150.97           C
ATOM   1796  C   PHE A 290       9.241  32.981  45.427  1.00150.97           C
ATOM   1797  O   PHE A 290      10.320  32.717  45.945  1.00150.97           O
ATOM   1798  N   HIS A 291       9.050  34.085  44.679  1.00145.59           N
ATOM   1799  CA  HIS A 291      10.195  34.854  44.289  1.00145.59           C
ATOM   1800  ND1 HIS A 291      11.870  33.170  42.151  1.00145.59           N
ATOM   1801  CG  HIS A 291      10.632  33.760  42.074  1.00145.59           C
ATOM   1802  CB  HIS A 291      10.290  35.046  42.768  1.00145.59           C
ATOM   1803  NE2 HIS A 291      10.629  31.855  40.862  1.00145.59           N
ATOM   1804  CD2 HIS A 291       9.883  32.942  41.282  1.00145.59           C
ATOM   1805  CE1 HIS A 291      11.818  32.037  41.408  1.00145.59           C
ATOM   1806  C   HIS A 291      10.251  36.192  44.963  1.00145.59           C
ATOM   1807  O   HIS A 291      10.907  36.338  45.991  1.00145.59           O
ATOM   1808  N   SER A 292       9.608  37.234  44.406  1.00125.01           N
ATOM   1809  CA  SER A 292       9.790  38.502  45.058  1.00125.01           C
ATOM   1810  CB  SER A 292       9.676  39.695  44.091  1.00125.01           C
ATOM   1811  OG  SER A 292       8.393  39.717  43.484  1.00125.01           O
ATOM   1812  C   SER A 292       8.753  38.650  46.126  1.00125.01           C
ATOM   1813  O   SER A 292       7.739  39.318  45.946  1.00125.01           O
ATOM   1814  N   TYR A 293       9.040  38.088  47.315  1.00153.63           N
ATOM   1815  CA  TYR A 293       8.102  38.078  48.401  1.00153.63           C
ATOM   1816  CB  TYR A 293       8.355  36.886  49.345  1.00153.63           C
ATOM   1817  CG  TYR A 293       7.524  36.980  50.581  1.00153.63           C
ATOM   1818  CD1 TYR A 293       7.982  37.674  51.680  1.00153.63           C
ATOM   1819  CD2 TYR A 293       6.294  36.370  50.651  1.00153.63           C
ATOM   1820  CE1 TYR A 293       7.227  37.765  52.827  1.00153.63           C
ATOM   1821  CE2 TYR A 293       5.534  36.457  51.796  1.00153.63           C
ATOM   1822  CZ  TYR A 293       5.998  37.154  52.886  1.00153.63           C
ATOM   1823  OH  TYR A 293       5.213  37.240  54.057  1.00153.63           O
ATOM   1824  C   TYR A 293       8.250  39.328  49.211  1.00153.63           C
ATOM   1825  O   TYR A 293       9.346  39.674  49.650  1.00153.63           O
ATOM   1826  N   VAL A 294       7.128  40.054  49.405  1.00 67.41           N
ATOM   1827  CA  VAL A 294       7.138  41.217  50.244  1.00 67.41           C
ATOM   1828  CB  VAL A 294       7.495  42.482  49.528  1.00 67.41           C
ATOM   1829  CG1 VAL A 294       7.371  43.634  50.539  1.00 67.41           C
ATOM   1830  CG2 VAL A 294       8.888  42.321  48.896  1.00 67.41           C
ATOM   1831  C   VAL A 294       5.758  41.400  50.786  1.00 67.41           C
ATOM   1832  O   VAL A 294       4.770  41.165  50.092  1.00 67.41           O
ATOM   1833  N   SER A 295       5.653  41.829  52.060  1.00 94.76           N
ATOM   1834  CA  SER A 295       4.351  42.055  52.609  1.00 94.76           C
ATOM   1835  CB  SER A 295       4.067  41.272  53.902  1.00 94.76           C
ATOM   1836  OG  SER A 295       2.755  41.565  54.358  1.00 94.76           O
ATOM   1837  C   SER A 295       4.284  43.509  52.944  1.00 94.76           C
ATOM   1838  O   SER A 295       5.165  44.043  53.618  1.00 94.76           O
ATOM   1839  N   LEU A 296       3.233  44.193  52.451  1.00135.66           N
ATOM   1840  CA  LEU A 296       3.116  45.595  52.724  1.00135.66           C
ATOM   1841  CB  LEU A 296       3.439  46.444  51.475  1.00135.66           C
ATOM   1842  CG  LEU A 296       3.757  47.928  51.739  1.00135.66           C
ATOM   1843  CD1 LEU A 296       3.777  48.742  50.436  1.00135.66           C
ATOM   1844  CD2 LEU A 296       2.854  48.526  52.815  1.00135.66           C
ATOM   1845  C   LEU A 296       1.685  45.825  53.114  1.00135.66           C
ATOM   1846  O   LEU A 296       0.749  45.468  52.397  1.00135.66           O
ATOM   1847  N   PRO A 297       1.495  46.387  54.268  1.00140.71           N
ATOM   1848  CA  PRO A 297       0.132  46.612  54.685  1.00140.71           C
ATOM   1849  CD  PRO A 297       2.339  45.963  55.370  1.00140.71           C
ATOM   1850  CB  PRO A 297       0.111  46.403  56.201  1.00140.71           C
ATOM   1851  CG  PRO A 297       1.593  46.418  56.621  1.00140.71           C
ATOM   1852  C   PRO A 297      -0.495  47.858  54.083  1.00140.71           C
ATOM   1853  O   PRO A 297       0.240  48.699  53.579  1.00140.71           O
ATOM   1854  N   PHE A 298      -1.844  48.015  54.095  1.00175.81           N
ATOM   1855  CA  PHE A 298      -2.486  49.114  53.379  1.00175.81           C
ATOM   1856  CB  PHE A 298      -3.465  48.611  52.318  1.00175.81           C
ATOM   1857  CG  PHE A 298      -2.639  48.252  51.154  1.00175.81           C
ATOM   1858  CD1 PHE A 298      -1.856  47.127  51.189  1.00175.81           C
ATOM   1859  CD2 PHE A 298      -2.622  49.077  50.056  1.00175.81           C
ATOM   1860  CE1 PHE A 298      -1.079  46.805  50.109  1.00175.81           C
ATOM   1861  CE2 PHE A 298      -1.849  48.759  48.971  1.00175.81           C
ATOM   1862  CZ  PHE A 298      -1.087  47.620  49.010  1.00175.81           C
ATOM   1863  C   PHE A 298      -3.264  50.039  54.268  1.00175.81           C
ATOM   1864  O   PHE A 298      -3.584  49.659  55.352  1.00175.81           O
ATOM   1865  N   GLY A 299      -3.644  51.290  53.957  1.00 83.36           N
ATOM   1866  CA  GLY A 299      -4.404  51.879  55.055  1.00 83.36           C
ATOM   1867  C   GLY A 299      -5.737  52.397  54.575  1.00 83.36           C
ATOM   1868  O   GLY A 299      -5.836  52.892  53.456  1.00 83.36           O
ATOM   1869  N   CYS A 300      -6.813  52.284  55.406  1.00130.85           N
ATOM   1870  CA  CYS A 300      -8.075  52.805  54.961  1.00130.85           C
ATOM   1871  CB  CYS A 300      -9.317  51.924  55.157  1.00130.85           C
ATOM   1872  SG  CYS A 300     -10.704  52.509  54.122  1.00130.85           S
ATOM   1873  C   CYS A 300      -8.285  54.046  55.739  1.00130.85           C
ATOM   1874  O   CYS A 300      -8.660  54.001  56.914  1.00130.85           O
ATOM   1875  N   THR A 301      -8.039  55.179  55.053  1.00184.55           N
ATOM   1876  CA  THR A 301      -8.070  56.482  55.630  1.00184.55           C
ATOM   1877  CB  THR A 301      -7.425  57.519  54.758  1.00184.55           C
ATOM   1878  OG1 THR A 301      -6.076  57.162  54.492  1.00184.55           O
ATOM   1879  CG2 THR A 301      -7.479  58.877  55.476  1.00184.55           C
ATOM   1880  C   THR A 301      -9.481  56.898  55.856  1.00184.55           C
ATOM   1881  O   THR A 301     -10.331  56.843  54.969  1.00184.55           O
ATOM   1882  N   ARG A 302      -9.736  57.311  57.104  1.00302.98           N
ATOM   1883  CA  ARG A 302     -10.969  57.843  57.583  1.00302.98           C
ATOM   1884  CB  ARG A 302     -11.990  56.783  58.031  1.00302.98           C
ATOM   1885  CG  ARG A 302     -12.649  56.014  56.885  1.00302.98           C
ATOM   1886  CD  ARG A 302     -13.651  56.859  56.095  1.00302.98           C
ATOM   1887  NE  ARG A 302     -14.608  57.453  57.073  1.00302.98           N
ATOM   1888  CZ  ARG A 302     -15.738  56.782  57.442  1.00302.98           C
ATOM   1889  NH1 ARG A 302     -16.008  55.550  56.919  1.00302.98           N
ATOM   1890  NH2 ARG A 302     -16.599  57.346  58.339  1.00302.98           N
ATOM   1891  C   ARG A 302     -10.522  58.549  58.808  1.00302.98           C
ATOM   1892  O   ARG A 302      -9.331  58.522  59.115  1.00302.98           O
ATOM   1893  N   ALA A 303     -11.422  59.229  59.536  1.00 80.24           N
ATOM   1894  CA  ALA A 303     -10.890  59.789  60.736  1.00 80.24           C
ATOM   1895  CB  ALA A 303     -11.897  60.659  61.509  1.00 80.24           C
ATOM   1896  C   ALA A 303     -10.574  58.592  61.572  1.00 80.24           C
ATOM   1897  O   ALA A 303     -11.470  57.921  62.079  1.00 80.24           O
ATOM   1898  N   GLY A 304      -9.270  58.290  61.717  1.00 41.96           N
ATOM   1899  CA  GLY A 304      -8.843  57.147  62.465  1.00 41.96           C
ATOM   1900  C   GLY A 304      -8.682  56.007  61.511  1.00 41.96           C
ATOM   1901  O   GLY A 304      -9.508  55.799  60.623  1.00 41.96           O
ATOM   1902  N   VAL A 305      -7.594  55.231  61.677  1.00113.66           N
ATOM   1903  CA  VAL A 305      -7.419  54.076  60.859  1.00113.66           C
ATOM   1904  CB  VAL A 305      -5.980  53.781  60.555  1.00113.66           C
ATOM   1905  CG1 VAL A 305      -5.908  52.514  59.686  1.00113.66           C
ATOM   1906  CG2 VAL A 305      -5.361  55.023  59.894  1.00113.66           C
ATOM   1907  C   VAL A 305      -7.930  52.993  61.709  1.00113.66           C
ATOM   1908  O   VAL A 305      -7.261  52.007  62.017  1.00113.66           O
ATOM   1909  N   GLU A 306      -9.203  53.149  62.071  1.00100.93           N
ATOM   1910  CA  GLU A 306      -9.797  52.138  62.856  1.00100.93           C
ATOM   1911  CB  GLU A 306     -11.267  52.433  63.194  1.00100.93           C
ATOM   1912  CG  GLU A 306     -11.454  53.648  64.103  1.00100.93           C
ATOM   1913  CD  GLU A 306     -11.347  54.891  63.234  1.00100.93           C
ATOM   1914  OE1 GLU A 306     -11.424  54.745  61.985  1.00100.93           O
ATOM   1915  OE2 GLU A 306     -11.192  56.002  63.808  1.00100.93           O
ATOM   1916  C   GLU A 306      -9.754  50.965  61.956  1.00100.93           C
ATOM   1917  O   GLU A 306      -9.484  49.849  62.388  1.00100.93           O
ATOM   1918  N   TYR A 307      -9.836  51.236  60.638  1.00157.62           N
ATOM   1919  CA  TYR A 307     -10.130  50.120  59.814  1.00157.62           C
ATOM   1920  CB  TYR A 307     -10.882  50.582  58.566  1.00157.62           C
ATOM   1921  CG  TYR A 307     -12.069  51.304  59.101  1.00157.62           C
ATOM   1922  CD1 TYR A 307     -13.190  50.621  59.514  1.00157.62           C
ATOM   1923  CD2 TYR A 307     -12.044  52.675  59.199  1.00157.62           C
ATOM   1924  CE1 TYR A 307     -14.274  51.304  60.013  1.00157.62           C
ATOM   1925  CE2 TYR A 307     -13.125  53.363  59.696  1.00157.62           C
ATOM   1926  CZ  TYR A 307     -14.242  52.675  60.103  1.00157.62           C
ATOM   1927  OH  TYR A 307     -15.353  53.377  60.615  1.00157.62           O
ATOM   1928  C   TYR A 307      -8.947  49.313  59.396  1.00157.62           C
ATOM   1929  O   TYR A 307      -8.767  49.067  58.212  1.00157.62           O
ATOM   1930  N   ARG A 308      -8.184  48.806  60.382  1.00175.62           N
ATOM   1931  CA  ARG A 308      -7.025  47.962  60.281  1.00175.62           C
ATOM   1932  CB  ARG A 308      -6.202  47.943  61.577  1.00175.62           C
ATOM   1933  CG  ARG A 308      -5.369  49.213  61.765  1.00175.62           C
ATOM   1934  CD  ARG A 308      -4.795  49.373  63.172  1.00175.62           C
ATOM   1935  NE  ARG A 308      -5.927  49.761  64.059  1.00175.62           N
ATOM   1936  CZ  ARG A 308      -6.717  48.803  64.625  1.00175.62           C
ATOM   1937  NH1 ARG A 308      -6.458  47.482  64.398  1.00175.62           N
ATOM   1938  NH2 ARG A 308      -7.762  49.168  65.422  1.00175.62           N
ATOM   1939  C   ARG A 308      -7.376  46.545  59.930  1.00175.62           C
ATOM   1940  O   ARG A 308      -6.530  45.805  59.427  1.00175.62           O
ATOM   1941  N   LEU A 309      -8.611  46.099  60.237  1.00186.17           N
ATOM   1942  CA  LEU A 309      -8.901  44.700  60.092  1.00186.17           C
ATOM   1943  CB  LEU A 309      -9.631  44.131  61.316  1.00186.17           C
ATOM   1944  CG  LEU A 309      -9.939  42.631  61.230  1.00186.17           C
ATOM   1945  CD1 LEU A 309      -8.656  41.790  61.151  1.00186.17           C
ATOM   1946  CD2 LEU A 309     -10.828  42.211  62.401  1.00186.17           C
ATOM   1947  C   LEU A 309      -9.732  44.428  58.886  1.00186.17           C
ATOM   1948  O   LEU A 309     -10.766  45.048  58.653  1.00186.17           O
ATOM   1949  N   LEU A 310      -9.275  43.429  58.114  1.00247.37           N
ATOM   1950  CA  LEU A 310      -9.836  43.004  56.884  1.00247.37           C
ATOM   1951  CB  LEU A 310      -8.727  42.586  55.875  1.00247.37           C
ATOM   1952  CG  LEU A 310      -9.118  42.152  54.430  1.00247.37           C
ATOM   1953  CD1 LEU A 310      -9.395  43.306  53.442  1.00247.37           C
ATOM   1954  CD2 LEU A 310      -8.061  41.191  53.867  1.00247.37           C
ATOM   1955  C   LEU A 310     -10.723  41.808  57.074  1.00247.37           C
ATOM   1956  O   LEU A 310     -10.214  40.731  57.332  1.00247.37           O
ATOM   1957  N   GLN A 311     -12.069  41.952  57.085  1.00217.26           N
ATOM   1958  CA  GLN A 311     -12.943  40.850  56.917  1.00217.26           C
ATOM   1959  CB  GLN A 311     -14.211  40.880  57.783  1.00217.26           C
ATOM   1960  CG  GLN A 311     -13.900  41.136  59.259  1.00217.26           C
ATOM   1961  CD  GLN A 311     -12.958  40.048  59.746  1.00217.26           C
ATOM   1962  OE1 GLN A 311     -13.220  38.858  59.584  1.00217.26           O
ATOM   1963  NE2 GLN A 311     -11.820  40.470  60.358  1.00217.26           N
ATOM   1964  C   GLN A 311     -13.204  40.378  55.474  1.00217.26           C
ATOM   1965  O   GLN A 311     -13.416  39.184  55.286  1.00217.26           O
ATOM   1966  N   ALA A 312     -13.243  41.238  54.413  1.00105.60           N
ATOM   1967  CA  ALA A 312     -13.495  40.774  53.058  1.00105.60           C
ATOM   1968  CB  ALA A 312     -14.996  40.683  52.730  1.00105.60           C
ATOM   1969  C   ALA A 312     -12.890  41.693  52.015  1.00105.60           C
ATOM   1970  O   ALA A 312     -12.560  42.848  52.288  1.00105.60           O
ATOM   1971  N   ALA A 313     -12.713  41.166  50.771  1.00 86.29           N
ATOM   1972  CA  ALA A 313     -12.201  41.954  49.680  1.00 86.29           C
ATOM   1973  CB  ALA A 313     -10.674  42.133  49.725  1.00 86.29           C
ATOM   1974  C   ALA A 313     -12.535  41.263  48.385  1.00 86.29           C
ATOM   1975  O   ALA A 313     -12.626  40.039  48.332  1.00 86.29           O
ATOM   1976  N   TYR A 314     -12.721  42.058  47.304  1.00 97.91           N
ATOM   1977  CA  TYR A 314     -13.068  41.587  45.987  1.00 97.91           C
ATOM   1978  CB  TYR A 314     -14.528  41.948  45.651  1.00 97.91           C
ATOM   1979  CG  TYR A 314     -14.947  41.417  44.325  1.00 97.91           C
ATOM   1980  CD1 TYR A 314     -15.318  40.098  44.198  1.00 97.91           C
ATOM   1981  CD2 TYR A 314     -15.000  42.237  43.222  1.00 97.91           C
ATOM   1982  CE1 TYR A 314     -15.723  39.599  42.984  1.00 97.91           C
ATOM   1983  CE2 TYR A 314     -15.404  41.743  42.004  1.00 97.91           C
ATOM   1984  CZ  TYR A 314     -15.765  40.422  41.885  1.00 97.91           C
ATOM   1985  OH  TYR A 314     -16.183  39.908  40.640  1.00 97.91           O
ATOM   1986  C   TYR A 314     -12.187  42.354  45.044  1.00 97.91           C
ATOM   1987  O   TYR A 314     -11.835  43.494  45.333  1.00 97.91           O
ATOM   1988  N   LEU A 315     -11.780  41.750  43.904  1.00121.78           N
ATOM   1989  CA  LEU A 315     -10.953  42.479  42.983  1.00121.78           C
ATOM   1990  CB  LEU A 315      -9.529  41.884  42.827  1.00121.78           C
ATOM   1991  CG  LEU A 315      -8.556  42.638  41.880  1.00121.78           C
ATOM   1992  CD1 LEU A 315      -7.127  42.083  42.009  1.00121.78           C
ATOM   1993  CD2 LEU A 315      -9.005  42.620  40.408  1.00121.78           C
ATOM   1994  C   LEU A 315     -11.650  42.483  41.663  1.00121.78           C
ATOM   1995  O   LEU A 315     -12.115  41.450  41.183  1.00121.78           O
ATOM   1996  N   ALA A 316     -11.739  43.669  41.033  1.00 66.14           N
ATOM   1997  CA  ALA A 316     -12.410  43.748  39.770  1.00 66.14           C
ATOM   1998  CB  ALA A 316     -13.942  43.757  39.897  1.00 66.14           C
ATOM   1999  C   ALA A 316     -12.025  45.042  39.131  1.00 66.14           C
ATOM   2000  O   ALA A 316     -11.298  45.849  39.708  1.00 66.14           O
ATOM   2001  N   LYS A 317     -12.465  45.239  37.873  1.00140.64           N
ATOM   2002  CA  LYS A 317     -12.243  46.490  37.211  1.00140.64           C
ATOM   2003  CB  LYS A 317     -12.216  46.392  35.676  1.00140.64           C
ATOM   2004  CG  LYS A 317     -10.931  45.757  35.140  1.00140.64           C
ATOM   2005  CD  LYS A 317     -10.776  44.270  35.465  1.00140.64           C
ATOM   2006  CE  LYS A 317      -9.413  43.712  35.054  1.00140.64           C
ATOM   2007  NZ  LYS A 317      -9.147  44.022  33.632  1.00140.64           N
ATOM   2008  C   LYS A 317     -13.370  47.386  37.624  1.00140.64           C
ATOM   2009  O   LYS A 317     -14.414  46.901  38.052  1.00140.64           O
ATOM   2010  N   PRO A 318     -13.159  48.677  37.592  1.00109.32           N
ATOM   2011  CA  PRO A 318     -14.205  49.599  37.956  1.00109.32           C
ATOM   2012  CD  PRO A 318     -11.846  49.194  37.944  1.00109.32           C
ATOM   2013  CB  PRO A 318     -13.518  50.789  38.625  1.00109.32           C
ATOM   2014  CG  PRO A 318     -12.059  50.699  38.157  1.00109.32           C
ATOM   2015  C   PRO A 318     -15.056  50.016  36.799  1.00109.32           C
ATOM   2016  O   PRO A 318     -14.657  49.794  35.656  1.00109.32           O
ATOM   2017  N   GLY A 319     -16.247  50.591  37.090  1.00 60.14           N
ATOM   2018  CA  GLY A 319     -17.070  51.196  36.088  1.00 60.14           C
ATOM   2019  C   GLY A 319     -16.671  52.640  36.082  1.00 60.14           C
ATOM   2020  O   GLY A 319     -15.986  53.102  36.994  1.00 60.14           O
ATOM   2021  N   ASP A 320     -17.154  53.409  35.088  1.00101.89           N
ATOM   2022  CA  ASP A 320     -16.709  54.765  34.917  1.00101.89           C
ATOM   2023  CB  ASP A 320     -17.351  55.437  33.686  1.00101.89           C
ATOM   2024  CG  ASP A 320     -16.775  56.839  33.502  1.00101.89           C
ATOM   2025  OD1 ASP A 320     -17.035  57.718  34.367  1.00101.89           O
ATOM   2026  OD2 ASP A 320     -16.079  57.055  32.474  1.00101.89           O
ATOM   2027  C   ASP A 320     -17.033  55.610  36.111  1.00101.89           C
ATOM   2028  O   ASP A 320     -16.182  56.359  36.588  1.00101.89           O
ATOM   2029  N   SER A 321     -18.262  55.506  36.644  1.00 84.75           N
ATOM   2030  CA  SER A 321     -18.647  56.408  37.694  1.00 84.75           C
ATOM   2031  CB  SER A 321     -20.077  56.148  38.195  1.00 84.75           C
ATOM   2032  OG  SER A 321     -20.408  57.062  39.230  1.00 84.75           O
ATOM   2033  C   SER A 321     -17.721  56.266  38.859  1.00 84.75           C
ATOM   2034  O   SER A 321     -17.131  57.240  39.325  1.00 84.75           O
ATOM   2035  N   LEU A 322     -17.560  55.031  39.349  1.00149.03           N
ATOM   2036  CA  LEU A 322     -16.728  54.774  40.483  1.00149.03           C
ATOM   2037  CB  LEU A 322     -16.923  53.326  40.983  1.00149.03           C
ATOM   2038  CG  LEU A 322     -16.268  52.974  42.333  1.00149.03           C
ATOM   2039  CD1 LEU A 322     -14.759  52.760  42.203  1.00149.03           C
ATOM   2040  CD2 LEU A 322     -16.622  54.014  43.407  1.00149.03           C
ATOM   2041  C   LEU A 322     -15.301  55.047  40.116  1.00149.03           C
ATOM   2042  O   LEU A 322     -14.515  55.495  40.951  1.00149.03           O
ATOM   2043  N   ALA A 323     -14.932  54.811  38.840  1.00 62.26           N
ATOM   2044  CA  ALA A 323     -13.559  54.967  38.444  1.00 62.26           C
ATOM   2045  CB  ALA A 323     -13.336  54.688  36.947  1.00 62.26           C
ATOM   2046  C   ALA A 323     -13.116  56.363  38.714  1.00 62.26           C
ATOM   2047  O   ALA A 323     -12.082  56.570  39.346  1.00 62.26           O
ATOM   2048  N   GLN A 324     -13.928  57.362  38.328  1.00 88.27           N
ATOM   2049  CA  GLN A 324     -13.499  58.721  38.478  1.00 88.27           C
ATOM   2050  CB  GLN A 324     -14.548  59.748  38.021  1.00 88.27           C
ATOM   2051  CG  GLN A 324     -15.826  59.743  38.862  1.00 88.27           C
ATOM   2052  CD  GLN A 324     -16.758  60.805  38.295  1.00 88.27           C
ATOM   2053  OE1 GLN A 324     -16.913  60.931  37.081  1.00 88.27           O
ATOM   2054  NE2 GLN A 324     -17.390  61.601  39.199  1.00 88.27           N
ATOM   2055  C   GLN A 324     -13.238  58.970  39.931  1.00 88.27           C
ATOM   2056  O   GLN A 324     -12.302  59.682  40.291  1.00 88.27           O
ATOM   2057  N   ALA A 325     -14.059  58.358  40.798  1.00 79.87           N
ATOM   2058  CA  ALA A 325     -13.990  58.594  42.212  1.00 79.87           C
ATOM   2059  CB  ALA A 325     -15.120  57.884  42.976  1.00 79.87           C
ATOM   2060  C   ALA A 325     -12.697  58.171  42.858  1.00 79.87           C
ATOM   2061  O   ALA A 325     -12.149  58.953  43.634  1.00 79.87           O
ATOM   2062  N   PHE A 326     -12.145  56.965  42.567  1.00301.19           N
ATOM   2063  CA  PHE A 326     -11.048  56.549  43.419  1.00301.19           C
ATOM   2064  CB  PHE A 326     -11.355  55.197  44.088  1.00301.19           C
ATOM   2065  CG  PHE A 326     -11.302  54.170  43.010  1.00301.19           C
ATOM   2066  CD1 PHE A 326     -12.193  54.190  41.964  1.00301.19           C
ATOM   2067  CD2 PHE A 326     -10.350  53.179  43.059  1.00301.19           C
ATOM   2068  CE1 PHE A 326     -12.125  53.236  40.975  1.00301.19           C
ATOM   2069  CE2 PHE A 326     -10.281  52.225  42.075  1.00301.19           C
ATOM   2070  CZ  PHE A 326     -11.168  52.252  41.028  1.00301.19           C
ATOM   2071  C   PHE A 326      -9.726  56.388  42.699  1.00301.19           C
ATOM   2072  O   PHE A 326      -8.940  55.534  43.099  1.00301.19           O
ATOM   2073  N   ASN A 327      -9.360  57.320  41.791  1.00194.42           N
ATOM   2074  CA  ASN A 327      -8.154  57.347  40.978  1.00194.42           C
ATOM   2075  CB  ASN A 327      -6.861  56.775  41.622  1.00194.42           C
ATOM   2076  CG  ASN A 327      -6.738  55.252  41.525  1.00194.42           C
ATOM   2077  OD1 ASN A 327      -7.658  54.518  41.162  1.00194.42           O
ATOM   2078  ND2 ASN A 327      -5.526  54.750  41.884  1.00194.42           N
ATOM   2079  C   ASN A 327      -8.283  56.694  39.622  1.00194.42           C
ATOM   2080  O   ASN A 327      -7.295  56.628  38.893  1.00194.42           O
ATOM   2081  N   ILE A 328      -9.488  56.228  39.237  1.00223.51           N
ATOM   2082  CA  ILE A 328      -9.807  55.885  37.868  1.00223.51           C
ATOM   2083  CB  ILE A 328      -9.992  57.121  37.019  1.00223.51           C
ATOM   2084  CG2 ILE A 328      -8.596  57.691  36.720  1.00223.51           C
ATOM   2085  CG1 ILE A 328     -10.834  56.848  35.759  1.00223.51           C
ATOM   2086  CD1 ILE A 328     -11.295  58.117  35.044  1.00223.51           C
ATOM   2087  C   ILE A 328      -8.846  54.943  37.183  1.00223.51           C
ATOM   2088  O   ILE A 328      -7.875  54.452  37.750  1.00223.51           O
ATOM   2089  N   THR A 329      -9.276  54.520  35.975  1.00165.27           N
ATOM   2090  CA  THR A 329      -8.636  53.708  34.980  1.00165.27           C
ATOM   2091  CB  THR A 329      -7.385  52.996  35.419  1.00165.27           C
ATOM   2092  OG1 THR A 329      -6.363  53.930  35.737  1.00165.27           O
ATOM   2093  CG2 THR A 329      -6.925  52.072  34.280  1.00165.27           C
ATOM   2094  C   THR A 329      -9.666  52.678  34.674  1.00165.27           C
ATOM   2095  O   THR A 329      -9.897  51.784  35.483  1.00165.27           O
ATOM   2096  N   SER A 330     -10.292  52.745  33.488  1.00 93.07           N
ATOM   2097  CA  SER A 330     -11.369  51.834  33.234  1.00 93.07           C
ATOM   2098  CB  SER A 330     -12.014  52.028  31.852  1.00 93.07           C
ATOM   2099  OG  SER A 330     -13.069  51.094  31.676  1.00 93.07           O
ATOM   2100  C   SER A 330     -10.839  50.434  33.292  1.00 93.07           C
ATOM   2101  O   SER A 330     -11.500  49.529  33.796  1.00 93.07           O
ATOM   2102  N   GLN A 331      -9.622  50.246  32.764  1.00115.80           N
ATOM   2103  CA  GLN A 331      -8.932  48.990  32.636  1.00115.80           C
ATOM   2104  CB  GLN A 331      -7.746  49.061  31.654  1.00115.80           C
ATOM   2105  CG  GLN A 331      -6.605  49.979  32.102  1.00115.80           C
ATOM   2106  CD  GLN A 331      -5.685  49.200  33.034  1.00115.80           C
ATOM   2107  OE1 GLN A 331      -5.740  47.974  33.114  1.00115.80           O
ATOM   2108  NE2 GLN A 331      -4.799  49.938  33.755  1.00115.80           N
ATOM   2109  C   GLN A 331      -8.411  48.440  33.935  1.00115.80           C
ATOM   2110  O   GLN A 331      -8.188  47.237  34.041  1.00115.80           O
ATOM   2111  N   ASP A 332      -8.154  49.306  34.931  1.00 98.85           N
ATOM   2112  CA  ASP A 332      -7.423  48.967  36.125  1.00 98.85           C
ATOM   2113  CB  ASP A 332      -7.101  50.233  36.942  1.00 98.85           C
ATOM   2114  CG  ASP A 332      -5.932  49.981  37.880  1.00 98.85           C
ATOM   2115  OD1 ASP A 332      -5.250  48.932  37.733  1.00 98.85           O
ATOM   2116  OD2 ASP A 332      -5.702  50.853  38.759  1.00 98.85           O
ATOM   2117  C   ASP A 332      -8.103  47.980  37.046  1.00 98.85           C
ATOM   2118  O   ASP A 332      -9.322  47.970  37.206  1.00 98.85           O
ATOM   2119  N   ASP A 333      -7.284  47.109  37.689  1.00 79.65           N
ATOM   2120  CA  ASP A 333      -7.770  46.185  38.680  1.00 79.65           C
ATOM   2121  CB  ASP A 333      -6.935  44.904  38.870  1.00 79.65           C
ATOM   2122  CG  ASP A 333      -7.413  43.863  37.876  1.00 79.65           C
ATOM   2123  OD1 ASP A 333      -8.655  43.776  37.688  1.00 79.65           O
ATOM   2124  OD2 ASP A 333      -6.558  43.136  37.304  1.00 79.65           O
ATOM   2125  C   ASP A 333      -7.753  46.886  39.992  1.00 79.65           C
ATOM   2126  O   ASP A 333      -6.779  47.547  40.351  1.00 79.65           O
ATOM   2127  N   VAL A 334      -8.862  46.771  40.743  1.00138.95           N
ATOM   2128  CA  VAL A 334      -8.893  47.427  42.007  1.00138.95           C
ATOM   2129  CB  VAL A 334      -9.782  48.627  42.038  1.00138.95           C
ATOM   2130  CG1 VAL A 334      -9.168  49.678  41.099  1.00138.95           C
ATOM   2131  CG2 VAL A 334     -11.199  48.195  41.638  1.00138.95           C
ATOM   2132  C   VAL A 334      -9.342  46.450  43.024  1.00138.95           C
ATOM   2133  O   VAL A 334     -10.199  45.604  42.774  1.00138.95           O
ATOM   2134  N   LEU A 335      -8.723  46.545  44.208  1.00114.56           N
ATOM   2135  CA  LEU A 335      -9.050  45.691  45.296  1.00114.56           C
ATOM   2136  CB  LEU A 335      -7.815  45.404  46.173  1.00114.56           C
ATOM   2137  CG  LEU A 335      -8.062  44.531  47.414  1.00114.56           C
ATOM   2138  CD1 LEU A 335      -8.652  43.161  47.049  1.00114.56           C
ATOM   2139  CD2 LEU A 335      -6.769  44.403  48.234  1.00114.56           C
ATOM   2140  C   LEU A 335     -10.060  46.434  46.094  1.00114.56           C
ATOM   2141  O   LEU A 335      -9.754  47.420  46.765  1.00114.56           O
ATOM   2142  N   PHE A 336     -11.318  45.977  46.006  1.00189.60           N
ATOM   2143  CA  PHE A 336     -12.346  46.602  46.766  1.00189.60           C
ATOM   2144  CB  PHE A 336     -13.771  46.401  46.222  1.00189.60           C
ATOM   2145  CG  PHE A 336     -13.883  47.120  44.924  1.00189.60           C
ATOM   2146  CD1 PHE A 336     -14.183  48.462  44.899  1.00189.60           C
ATOM   2147  CD2 PHE A 336     -13.681  46.458  43.737  1.00189.60           C
ATOM   2148  CE1 PHE A 336     -14.285  49.133  43.704  1.00189.60           C
ATOM   2149  CE2 PHE A 336     -13.785  47.123  42.540  1.00189.60           C
ATOM   2150  CZ  PHE A 336     -14.087  48.464  42.521  1.00189.60           C
ATOM   2151  C   PHE A 336     -12.293  45.950  48.082  1.00189.60           C
ATOM   2152  O   PHE A 336     -12.377  44.728  48.202  1.00189.60           O
ATOM   2153  N   ALA A 337     -12.088  46.742  49.134  1.00179.89           N
ATOM   2154  CA  ALA A 337     -12.128  45.996  50.334  1.00179.89           C
ATOM   2155  CB  ALA A 337     -10.745  45.472  50.729  1.00179.89           C
ATOM   2156  C   ALA A 337     -12.827  46.834  51.360  1.00179.89           C
ATOM   2157  O   ALA A 337     -12.537  48.012  51.562  1.00179.89           O
ATOM   2158  N   ILE A 338     -13.833  46.247  52.026  1.00317.39           N
ATOM   2159  CA  ILE A 338     -14.532  47.022  53.013  1.00317.39           C
ATOM   2160  CB  ILE A 338     -16.035  46.844  53.020  1.00317.39           C
ATOM   2161  CG2 ILE A 338     -16.417  45.373  53.259  1.00317.39           C
ATOM   2162  CG1 ILE A 338     -16.666  47.840  54.006  1.00317.39           C
ATOM   2163  CD1 ILE A 338     -18.184  47.950  53.875  1.00317.39           C
ATOM   2164  C   ILE A 338     -13.945  46.591  54.252  1.00317.39           C
ATOM   2165  O   ILE A 338     -13.870  45.388  54.238  1.00317.39           O
ATOM   2166  N   PHE A 339     -13.504  47.494  55.207  1.00294.09           N
ATOM   2167  CA  PHE A 339     -12.638  47.416  56.404  1.00294.09           C
ATOM   2168  CB  PHE A 339     -11.777  48.661  56.533  1.00294.09           C
ATOM   2169  CG  PHE A 339     -11.013  48.951  55.301  1.00294.09           C
ATOM   2170  CD1 PHE A 339     -11.636  49.366  54.144  1.00294.09           C
ATOM   2171  CD2 PHE A 339      -9.652  48.859  55.332  1.00294.09           C
ATOM   2172  CE1 PHE A 339     -10.905  49.663  53.017  1.00294.09           C
ATOM   2173  CE2 PHE A 339      -8.939  49.159  54.211  1.00294.09           C
ATOM   2174  CZ  PHE A 339      -9.535  49.559  53.045  1.00294.09           C
ATOM   2175  C   PHE A 339     -13.347  47.453  57.736  1.00294.09           C
ATOM   2176  O   PHE A 339     -14.569  47.535  57.803  1.00294.09           O
ATOM   2177  N   SER A 340     -12.542  47.404  58.848  1.00179.18           N
ATOM   2178  CA  SER A 340     -13.060  47.430  60.205  1.00179.18           C
ATOM   2179  CB  SER A 340     -13.513  46.037  60.683  1.00179.18           C
ATOM   2180  OG  SER A 340     -14.587  45.570  59.879  1.00179.18           O
ATOM   2181  C   SER A 340     -12.051  47.938  61.210  1.00179.18           C
ATOM   2182  O   SER A 340     -10.833  47.787  61.078  1.00179.18           O
ATOM   2183  N   LYS A 341     -12.598  48.538  62.289  1.00164.56           N
ATOM   2184  CA  LYS A 341     -11.876  49.111  63.398  1.00164.56           C
ATOM   2185  CB  LYS A 341     -12.713  50.089  64.235  1.00164.56           C
ATOM   2186  CG  LYS A 341     -13.794  49.380  65.056  1.00164.56           C
ATOM   2187  CD  LYS A 341     -14.365  50.221  66.200  1.00164.56           C
ATOM   2188  CE  LYS A 341     -13.346  50.531  67.299  1.00164.56           C
ATOM   2189  NZ  LYS A 341     -12.452  51.628  66.866  1.00164.56           N
ATOM   2190  C   LYS A 341     -11.495  48.032  64.356  1.00164.56           C
ATOM   2191  O   LYS A 341     -12.282  47.129  64.622  1.00164.56           O
ATOM   2192  N   GLY A 342     -10.266  48.104  64.907  1.00 57.40           N
ATOM   2193  CA  GLY A 342      -9.847  47.117  65.865  1.00 57.40           C
ATOM   2194  C   GLY A 342     -10.267  47.517  67.244  1.00 57.40           C
ATOM   2195  O   GLY A 342     -10.296  48.695  67.598  1.00 57.40           O
ATOM   2196  N   GLN A 343     -10.595  46.510  68.074  1.00132.05           N
ATOM   2197  CA  GLN A 343     -10.841  46.783  69.455  1.00132.05           C
ATOM   2198  CB  GLN A 343     -11.444  45.592  70.219  1.00132.05           C
ATOM   2199  CG  GLN A 343     -11.713  45.880  71.696  1.00132.05           C
ATOM   2200  CD  GLN A 343     -12.941  46.776  71.776  1.00132.05           C
ATOM   2201  OE1 GLN A 343     -13.535  47.132  70.760  1.00132.05           O
ATOM   2202  NE2 GLN A 343     -13.335  47.151  73.022  1.00132.05           N
ATOM   2203  C   GLN A 343      -9.461  47.014  69.966  1.00132.05           C
ATOM   2204  O   GLN A 343      -8.515  46.416  69.458  1.00132.05           O
ATOM   2205  N   LYS A 344      -9.298  47.885  70.974  1.00106.07           N
ATOM   2206  CA  LYS A 344      -7.979  48.236  71.411  1.00106.07           C
ATOM   2207  CB  LYS A 344      -7.988  49.180  72.627  1.00106.07           C
ATOM   2208  CG  LYS A 344      -8.654  50.529  72.346  1.00106.07           C
ATOM   2209  CD  LYS A 344      -8.993  51.328  73.608  1.00106.07           C
ATOM   2210  CE  LYS A 344     -10.262  50.850  74.318  1.00106.07           C
ATOM   2211  NZ  LYS A 344      -9.977  49.628  75.104  1.00106.07           N
ATOM   2212  C   LYS A 344      -7.228  47.001  71.805  1.00106.07           C
ATOM   2213  O   LYS A 344      -7.716  46.183  72.580  1.00106.07           O
ATOM   2214  N   GLN A 345      -5.991  46.868  71.279  1.00115.14           N
ATOM   2215  CA  GLN A 345      -5.102  45.770  71.544  1.00115.14           C
ATOM   2216  CB  GLN A 345      -4.777  45.615  73.040  1.00115.14           C
ATOM   2217  CG  GLN A 345      -4.063  46.818  73.657  1.00115.14           C
ATOM   2218  CD  GLN A 345      -3.823  46.494  75.125  1.00115.14           C
ATOM   2219  OE1 GLN A 345      -3.994  45.352  75.551  1.00115.14           O
ATOM   2220  NE2 GLN A 345      -3.417  47.519  75.921  1.00115.14           N
ATOM   2221  C   GLN A 345      -5.697  44.469  71.090  1.00115.14           C
ATOM   2222  O   GLN A 345      -5.413  43.430  71.685  1.00115.14           O
ATOM   2223  N   TYR A 346      -6.509  44.463  70.011  1.00152.04           N
ATOM   2224  CA  TYR A 346      -7.089  43.209  69.605  1.00152.04           C
ATOM   2225  CB  TYR A 346      -8.551  43.000  70.048  1.00152.04           C
ATOM   2226  CG  TYR A 346      -8.593  42.672  71.498  1.00152.04           C
ATOM   2227  CD1 TYR A 346      -8.483  41.362  71.900  1.00152.04           C
ATOM   2228  CD2 TYR A 346      -8.741  43.649  72.453  1.00152.04           C
ATOM   2229  CE1 TYR A 346      -8.519  41.030  73.233  1.00152.04           C
ATOM   2230  CE2 TYR A 346      -8.778  43.326  73.789  1.00152.04           C
ATOM   2231  CZ  TYR A 346      -8.666  42.013  74.181  1.00152.04           C
ATOM   2232  OH  TYR A 346      -8.703  41.674  75.550  1.00152.04           O
ATOM   2233  C   TYR A 346      -7.106  43.042  68.112  1.00152.04           C
ATOM   2234  O   TYR A 346      -6.789  43.947  67.342  1.00152.04           O
ATOM   2235  N   HIS A 347      -7.323  41.770  67.716  1.00142.62           N
ATOM   2236  CA  HIS A 347      -7.595  41.242  66.408  1.00142.62           C
ATOM   2237  ND1 HIS A 347      -7.186  38.933  63.928  1.00142.62           N
ATOM   2238  CG  HIS A 347      -7.781  39.003  65.167  1.00142.62           C
ATOM   2239  CB  HIS A 347      -7.242  39.745  66.353  1.00142.62           C
ATOM   2240  NE2 HIS A 347      -9.041  37.711  63.812  1.00142.62           N
ATOM   2241  CD2 HIS A 347      -8.914  38.251  65.077  1.00142.62           C
ATOM   2242  CE1 HIS A 347      -7.980  38.148  63.156  1.00142.62           C
ATOM   2243  C   HIS A 347      -9.045  41.379  66.071  1.00142.62           C
ATOM   2244  O   HIS A 347      -9.396  41.595  64.913  1.00142.62           O
ATOM   2245  N   HIS A 348      -9.920  41.219  67.088  1.00137.94           N
ATOM   2246  CA  HIS A 348     -11.346  41.179  66.898  1.00137.94           C
ATOM   2247  ND1 HIS A 348     -13.916  39.160  67.282  1.00137.94           N
ATOM   2248  CG  HIS A 348     -13.540  40.371  67.819  1.00137.94           C
ATOM   2249  CB  HIS A 348     -12.122  40.725  68.145  1.00137.94           C
ATOM   2250  NE2 HIS A 348     -15.772  40.364  67.496  1.00137.94           N
ATOM   2251  CD2 HIS A 348     -14.686  41.094  67.944  1.00137.94           C
ATOM   2252  CE1 HIS A 348     -15.260  39.210  67.108  1.00137.94           C
ATOM   2253  C   HIS A 348     -11.853  42.529  66.506  1.00137.94           C
ATOM   2254  O   HIS A 348     -11.391  43.559  66.997  1.00137.94           O
ATOM   2255  N   PRO A 349     -12.772  42.534  65.573  1.00121.03           N
ATOM   2256  CA  PRO A 349     -13.317  43.780  65.111  1.00121.03           C
ATOM   2257  CD  PRO A 349     -12.813  41.498  64.558  1.00121.03           C
ATOM   2258  CB  PRO A 349     -13.574  43.585  63.614  1.00121.03           C
ATOM   2259  CG  PRO A 349     -13.721  42.063  63.456  1.00121.03           C
ATOM   2260  C   PRO A 349     -14.551  44.238  65.834  1.00121.03           C
ATOM   2261  O   PRO A 349     -15.396  43.412  66.178  1.00121.03           O
ATOM   2262  N   PRO A 350     -14.647  45.516  66.072  1.00163.06           N
ATOM   2263  CA  PRO A 350     -15.907  46.057  66.513  1.00163.06           C
ATOM   2264  CD  PRO A 350     -13.564  46.077  66.869  1.00163.06           C
ATOM   2265  CB  PRO A 350     -15.588  47.341  67.271  1.00163.06           C
ATOM   2266  CG  PRO A 350     -14.204  47.052  67.868  1.00163.06           C
ATOM   2267  C   PRO A 350     -16.768  46.253  65.301  1.00163.06           C
ATOM   2268  O   PRO A 350     -16.267  46.100  64.188  1.00163.06           O
ATOM   2269  N   ASP A 351     -18.061  46.582  65.473  1.00131.28           N
ATOM   2270  CA  ASP A 351     -18.903  46.702  64.320  1.00131.28           C
ATOM   2271  CB  ASP A 351     -20.398  46.535  64.634  1.00131.28           C
ATOM   2272  CG  ASP A 351     -20.647  45.058  64.893  1.00131.28           C
ATOM   2273  OD1 ASP A 351     -20.163  44.226  64.080  1.00131.28           O
ATOM   2274  OD2 ASP A 351     -21.314  44.740  65.913  1.00131.28           O
ATOM   2275  C   ASP A 351     -18.734  48.046  63.687  1.00131.28           C
ATOM   2276  O   ASP A 351     -19.715  48.730  63.405  1.00131.28           O
ATOM   2277  N   ASP A 352     -17.483  48.456  63.409  1.00 73.34           N
ATOM   2278  CA  ASP A 352     -17.292  49.715  62.750  1.00 73.34           C
ATOM   2279  CB  ASP A 352     -16.341  50.666  63.497  1.00 73.34           C
ATOM   2280  CG  ASP A 352     -17.066  51.132  64.752  1.00 73.34           C
ATOM   2281  OD1 ASP A 352     -18.250  50.737  64.924  1.00 73.34           O
ATOM   2282  OD2 ASP A 352     -16.450  51.883  65.554  1.00 73.34           O
ATOM   2283  C   ASP A 352     -16.683  49.390  61.425  1.00 73.34           C
ATOM   2284  O   ASP A 352     -15.669  48.699  61.361  1.00 73.34           O
ATOM   2285  N   SER A 353     -17.292  49.857  60.317  1.00110.66           N
ATOM   2286  CA  SER A 353     -16.725  49.482  59.060  1.00110.66           C
ATOM   2287  CB  SER A 353     -17.531  48.394  58.329  1.00110.66           C
ATOM   2288  OG  SER A 353     -17.572  47.208  59.107  1.00110.66           O
ATOM   2289  C   SER A 353     -16.683  50.659  58.146  1.00110.66           C
ATOM   2290  O   SER A 353     -17.480  51.587  58.262  1.00110.66           O
ATOM   2291  N   ALA A 354     -15.699  50.645  57.225  1.00 94.57           N
ATOM   2292  CA  ALA A 354     -15.573  51.632  56.194  1.00 94.57           C
ATOM   2293  CB  ALA A 354     -14.601  52.773  56.535  1.00 94.57           C
ATOM   2294  C   ALA A 354     -14.989  50.891  55.039  1.00 94.57           C
ATOM   2295  O   ALA A 354     -14.147  50.021  55.230  1.00 94.57           O
ATOM   2296  N   LEU A 355     -15.412  51.224  53.808  1.00171.39           N
ATOM   2297  CA  LEU A 355     -14.988  50.518  52.632  1.00171.39           C
ATOM   2298  CB  LEU A 355     -16.218  50.173  51.753  1.00171.39           C
ATOM   2299  CG  LEU A 355     -16.002  49.541  50.353  1.00171.39           C
ATOM   2300  CD1 LEU A 355     -15.373  50.516  49.345  1.00171.39           C
ATOM   2301  CD2 LEU A 355     -15.261  48.206  50.425  1.00171.39           C
ATOM   2302  C   LEU A 355     -14.122  51.429  51.839  1.00171.39           C
ATOM   2303  O   LEU A 355     -14.453  52.596  51.638  1.00171.39           O
ATOM   2304  N   CYS A 356     -12.964  50.920  51.386  1.00134.14           N
ATOM   2305  CA  CYS A 356     -12.190  51.704  50.492  1.00134.14           C
ATOM   2306  CB  CYS A 356     -11.343  52.848  51.125  1.00134.14           C
ATOM   2307  SG  CYS A 356      -9.958  52.423  52.223  1.00134.14           S
ATOM   2308  C   CYS A 356     -11.409  50.770  49.622  1.00134.14           C
ATOM   2309  O   CYS A 356     -11.003  49.685  50.032  1.00134.14           O
ATOM   2310  N   ALA A 357     -11.203  51.160  48.356  1.00127.36           N
ATOM   2311  CA  ALA A 357     -10.601  50.249  47.431  1.00127.36           C
ATOM   2312  CB  ALA A 357     -11.362  50.149  46.099  1.00127.36           C
ATOM   2313  C   ALA A 357      -9.213  50.689  47.126  1.00127.36           C
ATOM   2314  O   ALA A 357      -8.908  51.879  47.146  1.00127.36           O
ATOM   2315  N   PHE A 358      -8.316  49.713  46.874  1.00149.11           N
ATOM   2316  CA  PHE A 358      -6.972  50.068  46.542  1.00149.11           C
ATOM   2317  CB  PHE A 358      -5.956  49.551  47.577  1.00149.11           C
ATOM   2318  CG  PHE A 358      -6.206  50.401  48.779  1.00149.11           C
ATOM   2319  CD1 PHE A 358      -7.314  50.194  49.567  1.00149.11           C
ATOM   2320  CD2 PHE A 358      -5.330  51.405  49.122  1.00149.11           C
ATOM   2321  CE1 PHE A 358      -7.551  50.990  50.665  1.00149.11           C
ATOM   2322  CE2 PHE A 358      -5.561  52.203  50.217  1.00149.11           C
ATOM   2323  CZ  PHE A 358      -6.677  52.001  50.989  1.00149.11           C
ATOM   2324  C   PHE A 358      -6.674  49.517  45.190  1.00149.11           C
ATOM   2325  O   PHE A 358      -6.807  48.322  44.923  1.00149.11           O
ATOM   2326  N   PRO A 359      -6.285  50.398  44.315  1.00120.74           N
ATOM   2327  CA  PRO A 359      -5.950  49.962  42.998  1.00120.74           C
ATOM   2328  CD  PRO A 359      -6.798  51.758  44.325  1.00120.74           C
ATOM   2329  CB  PRO A 359      -5.847  51.224  42.149  1.00120.74           C
ATOM   2330  CG  PRO A 359      -6.810  52.200  42.851  1.00120.74           C
ATOM   2331  C   PRO A 359      -4.685  49.189  43.134  1.00120.74           C
ATOM   2332  O   PRO A 359      -3.833  49.573  43.937  1.00120.74           O
ATOM   2333  N   ILE A 360      -4.540  48.108  42.351  1.00115.91           N
ATOM   2334  CA  ILE A 360      -3.374  47.289  42.449  1.00115.91           C
ATOM   2335  CB  ILE A 360      -3.470  46.003  41.665  1.00115.91           C
ATOM   2336  CG2 ILE A 360      -4.669  45.224  42.236  1.00115.91           C
ATOM   2337  CG1 ILE A 360      -3.555  46.232  40.150  1.00115.91           C
ATOM   2338  CD1 ILE A 360      -2.204  46.557  39.522  1.00115.91           C
ATOM   2339  C   ILE A 360      -2.213  48.130  42.047  1.00115.91           C
ATOM   2340  O   ILE A 360      -1.105  47.964  42.553  1.00115.91           O
ATOM   2341  N   ARG A 361      -2.459  49.069  41.117  1.00101.42           N
ATOM   2342  CA  ARG A 361      -1.450  49.981  40.667  1.00101.42           C
ATOM   2343  CB  ARG A 361      -2.058  51.028  39.719  1.00101.42           C
ATOM   2344  CG  ARG A 361      -1.207  52.278  39.510  1.00101.42           C
ATOM   2345  CD  ARG A 361      -1.978  53.408  38.825  1.00101.42           C
ATOM   2346  NE  ARG A 361      -1.106  54.617  38.812  1.00101.42           N
ATOM   2347  CZ  ARG A 361      -1.177  55.526  39.830  1.00101.42           C
ATOM   2348  NH1 ARG A 361      -2.030  55.319  40.873  1.00101.42           N
ATOM   2349  NH2 ARG A 361      -0.397  56.646  39.797  1.00101.42           N
ATOM   2350  C   ARG A 361      -0.923  50.705  41.875  1.00101.42           C
ATOM   2351  O   ARG A 361       0.281  50.899  42.022  1.00101.42           O
ATOM   2352  N   ALA A 362      -1.834  51.142  42.760  1.00 89.60           N
ATOM   2353  CA  ALA A 362      -1.557  51.803  44.009  1.00 89.60           C
ATOM   2354  CB  ALA A 362      -2.828  52.333  44.695  1.00 89.60           C
ATOM   2355  C   ALA A 362      -0.917  50.839  44.965  1.00 89.60           C
ATOM   2356  O   ALA A 362      -0.153  51.242  45.836  1.00 89.60           O
ATOM   2357  N   ILE A 363      -1.198  49.531  44.796  1.00177.39           N
ATOM   2358  CA  ILE A 363      -0.890  48.449  45.700  1.00177.39           C
ATOM   2359  CB  ILE A 363      -1.379  47.092  45.216  1.00177.39           C
ATOM   2360  CG2 ILE A 363      -0.697  45.935  45.964  1.00177.39           C
ATOM   2361  CG1 ILE A 363      -2.911  47.036  45.351  1.00177.39           C
ATOM   2362  CD1 ILE A 363      -3.517  45.701  44.913  1.00177.39           C
ATOM   2363  C   ILE A 363       0.536  48.420  46.106  1.00177.39           C
ATOM   2364  O   ILE A 363       0.862  47.830  47.130  1.00177.39           O
ATOM   2365  N   ASN A 364       1.424  48.979  45.280  1.00227.66           N
ATOM   2366  CA  ASN A 364       2.790  49.180  45.660  1.00227.66           C
ATOM   2367  CB  ASN A 364       2.891  49.555  47.169  1.00227.66           C
ATOM   2368  CG  ASN A 364       1.908  50.666  47.532  1.00227.66           C
ATOM   2369  OD1 ASN A 364       1.985  51.803  47.070  1.00227.66           O
ATOM   2370  ND2 ASN A 364       0.937  50.323  48.420  1.00227.66           N
ATOM   2371  C   ASN A 364       3.623  47.943  45.392  1.00227.66           C
ATOM   2372  O   ASN A 364       4.772  48.073  44.982  1.00227.66           O
ATOM   2373  N   LEU A 365       3.078  46.707  45.447  1.00239.00           N
ATOM   2374  CA  LEU A 365       3.980  45.625  45.112  1.00239.00           C
ATOM   2375  CB  LEU A 365       3.632  44.295  45.806  1.00239.00           C
ATOM   2376  CG  LEU A 365       3.739  44.426  47.342  1.00239.00           C
ATOM   2377  CD1 LEU A 365       2.632  45.340  47.892  1.00239.00           C
ATOM   2378  CD2 LEU A 365       3.831  43.066  48.053  1.00239.00           C
ATOM   2379  C   LEU A 365       3.902  45.508  43.623  1.00239.00           C
ATOM   2380  O   LEU A 365       3.086  44.777  43.064  1.00239.00           O
ATOM   2381  N   GLN A 366       4.786  46.281  42.954  1.00253.97           N
ATOM   2382  CA  GLN A 366       4.726  46.642  41.560  1.00253.97           C
ATOM   2383  CB  GLN A 366       5.790  47.677  41.144  1.00253.97           C
ATOM   2384  CG  GLN A 366       5.666  48.195  39.706  1.00253.97           C
ATOM   2385  CD  GLN A 366       6.766  49.224  39.475  1.00253.97           C
ATOM   2386  OE1 GLN A 366       6.870  50.202  40.212  1.00253.97           O
ATOM   2387  NE2 GLN A 366       7.611  49.000  38.432  1.00253.97           N
ATOM   2388  C   GLN A 366       4.845  45.528  40.582  1.00253.97           C
ATOM   2389  O   GLN A 366       5.428  44.475  40.828  1.00253.97           O
ATOM   2390  N   ILE A 367       4.200  45.799  39.428  1.00176.62           N
ATOM   2391  CA  ILE A 367       4.228  45.084  38.188  1.00176.62           C
ATOM   2392  CB  ILE A 367       3.006  44.271  37.882  1.00176.62           C
ATOM   2393  CG2 ILE A 367       1.789  45.207  37.882  1.00176.62           C
ATOM   2394  CG1 ILE A 367       3.203  43.521  36.553  1.00176.62           C
ATOM   2395  CD1 ILE A 367       4.264  42.419  36.587  1.00176.62           C
ATOM   2396  C   ILE A 367       4.278  46.185  37.174  1.00176.62           C
ATOM   2397  O   ILE A 367       3.981  47.332  37.502  1.00176.62           O
ATOM   2398  N   LYS A 368       4.676  45.903  35.920  1.00241.52           N
ATOM   2399  CA  LYS A 368       4.743  47.005  35.002  1.00241.52           C
ATOM   2400  CB  LYS A 368       6.015  47.007  34.135  1.00241.52           C
ATOM   2401  CG  LYS A 368       6.105  45.806  33.191  1.00241.52           C
ATOM   2402  CD  LYS A 368       7.211  45.924  32.139  1.00241.52           C
ATOM   2403  CE  LYS A 368       8.608  45.623  32.686  1.00241.52           C
ATOM   2404  NZ  LYS A 368       9.603  45.653  31.589  1.00241.52           N
ATOM   2405  C   LYS A 368       3.575  46.944  34.069  1.00241.52           C
ATOM   2406  O   LYS A 368       3.369  45.945  33.382  1.00241.52           O
ATOM   2407  N   GLU A 369       2.763  48.022  34.041  1.00359.83           N
ATOM   2408  CA  GLU A 369       1.657  48.078  33.129  1.00359.83           C
ATOM   2409  CB  GLU A 369       0.421  47.294  33.613  1.00359.83           C
ATOM   2410  CG  GLU A 369      -0.692  47.159  32.567  1.00359.83           C
ATOM   2411  CD  GLU A 369      -1.448  48.478  32.475  1.00359.83           C
ATOM   2412  OE1 GLU A 369      -1.481  49.212  33.498  1.00359.83           O
ATOM   2413  OE2 GLU A 369      -1.995  48.772  31.379  1.00359.83           O
ATOM   2414  C   GLU A 369       1.254  49.514  33.006  1.00359.83           C
ATOM   2415  O   GLU A 369       1.252  50.251  33.990  1.00359.83           O
ATOM   2416  N   ARG A 370       0.914  49.957  31.778  1.00354.29           N
ATOM   2417  CA  ARG A 370       0.464  51.309  31.613  1.00354.29           C
ATOM   2418  CB  ARG A 370       1.591  52.357  31.651  1.00354.29           C
ATOM   2419  CG  ARG A 370       1.073  53.798  31.671  1.00354.29           C
ATOM   2420  CD  ARG A 370       2.170  54.850  31.847  1.00354.29           C
ATOM   2421  NE  ARG A 370       2.572  55.329  30.495  1.00354.29           N
ATOM   2422  CZ  ARG A 370       3.322  56.464  30.384  1.00354.29           C
ATOM   2423  NH1 ARG A 370       3.715  57.130  31.509  1.00354.29           N
ATOM   2424  NH2 ARG A 370       3.676  56.935  29.153  1.00354.29           N
ATOM   2425  C   ARG A 370      -0.213  51.411  30.283  1.00354.29           C
ATOM   2426  O   ARG A 370      -0.106  50.513  29.449  1.00354.29           O
ATOM   2427  N   LEU A 371      -0.954  52.517  30.068  1.00260.02           N
ATOM   2428  CA  LEU A 371      -1.634  52.732  28.822  1.00260.02           C
ATOM   2429  CB  LEU A 371      -3.093  53.195  28.985  1.00260.02           C
ATOM   2430  CG  LEU A 371      -3.978  52.205  29.766  1.00260.02           C
ATOM   2431  CD1 LEU A 371      -4.084  50.853  29.043  1.00260.02           C
ATOM   2432  CD2 LEU A 371      -3.518  52.076  31.227  1.00260.02           C
ATOM   2433  C   LEU A 371      -0.912  53.840  28.127  1.00260.02           C
ATOM   2434  O   LEU A 371      -0.394  54.751  28.771  1.00260.02           O
ATOM   2435  N   GLN A 372      -0.839  53.788  26.783  1.00131.48           N
ATOM   2436  CA  GLN A 372      -0.143  54.839  26.101  1.00131.48           C
ATOM   2437  CB  GLN A 372      -0.067  54.635  24.575  1.00131.48           C
ATOM   2438  CG  GLN A 372       0.836  55.645  23.855  1.00131.48           C
ATOM   2439  CD  GLN A 372       0.102  56.973  23.722  1.00131.48           C
ATOM   2440  OE1 GLN A 372      -1.126  57.026  23.777  1.00131.48           O
ATOM   2441  NE2 GLN A 372       0.873  58.079  23.543  1.00131.48           N
ATOM   2442  C   GLN A 372      -0.890  56.106  26.356  1.00131.48           C
ATOM   2443  O   GLN A 372      -0.300  57.128  26.702  1.00131.48           O
ATOM   2444  N   SER A 373      -2.227  56.070  26.214  1.00128.03           N
ATOM   2445  CA  SER A 373      -2.980  57.260  26.471  1.00128.03           C
ATOM   2446  CB  SER A 373      -3.643  57.862  25.221  1.00128.03           C
ATOM   2447  OG  SER A 373      -4.371  59.030  25.572  1.00128.03           O
ATOM   2448  C   SER A 373      -4.073  56.886  27.409  1.00128.03           C
ATOM   2449  O   SER A 373      -4.663  55.814  27.291  1.00128.03           O
ATOM   2450  N   CYS A 374      -4.351  57.768  28.387  1.00110.49           N
ATOM   2451  CA  CYS A 374      -5.379  57.497  29.344  1.00110.49           C
ATOM   2452  CB  CYS A 374      -5.291  56.083  29.948  1.00110.49           C
ATOM   2453  SG  CYS A 374      -6.733  55.638  30.967  1.00110.49           S
ATOM   2454  C   CYS A 374      -5.169  58.481  30.447  1.00110.49           C
ATOM   2455  O   CYS A 374      -5.084  59.687  30.220  1.00110.49           O
ATOM   2456  N   TYR A 375      -5.080  57.966  31.686  1.00220.56           N
ATOM   2457  CA  TYR A 375      -4.842  58.781  32.836  1.00220.56           C
ATOM   2458  CB  TYR A 375      -5.958  58.736  33.896  1.00220.56           C
ATOM   2459  CG  TYR A 375      -7.164  59.418  33.343  1.00220.56           C
ATOM   2460  CD1 TYR A 375      -8.050  58.740  32.537  1.00220.56           C
ATOM   2461  CD2 TYR A 375      -7.412  60.740  33.636  1.00220.56           C
ATOM   2462  CE1 TYR A 375      -9.162  59.369  32.030  1.00220.56           C
ATOM   2463  CE2 TYR A 375      -8.523  61.375  33.132  1.00220.56           C
ATOM   2464  CZ  TYR A 375      -9.401  60.689  32.328  1.00220.56           C
ATOM   2465  OH  TYR A 375     -10.542  61.336  31.809  1.00220.56           O
ATOM   2466  C   TYR A 375      -3.603  58.237  33.462  1.00220.56           C
ATOM   2467  O   TYR A 375      -3.095  57.198  33.042  1.00220.56           O
ATOM   2468  N   GLN A 376      -3.067  58.943  34.476  1.00254.57           N
ATOM   2469  CA  GLN A 376      -1.829  58.524  35.063  1.00254.57           C
ATOM   2470  CB  GLN A 376      -1.384  59.367  36.272  1.00254.57           C
ATOM   2471  CG  GLN A 376      -1.125  60.841  35.952  1.00254.57           C
ATOM   2472  CD  GLN A 376      -2.467  61.558  35.921  1.00254.57           C
ATOM   2473  OE1 GLN A 376      -3.093  61.699  34.872  1.00254.57           O
ATOM   2474  NE2 GLN A 376      -2.927  62.024  37.114  1.00254.57           N
ATOM   2475  C   GLN A 376      -1.983  57.122  35.547  1.00254.57           C
ATOM   2476  O   GLN A 376      -3.037  56.730  36.046  1.00254.57           O
ATOM   2477  N   GLY A 377      -0.914  56.321  35.373  1.00139.64           N
ATOM   2478  CA  GLY A 377      -0.925  54.961  35.814  1.00139.64           C
ATOM   2479  C   GLY A 377       0.500  54.556  36.004  1.00139.64           C
ATOM   2480  O   GLY A 377       1.384  54.992  35.268  1.00139.64           O
ATOM   2481  N   GLU A 378       0.753  53.698  37.010  1.00253.61           N
ATOM   2482  CA  GLU A 378       2.086  53.245  37.279  1.00253.61           C
ATOM   2483  CB  GLU A 378       2.823  54.116  38.313  1.00253.61           C
ATOM   2484  CG  GLU A 378       3.023  55.559  37.837  1.00253.61           C
ATOM   2485  CD  GLU A 378       3.962  55.548  36.638  1.00253.61           C
ATOM   2486  OE1 GLU A 378       4.647  54.511  36.430  1.00253.61           O
ATOM   2487  OE2 GLU A 378       4.008  56.579  35.915  1.00253.61           O
ATOM   2488  C   GLU A 378       1.958  51.858  37.828  1.00253.61           C
ATOM   2489  O   GLU A 378       0.853  51.330  37.933  1.00253.61           O
ATOM   2490  N   GLY A 379       3.090  51.213  38.171  1.00 92.50           N
ATOM   2491  CA  GLY A 379       3.007  49.886  38.711  1.00 92.50           C
ATOM   2492  C   GLY A 379       2.638  50.026  40.152  1.00 92.50           C
ATOM   2493  O   GLY A 379       2.406  51.135  40.631  1.00 92.50           O
ATOM   2494  N   ASN A 380       2.576  48.898  40.891  1.00284.12           N
ATOM   2495  CA  ASN A 380       2.222  48.990  42.267  1.00284.12           C
ATOM   2496  CB  ASN A 380       2.105  47.622  42.914  1.00284.12           C
ATOM   2497  CG  ASN A 380       1.239  46.600  42.165  1.00284.12           C
ATOM   2498  OD1 ASN A 380       0.444  45.914  42.804  1.00284.12           O
ATOM   2499  ND2 ASN A 380       1.414  46.433  40.826  1.00284.12           N
ATOM   2500  C   ASN A 380       3.354  49.807  42.841  1.00284.12           C
ATOM   2501  O   ASN A 380       4.505  49.380  42.851  1.00284.12           O
ATOM   2502  N   LEU A 381       3.052  51.050  43.274  1.00139.79           N
ATOM   2503  CA  LEU A 381       4.063  52.025  43.610  1.00139.79           C
ATOM   2504  CB  LEU A 381       3.469  53.420  43.887  1.00139.79           C
ATOM   2505  CG  LEU A 381       2.748  54.089  42.702  1.00139.79           C
ATOM   2506  CD1 LEU A 381       1.448  53.359  42.337  1.00139.79           C
ATOM   2507  CD2 LEU A 381       2.534  55.588  42.972  1.00139.79           C
ATOM   2508  C   LEU A 381       4.945  51.759  44.805  1.00139.79           C
ATOM   2509  O   LEU A 381       6.161  51.633  44.666  1.00139.79           O
ATOM   2510  N   GLU A 382       4.362  51.634  46.012  1.00109.87           N
ATOM   2511  CA  GLU A 382       5.167  51.669  47.209  1.00109.87           C
ATOM   2512  CB  GLU A 382       4.391  51.879  48.521  1.00109.87           C
ATOM   2513  CG  GLU A 382       5.316  52.231  49.689  1.00109.87           C
ATOM   2514  CD  GLU A 382       4.475  52.814  50.814  1.00109.87           C
ATOM   2515  OE1 GLU A 382       3.234  52.934  50.630  1.00109.87           O
ATOM   2516  OE2 GLU A 382       5.067  53.156  51.872  1.00109.87           O
ATOM   2517  C   GLU A 382       6.090  50.505  47.390  1.00109.87           C
ATOM   2518  O   GLU A 382       7.224  50.684  47.826  1.00109.87           O
ATOM   2519  N   LEU A 383       5.644  49.276  47.101  1.00184.21           N
ATOM   2520  CA  LEU A 383       6.493  48.140  47.275  1.00184.21           C
ATOM   2521  CB  LEU A 383       5.795  46.768  47.132  1.00184.21           C
ATOM   2522  CG  LEU A 383       6.737  45.554  47.230  1.00184.21           C
ATOM   2523  CD1 LEU A 383       7.530  45.324  45.932  1.00184.21           C
ATOM   2524  CD2 LEU A 383       7.655  45.689  48.449  1.00184.21           C
ATOM   2525  C   LEU A 383       7.623  48.242  46.313  1.00184.21           C
ATOM   2526  O   LEU A 383       8.769  47.958  46.656  1.00184.21           O
ATOM   2527  N   ASN A 384       7.338  48.659  45.072  1.00101.53           N
ATOM   2528  CA  ASN A 384       8.406  48.684  44.125  1.00101.53           C
ATOM   2529  CB  ASN A 384       7.947  48.942  42.690  1.00101.53           C
ATOM   2530  CG  ASN A 384       9.015  48.339  41.795  1.00101.53           C
ATOM   2531  OD1 ASN A 384       9.519  47.250  42.071  1.00101.53           O
ATOM   2532  ND2 ASN A 384       9.377  49.061  40.702  1.00101.53           N
ATOM   2533  C   ASN A 384       9.404  49.745  44.465  1.00101.53           C
ATOM   2534  O   ASN A 384      10.608  49.496  44.433  1.00101.53           O
ATOM   2535  N   TRP A 385       8.941  50.958  44.828  1.00117.23           N
ATOM   2536  CA  TRP A 385       9.900  52.013  44.993  1.00117.23           C
ATOM   2537  CB  TRP A 385       9.531  53.282  44.205  1.00117.23           C
ATOM   2538  CG  TRP A 385      10.571  54.375  44.252  1.00117.23           C
ATOM   2539  CD2 TRP A 385      10.355  55.710  43.771  1.00117.23           C
ATOM   2540  CD1 TRP A 385      11.851  54.337  44.724  1.00117.23           C
ATOM   2541  NE1 TRP A 385      12.446  55.565  44.565  1.00117.23           N
ATOM   2542  CE2 TRP A 385      11.536  56.420  43.980  1.00117.23           C
ATOM   2543  CE3 TRP A 385       9.261  56.297  43.201  1.00117.23           C
ATOM   2544  CZ2 TRP A 385      11.642  57.734  43.622  1.00117.23           C
ATOM   2545  CZ3 TRP A 385       9.371  57.621  42.840  1.00117.23           C
ATOM   2546  CH2 TRP A 385      10.538  58.326  43.047  1.00117.23           C
ATOM   2547  C   TRP A 385      10.000  52.399  46.433  1.00117.23           C
ATOM   2548  O   TRP A 385       9.001  52.472  47.145  1.00117.23           O
ATOM   2549  N   LEU A 386      11.243  52.638  46.900  1.00161.25           N
ATOM   2550  CA  LEU A 386      11.448  53.061  48.253  1.00161.25           C
ATOM   2551  CB  LEU A 386      12.890  52.821  48.754  1.00161.25           C
ATOM   2552  CG  LEU A 386      13.191  53.251  50.211  1.00161.25           C
ATOM   2553  CD1 LEU A 386      13.206  54.778  50.399  1.00161.25           C
ATOM   2554  CD2 LEU A 386      12.259  52.536  51.202  1.00161.25           C
ATOM   2555  C   LEU A 386      11.172  54.527  48.295  1.00161.25           C
ATOM   2556  O   LEU A 386      11.627  55.280  47.435  1.00161.25           O
ATOM   2557  N   LEU A 387      10.396  54.972  49.301  1.00316.53           N
ATOM   2558  CA  LEU A 387      10.146  56.374  49.432  1.00316.53           C
ATOM   2559  CB  LEU A 387       8.925  56.856  48.617  1.00316.53           C
ATOM   2560  CG  LEU A 387       8.615  58.369  48.697  1.00316.53           C
ATOM   2561  CD1 LEU A 387       8.058  58.789  50.068  1.00316.53           C
ATOM   2562  CD2 LEU A 387       9.829  59.208  48.266  1.00316.53           C
ATOM   2563  C   LEU A 387       9.881  56.628  50.878  1.00316.53           C
ATOM   2564  O   LEU A 387       9.223  55.836  51.548  1.00316.53           O
ATOM   2565  N   GLY A 388      10.411  57.747  51.403  1.00103.62           N
ATOM   2566  CA  GLY A 388      10.138  58.096  52.764  1.00103.62           C
ATOM   2567  C   GLY A 388      10.591  56.996  53.671  1.00103.62           C
ATOM   2568  O   GLY A 388      11.779  56.848  53.949  1.00103.62           O
ATOM   2569  N   LYS A 389       9.621  56.196  54.154  1.00282.19           N
ATOM   2570  CA  LYS A 389       9.858  55.180  55.138  1.00282.19           C
ATOM   2571  CB  LYS A 389       8.601  54.380  55.521  1.00282.19           C
ATOM   2572  CG  LYS A 389       8.057  53.498  54.394  1.00282.19           C
ATOM   2573  CD  LYS A 389       7.625  54.275  53.149  1.00282.19           C
ATOM   2574  CE  LYS A 389       6.406  55.171  53.378  1.00282.19           C
ATOM   2575  NZ  LYS A 389       6.831  56.457  53.973  1.00282.19           N
ATOM   2576  C   LYS A 389      10.872  54.196  54.659  1.00282.19           C
ATOM   2577  O   LYS A 389      11.048  53.976  53.461  1.00282.19           O
ATOM   2578  N   ASP A 390      11.590  53.604  55.634  1.00123.31           N
ATOM   2579  CA  ASP A 390      12.593  52.611  55.393  1.00123.31           C
ATOM   2580  CB  ASP A 390      13.613  52.508  56.544  1.00123.31           C
ATOM   2581  CG  ASP A 390      14.860  51.780  56.058  1.00123.31           C
ATOM   2582  OD1 ASP A 390      14.929  51.453  54.843  1.00123.31           O
ATOM   2583  OD2 ASP A 390      15.767  51.549  56.901  1.00123.31           O
ATOM   2584  C   ASP A 390      11.881  51.302  55.280  1.00123.31           C
ATOM   2585  O   ASP A 390      10.656  51.241  55.390  1.00123.31           O
ATOM   2586  N   VAL A 391      12.631  50.206  55.040  1.00 54.16           N
ATOM   2587  CA  VAL A 391      12.020  48.921  54.891  1.00 54.16           C
ATOM   2588  CB  VAL A 391      12.313  48.283  53.567  1.00 54.16           C
ATOM   2589  CG1 VAL A 391      11.627  46.913  53.536  1.00 54.16           C
ATOM   2590  CG2 VAL A 391      11.867  49.239  52.447  1.00 54.16           C
ATOM   2591  C   VAL A 391      12.570  48.016  55.951  1.00 54.16           C
ATOM   2592  O   VAL A 391      13.692  48.201  56.418  1.00 54.16           O
ATOM   2593  N   GLN A 392      11.774  47.015  56.364  1.00 61.71           N
ATOM   2594  CA  GLN A 392      12.182  46.113  57.404  1.00 61.71           C
ATOM   2595  CB  GLN A 392      11.134  45.992  58.528  1.00 61.71           C
ATOM   2596  CG  GLN A 392      11.593  45.166  59.730  1.00 61.71           C
ATOM   2597  CD  GLN A 392      10.476  45.179  60.760  1.00 61.71           C
ATOM   2598  OE1 GLN A 392       9.329  44.846  60.465  1.00 61.71           O
ATOM   2599  NE2 GLN A 392      10.821  45.590  62.009  1.00 61.71           N
ATOM   2600  C   GLN A 392      12.392  44.760  56.792  1.00 61.71           C
ATOM   2601  O   GLN A 392      12.228  44.588  55.585  1.00 61.71           O
ATOM   2602  N   CYS A 393      12.818  43.769  57.609  1.00 96.85           N
ATOM   2603  CA  CYS A 393      13.024  42.427  57.133  1.00 96.85           C
ATOM   2604  CB  CYS A 393      14.383  41.814  57.533  1.00 96.85           C
ATOM   2605  SG  CYS A 393      14.524  41.466  59.310  1.00 96.85           S
ATOM   2606  C   CYS A 393      11.933  41.574  57.709  1.00 96.85           C
ATOM   2607  O   CYS A 393      11.352  41.904  58.742  1.00 96.85           O
ATOM   2608  N   THR A 394      11.633  40.435  57.050  1.00 83.36           N
ATOM   2609  CA  THR A 394      10.497  39.648  57.443  1.00 83.36           C
ATOM   2610  CB  THR A 394      10.106  38.657  56.392  1.00 83.36           C
ATOM   2611  OG1 THR A 394       9.974  39.316  55.141  1.00 83.36           O
ATOM   2612  CG2 THR A 394       8.730  38.101  56.774  1.00 83.36           C
ATOM   2613  C   THR A 394      10.789  38.945  58.736  1.00 83.36           C
ATOM   2614  O   THR A 394      11.421  37.890  58.782  1.00 83.36           O
ATOM   2615  N   LYS A 395      10.244  39.511  59.826  1.00 64.85           N
ATOM   2616  CA  LYS A 395      10.511  39.089  61.169  1.00 64.85           C
ATOM   2617  CB  LYS A 395       9.814  39.981  62.208  1.00 64.85           C
ATOM   2618  CG  LYS A 395      10.286  39.735  63.641  1.00 64.85           C
ATOM   2619  CD  LYS A 395       9.896  40.859  64.602  1.00 64.85           C
ATOM   2620  CE  LYS A 395      10.368  40.635  66.039  1.00 64.85           C
ATOM   2621  NZ  LYS A 395       9.950  41.775  66.885  1.00 64.85           N
ATOM   2622  C   LYS A 395      10.067  37.681  61.422  1.00 64.85           C
ATOM   2623  O   LYS A 395      10.735  36.950  62.149  1.00 64.85           O
ATOM   2624  N   ALA A 396       8.894  37.279  60.902  1.00 94.78           N
ATOM   2625  CA  ALA A 396       8.391  35.962  61.193  1.00 94.78           C
ATOM   2626  CB  ALA A 396       6.900  35.806  60.863  1.00 94.78           C
ATOM   2627  C   ALA A 396       9.166  34.848  60.525  1.00 94.78           C
ATOM   2628  O   ALA A 396       9.354  33.795  61.137  1.00 94.78           O
ATOM   2629  N   PRO A 397       9.517  34.986  59.264  1.00187.02           N
ATOM   2630  CA  PRO A 397      10.293  33.948  58.621  1.00187.02           C
ATOM   2631  CD  PRO A 397       8.539  35.539  58.344  1.00187.02           C
ATOM   2632  CB  PRO A 397      10.041  34.085  57.122  1.00187.02           C
ATOM   2633  CG  PRO A 397       8.643  34.717  57.052  1.00187.02           C
ATOM   2634  C   PRO A 397      11.746  33.884  58.961  1.00187.02           C
ATOM   2635  O   PRO A 397      12.296  32.786  59.033  1.00187.02           O
ATOM   2636  N   VAL A 398      12.379  35.049  59.170  1.00 70.12           N
ATOM   2637  CA  VAL A 398      13.778  35.143  59.454  1.00 70.12           C
ATOM   2638  CB  VAL A 398      14.412  36.310  58.741  1.00 70.12           C
ATOM   2639  CG1 VAL A 398      15.890  36.444  59.142  1.00 70.12           C
ATOM   2640  CG2 VAL A 398      14.199  36.113  57.231  1.00 70.12           C
ATOM   2641  C   VAL A 398      13.845  35.398  60.918  1.00 70.12           C
ATOM   2642  O   VAL A 398      12.822  35.649  61.549  1.00 70.12           O
ATOM   2643  N   PRO A 399      14.993  35.282  61.508  1.00 83.32           N
ATOM   2644  CA  PRO A 399      15.062  35.625  62.891  1.00 83.32           C
ATOM   2645  CD  PRO A 399      15.913  34.209  61.179  1.00 83.32           C
ATOM   2646  CB  PRO A 399      16.353  34.994  63.424  1.00 83.32           C
ATOM   2647  CG  PRO A 399      17.057  34.416  62.180  1.00 83.32           C
ATOM   2648  C   PRO A 399      15.004  37.112  62.956  1.00 83.32           C
ATOM   2649  O   PRO A 399      15.136  37.754  61.914  1.00 83.32           O
ATOM   2650  N   ILE A 400      14.745  37.679  64.147  1.00 40.93           N
ATOM   2651  CA  ILE A 400      14.729  39.104  64.256  1.00 40.93           C
ATOM   2652  CB  ILE A 400      14.429  39.578  65.648  1.00 40.93           C
ATOM   2653  CG2 ILE A 400      14.597  41.106  65.679  1.00 40.93           C
ATOM   2654  CG1 ILE A 400      13.034  39.104  66.087  1.00 40.93           C
ATOM   2655  CD1 ILE A 400      12.768  39.296  67.579  1.00 40.93           C
ATOM   2656  C   ILE A 400      16.117  39.533  63.923  1.00 40.93           C
ATOM   2657  O   ILE A 400      16.333  40.495  63.188  1.00 40.93           O
ATOM   2658  N   ASP A 401      17.107  38.813  64.478  1.00 95.54           N
ATOM   2659  CA  ASP A 401      18.471  39.109  64.170  1.00 95.54           C
ATOM   2660  CB  ASP A 401      19.347  39.379  65.405  1.00 95.54           C
ATOM   2661  CG  ASP A 401      18.952  40.739  65.964  1.00 95.54           C
ATOM   2662  OD1 ASP A 401      18.100  41.414  65.327  1.00 95.54           O
ATOM   2663  OD2 ASP A 401      19.496  41.121  67.034  1.00 95.54           O
ATOM   2664  C   ASP A 401      19.023  37.918  63.462  1.00 95.54           C
ATOM   2665  O   ASP A 401      18.599  36.790  63.708  1.00 95.54           O
ATOM   2666  N   ASP A 402      19.943  38.167  62.511  1.00300.16           N
ATOM   2667  CA  ASP A 402      20.601  37.131  61.773  1.00300.16           C
ATOM   2668  CB  ASP A 402      19.725  35.931  61.367  1.00300.16           C
ATOM   2669  CG  ASP A 402      18.704  36.399  60.341  1.00300.16           C
ATOM   2670  OD1 ASP A 402      18.094  37.480  60.555  1.00300.16           O
ATOM   2671  OD2 ASP A 402      18.518  35.671  59.329  1.00300.16           O
ATOM   2672  C   ASP A 402      21.039  37.767  60.504  1.00300.16           C
ATOM   2673  O   ASP A 402      20.778  38.945  60.266  1.00300.16           O
ATOM   2674  N   ASN A 403      21.724  36.992  59.650  1.00 99.18           N
ATOM   2675  CA  ASN A 403      22.179  37.532  58.410  1.00 99.18           C
ATOM   2676  CB  ASN A 403      23.167  36.618  57.666  1.00 99.18           C
ATOM   2677  CG  ASN A 403      24.444  36.540  58.491  1.00 99.18           C
ATOM   2678  OD1 ASN A 403      24.896  37.535  59.058  1.00 99.18           O
ATOM   2679  ND2 ASN A 403      25.043  35.322  58.568  1.00 99.18           N
ATOM   2680  C   ASN A 403      20.988  37.726  57.528  1.00 99.18           C
ATOM   2681  O   ASN A 403      19.903  37.209  57.788  1.00 99.18           O
ATOM   2682  N   PHE A 404      21.186  38.524  56.463  1.00226.20           N
ATOM   2683  CA  PHE A 404      20.194  38.815  55.472  1.00226.20           C
ATOM   2684  CB  PHE A 404      19.517  37.548  54.921  1.00226.20           C
ATOM   2685  CG  PHE A 404      20.550  36.781  54.169  1.00226.20           C
ATOM   2686  CD1 PHE A 404      21.465  36.001  54.839  1.00226.20           C
ATOM   2687  CD2 PHE A 404      20.601  36.836  52.795  1.00226.20           C
ATOM   2688  CE1 PHE A 404      22.419  35.291  54.149  1.00226.20           C
ATOM   2689  CE2 PHE A 404      21.553  36.127  52.100  1.00226.20           C
ATOM   2690  CZ  PHE A 404      22.465  35.354  52.778  1.00226.20           C
ATOM   2691  C   PHE A 404      19.131  39.699  56.038  1.00226.20           C
ATOM   2692  O   PHE A 404      18.159  40.006  55.353  1.00226.20           O
ATOM   2693  N   CYS A 405      19.294  40.169  57.288  1.00187.04           N
ATOM   2694  CA  CYS A 405      18.334  41.104  57.800  1.00187.04           C
ATOM   2695  CB  CYS A 405      17.433  40.556  58.923  1.00187.04           C
ATOM   2696  SG  CYS A 405      16.471  41.870  59.739  1.00187.04           S
ATOM   2697  C   CYS A 405      19.106  42.243  58.371  1.00187.04           C
ATOM   2698  O   CYS A 405      19.889  42.063  59.301  1.00187.04           O
ATOM   2699  N   GLY A 406      18.919  43.458  57.826  1.00 60.83           N
ATOM   2700  CA  GLY A 406      19.635  44.551  58.408  1.00 60.83           C
ATOM   2701  C   GLY A 406      20.569  45.125  57.395  1.00 60.83           C
ATOM   2702  O   GLY A 406      20.215  45.346  56.238  1.00 60.83           O
ATOM   2703  N   LEU A 407      21.809  45.380  57.847  1.00139.73           N
ATOM   2704  CA  LEU A 407      22.841  45.997  57.072  1.00139.73           C
ATOM   2705  CB  LEU A 407      24.120  46.238  57.900  1.00139.73           C
ATOM   2706  CG  LEU A 407      25.215  47.070  57.199  1.00139.73           C
ATOM   2707  CD1 LEU A 407      25.852  46.323  56.016  1.00139.73           C
ATOM   2708  CD2 LEU A 407      24.688  48.462  56.816  1.00139.73           C
ATOM   2709  C   LEU A 407      23.172  45.104  55.920  1.00139.73           C
ATOM   2710  O   LEU A 407      23.485  45.594  54.836  1.00139.73           O
ATOM   2711  N   ASP A 408      23.097  43.772  56.130  1.00153.96           N
ATOM   2712  CA  ASP A 408      23.460  42.807  55.127  1.00153.96           C
ATOM   2713  CB  ASP A 408      23.056  41.366  55.487  1.00153.96           C
ATOM   2714  CG  ASP A 408      23.886  40.911  56.679  1.00153.96           C
ATOM   2715  OD1 ASP A 408      24.854  41.632  57.039  1.00153.96           O
ATOM   2716  OD2 ASP A 408      23.556  39.837  57.250  1.00153.96           O
ATOM   2717  C   ASP A 408      22.766  43.154  53.850  1.00153.96           C
ATOM   2718  O   ASP A 408      21.558  43.385  53.818  1.00153.96           O
ATOM   2719  N   ILE A 409      23.552  43.217  52.757  1.00163.21           N
ATOM   2720  CA  ILE A 409      23.046  43.600  51.474  1.00163.21           C
ATOM   2721  CB  ILE A 409      23.604  44.934  51.045  1.00163.21           C
ATOM   2722  CG2 ILE A 409      25.071  44.697  50.648  1.00163.21           C
ATOM   2723  CG1 ILE A 409      22.770  45.627  49.949  1.00163.21           C
ATOM   2724  CD1 ILE A 409      22.831  44.982  48.567  1.00163.21           C
ATOM   2725  C   ILE A 409      23.509  42.553  50.511  1.00163.21           C
ATOM   2726  O   ILE A 409      24.550  41.932  50.715  1.00163.21           O
ATOM   2727  N   ASN A 410      22.729  42.308  49.441  1.00206.87           N
ATOM   2728  CA  ASN A 410      23.129  41.325  48.480  1.00206.87           C
ATOM   2729  CB  ASN A 410      22.089  41.061  47.374  1.00206.87           C
ATOM   2730  CG  ASN A 410      21.858  42.345  46.589  1.00206.87           C
ATOM   2731  OD1 ASN A 410      21.254  43.294  47.086  1.00206.87           O
ATOM   2732  ND2 ASN A 410      22.347  42.376  45.320  1.00206.87           N
ATOM   2733  C   ASN A 410      24.389  41.809  47.840  1.00206.87           C
ATOM   2734  O   ASN A 410      24.679  43.004  47.831  1.00206.87           O
ATOM   2735  N   GLN A 411      25.185  40.866  47.302  1.00233.09           N
ATOM   2736  CA  GLN A 411      26.451  41.192  46.715  1.00233.09           C
ATOM   2737  CB  GLN A 411      27.334  39.970  46.404  1.00233.09           C
ATOM   2738  CG  GLN A 411      27.843  39.246  47.652  1.00233.09           C
ATOM   2739  CD  GLN A 411      26.682  38.480  48.268  1.00233.09           C
ATOM   2740  OE1 GLN A 411      26.294  38.728  49.408  1.00233.09           O
ATOM   2741  NE2 GLN A 411      26.113  37.517  47.495  1.00233.09           N
ATOM   2742  C   GLN A 411      26.226  41.926  45.436  1.00233.09           C
ATOM   2743  O   GLN A 411      25.122  42.007  44.900  1.00233.09           O
ATOM   2744  N   PRO A 412      27.305  42.498  44.982  1.00245.78           N
ATOM   2745  CA  PRO A 412      27.302  43.262  43.767  1.00245.78           C
ATOM   2746  CD  PRO A 412      28.345  42.936  45.898  1.00245.78           C
ATOM   2747  CB  PRO A 412      28.651  43.977  43.725  1.00245.78           C
ATOM   2748  CG  PRO A 412      29.023  44.133  45.211  1.00245.78           C
ATOM   2749  C   PRO A 412      27.032  42.403  42.579  1.00245.78           C
ATOM   2750  O   PRO A 412      26.725  42.945  41.519  1.00245.78           O
ATOM   2751  N   LEU A 413      27.149  41.070  42.716  1.00231.64           N
ATOM   2752  CA  LEU A 413      26.894  40.237  41.581  1.00231.64           C
ATOM   2753  CB  LEU A 413      27.097  38.737  41.857  1.00231.64           C
ATOM   2754  CG  LEU A 413      28.550  38.373  42.214  1.00231.64           C
ATOM   2755  CD1 LEU A 413      28.988  39.041  43.527  1.00231.64           C
ATOM   2756  CD2 LEU A 413      28.761  36.850  42.220  1.00231.64           C
ATOM   2757  C   LEU A 413      25.465  40.452  41.217  1.00231.64           C
ATOM   2758  O   LEU A 413      24.617  40.654  42.085  1.00231.64           O
ATOM   2759  N   GLY A 414      25.163  40.437  39.905  1.00135.34           N
ATOM   2760  CA  GLY A 414      23.816  40.693  39.497  1.00135.34           C
ATOM   2761  C   GLY A 414      23.396  39.616  38.556  1.00135.34           C
ATOM   2762  O   GLY A 414      24.199  38.793  38.121  1.00135.34           O
ATOM   2763  N   GLY A 415      22.093  39.613  38.221  1.00 68.21           N
ATOM   2764  CA  GLY A 415      21.530  38.632  37.346  1.00 68.21           C
ATOM   2765  C   GLY A 415      20.063  38.674  37.602  1.00 68.21           C
ATOM   2766  O   GLY A 415      19.555  39.649  38.155  1.00 68.21           O
ATOM   2767  N   SER A 416      19.331  37.617  37.207  1.00155.04           N
ATOM   2768  CA  SER A 416      17.929  37.640  37.489  1.00155.04           C
ATOM   2769  CB  SER A 416      17.162  36.420  36.952  1.00155.04           C
ATOM   2770  OG  SER A 416      17.181  36.423  35.532  1.00155.04           O
ATOM   2771  C   SER A 416      17.838  37.635  38.975  1.00155.04           C
ATOM   2772  O   SER A 416      18.777  37.219  39.649  1.00155.04           O
ATOM   2773  N   THR A 417      16.712  38.121  39.531  1.00220.93           N
ATOM   2774  CA  THR A 417      16.630  38.196  40.959  1.00220.93           C
ATOM   2775  CB  THR A 417      15.985  39.457  41.454  1.00220.93           C
ATOM   2776  OG1 THR A 417      14.643  39.534  40.996  1.00220.93           O
ATOM   2777  CG2 THR A 417      16.793  40.658  40.935  1.00220.93           C
ATOM   2778  C   THR A 417      15.815  37.051  41.456  1.00220.93           C
ATOM   2779  O   THR A 417      14.651  36.865  41.105  1.00220.93           O
ATOM   2780  N   PRO A 418      16.473  36.260  42.252  1.00 78.52           N
ATOM   2781  CA  PRO A 418      15.845  35.134  42.881  1.00 78.52           C
ATOM   2782  CD  PRO A 418      17.899  36.052  42.066  1.00 78.52           C
ATOM   2783  CB  PRO A 418      16.958  34.118  43.152  1.00 78.52           C
ATOM   2784  CG  PRO A 418      18.258  34.932  43.050  1.00 78.52           C
ATOM   2785  C   PRO A 418      15.180  35.605  44.129  1.00 78.52           C
ATOM   2786  O   PRO A 418      15.429  36.735  44.545  1.00 78.52           O
ATOM   2787  N   VAL A 419      14.321  34.763  44.731  1.00139.16           N
ATOM   2788  CA  VAL A 419      13.726  35.118  45.976  1.00139.16           C
ATOM   2789  CB  VAL A 419      12.584  34.201  46.306  1.00139.16           C
ATOM   2790  CG1 VAL A 419      13.052  32.741  46.137  1.00139.16           C
ATOM   2791  CG2 VAL A 419      12.046  34.537  47.711  1.00139.16           C
ATOM   2792  C   VAL A 419      14.781  34.941  47.014  1.00139.16           C
ATOM   2793  O   VAL A 419      14.732  34.039  47.849  1.00139.16           O
ATOM   2794  N   GLU A 420      15.798  35.812  46.970  1.00128.57           N
ATOM   2795  CA  GLU A 420      16.834  35.701  47.941  1.00128.57           C
ATOM   2796  CB  GLU A 420      18.098  36.488  47.563  1.00128.57           C
ATOM   2797  CG  GLU A 420      19.310  36.127  48.424  1.00128.57           C
ATOM   2798  CD  GLU A 420      19.713  34.691  48.103  1.00128.57           C
ATOM   2799  OE1 GLU A 420      18.905  33.968  47.460  1.00128.57           O
ATOM   2800  OE2 GLU A 420      20.841  34.298  48.503  1.00128.57           O
ATOM   2801  C   GLU A 420      16.338  36.194  49.262  1.00128.57           C
ATOM   2802  O   GLU A 420      16.547  35.551  50.289  1.00128.57           O
ATOM   2803  N   GLY A 421      15.617  37.335  49.269  1.00 50.12           N
ATOM   2804  CA  GLY A 421      15.242  37.893  50.537  1.00 50.12           C
ATOM   2805  C   GLY A 421      13.781  38.208  50.554  1.00 50.12           C
ATOM   2806  O   GLY A 421      13.145  38.366  49.513  1.00 50.12           O
ATOM   2807  N   LEU A 422      13.222  38.309  51.779  1.00 70.65           N
ATOM   2808  CA  LEU A 422      11.831  38.592  51.979  1.00 70.65           C
ATOM   2809  CB  LEU A 422      11.138  37.533  52.850  1.00 70.65           C
ATOM   2810  CG  LEU A 422      11.229  36.113  52.258  1.00 70.65           C
ATOM   2811  CD1 LEU A 422      10.481  35.089  53.125  1.00 70.65           C
ATOM   2812  CD2 LEU A 422      10.794  36.089  50.787  1.00 70.65           C
ATOM   2813  C   LEU A 422      11.758  39.896  52.712  1.00 70.65           C
ATOM   2814  O   LEU A 422      12.398  40.068  53.750  1.00 70.65           O
ATOM   2815  N   THR A 423      10.952  40.857  52.216  1.00133.67           N
ATOM   2816  CA  THR A 423      11.025  42.132  52.865  1.00133.67           C
ATOM   2817  CB  THR A 423      11.647  43.162  51.974  1.00133.67           C
ATOM   2818  OG1 THR A 423      12.046  44.289  52.729  1.00133.67           O
ATOM   2819  CG2 THR A 423      10.642  43.571  50.895  1.00133.67           C
ATOM   2820  C   THR A 423       9.675  42.602  53.327  1.00133.67           C
ATOM   2821  O   THR A 423       8.664  42.434  52.646  1.00133.67           O
ATOM   2822  N   LEU A 424       9.644  43.221  54.530  1.00113.26           N
ATOM   2823  CA  LEU A 424       8.432  43.712  55.133  1.00113.26           C
ATOM   2824  CB  LEU A 424       8.296  43.320  56.616  1.00113.26           C
ATOM   2825  CG  LEU A 424       6.965  43.745  57.264  1.00113.26           C
ATOM   2826  CD1 LEU A 424       5.775  43.001  56.634  1.00113.26           C
ATOM   2827  CD2 LEU A 424       7.019  43.595  58.794  1.00113.26           C
ATOM   2828  C   LEU A 424       8.432  45.216  55.054  1.00113.26           C
ATOM   2829  O   LEU A 424       9.484  45.833  54.898  1.00113.26           O
ATOM   2830  N   TYR A 425       7.238  45.849  55.155  1.00148.45           N
ATOM   2831  CA  TYR A 425       7.114  47.286  55.061  1.00148.45           C
ATOM   2832  CB  TYR A 425       6.279  47.782  53.865  1.00148.45           C
ATOM   2833  CG  TYR A 425       7.178  47.882  52.683  1.00148.45           C
ATOM   2834  CD1 TYR A 425       7.706  46.766  52.077  1.00148.45           C
ATOM   2835  CD2 TYR A 425       7.476  49.124  52.170  1.00148.45           C
ATOM   2836  CE1 TYR A 425       8.533  46.895  50.987  1.00148.45           C
ATOM   2837  CE2 TYR A 425       8.302  49.257  51.080  1.00148.45           C
ATOM   2838  CZ  TYR A 425       8.834  48.139  50.487  1.00148.45           C
ATOM   2839  OH  TYR A 425       9.683  48.266  49.368  1.00148.45           O
ATOM   2840  C   TYR A 425       6.511  47.881  56.302  1.00148.45           C
ATOM   2841  O   TYR A 425       5.808  47.219  57.062  1.00148.45           O
ATOM   2842  N   THR A 426       6.852  49.169  56.538  1.00 87.60           N
ATOM   2843  CA  THR A 426       6.487  49.991  57.665  1.00 87.60           C
ATOM   2844  CB  THR A 426       7.304  51.250  57.725  1.00 87.60           C
ATOM   2845  OG1 THR A 426       7.087  52.031  56.559  1.00 87.60           O
ATOM   2846  CG2 THR A 426       8.789  50.869  57.836  1.00 87.60           C
ATOM   2847  C   THR A 426       5.031  50.412  57.727  1.00 87.60           C
ATOM   2848  O   THR A 426       4.448  50.376  58.809  1.00 87.60           O
ATOM   2849  N   THR A 427       4.399  50.831  56.602  1.00172.91           N
ATOM   2850  CA  THR A 427       3.047  51.377  56.620  1.00172.91           C
ATOM   2851  CB  THR A 427       2.745  52.181  55.388  1.00172.91           C
ATOM   2852  OG1 THR A 427       3.712  53.210  55.247  1.00172.91           O
ATOM   2853  CG2 THR A 427       1.352  52.817  55.510  1.00172.91           C
ATOM   2854  C   THR A 427       2.058  50.242  56.699  1.00172.91           C
ATOM   2855  O   THR A 427       2.480  49.100  56.541  1.00172.91           O
ATOM   2856  N   SER A 428       0.728  50.479  56.952  1.00215.50           N
ATOM   2857  CA  SER A 428      -0.046  49.263  57.087  1.00215.50           C
ATOM   2858  CB  SER A 428       0.328  48.512  58.375  1.00215.50           C
ATOM   2859  OG  SER A 428      -0.024  49.286  59.512  1.00215.50           O
ATOM   2860  C   SER A 428      -1.584  49.315  57.152  1.00215.50           C
ATOM   2861  O   SER A 428      -2.140  50.401  57.313  1.00215.50           O
ATOM   2862  N   ARG A 429      -2.292  48.110  56.971  1.00437.85           N
ATOM   2863  CA  ARG A 429      -3.742  47.793  57.208  1.00437.85           C
ATOM   2864  CB  ARG A 429      -4.560  49.012  57.746  1.00437.85           C
ATOM   2865  CG  ARG A 429      -6.104  49.029  57.649  1.00437.85           C
ATOM   2866  CD  ARG A 429      -6.861  48.911  56.286  1.00437.85           C
ATOM   2867  NE  ARG A 429      -6.196  49.652  55.192  1.00437.85           N
ATOM   2868  CZ  ARG A 429      -6.073  49.199  53.905  1.00437.85           C
ATOM   2869  NH1 ARG A 429      -6.437  47.940  53.530  1.00437.85           N
ATOM   2870  NH2 ARG A 429      -5.833  50.077  52.900  1.00437.85           N
ATOM   2871  C   ARG A 429      -4.587  47.125  56.073  1.00437.85           C
ATOM   2872  O   ARG A 429      -4.264  47.271  54.893  1.00437.85           O
ATOM   2873  N   ASP A 430      -5.728  46.381  56.423  1.00245.40           N
ATOM   2874  CA  ASP A 430      -6.801  45.919  55.493  1.00245.40           C
ATOM   2875  CB  ASP A 430      -6.692  44.548  54.789  1.00245.40           C
ATOM   2876  CG  ASP A 430      -5.460  44.558  53.897  1.00245.40           C
ATOM   2877  OD1 ASP A 430      -5.214  45.596  53.228  1.00245.40           O
ATOM   2878  OD2 ASP A 430      -4.737  43.526  53.885  1.00245.40           O
ATOM   2879  C   ASP A 430      -8.319  46.062  55.978  1.00245.40           C
ATOM   2880  O   ASP A 430      -8.581  46.864  56.868  1.00245.40           O
ATOM   2881  N   ARG A 431      -9.347  45.278  55.404  1.00473.03           N
ATOM   2882  CA  ARG A 431     -10.878  45.379  55.364  1.00473.03           C
ATOM   2883  CB  ARG A 431     -11.193  45.721  53.923  1.00473.03           C
ATOM   2884  CG  ARG A 431     -10.353  46.788  53.286  1.00473.03           C
ATOM   2885  CD  ARG A 431      -8.939  46.363  52.869  1.00473.03           C
ATOM   2886  NE  ARG A 431      -8.497  47.220  51.740  1.00473.03           N
ATOM   2887  CZ  ARG A 431      -7.779  46.626  50.747  1.00473.03           C
ATOM   2888  NH1 ARG A 431      -7.452  45.305  50.861  1.00473.03           N
ATOM   2889  NH2 ARG A 431      -7.395  47.332  49.644  1.00473.03           N
ATOM   2890  C   ARG A 431     -12.028  44.162  55.580  1.00473.03           C
ATOM   2891  O   ARG A 431     -11.694  43.187  54.907  1.00473.03           O
ATOM   2892  N   MET A 432     -13.370  44.195  56.325  1.00501.86           N
ATOM   2893  CA  MET A 432     -14.763  43.589  56.827  1.00501.86           C
ATOM   2894  CB  MET A 432     -15.617  44.778  57.352  1.00501.86           C
ATOM   2895  CG  MET A 432     -16.991  44.497  57.968  1.00501.86           C
ATOM   2896  SD  MET A 432     -16.964  43.636  59.565  1.00501.86           S
ATOM   2897  CE  MET A 432     -18.761  43.367  59.594  1.00501.86           C
ATOM   2898  C   MET A 432     -15.683  42.646  55.998  1.00501.86           C
ATOM   2899  O   MET A 432     -15.496  42.494  54.816  1.00501.86           O
ATOM   2900  N   THR A 433     -16.809  42.080  56.579  1.00160.24           N
ATOM   2901  CA  THR A 433     -17.494  40.847  56.229  1.00160.24           C
ATOM   2902  CB  THR A 433     -18.756  40.637  57.014  1.00160.24           C
ATOM   2903  OG1 THR A 433     -19.657  41.711  56.812  1.00160.24           O
ATOM   2904  CG2 THR A 433     -18.386  40.535  58.504  1.00160.24           C
ATOM   2905  C   THR A 433     -17.749  40.520  54.782  1.00160.24           C
ATOM   2906  O   THR A 433     -17.315  39.446  54.368  1.00160.24           O
ATOM   2907  N   SER A 434     -18.435  41.311  53.937  1.00130.57           N
ATOM   2908  CA  SER A 434     -18.485  40.707  52.628  1.00130.57           C
ATOM   2909  CB  SER A 434     -19.684  39.778  52.395  1.00130.57           C
ATOM   2910  OG  SER A 434     -20.827  40.555  52.073  1.00130.57           O
ATOM   2911  C   SER A 434     -18.607  41.750  51.569  1.00130.57           C
ATOM   2912  O   SER A 434     -19.409  42.675  51.683  1.00130.57           O
ATOM   2913  N   VAL A 435     -17.824  41.592  50.481  1.00125.72           N
ATOM   2914  CA  VAL A 435     -17.911  42.515  49.390  1.00125.72           C
ATOM   2915  CB  VAL A 435     -16.839  43.569  49.406  1.00125.72           C
ATOM   2916  CG1 VAL A 435     -15.467  42.887  49.261  1.00125.72           C
ATOM   2917  CG2 VAL A 435     -17.143  44.588  48.294  1.00125.72           C
ATOM   2918  C   VAL A 435     -17.766  41.746  48.112  1.00125.72           C
ATOM   2919  O   VAL A 435     -17.054  40.743  48.053  1.00125.72           O
ATOM   2920  N   ALA A 436     -18.472  42.209  47.058  1.00 81.55           N
ATOM   2921  CA  ALA A 436     -18.422  41.637  45.744  1.00 81.55           C
ATOM   2922  CB  ALA A 436     -19.536  40.611  45.472  1.00 81.55           C
ATOM   2923  C   ALA A 436     -18.654  42.795  44.830  1.00 81.55           C
ATOM   2924  O   ALA A 436     -19.187  43.815  45.265  1.00 81.55           O
ATOM   2925  N   SER A 437     -18.254  42.696  43.545  1.00136.80           N
ATOM   2926  CA  SER A 437     -18.431  43.870  42.744  1.00136.80           C
ATOM   2927  CB  SER A 437     -17.210  44.805  42.814  1.00136.80           C
ATOM   2928  OG  SER A 437     -17.510  46.061  42.231  1.00136.80           O
ATOM   2929  C   SER A 437     -18.662  43.504  41.308  1.00136.80           C
ATOM   2930  O   SER A 437     -18.129  42.516  40.805  1.00136.80           O
ATOM   2931  N   TYR A 438     -19.511  44.289  40.610  1.00123.07           N
ATOM   2932  CA  TYR A 438     -19.708  44.027  39.217  1.00123.07           C
ATOM   2933  CB  TYR A 438     -20.816  42.993  38.928  1.00123.07           C
ATOM   2934  CG  TYR A 438     -22.134  43.579  39.286  1.00123.07           C
ATOM   2935  CD1 TYR A 438     -22.579  43.575  40.587  1.00123.07           C
ATOM   2936  CD2 TYR A 438     -22.918  44.141  38.307  1.00123.07           C
ATOM   2937  CE1 TYR A 438     -23.798  44.126  40.903  1.00123.07           C
ATOM   2938  CE2 TYR A 438     -24.135  44.691  38.616  1.00123.07           C
ATOM   2939  CZ  TYR A 438     -24.572  44.683  39.914  1.00123.07           C
ATOM   2940  OH  TYR A 438     -25.820  45.253  40.219  1.00123.07           O
ATOM   2941  C   TYR A 438     -20.032  45.315  38.532  1.00123.07           C
ATOM   2942  O   TYR A 438     -20.420  46.291  39.172  1.00123.07           O
ATOM   2943  N   VAL A 439     -19.862  45.357  37.195  1.00135.79           N
ATOM   2944  CA  VAL A 439     -20.160  46.573  36.508  1.00135.79           C
ATOM   2945  CB  VAL A 439     -19.087  47.028  35.559  1.00135.79           C
ATOM   2946  CG1 VAL A 439     -18.964  46.006  34.417  1.00135.79           C
ATOM   2947  CG2 VAL A 439     -19.428  48.453  35.088  1.00135.79           C
ATOM   2948  C   VAL A 439     -21.407  46.368  35.722  1.00135.79           C
ATOM   2949  O   VAL A 439     -21.632  45.310  35.135  1.00135.79           O
ATOM   2950  N   TYR A 440     -22.285  47.384  35.781  1.00198.59           N
ATOM   2951  CA  TYR A 440     -23.490  47.447  35.020  1.00198.59           C
ATOM   2952  CB  TYR A 440     -24.727  47.479  35.941  1.00198.59           C
ATOM   2953  CG  TYR A 440     -25.949  47.864  35.182  1.00198.59           C
ATOM   2954  CD1 TYR A 440     -26.493  47.034  34.230  1.00198.59           C
ATOM   2955  CD2 TYR A 440     -26.575  49.057  35.466  1.00198.59           C
ATOM   2956  CE1 TYR A 440     -27.628  47.407  33.549  1.00198.59           C
ATOM   2957  CE2 TYR A 440     -27.710  49.434  34.788  1.00198.59           C
ATOM   2958  CZ  TYR A 440     -28.236  48.608  33.824  1.00198.59           C
ATOM   2959  OH  TYR A 440     -29.401  48.988  33.124  1.00198.59           O
ATOM   2960  C   TYR A 440     -23.389  48.731  34.260  1.00198.59           C
ATOM   2961  O   TYR A 440     -23.694  49.801  34.786  1.00198.59           O
ATOM   2962  N   ASN A 441     -22.908  48.637  33.005  1.00202.62           N
ATOM   2963  CA  ASN A 441     -22.768  49.744  32.100  1.00202.62           C
ATOM   2964  CB  ASN A 441     -24.033  50.057  31.274  1.00202.62           C
ATOM   2965  CG  ASN A 441     -25.177  50.381  32.219  1.00202.62           C
ATOM   2966  OD1 ASN A 441     -25.667  49.498  32.919  1.00202.62           O
ATOM   2967  ND2 ASN A 441     -25.620  51.667  32.238  1.00202.62           N
ATOM   2968  C   ASN A 441     -22.282  51.000  32.773  1.00202.62           C
ATOM   2969  O   ASN A 441     -22.958  52.020  32.794  1.00202.62           O
ATOM   2970  N   GLY A 442     -21.093  51.008  33.376  1.00231.10           N
ATOM   2971  CA  GLY A 442     -20.667  52.284  33.883  1.00231.10           C
ATOM   2972  C   GLY A 442     -21.011  52.388  35.333  1.00231.10           C
ATOM   2973  O   GLY A 442     -20.428  53.187  36.066  1.00231.10           O
ATOM   2974  N   TYR A 443     -21.978  51.580  35.794  1.00150.17           N
ATOM   2975  CA  TYR A 443     -22.304  51.633  37.182  1.00150.17           C
ATOM   2976  CB  TYR A 443     -23.790  51.384  37.493  1.00150.17           C
ATOM   2977  CG  TYR A 443     -24.551  52.531  36.923  1.00150.17           C
ATOM   2978  CD1 TYR A 443     -24.980  52.509  35.616  1.00150.17           C
ATOM   2979  CD2 TYR A 443     -24.829  53.634  37.697  1.00150.17           C
ATOM   2980  CE1 TYR A 443     -25.679  53.571  35.091  1.00150.17           C
ATOM   2981  CE2 TYR A 443     -25.527  54.698  37.178  1.00150.17           C
ATOM   2982  CZ  TYR A 443     -25.954  54.667  35.872  1.00150.17           C
ATOM   2983  OH  TYR A 443     -26.670  55.758  35.336  1.00150.17           O
ATOM   2984  C   TYR A 443     -21.509  50.555  37.830  1.00150.17           C
ATOM   2985  O   TYR A 443     -21.351  49.473  37.271  1.00150.17           O
ATOM   2986  N   SER A 444     -20.928  50.843  39.006  1.00 92.57           N
ATOM   2987  CA  SER A 444     -20.178  49.829  39.685  1.00 92.57           C
ATOM   2988  CB  SER A 444     -18.854  50.334  40.283  1.00 92.57           C
ATOM   2989  OG  SER A 444     -17.980  50.755  39.245  1.00 92.57           O
ATOM   2990  C   SER A 444     -21.029  49.375  40.823  1.00 92.57           C
ATOM   2991  O   SER A 444     -21.480  50.172  41.652  1.00 92.57           O
ATOM   2992  N   VAL A 445     -21.285  48.056  40.895  1.00 96.62           N
ATOM   2993  CA  VAL A 445     -22.135  47.674  41.968  1.00 96.62           C
ATOM   2994  CB  VAL A 445     -23.409  47.025  41.515  1.00 96.62           C
ATOM   2995  CG1 VAL A 445     -24.210  46.589  42.753  1.00 96.62           C
ATOM   2996  CG2 VAL A 445     -24.156  48.018  40.607  1.00 96.62           C
ATOM   2997  C   VAL A 445     -21.436  46.724  42.881  1.00 96.62           C
ATOM   2998  O   VAL A 445     -20.989  45.648  42.486  1.00 96.62           O
ATOM   2999  N   VAL A 446     -21.334  47.121  44.159  1.00185.97           N
ATOM   3000  CA  VAL A 446     -20.773  46.257  45.141  1.00185.97           C
ATOM   3001  CB  VAL A 446     -19.981  46.934  46.215  1.00185.97           C
ATOM   3002  CG1 VAL A 446     -18.772  47.625  45.564  1.00185.97           C
ATOM   3003  CG2 VAL A 446     -20.927  47.844  47.016  1.00185.97           C
ATOM   3004  C   VAL A 446     -21.920  45.597  45.794  1.00185.97           C
ATOM   3005  O   VAL A 446     -23.031  46.126  45.854  1.00185.97           O
ATOM   3006  N   PHE A 447     -21.687  44.357  46.221  1.00188.74           N
ATOM   3007  CA  PHE A 447     -22.679  43.738  47.021  1.00188.74           C
ATOM   3008  CB  PHE A 447     -22.855  42.230  46.752  1.00188.74           C
ATOM   3009  CG  PHE A 447     -23.284  41.977  45.347  1.00188.74           C
ATOM   3010  CD1 PHE A 447     -22.353  41.886  44.337  1.00188.74           C
ATOM   3011  CD2 PHE A 447     -24.614  41.809  45.043  1.00188.74           C
ATOM   3012  CE1 PHE A 447     -22.746  41.644  43.041  1.00188.74           C
ATOM   3013  CE2 PHE A 447     -25.012  41.567  43.750  1.00188.74           C
ATOM   3014  CZ  PHE A 447     -24.078  41.484  42.746  1.00188.74           C
ATOM   3015  C   PHE A 447     -22.054  43.781  48.376  1.00188.74           C
ATOM   3016  O   PHE A 447     -20.977  43.221  48.570  1.00188.74           O
ATOM   3017  N   VAL A 448     -22.695  44.436  49.358  1.00105.80           N
ATOM   3018  CA  VAL A 448     -22.037  44.521  50.635  1.00105.80           C
ATOM   3019  CB  VAL A 448     -21.996  45.911  51.201  1.00105.80           C
ATOM   3020  CG1 VAL A 448     -21.378  45.847  52.608  1.00105.80           C
ATOM   3021  CG2 VAL A 448     -21.235  46.821  50.222  1.00105.80           C
ATOM   3022  C   VAL A 448     -22.778  43.684  51.607  1.00105.80           C
ATOM   3023  O   VAL A 448     -24.000  43.628  51.557  1.00105.80           O
ATOM   3024  N   GLY A 449     -22.044  43.017  52.518  1.00102.46           N
ATOM   3025  CA  GLY A 449     -22.643  42.145  53.483  1.00102.46           C
ATOM   3026  C   GLY A 449     -22.055  42.446  54.816  1.00102.46           C
ATOM   3027  O   GLY A 449     -20.925  42.927  54.944  1.00102.46           O
ATOM   3028  N   THR A 450     -22.834  42.125  55.862  1.00173.01           N
ATOM   3029  CA  THR A 450     -22.381  42.474  57.162  1.00173.01           C
ATOM   3030  CB  THR A 450     -23.102  43.678  57.691  1.00173.01           C
ATOM   3031  OG1 THR A 450     -22.406  44.218  58.799  1.00173.01           O
ATOM   3032  CG2 THR A 450     -24.529  43.275  58.090  1.00173.01           C
ATOM   3033  C   THR A 450     -22.608  41.316  58.066  1.00173.01           C
ATOM   3034  O   THR A 450     -23.208  40.321  57.672  1.00173.01           O
ATOM   3035  N   LYS A 451     -22.076  41.403  59.296  1.00123.40           N
ATOM   3036  CA  LYS A 451     -22.244  40.373  60.274  1.00123.40           C
ATOM   3037  CB  LYS A 451     -21.449  40.626  61.566  1.00123.40           C
ATOM   3038  CG  LYS A 451     -21.636  39.519  62.605  1.00123.40           C
ATOM   3039  CD  LYS A 451     -20.641  39.582  63.764  1.00123.40           C
ATOM   3040  CE  LYS A 451     -20.854  38.476  64.799  1.00123.40           C
ATOM   3041  NZ  LYS A 451     -22.187  38.626  65.424  1.00123.40           N
ATOM   3042  C   LYS A 451     -23.689  40.327  60.639  1.00123.40           C
ATOM   3043  O   LYS A 451     -24.219  39.263  60.947  1.00123.40           O
ATOM   3044  N   SER A 452     -24.345  41.503  60.630  1.00 91.20           N
ATOM   3045  CA  SER A 452     -25.729  41.650  60.988  1.00 91.20           C
ATOM   3046  CB  SER A 452     -26.175  43.121  61.045  1.00 91.20           C
ATOM   3047  OG  SER A 452     -27.547  43.198  61.404  1.00 91.20           O
ATOM   3048  C   SER A 452     -26.581  40.963  59.972  1.00 91.20           C
ATOM   3049  O   SER A 452     -27.707  40.575  60.277  1.00 91.20           O
ATOM   3050  N   GLY A 453     -26.070  40.774  58.739  1.00 58.99           N
ATOM   3051  CA  GLY A 453     -26.865  40.127  57.733  1.00 58.99           C
ATOM   3052  C   GLY A 453     -27.380  41.134  56.736  1.00 58.99           C
ATOM   3053  O   GLY A 453     -28.115  40.770  55.822  1.00 58.99           O
ATOM   3054  N   LYS A 454     -27.008  42.424  56.867  1.00 96.61           N
ATOM   3055  CA  LYS A 454     -27.510  43.453  55.982  1.00 96.61           C
ATOM   3056  CB  LYS A 454     -27.495  44.856  56.613  1.00 96.61           C
ATOM   3057  CG  LYS A 454     -28.494  45.013  57.761  1.00 96.61           C
ATOM   3058  CD  LYS A 454     -28.282  46.276  58.598  1.00 96.61           C
ATOM   3059  CE  LYS A 454     -29.296  46.431  59.733  1.00 96.61           C
ATOM   3060  NZ  LYS A 454     -29.111  45.351  60.727  1.00 96.61           N
ATOM   3061  C   LYS A 454     -26.719  43.528  54.696  1.00 96.61           C
ATOM   3062  O   LYS A 454     -25.580  43.069  54.628  1.00 96.61           O
ATOM   3063  N   LEU A 455     -27.346  44.117  53.639  1.00173.60           N
ATOM   3064  CA  LEU A 455     -26.803  44.291  52.295  1.00173.60           C
ATOM   3065  CB  LEU A 455     -27.674  43.567  51.240  1.00173.60           C
ATOM   3066  CG  LEU A 455     -27.267  43.707  49.752  1.00173.60           C
ATOM   3067  CD1 LEU A 455     -27.593  45.096  49.177  1.00173.60           C
ATOM   3068  CD2 LEU A 455     -25.806  43.298  49.521  1.00173.60           C
ATOM   3069  C   LEU A 455     -26.733  45.788  51.906  1.00173.60           C
ATOM   3070  O   LEU A 455     -27.548  46.563  52.404  1.00173.60           O
ATOM   3071  N   LYS A 456     -25.769  46.231  51.007  1.00138.25           N
ATOM   3072  CA  LYS A 456     -25.580  47.639  50.567  1.00138.25           C
ATOM   3073  CB  LYS A 456     -24.734  48.437  51.570  1.00138.25           C
ATOM   3074  CG  LYS A 456     -25.317  48.414  52.984  1.00138.25           C
ATOM   3075  CD  LYS A 456     -24.330  48.862  54.063  1.00138.25           C
ATOM   3076  CE  LYS A 456     -24.824  48.608  55.489  1.00138.25           C
ATOM   3077  NZ  LYS A 456     -23.810  49.071  56.462  1.00138.25           N
ATOM   3078  C   LYS A 456     -24.867  47.779  49.168  1.00138.25           C
ATOM   3079  O   LYS A 456     -24.567  46.736  48.591  1.00138.25           O
ATOM   3080  N   LYS A 457     -24.566  49.045  48.605  1.00183.89           N
ATOM   3081  CA  LYS A 457     -24.023  49.379  47.224  1.00183.89           C
ATOM   3082  CB  LYS A 457     -25.137  49.779  46.240  1.00183.89           C
ATOM   3083  CG  LYS A 457     -26.079  48.629  45.884  1.00183.89           C
ATOM   3084  CD  LYS A 457     -27.352  49.077  45.164  1.00183.89           C
ATOM   3085  CE  LYS A 457     -28.225  47.909  44.706  1.00183.89           C
ATOM   3086  NZ  LYS A 457     -27.472  47.075  43.743  1.00183.89           N
ATOM   3087  C   LYS A 457     -22.891  50.521  47.071  1.00183.89           C
ATOM   3088  O   LYS A 457     -22.516  51.073  48.107  1.00183.89           O
ATOM   3089  N   ILE A 458     -22.327  50.928  45.802  1.00246.55           N
ATOM   3090  CA  ILE A 458     -21.133  51.837  45.659  1.00246.55           C
ATOM   3091  CB  ILE A 458     -19.860  51.119  45.314  1.00246.55           C
ATOM   3092  CG2 ILE A 458     -19.415  50.323  46.547  1.00246.55           C
ATOM   3093  CG1 ILE A 458     -20.010  50.327  44.005  1.00246.55           C
ATOM   3094  CD1 ILE A 458     -18.683  49.832  43.431  1.00246.55           C
ATOM   3095  C   ILE A 458     -21.087  53.104  44.794  1.00246.55           C
ATOM   3096  O   ILE A 458     -21.173  53.095  43.561  1.00246.55           O
ATOM   3097  N   ARG A 459     -20.789  54.248  45.478  1.00158.68           N
ATOM   3098  CA  ARG A 459     -20.510  55.542  44.897  1.00158.68           C
ATOM   3099  CB  ARG A 459     -21.724  56.236  44.250  1.00158.68           C
ATOM   3100  CG  ARG A 459     -22.243  55.551  42.984  1.00158.68           C
ATOM   3101  CD  ARG A 459     -23.175  56.430  42.148  1.00158.68           C
ATOM   3102  NE  ARG A 459     -24.359  56.770  42.986  1.00158.68           N
ATOM   3103  CZ  ARG A 459     -24.978  57.975  42.821  1.00158.68           C
ATOM   3104  NH1 ARG A 459     -24.500  58.867  41.905  1.00158.68           N
ATOM   3105  NH2 ARG A 459     -26.073  58.289  43.573  1.00158.68           N
ATOM   3106  C   ARG A 459     -20.058  56.438  46.014  1.00158.68           C
ATOM   3107  O   ARG A 459     -20.618  56.405  47.109  1.00158.68           O
ATOM   3108  N   ALA A 460     -19.004  57.249  45.781  1.00 46.15           N
ATOM   3109  CA  ALA A 460     -18.594  58.184  46.791  1.00 46.15           C
ATOM   3110  CB  ALA A 460     -17.333  58.971  46.400  1.00 46.15           C
ATOM   3111  C   ALA A 460     -19.709  59.154  46.917  1.00 46.15           C
ATOM   3112  O   ALA A 460     -20.146  59.499  48.015  1.00 46.15           O
ATOM   3113  N   ASP A 461     -20.218  59.594  45.754  1.00 65.82           N
ATOM   3114  CA  ASP A 461     -21.308  60.512  45.745  1.00 65.82           C
ATOM   3115  CB  ASP A 461     -21.270  61.500  44.566  1.00 65.82           C
ATOM   3116  CG  ASP A 461     -22.330  62.569  44.795  1.00 65.82           C
ATOM   3117  OD1 ASP A 461     -23.226  62.347  45.652  1.00 65.82           O
ATOM   3118  OD2 ASP A 461     -22.251  63.629  44.119  1.00 65.82           O
ATOM   3119  C   ASP A 461     -22.535  59.682  45.606  1.00 65.82           C
ATOM   3120  O   ASP A 461     -22.631  58.842  44.714  1.00 65.82           O
ATOM   3121  N   GLY A 462     -23.507  59.885  46.509  1.00 38.73           N
ATOM   3122  CA  GLY A 462     -24.710  59.119  46.433  1.00 38.73           C
ATOM   3123  C   GLY A 462     -24.665  58.082  47.507  1.00 38.73           C
ATOM   3124  O   GLY A 462     -23.614  57.584  47.907  1.00 38.73           O
ATOM   3125  N   PRO A 463     -25.849  57.778  47.958  1.00216.18           N
ATOM   3126  CA  PRO A 463     -26.039  56.814  49.010  1.00216.18           C
ATOM   3127  CD  PRO A 463     -26.850  58.833  48.014  1.00216.18           C
ATOM   3128  CB  PRO A 463     -27.418  57.096  49.600  1.00216.18           C
ATOM   3129  CG  PRO A 463     -27.651  58.584  49.300  1.00216.18           C
ATOM   3130  C   PRO A 463     -25.907  55.410  48.513  1.00216.18           C
ATOM   3131  O   PRO A 463     -25.730  55.193  47.315  1.00216.18           O
ATOM   3132  N   PRO A 464     -25.990  54.483  49.428  1.00161.31           N
ATOM   3133  CA  PRO A 464     -25.883  53.087  49.114  1.00161.31           C
ATOM   3134  CD  PRO A 464     -25.576  54.766  50.793  1.00161.31           C
ATOM   3135  CB  PRO A 464     -25.789  52.368  50.457  1.00161.31           C
ATOM   3136  CG  PRO A 464     -25.135  53.414  51.379  1.00161.31           C
ATOM   3137  C   PRO A 464     -27.012  52.644  48.247  1.00161.31           C
ATOM   3138  O   PRO A 464     -26.951  51.544  47.703  1.00161.31           O
ATOM   3139  N   HIS A 465     -28.050  53.477  48.090  1.00122.22           N
ATOM   3140  CA  HIS A 465     -29.158  53.080  47.280  1.00122.22           C
ATOM   3141  ND1 HIS A 465     -30.235  55.826  45.343  1.00122.22           N
ATOM   3142  CG  HIS A 465     -29.880  55.440  46.614  1.00122.22           C
ATOM   3143  CB  HIS A 465     -30.281  54.135  47.228  1.00122.22           C
ATOM   3144  NE2 HIS A 465     -29.022  57.483  46.196  1.00122.22           N
ATOM   3145  CD2 HIS A 465     -29.142  56.463  47.123  1.00122.22           C
ATOM   3146  CE1 HIS A 465     -29.694  57.055  45.143  1.00122.22           C
ATOM   3147  C   HIS A 465     -28.625  52.803  45.909  1.00122.22           C
ATOM   3148  O   HIS A 465     -29.023  51.828  45.273  1.00122.22           O
ATOM   3149  N   GLY A 466     -27.681  53.637  45.428  1.00 71.39           N
ATOM   3150  CA  GLY A 466     -27.085  53.388  44.146  1.00 71.39           C
ATOM   3151  C   GLY A 466     -27.585  54.404  43.176  1.00 71.39           C
ATOM   3152  O   GLY A 466     -28.600  55.057  43.400  1.00 71.39           O
ATOM   3153  N   GLY A 467     -26.864  54.563  42.052  1.00 83.61           N
ATOM   3154  CA  GLY A 467     -27.253  55.539  41.080  1.00 83.61           C
ATOM   3155  C   GLY A 467     -28.598  55.164  40.557  1.00 83.61           C
ATOM   3156  O   GLY A 467     -29.465  56.018  40.376  1.00 83.61           O
ATOM   3157  N   VAL A 468     -28.808  53.860  40.297  1.00109.05           N
ATOM   3158  CA  VAL A 468     -30.070  53.435  39.775  1.00109.05           C
ATOM   3159  CB  VAL A 468     -29.994  52.194  38.934  1.00109.05           C
ATOM   3160  CG1 VAL A 468     -29.557  51.022  39.829  1.00109.05           C
ATOM   3161  CG2 VAL A 468     -31.356  51.982  38.252  1.00109.05           C
ATOM   3162  C   VAL A 468     -30.958  53.137  40.932  1.00109.05           C
ATOM   3163  O   VAL A 468     -30.501  52.697  41.986  1.00109.05           O
ATOM   3164  N   GLN A 469     -32.267  53.401  40.767  1.00236.94           N
ATOM   3165  CA  GLN A 469     -33.183  53.135  41.831  1.00236.94           C
ATOM   3166  CB  GLN A 469     -34.545  53.827  41.641  1.00236.94           C
ATOM   3167  CG  GLN A 469     -35.305  53.339  40.405  1.00236.94           C
ATOM   3168  CD  GLN A 469     -36.624  54.094  40.325  1.00236.94           C
ATOM   3169  OE1 GLN A 469     -36.797  55.136  40.955  1.00236.94           O
ATOM   3170  NE2 GLN A 469     -37.581  53.556  39.523  1.00236.94           N
ATOM   3171  C   GLN A 469     -33.414  51.661  41.859  1.00236.94           C
ATOM   3172  O   GLN A 469     -33.734  51.050  40.841  1.00236.94           O
ATOM   3173  N   TYR A 470     -33.233  51.049  43.044  1.00294.61           N
ATOM   3174  CA  TYR A 470     -33.452  49.640  43.179  1.00294.61           C
ATOM   3175  CB  TYR A 470     -32.162  48.824  43.387  1.00294.61           C
ATOM   3176  CG  TYR A 470     -32.548  47.391  43.529  1.00294.61           C
ATOM   3177  CD1 TYR A 470     -33.088  46.696  42.472  1.00294.61           C
ATOM   3178  CD2 TYR A 470     -32.339  46.733  44.718  1.00294.61           C
ATOM   3179  CE1 TYR A 470     -33.439  45.373  42.608  1.00294.61           C
ATOM   3180  CE2 TYR A 470     -32.687  45.411  44.862  1.00294.61           C
ATOM   3181  CZ  TYR A 470     -33.242  44.729  43.806  1.00294.61           C
ATOM   3182  OH  TYR A 470     -33.600  43.372  43.950  1.00294.61           O
ATOM   3183  C   TYR A 470     -34.341  49.452  44.361  1.00294.61           C
ATOM   3184  O   TYR A 470     -34.324  50.248  45.298  1.00294.61           O
ATOM   3185  N   GLU A 471     -35.171  48.394  44.328  1.00168.42           N
ATOM   3186  CA  GLU A 471     -36.101  48.177  45.394  1.00168.42           C
ATOM   3187  CB  GLU A 471     -36.998  46.949  45.164  1.00168.42           C
ATOM   3188  CG  GLU A 471     -37.998  46.703  46.296  1.00168.42           C
ATOM   3189  CD  GLU A 471     -39.084  47.765  46.221  1.00168.42           C
ATOM   3190  OE1 GLU A 471     -39.029  48.605  45.284  1.00168.42           O
ATOM   3191  OE2 GLU A 471     -39.986  47.750  47.102  1.00168.42           O
ATOM   3192  C   GLU A 471     -35.364  47.940  46.670  1.00168.42           C
ATOM   3193  O   GLU A 471     -35.657  48.572  47.683  1.00168.42           O
ATOM   3194  N   MET A 472     -34.363  47.040  46.659  1.00180.95           N
ATOM   3195  CA  MET A 472     -33.712  46.763  47.903  1.00180.95           C
ATOM   3196  CB  MET A 472     -33.703  45.266  48.253  1.00180.95           C
ATOM   3197  CG  MET A 472     -35.096  44.698  48.526  1.00180.95           C
ATOM   3198  SD  MET A 472     -35.124  42.927  48.941  1.00180.95           S
ATOM   3199  CE  MET A 472     -34.812  42.363  47.243  1.00180.95           C
ATOM   3200  C   MET A 472     -32.287  47.200  47.838  1.00180.95           C
ATOM   3201  O   MET A 472     -31.410  46.446  47.420  1.00180.95           O
ATOM   3202  N   VAL A 473     -32.028  48.455  48.244  1.00124.81           N
ATOM   3203  CA  VAL A 473     -30.691  48.939  48.349  1.00124.81           C
ATOM   3204  CB  VAL A 473     -30.658  50.364  48.786  1.00124.81           C
ATOM   3205  CG1 VAL A 473     -29.196  50.743  49.064  1.00124.81           C
ATOM   3206  CG2 VAL A 473     -31.387  51.212  47.730  1.00124.81           C
ATOM   3207  C   VAL A 473     -30.069  48.169  49.454  1.00124.81           C
ATOM   3208  O   VAL A 473     -29.001  47.578  49.310  1.00124.81           O
ATOM   3209  N   SER A 474     -30.770  48.153  50.600  1.00 93.96           N
ATOM   3210  CA  SER A 474     -30.293  47.443  51.740  1.00 93.96           C
ATOM   3211  CB  SER A 474     -29.816  48.355  52.884  1.00 93.96           C
ATOM   3212  OG  SER A 474     -28.688  49.110  52.468  1.00 93.96           O
ATOM   3213  C   SER A 474     -31.448  46.662  52.253  1.00 93.96           C
ATOM   3214  O   SER A 474     -32.573  47.155  52.311  1.00 93.96           O
ATOM   3215  N   VAL A 475     -31.191  45.398  52.619  1.00 99.98           N
ATOM   3216  CA  VAL A 475     -32.234  44.579  53.148  1.00 99.98           C
ATOM   3217  CB  VAL A 475     -32.929  43.736  52.119  1.00 99.98           C
ATOM   3218  CG1 VAL A 475     -33.662  44.668  51.141  1.00 99.98           C
ATOM   3219  CG2 VAL A 475     -31.888  42.822  51.448  1.00 99.98           C
ATOM   3220  C   VAL A 475     -31.587  43.650  54.109  1.00 99.98           C
ATOM   3221  O   VAL A 475     -30.362  43.556  54.171  1.00 99.98           O
ATOM   3222  N   LEU A 476     -32.403  42.947  54.912  1.00 71.66           N
ATOM   3223  CA  LEU A 476     -31.807  42.044  55.841  1.00 71.66           C
ATOM   3224  CB  LEU A 476     -32.580  41.857  57.152  1.00 71.66           C
ATOM   3225  CG  LEU A 476     -32.634  43.097  58.051  1.00 71.66           C
ATOM   3226  CD1 LEU A 476     -33.221  42.722  59.418  1.00 71.66           C
ATOM   3227  CD2 LEU A 476     -31.268  43.793  58.149  1.00 71.66           C
ATOM   3228  C   LEU A 476     -31.778  40.696  55.221  1.00 71.66           C
ATOM   3229  O   LEU A 476     -32.801  40.175  54.779  1.00 71.66           O
ATOM   3230  N   LYS A 477     -30.568  40.119  55.151  1.00130.89           N
ATOM   3231  CA  LYS A 477     -30.415  38.768  54.725  1.00130.89           C
ATOM   3232  CB  LYS A 477     -29.011  38.442  54.185  1.00130.89           C
ATOM   3233  CG  LYS A 477     -28.631  39.276  52.958  1.00130.89           C
ATOM   3234  CD  LYS A 477     -29.608  39.144  51.786  1.00130.89           C
ATOM   3235  CE  LYS A 477     -29.253  40.031  50.589  1.00130.89           C
ATOM   3236  NZ  LYS A 477     -30.243  39.845  49.504  1.00130.89           N
ATOM   3237  C   LYS A 477     -30.645  37.992  55.974  1.00130.89           C
ATOM   3238  O   LYS A 477     -30.562  38.547  57.069  1.00130.89           O
ATOM   3239  N   ASP A 478     -30.941  36.689  55.847  1.00172.66           N
ATOM   3240  CA  ASP A 478     -31.363  35.958  57.002  1.00172.66           C
ATOM   3241  CB  ASP A 478     -31.964  34.580  56.668  1.00172.66           C
ATOM   3242  CG  ASP A 478     -30.901  33.729  55.985  1.00172.66           C
ATOM   3243  OD1 ASP A 478     -30.418  34.143  54.898  1.00172.66           O
ATOM   3244  OD2 ASP A 478     -30.565  32.647  56.537  1.00172.66           O
ATOM   3245  C   ASP A 478     -30.291  35.745  58.019  1.00172.66           C
ATOM   3246  O   ASP A 478     -29.294  35.087  57.745  1.00172.66           O
ATOM   3247  N   GLY A 479     -30.438  36.447  59.164  1.00171.74           N
ATOM   3248  CA  GLY A 479     -29.864  36.212  60.467  1.00171.74           C
ATOM   3249  C   GLY A 479     -28.372  36.157  60.521  1.00171.74           C
ATOM   3250  O   GLY A 479     -27.721  36.999  61.137  1.00171.74           O
ATOM   3251  N   SER A 480     -27.806  35.132  59.861  1.00104.25           N
ATOM   3252  CA  SER A 480     -26.409  34.852  59.901  1.00104.25           C
ATOM   3253  CB  SER A 480     -26.062  33.454  59.363  1.00104.25           C
ATOM   3254  OG  SER A 480     -24.661  33.238  59.429  1.00104.25           O
ATOM   3255  C   SER A 480     -25.706  35.859  59.068  1.00104.25           C
ATOM   3256  O   SER A 480     -26.288  36.543  58.228  1.00104.25           O
ATOM   3257  N   PRO A 481     -24.433  35.934  59.318  1.00 75.42           N
ATOM   3258  CA  PRO A 481     -23.609  36.868  58.612  1.00 75.42           C
ATOM   3259  CD  PRO A 481     -23.950  35.715  60.673  1.00 75.42           C
ATOM   3260  CB  PRO A 481     -22.286  36.912  59.369  1.00 75.42           C
ATOM   3261  CG  PRO A 481     -22.697  36.594  60.817  1.00 75.42           C
ATOM   3262  C   PRO A 481     -23.486  36.468  57.185  1.00 75.42           C
ATOM   3263  O   PRO A 481     -23.839  35.342  56.844  1.00 75.42           O
ATOM   3264  N   ILE A 482     -22.998  37.380  56.327  1.00169.63           N
ATOM   3265  CA  ILE A 482     -22.939  37.060  54.936  1.00169.63           C
ATOM   3266  CB  ILE A 482     -23.383  38.206  54.070  1.00169.63           C
ATOM   3267  CG2 ILE A 482     -22.245  39.235  54.061  1.00169.63           C
ATOM   3268  CG1 ILE A 482     -23.862  37.737  52.681  1.00169.63           C
ATOM   3269  CD1 ILE A 482     -22.836  36.986  51.839  1.00169.63           C
ATOM   3270  C   ILE A 482     -21.516  36.695  54.613  1.00169.63           C
ATOM   3271  O   ILE A 482     -20.582  37.302  55.133  1.00169.63           O
ATOM   3272  N   LEU A 483     -21.327  35.630  53.798  1.00 87.96           N
ATOM   3273  CA  LEU A 483     -20.023  35.137  53.427  1.00 87.96           C
ATOM   3274  CB  LEU A 483     -19.947  33.634  53.101  1.00 87.96           C
ATOM   3275  CG  LEU A 483     -20.051  32.733  54.346  1.00 87.96           C
ATOM   3276  CD1 LEU A 483     -21.430  32.845  55.010  1.00 87.96           C
ATOM   3277  CD2 LEU A 483     -19.647  31.285  54.027  1.00 87.96           C
ATOM   3278  C   LEU A 483     -19.447  35.876  52.253  1.00 87.96           C
ATOM   3279  O   LEU A 483     -20.144  36.574  51.521  1.00 87.96           O
ATOM   3280  N   ARG A 484     -18.112  35.718  52.091  1.00152.49           N
ATOM   3281  CA  ARG A 484     -17.235  36.352  51.137  1.00152.49           C
ATOM   3282  CB  ARG A 484     -15.742  36.131  51.441  1.00152.49           C
ATOM   3283  CG  ARG A 484     -15.306  34.668  51.402  1.00152.49           C
ATOM   3284  CD  ARG A 484     -13.813  34.475  51.667  1.00152.49           C
ATOM   3285  NE  ARG A 484     -13.587  33.009  51.754  1.00152.49           N
ATOM   3286  CZ  ARG A 484     -13.879  32.380  52.928  1.00152.49           C
ATOM   3287  NH1 ARG A 484     -14.355  33.107  53.980  1.00152.49           N
ATOM   3288  NH2 ARG A 484     -13.728  31.029  53.037  1.00152.49           N
ATOM   3289  C   ARG A 484     -17.422  35.944  49.683  1.00152.49           C
ATOM   3290  O   ARG A 484     -17.172  36.771  48.812  1.00152.49           O
ATOM   3291  N   ASP A 485     -17.805  34.687  49.347  1.00108.31           N
ATOM   3292  CA  ASP A 485     -17.824  34.264  47.950  1.00108.31           C
ATOM   3293  CB  ASP A 485     -18.048  32.754  47.717  1.00108.31           C
ATOM   3294  CG  ASP A 485     -16.722  32.001  47.737  1.00108.31           C
ATOM   3295  OD1 ASP A 485     -15.658  32.664  47.836  1.00108.31           O
ATOM   3296  OD2 ASP A 485     -16.759  30.746  47.618  1.00108.31           O
ATOM   3297  C   ASP A 485     -18.852  34.963  47.079  1.00108.31           C
ATOM   3298  O   ASP A 485     -19.929  35.331  47.547  1.00108.31           O
ATOM   3299  N   MET A 486     -18.509  35.113  45.755  1.00186.75           N
ATOM   3300  CA  MET A 486     -19.290  35.742  44.702  1.00186.75           C
ATOM   3301  CB  MET A 486     -18.698  37.074  44.196  1.00186.75           C
ATOM   3302  CG  MET A 486     -19.555  37.739  43.110  1.00186.75           C
ATOM   3303  SD  MET A 486     -18.808  39.170  42.264  1.00186.75           S
ATOM   3304  CE  MET A 486     -20.336  39.709  41.438  1.00186.75           C
ATOM   3305  C   MET A 486     -19.341  34.848  43.491  1.00186.75           C
ATOM   3306  O   MET A 486     -18.393  34.122  43.193  1.00186.75           O
ATOM   3307  N   ALA A 487     -20.482  34.903  42.763  1.00 89.72           N
ATOM   3308  CA  ALA A 487     -20.772  34.172  41.555  1.00 89.72           C
ATOM   3309  CB  ALA A 487     -22.268  33.830  41.403  1.00 89.72           C
ATOM   3310  C   ALA A 487     -20.433  35.003  40.352  1.00 89.72           C
ATOM   3311  O   ALA A 487     -20.072  36.170  40.457  1.00 89.72           O
ATOM   3312  N   PHE A 488     -20.532  34.360  39.168  1.00143.41           N
ATOM   3313  CA  PHE A 488     -20.392  34.969  37.874  1.00143.41           C
ATOM   3314  CB  PHE A 488     -19.197  34.510  37.015  1.00143.41           C
ATOM   3315  CG  PHE A 488     -18.018  35.389  37.254  1.00143.41           C
ATOM   3316  CD1 PHE A 488     -17.885  36.515  36.477  1.00143.41           C
ATOM   3317  CD2 PHE A 488     -17.059  35.130  38.211  1.00143.41           C
ATOM   3318  CE1 PHE A 488     -16.828  37.374  36.642  1.00143.41           C
ATOM   3319  CE2 PHE A 488     -15.992  35.990  38.377  1.00143.41           C
ATOM   3320  CZ  PHE A 488     -15.876  37.114  37.593  1.00143.41           C
ATOM   3321  C   PHE A 488     -21.635  34.644  37.116  1.00143.41           C
ATOM   3322  O   PHE A 488     -22.636  34.215  37.692  1.00143.41           O
ATOM   3323  N   SER A 489     -21.597  34.905  35.796  1.00 70.02           N
ATOM   3324  CA  SER A 489     -22.730  34.692  34.952  1.00 70.02           C
ATOM   3325  CB  SER A 489     -23.698  35.887  35.006  1.00 70.02           C
ATOM   3326  OG  SER A 489     -23.021  37.069  34.603  1.00 70.02           O
ATOM   3327  C   SER A 489     -22.234  34.554  33.548  1.00 70.02           C
ATOM   3328  O   SER A 489     -21.029  34.577  33.306  1.00 70.02           O
ATOM   3329  N   ILE A 490     -23.174  34.373  32.589  1.00172.68           N
ATOM   3330  CA  ILE A 490     -22.821  34.302  31.195  1.00172.68           C
ATOM   3331  CB  ILE A 490     -23.762  33.461  30.359  1.00172.68           C
ATOM   3332  CG2 ILE A 490     -23.773  34.004  28.914  1.00172.68           C
ATOM   3333  CG1 ILE A 490     -23.403  31.965  30.460  1.00172.68           C
ATOM   3334  CD1 ILE A 490     -22.095  31.617  29.739  1.00172.68           C
ATOM   3335  C   ILE A 490     -22.903  35.693  30.685  1.00172.68           C
ATOM   3336  O   ILE A 490     -22.181  36.070  29.764  1.00172.68           O
ATOM   3337  N   ASP A 491     -23.747  36.516  31.326  1.00262.18           N
ATOM   3338  CA  ASP A 491     -23.850  37.891  30.950  1.00262.18           C
ATOM   3339  CB  ASP A 491     -25.304  38.326  30.700  1.00262.18           C
ATOM   3340  CG  ASP A 491     -25.290  39.568  29.821  1.00262.18           C
ATOM   3341  OD1 ASP A 491     -24.191  40.155  29.628  1.00262.18           O
ATOM   3342  OD2 ASP A 491     -26.385  39.937  29.318  1.00262.18           O
ATOM   3343  C   ASP A 491     -23.321  38.618  32.143  1.00262.18           C
ATOM   3344  O   ASP A 491     -22.184  38.399  32.557  1.00262.18           O
ATOM   3345  N   GLN A 492     -24.117  39.551  32.690  1.00159.55           N
ATOM   3346  CA  GLN A 492     -23.792  40.146  33.952  1.00159.55           C
ATOM   3347  CB  GLN A 492     -23.629  41.667  33.894  1.00159.55           C
ATOM   3348  CG  GLN A 492     -22.383  42.098  33.123  1.00159.55           C
ATOM   3349  CD  GLN A 492     -22.420  43.613  33.052  1.00159.55           C
ATOM   3350  OE1 GLN A 492     -23.412  44.218  33.453  1.00159.55           O
ATOM   3351  NE2 GLN A 492     -21.328  44.242  32.540  1.00159.55           N
ATOM   3352  C   GLN A 492     -25.001  39.845  34.766  1.00159.55           C
ATOM   3353  O   GLN A 492     -26.005  40.546  34.653  1.00159.55           O
ATOM   3354  N   ARG A 493     -24.911  38.820  35.639  1.00145.01           N
ATOM   3355  CA  ARG A 493     -26.103  38.312  36.255  1.00145.01           C
ATOM   3356  CB  ARG A 493     -26.353  36.828  35.926  1.00145.01           C
ATOM   3357  CG  ARG A 493     -26.567  36.551  34.435  1.00145.01           C
ATOM   3358  CD  ARG A 493     -27.960  36.922  33.916  1.00145.01           C
ATOM   3359  NE  ARG A 493     -28.952  35.968  34.492  1.00145.01           N
ATOM   3360  CZ  ARG A 493     -30.266  36.078  34.136  1.00145.01           C
ATOM   3361  NH1 ARG A 493     -30.652  37.058  33.268  1.00145.01           N
ATOM   3362  NH2 ARG A 493     -31.195  35.211  34.634  1.00145.01           N
ATOM   3363  C   ARG A 493     -26.053  38.402  37.748  1.00145.01           C
ATOM   3364  O   ARG A 493     -25.054  38.804  38.342  1.00145.01           O
ATOM   3365  N   TYR A 494     -27.189  37.999  38.363  1.00132.09           N
ATOM   3366  CA  TYR A 494     -27.506  38.003  39.764  1.00132.09           C
ATOM   3367  CB  TYR A 494     -28.932  37.504  40.072  1.00132.09           C
ATOM   3368  CG  TYR A 494     -29.199  36.277  39.268  1.00132.09           C
ATOM   3369  CD1 TYR A 494     -28.773  35.026  39.656  1.00132.09           C
ATOM   3370  CD2 TYR A 494     -29.909  36.401  38.097  1.00132.09           C
ATOM   3371  CE1 TYR A 494     -29.049  33.925  38.875  1.00132.09           C
ATOM   3372  CE2 TYR A 494     -30.186  35.308  37.315  1.00132.09           C
ATOM   3373  CZ  TYR A 494     -29.755  34.065  37.703  1.00132.09           C
ATOM   3374  OH  TYR A 494     -30.039  32.940  36.899  1.00132.09           O
ATOM   3375  C   TYR A 494     -26.522  37.246  40.593  1.00132.09           C
ATOM   3376  O   TYR A 494     -25.944  36.245  40.175  1.00132.09           O
ATOM   3377  N   LEU A 495     -26.298  37.781  41.810  1.00135.23           N
ATOM   3378  CA  LEU A 495     -25.400  37.252  42.791  1.00135.23           C
ATOM   3379  CB  LEU A 495     -24.863  38.333  43.751  1.00135.23           C
ATOM   3380  CG  LEU A 495     -23.998  37.787  44.903  1.00135.23           C
ATOM   3381  CD1 LEU A 495     -22.724  37.111  44.376  1.00135.23           C
ATOM   3382  CD2 LEU A 495     -23.705  38.877  45.949  1.00135.23           C
ATOM   3383  C   LEU A 495     -26.134  36.280  43.642  1.00135.23           C
ATOM   3384  O   LEU A 495     -27.327  36.425  43.906  1.00135.23           O
ATOM   3385  N   TYR A 496     -25.410  35.235  44.076  1.00 88.02           N
ATOM   3386  CA  TYR A 496     -25.968  34.316  45.012  1.00 88.02           C
ATOM   3387  CB  TYR A 496     -25.671  32.829  44.739  1.00 88.02           C
ATOM   3388  CG  TYR A 496     -26.385  32.400  43.503  1.00 88.02           C
ATOM   3389  CD1 TYR A 496     -27.691  31.968  43.567  1.00 88.02           C
ATOM   3390  CD2 TYR A 496     -25.755  32.433  42.281  1.00 88.02           C
ATOM   3391  CE1 TYR A 496     -28.355  31.568  42.432  1.00 88.02           C
ATOM   3392  CE2 TYR A 496     -26.415  32.034  41.142  1.00 88.02           C
ATOM   3393  CZ  TYR A 496     -27.716  31.600  41.216  1.00 88.02           C
ATOM   3394  OH  TYR A 496     -28.392  31.190  40.046  1.00 88.02           O
ATOM   3395  C   TYR A 496     -25.262  34.659  46.270  1.00 88.02           C
ATOM   3396  O   TYR A 496     -24.035  34.599  46.341  1.00 88.02           O
ATOM   3397  N   VAL A 497     -26.029  35.070  47.291  1.00130.90           N
ATOM   3398  CA  VAL A 497     -25.399  35.456  48.509  1.00130.90           C
ATOM   3399  CB  VAL A 497     -25.926  36.752  49.047  1.00130.90           C
ATOM   3400  CG1 VAL A 497     -25.547  37.866  48.059  1.00130.90           C
ATOM   3401  CG2 VAL A 497     -27.444  36.618  49.247  1.00130.90           C
ATOM   3402  C   VAL A 497     -25.664  34.393  49.505  1.00130.90           C
ATOM   3403  O   VAL A 497     -26.805  33.982  49.705  1.00130.90           O
ATOM   3404  N   MET A 498     -24.597  33.918  50.167  1.00113.43           N
ATOM   3405  CA  MET A 498     -24.838  32.854  51.078  1.00113.43           C
ATOM   3406  CB  MET A 498     -23.827  31.700  50.944  1.00113.43           C
ATOM   3407  CG  MET A 498     -24.246  30.421  51.670  1.00113.43           C
ATOM   3408  SD  MET A 498     -23.233  28.968  51.259  1.00113.43           S
ATOM   3409  CE  MET A 498     -21.711  29.617  52.005  1.00113.43           C
ATOM   3410  C   MET A 498     -24.796  33.386  52.466  1.00113.43           C
ATOM   3411  O   MET A 498     -23.824  34.009  52.894  1.00113.43           O
ATOM   3412  N   SER A 499     -25.920  33.188  53.175  1.00100.37           N
ATOM   3413  CA  SER A 499     -26.014  33.458  54.573  1.00100.37           C
ATOM   3414  CB  SER A 499     -27.455  33.685  55.051  1.00100.37           C
ATOM   3415  OG  SER A 499     -27.979  34.854  54.438  1.00100.37           O
ATOM   3416  C   SER A 499     -25.518  32.167  55.104  1.00100.37           C
ATOM   3417  O   SER A 499     -25.273  31.285  54.289  1.00100.37           O
ATOM   3418  N   GLU A 500     -25.385  31.986  56.433  1.00107.06           N
ATOM   3419  CA  GLU A 500     -24.725  30.795  56.898  1.00107.06           C
ATOM   3420  CB  GLU A 500     -24.727  30.646  58.426  1.00107.06           C
ATOM   3421  CG  GLU A 500     -24.006  29.384  58.901  1.00107.06           C
ATOM   3422  CD  GLU A 500     -24.067  29.354  60.420  1.00107.06           C
ATOM   3423  OE1 GLU A 500     -24.899  30.107  60.993  1.00107.06           O
ATOM   3424  OE2 GLU A 500     -23.280  28.580  61.027  1.00107.06           O
ATOM   3425  C   GLU A 500     -25.376  29.559  56.360  1.00107.06           C
ATOM   3426  O   GLU A 500     -24.714  28.735  55.733  1.00107.06           O
ATOM   3427  N   ARG A 501     -26.689  29.408  56.576  1.00181.05           N
ATOM   3428  CA  ARG A 501     -27.413  28.258  56.121  1.00181.05           C
ATOM   3429  CB  ARG A 501     -28.738  28.089  56.879  1.00181.05           C
ATOM   3430  CG  ARG A 501     -28.546  27.959  58.392  1.00181.05           C
ATOM   3431  CD  ARG A 501     -29.837  27.640  59.148  1.00181.05           C
ATOM   3432  NE  ARG A 501     -30.807  28.739  58.879  1.00181.05           N
ATOM   3433  CZ  ARG A 501     -32.130  28.446  58.707  1.00181.05           C
ATOM   3434  NH1 ARG A 501     -32.553  27.149  58.763  1.00181.05           N
ATOM   3435  NH2 ARG A 501     -33.029  29.446  58.475  1.00181.05           N
ATOM   3436  C   ARG A 501     -27.738  28.279  54.655  1.00181.05           C
ATOM   3437  O   ARG A 501     -27.681  27.235  54.009  1.00181.05           O
ATOM   3438  N   GLN A 502     -28.087  29.446  54.068  1.00109.16           N
ATOM   3439  CA  GLN A 502     -28.645  29.302  52.750  1.00109.16           C
ATOM   3440  CB  GLN A 502     -30.177  29.434  52.738  1.00109.16           C
ATOM   3441  CG  GLN A 502     -30.878  28.340  53.544  1.00109.16           C
ATOM   3442  CD  GLN A 502     -30.596  27.008  52.862  1.00109.16           C
ATOM   3443  OE1 GLN A 502     -29.969  26.959  51.805  1.00109.16           O
ATOM   3444  NE2 GLN A 502     -31.070  25.895  53.483  1.00109.16           N
ATOM   3445  C   GLN A 502     -28.116  30.278  51.752  1.00109.16           C
ATOM   3446  O   GLN A 502     -27.483  31.278  52.084  1.00109.16           O
ATOM   3447  N   VAL A 503     -28.378  29.963  50.463  1.00119.23           N
ATOM   3448  CA  VAL A 503     -27.972  30.792  49.369  1.00119.23           C
ATOM   3449  CB  VAL A 503     -27.239  30.041  48.296  1.00119.23           C
ATOM   3450  CG1 VAL A 503     -28.165  28.942  47.748  1.00119.23           C
ATOM   3451  CG2 VAL A 503     -26.777  31.045  47.225  1.00119.23           C
ATOM   3452  C   VAL A 503     -29.207  31.361  48.746  1.00119.23           C
ATOM   3453  O   VAL A 503     -30.180  30.647  48.501  1.00119.23           O
ATOM   3454  N   THR A 504     -29.190  32.680  48.469  1.00 53.10           N
ATOM   3455  CA  THR A 504     -30.337  33.320  47.897  1.00 53.10           C
ATOM   3456  CB  THR A 504     -30.904  34.401  48.769  1.00 53.10           C
ATOM   3457  OG1 THR A 504     -31.234  33.870  50.045  1.00 53.10           O
ATOM   3458  CG2 THR A 504     -32.170  34.961  48.098  1.00 53.10           C
ATOM   3459  C   THR A 504     -29.898  33.954  46.618  1.00 53.10           C
ATOM   3460  O   THR A 504     -28.731  34.310  46.460  1.00 53.10           O
ATOM   3461  N   ARG A 505     -30.822  34.096  45.647  1.00144.01           N
ATOM   3462  CA  ARG A 505     -30.407  34.695  44.415  1.00144.01           C
ATOM   3463  CB  ARG A 505     -31.004  34.028  43.155  1.00144.01           C
ATOM   3464  CG  ARG A 505     -32.533  34.073  43.060  1.00144.01           C
ATOM   3465  CD  ARG A 505     -33.107  33.292  41.871  1.00144.01           C
ATOM   3466  NE  ARG A 505     -32.666  33.959  40.612  1.00144.01           N
ATOM   3467  CZ  ARG A 505     -33.491  34.839  39.972  1.00144.01           C
ATOM   3468  NH1 ARG A 505     -34.729  35.110  40.478  1.00144.01           N
ATOM   3469  NH2 ARG A 505     -33.081  35.443  38.817  1.00144.01           N
ATOM   3470  C   ARG A 505     -30.841  36.124  44.425  1.00144.01           C
ATOM   3471  O   ARG A 505     -32.032  36.427  44.371  1.00144.01           O
ATOM   3472  N   VAL A 506     -29.867  37.052  44.503  1.00 74.62           N
ATOM   3473  CA  VAL A 506     -30.212  38.440  44.462  1.00 74.62           C
ATOM   3474  CB  VAL A 506     -29.379  39.296  45.369  1.00 74.62           C
ATOM   3475  CG1 VAL A 506     -29.786  40.766  45.167  1.00 74.62           C
ATOM   3476  CG2 VAL A 506     -29.560  38.794  46.812  1.00 74.62           C
ATOM   3477  C   VAL A 506     -29.943  38.871  43.060  1.00 74.62           C
ATOM   3478  O   VAL A 506     -28.842  38.708  42.536  1.00 74.62           O
ATOM   3479  N   PRO A 507     -30.960  39.400  42.444  1.00248.84           N
ATOM   3480  CA  PRO A 507     -30.887  39.773  41.060  1.00248.84           C
ATOM   3481  CD  PRO A 507     -32.322  39.131  42.875  1.00248.84           C
ATOM   3482  CB  PRO A 507     -32.320  40.118  40.653  1.00248.84           C
ATOM   3483  CG  PRO A 507     -33.185  39.278  41.611  1.00248.84           C
ATOM   3484  C   PRO A 507     -29.907  40.847  40.722  1.00248.84           C
ATOM   3485  O   PRO A 507     -29.275  40.767  39.671  1.00248.84           O
ATOM   3486  N   VAL A 508     -29.738  41.853  41.586  1.00 83.08           N
ATOM   3487  CA  VAL A 508     -28.897  42.943  41.204  1.00 83.08           C
ATOM   3488  CB  VAL A 508     -29.193  44.186  41.988  1.00 83.08           C
ATOM   3489  CG1 VAL A 508     -28.244  45.312  41.564  1.00 83.08           C
ATOM   3490  CG2 VAL A 508     -30.675  44.534  41.768  1.00 83.08           C
ATOM   3491  C   VAL A 508     -27.446  42.557  41.422  1.00 83.08           C
ATOM   3492  O   VAL A 508     -26.937  41.727  40.624  1.00 83.08           O
ATOM   3493  OXT VAL A 508     -26.825  43.098  42.375  1.00 83.08           O
TER    3494      VAL A 508
END
