# Supplementary material for: Proteome-wide prediction of targets for aspirin: new insight into the molecular mechanism of aspirin
Source: PeerJ. 2016 Mar 10;4:e1791. doi: 10.7717/peerj.1791 (PMC4793309; doi:10.7717/peerj.1791)
Supplement: File S1 — The raw data contains all strucures of the identified 79 proteins. The Protocols show how to prepare protein strucure and run CDOCKER. [file peerj-04-1791-s004.zip › 79_protein_strucures/NP_203128.1_7-135_29.915.pdb]

EXPDTA    THEORETICAL MODEL, MODELLER 9v7 2010/04/20 07:17:26
REMARK   6 MODELLER OBJECTIVE FUNCTION:       717.0759
REMARK   6 MODELLER BEST TEMPLATE % SEQ ID:  29.915
REMARK   6 MODELLER BLK RESIDUE  130:
REMARK   6 MODELLER BLK RESIDUE  131:
REMARK   6 MODELLER BLK RESIDUE  132:
REMARK   6 MODELLER BLK RESIDUE  133:
ATOM      1  N   ARG A   7      -9.384  29.441  55.190  1.00146.43           N
ATOM      2  CA  ARG A   7      -8.471  30.394  55.861  1.00146.43           C
ATOM      3  CB  ARG A   7      -7.012  29.989  55.596  1.00146.43           C
ATOM      4  CG  ARG A   7      -6.681  28.558  56.029  1.00146.43           C
ATOM      5  CD  ARG A   7      -6.764  28.311  57.537  1.00146.43           C
ATOM      6  NE  ARG A   7      -5.711  29.132  58.198  1.00146.43           N
ATOM      7  CZ  ARG A   7      -5.996  30.405  58.599  1.00146.43           C
ATOM      8  NH1 ARG A   7      -7.249  30.912  58.406  1.00146.43           N
ATOM      9  NH2 ARG A   7      -5.029  31.166  59.190  1.00146.43           N
ATOM     10  C   ARG A   7      -8.696  31.751  55.281  1.00146.43           C
ATOM     11  O   ARG A   7      -9.665  32.426  55.622  1.00146.43           O
ATOM     12  N   THR A   8      -7.794  32.188  54.379  1.00205.61           N
ATOM     13  CA  THR A   8      -7.971  33.477  53.781  1.00205.61           C
ATOM     14  CB  THR A   8      -6.725  34.317  53.793  1.00205.61           C
ATOM     15  OG1 THR A   8      -5.683  33.674  53.073  1.00205.61           O
ATOM     16  CG2 THR A   8      -6.297  34.538  55.253  1.00205.61           C
ATOM     17  C   THR A   8      -8.371  33.264  52.358  1.00205.61           C
ATOM     18  O   THR A   8      -7.571  32.848  51.523  1.00205.61           O
ATOM     19  N   GLY A   9      -9.650  33.547  52.055  1.00 51.51           N
ATOM     20  CA  GLY A   9     -10.184  33.421  50.732  1.00 51.51           C
ATOM     21  C   GLY A   9     -11.667  33.459  50.910  1.00 51.51           C
ATOM     22  O   GLY A   9     -12.214  32.779  51.777  1.00 51.51           O
ATOM     23  N   PRO A  10     -12.322  34.271  50.126  1.00154.49           N
ATOM     24  CA  PRO A  10     -13.752  34.346  50.257  1.00154.49           C
ATOM     25  CD  PRO A  10     -11.746  35.574  49.828  1.00154.49           C
ATOM     26  CB  PRO A  10     -14.161  35.725  49.744  1.00154.49           C
ATOM     27  CG  PRO A  10     -12.901  36.580  49.949  1.00154.49           C
ATOM     28  C   PRO A  10     -14.452  33.236  49.545  1.00154.49           C
ATOM     29  O   PRO A  10     -13.982  32.803  48.493  1.00154.49           O
ATOM     30  N   GLY A  11     -15.587  32.770  50.098  1.00 31.55           N
ATOM     31  CA  GLY A  11     -16.350  31.758  49.438  1.00 31.55           C
ATOM     32  C   GLY A  11     -17.296  32.460  48.517  1.00 31.55           C
ATOM     33  O   GLY A  11     -17.667  33.612  48.744  1.00 31.55           O
ATOM     34  N   THR A  12     -17.749  31.744  47.473  1.00 47.54           N
ATOM     35  CA  THR A  12     -18.653  32.271  46.493  1.00 47.54           C
ATOM     36  CB  THR A  12     -18.903  31.321  45.357  1.00 47.54           C
ATOM     37  OG1 THR A  12     -19.510  30.129  45.834  1.00 47.54           O
ATOM     38  CG2 THR A  12     -17.559  30.999  44.681  1.00 47.54           C
ATOM     39  C   THR A  12     -19.969  32.548  47.151  1.00 47.54           C
ATOM     40  O   THR A  12     -20.722  33.415  46.713  1.00 47.54           O
ATOM     41  N   GLY A  13     -20.277  31.804  48.227  1.00 39.53           N
ATOM     42  CA  GLY A  13     -21.533  31.891  48.921  1.00 39.53           C
ATOM     43  C   GLY A  13     -21.751  33.285  49.429  1.00 39.53           C
ATOM     44  O   GLY A  13     -22.891  33.725  49.573  1.00 39.53           O
ATOM     45  N   ALA A  14     -20.659  34.000  49.750  1.00 56.28           N
ATOM     46  CA  ALA A  14     -20.696  35.329  50.300  1.00 56.28           C
ATOM     47  CB  ALA A  14     -19.293  35.883  50.599  1.00 56.28           C
ATOM     48  C   ALA A  14     -21.361  36.280  49.343  1.00 56.28           C
ATOM     49  O   ALA A  14     -21.943  37.278  49.769  1.00 56.28           O
ATOM     50  N   GLU A  15     -21.252  36.026  48.023  1.00 95.32           N
ATOM     51  CA  GLU A  15     -21.786  36.921  47.028  1.00 95.32           C
ATOM     52  CB  GLU A  15     -21.692  36.361  45.598  1.00 95.32           C
ATOM     53  CG  GLU A  15     -22.486  35.066  45.409  1.00 95.32           C
ATOM     54  CD  GLU A  15     -22.250  34.563  43.992  1.00 95.32           C
ATOM     55  OE1 GLU A  15     -21.059  34.467  43.590  1.00 95.32           O
ATOM     56  OE2 GLU A  15     -23.255  34.270  43.291  1.00 95.32           O
ATOM     57  C   GLU A  15     -23.227  37.220  47.308  1.00 95.32           C
ATOM     58  O   GLU A  15     -24.044  36.325  47.519  1.00 95.32           O
ATOM     59  N   ALA A  16     -23.559  38.529  47.336  1.00 38.47           N
ATOM     60  CA  ALA A  16     -24.893  38.981  47.602  1.00 38.47           C
ATOM     61  CB  ALA A  16     -24.980  40.509  47.760  1.00 38.47           C
ATOM     62  C   ALA A  16     -25.818  38.593  46.486  1.00 38.47           C
ATOM     63  O   ALA A  16     -26.913  38.089  46.726  1.00 38.47           O
ATOM     64  N   LEU A  17     -25.388  38.801  45.226  1.00 46.14           N
ATOM     65  CA  LEU A  17     -26.247  38.577  44.099  1.00 46.14           C
ATOM     66  CB  LEU A  17     -25.820  39.360  42.845  1.00 46.14           C
ATOM     67  CG  LEU A  17     -26.736  39.124  41.631  1.00 46.14           C
ATOM     68  CD1 LEU A  17     -28.161  39.627  41.902  1.00 46.14           C
ATOM     69  CD2 LEU A  17     -26.127  39.723  40.354  1.00 46.14           C
ATOM     70  C   LEU A  17     -26.288  37.135  43.721  1.00 46.14           C
ATOM     71  O   LEU A  17     -25.328  36.391  43.914  1.00 46.14           O
ATOM     72  N   ALA A  18     -27.440  36.712  43.162  1.00 37.86           N
ATOM     73  CA  ALA A  18     -27.561  35.372  42.674  1.00 37.86           C
ATOM     74  CB  ALA A  18     -29.008  34.854  42.648  1.00 37.86           C
ATOM     75  C   ALA A  18     -27.084  35.450  41.264  1.00 37.86           C
ATOM     76  O   ALA A  18     -27.641  36.171  40.437  1.00 37.86           O
ATOM     77  N   LEU A  19     -26.021  34.695  40.957  1.00145.58           N
ATOM     78  CA  LEU A  19     -25.417  34.792  39.664  1.00145.58           C
ATOM     79  CB  LEU A  19     -23.907  35.063  39.765  1.00145.58           C
ATOM     80  CG  LEU A  19     -23.161  35.122  38.423  1.00145.58           C
ATOM     81  CD1 LEU A  19     -23.667  36.271  37.536  1.00145.58           C
ATOM     82  CD2 LEU A  19     -21.643  35.176  38.667  1.00145.58           C
ATOM     83  C   LEU A  19     -25.595  33.502  38.939  1.00145.58           C
ATOM     84  O   LEU A  19     -25.807  32.454  39.547  1.00145.58           O
ATOM     85  N   ALA A  20     -25.526  33.566  37.595  1.00 29.07           N
ATOM     86  CA  ALA A  20     -25.628  32.381  36.798  1.00 29.07           C
ATOM     87  CB  ALA A  20     -25.674  32.652  35.284  1.00 29.07           C
ATOM     88  C   ALA A  20     -24.399  31.585  37.094  1.00 29.07           C
ATOM     89  O   ALA A  20     -23.384  32.126  37.527  1.00 29.07           O
ATOM     90  N   ALA A  21     -24.475  30.260  36.886  1.00 25.85           N
ATOM     91  CA  ALA A  21     -23.392  29.383  37.223  1.00 25.85           C
ATOM     92  CB  ALA A  21     -23.718  27.905  36.945  1.00 25.85           C
ATOM     93  C   ALA A  21     -22.168  29.722  36.429  1.00 25.85           C
ATOM     94  O   ALA A  21     -21.062  29.727  36.968  1.00 25.85           O
ATOM     95  N   GLU A  22     -22.325  30.024  35.127  1.00 27.67           N
ATOM     96  CA  GLU A  22     -21.176  30.259  34.294  1.00 27.67           C
ATOM     97  CB  GLU A  22     -21.544  30.561  32.831  1.00 27.67           C
ATOM     98  CG  GLU A  22     -22.130  29.375  32.066  1.00 27.67           C
ATOM     99  CD  GLU A  22     -22.432  29.848  30.650  1.00 27.67           C
ATOM    100  OE1 GLU A  22     -22.359  31.084  30.411  1.00 27.67           O
ATOM    101  OE2 GLU A  22     -22.738  28.980  29.790  1.00 27.67           O
ATOM    102  C   GLU A  22     -20.428  31.451  34.788  1.00 27.67           C
ATOM    103  O   GLU A  22     -19.202  31.424  34.885  1.00 27.67           O
ATOM    104  N   LEU A  23     -21.151  32.533  35.120  1.00136.40           N
ATOM    105  CA  LEU A  23     -20.503  33.737  35.545  1.00136.40           C
ATOM    106  CB  LEU A  23     -21.478  34.909  35.741  1.00136.40           C
ATOM    107  CG  LEU A  23     -22.101  35.428  34.431  1.00136.40           C
ATOM    108  CD1 LEU A  23     -21.041  36.082  33.530  1.00136.40           C
ATOM    109  CD2 LEU A  23     -22.897  34.326  33.715  1.00136.40           C
ATOM    110  C   LEU A  23     -19.793  33.492  36.839  1.00136.40           C
ATOM    111  O   LEU A  23     -18.679  33.971  37.043  1.00136.40           O
ATOM    112  N   GLN A  24     -20.416  32.712  37.740  1.00 71.55           N
ATOM    113  CA  GLN A  24     -19.854  32.449  39.033  1.00 71.55           C
ATOM    114  CB  GLN A  24     -20.733  31.487  39.848  1.00 71.55           C
ATOM    115  CG  GLN A  24     -20.194  31.164  41.243  1.00 71.55           C
ATOM    116  CD  GLN A  24     -21.182  30.212  41.907  1.00 71.55           C
ATOM    117  OE1 GLN A  24     -22.183  29.826  41.306  1.00 71.55           O
ATOM    118  NE2 GLN A  24     -20.899  29.823  43.178  1.00 71.55           N
ATOM    119  C   GLN A  24     -18.531  31.776  38.839  1.00 71.55           C
ATOM    120  O   GLN A  24     -17.560  32.074  39.534  1.00 71.55           O
ATOM    121  N   GLY A  25     -18.468  30.841  37.874  1.00 23.75           N
ATOM    122  CA  GLY A  25     -17.275  30.090  37.606  1.00 23.75           C
ATOM    123  C   GLY A  25     -16.181  30.995  37.122  1.00 23.75           C
ATOM    124  O   GLY A  25     -15.015  30.806  37.465  1.00 23.75           O
ATOM    125  N   GLU A  26     -16.530  32.002  36.300  1.00116.40           N
ATOM    126  CA  GLU A  26     -15.554  32.863  35.685  1.00116.40           C
ATOM    127  CB  GLU A  26     -16.204  33.885  34.731  1.00116.40           C
ATOM    128  CG  GLU A  26     -15.215  34.732  33.925  1.00116.40           C
ATOM    129  CD  GLU A  26     -15.062  36.092  34.595  1.00116.40           C
ATOM    130  OE1 GLU A  26     -14.519  36.154  35.730  1.00116.40           O
ATOM    131  OE2 GLU A  26     -15.492  37.096  33.969  1.00116.40           O
ATOM    132  C   GLU A  26     -14.785  33.617  36.731  1.00116.40           C
ATOM    133  O   GLU A  26     -13.591  33.870  36.577  1.00116.40           O
ATOM    134  N   ALA A  27     -15.492  34.049  37.786  1.00 90.85           N
ATOM    135  CA  ALA A  27     -15.033  34.793  38.927  1.00 90.85           C
ATOM    136  CB  ALA A  27     -16.193  35.381  39.749  1.00 90.85           C
ATOM    137  C   ALA A  27     -14.188  33.988  39.877  1.00 90.85           C
ATOM    138  O   ALA A  27     -13.552  34.577  40.751  1.00 90.85           O
ATOM    139  N   THR A  28     -14.268  32.639  39.838  1.00131.21           N
ATOM    140  CA  THR A  28     -13.634  31.804  40.832  1.00131.21           C
ATOM    141  CB  THR A  28     -14.523  30.666  41.218  1.00131.21           C
ATOM    142  OG1 THR A  28     -13.940  29.938  42.282  1.00131.21           O
ATOM    143  CG2 THR A  28     -14.721  29.755  39.994  1.00131.21           C
ATOM    144  C   THR A  28     -12.321  31.207  40.392  1.00131.21           C
ATOM    145  O   THR A  28     -12.066  31.003  39.208  1.00131.21           O
ATOM    146  N   CYS A  29     -11.436  30.907  41.377  1.00 64.80           N
ATOM    147  CA  CYS A  29     -10.163  30.301  41.083  1.00 64.80           C
ATOM    148  CB  CYS A  29      -9.171  30.245  42.243  1.00 64.80           C
ATOM    149  SG  CYS A  29      -7.754  29.230  41.740  1.00 64.80           S
ATOM    150  C   CYS A  29     -10.399  28.880  40.690  1.00 64.80           C
ATOM    151  O   CYS A  29     -11.118  28.146  41.362  1.00 64.80           O
ATOM    152  N   SER A  30      -9.753  28.446  39.594  1.00 61.75           N
ATOM    153  CA  SER A  30      -9.962  27.123  39.085  1.00 61.75           C
ATOM    154  CB  SER A  30      -9.309  26.903  37.712  1.00 61.75           C
ATOM    155  OG  SER A  30      -9.859  27.803  36.761  1.00 61.75           O
ATOM    156  C   SER A  30      -9.413  26.086  40.019  1.00 61.75           C
ATOM    157  O   SER A  30      -9.894  24.954  40.029  1.00 61.75           O
ATOM    158  N   ILE A  31      -8.310  26.387  40.735  1.00 78.45           N
ATOM    159  CA  ILE A  31      -7.802  25.413  41.662  1.00 78.45           C
ATOM    160  CB  ILE A  31      -6.379  25.705  42.025  1.00 78.45           C
ATOM    161  CG2 ILE A  31      -5.950  24.714  43.118  1.00 78.45           C
ATOM    162  CG1 ILE A  31      -5.507  25.653  40.757  1.00 78.45           C
ATOM    163  CD1 ILE A  31      -4.117  26.266  40.921  1.00 78.45           C
ATOM    164  C   ILE A  31      -8.605  25.350  42.946  1.00 78.45           C
ATOM    165  O   ILE A  31      -9.201  24.325  43.270  1.00 78.45           O
ATOM    166  N   CYS A  32      -8.650  26.474  43.700  1.00 88.66           N
ATOM    167  CA  CYS A  32      -9.273  26.572  45.006  1.00 88.66           C
ATOM    168  CB  CYS A  32      -8.784  27.763  45.831  1.00 88.66           C
ATOM    169  SG  CYS A  32      -9.621  29.276  45.311  1.00 88.66           S
ATOM    170  C   CYS A  32     -10.776  26.683  44.956  1.00 88.66           C
ATOM    171  O   CYS A  32     -11.461  26.273  45.892  1.00 88.66           O
ATOM    172  N   LEU A  33     -11.327  27.286  43.885  1.00 77.53           N
ATOM    173  CA  LEU A  33     -12.750  27.467  43.723  1.00 77.53           C
ATOM    174  CB  LEU A  33     -13.546  26.171  43.954  1.00 77.53           C
ATOM    175  CG  LEU A  33     -13.227  25.076  42.920  1.00 77.53           C
ATOM    176  CD1 LEU A  33     -14.062  23.808  43.167  1.00 77.53           C
ATOM    177  CD2 LEU A  33     -13.358  25.610  41.485  1.00 77.53           C
ATOM    178  C   LEU A  33     -13.345  28.546  44.600  1.00 77.53           C
ATOM    179  O   LEU A  33     -14.564  28.664  44.700  1.00 77.53           O
ATOM    180  N   GLU A  34     -12.515  29.392  45.224  1.00 54.68           N
ATOM    181  CA  GLU A  34     -12.957  30.525  45.988  1.00 54.68           C
ATOM    182  CB  GLU A  34     -12.063  30.844  47.196  1.00 54.68           C
ATOM    183  CG  GLU A  34     -12.146  29.767  48.282  1.00 54.68           C
ATOM    184  CD  GLU A  34     -11.234  30.174  49.426  1.00 54.68           C
ATOM    185  OE1 GLU A  34     -10.451  31.142  49.236  1.00 54.68           O
ATOM    186  OE2 GLU A  34     -11.303  29.522  50.501  1.00 54.68           O
ATOM    187  C   GLU A  34     -12.965  31.707  45.059  1.00 54.68           C
ATOM    188  O   GLU A  34     -12.568  31.589  43.901  1.00 54.68           O
ATOM    189  N   LEU A  35     -13.468  32.874  45.517  1.00104.34           N
ATOM    190  CA  LEU A  35     -13.468  34.032  44.663  1.00104.34           C
ATOM    191  CB  LEU A  35     -14.191  35.239  45.305  1.00104.34           C
ATOM    192  CG  LEU A  35     -14.385  36.498  44.427  1.00104.34           C
ATOM    193  CD1 LEU A  35     -15.122  37.589  45.219  1.00104.34           C
ATOM    194  CD2 LEU A  35     -13.071  37.032  43.833  1.00104.34           C
ATOM    195  C   LEU A  35     -12.019  34.353  44.440  1.00104.34           C
ATOM    196  O   LEU A  35     -11.228  34.311  45.381  1.00104.34           O
ATOM    197  N   PHE A  36     -11.632  34.690  43.186  1.00132.17           N
ATOM    198  CA  PHE A  36     -10.240  34.915  42.888  1.00132.17           C
ATOM    199  CB  PHE A  36      -9.888  35.534  41.515  1.00132.17           C
ATOM    200  CG  PHE A  36     -10.247  34.712  40.328  1.00132.17           C
ATOM    201  CD1 PHE A  36      -9.635  33.506  40.075  1.00132.17           C
ATOM    202  CD2 PHE A  36     -11.214  35.164  39.462  1.00132.17           C
ATOM    203  CE1 PHE A  36      -9.984  32.771  38.965  1.00132.17           C
ATOM    204  CE2 PHE A  36     -11.567  34.436  38.353  1.00132.17           C
ATOM    205  CZ  PHE A  36     -10.948  33.237  38.103  1.00132.17           C
ATOM    206  C   PHE A  36      -9.691  35.953  43.809  1.00132.17           C
ATOM    207  O   PHE A  36     -10.280  37.018  44.002  1.00132.17           O
ATOM    208  N   ARG A  37      -8.507  35.652  44.378  1.00 96.82           N
ATOM    209  CA  ARG A  37      -7.805  36.577  45.213  1.00 96.82           C
ATOM    210  CB  ARG A  37      -7.460  35.959  46.578  1.00 96.82           C
ATOM    211  CG  ARG A  37      -6.952  36.940  47.633  1.00 96.82           C
ATOM    212  CD  ARG A  37      -6.802  36.287  49.011  1.00 96.82           C
ATOM    213  NE  ARG A  37      -6.303  37.322  49.958  1.00 96.82           N
ATOM    214  CZ  ARG A  37      -4.965  37.436  50.201  1.00 96.82           C
ATOM    215  NH1 ARG A  37      -4.082  36.619  49.555  1.00 96.82           N
ATOM    216  NH2 ARG A  37      -4.513  38.361  51.098  1.00 96.82           N
ATOM    217  C   ARG A  37      -6.528  36.849  44.474  1.00 96.82           C
ATOM    218  O   ARG A  37      -5.750  35.930  44.233  1.00 96.82           O
ATOM    219  N   GLU A  38      -6.270  38.124  44.111  1.00164.44           N
ATOM    220  CA  GLU A  38      -5.108  38.494  43.344  1.00164.44           C
ATOM    221  CB  GLU A  38      -3.782  38.542  44.133  1.00164.44           C
ATOM    222  CG  GLU A  38      -3.396  37.237  44.826  1.00164.44           C
ATOM    223  CD  GLU A  38      -3.888  37.325  46.264  1.00164.44           C
ATOM    224  OE1 GLU A  38      -3.970  38.467  46.790  1.00164.44           O
ATOM    225  OE2 GLU A  38      -4.185  36.254  46.859  1.00164.44           O
ATOM    226  C   GLU A  38      -4.955  37.582  42.161  1.00164.44           C
ATOM    227  O   GLU A  38      -3.993  36.823  42.051  1.00164.44           O
ATOM    228  N   PRO A  39      -5.914  37.657  41.274  1.00 97.58           N
ATOM    229  CA  PRO A  39      -5.991  36.838  40.092  1.00 97.58           C
ATOM    230  CD  PRO A  39      -6.784  38.818  41.191  1.00 97.58           C
ATOM    231  CB  PRO A  39      -7.276  37.270  39.393  1.00 97.58           C
ATOM    232  CG  PRO A  39      -7.397  38.755  39.781  1.00 97.58           C
ATOM    233  C   PRO A  39      -4.837  37.046  39.163  1.00 97.58           C
ATOM    234  O   PRO A  39      -4.291  38.148  39.112  1.00 97.58           O
ATOM    235  N   VAL A  40      -4.462  35.978  38.427  1.00 74.44           N
ATOM    236  CA  VAL A  40      -3.447  35.998  37.419  1.00 74.44           C
ATOM    237  CB  VAL A  40      -2.145  35.396  37.862  1.00 74.44           C
ATOM    238  CG1 VAL A  40      -1.543  36.287  38.963  1.00 74.44           C
ATOM    239  CG2 VAL A  40      -2.402  33.949  38.316  1.00 74.44           C
ATOM    240  C   VAL A  40      -3.993  35.168  36.293  1.00 74.44           C
ATOM    241  O   VAL A  40      -4.726  34.210  36.538  1.00 74.44           O
ATOM    242  N   SER A  41      -3.672  35.511  35.025  1.00112.61           N
ATOM    243  CA  SER A  41      -4.232  34.735  33.952  1.00112.61           C
ATOM    244  CB  SER A  41      -5.054  35.542  32.929  1.00112.61           C
ATOM    245  OG  SER A  41      -4.195  36.216  32.020  1.00112.61           O
ATOM    246  C   SER A  41      -3.121  34.078  33.192  1.00112.61           C
ATOM    247  O   SER A  41      -2.070  34.667  32.951  1.00112.61           O
ATOM    248  N   VAL A  42      -3.338  32.809  32.797  1.00117.39           N
ATOM    249  CA  VAL A  42      -2.366  32.077  32.042  1.00117.39           C
ATOM    250  CB  VAL A  42      -2.515  30.587  32.148  1.00117.39           C
ATOM    251  CG1 VAL A  42      -2.280  30.172  33.610  1.00117.39           C
ATOM    252  CG2 VAL A  42      -3.898  30.197  31.603  1.00117.39           C
ATOM    253  C   VAL A  42      -2.547  32.449  30.606  1.00117.39           C
ATOM    254  O   VAL A  42      -3.556  33.043  30.232  1.00117.39           O
ATOM    255  N   GLU A  43      -1.564  32.105  29.754  1.00 95.65           N
ATOM    256  CA  GLU A  43      -1.659  32.438  28.361  1.00 95.65           C
ATOM    257  CB  GLU A  43      -0.492  31.894  27.518  1.00 95.65           C
ATOM    258  CG  GLU A  43      -0.400  30.367  27.509  1.00 95.65           C
ATOM    259  CD  GLU A  43       0.660  29.970  26.489  1.00 95.65           C
ATOM    260  OE1 GLU A  43       0.769  30.674  25.449  1.00 95.65           O
ATOM    261  OE2 GLU A  43       1.374  28.962  26.733  1.00 95.65           O
ATOM    262  C   GLU A  43      -2.913  31.798  27.858  1.00 95.65           C
ATOM    263  O   GLU A  43      -3.577  32.307  26.958  1.00 95.65           O
ATOM    264  N   CYS A  44      -3.261  30.656  28.468  1.00119.26           N
ATOM    265  CA  CYS A  44      -4.400  29.847  28.151  1.00119.26           C
ATOM    266  CB  CYS A  44      -4.476  28.595  29.036  1.00119.26           C
ATOM    267  SG  CYS A  44      -2.915  27.675  29.041  1.00119.26           S
ATOM    268  C   CYS A  44      -5.646  30.631  28.421  1.00119.26           C
ATOM    269  O   CYS A  44      -6.711  30.278  27.921  1.00119.26           O
ATOM    270  N   GLY A  45      -5.574  31.666  29.280  1.00 41.40           N
ATOM    271  CA  GLY A  45      -6.738  32.478  29.511  1.00 41.40           C
ATOM    272  C   GLY A  45      -7.513  31.936  30.669  1.00 41.40           C
ATOM    273  O   GLY A  45      -8.698  32.232  30.816  1.00 41.40           O
ATOM    274  N   HIS A  46      -6.869  31.120  31.525  1.00 82.62           N
ATOM    275  CA  HIS A  46      -7.567  30.595  32.662  1.00 82.62           C
ATOM    276  ND1 HIS A  46      -6.958  27.681  30.779  1.00 82.62           N
ATOM    277  CG  HIS A  46      -7.776  28.284  31.711  1.00 82.62           C
ATOM    278  CB  HIS A  46      -7.297  29.096  32.879  1.00 82.62           C
ATOM    279  NE2 HIS A  46      -9.052  27.264  30.155  1.00 82.62           N
ATOM    280  CD2 HIS A  46      -9.050  28.017  31.313  1.00 82.62           C
ATOM    281  CE1 HIS A  46      -7.775  27.087  29.871  1.00 82.62           C
ATOM    282  C   HIS A  46      -7.116  31.373  33.866  1.00 82.62           C
ATOM    283  O   HIS A  46      -6.012  31.915  33.876  1.00 82.62           O
ATOM    284  N   SER A  47      -7.963  31.467  34.918  1.00 99.90           N
ATOM    285  CA  SER A  47      -7.595  32.305  36.034  1.00 99.90           C
ATOM    286  CB  SER A  47      -8.606  33.426  36.325  1.00 99.90           C
ATOM    287  OG  SER A  47      -8.161  34.205  37.427  1.00 99.90           O
ATOM    288  C   SER A  47      -7.413  31.505  37.293  1.00 99.90           C
ATOM    289  O   SER A  47      -8.082  30.496  37.517  1.00 99.90           O
ATOM    290  N   PHE A  48      -6.456  31.950  38.143  1.00 83.72           N
ATOM    291  CA  PHE A  48      -6.166  31.313  39.401  1.00 83.72           C
ATOM    292  CB  PHE A  48      -5.032  30.280  39.305  1.00 83.72           C
ATOM    293  CG  PHE A  48      -5.375  29.333  38.211  1.00 83.72           C
ATOM    294  CD1 PHE A  48      -4.974  29.605  36.923  1.00 83.72           C
ATOM    295  CD2 PHE A  48      -6.098  28.189  38.453  1.00 83.72           C
ATOM    296  CE1 PHE A  48      -5.275  28.751  35.889  1.00 83.72           C
ATOM    297  CE2 PHE A  48      -6.403  27.330  37.423  1.00 83.72           C
ATOM    298  CZ  PHE A  48      -5.994  27.607  36.139  1.00 83.72           C
ATOM    299  C   PHE A  48      -5.625  32.380  40.313  1.00 83.72           C
ATOM    300  O   PHE A  48      -5.093  33.391  39.858  1.00 83.72           O
ATOM    301  N   CYS A  49      -5.733  32.169  41.641  1.00 64.98           N
ATOM    302  CA  CYS A  49      -5.181  33.091  42.597  1.00 64.98           C
ATOM    303  CB  CYS A  49      -5.450  32.681  44.057  1.00 64.98           C
ATOM    304  SG  CYS A  49      -7.208  32.356  44.391  1.00 64.98           S
ATOM    305  C   CYS A  49      -3.700  32.992  42.396  1.00 64.98           C
ATOM    306  O   CYS A  49      -3.193  31.916  42.088  1.00 64.98           O
ATOM    307  N   ARG A  50      -2.956  34.096  42.598  1.00129.30           N
ATOM    308  CA  ARG A  50      -1.547  34.086  42.312  1.00129.30           C
ATOM    309  CB  ARG A  50      -0.841  35.403  42.672  1.00129.30           C
ATOM    310  CG  ARG A  50       0.668  35.349  42.424  1.00129.30           C
ATOM    311  CD  ARG A  50       1.402  36.649  42.757  1.00129.30           C
ATOM    312  NE  ARG A  50       1.055  37.637  41.698  1.00129.30           N
ATOM    313  CZ  ARG A  50      -0.070  38.399  41.811  1.00129.30           C
ATOM    314  NH1 ARG A  50      -0.888  38.260  42.894  1.00129.30           N
ATOM    315  NH2 ARG A  50      -0.379  39.302  40.834  1.00129.30           N
ATOM    316  C   ARG A  50      -0.878  33.005  43.101  1.00129.30           C
ATOM    317  O   ARG A  50      -0.018  32.299  42.581  1.00129.30           O
ATOM    318  N   ALA A  51      -1.240  32.859  44.385  1.00 41.45           N
ATOM    319  CA  ALA A  51      -0.610  31.876  45.221  1.00 41.45           C
ATOM    320  CB  ALA A  51      -1.054  31.980  46.690  1.00 41.45           C
ATOM    321  C   ALA A  51      -0.915  30.478  44.763  1.00 41.45           C
ATOM    322  O   ALA A  51      -0.018  29.638  44.720  1.00 41.45           O
ATOM    323  N   CYS A  52      -2.183  30.177  44.409  1.00 96.43           N
ATOM    324  CA  CYS A  52      -2.511  28.813  44.090  1.00 96.43           C
ATOM    325  CB  CYS A  52      -4.021  28.522  44.050  1.00 96.43           C
ATOM    326  SG  CYS A  52      -4.964  29.780  43.167  1.00 96.43           S
ATOM    327  C   CYS A  52      -1.827  28.333  42.838  1.00 96.43           C
ATOM    328  O   CYS A  52      -1.357  27.197  42.794  1.00 96.43           O
ATOM    329  N   ILE A  53      -1.744  29.168  41.784  1.00102.29           N
ATOM    330  CA  ILE A  53      -1.125  28.762  40.548  1.00102.29           C
ATOM    331  CB  ILE A  53      -1.316  29.765  39.442  1.00102.29           C
ATOM    332  CG2 ILE A  53      -0.665  31.092  39.864  1.00102.29           C
ATOM    333  CG1 ILE A  53      -0.783  29.202  38.113  1.00102.29           C
ATOM    334  CD1 ILE A  53      -1.561  27.987  37.612  1.00102.29           C
ATOM    335  C   ILE A  53       0.350  28.527  40.714  1.00102.29           C
ATOM    336  O   ILE A  53       0.881  27.527  40.234  1.00102.29           O
ATOM    337  N   GLY A  54       1.054  29.430  41.421  1.00 37.39           N
ATOM    338  CA  GLY A  54       2.482  29.332  41.550  1.00 37.39           C
ATOM    339  C   GLY A  54       2.839  28.041  42.216  1.00 37.39           C
ATOM    340  O   GLY A  54       3.842  27.420  41.867  1.00 37.39           O
ATOM    341  N   ARG A  55       2.053  27.614  43.222  1.00155.85           N
ATOM    342  CA  ARG A  55       2.391  26.394  43.899  1.00155.85           C
ATOM    343  CB  ARG A  55       1.491  26.069  45.100  1.00155.85           C
ATOM    344  CG  ARG A  55       0.037  25.824  44.712  1.00155.85           C
ATOM    345  CD  ARG A  55      -0.818  25.259  45.841  1.00155.85           C
ATOM    346  NE  ARG A  55      -2.119  24.871  45.231  1.00155.85           N
ATOM    347  CZ  ARG A  55      -2.239  23.656  44.620  1.00155.85           C
ATOM    348  NH1 ARG A  55      -1.175  22.802  44.585  1.00155.85           N
ATOM    349  NH2 ARG A  55      -3.419  23.297  44.037  1.00155.85           N
ATOM    350  C   ARG A  55       2.258  25.254  42.935  1.00155.85           C
ATOM    351  O   ARG A  55       3.100  24.359  42.902  1.00155.85           O
ATOM    352  N   CYS A  56       1.191  25.267  42.111  1.00 49.03           N
ATOM    353  CA  CYS A  56       0.944  24.208  41.173  1.00 49.03           C
ATOM    354  CB  CYS A  56      -0.355  24.405  40.374  1.00 49.03           C
ATOM    355  SG  CYS A  56      -1.834  24.278  41.422  1.00 49.03           S
ATOM    356  C   CYS A  56       2.072  24.174  40.190  1.00 49.03           C
ATOM    357  O   CYS A  56       2.478  23.118  39.712  1.00 49.03           O
ATOM    358  N   TRP A  57       2.612  25.342  39.828  1.00168.31           N
ATOM    359  CA  TRP A  57       3.691  25.314  38.897  1.00168.31           C
ATOM    360  CB  TRP A  57       4.187  26.731  38.558  1.00168.31           C
ATOM    361  CG  TRP A  57       5.259  26.801  37.500  1.00168.31           C
ATOM    362  CD2 TRP A  57       6.661  26.947  37.771  1.00168.31           C
ATOM    363  CD1 TRP A  57       5.129  26.776  36.143  1.00168.31           C
ATOM    364  NE1 TRP A  57       6.363  26.898  35.550  1.00168.31           N
ATOM    365  CE2 TRP A  57       7.315  27.006  36.542  1.00168.31           C
ATOM    366  CE3 TRP A  57       7.346  27.035  38.949  1.00168.31           C
ATOM    367  CZ2 TRP A  57       8.672  27.155  36.470  1.00168.31           C
ATOM    368  CZ3 TRP A  57       8.713  27.175  38.874  1.00168.31           C
ATOM    369  CH2 TRP A  57       9.364  27.234  37.658  1.00168.31           C
ATOM    370  C   TRP A  57       4.812  24.550  39.536  1.00168.31           C
ATOM    371  O   TRP A  57       5.396  23.671  38.903  1.00168.31           O
ATOM    372  N   GLU A  58       5.144  24.868  40.808  1.00 96.15           N
ATOM    373  CA  GLU A  58       6.255  24.210  41.438  1.00 96.15           C
ATOM    374  CB  GLU A  58       6.634  24.837  42.791  1.00 96.15           C
ATOM    375  CG  GLU A  58       7.818  24.139  43.464  1.00 96.15           C
ATOM    376  CD  GLU A  58       8.097  24.838  44.786  1.00 96.15           C
ATOM    377  OE1 GLU A  58       7.388  25.836  45.088  1.00 96.15           O
ATOM    378  OE2 GLU A  58       9.028  24.390  45.507  1.00 96.15           O
ATOM    379  C   GLU A  58       6.026  22.744  41.693  1.00 96.15           C
ATOM    380  O   GLU A  58       6.701  21.908  41.093  1.00 96.15           O
ATOM    381  N   ARG A  59       5.047  22.370  42.552  1.00169.27           N
ATOM    382  CA  ARG A  59       4.926  20.963  42.850  1.00169.27           C
ATOM    383  CB  ARG A  59       4.010  20.617  44.047  1.00169.27           C
ATOM    384  CG  ARG A  59       4.669  20.694  45.424  1.00169.27           C
ATOM    385  CD  ARG A  59       3.727  20.209  46.527  1.00169.27           C
ATOM    386  NE  ARG A  59       4.528  19.959  47.757  1.00169.27           N
ATOM    387  CZ  ARG A  59       4.028  19.118  48.708  1.00169.27           C
ATOM    388  NH1 ARG A  59       2.791  18.566  48.536  1.00169.27           N
ATOM    389  NH2 ARG A  59       4.759  18.827  49.824  1.00169.27           N
ATOM    390  C   ARG A  59       4.483  20.213  41.630  1.00169.27           C
ATOM    391  O   ARG A  59       5.067  19.183  41.289  1.00169.27           O
ATOM    392  N   PRO A  60       3.475  20.691  40.953  1.00213.88           N
ATOM    393  CA  PRO A  60       3.136  20.069  39.706  1.00213.88           C
ATOM    394  CD  PRO A  60       2.265  21.107  41.658  1.00213.88           C
ATOM    395  CB  PRO A  60       1.684  20.432  39.408  1.00213.88           C
ATOM    396  CG  PRO A  60       1.078  20.637  40.803  1.00213.88           C
ATOM    397  C   PRO A  60       4.117  20.585  38.708  1.00213.88           C
ATOM    398  O   PRO A  60       5.129  21.158  39.105  1.00213.88           O
ATOM    399  N   GLY A  61       3.874  20.356  37.412  1.00 52.15           N
ATOM    400  CA  GLY A  61       4.827  20.768  36.428  1.00 52.15           C
ATOM    401  C   GLY A  61       4.609  22.178  36.014  1.00 52.15           C
ATOM    402  O   GLY A  61       3.711  22.865  36.499  1.00 52.15           O
ATOM    403  N   ALA A  62       5.467  22.636  35.079  1.00 51.02           N
ATOM    404  CA  ALA A  62       5.342  23.965  34.578  1.00 51.02           C
ATOM    405  CB  ALA A  62       6.627  24.508  33.932  1.00 51.02           C
ATOM    406  C   ALA A  62       4.307  23.872  33.528  1.00 51.02           C
ATOM    407  O   ALA A  62       4.503  23.272  32.472  1.00 51.02           O
ATOM    408  N   GLY A  63       3.153  24.489  33.795  1.00 96.88           N
ATOM    409  CA  GLY A  63       2.128  24.337  32.832  1.00 96.88           C
ATOM    410  C   GLY A  63       1.808  22.912  32.835  1.00 96.88           C
ATOM    411  O   GLY A  63       1.628  22.368  33.918  1.00 96.88           O
ATOM    412  N   SER A  64       1.775  22.312  31.625  1.00119.43           N
ATOM    413  CA  SER A  64       1.360  20.963  31.384  1.00119.43           C
ATOM    414  CB  SER A  64       0.502  20.820  30.136  1.00119.43           C
ATOM    415  OG  SER A  64       1.264  21.144  28.982  1.00119.43           O
ATOM    416  C   SER A  64       2.479  20.029  31.102  1.00119.43           C
ATOM    417  O   SER A  64       3.662  20.314  31.277  1.00119.43           O
ATOM    418  N   VAL A  65       2.021  18.838  30.663  1.00 65.84           N
ATOM    419  CA  VAL A  65       2.760  17.733  30.144  1.00 65.84           C
ATOM    420  CB  VAL A  65       2.435  16.442  30.833  1.00 65.84           C
ATOM    421  CG1 VAL A  65       3.206  15.298  30.156  1.00 65.84           C
ATOM    422  CG2 VAL A  65       2.719  16.613  32.332  1.00 65.84           C
ATOM    423  C   VAL A  65       2.199  17.627  28.763  1.00 65.84           C
ATOM    424  O   VAL A  65       1.015  17.901  28.568  1.00 65.84           O
ATOM    425  N   GLY A  66       3.006  17.251  27.754  1.00132.05           N
ATOM    426  CA  GLY A  66       2.417  17.247  26.445  1.00132.05           C
ATOM    427  C   GLY A  66       2.811  16.011  25.710  1.00132.05           C
ATOM    428  O   GLY A  66       3.840  15.399  25.992  1.00132.05           O
ATOM    429  N   ALA A  67       1.968  15.619  24.733  1.00233.57           N
ATOM    430  CA  ALA A  67       2.228  14.467  23.921  1.00233.57           C
ATOM    431  CB  ALA A  67       0.998  13.971  23.141  1.00233.57           C
ATOM    432  C   ALA A  67       3.266  14.854  22.923  1.00233.57           C
ATOM    433  O   ALA A  67       3.393  16.025  22.568  1.00233.57           O
ATOM    434  N   ALA A  68       4.058  13.870  22.456  1.00274.01           N
ATOM    435  CA  ALA A  68       5.082  14.180  21.506  1.00274.01           C
ATOM    436  CB  ALA A  68       5.986  15.349  21.930  1.00274.01           C
ATOM    437  C   ALA A  68       5.941  12.969  21.393  1.00274.01           C
ATOM    438  O   ALA A  68       5.579  11.887  21.854  1.00274.01           O
ATOM    439  N   THR A  69       7.111  13.122  20.747  1.00226.85           N
ATOM    440  CA  THR A  69       8.024  12.025  20.638  1.00226.85           C
ATOM    441  CB  THR A  69       9.106  12.253  19.618  1.00226.85           C
ATOM    442  OG1 THR A  69       9.868  11.069  19.429  1.00226.85           O
ATOM    443  CG2 THR A  69      10.006  13.413  20.080  1.00226.85           C
ATOM    444  C   THR A  69       8.650  11.893  21.989  1.00226.85           C
ATOM    445  O   THR A  69       8.019  12.198  23.001  1.00226.85           O
ATOM    446  N   ARG A  70       9.902  11.406  22.065  1.00306.70           N
ATOM    447  CA  ARG A  70      10.485  11.284  23.366  1.00306.70           C
ATOM    448  CB  ARG A  70      11.907  10.698  23.369  1.00306.70           C
ATOM    449  CG  ARG A  70      12.382  10.313  24.773  1.00306.70           C
ATOM    450  CD  ARG A  70      11.699   9.058  25.327  1.00306.70           C
ATOM    451  NE  ARG A  70      10.240   9.339  25.454  1.00306.70           N
ATOM    452  CZ  ARG A  70       9.700   9.750  26.639  1.00306.70           C
ATOM    453  NH1 ARG A  70      10.481   9.880  27.752  1.00306.70           N
ATOM    454  NH2 ARG A  70       8.364  10.029  26.709  1.00306.70           N
ATOM    455  C   ARG A  70      10.556  12.662  23.927  1.00306.70           C
ATOM    456  O   ARG A  70      10.943  13.608  23.244  1.00306.70           O
ATOM    457  N   ALA A  71      10.157  12.805  25.203  1.00237.82           N
ATOM    458  CA  ALA A  71      10.131  14.103  25.804  1.00237.82           C
ATOM    459  CB  ALA A  71       8.719  14.706  25.887  1.00237.82           C
ATOM    460  C   ALA A  71      10.637  13.972  27.199  1.00237.82           C
ATOM    461  O   ALA A  71      10.762  12.879  27.750  1.00237.82           O
ATOM    462  N   PRO A  72      10.967  15.096  27.763  1.00 92.36           N
ATOM    463  CA  PRO A  72      11.421  15.136  29.121  1.00 92.36           C
ATOM    464  CD  PRO A  72      11.472  16.214  26.986  1.00 92.36           C
ATOM    465  CB  PRO A  72      12.140  16.477  29.294  1.00 92.36           C
ATOM    466  CG  PRO A  72      11.762  17.290  28.042  1.00 92.36           C
ATOM    467  C   PRO A  72      10.228  14.951  29.995  1.00 92.36           C
ATOM    468  O   PRO A  72       9.110  15.083  29.501  1.00 92.36           O
ATOM    469  N   PRO A  73      10.422  14.630  31.240  1.00 81.22           N
ATOM    470  CA  PRO A  73       9.314  14.412  32.120  1.00 81.22           C
ATOM    471  CD  PRO A  73      11.636  13.987  31.706  1.00 81.22           C
ATOM    472  CB  PRO A  73       9.892  13.732  33.366  1.00 81.22           C
ATOM    473  CG  PRO A  73      11.421  13.879  33.223  1.00 81.22           C
ATOM    474  C   PRO A  73       8.605  15.697  32.383  1.00 81.22           C
ATOM    475  O   PRO A  73       9.262  16.729  32.501  1.00 81.22           O
ATOM    476  N   PHE A  74       7.260  15.663  32.453  1.00218.20           N
ATOM    477  CA  PHE A  74       6.544  16.867  32.738  1.00218.20           C
ATOM    478  CB  PHE A  74       5.743  17.420  31.544  1.00218.20           C
ATOM    479  CG  PHE A  74       6.703  18.003  30.561  1.00218.20           C
ATOM    480  CD1 PHE A  74       7.124  19.307  30.698  1.00218.20           C
ATOM    481  CD2 PHE A  74       7.178  17.257  29.506  1.00218.20           C
ATOM    482  CE1 PHE A  74       8.006  19.860  29.798  1.00218.20           C
ATOM    483  CE2 PHE A  74       8.061  17.807  28.605  1.00218.20           C
ATOM    484  CZ  PHE A  74       8.476  19.109  28.748  1.00218.20           C
ATOM    485  C   PHE A  74       5.570  16.575  33.829  1.00218.20           C
ATOM    486  O   PHE A  74       4.806  15.612  33.795  1.00218.20           O
ATOM    487  N   PRO A  75       5.642  17.410  34.816  1.00122.45           N
ATOM    488  CA  PRO A  75       4.720  17.304  35.914  1.00122.45           C
ATOM    489  CD  PRO A  75       6.979  17.734  35.287  1.00122.45           C
ATOM    490  CB  PRO A  75       5.437  17.885  37.142  1.00122.45           C
ATOM    491  CG  PRO A  75       6.757  18.473  36.605  1.00122.45           C
ATOM    492  C   PRO A  75       3.388  17.907  35.556  1.00122.45           C
ATOM    493  O   PRO A  75       3.237  18.395  34.437  1.00122.45           O
ATOM    494  N   LEU A  76       2.422  17.902  36.500  1.00222.51           N
ATOM    495  CA  LEU A  76       1.058  18.297  36.256  1.00222.51           C
ATOM    496  CB  LEU A  76       0.215  18.444  37.534  1.00222.51           C
ATOM    497  CG  LEU A  76       0.005  17.115  38.283  1.00222.51           C
ATOM    498  CD1 LEU A  76      -0.797  16.113  37.435  1.00222.51           C
ATOM    499  CD2 LEU A  76       1.339  16.540  38.784  1.00222.51           C
ATOM    500  C   LEU A  76       0.989  19.585  35.500  1.00222.51           C
ATOM    501  O   LEU A  76       1.828  20.479  35.587  1.00222.51           O
ATOM    502  N   PRO A  77      -0.056  19.567  34.710  1.00101.24           N
ATOM    503  CA  PRO A  77      -0.423  20.570  33.731  1.00101.24           C
ATOM    504  CD  PRO A  77      -0.660  18.278  34.423  1.00101.24           C
ATOM    505  CB  PRO A  77      -1.316  19.843  32.733  1.00101.24           C
ATOM    506  CG  PRO A  77      -1.809  18.590  33.464  1.00101.24           C
ATOM    507  C   PRO A  77      -1.050  21.854  34.220  1.00101.24           C
ATOM    508  O   PRO A  77      -1.336  21.927  35.415  1.00101.24           O
ATOM    509  N   CYS A  78      -1.210  22.882  33.316  1.00104.19           N
ATOM    510  CA  CYS A  78      -2.000  24.046  33.636  1.00104.19           C
ATOM    511  CB  CYS A  78      -2.372  24.899  32.407  1.00104.19           C
ATOM    512  SG  CYS A  78      -3.547  26.235  32.791  1.00104.19           S
ATOM    513  C   CYS A  78      -3.224  23.350  34.079  1.00104.19           C
ATOM    514  O   CYS A  78      -3.776  22.552  33.326  1.00104.19           O
ATOM    515  N   PRO A  79      -3.597  23.585  35.301  1.00171.65           N
ATOM    516  CA  PRO A  79      -4.613  22.798  35.937  1.00171.65           C
ATOM    517  CD  PRO A  79      -3.431  24.888  35.922  1.00171.65           C
ATOM    518  CB  PRO A  79      -4.909  23.503  37.260  1.00171.65           C
ATOM    519  CG  PRO A  79      -4.560  24.972  36.961  1.00171.65           C
ATOM    520  C   PRO A  79      -5.832  22.614  35.092  1.00171.65           C
ATOM    521  O   PRO A  79      -6.284  21.476  34.975  1.00171.65           O
ATOM    522  N   GLN A  80      -6.403  23.682  34.506  1.00115.06           N
ATOM    523  CA  GLN A  80      -7.581  23.409  33.742  1.00115.06           C
ATOM    524  CB  GLN A  80      -8.381  24.681  33.426  1.00115.06           C
ATOM    525  CG  GLN A  80      -9.676  24.391  32.668  1.00115.06           C
ATOM    526  CD  GLN A  80     -10.452  25.692  32.550  1.00115.06           C
ATOM    527  OE1 GLN A  80     -10.370  26.561  33.417  1.00115.06           O
ATOM    528  NE2 GLN A  80     -11.229  25.834  31.443  1.00115.06           N
ATOM    529  C   GLN A  80      -7.305  22.714  32.428  1.00115.06           C
ATOM    530  O   GLN A  80      -7.741  21.584  32.214  1.00115.06           O
ATOM    531  N   CYS A  81      -6.555  23.387  31.524  1.00 94.14           N
ATOM    532  CA  CYS A  81      -6.300  22.969  30.157  1.00 94.14           C
ATOM    533  CB  CYS A  81      -5.933  24.145  29.238  1.00 94.14           C
ATOM    534  SG  CYS A  81      -4.356  24.908  29.710  1.00 94.14           S
ATOM    535  C   CYS A  81      -5.236  21.936  29.970  1.00 94.14           C
ATOM    536  O   CYS A  81      -5.325  21.117  29.055  1.00 94.14           O
ATOM    537  N   ARG A  82      -4.206  21.933  30.831  1.00128.74           N
ATOM    538  CA  ARG A  82      -3.053  21.102  30.628  1.00128.74           C
ATOM    539  CB  ARG A  82      -3.373  19.641  30.270  1.00128.74           C
ATOM    540  CG  ARG A  82      -4.324  18.950  31.241  1.00128.74           C
ATOM    541  CD  ARG A  82      -4.655  17.523  30.815  1.00128.74           C
ATOM    542  NE  ARG A  82      -5.887  17.116  31.542  1.00128.74           N
ATOM    543  CZ  ARG A  82      -6.425  15.885  31.306  1.00128.74           C
ATOM    544  NH1 ARG A  82      -5.814  15.032  30.434  1.00128.74           N
ATOM    545  NH2 ARG A  82      -7.574  15.512  31.941  1.00128.74           N
ATOM    546  C   ARG A  82      -2.223  21.632  29.496  1.00128.74           C
ATOM    547  O   ARG A  82      -1.791  20.878  28.626  1.00128.74           O
ATOM    548  N   GLU A  83      -1.945  22.951  29.485  1.00127.63           N
ATOM    549  CA  GLU A  83      -1.060  23.501  28.491  1.00127.63           C
ATOM    550  CB  GLU A  83      -1.675  24.683  27.723  1.00127.63           C
ATOM    551  CG  GLU A  83      -2.940  24.319  26.945  1.00127.63           C
ATOM    552  CD  GLU A  83      -2.541  23.404  25.798  1.00127.63           C
ATOM    553  OE1 GLU A  83      -1.670  23.816  24.985  1.00127.63           O
ATOM    554  OE2 GLU A  83      -3.100  22.278  25.721  1.00127.63           O
ATOM    555  C   GLU A  83       0.139  24.036  29.228  1.00127.63           C
ATOM    556  O   GLU A  83       0.029  24.442  30.384  1.00127.63           O
ATOM    557  N   PRO A  84       1.284  24.049  28.589  1.00159.26           N
ATOM    558  CA  PRO A  84       2.505  24.515  29.208  1.00159.26           C
ATOM    559  CD  PRO A  84       1.347  24.121  27.138  1.00159.26           C
ATOM    560  CB  PRO A  84       3.543  24.525  28.088  1.00159.26           C
ATOM    561  CG  PRO A  84       2.696  24.795  26.830  1.00159.26           C
ATOM    562  C   PRO A  84       2.269  25.896  29.751  1.00159.26           C
ATOM    563  O   PRO A  84       1.548  26.663  29.118  1.00159.26           O
ATOM    564  N   ALA A  85       2.846  26.231  30.926  1.00 66.23           N
ATOM    565  CA  ALA A  85       2.616  27.516  31.528  1.00 66.23           C
ATOM    566  CB  ALA A  85       1.309  27.583  32.339  1.00 66.23           C
ATOM    567  C   ALA A  85       3.738  27.826  32.475  1.00 66.23           C
ATOM    568  O   ALA A  85       4.205  26.958  33.212  1.00 66.23           O
ATOM    569  N   ARG A  86       4.178  29.103  32.497  1.00 53.15           N
ATOM    570  CA  ARG A  86       5.256  29.502  33.360  1.00 53.15           C
ATOM    571  CB  ARG A  86       6.549  29.893  32.625  1.00 53.15           C
ATOM    572  CG  ARG A  86       7.303  28.704  32.029  1.00 53.15           C
ATOM    573  CD  ARG A  86       8.653  29.085  31.416  1.00 53.15           C
ATOM    574  NE  ARG A  86       9.322  27.825  30.985  1.00 53.15           N
ATOM    575  CZ  ARG A  86      10.182  27.189  31.833  1.00 53.15           C
ATOM    576  NH1 ARG A  86      10.463  27.730  33.056  1.00 53.15           N
ATOM    577  NH2 ARG A  86      10.767  26.013  31.458  1.00 53.15           N
ATOM    578  C   ARG A  86       4.822  30.702  34.140  1.00 53.15           C
ATOM    579  O   ARG A  86       3.881  31.408  33.785  1.00 53.15           O
ATOM    580  N   PRO A  87       5.515  30.924  35.220  1.00 68.69           N
ATOM    581  CA  PRO A  87       5.197  32.018  36.095  1.00 68.69           C
ATOM    582  CD  PRO A  87       6.151  29.825  35.930  1.00 68.69           C
ATOM    583  CB  PRO A  87       6.057  31.809  37.338  1.00 68.69           C
ATOM    584  CG  PRO A  87       6.234  30.279  37.397  1.00 68.69           C
ATOM    585  C   PRO A  87       5.343  33.369  35.465  1.00 68.69           C
ATOM    586  O   PRO A  87       4.678  34.301  35.914  1.00 68.69           O
ATOM    587  N   SER A  88       6.209  33.520  34.447  1.00 35.07           N
ATOM    588  CA  SER A  88       6.415  34.806  33.840  1.00 35.07           C
ATOM    589  CB  SER A  88       7.581  34.825  32.838  1.00 35.07           C
ATOM    590  OG  SER A  88       7.718  36.124  32.280  1.00 35.07           O
ATOM    591  C   SER A  88       5.191  35.226  33.086  1.00 35.07           C
ATOM    592  O   SER A  88       4.923  36.416  32.937  1.00 35.07           O
ATOM    593  N   GLN A  89       4.421  34.244  32.594  1.00152.79           N
ATOM    594  CA  GLN A  89       3.281  34.465  31.746  1.00152.79           C
ATOM    595  CB  GLN A  89       2.708  33.172  31.138  1.00152.79           C
ATOM    596  CG  GLN A  89       1.480  33.428  30.261  1.00152.79           C
ATOM    597  CD  GLN A  89       1.877  34.391  29.151  1.00152.79           C
ATOM    598  OE1 GLN A  89       1.088  35.237  28.732  1.00152.79           O
ATOM    599  NE2 GLN A  89       3.137  34.261  28.658  1.00152.79           N
ATOM    600  C   GLN A  89       2.142  35.158  32.437  1.00152.79           C
ATOM    601  O   GLN A  89       1.340  35.820  31.781  1.00152.79           O
ATOM    602  N   LEU A  90       2.002  35.007  33.767  1.00129.37           N
ATOM    603  CA  LEU A  90       0.795  35.460  34.424  1.00129.37           C
ATOM    604  CB  LEU A  90       0.645  34.923  35.861  1.00129.37           C
ATOM    605  CG  LEU A  90       0.518  33.388  35.951  1.00129.37           C
ATOM    606  CD1 LEU A  90      -0.715  32.887  35.184  1.00129.37           C
ATOM    607  CD2 LEU A  90       1.816  32.678  35.539  1.00129.37           C
ATOM    608  C   LEU A  90       0.576  36.964  34.485  1.00129.37           C
ATOM    609  O   LEU A  90       1.507  37.724  34.748  1.00129.37           O
ATOM    610  N   ARG A  91      -0.699  37.414  34.234  1.00228.61           N
ATOM    611  CA  ARG A  91      -1.159  38.792  34.378  1.00228.61           C
ATOM    612  CB  ARG A  91      -0.548  39.768  33.356  1.00228.61           C
ATOM    613  CG  ARG A  91      -0.877  41.230  33.672  1.00228.61           C
ATOM    614  CD  ARG A  91      -0.109  42.247  32.824  1.00228.61           C
ATOM    615  NE  ARG A  91      -0.874  42.470  31.566  1.00228.61           N
ATOM    616  CZ  ARG A  91      -0.538  43.514  30.753  1.00228.61           C
ATOM    617  NH1 ARG A  91       0.503  44.329  31.093  1.00228.61           N
ATOM    618  NH2 ARG A  91      -1.236  43.742  29.603  1.00228.61           N
ATOM    619  C   ARG A  91      -2.690  38.876  34.243  1.00228.61           C
ATOM    620  O   ARG A  91      -3.274  37.965  33.668  1.00228.61           O
ATOM    621  N   PRO A  92      -3.411  39.835  34.841  1.00222.73           N
ATOM    622  CA  PRO A  92      -4.837  40.027  34.532  1.00222.73           C
ATOM    623  CD  PRO A  92      -3.169  40.021  36.265  1.00222.73           C
ATOM    624  CB  PRO A  92      -5.551  40.174  35.873  1.00222.73           C
ATOM    625  CG  PRO A  92      -4.450  40.652  36.830  1.00222.73           C
ATOM    626  C   PRO A  92      -5.080  41.223  33.634  1.00222.73           C
ATOM    627  O   PRO A  92      -4.174  42.040  33.483  1.00222.73           O
ATOM    628  N   ASN A  93      -6.306  41.380  33.070  1.00112.31           N
ATOM    629  CA  ASN A  93      -6.630  42.524  32.251  1.00112.31           C
ATOM    630  CB  ASN A  93      -7.164  42.173  30.845  1.00112.31           C
ATOM    631  CG  ASN A  93      -8.448  41.368  30.961  1.00112.31           C
ATOM    632  OD1 ASN A  93      -9.527  41.851  30.625  1.00112.31           O
ATOM    633  ND2 ASN A  93      -8.333  40.098  31.435  1.00112.31           N
ATOM    634  C   ASN A  93      -7.656  43.336  32.986  1.00112.31           C
ATOM    635  O   ASN A  93      -8.433  42.812  33.781  1.00112.31           O
ATOM    636  N   ARG A  94      -7.674  44.658  32.728  1.00103.70           N
ATOM    637  CA  ARG A  94      -8.489  45.580  33.470  1.00103.70           C
ATOM    638  CB  ARG A  94      -8.225  47.055  33.130  1.00103.70           C
ATOM    639  CG  ARG A  94      -9.052  48.001  34.004  1.00103.70           C
ATOM    640  CD  ARG A  94      -8.621  49.466  33.920  1.00103.70           C
ATOM    641  NE  ARG A  94      -9.256  50.065  32.713  1.00103.70           N
ATOM    642  CZ  ARG A  94      -9.409  51.420  32.637  1.00103.70           C
ATOM    643  NH1 ARG A  94      -9.001  52.210  33.672  1.00103.70           N
ATOM    644  NH2 ARG A  94      -9.965  51.983  31.526  1.00103.70           N
ATOM    645  C   ARG A  94      -9.961  45.349  33.309  1.00103.70           C
ATOM    646  O   ARG A  94     -10.697  45.466  34.287  1.00103.70           O
ATOM    647  N   GLN A  95     -10.443  45.010  32.097  1.00 81.79           N
ATOM    648  CA  GLN A  95     -11.870  44.943  31.918  1.00 81.79           C
ATOM    649  CB  GLN A  95     -12.301  44.522  30.498  1.00 81.79           C
ATOM    650  CG  GLN A  95     -11.921  43.086  30.133  1.00 81.79           C
ATOM    651  CD  GLN A  95     -12.577  42.721  28.810  1.00 81.79           C
ATOM    652  OE1 GLN A  95     -13.191  43.561  28.155  1.00 81.79           O
ATOM    653  NE2 GLN A  95     -12.456  41.427  28.406  1.00 81.79           N
ATOM    654  C   GLN A  95     -12.448  43.930  32.852  1.00 81.79           C
ATOM    655  O   GLN A  95     -13.451  44.188  33.517  1.00 81.79           O
ATOM    656  N   LEU A  96     -11.819  42.747  32.937  1.00 96.03           N
ATOM    657  CA  LEU A  96     -12.322  41.713  33.788  1.00 96.03           C
ATOM    658  CB  LEU A  96     -11.575  40.378  33.579  1.00 96.03           C
ATOM    659  CG  LEU A  96     -12.187  39.123  34.248  1.00 96.03           C
ATOM    660  CD1 LEU A  96     -11.333  37.884  33.937  1.00 96.03           C
ATOM    661  CD2 LEU A  96     -12.423  39.285  35.760  1.00 96.03           C
ATOM    662  C   LEU A  96     -12.151  42.155  35.206  1.00 96.03           C
ATOM    663  O   LEU A  96     -13.027  41.948  36.043  1.00 96.03           O
ATOM    664  N   ALA A  97     -11.017  42.809  35.505  1.00 37.15           N
ATOM    665  CA  ALA A  97     -10.711  43.185  36.856  1.00 37.15           C
ATOM    666  CB  ALA A  97      -9.381  43.954  36.973  1.00 37.15           C
ATOM    667  C   ALA A  97     -11.790  44.080  37.361  1.00 37.15           C
ATOM    668  O   ALA A  97     -12.192  43.988  38.519  1.00 37.15           O
ATOM    669  N   ALA A  98     -12.300  44.964  36.490  1.00 31.29           N
ATOM    670  CA  ALA A  98     -13.277  45.916  36.921  1.00 31.29           C
ATOM    671  CB  ALA A  98     -13.751  46.811  35.765  1.00 31.29           C
ATOM    672  C   ALA A  98     -14.482  45.202  37.448  1.00 31.29           C
ATOM    673  O   ALA A  98     -14.977  45.531  38.525  1.00 31.29           O
ATOM    674  N   VAL A  99     -14.982  44.187  36.721  1.00 90.59           N
ATOM    675  CA  VAL A  99     -16.174  43.536  37.180  1.00 90.59           C
ATOM    676  CB  VAL A  99     -16.734  42.545  36.194  1.00 90.59           C
ATOM    677  CG1 VAL A  99     -15.718  41.415  35.958  1.00 90.59           C
ATOM    678  CG2 VAL A  99     -18.092  42.055  36.726  1.00 90.59           C
ATOM    679  C   VAL A  99     -15.910  42.832  38.475  1.00 90.59           C
ATOM    680  O   VAL A  99     -16.681  42.950  39.426  1.00 90.59           O
ATOM    681  N   ALA A 100     -14.801  42.076  38.542  1.00 61.72           N
ATOM    682  CA  ALA A 100     -14.480  41.288  39.694  1.00 61.72           C
ATOM    683  CB  ALA A 100     -13.286  40.349  39.449  1.00 61.72           C
ATOM    684  C   ALA A 100     -14.145  42.117  40.899  1.00 61.72           C
ATOM    685  O   ALA A 100     -14.622  41.831  41.997  1.00 61.72           O
ATOM    686  N   THR A 101     -13.368  43.208  40.729  1.00153.38           N
ATOM    687  CA  THR A 101     -12.772  43.819  41.887  1.00153.38           C
ATOM    688  CB  THR A 101     -11.282  43.953  41.757  1.00153.38           C
ATOM    689  OG1 THR A 101     -10.690  42.677  41.554  1.00153.38           O
ATOM    690  CG2 THR A 101     -10.733  44.587  43.046  1.00153.38           C
ATOM    691  C   THR A 101     -13.287  45.181  42.180  1.00153.38           C
ATOM    692  O   THR A 101     -14.258  45.326  42.913  1.00153.38           O
ATOM    693  N   LEU A 102     -12.594  46.228  41.692  1.00300.54           N
ATOM    694  CA  LEU A 102     -13.020  47.543  42.066  1.00300.54           C
ATOM    695  CB  LEU A 102     -11.930  48.359  42.781  1.00300.54           C
ATOM    696  CG  LEU A 102     -12.401  49.766  43.190  1.00300.54           C
ATOM    697  CD1 LEU A 102     -13.544  49.699  44.212  1.00300.54           C
ATOM    698  CD2 LEU A 102     -11.223  50.631  43.668  1.00300.54           C
ATOM    699  C   LEU A 102     -13.446  48.331  40.874  1.00300.54           C
ATOM    700  O   LEU A 102     -12.817  48.298  39.818  1.00300.54           O
ATOM    701  N   LEU A 103     -14.577  49.042  41.040  1.00258.37           N
ATOM    702  CA  LEU A 103     -15.133  49.937  40.072  1.00258.37           C
ATOM    703  CB  LEU A 103     -16.092  49.283  39.064  1.00258.37           C
ATOM    704  CG  LEU A 103     -15.358  48.425  38.022  1.00258.37           C
ATOM    705  CD1 LEU A 103     -16.330  47.839  36.986  1.00258.37           C
ATOM    706  CD2 LEU A 103     -14.215  49.229  37.383  1.00258.37           C
ATOM    707  C   LEU A 103     -15.907  50.943  40.852  1.00258.37           C
ATOM    708  O   LEU A 103     -16.145  50.757  42.044  1.00258.37           O
ATOM    709  N   ARG A 104     -16.312  52.055  40.213  1.00294.67           N
ATOM    710  CA  ARG A 104     -17.043  53.008  40.988  1.00294.67           C
ATOM    711  CB  ARG A 104     -17.284  54.351  40.278  1.00294.67           C
ATOM    712  CG  ARG A 104     -16.018  55.201  40.158  1.00294.67           C
ATOM    713  CD  ARG A 104     -15.536  55.752  41.503  1.00294.67           C
ATOM    714  NE  ARG A 104     -16.559  56.721  41.987  1.00294.67           N
ATOM    715  CZ  ARG A 104     -16.848  56.804  43.320  1.00294.67           C
ATOM    716  NH1 ARG A 104     -16.224  55.973  44.206  1.00294.67           N
ATOM    717  NH2 ARG A 104     -17.760  57.715  43.766  1.00294.67           N
ATOM    718  C   ARG A 104     -18.367  52.403  41.297  1.00294.67           C
ATOM    719  O   ARG A 104     -19.198  52.181  40.417  1.00294.67           O
ATOM    720  N   ARG A 105     -18.568  52.099  42.589  1.00327.49           N
ATOM    721  CA  ARG A 105     -19.788  51.542  43.081  1.00327.49           C
ATOM    722  CB  ARG A 105     -20.982  52.505  42.943  1.00327.49           C
ATOM    723  CG  ARG A 105     -22.172  52.138  43.832  1.00327.49           C
ATOM    724  CD  ARG A 105     -23.169  53.285  44.012  1.00327.49           C
ATOM    725  NE  ARG A 105     -24.177  53.190  42.921  1.00327.49           N
ATOM    726  CZ  ARG A 105     -25.303  52.443  43.110  1.00327.49           C
ATOM    727  NH1 ARG A 105     -25.502  51.799  44.297  1.00327.49           N
ATOM    728  NH2 ARG A 105     -26.234  52.345  42.116  1.00327.49           N
ATOM    729  C   ARG A 105     -20.064  50.274  42.339  1.00327.49           C
ATOM    730  O   ARG A 105     -21.196  49.791  42.323  1.00327.49           O
ATOM    731  N   PHE A 106     -19.027  49.689  41.703  1.00260.41           N
ATOM    732  CA  PHE A 106     -19.236  48.434  41.047  1.00260.41           C
ATOM    733  CB  PHE A 106     -19.292  48.499  39.511  1.00260.41           C
ATOM    734  CG  PHE A 106     -19.523  47.100  39.050  1.00260.41           C
ATOM    735  CD1 PHE A 106     -20.786  46.554  39.108  1.00260.41           C
ATOM    736  CD2 PHE A 106     -18.491  46.337  38.556  1.00260.41           C
ATOM    737  CE1 PHE A 106     -21.015  45.264  38.692  1.00260.41           C
ATOM    738  CE2 PHE A 106     -18.715  45.046  38.137  1.00260.41           C
ATOM    739  CZ  PHE A 106     -19.978  44.509  38.199  1.00260.41           C
ATOM    740  C   PHE A 106     -18.088  47.552  41.406  1.00260.41           C
ATOM    741  O   PHE A 106     -16.928  47.945  41.315  1.00260.41           O
ATOM    742  N   SER A 107     -18.413  46.323  41.833  1.00236.00           N
ATOM    743  CA  SER A 107     -17.486  45.334  42.254  1.00236.00           C
ATOM    744  CB  SER A 107     -16.862  45.662  43.606  1.00236.00           C
ATOM    745  OG  SER A 107     -16.184  46.910  43.555  1.00236.00           O
ATOM    746  C   SER A 107     -18.403  44.224  42.566  1.00236.00           C
ATOM    747  O   SER A 107     -19.600  44.464  42.683  1.00236.00           O
ATOM    748  N   LEU A 108     -17.896  42.995  42.721  1.00133.85           N
ATOM    749  CA  LEU A 108     -18.809  41.957  43.080  1.00133.85           C
ATOM    750  CB  LEU A 108     -18.127  40.575  42.978  1.00133.85           C
ATOM    751  CG  LEU A 108     -19.002  39.339  43.248  1.00133.85           C
ATOM    752  CD1 LEU A 108     -18.226  38.045  42.957  1.00133.85           C
ATOM    753  CD2 LEU A 108     -19.552  39.341  44.675  1.00133.85           C
ATOM    754  C   LEU A 108     -19.240  42.269  44.486  1.00133.85           C
ATOM    755  O   LEU A 108     -18.404  42.561  45.340  1.00133.85           O
ATOM    756  N   PRO A 109     -20.531  42.276  44.741  1.00137.84           N
ATOM    757  CA  PRO A 109     -20.986  42.611  46.068  1.00137.84           C
ATOM    758  CD  PRO A 109     -21.495  42.676  43.728  1.00137.84           C
ATOM    759  CB  PRO A 109     -22.424  43.104  45.921  1.00137.84           C
ATOM    760  CG  PRO A 109     -22.511  43.568  44.458  1.00137.84           C
ATOM    761  C   PRO A 109     -20.888  41.431  46.978  1.00137.84           C
ATOM    762  O   PRO A 109     -21.256  40.335  46.560  1.00137.84           O
ATOM    763  N   ALA A 110     -20.467  41.626  48.241  1.00 33.30           N
ATOM    764  CA  ALA A 110     -20.374  40.493  49.111  1.00 33.30           C
ATOM    765  CB  ALA A 110     -18.927  40.093  49.446  1.00 33.30           C
ATOM    766  C   ALA A 110     -21.045  40.847  50.398  1.00 33.30           C
ATOM    767  O   ALA A 110     -20.974  41.987  50.857  1.00 33.30           O
ATOM    768  N   ALA A 111     -21.722  39.863  51.022  1.00 38.07           N
ATOM    769  CA  ALA A 111     -22.384  40.143  52.261  1.00 38.07           C
ATOM    770  CB  ALA A 111     -23.663  39.314  52.474  1.00 38.07           C
ATOM    771  C   ALA A 111     -21.432  39.794  53.355  1.00 38.07           C
ATOM    772  O   ALA A 111     -21.014  38.645  53.492  1.00 38.07           O
ATOM    773  N   ALA A 112     -21.066  40.793  54.178  1.00 58.84           N
ATOM    774  CA  ALA A 112     -20.121  40.530  55.219  1.00 58.84           C
ATOM    775  CB  ALA A 112     -19.582  41.803  55.895  1.00 58.84           C
ATOM    776  C   ALA A 112     -20.777  39.702  56.265  1.00 58.84           C
ATOM    777  O   ALA A 112     -21.891  39.983  56.708  1.00 58.84           O
ATOM    778  N   PRO A 113     -20.095  38.657  56.642  1.00256.65           N
ATOM    779  CA  PRO A 113     -20.563  37.881  57.745  1.00256.65           C
ATOM    780  CD  PRO A 113     -19.374  37.845  55.676  1.00256.65           C
ATOM    781  CB  PRO A 113     -19.821  36.551  57.683  1.00256.65           C
ATOM    782  CG  PRO A 113     -19.492  36.399  56.188  1.00256.65           C
ATOM    783  C   PRO A 113     -20.202  38.733  58.909  1.00256.65           C
ATOM    784  O   PRO A 113     -19.175  39.405  58.881  1.00256.65           O
ATOM    785  N   GLY A 114     -21.023  38.747  59.951  1.00106.91           N
ATOM    786  CA  GLY A 114     -20.678  39.580  61.053  1.00106.91           C
ATOM    787  C   GLY A 114     -21.980  39.863  61.708  1.00106.91           C
ATOM    788  O   GLY A 114     -22.946  40.238  61.044  1.00106.91           O
ATOM    789  N   GLU A 115     -22.044  39.707  63.039  1.00 89.19           N
ATOM    790  CA  GLU A 115     -23.313  39.919  63.663  1.00 89.19           C
ATOM    791  CB  GLU A 115     -23.428  39.382  65.098  1.00 89.19           C
ATOM    792  CG  GLU A 115     -24.806  39.638  65.716  1.00 89.19           C
ATOM    793  CD  GLU A 115     -25.863  38.946  64.861  1.00 89.19           C
ATOM    794  OE1 GLU A 115     -25.654  37.758  64.495  1.00 89.19           O
ATOM    795  OE2 GLU A 115     -26.895  39.605  64.560  1.00 89.19           O
ATOM    796  C   GLU A 115     -23.595  41.383  63.684  1.00 89.19           C
ATOM    797  O   GLU A 115     -22.695  42.211  63.803  1.00 89.19           O
ATOM    798  N   HIS A 116     -24.889  41.723  63.546  1.00 91.39           N
ATOM    799  CA  HIS A 116     -25.337  43.083  63.526  1.00 91.39           C
ATOM    800  ND1 HIS A 116     -25.589  42.719  67.016  1.00 91.39           N
ATOM    801  CG  HIS A 116     -25.949  43.527  65.962  1.00 91.39           C
ATOM    802  CB  HIS A 116     -25.050  43.879  64.814  1.00 91.39           C
ATOM    803  NE2 HIS A 116     -27.687  43.355  67.391  1.00 91.39           N
ATOM    804  CD2 HIS A 116     -27.234  43.907  66.207  1.00 91.39           C
ATOM    805  CE1 HIS A 116     -26.665  42.650  67.841  1.00 91.39           C
ATOM    806  C   HIS A 116     -24.639  43.772  62.413  1.00 91.39           C
ATOM    807  O   HIS A 116     -24.428  44.983  62.451  1.00 91.39           O
ATOM    808  N   GLY A 117     -24.277  43.018  61.365  1.00 42.28           N
ATOM    809  CA  GLY A 117     -23.660  43.692  60.274  1.00 42.28           C
ATOM    810  C   GLY A 117     -24.469  43.350  59.081  1.00 42.28           C
ATOM    811  O   GLY A 117     -24.403  42.234  58.568  1.00 42.28           O
ATOM    812  N   SER A 118     -25.280  44.313  58.617  1.00 83.70           N
ATOM    813  CA  SER A 118     -26.015  44.053  57.426  1.00 83.70           C
ATOM    814  CB  SER A 118     -27.502  44.420  57.540  1.00 83.70           C
ATOM    815  OG  SER A 118     -28.128  43.621  58.532  1.00 83.70           O
ATOM    816  C   SER A 118     -25.415  44.969  56.428  1.00 83.70           C
ATOM    817  O   SER A 118     -25.991  45.995  56.072  1.00 83.70           O
ATOM    818  N   GLN A 119     -24.219  44.611  55.943  1.00108.13           N
ATOM    819  CA  GLN A 119     -23.620  45.475  54.987  1.00108.13           C
ATOM    820  CB  GLN A 119     -22.384  46.241  55.479  1.00108.13           C
ATOM    821  CG  GLN A 119     -21.193  45.336  55.785  1.00108.13           C
ATOM    822  CD  GLN A 119     -19.962  46.225  55.765  1.00108.13           C
ATOM    823  OE1 GLN A 119     -20.002  47.322  55.208  1.00108.13           O
ATOM    824  NE2 GLN A 119     -18.840  45.746  56.363  1.00108.13           N
ATOM    825  C   GLN A 119     -23.143  44.629  53.868  1.00108.13           C
ATOM    826  O   GLN A 119     -22.669  43.510  54.065  1.00108.13           O
ATOM    827  N   ALA A 120     -23.288  45.160  52.647  1.00 42.65           N
ATOM    828  CA  ALA A 120     -22.782  44.499  51.492  1.00 42.65           C
ATOM    829  CB  ALA A 120     -23.824  44.308  50.376  1.00 42.65           C
ATOM    830  C   ALA A 120     -21.743  45.433  50.981  1.00 42.65           C
ATOM    831  O   ALA A 120     -21.923  46.649  51.025  1.00 42.65           O
ATOM    832  N   ALA A 121     -20.606  44.894  50.512  1.00 42.74           N
ATOM    833  CA  ALA A 121     -19.590  45.785  50.056  1.00 42.74           C
ATOM    834  CB  ALA A 121     -18.534  46.096  51.118  1.00 42.74           C
ATOM    835  C   ALA A 121     -18.891  45.159  48.899  1.00 42.74           C
ATOM    836  O   ALA A 121     -18.952  43.950  48.683  1.00 42.74           O
ATOM    837  N   ALA A 122     -18.206  46.018  48.127  1.00 41.17           N
ATOM    838  CA  ALA A 122     -17.481  45.671  46.948  1.00 41.17           C
ATOM    839  CB  ALA A 122     -16.923  46.921  46.250  1.00 41.17           C
ATOM    840  C   ALA A 122     -16.313  44.837  47.354  1.00 41.17           C
ATOM    841  O   ALA A 122     -15.825  44.930  48.478  1.00 41.17           O
ATOM    842  N   ALA A 123     -15.834  43.996  46.420  1.00 34.92           N
ATOM    843  CA  ALA A 123     -14.738  43.116  46.698  1.00 34.92           C
ATOM    844  CB  ALA A 123     -14.370  42.227  45.499  1.00 34.92           C
ATOM    845  C   ALA A 123     -13.528  43.926  47.045  1.00 34.92           C
ATOM    846  O   ALA A 123     -12.774  43.562  47.944  1.00 34.92           O
ATOM    847  N   ARG A 124     -13.300  45.048  46.340  1.00119.68           N
ATOM    848  CA  ARG A 124     -12.128  45.841  46.589  1.00119.68           C
ATOM    849  CB  ARG A 124     -12.020  47.029  45.617  1.00119.68           C
ATOM    850  CG  ARG A 124     -10.790  47.913  45.830  1.00119.68           C
ATOM    851  CD  ARG A 124     -11.008  49.010  46.875  1.00119.68           C
ATOM    852  NE  ARG A 124      -9.743  49.791  46.973  1.00119.68           N
ATOM    853  CZ  ARG A 124      -9.714  50.952  47.692  1.00119.68           C
ATOM    854  NH1 ARG A 124     -10.834  51.380  48.344  1.00119.68           N
ATOM    855  NH2 ARG A 124      -8.562  51.681  47.762  1.00119.68           N
ATOM    856  C   ARG A 124     -12.186  46.388  47.984  1.00119.68           C
ATOM    857  O   ARG A 124     -11.186  46.404  48.698  1.00119.68           O
ATOM    858  N   ALA A 125     -13.382  46.856  48.378  1.00 57.82           N
ATOM    859  CA  ALA A 125     -13.712  47.482  49.632  1.00 57.82           C
ATOM    860  CB  ALA A 125     -15.128  48.076  49.619  1.00 57.82           C
ATOM    861  C   ALA A 125     -13.629  46.541  50.800  1.00 57.82           C
ATOM    862  O   ALA A 125     -13.373  46.970  51.922  1.00 57.82           O
ATOM    863  N   ALA A 126     -13.856  45.234  50.581  1.00 55.67           N
ATOM    864  CA  ALA A 126     -14.057  44.290  51.651  1.00 55.67           C
ATOM    865  CB  ALA A 126     -14.257  42.856  51.132  1.00 55.67           C
ATOM    866  C   ALA A 126     -12.947  44.230  52.659  1.00 55.67           C
ATOM    867  O   ALA A 126     -13.224  44.195  53.857  1.00 55.67           O
ATOM    868  N   ALA A 127     -11.670  44.230  52.241  1.00 33.10           N
ATOM    869  CA  ALA A 127     -10.626  44.066  53.216  1.00 33.10           C
ATOM    870  CB  ALA A 127      -9.221  44.086  52.589  1.00 33.10           C
ATOM    871  C   ALA A 127     -10.695  45.181  54.210  1.00 33.10           C
ATOM    872  O   ALA A 127     -10.549  44.960  55.412  1.00 33.10           O
ATOM    873  N   ALA A 128     -10.933  46.413  53.730  1.00 26.20           N
ATOM    874  CA  ALA A 128     -10.978  47.550  54.599  1.00 26.20           C
ATOM    875  CB  ALA A 128     -11.183  48.869  53.833  1.00 26.20           C
ATOM    876  C   ALA A 128     -12.113  47.413  55.566  1.00 26.20           C
ATOM    877  O   ALA A 128     -11.949  47.671  56.757  1.00 26.20           O
ATOM    878  N   ARG A 129     -13.295  46.985  55.086  1.00131.15           N
ATOM    879  CA  ARG A 129     -14.452  46.923  55.933  1.00131.15           C
ATOM    880  CB  ARG A 129     -15.738  46.605  55.164  1.00131.15           C
ATOM    881  CG  ARG A 129     -15.674  45.299  54.383  1.00131.15           C
ATOM    882  CD  ARG A 129     -16.461  45.377  53.080  1.00131.15           C
ATOM    883  NE  ARG A 129     -16.029  46.633  52.402  1.00131.15           N
ATOM    884  CZ  ARG A 129     -16.691  47.802  52.651  1.00131.15           C
ATOM    885  NH1 ARG A 129     -17.776  47.798  53.476  1.00131.15           N
ATOM    886  NH2 ARG A 129     -16.266  48.970  52.087  1.00131.15           N
ATOM    887  C   ARG A 129     -14.273  45.913  57.018  1.00131.15           C
ATOM    888  O   ARG A 129     -14.696  46.138  58.150  1.00131.15           O
ATOM    889  N   CYS A 130     -13.657  44.760  56.708  1.00 32.74           N
ATOM    890  CA  CYS A 130     -13.502  43.763  57.728  1.00 32.74           C
ATOM    891  CB  CYS A 130     -12.819  42.487  57.211  1.00 32.74           C
ATOM    892  SG  CYS A 130     -13.818  41.631  55.959  1.00 32.74           S
ATOM    893  C   CYS A 130     -12.642  44.310  58.823  1.00 32.74           C
ATOM    894  O   CYS A 130     -12.983  44.212  60.002  1.00 32.74           O
ATOM    895  N   GLY A 131     -11.507  44.926  58.443  1.00 20.59           N
ATOM    896  CA  GLY A 131     -10.558  45.442  59.386  1.00 20.59           C
ATOM    897  C   GLY A 131     -11.175  46.547  60.181  1.00 20.59           C
ATOM    898  O   GLY A 131     -10.936  46.671  61.381  1.00 20.59           O
ATOM    899  N   GLN A 132     -12.000  47.378  59.526  1.00 77.66           N
ATOM    900  CA  GLN A 132     -12.575  48.519  60.175  1.00 77.66           C
ATOM    901  CB  GLN A 132     -13.511  49.311  59.245  1.00 77.66           C
ATOM    902  CG  GLN A 132     -14.144  50.540  59.898  1.00 77.66           C
ATOM    903  CD  GLN A 132     -15.027  51.211  58.857  1.00 77.66           C
ATOM    904  OE1 GLN A 132     -14.980  52.427  58.675  1.00 77.66           O
ATOM    905  NE2 GLN A 132     -15.870  50.400  58.162  1.00 77.66           N
ATOM    906  C   GLN A 132     -13.395  48.047  61.334  1.00 77.66           C
ATOM    907  O   GLN A 132     -13.392  48.676  62.391  1.00 77.66           O
ATOM    908  N   HIS A 133     -14.105  46.912  61.175  1.00 60.36           N
ATOM    909  CA  HIS A 133     -14.951  46.447  62.238  1.00 60.36           C
ATOM    910  ND1 HIS A 133     -18.107  45.722  61.723  1.00 60.36           N
ATOM    911  CG  HIS A 133     -16.915  45.308  61.169  1.00 60.36           C
ATOM    912  CB  HIS A 133     -15.667  45.117  61.965  1.00 60.36           C
ATOM    913  NE2 HIS A 133     -18.481  45.439  59.551  1.00 60.36           N
ATOM    914  CD2 HIS A 133     -17.161  45.141  59.841  1.00 60.36           C
ATOM    915  CE1 HIS A 133     -19.008  45.785  60.715  1.00 60.36           C
ATOM    916  C   HIS A 133     -14.160  46.285  63.490  1.00 60.36           C
ATOM    917  O   HIS A 133     -12.989  45.911  63.472  1.00 60.36           O
ATOM    918  N   GLY A 134     -14.808  46.603  64.627  1.00 18.68           N
ATOM    919  CA  GLY A 134     -14.155  46.523  65.895  1.00 18.68           C
ATOM    920  C   GLY A 134     -14.091  45.093  66.309  1.00 18.68           C
ATOM    921  O   GLY A 134     -14.859  44.257  65.837  1.00 18.68           O
ATOM    922  N   GLU A 135     -13.160  44.786  67.233  1.00 11.77           N
ATOM    923  CA  GLU A 135     -13.009  43.445  67.708  1.00 11.77           C
ATOM    924  CB  GLU A 135     -11.717  43.235  68.518  1.00 11.77           C
ATOM    925  CG  GLU A 135     -10.438  43.362  67.687  1.00 11.77           C
ATOM    926  CD  GLU A 135      -9.252  43.250  68.637  1.00 11.77           C
ATOM    927  OE1 GLU A 135      -9.331  43.828  69.754  1.00 11.77           O
ATOM    928  OE2 GLU A 135      -8.251  42.584  68.261  1.00 11.77           O
ATOM    929  C   GLU A 135     -14.177  43.179  68.647  1.00 11.77           C
ATOM    930  O   GLU A 135     -15.004  44.109  68.843  1.00 11.77           O
ATOM    931  OXT GLU A 135     -14.255  42.043  69.186  1.00 11.77           O
TER     932      GLU A 135
END
