# Supplementary material for: Proteome-wide prediction of targets for aspirin: new insight into the molecular mechanism of aspirin
Source: PeerJ. 2016 Mar 10;4:e1791. doi: 10.7717/peerj.1791 (PMC4793309; doi:10.7717/peerj.1791)
Supplement: File S1 — The raw data contains all strucures of the identified 79 proteins. The Protocols show how to prepare protein strucure and run CDOCKER. [file peerj-04-1791-s004.zip › 79_protein_strucures/NP_542381.1_3-251_41.964.pdb]

EXPDTA    THEORETICAL MODEL, MODELLER 9v7 2010/04/04 04:15:18
REMARK   6 MODELLER OBJECTIVE FUNCTION:      1539.7820
REMARK   6 MODELLER BEST TEMPLATE % SEQ ID:  41.964
REMARK   6 MODELLER BLK RESIDUE  250:
ATOM      1  N   VAL A   3     -17.882  -3.762  37.119  1.00 85.51           N
ATOM      2  CA  VAL A   3     -18.659  -4.004  35.882  1.00 85.51           C
ATOM      3  CB  VAL A   3     -20.042  -3.423  35.979  1.00 85.51           C
ATOM      4  CG1 VAL A   3     -20.816  -4.159  37.083  1.00 85.51           C
ATOM      5  CG2 VAL A   3     -19.926  -1.908  36.209  1.00 85.51           C
ATOM      6  C   VAL A   3     -18.007  -3.419  34.675  1.00 85.51           C
ATOM      7  O   VAL A   3     -16.921  -2.846  34.752  1.00 85.51           O
ATOM      8  N   ALA A   4     -18.659  -3.591  33.510  1.00 36.03           N
ATOM      9  CA  ALA A   4     -18.167  -3.033  32.288  1.00 36.03           C
ATOM     10  CB  ALA A   4     -17.842  -4.088  31.214  1.00 36.03           C
ATOM     11  C   ALA A   4     -19.278  -2.192  31.756  1.00 36.03           C
ATOM     12  O   ALA A   4     -20.433  -2.615  31.749  1.00 36.03           O
ATOM     13  N   ALA A   5     -18.961  -0.967  31.294  1.00 37.96           N
ATOM     14  CA  ALA A   5     -20.009  -0.131  30.794  1.00 37.96           C
ATOM     15  CB  ALA A   5     -19.894   1.336  31.244  1.00 37.96           C
ATOM     16  C   ALA A   5     -19.927  -0.143  29.305  1.00 37.96           C
ATOM     17  O   ALA A   5     -18.867   0.097  28.730  1.00 37.96           O
ATOM     18  N   LEU A   6     -21.053  -0.440  28.627  1.00 60.10           N
ATOM     19  CA  LEU A   6     -20.978  -0.405  27.198  1.00 60.10           C
ATOM     20  CB  LEU A   6     -22.208  -1.003  26.500  1.00 60.10           C
ATOM     21  CG  LEU A   6     -22.384  -2.502  26.803  1.00 60.10           C
ATOM     22  CD1 LEU A   6     -23.549  -3.103  26.003  1.00 60.10           C
ATOM     23  CD2 LEU A   6     -21.064  -3.267  26.616  1.00 60.10           C
ATOM     24  C   LEU A   6     -20.869   1.037  26.838  1.00 60.10           C
ATOM     25  O   LEU A   6     -21.761   1.827  27.147  1.00 60.10           O
ATOM     26  N   ILE A   7     -19.763   1.429  26.173  1.00120.42           N
ATOM     27  CA  ILE A   7     -19.637   2.825  25.886  1.00120.42           C
ATOM     28  CB  ILE A   7     -18.472   3.489  26.568  1.00120.42           C
ATOM     29  CG2 ILE A   7     -17.181   2.771  26.157  1.00120.42           C
ATOM     30  CG1 ILE A   7     -18.496   5.005  26.308  1.00120.42           C
ATOM     31  CD1 ILE A   7     -17.589   5.807  27.240  1.00120.42           C
ATOM     32  C   ILE A   7     -19.589   3.079  24.411  1.00120.42           C
ATOM     33  O   ILE A   7     -18.675   2.649  23.707  1.00120.42           O
ATOM     34  N   SER A   8     -20.663   3.719  23.905  1.00 65.34           N
ATOM     35  CA  SER A   8     -20.786   4.139  22.538  1.00 65.34           C
ATOM     36  CB  SER A   8     -22.242   4.149  22.048  1.00 65.34           C
ATOM     37  OG  SER A   8     -22.994   5.113  22.768  1.00 65.34           O
ATOM     38  C   SER A   8     -20.242   5.530  22.348  1.00 65.34           C
ATOM     39  O   SER A   8     -19.935   5.927  21.225  1.00 65.34           O
ATOM     40  N   GLY A   9     -20.145   6.331  23.428  1.00 39.46           N
ATOM     41  CA  GLY A   9     -19.617   7.661  23.276  1.00 39.46           C
ATOM     42  C   GLY A   9     -20.689   8.718  23.321  1.00 39.46           C
ATOM     43  O   GLY A   9     -20.373   9.898  23.471  1.00 39.46           O
ATOM     44  N   GLY A  10     -21.980   8.349  23.203  1.00 32.89           N
ATOM     45  CA  GLY A  10     -23.022   9.343  23.229  1.00 32.89           C
ATOM     46  C   GLY A  10     -23.429   9.598  24.651  1.00 32.89           C
ATOM     47  O   GLY A  10     -22.762   9.172  25.591  1.00 32.89           O
ATOM     48  N   LYS A  11     -24.548  10.332  24.831  1.00121.59           N
ATOM     49  CA  LYS A  11     -25.040  10.729  26.125  1.00121.59           C
ATOM     50  CB  LYS A  11     -26.174  11.761  26.030  1.00121.59           C
ATOM     51  CG  LYS A  11     -27.405  11.296  25.257  1.00121.59           C
ATOM     52  CD  LYS A  11     -28.589  12.241  25.460  1.00121.59           C
ATOM     53  CE  LYS A  11     -29.808  11.905  24.605  1.00121.59           C
ATOM     54  NZ  LYS A  11     -30.406  10.632  25.062  1.00121.59           N
ATOM     55  C   LYS A  11     -25.502   9.558  26.947  1.00121.59           C
ATOM     56  O   LYS A  11     -25.253   9.509  28.151  1.00121.59           O
ATOM     57  N   ASP A  12     -26.192   8.581  26.331  1.00 57.76           N
ATOM     58  CA  ASP A  12     -26.720   7.472  27.076  1.00 57.76           C
ATOM     59  CB  ASP A  12     -27.503   6.505  26.171  1.00 57.76           C
ATOM     60  CG  ASP A  12     -28.708   7.253  25.612  1.00 57.76           C
ATOM     61  OD1 ASP A  12     -29.215   8.169  26.312  1.00 57.76           O
ATOM     62  OD2 ASP A  12     -29.135   6.919  24.474  1.00 57.76           O
ATOM     63  C   ASP A  12     -25.583   6.705  27.682  1.00 57.76           C
ATOM     64  O   ASP A  12     -25.623   6.338  28.855  1.00 57.76           O
ATOM     65  N   SER A  13     -24.525   6.447  26.893  1.00 88.43           N
ATOM     66  CA  SER A  13     -23.402   5.686  27.366  1.00 88.43           C
ATOM     67  CB  SER A  13     -22.384   5.368  26.254  1.00 88.43           C
ATOM     68  OG  SER A  13     -21.824   6.563  25.729  1.00 88.43           O
ATOM     69  C   SER A  13     -22.683   6.424  28.463  1.00 88.43           C
ATOM     70  O   SER A  13     -22.307   5.842  29.478  1.00 88.43           O
ATOM     71  N   CYS A  14     -22.464   7.736  28.290  1.00 88.17           N
ATOM     72  CA  CYS A  14     -21.750   8.519  29.258  1.00 88.17           C
ATOM     73  CB  CYS A  14     -21.472   9.951  28.769  1.00 88.17           C
ATOM     74  SG  CYS A  14     -20.552  10.939  29.983  1.00 88.17           S
ATOM     75  C   CYS A  14     -22.557   8.621  30.514  1.00 88.17           C
ATOM     76  O   CYS A  14     -22.008   8.768  31.605  1.00 88.17           O
ATOM     77  N   TYR A  15     -23.896   8.637  30.383  1.00 77.72           N
ATOM     78  CA  TYR A  15     -24.729   8.739  31.543  1.00 77.72           C
ATOM     79  CB  TYR A  15     -26.201   9.017  31.209  1.00 77.72           C
ATOM     80  CG  TYR A  15     -26.863   9.546  32.438  1.00 77.72           C
ATOM     81  CD1 TYR A  15     -27.127   8.742  33.521  1.00 77.72           C
ATOM     82  CD2 TYR A  15     -27.229  10.872  32.499  1.00 77.72           C
ATOM     83  CE1 TYR A  15     -27.751   9.245  34.638  1.00 77.72           C
ATOM     84  CE2 TYR A  15     -27.852  11.385  33.612  1.00 77.72           C
ATOM     85  CZ  TYR A  15     -28.108  10.571  34.687  1.00 77.72           C
ATOM     86  OH  TYR A  15     -28.747  11.094  35.832  1.00 77.72           O
ATOM     87  C   TYR A  15     -24.644   7.444  32.291  1.00 77.72           C
ATOM     88  O   TYR A  15     -24.539   7.435  33.517  1.00 77.72           O
ATOM     89  N   ASN A  16     -24.665   6.304  31.563  1.00108.73           N
ATOM     90  CA  ASN A  16     -24.625   5.047  32.248  1.00108.73           C
ATOM     91  CB  ASN A  16     -24.770   3.787  31.358  1.00108.73           C
ATOM     92  CG  ASN A  16     -23.626   3.622  30.371  1.00108.73           C
ATOM     93  OD1 ASN A  16     -22.451   3.629  30.734  1.00108.73           O
ATOM     94  ND2 ASN A  16     -23.984   3.452  29.069  1.00108.73           N
ATOM     95  C   ASN A  16     -23.353   5.004  33.029  1.00108.73           C
ATOM     96  O   ASN A  16     -23.317   4.458  34.130  1.00108.73           O
ATOM     97  N   MET A  17     -22.266   5.579  32.477  1.00109.52           N
ATOM     98  CA  MET A  17     -21.013   5.575  33.183  1.00109.52           C
ATOM     99  CB  MET A  17     -19.801   6.054  32.354  1.00109.52           C
ATOM    100  CG  MET A  17     -19.637   7.569  32.247  1.00109.52           C
ATOM    101  SD  MET A  17     -18.197   8.108  31.277  1.00109.52           S
ATOM    102  CE  MET A  17     -17.016   7.871  32.636  1.00109.52           C
ATOM    103  C   MET A  17     -21.097   6.417  34.423  1.00109.52           C
ATOM    104  O   MET A  17     -20.595   6.029  35.477  1.00109.52           O
ATOM    105  N   MET A  18     -21.739   7.596  34.335  1.00110.57           N
ATOM    106  CA  MET A  18     -21.831   8.465  35.472  1.00110.57           C
ATOM    107  CB  MET A  18     -22.499   9.805  35.136  1.00110.57           C
ATOM    108  CG  MET A  18     -22.359  10.850  36.240  1.00110.57           C
ATOM    109  SD  MET A  18     -22.919  12.505  35.745  1.00110.57           S
ATOM    110  CE  MET A  18     -21.538  12.803  34.603  1.00110.57           C
ATOM    111  C   MET A  18     -22.653   7.790  36.523  1.00110.57           C
ATOM    112  O   MET A  18     -22.368   7.913  37.713  1.00110.57           O
ATOM    113  N   GLN A  19     -23.713   7.067  36.110  1.00120.75           N
ATOM    114  CA  GLN A  19     -24.580   6.444  37.068  1.00120.75           C
ATOM    115  CB  GLN A  19     -25.861   5.849  36.449  1.00120.75           C
ATOM    116  CG  GLN A  19     -25.650   4.624  35.561  1.00120.75           C
ATOM    117  CD  GLN A  19     -25.702   3.396  36.457  1.00120.75           C
ATOM    118  OE1 GLN A  19     -25.340   2.292  36.050  1.00120.75           O
ATOM    119  NE2 GLN A  19     -26.175   3.591  37.717  1.00120.75           N
ATOM    120  C   GLN A  19     -23.848   5.363  37.807  1.00120.75           C
ATOM    121  O   GLN A  19     -24.009   5.216  39.017  1.00120.75           O
ATOM    122  N   CYS A  20     -23.022   4.569  37.098  1.00 39.46           N
ATOM    123  CA  CYS A  20     -22.313   3.492  37.738  1.00 39.46           C
ATOM    124  CB  CYS A  20     -21.510   2.622  36.755  1.00 39.46           C
ATOM    125  SG  CYS A  20     -22.578   1.607  35.691  1.00 39.46           S
ATOM    126  C   CYS A  20     -21.345   4.024  38.754  1.00 39.46           C
ATOM    127  O   CYS A  20     -21.291   3.535  39.881  1.00 39.46           O
ATOM    128  N   ILE A  21     -20.571   5.063  38.392  1.00 86.83           N
ATOM    129  CA  ILE A  21     -19.561   5.600  39.264  1.00 86.83           C
ATOM    130  CB  ILE A  21     -18.794   6.724  38.626  1.00 86.83           C
ATOM    131  CG2 ILE A  21     -17.881   7.353  39.692  1.00 86.83           C
ATOM    132  CG1 ILE A  21     -18.033   6.216  37.389  1.00 86.83           C
ATOM    133  CD1 ILE A  21     -17.006   5.131  37.710  1.00 86.83           C
ATOM    134  C   ILE A  21     -20.217   6.140  40.497  1.00 86.83           C
ATOM    135  O   ILE A  21     -19.709   5.965  41.602  1.00 86.83           O
ATOM    136  N   ALA A  22     -21.369   6.815  40.332  1.00 28.43           N
ATOM    137  CA  ALA A  22     -22.074   7.423  41.428  1.00 28.43           C
ATOM    138  CB  ALA A  22     -23.342   8.170  40.978  1.00 28.43           C
ATOM    139  C   ALA A  22     -22.500   6.363  42.395  1.00 28.43           C
ATOM    140  O   ALA A  22     -22.486   6.571  43.607  1.00 28.43           O
ATOM    141  N   ALA A  23     -22.894   5.195  41.858  1.00 51.39           N
ATOM    142  CA  ALA A  23     -23.391   4.061  42.584  1.00 51.39           C
ATOM    143  CB  ALA A  23     -23.815   2.909  41.657  1.00 51.39           C
ATOM    144  C   ALA A  23     -22.338   3.538  43.512  1.00 51.39           C
ATOM    145  O   ALA A  23     -22.656   2.947  44.539  1.00 51.39           O
ATOM    146  N   GLY A  24     -21.047   3.688  43.180  1.00 31.39           N
ATOM    147  CA  GLY A  24     -20.057   3.126  44.052  1.00 31.39           C
ATOM    148  C   GLY A  24     -19.610   1.869  43.393  1.00 31.39           C
ATOM    149  O   GLY A  24     -18.782   1.128  43.921  1.00 31.39           O
ATOM    150  N   HIS A  25     -20.177   1.607  42.201  1.00 78.18           N
ATOM    151  CA  HIS A  25     -19.795   0.470  41.422  1.00 78.18           C
ATOM    152  ND1 HIS A  25     -23.063  -0.369  39.613  1.00 78.18           N
ATOM    153  CG  HIS A  25     -21.993  -0.380  40.479  1.00 78.18           C
ATOM    154  CB  HIS A  25     -20.660   0.231  40.173  1.00 78.18           C
ATOM    155  NE2 HIS A  25     -23.723  -1.473  41.427  1.00 78.18           N
ATOM    156  CD2 HIS A  25     -22.412  -1.058  41.582  1.00 78.18           C
ATOM    157  CE1 HIS A  25     -24.071  -1.037  40.230  1.00 78.18           C
ATOM    158  C   HIS A  25     -18.393   0.694  40.962  1.00 78.18           C
ATOM    159  O   HIS A  25     -17.911   1.825  40.921  1.00 78.18           O
ATOM    160  N   GLN A  26     -17.689  -0.410  40.646  1.00 62.80           N
ATOM    161  CA  GLN A  26     -16.329  -0.340  40.200  1.00 62.80           C
ATOM    162  CB  GLN A  26     -15.494  -1.508  40.739  1.00 62.80           C
ATOM    163  CG  GLN A  26     -15.458  -1.568  42.264  1.00 62.80           C
ATOM    164  CD  GLN A  26     -14.958  -2.948  42.661  1.00 62.80           C
ATOM    165  OE1 GLN A  26     -14.708  -3.803  41.812  1.00 62.80           O
ATOM    166  NE2 GLN A  26     -14.819  -3.179  43.993  1.00 62.80           N
ATOM    167  C   GLN A  26     -16.358  -0.517  38.718  1.00 62.80           C
ATOM    168  O   GLN A  26     -16.737  -1.578  38.228  1.00 62.80           O
ATOM    169  N   ILE A  27     -15.928   0.502  37.950  1.00107.70           N
ATOM    170  CA  ILE A  27     -15.996   0.327  36.530  1.00107.70           C
ATOM    171  CB  ILE A  27     -16.421   1.562  35.789  1.00107.70           C
ATOM    172  CG2 ILE A  27     -16.325   1.255  34.286  1.00107.70           C
ATOM    173  CG1 ILE A  27     -17.832   1.990  36.228  1.00107.70           C
ATOM    174  CD1 ILE A  27     -18.906   0.941  35.939  1.00107.70           C
ATOM    175  C   ILE A  27     -14.638  -0.064  36.050  1.00107.70           C
ATOM    176  O   ILE A  27     -13.715   0.749  35.998  1.00107.70           O
ATOM    177  N   VAL A  28     -14.487  -1.369  35.745  1.00101.51           N
ATOM    178  CA  VAL A  28     -13.249  -1.901  35.267  1.00101.51           C
ATOM    179  CB  VAL A  28     -13.194  -3.402  35.319  1.00101.51           C
ATOM    180  CG1 VAL A  28     -14.251  -3.983  34.367  1.00101.51           C
ATOM    181  CG2 VAL A  28     -11.755  -3.838  34.994  1.00101.51           C
ATOM    182  C   VAL A  28     -12.987  -1.467  33.860  1.00101.51           C
ATOM    183  O   VAL A  28     -11.878  -1.041  33.543  1.00101.51           O
ATOM    184  N   ALA A  29     -13.997  -1.540  32.967  1.00 51.47           N
ATOM    185  CA  ALA A  29     -13.674  -1.213  31.608  1.00 51.47           C
ATOM    186  CB  ALA A  29     -13.237  -2.427  30.786  1.00 51.47           C
ATOM    187  C   ALA A  29     -14.850  -0.636  30.885  1.00 51.47           C
ATOM    188  O   ALA A  29     -16.000  -0.781  31.299  1.00 51.47           O
ATOM    189  N   LEU A  30     -14.554   0.066  29.770  1.00 94.80           N
ATOM    190  CA  LEU A  30     -15.566   0.592  28.898  1.00 94.80           C
ATOM    191  CB  LEU A  30     -15.275   2.000  28.358  1.00 94.80           C
ATOM    192  CG  LEU A  30     -15.093   3.061  29.451  1.00 94.80           C
ATOM    193  CD1 LEU A  30     -13.844   2.756  30.290  1.00 94.80           C
ATOM    194  CD2 LEU A  30     -15.082   4.478  28.861  1.00 94.80           C
ATOM    195  C   LEU A  30     -15.509  -0.308  27.713  1.00 94.80           C
ATOM    196  O   LEU A  30     -14.427  -0.589  27.201  1.00 94.80           O
ATOM    197  N   ALA A  31     -16.666  -0.798  27.240  1.00 39.48           N
ATOM    198  CA  ALA A  31     -16.589  -1.715  26.146  1.00 39.48           C
ATOM    199  CB  ALA A  31     -17.441  -2.977  26.353  1.00 39.48           C
ATOM    200  C   ALA A  31     -17.102  -1.042  24.925  1.00 39.48           C
ATOM    201  O   ALA A  31     -18.203  -0.494  24.919  1.00 39.48           O
ATOM    202  N   ASN A  32     -16.301  -1.075  23.846  1.00 89.37           N
ATOM    203  CA  ASN A  32     -16.740  -0.463  22.635  1.00 89.37           C
ATOM    204  CB  ASN A  32     -15.822   0.664  22.150  1.00 89.37           C
ATOM    205  CG  ASN A  32     -16.516   1.371  20.996  1.00 89.37           C
ATOM    206  OD1 ASN A  32     -17.718   1.212  20.787  1.00 89.37           O
ATOM    207  ND2 ASN A  32     -15.738   2.173  20.222  1.00 89.37           N
ATOM    208  C   ASN A  32     -16.668  -1.482  21.557  1.00 89.37           C
ATOM    209  O   ASN A  32     -15.613  -2.066  21.315  1.00 89.37           O
ATOM    210  N   LEU A  33     -17.803  -1.744  20.895  1.00206.97           N
ATOM    211  CA  LEU A  33     -17.692  -2.560  19.737  1.00206.97           C
ATOM    212  CB  LEU A  33     -18.656  -3.764  19.670  1.00206.97           C
ATOM    213  CG  LEU A  33     -20.157  -3.453  19.794  1.00206.97           C
ATOM    214  CD1 LEU A  33     -20.981  -4.750  19.706  1.00206.97           C
ATOM    215  CD2 LEU A  33     -20.473  -2.654  21.069  1.00206.97           C
ATOM    216  C   LEU A  33     -17.984  -1.633  18.613  1.00206.97           C
ATOM    217  O   LEU A  33     -18.760  -1.923  17.708  1.00206.97           O
ATOM    218  N   ARG A  34     -17.357  -0.448  18.653  1.00152.05           N
ATOM    219  CA  ARG A  34     -17.506   0.396  17.518  1.00152.05           C
ATOM    220  CB  ARG A  34     -16.818   1.775  17.594  1.00152.05           C
ATOM    221  CG  ARG A  34     -16.996   2.530  16.268  1.00152.05           C
ATOM    222  CD  ARG A  34     -16.197   3.828  16.100  1.00152.05           C
ATOM    223  NE  ARG A  34     -16.968   4.955  16.700  1.00152.05           N
ATOM    224  CZ  ARG A  34     -16.654   5.424  17.942  1.00152.05           C
ATOM    225  NH1 ARG A  34     -15.652   4.833  18.656  1.00152.05           N
ATOM    226  NH2 ARG A  34     -17.323   6.495  18.462  1.00152.05           N
ATOM    227  C   ARG A  34     -16.866  -0.350  16.401  1.00152.05           C
ATOM    228  O   ARG A  34     -17.349  -0.291  15.269  1.00152.05           O
ATOM    229  N   PRO A  35     -15.797  -1.071  16.655  1.00195.17           N
ATOM    230  CA  PRO A  35     -15.248  -1.740  15.525  1.00195.17           C
ATOM    231  CD  PRO A  35     -14.721  -0.584  17.515  1.00195.17           C
ATOM    232  CB  PRO A  35     -13.880  -2.252  15.952  1.00195.17           C
ATOM    233  CG  PRO A  35     -13.417  -1.161  16.933  1.00195.17           C
ATOM    234  C   PRO A  35     -16.144  -2.720  14.871  1.00195.17           C
ATOM    235  O   PRO A  35     -16.615  -3.655  15.514  1.00195.17           O
ATOM    236  N   ALA A  36     -16.377  -2.490  13.570  1.00 56.48           N
ATOM    237  CA  ALA A  36     -17.146  -3.343  12.727  1.00 56.48           C
ATOM    238  CB  ALA A  36     -18.663  -3.118  12.824  1.00 56.48           C
ATOM    239  C   ALA A  36     -16.731  -2.945  11.354  1.00 56.48           C
ATOM    240  O   ALA A  36     -16.403  -1.786  11.107  1.00 56.48           O
ATOM    241  N   GLU A  37     -16.707  -3.912  10.427  1.00 58.90           N
ATOM    242  CA  GLU A  37     -16.352  -3.615   9.075  1.00 58.90           C
ATOM    243  CB  GLU A  37     -16.178  -4.865   8.199  1.00 58.90           C
ATOM    244  CG  GLU A  37     -14.907  -5.658   8.508  1.00 58.90           C
ATOM    245  CD  GLU A  37     -14.845  -6.824   7.533  1.00 58.90           C
ATOM    246  OE1 GLU A  37     -15.739  -7.710   7.603  1.00 58.90           O
ATOM    247  OE2 GLU A  37     -13.904  -6.837   6.695  1.00 58.90           O
ATOM    248  C   GLU A  37     -17.450  -2.797   8.482  1.00 58.90           C
ATOM    249  O   GLU A  37     -17.218  -1.949   7.620  1.00 58.90           O
ATOM    250  N   ASN A  38     -18.683  -3.020   8.969  1.00139.16           N
ATOM    251  CA  ASN A  38     -19.847  -2.434   8.378  1.00139.16           C
ATOM    252  CB  ASN A  38     -21.139  -2.740   9.151  1.00139.16           C
ATOM    253  CG  ASN A  38     -21.416  -4.225   8.988  1.00139.16           C
ATOM    254  OD1 ASN A  38     -20.700  -5.061   9.535  1.00139.16           O
ATOM    255  ND2 ASN A  38     -22.476  -4.567   8.206  1.00139.16           N
ATOM    256  C   ASN A  38     -19.701  -0.958   8.323  1.00139.16           C
ATOM    257  O   ASN A  38     -20.074  -0.358   7.316  1.00139.16           O
ATOM    258  N   GLN A  39     -19.163  -0.324   9.382  1.00230.14           N
ATOM    259  CA  GLN A  39     -19.024   1.097   9.285  1.00230.14           C
ATOM    260  CB  GLN A  39     -18.437   1.772  10.535  1.00230.14           C
ATOM    261  CG  GLN A  39     -19.476   1.987  11.635  1.00230.14           C
ATOM    262  CD  GLN A  39     -20.387   3.111  11.154  1.00230.14           C
ATOM    263  OE1 GLN A  39     -20.152   3.698  10.099  1.00230.14           O
ATOM    264  NE2 GLN A  39     -21.448   3.426  11.944  1.00230.14           N
ATOM    265  C   GLN A  39     -18.109   1.359   8.146  1.00230.14           C
ATOM    266  O   GLN A  39     -16.912   1.095   8.214  1.00230.14           O
ATOM    267  N   VAL A  40     -18.691   1.844   7.037  1.00127.26           N
ATOM    268  CA  VAL A  40     -17.944   2.145   5.862  1.00127.26           C
ATOM    269  CB  VAL A  40     -16.996   1.052   5.456  1.00127.26           C
ATOM    270  CG1 VAL A  40     -17.802  -0.180   5.007  1.00127.26           C
ATOM    271  CG2 VAL A  40     -16.018   1.618   4.410  1.00127.26           C
ATOM    272  C   VAL A  40     -18.965   2.345   4.792  1.00127.26           C
ATOM    273  O   VAL A  40     -20.166   2.272   5.051  1.00127.26           O
ATOM    274  N   GLY A  41     -18.518   2.621   3.556  1.00109.27           N
ATOM    275  CA  GLY A  41     -19.463   2.825   2.502  1.00109.27           C
ATOM    276  C   GLY A  41     -19.155   1.830   1.433  1.00109.27           C
ATOM    277  O   GLY A  41     -18.164   1.106   1.512  1.00109.27           O
ATOM    278  N   SER A  42     -20.019   1.771   0.399  1.00 85.44           N
ATOM    279  CA  SER A  42     -19.811   0.875  -0.701  1.00 85.44           C
ATOM    280  CB  SER A  42     -20.886   0.999  -1.798  1.00 85.44           C
ATOM    281  OG  SER A  42     -20.614   0.088  -2.854  1.00 85.44           O
ATOM    282  C   SER A  42     -18.518   1.270  -1.321  1.00 85.44           C
ATOM    283  O   SER A  42     -17.724   0.424  -1.729  1.00 85.44           O
ATOM    284  N   ASP A  43     -18.270   2.590  -1.387  1.00143.75           N
ATOM    285  CA  ASP A  43     -17.050   3.077  -1.954  1.00143.75           C
ATOM    286  CB  ASP A  43     -17.107   4.548  -2.395  1.00143.75           C
ATOM    287  CG  ASP A  43     -17.947   4.635  -3.657  1.00143.75           C
ATOM    288  OD1 ASP A  43     -18.837   3.763  -3.851  1.00143.75           O
ATOM    289  OD2 ASP A  43     -17.705   5.584  -4.449  1.00143.75           O
ATOM    290  C   ASP A  43     -15.996   2.975  -0.907  1.00143.75           C
ATOM    291  O   ASP A  43     -16.227   2.440   0.176  1.00143.75           O
ATOM    292  N   GLU A  44     -14.786   3.471  -1.232  1.00210.39           N
ATOM    293  CA  GLU A  44     -13.709   3.428  -0.290  1.00210.39           C
ATOM    294  CB  GLU A  44     -12.365   3.889  -0.877  1.00210.39           C
ATOM    295  CG  GLU A  44     -11.876   3.054  -2.059  1.00210.39           C
ATOM    296  CD  GLU A  44     -10.656   3.757  -2.637  1.00210.39           C
ATOM    297  OE1 GLU A  44     -10.078   4.625  -1.930  1.00210.39           O
ATOM    298  OE2 GLU A  44     -10.289   3.437  -3.798  1.00210.39           O
ATOM    299  C   GLU A  44     -14.045   4.422   0.768  1.00210.39           C
ATOM    300  O   GLU A  44     -14.022   5.629   0.531  1.00210.39           O
ATOM    301  N   LEU A  45     -14.377   3.936   1.976  1.00311.50           N
ATOM    302  CA  LEU A  45     -14.687   4.855   3.026  1.00311.50           C
ATOM    303  CB  LEU A  45     -16.132   4.771   3.542  1.00311.50           C
ATOM    304  CG  LEU A  45     -16.423   5.776   4.672  1.00311.50           C
ATOM    305  CD1 LEU A  45     -16.319   7.228   4.176  1.00311.50           C
ATOM    306  CD2 LEU A  45     -17.757   5.460   5.369  1.00311.50           C
ATOM    307  C   LEU A  45     -13.799   4.552   4.180  1.00311.50           C
ATOM    308  O   LEU A  45     -13.410   3.407   4.406  1.00311.50           O
ATOM    309  N   ASP A  46     -13.439   5.600   4.937  1.00224.58           N
ATOM    310  CA  ASP A  46     -12.608   5.412   6.080  1.00224.58           C
ATOM    311  CB  ASP A  46     -12.018   6.725   6.625  1.00224.58           C
ATOM    312  CG  ASP A  46     -10.933   6.403   7.646  1.00224.58           C
ATOM    313  OD1 ASP A  46     -10.516   5.218   7.721  1.00224.58           O
ATOM    314  OD2 ASP A  46     -10.498   7.348   8.357  1.00224.58           O
ATOM    315  C   ASP A  46     -13.494   4.852   7.129  1.00224.58           C
ATOM    316  O   ASP A  46     -14.713   4.986   7.047  1.00224.58           O
ATOM    317  N   SER A  47     -12.888   4.180   8.122  1.00230.58           N
ATOM    318  CA  SER A  47     -13.599   3.587   9.207  1.00230.58           C
ATOM    319  CB  SER A  47     -14.808   2.724   8.823  1.00230.58           C
ATOM    320  OG  SER A  47     -15.985   3.512   8.717  1.00230.58           O
ATOM    321  C   SER A  47     -12.655   2.672   9.896  1.00230.58           C
ATOM    322  O   SER A  47     -11.600   3.075  10.377  1.00230.58           O
ATOM    323  N   TYR A  48     -13.055   1.395   9.961  1.00101.26           N
ATOM    324  CA  TYR A  48     -12.350   0.343  10.628  1.00101.26           C
ATOM    325  CB  TYR A  48     -13.170  -0.963  10.610  1.00101.26           C
ATOM    326  CG  TYR A  48     -12.386  -2.070  11.224  1.00101.26           C
ATOM    327  CD1 TYR A  48     -12.141  -2.095  12.578  1.00101.26           C
ATOM    328  CD2 TYR A  48     -11.925  -3.104  10.442  1.00101.26           C
ATOM    329  CE1 TYR A  48     -11.421  -3.125  13.134  1.00101.26           C
ATOM    330  CE2 TYR A  48     -11.206  -4.137  10.993  1.00101.26           C
ATOM    331  CZ  TYR A  48     -10.956  -4.148  12.344  1.00101.26           C
ATOM    332  OH  TYR A  48     -10.220  -5.206  12.918  1.00101.26           O
ATOM    333  C   TYR A  48     -11.006   0.104  10.005  1.00101.26           C
ATOM    334  O   TYR A  48     -10.021  -0.115  10.709  1.00101.26           O
ATOM    335  N   MET A  49     -10.912   0.157   8.665  1.00 49.23           N
ATOM    336  CA  MET A  49      -9.672  -0.192   8.034  1.00 49.23           C
ATOM    337  CB  MET A  49      -9.751  -0.168   6.496  1.00 49.23           C
ATOM    338  CG  MET A  49     -10.704  -1.233   5.942  1.00 49.23           C
ATOM    339  SD  MET A  49     -10.196  -2.954   6.254  1.00 49.23           S
ATOM    340  CE  MET A  49      -9.227  -3.149   4.730  1.00 49.23           C
ATOM    341  C   MET A  49      -8.560   0.716   8.483  1.00 49.23           C
ATOM    342  O   MET A  49      -7.473   0.232   8.796  1.00 49.23           O
ATOM    343  N   TYR A  50      -8.782   2.044   8.565  1.00114.06           N
ATOM    344  CA  TYR A  50      -7.693   2.896   8.969  1.00114.06           C
ATOM    345  CB  TYR A  50      -7.159   3.891   7.923  1.00114.06           C
ATOM    346  CG  TYR A  50      -6.126   3.160   7.149  1.00114.06           C
ATOM    347  CD1 TYR A  50      -4.987   2.746   7.803  1.00114.06           C
ATOM    348  CD2 TYR A  50      -6.259   2.917   5.804  1.00114.06           C
ATOM    349  CE1 TYR A  50      -3.997   2.076   7.134  1.00114.06           C
ATOM    350  CE2 TYR A  50      -5.268   2.246   5.127  1.00114.06           C
ATOM    351  CZ  TYR A  50      -4.141   1.822   5.794  1.00114.06           C
ATOM    352  OH  TYR A  50      -3.122   1.133   5.106  1.00114.06           O
ATOM    353  C   TYR A  50      -8.037   3.688  10.170  1.00114.06           C
ATOM    354  O   TYR A  50      -9.196   3.827  10.547  1.00114.06           O
ATOM    355  N   GLN A  51      -6.994   4.219  10.831  1.00246.51           N
ATOM    356  CA  GLN A  51      -7.250   4.997  11.997  1.00246.51           C
ATOM    357  CB  GLN A  51      -6.076   5.037  12.987  1.00246.51           C
ATOM    358  CG  GLN A  51      -6.407   5.809  14.266  1.00246.51           C
ATOM    359  CD  GLN A  51      -7.540   5.063  14.960  1.00246.51           C
ATOM    360  OE1 GLN A  51      -7.678   3.850  14.810  1.00246.51           O
ATOM    361  NE2 GLN A  51      -8.383   5.802  15.728  1.00246.51           N
ATOM    362  C   GLN A  51      -7.536   6.406  11.616  1.00246.51           C
ATOM    363  O   GLN A  51      -6.708   7.093  11.014  1.00246.51           O
ATOM    364  N   THR A  52      -8.750   6.860  11.963  1.00141.87           N
ATOM    365  CA  THR A  52      -9.162   8.220  11.829  1.00141.87           C
ATOM    366  CB  THR A  52     -10.309   8.431  10.879  1.00141.87           C
ATOM    367  OG1 THR A  52     -10.534   9.820  10.675  1.00141.87           O
ATOM    368  CG2 THR A  52     -11.567   7.777  11.468  1.00141.87           C
ATOM    369  C   THR A  52      -9.666   8.512  13.194  1.00141.87           C
ATOM    370  O   THR A  52     -10.003   7.589  13.932  1.00141.87           O
ATOM    371  N   VAL A  53      -9.708   9.790  13.585  1.00 93.27           N
ATOM    372  CA  VAL A  53     -10.153  10.104  14.904  1.00 93.27           C
ATOM    373  CB  VAL A  53     -10.013  11.556  15.252  1.00 93.27           C
ATOM    374  CG1 VAL A  53     -10.987  12.367  14.381  1.00 93.27           C
ATOM    375  CG2 VAL A  53     -10.240  11.713  16.766  1.00 93.27           C
ATOM    376  C   VAL A  53     -11.601   9.741  15.016  1.00 93.27           C
ATOM    377  O   VAL A  53     -12.086   9.423  16.100  1.00 93.27           O
ATOM    378  N   GLY A  54     -12.331   9.781  13.887  1.00 41.22           N
ATOM    379  CA  GLY A  54     -13.751   9.567  13.885  1.00 41.22           C
ATOM    380  C   GLY A  54     -14.099   8.220  14.444  1.00 41.22           C
ATOM    381  O   GLY A  54     -15.110   8.080  15.128  1.00 41.22           O
ATOM    382  N   HIS A  55     -13.322   7.177  14.103  1.00 99.77           N
ATOM    383  CA  HIS A  55     -13.554   5.848  14.602  1.00 99.77           C
ATOM    384  ND1 HIS A  55     -14.158   2.749  13.258  1.00 99.77           N
ATOM    385  CG  HIS A  55     -13.228   3.385  14.050  1.00 99.77           C
ATOM    386  CB  HIS A  55     -12.754   4.790  13.820  1.00 99.77           C
ATOM    387  NE2 HIS A  55     -13.564   1.295  14.831  1.00 99.77           N
ATOM    388  CD2 HIS A  55     -12.876   2.483  15.006  1.00 99.77           C
ATOM    389  CE1 HIS A  55     -14.322   1.503  13.769  1.00 99.77           C
ATOM    390  C   HIS A  55     -13.141   5.769  16.051  1.00 99.77           C
ATOM    391  O   HIS A  55     -13.720   5.018  16.833  1.00 99.77           O
ATOM    392  N   HIS A  56     -12.094   6.548  16.390  1.00178.31           N
ATOM    393  CA  HIS A  56     -11.305   6.712  17.592  1.00178.31           C
ATOM    394  ND1 HIS A  56      -8.184   6.870  18.914  1.00178.31           N
ATOM    395  CG  HIS A  56      -9.103   7.784  18.449  1.00178.31           C
ATOM    396  CB  HIS A  56     -10.035   7.539  17.295  1.00178.31           C
ATOM    397  NE2 HIS A  56      -7.941   8.700  20.154  1.00178.31           N
ATOM    398  CD2 HIS A  56      -8.943   8.894  19.221  1.00178.31           C
ATOM    399  CE1 HIS A  56      -7.513   7.471  19.930  1.00178.31           C
ATOM    400  C   HIS A  56     -12.013   7.416  18.716  1.00178.31           C
ATOM    401  O   HIS A  56     -11.489   7.437  19.827  1.00178.31           O
ATOM    402  N   ALA A  57     -13.193   8.016  18.484  1.00 62.42           N
ATOM    403  CA  ALA A  57     -13.785   8.932  19.426  1.00 62.42           C
ATOM    404  CB  ALA A  57     -15.209   9.352  19.025  1.00 62.42           C
ATOM    405  C   ALA A  57     -13.870   8.359  20.808  1.00 62.42           C
ATOM    406  O   ALA A  57     -13.630   9.074  21.779  1.00 62.42           O
ATOM    407  N   ILE A  58     -14.201   7.067  20.949  1.00 99.87           N
ATOM    408  CA  ILE A  58     -14.313   6.469  22.247  1.00 99.87           C
ATOM    409  CB  ILE A  58     -14.752   5.040  22.180  1.00 99.87           C
ATOM    410  CG2 ILE A  58     -13.643   4.216  21.506  1.00 99.87           C
ATOM    411  CG1 ILE A  58     -15.142   4.550  23.579  1.00 99.87           C
ATOM    412  CD1 ILE A  58     -15.928   3.249  23.542  1.00 99.87           C
ATOM    413  C   ILE A  58     -12.989   6.525  22.946  1.00 99.87           C
ATOM    414  O   ILE A  58     -12.924   6.701  24.162  1.00 99.87           O
ATOM    415  N   ASP A  59     -11.896   6.330  22.188  1.00 47.44           N
ATOM    416  CA  ASP A  59     -10.570   6.329  22.729  1.00 47.44           C
ATOM    417  CB  ASP A  59      -9.514   6.020  21.659  1.00 47.44           C
ATOM    418  CG  ASP A  59      -9.715   4.601  21.148  1.00 47.44           C
ATOM    419  OD1 ASP A  59     -10.773   3.999  21.473  1.00 47.44           O
ATOM    420  OD2 ASP A  59      -8.814   4.095  20.427  1.00 47.44           O
ATOM    421  C   ASP A  59     -10.263   7.686  23.287  1.00 47.44           C
ATOM    422  O   ASP A  59      -9.688   7.807  24.368  1.00 47.44           O
ATOM    423  N   LEU A  60     -10.655   8.753  22.567  1.00 56.88           N
ATOM    424  CA  LEU A  60     -10.348  10.080  23.005  1.00 56.88           C
ATOM    425  CB  LEU A  60     -10.780  11.156  21.985  1.00 56.88           C
ATOM    426  CG  LEU A  60     -10.180  12.551  22.254  1.00 56.88           C
ATOM    427  CD1 LEU A  60      -8.643  12.495  22.226  1.00 56.88           C
ATOM    428  CD2 LEU A  60     -10.720  13.598  21.266  1.00 56.88           C
ATOM    429  C   LEU A  60     -11.045  10.296  24.319  1.00 56.88           C
ATOM    430  O   LEU A  60     -10.458  10.853  25.246  1.00 56.88           O
ATOM    431  N   TYR A  61     -12.309   9.832  24.449  1.00 92.92           N
ATOM    432  CA  TYR A  61     -13.045   9.985  25.680  1.00 92.92           C
ATOM    433  CB  TYR A  61     -14.419   9.298  25.815  1.00 92.92           C
ATOM    434  CG  TYR A  61     -15.463   9.548  24.787  1.00 92.92           C
ATOM    435  CD1 TYR A  61     -16.388  10.562  24.890  1.00 92.92           C
ATOM    436  CD2 TYR A  61     -15.530   8.695  23.718  1.00 92.92           C
ATOM    437  CE1 TYR A  61     -17.351  10.714  23.916  1.00 92.92           C
ATOM    438  CE2 TYR A  61     -16.481   8.835  22.744  1.00 92.92           C
ATOM    439  CZ  TYR A  61     -17.396   9.848  22.846  1.00 92.92           C
ATOM    440  OH  TYR A  61     -18.377   9.984  21.846  1.00 92.92           O
ATOM    441  C   TYR A  61     -12.343   9.169  26.714  1.00 92.92           C
ATOM    442  O   TYR A  61     -12.305   9.535  27.885  1.00 92.92           O
ATOM    443  N   ALA A  62     -11.845   7.987  26.309  1.00 41.08           N
ATOM    444  CA  ALA A  62     -11.278   7.061  27.241  1.00 41.08           C
ATOM    445  CB  ALA A  62     -10.777   5.778  26.553  1.00 41.08           C
ATOM    446  C   ALA A  62     -10.114   7.697  27.928  1.00 41.08           C
ATOM    447  O   ALA A  62     -10.047   7.702  29.154  1.00 41.08           O
ATOM    448  N   GLU A  63      -9.204   8.323  27.164  1.00 35.15           N
ATOM    449  CA  GLU A  63      -8.023   8.883  27.754  1.00 35.15           C
ATOM    450  CB  GLU A  63      -7.138   9.584  26.712  1.00 35.15           C
ATOM    451  CG  GLU A  63      -6.572   8.647  25.642  1.00 35.15           C
ATOM    452  CD  GLU A  63      -5.746   9.497  24.687  1.00 35.15           C
ATOM    453  OE1 GLU A  63      -5.636  10.724  24.950  1.00 35.15           O
ATOM    454  OE2 GLU A  63      -5.221   8.942  23.684  1.00 35.15           O
ATOM    455  C   GLU A  63      -8.442   9.921  28.746  1.00 35.15           C
ATOM    456  O   GLU A  63      -7.943   9.957  29.869  1.00 35.15           O
ATOM    457  N   ALA A  64      -9.416  10.767  28.368  1.00 42.60           N
ATOM    458  CA  ALA A  64      -9.849  11.827  29.230  1.00 42.60           C
ATOM    459  CB  ALA A  64     -11.003  12.654  28.642  1.00 42.60           C
ATOM    460  C   ALA A  64     -10.350  11.215  30.500  1.00 42.60           C
ATOM    461  O   ALA A  64     -10.191  11.795  31.573  1.00 42.60           O
ATOM    462  N   MET A  65     -11.037  10.062  30.384  1.00 88.59           N
ATOM    463  CA  MET A  65     -11.603   9.320  31.479  1.00 88.59           C
ATOM    464  CB  MET A  65     -12.596   8.259  30.985  1.00 88.59           C
ATOM    465  CG  MET A  65     -13.780   8.877  30.241  1.00 88.59           C
ATOM    466  SD  MET A  65     -14.909   7.680  29.471  1.00 88.59           S
ATOM    467  CE  MET A  65     -15.837   8.942  28.553  1.00 88.59           C
ATOM    468  C   MET A  65     -10.559   8.624  32.305  1.00 88.59           C
ATOM    469  O   MET A  65     -10.704   8.498  33.521  1.00 88.59           O
ATOM    470  N   ALA A  66      -9.476   8.149  31.661  1.00 47.08           N
ATOM    471  CA  ALA A  66      -8.459   7.382  32.324  1.00 47.08           C
ATOM    472  CB  ALA A  66      -7.913   8.071  33.585  1.00 47.08           C
ATOM    473  C   ALA A  66      -9.014   6.052  32.738  1.00 47.08           C
ATOM    474  O   ALA A  66      -8.486   5.415  33.648  1.00 47.08           O
ATOM    475  N   LEU A  67     -10.086   5.584  32.066  1.00133.08           N
ATOM    476  CA  LEU A  67     -10.636   4.293  32.382  1.00133.08           C
ATOM    477  CB  LEU A  67     -12.164   4.337  32.588  1.00133.08           C
ATOM    478  CG  LEU A  67     -12.779   3.015  33.083  1.00133.08           C
ATOM    479  CD1 LEU A  67     -12.151   2.581  34.418  1.00133.08           C
ATOM    480  CD2 LEU A  67     -14.312   3.113  33.177  1.00133.08           C
ATOM    481  C   LEU A  67     -10.292   3.393  31.225  1.00133.08           C
ATOM    482  O   LEU A  67     -10.398   3.797  30.068  1.00133.08           O
ATOM    483  N   PRO A  68      -9.885   2.176  31.482  1.00 65.75           N
ATOM    484  CA  PRO A  68      -9.449   1.329  30.402  1.00 65.75           C
ATOM    485  CD  PRO A  68      -9.187   1.864  32.718  1.00 65.75           C
ATOM    486  CB  PRO A  68      -8.794   0.118  31.061  1.00 65.75           C
ATOM    487  CG  PRO A  68      -8.241   0.696  32.377  1.00 65.75           C
ATOM    488  C   PRO A  68     -10.528   1.014  29.419  1.00 65.75           C
ATOM    489  O   PRO A  68     -11.685   0.887  29.814  1.00 65.75           O
ATOM    490  N   LEU A  69     -10.162   0.898  28.125  1.00 58.22           N
ATOM    491  CA  LEU A  69     -11.149   0.674  27.108  1.00 58.22           C
ATOM    492  CB  LEU A  69     -11.141   1.778  26.034  1.00 58.22           C
ATOM    493  CG  LEU A  69     -12.178   1.600  24.909  1.00 58.22           C
ATOM    494  CD1 LEU A  69     -13.612   1.804  25.430  1.00 58.22           C
ATOM    495  CD2 LEU A  69     -11.845   2.490  23.701  1.00 58.22           C
ATOM    496  C   LEU A  69     -10.856  -0.616  26.404  1.00 58.22           C
ATOM    497  O   LEU A  69      -9.769  -0.814  25.864  1.00 58.22           O
ATOM    498  N   TYR A  70     -11.846  -1.530  26.383  1.00114.60           N
ATOM    499  CA  TYR A  70     -11.710  -2.761  25.660  1.00114.60           C
ATOM    500  CB  TYR A  70     -12.512  -3.936  26.240  1.00114.60           C
ATOM    501  CG  TYR A  70     -11.846  -4.454  27.464  1.00114.60           C
ATOM    502  CD1 TYR A  70     -11.729  -3.679  28.590  1.00114.60           C
ATOM    503  CD2 TYR A  70     -11.369  -5.745  27.491  1.00114.60           C
ATOM    504  CE1 TYR A  70     -11.122  -4.176  29.718  1.00114.60           C
ATOM    505  CE2 TYR A  70     -10.762  -6.248  28.616  1.00114.60           C
ATOM    506  CZ  TYR A  70     -10.639  -5.460  29.735  1.00114.60           C
ATOM    507  OH  TYR A  70     -10.021  -5.962  30.899  1.00114.60           O
ATOM    508  C   TYR A  70     -12.305  -2.510  24.319  1.00114.60           C
ATOM    509  O   TYR A  70     -13.394  -1.950  24.207  1.00114.60           O
ATOM    510  N   ARG A  71     -11.587  -2.895  23.253  1.00154.51           N
ATOM    511  CA  ARG A  71     -12.132  -2.661  21.954  1.00154.51           C
ATOM    512  CB  ARG A  71     -11.198  -1.854  21.045  1.00154.51           C
ATOM    513  CG  ARG A  71      -9.848  -2.541  20.865  1.00154.51           C
ATOM    514  CD  ARG A  71      -9.006  -1.965  19.735  1.00154.51           C
ATOM    515  NE  ARG A  71      -9.520  -2.530  18.458  1.00154.51           N
ATOM    516  CZ  ARG A  71      -8.764  -2.422  17.327  1.00154.51           C
ATOM    517  NH1 ARG A  71      -7.576  -1.752  17.367  1.00154.51           N
ATOM    518  NH2 ARG A  71      -9.188  -3.000  16.166  1.00154.51           N
ATOM    519  C   ARG A  71     -12.343  -3.980  21.289  1.00154.51           C
ATOM    520  O   ARG A  71     -11.415  -4.771  21.133  1.00154.51           O
ATOM    521  N   ARG A  72     -13.593  -4.257  20.879  1.00239.77           N
ATOM    522  CA  ARG A  72     -13.831  -5.489  20.188  1.00239.77           C
ATOM    523  CB  ARG A  72     -15.089  -6.264  20.588  1.00239.77           C
ATOM    524  CG  ARG A  72     -14.802  -7.299  21.665  1.00239.77           C
ATOM    525  CD  ARG A  72     -14.177  -8.590  21.117  1.00239.77           C
ATOM    526  NE  ARG A  72     -12.758  -8.294  20.761  1.00239.77           N
ATOM    527  CZ  ARG A  72     -11.870  -9.309  20.537  1.00239.77           C
ATOM    528  NH1 ARG A  72     -12.286 -10.607  20.595  1.00239.77           N
ATOM    529  NH2 ARG A  72     -10.563  -9.024  20.264  1.00239.77           N
ATOM    530  C   ARG A  72     -13.961  -5.226  18.733  1.00239.77           C
ATOM    531  O   ARG A  72     -14.240  -4.106  18.309  1.00239.77           O
ATOM    532  N   THR A  73     -13.732  -6.291  17.940  1.00 99.29           N
ATOM    533  CA  THR A  73     -13.830  -6.231  16.516  1.00 99.29           C
ATOM    534  CB  THR A  73     -12.552  -6.631  15.836  1.00 99.29           C
ATOM    535  OG1 THR A  73     -11.491  -5.779  16.241  1.00 99.29           O
ATOM    536  CG2 THR A  73     -12.748  -6.559  14.314  1.00 99.29           C
ATOM    537  C   THR A  73     -14.868  -7.226  16.114  1.00 99.29           C
ATOM    538  O   THR A  73     -14.891  -8.348  16.618  1.00 99.29           O
ATOM    539  N   ILE A  74     -15.785  -6.826  15.212  1.00149.52           N
ATOM    540  CA  ILE A  74     -16.777  -7.762  14.781  1.00149.52           C
ATOM    541  CB  ILE A  74     -18.073  -7.610  15.543  1.00149.52           C
ATOM    542  CG2 ILE A  74     -18.778  -6.355  15.008  1.00149.52           C
ATOM    543  CG1 ILE A  74     -18.949  -8.879  15.515  1.00149.52           C
ATOM    544  CD1 ILE A  74     -19.597  -9.216  14.177  1.00149.52           C
ATOM    545  C   ILE A  74     -16.978  -7.529  13.317  1.00149.52           C
ATOM    546  O   ILE A  74     -16.759  -6.430  12.807  1.00149.52           O
ATOM    547  N   ARG A  75     -17.356  -8.599  12.599  1.00 91.48           N
ATOM    548  CA  ARG A  75     -17.596  -8.562  11.192  1.00 91.48           C
ATOM    549  CB  ARG A  75     -17.994  -9.943  10.649  1.00 91.48           C
ATOM    550  CG  ARG A  75     -16.977 -11.036  10.983  1.00 91.48           C
ATOM    551  CD  ARG A  75     -17.005 -11.460  12.455  1.00 91.48           C
ATOM    552  NE  ARG A  75     -15.867 -12.399  12.672  1.00 91.48           N
ATOM    553  CZ  ARG A  75     -15.851 -13.242  13.747  1.00 91.48           C
ATOM    554  NH1 ARG A  75     -16.917 -13.293  14.599  1.00 91.48           N
ATOM    555  NH2 ARG A  75     -14.773 -14.050  13.966  1.00 91.48           N
ATOM    556  C   ARG A  75     -18.751  -7.646  10.943  1.00 91.48           C
ATOM    557  O   ARG A  75     -18.724  -6.836  10.017  1.00 91.48           O
ATOM    558  N   GLY A  76     -19.791  -7.718  11.794  1.00 40.38           N
ATOM    559  CA  GLY A  76     -20.961  -6.943  11.514  1.00 40.38           C
ATOM    560  C   GLY A  76     -21.690  -7.739  10.496  1.00 40.38           C
ATOM    561  O   GLY A  76     -22.399  -7.194   9.651  1.00 40.38           O
ATOM    562  N   ARG A  77     -21.528  -9.075  10.590  1.00148.18           N
ATOM    563  CA  ARG A  77     -22.056  -9.980   9.618  1.00148.18           C
ATOM    564  CB  ARG A  77     -21.905 -11.464   9.997  1.00148.18           C
ATOM    565  CG  ARG A  77     -22.079 -12.403   8.799  1.00148.18           C
ATOM    566  CD  ARG A  77     -20.873 -12.425   7.852  1.00148.18           C
ATOM    567  NE  ARG A  77     -21.256 -13.188   6.627  1.00148.18           N
ATOM    568  CZ  ARG A  77     -21.213 -14.553   6.611  1.00148.18           C
ATOM    569  NH1 ARG A  77     -20.918 -15.247   7.749  1.00148.18           N
ATOM    570  NH2 ARG A  77     -21.459 -15.231   5.452  1.00148.18           N
ATOM    571  C   ARG A  77     -23.502  -9.691   9.441  1.00148.18           C
ATOM    572  O   ARG A  77     -24.254  -9.604  10.414  1.00148.18           O
ATOM    573  N   SER A  78     -23.882  -9.519   8.156  1.00205.33           N
ATOM    574  CA  SER A  78     -25.203  -9.181   7.725  1.00205.33           C
ATOM    575  CB  SER A  78     -25.572  -7.724   8.042  1.00205.33           C
ATOM    576  OG  SER A  78     -25.513  -7.513   9.445  1.00205.33           O
ATOM    577  C   SER A  78     -25.203  -9.347   6.232  1.00205.33           C
ATOM    578  O   SER A  78     -24.295  -9.960   5.672  1.00205.33           O
ATOM    579  N   LEU A  79     -26.236  -8.810   5.549  1.00193.74           N
ATOM    580  CA  LEU A  79     -26.345  -8.942   4.122  1.00193.74           C
ATOM    581  CB  LEU A  79     -27.718  -8.520   3.563  1.00193.74           C
ATOM    582  CG  LEU A  79     -28.887  -9.391   4.068  1.00193.74           C
ATOM    583  CD1 LEU A  79     -30.230  -8.934   3.472  1.00193.74           C
ATOM    584  CD2 LEU A  79     -28.611 -10.887   3.850  1.00193.74           C
ATOM    585  C   LEU A  79     -25.309  -8.088   3.457  1.00193.74           C
ATOM    586  O   LEU A  79     -24.975  -7.000   3.926  1.00193.74           O
ATOM    587  N   ASP A  80     -24.756  -8.601   2.338  1.00 73.53           N
ATOM    588  CA  ASP A  80     -23.743  -7.934   1.568  1.00 73.53           C
ATOM    589  CB  ASP A  80     -23.203  -8.796   0.415  1.00 73.53           C
ATOM    590  CG  ASP A  80     -22.466  -9.994   0.991  1.00 73.53           C
ATOM    591  OD1 ASP A  80     -22.502 -10.167   2.238  1.00 73.53           O
ATOM    592  OD2 ASP A  80     -21.858 -10.754   0.190  1.00 73.53           O
ATOM    593  C   ASP A  80     -24.323  -6.719   0.918  1.00 73.53           C
ATOM    594  O   ASP A  80     -23.692  -5.665   0.863  1.00 73.53           O
ATOM    595  N   THR A  81     -25.567  -6.846   0.423  1.00173.14           N
ATOM    596  CA  THR A  81     -26.186  -5.810  -0.347  1.00173.14           C
ATOM    597  CB  THR A  81     -27.591  -6.141  -0.757  1.00173.14           C
ATOM    598  OG1 THR A  81     -27.617  -7.338  -1.519  1.00173.14           O
ATOM    599  CG2 THR A  81     -28.153  -4.972  -1.582  1.00173.14           C
ATOM    600  C   THR A  81     -26.270  -4.567   0.462  1.00173.14           C
ATOM    601  O   THR A  81     -26.432  -4.600   1.681  1.00173.14           O
ATOM    602  N   ARG A  82     -26.133  -3.418  -0.228  1.00266.51           N
ATOM    603  CA  ARG A  82     -26.290  -2.168   0.441  1.00266.51           C
ATOM    604  CB  ARG A  82     -25.998  -0.950  -0.459  1.00266.51           C
ATOM    605  CG  ARG A  82     -24.647  -0.973  -1.185  1.00266.51           C
ATOM    606  CD  ARG A  82     -23.554  -0.096  -0.567  1.00266.51           C
ATOM    607  NE  ARG A  82     -22.662  -0.997   0.213  1.00266.51           N
ATOM    608  CZ  ARG A  82     -22.845  -1.138   1.557  1.00266.51           C
ATOM    609  NH1 ARG A  82     -23.743  -0.344   2.209  1.00266.51           N
ATOM    610  NH2 ARG A  82     -22.136  -2.079   2.246  1.00266.51           N
ATOM    611  C   ARG A  82     -27.751  -2.130   0.723  1.00266.51           C
ATOM    612  O   ARG A  82     -28.559  -2.388  -0.169  1.00266.51           O
ATOM    613  N   GLN A  83     -28.152  -1.828   1.967  1.00285.33           N
ATOM    614  CA  GLN A  83     -29.565  -1.818   2.176  1.00285.33           C
ATOM    615  CB  GLN A  83     -30.052  -2.859   3.194  1.00285.33           C
ATOM    616  CG  GLN A  83     -31.575  -2.930   3.289  1.00285.33           C
ATOM    617  CD  GLN A  83     -31.923  -4.247   3.961  1.00285.33           C
ATOM    618  OE1 GLN A  83     -32.982  -4.402   4.568  1.00285.33           O
ATOM    619  NE2 GLN A  83     -31.002  -5.240   3.835  1.00285.33           N
ATOM    620  C   GLN A  83     -29.938  -0.454   2.639  1.00285.33           C
ATOM    621  O   GLN A  83     -29.162   0.218   3.316  1.00285.33           O
ATOM    622  N   VAL A  84     -31.150  -0.003   2.268  1.00135.61           N
ATOM    623  CA  VAL A  84     -31.535   1.327   2.618  1.00135.61           C
ATOM    624  CB  VAL A  84     -32.896   1.696   2.112  1.00135.61           C
ATOM    625  CG1 VAL A  84     -33.214   3.128   2.573  1.00135.61           C
ATOM    626  CG2 VAL A  84     -32.895   1.532   0.581  1.00135.61           C
ATOM    627  C   VAL A  84     -31.507   1.409   4.106  1.00135.61           C
ATOM    628  O   VAL A  84     -30.969   2.362   4.669  1.00135.61           O
ATOM    629  N   TYR A  85     -32.068   0.393   4.789  1.00269.03           N
ATOM    630  CA  TYR A  85     -31.960   0.378   6.218  1.00269.03           C
ATOM    631  CB  TYR A  85     -33.161  -0.201   6.987  1.00269.03           C
ATOM    632  CG  TYR A  85     -34.328   0.714   6.882  1.00269.03           C
ATOM    633  CD1 TYR A  85     -34.368   1.856   7.646  1.00269.03           C
ATOM    634  CD2 TYR A  85     -35.369   0.446   6.023  1.00269.03           C
ATOM    635  CE1 TYR A  85     -35.437   2.715   7.566  1.00269.03           C
ATOM    636  CE2 TYR A  85     -36.443   1.301   5.942  1.00269.03           C
ATOM    637  CZ  TYR A  85     -36.479   2.438   6.713  1.00269.03           C
ATOM    638  OH  TYR A  85     -37.581   3.315   6.629  1.00269.03           O
ATOM    639  C   TYR A  85     -30.837  -0.549   6.515  1.00269.03           C
ATOM    640  O   TYR A  85     -30.784  -1.657   5.984  1.00269.03           O
ATOM    641  N   THR A  86     -29.893  -0.116   7.367  1.00182.96           N
ATOM    642  CA  THR A  86     -28.803  -0.994   7.642  1.00182.96           C
ATOM    643  CB  THR A  86     -27.473  -0.307   7.628  1.00182.96           C
ATOM    644  OG1 THR A  86     -27.266   0.329   6.374  1.00182.96           O
ATOM    645  CG2 THR A  86     -26.383  -1.366   7.864  1.00182.96           C
ATOM    646  C   THR A  86     -28.996  -1.541   9.015  1.00182.96           C
ATOM    647  O   THR A  86     -29.006  -0.802   9.998  1.00182.96           O
ATOM    648  N   LYS A  87     -29.174  -2.872   9.104  1.00234.54           N
ATOM    649  CA  LYS A  87     -29.297  -3.516  10.374  1.00234.54           C
ATOM    650  CB  LYS A  87     -30.616  -4.276  10.589  1.00234.54           C
ATOM    651  CG  LYS A  87     -30.728  -4.868  11.998  1.00234.54           C
ATOM    652  CD  LYS A  87     -32.029  -5.629  12.252  1.00234.54           C
ATOM    653  CE  LYS A  87     -33.288  -4.852  11.867  1.00234.54           C
ATOM    654  NZ  LYS A  87     -34.475  -5.726  12.002  1.00234.54           N
ATOM    655  C   LYS A  87     -28.232  -4.555  10.387  1.00234.54           C
ATOM    656  O   LYS A  87     -27.659  -4.872   9.346  1.00234.54           O
ATOM    657  N   CYS A  88     -27.911  -5.102  11.572  1.00 82.29           N
ATOM    658  CA  CYS A  88     -26.918  -6.130  11.575  1.00 82.29           C
ATOM    659  CB  CYS A  88     -25.771  -5.913  12.577  1.00 82.29           C
ATOM    660  SG  CYS A  88     -24.459  -7.162  12.402  1.00 82.29           S
ATOM    661  C   CYS A  88     -27.605  -7.404  11.940  1.00 82.29           C
ATOM    662  O   CYS A  88     -28.713  -7.402  12.474  1.00 82.29           O
ATOM    663  N   GLU A  89     -26.950  -8.535  11.627  1.00133.76           N
ATOM    664  CA  GLU A  89     -27.472  -9.840  11.894  1.00133.76           C
ATOM    665  CB  GLU A  89     -26.606 -10.963  11.297  1.00133.76           C
ATOM    666  CG  GLU A  89     -26.706 -11.053   9.771  1.00133.76           C
ATOM    667  CD  GLU A  89     -28.053 -11.672   9.423  1.00133.76           C
ATOM    668  OE1 GLU A  89     -28.273 -12.858   9.789  1.00133.76           O
ATOM    669  OE2 GLU A  89     -28.881 -10.967   8.787  1.00133.76           O
ATOM    670  C   GLU A  89     -27.539 -10.017  13.363  1.00133.76           C
ATOM    671  O   GLU A  89     -28.393 -10.719  13.901  1.00133.76           O
ATOM    672  N   GLY A  90     -26.634  -9.361  14.084  1.00225.92           N
ATOM    673  CA  GLY A  90     -26.704  -9.646  15.469  1.00225.92           C
ATOM    674  C   GLY A  90     -25.680 -10.697  15.707  1.00225.92           C
ATOM    675  O   GLY A  90     -25.613 -11.296  16.774  1.00225.92           O
ATOM    676  N   ASP A  91     -24.851 -10.957  14.679  1.00120.49           N
ATOM    677  CA  ASP A  91     -23.720 -11.827  14.826  1.00120.49           C
ATOM    678  CB  ASP A  91     -22.961 -12.049  13.505  1.00120.49           C
ATOM    679  CG  ASP A  91     -22.049 -13.250  13.705  1.00120.49           C
ATOM    680  OD1 ASP A  91     -22.118 -13.850  14.810  1.00120.49           O
ATOM    681  OD2 ASP A  91     -21.277 -13.586  12.767  1.00120.49           O
ATOM    682  C   ASP A  91     -22.839 -11.063  15.755  1.00120.49           C
ATOM    683  O   ASP A  91     -22.025 -11.606  16.503  1.00120.49           O
ATOM    684  N   GLU A  92     -23.046  -9.737  15.720  1.00 66.94           N
ATOM    685  CA  GLU A  92     -22.346  -8.774  16.500  1.00 66.94           C
ATOM    686  CB  GLU A  92     -22.940  -7.367  16.348  1.00 66.94           C
ATOM    687  CG  GLU A  92     -22.801  -6.762  14.954  1.00 66.94           C
ATOM    688  CD  GLU A  92     -23.718  -5.547  14.913  1.00 66.94           C
ATOM    689  OE1 GLU A  92     -24.925  -5.718  15.231  1.00 66.94           O
ATOM    690  OE2 GLU A  92     -23.229  -4.436  14.576  1.00 66.94           O
ATOM    691  C   GLU A  92     -22.524  -9.141  17.937  1.00 66.94           C
ATOM    692  O   GLU A  92     -21.614  -8.943  18.738  1.00 66.94           O
ATOM    693  N   VAL A  93     -23.702  -9.678  18.308  1.00 63.64           N
ATOM    694  CA  VAL A  93     -23.942  -9.999  19.689  1.00 63.64           C
ATOM    695  CB  VAL A  93     -25.318 -10.536  19.976  1.00 63.64           C
ATOM    696  CG1 VAL A  93     -26.354  -9.512  19.480  1.00 63.64           C
ATOM    697  CG2 VAL A  93     -25.450 -11.964  19.419  1.00 63.64           C
ATOM    698  C   VAL A  93     -22.970 -11.048  20.132  1.00 63.64           C
ATOM    699  O   VAL A  93     -22.571 -11.076  21.296  1.00 63.64           O
ATOM    700  N   GLU A  94     -22.599 -11.970  19.221  1.00 90.64           N
ATOM    701  CA  GLU A  94     -21.729 -13.059  19.571  1.00 90.64           C
ATOM    702  CB  GLU A  94     -21.552 -14.048  18.404  1.00 90.64           C
ATOM    703  CG  GLU A  94     -22.842 -14.788  18.041  1.00 90.64           C
ATOM    704  CD  GLU A  94     -23.306 -15.513  19.296  1.00 90.64           C
ATOM    705  OE1 GLU A  94     -23.901 -14.845  20.183  1.00 90.64           O
ATOM    706  OE2 GLU A  94     -23.058 -16.744  19.389  1.00 90.64           O
ATOM    707  C   GLU A  94     -20.366 -12.562  19.967  1.00 90.64           C
ATOM    708  O   GLU A  94     -19.828 -12.959  21.001  1.00 90.64           O
ATOM    709  N   ASP A  95     -19.779 -11.652  19.171  1.00 70.57           N
ATOM    710  CA  ASP A  95     -18.443 -11.188  19.439  1.00 70.57           C
ATOM    711  CB  ASP A  95     -17.862 -10.323  18.313  1.00 70.57           C
ATOM    712  CG  ASP A  95     -17.578 -11.258  17.144  1.00 70.57           C
ATOM    713  OD1 ASP A  95     -18.476 -12.073  16.800  1.00 70.57           O
ATOM    714  OD2 ASP A  95     -16.446 -11.186  16.595  1.00 70.57           O
ATOM    715  C   ASP A  95     -18.411 -10.417  20.724  1.00 70.57           C
ATOM    716  O   ASP A  95     -17.391 -10.373  21.411  1.00 70.57           O
ATOM    717  N   LEU A  96     -19.525  -9.751  21.063  1.00126.24           N
ATOM    718  CA  LEU A  96     -19.624  -8.990  22.278  1.00126.24           C
ATOM    719  CB  LEU A  96     -21.000  -8.293  22.350  1.00126.24           C
ATOM    720  CG  LEU A  96     -21.293  -7.429  23.592  1.00126.24           C
ATOM    721  CD1 LEU A  96     -21.479  -8.275  24.860  1.00126.24           C
ATOM    722  CD2 LEU A  96     -20.249  -6.317  23.754  1.00126.24           C
ATOM    723  C   LEU A  96     -19.501  -9.929  23.440  1.00126.24           C
ATOM    724  O   LEU A  96     -18.794  -9.658  24.409  1.00126.24           O
ATOM    725  N   TYR A  97     -20.166 -11.088  23.334  1.00 64.40           N
ATOM    726  CA  TYR A  97     -20.253 -12.056  24.383  1.00 64.40           C
ATOM    727  CB  TYR A  97     -21.036 -13.272  23.863  1.00 64.40           C
ATOM    728  CG  TYR A  97     -21.281 -14.289  24.918  1.00 64.40           C
ATOM    729  CD1 TYR A  97     -22.396 -14.199  25.717  1.00 64.40           C
ATOM    730  CD2 TYR A  97     -20.414 -15.340  25.098  1.00 64.40           C
ATOM    731  CE1 TYR A  97     -22.644 -15.142  26.687  1.00 64.40           C
ATOM    732  CE2 TYR A  97     -20.656 -16.285  26.067  1.00 64.40           C
ATOM    733  CZ  TYR A  97     -21.773 -16.189  26.863  1.00 64.40           C
ATOM    734  OH  TYR A  97     -22.023 -17.160  27.855  1.00 64.40           O
ATOM    735  C   TYR A  97     -18.865 -12.493  24.728  1.00 64.40           C
ATOM    736  O   TYR A  97     -18.491 -12.548  25.900  1.00 64.40           O
ATOM    737  N   GLU A  98     -18.053 -12.788  23.699  1.00 44.23           N
ATOM    738  CA  GLU A  98     -16.732 -13.286  23.934  1.00 44.23           C
ATOM    739  CB  GLU A  98     -16.026 -13.721  22.644  1.00 44.23           C
ATOM    740  CG  GLU A  98     -16.685 -14.953  22.025  1.00 44.23           C
ATOM    741  CD  GLU A  98     -15.831 -15.403  20.854  1.00 44.23           C
ATOM    742  OE1 GLU A  98     -14.641 -14.992  20.793  1.00 44.23           O
ATOM    743  OE2 GLU A  98     -16.359 -16.167  20.004  1.00 44.23           O
ATOM    744  C   GLU A  98     -15.888 -12.262  24.627  1.00 44.23           C
ATOM    745  O   GLU A  98     -15.164 -12.597  25.563  1.00 44.23           O
ATOM    746  N   LEU A  99     -15.951 -10.983  24.208  1.00 49.11           N
ATOM    747  CA  LEU A  99     -15.107 -10.013  24.850  1.00 49.11           C
ATOM    748  CB  LEU A  99     -15.198  -8.607  24.260  1.00 49.11           C
ATOM    749  CG  LEU A  99     -14.277  -7.606  24.982  1.00 49.11           C
ATOM    750  CD1 LEU A  99     -12.803  -8.036  24.895  1.00 49.11           C
ATOM    751  CD2 LEU A  99     -14.509  -6.177  24.471  1.00 49.11           C
ATOM    752  C   LEU A  99     -15.504  -9.874  26.283  1.00 49.11           C
ATOM    753  O   LEU A  99     -14.655  -9.820  27.169  1.00 49.11           O
ATOM    754  N   LEU A 100     -16.821  -9.820  26.548  1.00107.33           N
ATOM    755  CA  LEU A 100     -17.296  -9.646  27.889  1.00107.33           C
ATOM    756  CB  LEU A 100     -18.820  -9.460  27.973  1.00107.33           C
ATOM    757  CG  LEU A 100     -19.278  -8.034  27.599  1.00107.33           C
ATOM    758  CD1 LEU A 100     -18.756  -7.601  26.223  1.00107.33           C
ATOM    759  CD2 LEU A 100     -20.805  -7.903  27.708  1.00107.33           C
ATOM    760  C   LEU A 100     -16.881 -10.820  28.716  1.00107.33           C
ATOM    761  O   LEU A 100     -16.576 -10.681  29.900  1.00107.33           O
ATOM    762  N   LYS A 101     -16.845 -12.014  28.104  1.00124.87           N
ATOM    763  CA  LYS A 101     -16.450 -13.196  28.813  1.00124.87           C
ATOM    764  CB  LYS A 101     -16.391 -14.437  27.909  1.00124.87           C
ATOM    765  CG  LYS A 101     -17.715 -15.180  27.780  1.00124.87           C
ATOM    766  CD  LYS A 101     -18.182 -15.710  29.134  1.00124.87           C
ATOM    767  CE  LYS A 101     -19.081 -16.939  29.036  1.00124.87           C
ATOM    768  NZ  LYS A 101     -18.240 -18.146  28.864  1.00124.87           N
ATOM    769  C   LYS A 101     -15.067 -12.989  29.339  1.00124.87           C
ATOM    770  O   LYS A 101     -14.726 -13.464  30.422  1.00124.87           O
ATOM    771  N   LEU A 102     -14.233 -12.255  28.585  1.00 50.98           N
ATOM    772  CA  LEU A 102     -12.855 -12.086  28.938  1.00 50.98           C
ATOM    773  CB  LEU A 102     -12.085 -11.228  27.920  1.00 50.98           C
ATOM    774  CG  LEU A 102     -12.069 -11.843  26.509  1.00 50.98           C
ATOM    775  CD1 LEU A 102     -11.148 -11.061  25.560  1.00 50.98           C
ATOM    776  CD2 LEU A 102     -11.744 -13.344  26.563  1.00 50.98           C
ATOM    777  C   LEU A 102     -12.739 -11.429  30.279  1.00 50.98           C
ATOM    778  O   LEU A 102     -11.890 -11.814  31.078  1.00 50.98           O
ATOM    779  N   VAL A 103     -13.571 -10.420  30.589  1.00109.29           N
ATOM    780  CA  VAL A 103     -13.406  -9.820  31.881  1.00109.29           C
ATOM    781  CB  VAL A 103     -14.255  -8.606  32.102  1.00109.29           C
ATOM    782  CG1 VAL A 103     -15.731  -9.013  31.969  1.00109.29           C
ATOM    783  CG2 VAL A 103     -13.884  -7.992  33.464  1.00109.29           C
ATOM    784  C   VAL A 103     -13.780 -10.859  32.884  1.00109.29           C
ATOM    785  O   VAL A 103     -14.756 -11.583  32.699  1.00109.29           O
ATOM    786  N   LYS A 104     -13.018 -10.946  33.990  1.00 90.42           N
ATOM    787  CA  LYS A 104     -13.239 -12.025  34.907  1.00 90.42           C
ATOM    788  CB  LYS A 104     -12.309 -12.005  36.130  1.00 90.42           C
ATOM    789  CG  LYS A 104     -10.866 -12.376  35.790  1.00 90.42           C
ATOM    790  CD  LYS A 104      -9.881 -12.140  36.935  1.00 90.42           C
ATOM    791  CE  LYS A 104      -8.457 -12.599  36.621  1.00 90.42           C
ATOM    792  NZ  LYS A 104      -7.575 -12.315  37.774  1.00 90.42           N
ATOM    793  C   LYS A 104     -14.645 -12.027  35.397  1.00 90.42           C
ATOM    794  O   LYS A 104     -15.124 -11.040  35.952  1.00 90.42           O
ATOM    795  N   GLU A 105     -15.333 -13.175  35.194  1.00197.27           N
ATOM    796  CA  GLU A 105     -16.686 -13.329  35.640  1.00197.27           C
ATOM    797  CB  GLU A 105     -17.393 -14.559  35.043  1.00197.27           C
ATOM    798  CG  GLU A 105     -17.464 -14.587  33.513  1.00197.27           C
ATOM    799  CD  GLU A 105     -18.470 -13.549  33.047  1.00197.27           C
ATOM    800  OE1 GLU A 105     -19.267 -13.078  33.900  1.00197.27           O
ATOM    801  OE2 GLU A 105     -18.456 -13.212  31.833  1.00197.27           O
ATOM    802  C   GLU A 105     -16.564 -13.618  37.093  1.00197.27           C
ATOM    803  O   GLU A 105     -16.761 -14.746  37.543  1.00197.27           O
ATOM    804  N   LYS A 106     -16.241 -12.577  37.869  1.00254.61           N
ATOM    805  CA  LYS A 106     -16.054 -12.743  39.271  1.00254.61           C
ATOM    806  CB  LYS A 106     -14.571 -12.856  39.665  1.00254.61           C
ATOM    807  CG  LYS A 106     -14.343 -13.396  41.077  1.00254.61           C
ATOM    808  CD  LYS A 106     -14.711 -14.875  41.220  1.00254.61           C
ATOM    809  CE  LYS A 106     -14.373 -15.464  42.590  1.00254.61           C
ATOM    810  NZ  LYS A 106     -14.810 -16.877  42.651  1.00254.61           N
ATOM    811  C   LYS A 106     -16.565 -11.482  39.859  1.00254.61           C
ATOM    812  O   LYS A 106     -17.433 -10.823  39.289  1.00254.61           O
ATOM    813  N   GLU A 107     -16.035 -11.115  41.033  1.00123.93           N
ATOM    814  CA  GLU A 107     -16.429  -9.868  41.596  1.00123.93           C
ATOM    815  CB  GLU A 107     -15.747  -9.571  42.950  1.00123.93           C
ATOM    816  CG  GLU A 107     -14.217  -9.534  42.921  1.00123.93           C
ATOM    817  CD  GLU A 107     -13.739  -9.461  44.369  1.00123.93           C
ATOM    818  OE1 GLU A 107     -14.614  -9.447  45.276  1.00123.93           O
ATOM    819  OE2 GLU A 107     -12.499  -9.425  44.589  1.00123.93           O
ATOM    820  C   GLU A 107     -16.006  -8.858  40.583  1.00123.93           C
ATOM    821  O   GLU A 107     -16.635  -7.814  40.422  1.00123.93           O
ATOM    822  N   GLU A 108     -14.921  -9.173  39.847  1.00 64.69           N
ATOM    823  CA  GLU A 108     -14.408  -8.253  38.877  1.00 64.69           C
ATOM    824  CB  GLU A 108     -13.188  -8.821  38.134  1.00 64.69           C
ATOM    825  CG  GLU A 108     -12.021  -9.084  39.089  1.00 64.69           C
ATOM    826  CD  GLU A 108     -10.843  -9.639  38.305  1.00 64.69           C
ATOM    827  OE1 GLU A 108     -10.836  -9.493  37.054  1.00 64.69           O
ATOM    828  OE2 GLU A 108      -9.928 -10.213  38.953  1.00 64.69           O
ATOM    829  C   GLU A 108     -15.476  -7.932  37.874  1.00 64.69           C
ATOM    830  O   GLU A 108     -15.822  -6.761  37.718  1.00 64.69           O
ATOM    831  N   VAL A 109     -16.068  -8.921  37.165  1.00145.92           N
ATOM    832  CA  VAL A 109     -17.138  -8.425  36.361  1.00145.92           C
ATOM    833  CB  VAL A 109     -16.967  -8.557  34.860  1.00145.92           C
ATOM    834  CG1 VAL A 109     -17.111 -10.010  34.379  1.00145.92           C
ATOM    835  CG2 VAL A 109     -17.944  -7.575  34.191  1.00145.92           C
ATOM    836  C   VAL A 109     -18.393  -9.074  36.855  1.00145.92           C
ATOM    837  O   VAL A 109     -18.680 -10.241  36.594  1.00145.92           O
ATOM    838  N   GLU A 110     -19.133  -8.327  37.691  1.00 84.91           N
ATOM    839  CA  GLU A 110     -20.388  -8.768  38.215  1.00 84.91           C
ATOM    840  CB  GLU A 110     -20.878  -7.873  39.363  1.00 84.91           C
ATOM    841  CG  GLU A 110     -19.973  -7.886  40.595  1.00 84.91           C
ATOM    842  CD  GLU A 110     -20.316  -9.112  41.426  1.00 84.91           C
ATOM    843  OE1 GLU A 110     -21.179  -9.909  40.970  1.00 84.91           O
ATOM    844  OE2 GLU A 110     -19.726  -9.267  42.528  1.00 84.91           O
ATOM    845  C   GLU A 110     -21.410  -8.645  37.142  1.00 84.91           C
ATOM    846  O   GLU A 110     -22.274  -9.505  36.983  1.00 84.91           O
ATOM    847  N   GLY A 111     -21.324  -7.545  36.369  1.00 35.21           N
ATOM    848  CA  GLY A 111     -22.349  -7.279  35.409  1.00 35.21           C
ATOM    849  C   GLY A 111     -21.906  -6.185  34.496  1.00 35.21           C
ATOM    850  O   GLY A 111     -20.757  -5.748  34.534  1.00 35.21           O
ATOM    851  N   ILE A 112     -22.830  -5.735  33.621  1.00 53.54           N
ATOM    852  CA  ILE A 112     -22.535  -4.689  32.685  1.00 53.54           C
ATOM    853  CB  ILE A 112     -22.394  -5.188  31.278  1.00 53.54           C
ATOM    854  CG2 ILE A 112     -21.131  -6.063  31.198  1.00 53.54           C
ATOM    855  CG1 ILE A 112     -23.687  -5.887  30.830  1.00 53.54           C
ATOM    856  CD1 ILE A 112     -23.678  -6.305  29.362  1.00 53.54           C
ATOM    857  C   ILE A 112     -23.617  -3.654  32.724  1.00 53.54           C
ATOM    858  O   ILE A 112     -24.779  -3.949  33.003  1.00 53.54           O
ATOM    859  N   SER A 113     -23.242  -2.384  32.459  1.00 75.53           N
ATOM    860  CA  SER A 113     -24.196  -1.310  32.461  1.00 75.53           C
ATOM    861  CB  SER A 113     -23.776  -0.110  33.329  1.00 75.53           C
ATOM    862  OG  SER A 113     -24.770   0.903  33.273  1.00 75.53           O
ATOM    863  C   SER A 113     -24.308  -0.822  31.057  1.00 75.53           C
ATOM    864  O   SER A 113     -23.304  -0.643  30.368  1.00 75.53           O
ATOM    865  N   VAL A 114     -25.544  -0.584  30.579  1.00 61.98           N
ATOM    866  CA  VAL A 114     -25.615  -0.171  29.214  1.00 61.98           C
ATOM    867  CB  VAL A 114     -26.234  -1.211  28.317  1.00 61.98           C
ATOM    868  CG1 VAL A 114     -26.266  -0.684  26.875  1.00 61.98           C
ATOM    869  CG2 VAL A 114     -25.443  -2.523  28.467  1.00 61.98           C
ATOM    870  C   VAL A 114     -26.412   1.100  29.155  1.00 61.98           C
ATOM    871  O   VAL A 114     -27.094   1.485  30.102  1.00 61.98           O
ATOM    872  N   GLY A 115     -26.212   1.871  28.079  1.00 79.12           N
ATOM    873  CA  GLY A 115     -26.989   3.039  27.793  1.00 79.12           C
ATOM    874  C   GLY A 115     -28.303   2.539  27.290  1.00 79.12           C
ATOM    875  O   GLY A 115     -29.319   3.228  27.341  1.00 79.12           O
ATOM    876  N   ALA A 116     -28.254   1.304  26.758  1.00187.69           N
ATOM    877  CA  ALA A 116     -29.247   0.630  25.979  1.00187.69           C
ATOM    878  CB  ALA A 116     -29.068  -0.900  25.974  1.00187.69           C
ATOM    879  C   ALA A 116     -30.662   0.904  26.367  1.00187.69           C
ATOM    880  O   ALA A 116     -31.313   0.139  27.077  1.00187.69           O
ATOM    881  N   ILE A 117     -31.144   2.059  25.890  1.00212.20           N
ATOM    882  CA  ILE A 117     -32.521   2.393  25.727  1.00212.20           C
ATOM    883  CB  ILE A 117     -33.075   3.473  26.577  1.00212.20           C
ATOM    884  CG2 ILE A 117     -32.264   4.747  26.292  1.00212.20           C
ATOM    885  CG1 ILE A 117     -34.590   3.622  26.338  1.00212.20           C
ATOM    886  CD1 ILE A 117     -35.397   2.389  26.738  1.00212.20           C
ATOM    887  C   ILE A 117     -32.379   3.056  24.434  1.00212.20           C
ATOM    888  O   ILE A 117     -33.274   3.738  23.936  1.00212.20           O
ATOM    889  N   LEU A 118     -31.180   2.836  23.869  1.00191.08           N
ATOM    890  CA  LEU A 118     -30.883   3.462  22.639  1.00191.08           C
ATOM    891  CB  LEU A 118     -29.457   3.174  22.129  1.00191.08           C
ATOM    892  CG  LEU A 118     -28.953   1.725  22.292  1.00191.08           C
ATOM    893  CD1 LEU A 118     -29.709   0.725  21.403  1.00191.08           C
ATOM    894  CD2 LEU A 118     -27.432   1.666  22.082  1.00191.08           C
ATOM    895  C   LEU A 118     -31.914   2.934  21.705  1.00191.08           C
ATOM    896  O   LEU A 118     -32.379   3.638  20.812  1.00191.08           O
ATOM    897  N   SER A 119     -32.313   1.667  21.925  1.00126.95           N
ATOM    898  CA  SER A 119     -33.358   1.063  21.154  1.00126.95           C
ATOM    899  CB  SER A 119     -32.849   0.055  20.111  1.00126.95           C
ATOM    900  OG  SER A 119     -32.047   0.721  19.147  1.00126.95           O
ATOM    901  C   SER A 119     -34.196   0.304  22.127  1.00126.95           C
ATOM    902  O   SER A 119     -33.842   0.222  23.302  1.00126.95           O
ATOM    903  N   ASP A 120     -35.399  -0.142  21.705  1.00119.96           N
ATOM    904  CA  ASP A 120     -36.197  -0.954  22.579  1.00119.96           C
ATOM    905  CB  ASP A 120     -37.702  -0.984  22.242  1.00119.96           C
ATOM    906  CG  ASP A 120     -37.937  -1.697  20.917  1.00119.96           C
ATOM    907  OD1 ASP A 120     -37.272  -1.334  19.912  1.00119.96           O
ATOM    908  OD2 ASP A 120     -38.789  -2.626  20.899  1.00119.96           O
ATOM    909  C   ASP A 120     -35.728  -2.380  22.596  1.00119.96           C
ATOM    910  O   ASP A 120     -35.625  -2.986  23.661  1.00119.96           O
ATOM    911  N   TYR A 121     -35.455  -2.958  21.403  1.00 97.16           N
ATOM    912  CA  TYR A 121     -35.162  -4.365  21.300  1.00 97.16           C
ATOM    913  CB  TYR A 121     -35.389  -4.996  19.904  1.00 97.16           C
ATOM    914  CG  TYR A 121     -34.188  -5.023  19.020  1.00 97.16           C
ATOM    915  CD1 TYR A 121     -33.326  -6.094  19.102  1.00 97.16           C
ATOM    916  CD2 TYR A 121     -33.929  -4.034  18.100  1.00 97.16           C
ATOM    917  CE1 TYR A 121     -32.217  -6.174  18.296  1.00 97.16           C
ATOM    918  CE2 TYR A 121     -32.818  -4.108  17.289  1.00 97.16           C
ATOM    919  CZ  TYR A 121     -31.961  -5.179  17.385  1.00 97.16           C
ATOM    920  OH  TYR A 121     -30.823  -5.264  16.555  1.00 97.16           O
ATOM    921  C   TYR A 121     -33.793  -4.692  21.807  1.00 97.16           C
ATOM    922  O   TYR A 121     -33.585  -5.755  22.388  1.00 97.16           O
ATOM    923  N   GLN A 122     -32.824  -3.777  21.615  1.00 61.39           N
ATOM    924  CA  GLN A 122     -31.458  -4.028  21.982  1.00 61.39           C
ATOM    925  CB  GLN A 122     -30.532  -2.822  21.740  1.00 61.39           C
ATOM    926  CG  GLN A 122     -30.324  -2.501  20.258  1.00 61.39           C
ATOM    927  CD  GLN A 122     -29.347  -3.517  19.680  1.00 61.39           C
ATOM    928  OE1 GLN A 122     -28.149  -3.258  19.572  1.00 61.39           O
ATOM    929  NE2 GLN A 122     -29.870  -4.711  19.296  1.00 61.39           N
ATOM    930  C   GLN A 122     -31.409  -4.351  23.439  1.00 61.39           C
ATOM    931  O   GLN A 122     -30.576  -5.147  23.869  1.00 61.39           O
ATOM    932  N   ARG A 123     -32.311  -3.756  24.239  1.00124.71           N
ATOM    933  CA  ARG A 123     -32.308  -3.977  25.655  1.00124.71           C
ATOM    934  CB  ARG A 123     -33.496  -3.312  26.366  1.00124.71           C
ATOM    935  CG  ARG A 123     -33.782  -3.949  27.726  1.00124.71           C
ATOM    936  CD  ARG A 123     -32.598  -3.918  28.690  1.00124.71           C
ATOM    937  NE  ARG A 123     -32.999  -4.698  29.891  1.00124.71           N
ATOM    938  CZ  ARG A 123     -33.853  -4.143  30.799  1.00124.71           C
ATOM    939  NH1 ARG A 123     -34.351  -2.889  30.589  1.00124.71           N
ATOM    940  NH2 ARG A 123     -34.226  -4.852  31.904  1.00124.71           N
ATOM    941  C   ARG A 123     -32.407  -5.442  25.934  1.00124.71           C
ATOM    942  O   ARG A 123     -31.695  -5.965  26.786  1.00124.71           O
ATOM    943  N   ILE A 124     -33.302  -6.151  25.234  1.00 46.86           N
ATOM    944  CA  ILE A 124     -33.446  -7.562  25.423  1.00 46.86           C
ATOM    945  CB  ILE A 124     -34.641  -8.114  24.704  1.00 46.86           C
ATOM    946  CG2 ILE A 124     -34.625  -9.646  24.830  1.00 46.86           C
ATOM    947  CG1 ILE A 124     -35.913  -7.457  25.278  1.00 46.86           C
ATOM    948  CD1 ILE A 124     -37.179  -7.731  24.468  1.00 46.86           C
ATOM    949  C   ILE A 124     -32.192  -8.235  24.951  1.00 46.86           C
ATOM    950  O   ILE A 124     -31.765  -9.242  25.511  1.00 46.86           O
ATOM    951  N   ARG A 125     -31.574  -7.694  23.886  1.00152.63           N
ATOM    952  CA  ARG A 125     -30.391  -8.267  23.309  1.00152.63           C
ATOM    953  CB  ARG A 125     -29.858  -7.417  22.141  1.00152.63           C
ATOM    954  CG  ARG A 125     -28.746  -8.079  21.322  1.00152.63           C
ATOM    955  CD  ARG A 125     -29.249  -9.056  20.257  1.00152.63           C
ATOM    956  NE  ARG A 125     -29.520  -8.252  19.033  1.00152.63           N
ATOM    957  CZ  ARG A 125     -29.343  -8.784  17.790  1.00152.63           C
ATOM    958  NH1 ARG A 125     -28.946 -10.082  17.643  1.00152.63           N
ATOM    959  NH2 ARG A 125     -29.560  -8.006  16.689  1.00152.63           N
ATOM    960  C   ARG A 125     -29.300  -8.314  24.345  1.00152.63           C
ATOM    961  O   ARG A 125     -28.618  -9.330  24.477  1.00152.63           O
ATOM    962  N   VAL A 126     -29.104  -7.211  25.101  1.00110.56           N
ATOM    963  CA  VAL A 126     -28.053  -7.126  26.080  1.00110.56           C
ATOM    964  CB  VAL A 126     -27.882  -5.759  26.684  1.00110.56           C
ATOM    965  CG1 VAL A 126     -27.560  -4.765  25.557  1.00110.56           C
ATOM    966  CG2 VAL A 126     -29.120  -5.410  27.522  1.00110.56           C
ATOM    967  C   VAL A 126     -28.301  -8.089  27.194  1.00110.56           C
ATOM    968  O   VAL A 126     -27.378  -8.746  27.670  1.00110.56           O
ATOM    969  N   GLU A 127     -29.562  -8.205  27.638  1.00114.10           N
ATOM    970  CA  GLU A 127     -29.897  -9.081  28.719  1.00114.10           C
ATOM    971  CB  GLU A 127     -31.333  -8.874  29.235  1.00114.10           C
ATOM    972  CG  GLU A 127     -32.409  -8.896  28.156  1.00114.10           C
ATOM    973  CD  GLU A 127     -33.630  -8.208  28.747  1.00114.10           C
ATOM    974  OE1 GLU A 127     -33.547  -7.767  29.924  1.00114.10           O
ATOM    975  OE2 GLU A 127     -34.657  -8.104  28.026  1.00114.10           O
ATOM    976  C   GLU A 127     -29.641 -10.502  28.312  1.00114.10           C
ATOM    977  O   GLU A 127     -29.378 -11.354  29.159  1.00114.10           O
ATOM    978  N   ASN A 128     -29.734 -10.808  27.004  1.00 61.82           N
ATOM    979  CA  ASN A 128     -29.516 -12.150  26.531  1.00 61.82           C
ATOM    980  CB  ASN A 128     -29.637 -12.256  24.998  1.00 61.82           C
ATOM    981  CG  ASN A 128     -31.053 -11.907  24.560  1.00 61.82           C
ATOM    982  OD1 ASN A 128     -31.248 -11.050  23.698  1.00 61.82           O
ATOM    983  ND2 ASN A 128     -32.066 -12.592  25.153  1.00 61.82           N
ATOM    984  C   ASN A 128     -28.110 -12.584  26.845  1.00 61.82           C
ATOM    985  O   ASN A 128     -27.894 -13.609  27.490  1.00 61.82           O
ATOM    986  N   VAL A 129     -27.112 -11.792  26.401  1.00 41.14           N
ATOM    987  CA  VAL A 129     -25.725 -12.114  26.581  1.00 41.14           C
ATOM    988  CB  VAL A 129     -24.810 -11.163  25.856  1.00 41.14           C
ATOM    989  CG1 VAL A 129     -25.081 -11.293  24.347  1.00 41.14           C
ATOM    990  CG2 VAL A 129     -25.018  -9.738  26.396  1.00 41.14           C
ATOM    991  C   VAL A 129     -25.402 -12.072  28.039  1.00 41.14           C
ATOM    992  O   VAL A 129     -24.642 -12.899  28.542  1.00 41.14           O
ATOM    993  N   CYS A 130     -25.989 -11.103  28.763  1.00 33.63           N
ATOM    994  CA  CYS A 130     -25.715 -10.961  30.161  1.00 33.63           C
ATOM    995  CB  CYS A 130     -26.493  -9.801  30.810  1.00 33.63           C
ATOM    996  SG  CYS A 130     -26.012  -8.175  30.153  1.00 33.63           S
ATOM    997  C   CYS A 130     -26.123 -12.229  30.845  1.00 33.63           C
ATOM    998  O   CYS A 130     -25.422 -12.709  31.734  1.00 33.63           O
ATOM    999  N   LYS A 131     -27.281 -12.794  30.447  1.00111.61           N
ATOM   1000  CA  LYS A 131     -27.797 -13.998  31.039  1.00111.61           C
ATOM   1001  CB  LYS A 131     -29.200 -14.344  30.504  1.00111.61           C
ATOM   1002  CG  LYS A 131     -29.935 -15.431  31.292  1.00111.61           C
ATOM   1003  CD  LYS A 131     -29.279 -16.809  31.229  1.00111.61           C
ATOM   1004  CE  LYS A 131     -30.007 -17.857  32.067  1.00111.61           C
ATOM   1005  NZ  LYS A 131     -29.941 -17.475  33.494  1.00111.61           N
ATOM   1006  C   LYS A 131     -26.888 -15.159  30.744  1.00111.61           C
ATOM   1007  O   LYS A 131     -26.529 -15.921  31.641  1.00111.61           O
ATOM   1008  N   ARG A 132     -26.467 -15.308  29.474  1.00 81.46           N
ATOM   1009  CA  ARG A 132     -25.644 -16.422  29.091  1.00 81.46           C
ATOM   1010  CB  ARG A 132     -25.288 -16.407  27.592  1.00 81.46           C
ATOM   1011  CG  ARG A 132     -26.468 -16.715  26.669  1.00 81.46           C
ATOM   1012  CD  ARG A 132     -26.146 -16.548  25.182  1.00 81.46           C
ATOM   1013  NE  ARG A 132     -27.323 -17.058  24.423  1.00 81.46           N
ATOM   1014  CZ  ARG A 132     -27.745 -16.439  23.282  1.00 81.46           C
ATOM   1015  NH1 ARG A 132     -27.127 -15.305  22.841  1.00 81.46           N
ATOM   1016  NH2 ARG A 132     -28.789 -16.959  22.574  1.00 81.46           N
ATOM   1017  C   ARG A 132     -24.360 -16.322  29.855  1.00 81.46           C
ATOM   1018  O   ARG A 132     -23.772 -17.321  30.261  1.00 81.46           O
ATOM   1019  N   LEU A 133     -23.886 -15.081  30.024  1.00 98.29           N
ATOM   1020  CA  LEU A 133     -22.678 -14.705  30.704  1.00 98.29           C
ATOM   1021  CB  LEU A 133     -22.232 -13.262  30.404  1.00 98.29           C
ATOM   1022  CG  LEU A 133     -21.754 -13.064  28.954  1.00 98.29           C
ATOM   1023  CD1 LEU A 133     -21.316 -11.615  28.693  1.00 98.29           C
ATOM   1024  CD2 LEU A 133     -20.661 -14.081  28.597  1.00 98.29           C
ATOM   1025  C   LEU A 133     -22.798 -14.843  32.194  1.00 98.29           C
ATOM   1026  O   LEU A 133     -21.786 -14.804  32.895  1.00 98.29           O
ATOM   1027  N   ASN A 134     -24.036 -14.921  32.725  1.00 88.88           N
ATOM   1028  CA  ASN A 134     -24.239 -15.019  34.144  1.00 88.88           C
ATOM   1029  CB  ASN A 134     -23.458 -16.180  34.786  1.00 88.88           C
ATOM   1030  CG  ASN A 134     -24.011 -16.416  36.186  1.00 88.88           C
ATOM   1031  OD1 ASN A 134     -24.774 -15.611  36.718  1.00 88.88           O
ATOM   1032  ND2 ASN A 134     -23.610 -17.558  36.805  1.00 88.88           N
ATOM   1033  C   ASN A 134     -23.800 -13.737  34.782  1.00 88.88           C
ATOM   1034  O   ASN A 134     -23.198 -13.731  35.855  1.00 88.88           O
ATOM   1035  N   LEU A 135     -24.108 -12.608  34.111  1.00 62.88           N
ATOM   1036  CA  LEU A 135     -23.789 -11.291  34.593  1.00 62.88           C
ATOM   1037  CB  LEU A 135     -22.955 -10.475  33.589  1.00 62.88           C
ATOM   1038  CG  LEU A 135     -21.507 -10.963  33.408  1.00 62.88           C
ATOM   1039  CD1 LEU A 135     -20.781 -10.155  32.321  1.00 62.88           C
ATOM   1040  CD2 LEU A 135     -20.747 -10.932  34.745  1.00 62.88           C
ATOM   1041  C   LEU A 135     -25.069 -10.522  34.779  1.00 62.88           C
ATOM   1042  O   LEU A 135     -26.061 -10.789  34.104  1.00 62.88           O
ATOM   1043  N   GLN A 136     -25.087  -9.548  35.717  1.00111.57           N
ATOM   1044  CA  GLN A 136     -26.273  -8.756  35.919  1.00111.57           C
ATOM   1045  CB  GLN A 136     -26.448  -8.211  37.348  1.00111.57           C
ATOM   1046  CG  GLN A 136     -26.890  -9.290  38.337  1.00111.57           C
ATOM   1047  CD  GLN A 136     -28.299  -9.707  37.934  1.00111.57           C
ATOM   1048  OE1 GLN A 136     -29.098  -8.878  37.502  1.00111.57           O
ATOM   1049  NE2 GLN A 136     -28.611 -11.024  38.062  1.00111.57           N
ATOM   1050  C   GLN A 136     -26.268  -7.597  34.973  1.00111.57           C
ATOM   1051  O   GLN A 136     -25.220  -7.041  34.656  1.00111.57           O
ATOM   1052  N   PRO A 137     -27.419  -7.302  34.422  1.00158.02           N
ATOM   1053  CA  PRO A 137     -27.515  -6.141  33.569  1.00158.02           C
ATOM   1054  CD  PRO A 137     -28.225  -8.400  33.908  1.00158.02           C
ATOM   1055  CB  PRO A 137     -28.395  -6.542  32.382  1.00158.02           C
ATOM   1056  CG  PRO A 137     -29.177  -7.764  32.887  1.00158.02           C
ATOM   1057  C   PRO A 137     -28.032  -4.928  34.285  1.00158.02           C
ATOM   1058  O   PRO A 137     -28.938  -5.063  35.107  1.00158.02           O
ATOM   1059  N   LEU A 138     -27.534  -3.724  33.942  1.00103.88           N
ATOM   1060  CA  LEU A 138     -28.045  -2.541  34.575  1.00103.88           C
ATOM   1061  CB  LEU A 138     -27.014  -1.854  35.488  1.00103.88           C
ATOM   1062  CG  LEU A 138     -26.484  -2.751  36.627  1.00103.88           C
ATOM   1063  CD1 LEU A 138     -27.604  -3.163  37.597  1.00103.88           C
ATOM   1064  CD2 LEU A 138     -25.687  -3.945  36.077  1.00103.88           C
ATOM   1065  C   LEU A 138     -28.404  -1.565  33.494  1.00103.88           C
ATOM   1066  O   LEU A 138     -27.538  -1.128  32.735  1.00103.88           O
ATOM   1067  N   ALA A 139     -29.701  -1.207  33.376  1.00 67.99           N
ATOM   1068  CA  ALA A 139     -30.056  -0.228  32.385  1.00 67.99           C
ATOM   1069  CB  ALA A 139     -31.077  -0.746  31.357  1.00 67.99           C
ATOM   1070  C   ALA A 139     -30.701   0.926  33.091  1.00 67.99           C
ATOM   1071  O   ALA A 139     -31.922   0.992  33.220  1.00 67.99           O
ATOM   1072  N   TYR A 140     -29.879   1.912  33.489  1.00203.60           N
ATOM   1073  CA  TYR A 140     -30.292   3.086  34.203  1.00203.60           C
ATOM   1074  CB  TYR A 140     -29.102   3.993  34.632  1.00203.60           C
ATOM   1075  CG  TYR A 140     -28.718   4.802  33.437  1.00203.60           C
ATOM   1076  CD1 TYR A 140     -27.927   4.267  32.448  1.00203.60           C
ATOM   1077  CD2 TYR A 140     -29.200   6.086  33.283  1.00203.60           C
ATOM   1078  CE1 TYR A 140     -27.613   5.006  31.330  1.00203.60           C
ATOM   1079  CE2 TYR A 140     -28.893   6.823  32.168  1.00203.60           C
ATOM   1080  CZ  TYR A 140     -28.094   6.286  31.192  1.00203.60           C
ATOM   1081  OH  TYR A 140     -27.787   7.051  30.048  1.00203.60           O
ATOM   1082  C   TYR A 140     -31.146   3.904  33.288  1.00203.60           C
ATOM   1083  O   TYR A 140     -31.990   4.667  33.752  1.00203.60           O
ATOM   1084  N   LEU A 141     -30.891   3.864  31.962  1.00162.56           N
ATOM   1085  CA  LEU A 141     -31.661   4.788  31.189  1.00162.56           C
ATOM   1086  CB  LEU A 141     -30.814   5.657  30.238  1.00162.56           C
ATOM   1087  CG  LEU A 141     -31.521   6.920  29.684  1.00162.56           C
ATOM   1088  CD1 LEU A 141     -30.599   7.675  28.716  1.00162.56           C
ATOM   1089  CD2 LEU A 141     -32.911   6.651  29.083  1.00162.56           C
ATOM   1090  C   LEU A 141     -32.637   4.018  30.366  1.00162.56           C
ATOM   1091  O   LEU A 141     -32.464   3.951  29.156  1.00162.56           O
ATOM   1092  N   TRP A 142     -33.568   3.267  30.990  1.00188.07           N
ATOM   1093  CA  TRP A 142     -34.644   2.638  30.267  1.00188.07           C
ATOM   1094  CB  TRP A 142     -34.946   1.271  30.917  1.00188.07           C
ATOM   1095  CG  TRP A 142     -36.089   0.439  30.392  1.00188.07           C
ATOM   1096  CD2 TRP A 142     -36.107  -0.203  29.109  1.00188.07           C
ATOM   1097  CD1 TRP A 142     -37.273   0.132  30.993  1.00188.07           C
ATOM   1098  NE1 TRP A 142     -38.013  -0.692  30.181  1.00188.07           N
ATOM   1099  CE2 TRP A 142     -37.312  -0.898  29.013  1.00188.07           C
ATOM   1100  CE3 TRP A 142     -35.192  -0.218  28.099  1.00188.07           C
ATOM   1101  CZ2 TRP A 142     -37.621  -1.623  27.897  1.00188.07           C
ATOM   1102  CZ3 TRP A 142     -35.512  -0.939  26.971  1.00188.07           C
ATOM   1103  CH2 TRP A 142     -36.703  -1.629  26.871  1.00188.07           C
ATOM   1104  C   TRP A 142     -35.902   3.461  30.153  1.00188.07           C
ATOM   1105  O   TRP A 142     -36.194   4.110  29.148  1.00188.07           O
ATOM   1106  N   GLN A 143     -36.645   3.538  31.279  1.00195.53           N
ATOM   1107  CA  GLN A 143     -37.924   4.181  31.224  1.00195.53           C
ATOM   1108  CB  GLN A 143     -39.075   3.369  31.846  1.00195.53           C
ATOM   1109  CG  GLN A 143     -40.423   4.094  31.768  1.00195.53           C
ATOM   1110  CD  GLN A 143     -41.493   3.215  32.405  1.00195.53           C
ATOM   1111  OE1 GLN A 143     -41.233   2.081  32.803  1.00195.53           O
ATOM   1112  NE2 GLN A 143     -42.737   3.754  32.508  1.00195.53           N
ATOM   1113  C   GLN A 143     -37.808   5.432  32.004  1.00195.53           C
ATOM   1114  O   GLN A 143     -38.270   5.526  33.140  1.00195.53           O
ATOM   1115  N   ARG A 144     -37.204   6.446  31.375  1.00126.36           N
ATOM   1116  CA  ARG A 144     -37.041   7.686  32.054  1.00126.36           C
ATOM   1117  CB  ARG A 144     -35.575   8.153  32.131  1.00126.36           C
ATOM   1118  CG  ARG A 144     -34.646   7.165  32.843  1.00126.36           C
ATOM   1119  CD  ARG A 144     -33.245   7.722  33.111  1.00126.36           C
ATOM   1120  NE  ARG A 144     -33.287   8.381  34.445  1.00126.36           N
ATOM   1121  CZ  ARG A 144     -33.746   9.661  34.550  1.00126.36           C
ATOM   1122  NH1 ARG A 144     -34.096  10.351  33.426  1.00126.36           N
ATOM   1123  NH2 ARG A 144     -33.874  10.246  35.775  1.00126.36           N
ATOM   1124  C   ARG A 144     -37.770   8.682  31.229  1.00126.36           C
ATOM   1125  O   ARG A 144     -37.848   8.543  30.009  1.00126.36           O
ATOM   1126  N   ASN A 145     -38.349   9.707  31.877  1.00 63.15           N
ATOM   1127  CA  ASN A 145     -39.053  10.693  31.118  1.00 63.15           C
ATOM   1128  CB  ASN A 145     -39.716  11.773  31.989  1.00 63.15           C
ATOM   1129  CG  ASN A 145     -40.570  12.649  31.087  1.00 63.15           C
ATOM   1130  OD1 ASN A 145     -40.738  13.841  31.340  1.00 63.15           O
ATOM   1131  ND2 ASN A 145     -41.129  12.041  30.007  1.00 63.15           N
ATOM   1132  C   ASN A 145     -38.034  11.349  30.251  1.00 63.15           C
ATOM   1133  O   ASN A 145     -36.952  11.717  30.708  1.00 63.15           O
ATOM   1134  N   GLN A 146     -38.365  11.522  28.962  1.00111.83           N
ATOM   1135  CA  GLN A 146     -37.409  12.042  28.038  1.00111.83           C
ATOM   1136  CB  GLN A 146     -38.059  12.251  26.663  1.00111.83           C
ATOM   1137  CG  GLN A 146     -38.767  11.013  26.112  1.00111.83           C
ATOM   1138  CD  GLN A 146     -39.701  11.484  25.007  1.00111.83           C
ATOM   1139  OE1 GLN A 146     -39.799  12.681  24.740  1.00111.83           O
ATOM   1140  NE2 GLN A 146     -40.414  10.525  24.358  1.00111.83           N
ATOM   1141  C   GLN A 146     -36.990  13.403  28.501  1.00111.83           C
ATOM   1142  O   GLN A 146     -35.812  13.656  28.749  1.00111.83           O
ATOM   1143  N   GLU A 147     -37.965  14.304  28.721  1.00 95.52           N
ATOM   1144  CA  GLU A 147     -37.586  15.655  29.017  1.00 95.52           C
ATOM   1145  CB  GLU A 147     -38.754  16.646  29.165  1.00 95.52           C
ATOM   1146  CG  GLU A 147     -39.592  16.439  30.425  1.00 95.52           C
ATOM   1147  CD  GLU A 147     -40.316  17.749  30.706  1.00 95.52           C
ATOM   1148  OE1 GLU A 147     -40.141  18.703  29.902  1.00 95.52           O
ATOM   1149  OE2 GLU A 147     -41.044  17.815  31.731  1.00 95.52           O
ATOM   1150  C   GLU A 147     -36.839  15.689  30.305  1.00 95.52           C
ATOM   1151  O   GLU A 147     -35.848  16.404  30.434  1.00 95.52           O
ATOM   1152  N   ASP A 148     -37.298  14.902  31.291  1.00 75.73           N
ATOM   1153  CA  ASP A 148     -36.700  14.920  32.591  1.00 75.73           C
ATOM   1154  CB  ASP A 148     -37.447  13.996  33.568  1.00 75.73           C
ATOM   1155  CG  ASP A 148     -37.134  14.436  34.987  1.00 75.73           C
ATOM   1156  OD1 ASP A 148     -37.786  15.416  35.436  1.00 75.73           O
ATOM   1157  OD2 ASP A 148     -36.251  13.816  35.638  1.00 75.73           O
ATOM   1158  C   ASP A 148     -35.285  14.443  32.474  1.00 75.73           C
ATOM   1159  O   ASP A 148     -34.378  14.995  33.095  1.00 75.73           O
ATOM   1160  N   LEU A 149     -35.067  13.405  31.644  1.00 59.29           N
ATOM   1161  CA  LEU A 149     -33.769  12.808  31.506  1.00 59.29           C
ATOM   1162  CB  LEU A 149     -33.804  11.623  30.515  1.00 59.29           C
ATOM   1163  CG  LEU A 149     -32.553  10.714  30.435  1.00 59.29           C
ATOM   1164  CD1 LEU A 149     -32.750   9.647  29.345  1.00 59.29           C
ATOM   1165  CD2 LEU A 149     -31.230  11.478  30.261  1.00 59.29           C
ATOM   1166  C   LEU A 149     -32.821  13.836  30.965  1.00 59.29           C
ATOM   1167  O   LEU A 149     -31.744  14.049  31.521  1.00 59.29           O
ATOM   1168  N   LEU A 150     -33.213  14.535  29.885  1.00 97.93           N
ATOM   1169  CA  LEU A 150     -32.312  15.461  29.260  1.00 97.93           C
ATOM   1170  CB  LEU A 150     -32.834  16.053  27.943  1.00 97.93           C
ATOM   1171  CG  LEU A 150     -32.770  15.048  26.779  1.00 97.93           C
ATOM   1172  CD1 LEU A 150     -33.721  13.863  26.991  1.00 97.93           C
ATOM   1173  CD2 LEU A 150     -32.942  15.754  25.426  1.00 97.93           C
ATOM   1174  C   LEU A 150     -31.973  16.583  30.191  1.00 97.93           C
ATOM   1175  O   LEU A 150     -30.844  17.071  30.181  1.00 97.93           O
ATOM   1176  N   ARG A 151     -32.938  17.027  31.015  1.00 68.48           N
ATOM   1177  CA  ARG A 151     -32.701  18.113  31.924  1.00 68.48           C
ATOM   1178  CB  ARG A 151     -33.926  18.441  32.799  1.00 68.48           C
ATOM   1179  CG  ARG A 151     -35.161  18.909  32.023  1.00 68.48           C
ATOM   1180  CD  ARG A 151     -35.095  20.367  31.565  1.00 68.48           C
ATOM   1181  NE  ARG A 151     -36.435  20.730  31.021  1.00 68.48           N
ATOM   1182  CZ  ARG A 151     -36.738  20.505  29.709  1.00 68.48           C
ATOM   1183  NH1 ARG A 151     -35.825  19.911  28.885  1.00 68.48           N
ATOM   1184  NH2 ARG A 151     -37.957  20.875  29.220  1.00 68.48           N
ATOM   1185  C   ARG A 151     -31.615  17.700  32.865  1.00 68.48           C
ATOM   1186  O   ARG A 151     -30.766  18.509  33.237  1.00 68.48           O
ATOM   1187  N   GLU A 152     -31.628  16.416  33.273  1.00 81.92           N
ATOM   1188  CA  GLU A 152     -30.683  15.896  34.225  1.00 81.92           C
ATOM   1189  CB  GLU A 152     -30.839  14.389  34.471  1.00 81.92           C
ATOM   1190  CG  GLU A 152     -32.078  13.957  35.245  1.00 81.92           C
ATOM   1191  CD  GLU A 152     -31.981  12.443  35.327  1.00 81.92           C
ATOM   1192  OE1 GLU A 152     -31.962  11.802  34.242  1.00 81.92           O
ATOM   1193  OE2 GLU A 152     -31.908  11.905  36.464  1.00 81.92           O
ATOM   1194  C   GLU A 152     -29.301  16.021  33.675  1.00 81.92           C
ATOM   1195  O   GLU A 152     -28.376  16.438  34.371  1.00 81.92           O
ATOM   1196  N   MET A 153     -29.134  15.667  32.391  1.00 44.10           N
ATOM   1197  CA  MET A 153     -27.839  15.660  31.775  1.00 44.10           C
ATOM   1198  CB  MET A 153     -27.924  15.271  30.290  1.00 44.10           C
ATOM   1199  CG  MET A 153     -28.346  13.819  30.060  1.00 44.10           C
ATOM   1200  SD  MET A 153     -28.912  13.465  28.371  1.00 44.10           S
ATOM   1201  CE  MET A 153     -27.334  13.957  27.621  1.00 44.10           C
ATOM   1202  C   MET A 153     -27.277  17.046  31.831  1.00 44.10           C
ATOM   1203  O   MET A 153     -26.097  17.233  32.124  1.00 44.10           O
ATOM   1204  N   ILE A 154     -28.117  18.061  31.563  1.00 87.65           N
ATOM   1205  CA  ILE A 154     -27.671  19.426  31.546  1.00 87.65           C
ATOM   1206  CB  ILE A 154     -28.757  20.384  31.150  1.00 87.65           C
ATOM   1207  CG2 ILE A 154     -28.250  21.814  31.405  1.00 87.65           C
ATOM   1208  CG1 ILE A 154     -29.190  20.122  29.698  1.00 87.65           C
ATOM   1209  CD1 ILE A 154     -28.050  20.284  28.694  1.00 87.65           C
ATOM   1210  C   ILE A 154     -27.199  19.849  32.905  1.00 87.65           C
ATOM   1211  O   ILE A 154     -26.182  20.529  33.024  1.00 87.65           O
ATOM   1212  N   SER A 155     -27.935  19.475  33.968  1.00 23.27           N
ATOM   1213  CA  SER A 155     -27.583  19.900  35.295  1.00 23.27           C
ATOM   1214  CB  SER A 155     -28.565  19.388  36.362  1.00 23.27           C
ATOM   1215  OG  SER A 155     -29.865  19.902  36.118  1.00 23.27           O
ATOM   1216  C   SER A 155     -26.240  19.339  35.634  1.00 23.27           C
ATOM   1217  O   SER A 155     -25.395  20.018  36.216  1.00 23.27           O
ATOM   1218  N   SER A 156     -26.006  18.077  35.240  1.00 84.68           N
ATOM   1219  CA  SER A 156     -24.778  17.398  35.521  1.00 84.68           C
ATOM   1220  CB  SER A 156     -24.807  15.912  35.138  1.00 84.68           C
ATOM   1221  OG  SER A 156     -23.547  15.325  35.426  1.00 84.68           O
ATOM   1222  C   SER A 156     -23.676  18.037  34.732  1.00 84.68           C
ATOM   1223  O   SER A 156     -22.515  17.650  34.859  1.00 84.68           O
ATOM   1224  N   ASN A 157     -24.017  19.057  33.920  1.00 82.40           N
ATOM   1225  CA  ASN A 157     -23.077  19.751  33.083  1.00 82.40           C
ATOM   1226  CB  ASN A 157     -21.950  20.467  33.848  1.00 82.40           C
ATOM   1227  CG  ASN A 157     -22.501  21.796  34.344  1.00 82.40           C
ATOM   1228  OD1 ASN A 157     -21.988  22.390  35.291  1.00 82.40           O
ATOM   1229  ND2 ASN A 157     -23.583  22.283  33.680  1.00 82.40           N
ATOM   1230  C   ASN A 157     -22.454  18.855  32.064  1.00 82.40           C
ATOM   1231  O   ASN A 157     -21.232  18.769  31.954  1.00 82.40           O
ATOM   1232  N   ILE A 158     -23.296  18.178  31.264  1.00 93.63           N
ATOM   1233  CA  ILE A 158     -22.770  17.360  30.217  1.00 93.63           C
ATOM   1234  CB  ILE A 158     -23.562  16.112  29.972  1.00 93.63           C
ATOM   1235  CG2 ILE A 158     -24.941  16.514  29.424  1.00 93.63           C
ATOM   1236  CG1 ILE A 158     -22.769  15.156  29.070  1.00 93.63           C
ATOM   1237  CD1 ILE A 158     -23.335  13.739  29.045  1.00 93.63           C
ATOM   1238  C   ILE A 158     -22.780  18.186  28.969  1.00 93.63           C
ATOM   1239  O   ILE A 158     -23.731  18.920  28.707  1.00 93.63           O
ATOM   1240  N   GLN A 159     -21.674  18.141  28.199  1.00184.76           N
ATOM   1241  CA  GLN A 159     -21.610  18.896  26.980  1.00184.76           C
ATOM   1242  CB  GLN A 159     -20.242  19.566  26.749  1.00184.76           C
ATOM   1243  CG  GLN A 159     -20.161  20.384  25.458  1.00184.76           C
ATOM   1244  CD  GLN A 159     -20.977  21.652  25.657  1.00184.76           C
ATOM   1245  OE1 GLN A 159     -19.948  21.190  26.147  1.00184.76           O
ATOM   1246  NE2 GLN A 159     -21.892  21.291  24.720  1.00184.76           N
ATOM   1247  C   GLN A 159     -21.833  17.913  25.877  1.00184.76           C
ATOM   1248  O   GLN A 159     -20.982  17.065  25.611  1.00184.76           O
ATOM   1249  N   ALA A 160     -22.992  18.015  25.192  1.00 65.15           N
ATOM   1250  CA  ALA A 160     -23.307  17.048  24.180  1.00 65.15           C
ATOM   1251  CB  ALA A 160     -24.663  16.354  24.399  1.00 65.15           C
ATOM   1252  C   ALA A 160     -23.355  17.698  22.829  1.00 65.15           C
ATOM   1253  O   ALA A 160     -23.886  18.795  22.668  1.00 65.15           O
ATOM   1254  N   MET A 161     -22.799  17.006  21.810  1.00 60.03           N
ATOM   1255  CA  MET A 161     -22.761  17.513  20.462  1.00 60.03           C
ATOM   1256  CB  MET A 161     -21.335  17.573  19.882  1.00 60.03           C
ATOM   1257  CG  MET A 161     -21.272  18.091  18.443  1.00 60.03           C
ATOM   1258  SD  MET A 161     -19.602  18.133  17.721  1.00 60.03           S
ATOM   1259  CE  MET A 161     -19.168  19.764  18.388  1.00 60.03           C
ATOM   1260  C   MET A 161     -23.538  16.598  19.566  1.00 60.03           C
ATOM   1261  O   MET A 161     -23.355  15.382  19.593  1.00 60.03           O
ATOM   1262  N   ILE A 162     -24.414  17.160  18.705  1.00149.97           N
ATOM   1263  CA  ILE A 162     -25.160  16.252  17.878  1.00149.97           C
ATOM   1264  CB  ILE A 162     -26.530  16.719  17.484  1.00149.97           C
ATOM   1265  CG2 ILE A 162     -27.357  16.864  18.772  1.00149.97           C
ATOM   1266  CG1 ILE A 162     -26.489  17.981  16.625  1.00149.97           C
ATOM   1267  CD1 ILE A 162     -27.861  18.271  16.021  1.00149.97           C
ATOM   1268  C   ILE A 162     -24.352  15.879  16.669  1.00149.97           C
ATOM   1269  O   ILE A 162     -23.952  16.704  15.852  1.00149.97           O
ATOM   1270  N   ILE A 163     -24.003  14.581  16.632  1.00179.98           N
ATOM   1271  CA  ILE A 163     -23.256  13.871  15.632  1.00179.98           C
ATOM   1272  CB  ILE A 163     -22.706  12.592  16.179  1.00179.98           C
ATOM   1273  CG2 ILE A 163     -21.870  11.947  15.073  1.00179.98           C
ATOM   1274  CG1 ILE A 163     -21.887  12.839  17.453  1.00179.98           C
ATOM   1275  CD1 ILE A 163     -21.527  11.544  18.181  1.00179.98           C
ATOM   1276  C   ILE A 163     -24.079  13.505  14.437  1.00179.98           C
ATOM   1277  O   ILE A 163     -23.520  13.358  13.356  1.00179.98           O
ATOM   1278  N   LYS A 164     -25.386  13.195  14.606  1.00144.91           N
ATOM   1279  CA  LYS A 164     -26.146  12.788  13.449  1.00144.91           C
ATOM   1280  CB  LYS A 164     -26.019  11.289  13.108  1.00144.91           C
ATOM   1281  CG  LYS A 164     -26.828  10.346  13.999  1.00144.91           C
ATOM   1282  CD  LYS A 164     -26.804   8.896  13.507  1.00144.91           C
ATOM   1283  CE  LYS A 164     -27.699   7.949  14.307  1.00144.91           C
ATOM   1284  NZ  LYS A 164     -29.047   7.906  13.699  1.00144.91           N
ATOM   1285  C   LYS A 164     -27.606  13.111  13.628  1.00144.91           C
ATOM   1286  O   LYS A 164     -28.113  13.105  14.747  1.00144.91           O
ATOM   1287  N   VAL A 165     -28.324  13.415  12.514  1.00105.98           N
ATOM   1288  CA  VAL A 165     -29.722  13.762  12.593  1.00105.98           C
ATOM   1289  CB  VAL A 165     -29.973  15.206  12.311  1.00105.98           C
ATOM   1290  CG1 VAL A 165     -29.298  16.066  13.394  1.00105.98           C
ATOM   1291  CG2 VAL A 165     -29.444  15.469  10.897  1.00105.98           C
ATOM   1292  C   VAL A 165     -30.518  12.986  11.575  1.00105.98           C
ATOM   1293  O   VAL A 165     -30.098  12.843  10.437  1.00105.98           O
ATOM   1294  N   ALA A 166     -31.555  12.266  12.042  1.00170.09           N
ATOM   1295  CA  ALA A 166     -32.637  11.565  11.386  1.00170.09           C
ATOM   1296  CB  ALA A 166     -32.972  10.192  11.965  1.00170.09           C
ATOM   1297  C   ALA A 166     -33.964  12.263  11.201  1.00170.09           C
ATOM   1298  O   ALA A 166     -34.849  11.630  10.641  1.00170.09           O
ATOM   1299  N   ALA A 167     -34.275  13.424  11.821  1.00 76.77           N
ATOM   1300  CA  ALA A 167     -35.671  13.799  11.760  1.00 76.77           C
ATOM   1301  CB  ALA A 167     -36.324  13.914  13.148  1.00 76.77           C
ATOM   1302  C   ALA A 167     -35.900  15.101  11.058  1.00 76.77           C
ATOM   1303  O   ALA A 167     -35.104  16.032  11.131  1.00 76.77           O
ATOM   1304  N   LEU A 168     -37.067  15.193  10.388  1.00136.34           N
ATOM   1305  CA  LEU A 168     -37.459  16.331   9.606  1.00136.34           C
ATOM   1306  CB  LEU A 168     -38.800  16.140   8.879  1.00136.34           C
ATOM   1307  CG  LEU A 168     -39.196  17.342   7.999  1.00136.34           C
ATOM   1308  CD1 LEU A 168     -38.149  17.595   6.902  1.00136.34           C
ATOM   1309  CD2 LEU A 168     -40.610  17.171   7.419  1.00136.34           C
ATOM   1310  C   LEU A 168     -37.592  17.496  10.525  1.00136.34           C
ATOM   1311  O   LEU A 168     -37.376  18.644  10.140  1.00136.34           O
ATOM   1312  N   GLY A 169     -37.965  17.226  11.782  1.00 42.35           N
ATOM   1313  CA  GLY A 169     -38.135  18.294  12.714  1.00 42.35           C
ATOM   1314  C   GLY A 169     -36.835  19.017  12.826  1.00 42.35           C
ATOM   1315  O   GLY A 169     -36.806  20.212  13.112  1.00 42.35           O
ATOM   1316  N   LEU A 170     -35.718  18.286  12.671  1.00 74.58           N
ATOM   1317  CA  LEU A 170     -34.414  18.870  12.782  1.00 74.58           C
ATOM   1318  CB  LEU A 170     -33.394  17.926  13.437  1.00 74.58           C
ATOM   1319  CG  LEU A 170     -33.751  17.564  14.889  1.00 74.58           C
ATOM   1320  CD1 LEU A 170     -32.709  16.620  15.508  1.00 74.58           C
ATOM   1321  CD2 LEU A 170     -33.976  18.826  15.734  1.00 74.58           C
ATOM   1322  C   LEU A 170     -33.876  19.243  11.449  1.00 74.58           C
ATOM   1323  O   LEU A 170     -34.383  18.857  10.396  1.00 74.58           O
ATOM   1324  N   ASP A 171     -32.806  20.053  11.502  1.00156.09           N
ATOM   1325  CA  ASP A 171     -32.099  20.482  10.344  1.00156.09           C
ATOM   1326  CB  ASP A 171     -31.602  21.930  10.459  1.00156.09           C
ATOM   1327  CG  ASP A 171     -32.818  22.834  10.583  1.00156.09           C
ATOM   1328  OD1 ASP A 171     -33.733  22.725   9.725  1.00156.09           O
ATOM   1329  OD2 ASP A 171     -32.852  23.635  11.554  1.00156.09           O
ATOM   1330  C   ASP A 171     -30.893  19.633  10.325  1.00156.09           C
ATOM   1331  O   ASP A 171     -30.028  19.713  11.195  1.00156.09           O
ATOM   1332  N   PRO A 172     -30.855  18.773   9.370  1.00134.35           N
ATOM   1333  CA  PRO A 172     -29.744  17.909   9.223  1.00134.35           C
ATOM   1334  CD  PRO A 172     -31.786  18.725   8.257  1.00134.35           C
ATOM   1335  CB  PRO A 172     -30.032  17.082   7.969  1.00134.35           C
ATOM   1336  CG  PRO A 172     -31.027  17.948   7.171  1.00134.35           C
ATOM   1337  C   PRO A 172     -28.491  18.713   9.168  1.00134.35           C
ATOM   1338  O   PRO A 172     -27.539  18.355   9.855  1.00134.35           O
ATOM   1339  N   ASP A 173     -28.445  19.799   8.378  1.00159.08           N
ATOM   1340  CA  ASP A 173     -27.177  20.453   8.317  1.00159.08           C
ATOM   1341  CB  ASP A 173     -27.021  21.374   7.087  1.00159.08           C
ATOM   1342  CG  ASP A 173     -28.044  22.502   7.152  1.00159.08           C
ATOM   1343  OD1 ASP A 173     -29.246  22.195   7.373  1.00159.08           O
ATOM   1344  OD2 ASP A 173     -27.633  23.684   7.010  1.00159.08           O
ATOM   1345  C   ASP A 173     -26.829  21.252   9.541  1.00159.08           C
ATOM   1346  O   ASP A 173     -25.798  21.020  10.170  1.00159.08           O
ATOM   1347  N   LYS A 174     -27.711  22.198   9.926  1.00 63.62           N
ATOM   1348  CA  LYS A 174     -27.387  23.160  10.938  1.00 63.62           C
ATOM   1349  CB  LYS A 174     -28.347  24.361  10.945  1.00 63.62           C
ATOM   1350  CG  LYS A 174     -28.049  25.265   9.743  1.00 63.62           C
ATOM   1351  CD  LYS A 174     -29.098  26.327   9.416  1.00 63.62           C
ATOM   1352  CE  LYS A 174     -28.700  27.182   8.209  1.00 63.62           C
ATOM   1353  NZ  LYS A 174     -29.788  28.121   7.865  1.00 63.62           N
ATOM   1354  C   LYS A 174     -27.263  22.558  12.295  1.00 63.62           C
ATOM   1355  O   LYS A 174     -26.326  22.873  13.027  1.00 63.62           O
ATOM   1356  N   HIS A 175     -28.183  21.656  12.668  1.00 98.50           N
ATOM   1357  CA  HIS A 175     -28.104  21.077  13.977  1.00 98.50           C
ATOM   1358  ND1 HIS A 175     -31.341  21.753  14.153  1.00 98.50           N
ATOM   1359  CG  HIS A 175     -30.437  21.028  14.899  1.00 98.50           C
ATOM   1360  CB  HIS A 175     -29.316  20.201  14.338  1.00 98.50           C
ATOM   1361  NE2 HIS A 175     -31.856  22.099  16.290  1.00 98.50           N
ATOM   1362  CD2 HIS A 175     -30.768  21.251  16.200  1.00 98.50           C
ATOM   1363  CE1 HIS A 175     -32.166  22.374  15.035  1.00 98.50           C
ATOM   1364  C   HIS A 175     -26.843  20.294  14.101  1.00 98.50           C
ATOM   1365  O   HIS A 175     -26.216  20.278  15.159  1.00 98.50           O
ATOM   1366  N   LEU A 176     -26.409  19.632  13.018  1.00 73.70           N
ATOM   1367  CA  LEU A 176     -25.246  18.807  13.159  1.00 73.70           C
ATOM   1368  CB  LEU A 176     -24.859  18.069  11.871  1.00 73.70           C
ATOM   1369  CG  LEU A 176     -25.851  16.958  11.493  1.00 73.70           C
ATOM   1370  CD1 LEU A 176     -25.421  16.249  10.201  1.00 73.70           C
ATOM   1371  CD2 LEU A 176     -26.070  15.985  12.664  1.00 73.70           C
ATOM   1372  C   LEU A 176     -24.074  19.633  13.577  1.00 73.70           C
ATOM   1373  O   LEU A 176     -23.659  20.553  12.874  1.00 73.70           O
ATOM   1374  N   GLY A 177     -23.494  19.273  14.742  1.00 41.29           N
ATOM   1375  CA  GLY A 177     -22.311  19.912  15.231  1.00 41.29           C
ATOM   1376  C   GLY A 177     -22.622  20.950  16.267  1.00 41.29           C
ATOM   1377  O   GLY A 177     -21.707  21.609  16.756  1.00 41.29           O
ATOM   1378  N   LYS A 178     -23.901  21.139  16.643  1.00115.01           N
ATOM   1379  CA  LYS A 178     -24.197  22.151  17.620  1.00115.01           C
ATOM   1380  CB  LYS A 178     -25.533  22.866  17.339  1.00115.01           C
ATOM   1381  CG  LYS A 178     -25.646  24.294  17.885  1.00115.01           C
ATOM   1382  CD  LYS A 178     -25.495  24.439  19.398  1.00115.01           C
ATOM   1383  CE  LYS A 178     -25.543  25.891  19.877  1.00115.01           C
ATOM   1384  NZ  LYS A 178     -25.090  25.973  21.284  1.00115.01           N
ATOM   1385  C   LYS A 178     -24.287  21.487  18.965  1.00115.01           C
ATOM   1386  O   LYS A 178     -24.684  20.327  19.068  1.00115.01           O
ATOM   1387  N   THR A 179     -23.901  22.206  20.041  1.00117.11           N
ATOM   1388  CA  THR A 179     -23.959  21.657  21.367  1.00117.11           C
ATOM   1389  CB  THR A 179     -23.067  22.364  22.344  1.00117.11           C
ATOM   1390  OG1 THR A 179     -23.489  23.708  22.519  1.00117.11           O
ATOM   1391  CG2 THR A 179     -21.624  22.324  21.813  1.00117.11           C
ATOM   1392  C   THR A 179     -25.366  21.773  21.873  1.00117.11           C
ATOM   1393  O   THR A 179     -26.073  22.733  21.567  1.00117.11           O
ATOM   1394  N   LEU A 180     -25.811  20.786  22.682  1.00 69.03           N
ATOM   1395  CA  LEU A 180     -27.157  20.813  23.182  1.00 69.03           C
ATOM   1396  CB  LEU A 180     -27.789  19.415  23.344  1.00 69.03           C
ATOM   1397  CG  LEU A 180     -28.070  18.681  22.015  1.00 69.03           C
ATOM   1398  CD1 LEU A 180     -28.697  17.300  22.262  1.00 69.03           C
ATOM   1399  CD2 LEU A 180     -28.924  19.541  21.069  1.00 69.03           C
ATOM   1400  C   LEU A 180     -27.164  21.470  24.523  1.00 69.03           C
ATOM   1401  O   LEU A 180     -26.835  20.856  25.538  1.00 69.03           O
ATOM   1402  N   ASP A 181     -27.553  22.761  24.538  1.00129.00           N
ATOM   1403  CA  ASP A 181     -27.601  23.560  25.727  1.00129.00           C
ATOM   1404  CB  ASP A 181     -27.088  24.993  25.507  1.00129.00           C
ATOM   1405  CG  ASP A 181     -25.622  24.923  25.121  1.00129.00           C
ATOM   1406  OD1 ASP A 181     -24.982  23.884  25.430  1.00129.00           O
ATOM   1407  OD2 ASP A 181     -25.122  25.902  24.506  1.00129.00           O
ATOM   1408  C   ASP A 181     -29.022  23.719  26.161  1.00129.00           C
ATOM   1409  O   ASP A 181     -29.927  23.009  25.724  1.00129.00           O
ATOM   1410  N   GLN A 182     -29.209  24.705  27.059  1.00 95.89           N
ATOM   1411  CA  GLN A 182     -30.443  25.139  27.642  1.00 95.89           C
ATOM   1412  CB  GLN A 182     -30.217  26.252  28.680  1.00 95.89           C
ATOM   1413  CG  GLN A 182     -29.351  25.827  29.869  1.00 95.89           C
ATOM   1414  CD  GLN A 182     -30.200  24.955  30.780  1.00 95.89           C
ATOM   1415  OE1 GLN A 182     -30.960  24.106  30.317  1.00 95.89           O
ATOM   1416  NE2 GLN A 182     -30.080  25.181  32.116  1.00 95.89           N
ATOM   1417  C   GLN A 182     -31.281  25.723  26.545  1.00 95.89           C
ATOM   1418  O   GLN A 182     -32.506  25.724  26.634  1.00 95.89           O
ATOM   1419  N   MET A 183     -30.621  26.317  25.529  1.00106.38           N
ATOM   1420  CA  MET A 183     -31.244  26.897  24.366  1.00106.38           C
ATOM   1421  CB  MET A 183     -30.239  27.573  23.418  1.00106.38           C
ATOM   1422  CG  MET A 183     -29.602  28.857  23.946  1.00106.38           C
ATOM   1423  SD  MET A 183     -28.425  29.604  22.778  1.00106.38           S
ATOM   1424  CE  MET A 183     -28.249  31.171  23.676  1.00106.38           C
ATOM   1425  C   MET A 183     -31.873  25.810  23.551  1.00106.38           C
ATOM   1426  O   MET A 183     -32.933  25.988  22.952  1.00106.38           O
ATOM   1427  N   GLU A 184     -31.226  24.637  23.546  1.00132.71           N
ATOM   1428  CA  GLU A 184     -31.570  23.496  22.747  1.00132.71           C
ATOM   1429  CB  GLU A 184     -30.583  22.334  22.889  1.00132.71           C
ATOM   1430  CG  GLU A 184     -29.235  22.681  22.258  1.00132.71           C
ATOM   1431  CD  GLU A 184     -29.457  22.890  20.764  1.00132.71           C
ATOM   1432  OE1 GLU A 184     -30.191  22.067  20.155  1.00132.71           O
ATOM   1433  OE2 GLU A 184     -28.904  23.879  20.212  1.00132.71           O
ATOM   1434  C   GLU A 184     -32.980  23.004  22.994  1.00132.71           C
ATOM   1435  O   GLU A 184     -33.451  22.198  22.194  1.00132.71           O
ATOM   1436  N   PRO A 185     -33.671  23.396  24.047  1.00138.73           N
ATOM   1437  CA  PRO A 185     -35.053  23.020  24.212  1.00138.73           C
ATOM   1438  CD  PRO A 185     -33.023  23.303  25.346  1.00138.73           C
ATOM   1439  CB  PRO A 185     -35.439  23.499  25.606  1.00138.73           C
ATOM   1440  CG  PRO A 185     -34.148  23.220  26.396  1.00138.73           C
ATOM   1441  C   PRO A 185     -35.992  23.342  23.101  1.00138.73           C
ATOM   1442  O   PRO A 185     -37.193  23.110  23.237  1.00138.73           O
ATOM   1443  N   TYR A 186     -35.462  23.855  21.983  1.00104.01           N
ATOM   1444  CA  TYR A 186     -36.228  24.019  20.794  1.00104.01           C
ATOM   1445  CB  TYR A 186     -35.355  24.469  19.611  1.00104.01           C
ATOM   1446  CG  TYR A 186     -36.253  24.967  18.536  1.00104.01           C
ATOM   1447  CD1 TYR A 186     -36.705  26.265  18.578  1.00104.01           C
ATOM   1448  CD2 TYR A 186     -36.642  24.160  17.494  1.00104.01           C
ATOM   1449  CE1 TYR A 186     -37.534  26.763  17.601  1.00104.01           C
ATOM   1450  CE2 TYR A 186     -37.470  24.657  16.515  1.00104.01           C
ATOM   1451  CZ  TYR A 186     -37.920  25.953  16.564  1.00104.01           C
ATOM   1452  OH  TYR A 186     -38.771  26.451  15.553  1.00104.01           O
ATOM   1453  C   TYR A 186     -36.729  22.626  20.508  1.00104.01           C
ATOM   1454  O   TYR A 186     -37.827  22.439  19.987  1.00104.01           O
ATOM   1455  N   LEU A 187     -35.920  21.606  20.881  1.00 66.51           N
ATOM   1456  CA  LEU A 187     -36.220  20.210  20.707  1.00 66.51           C
ATOM   1457  CB  LEU A 187     -35.179  19.284  21.370  1.00 66.51           C
ATOM   1458  CG  LEU A 187     -33.783  19.283  20.716  1.00 66.51           C
ATOM   1459  CD1 LEU A 187     -32.829  18.334  21.460  1.00 66.51           C
ATOM   1460  CD2 LEU A 187     -33.863  18.944  19.219  1.00 66.51           C
ATOM   1461  C   LEU A 187     -37.527  19.932  21.382  1.00 66.51           C
ATOM   1462  O   LEU A 187     -38.284  19.064  20.947  1.00 66.51           O
ATOM   1463  N   ILE A 188     -37.805  20.622  22.501  1.00 86.77           N
ATOM   1464  CA  ILE A 188     -39.055  20.431  23.178  1.00 86.77           C
ATOM   1465  CB  ILE A 188     -39.153  21.230  24.446  1.00 86.77           C
ATOM   1466  CG2 ILE A 188     -40.566  21.017  25.017  1.00 86.77           C
ATOM   1467  CG1 ILE A 188     -38.027  20.851  25.425  1.00 86.77           C
ATOM   1468  CD1 ILE A 188     -38.077  19.398  25.894  1.00 86.77           C
ATOM   1469  C   ILE A 188     -40.155  20.907  22.278  1.00 86.77           C
ATOM   1470  O   ILE A 188     -41.168  20.231  22.111  1.00 86.77           O
ATOM   1471  N   GLU A 189     -39.981  22.097  21.670  1.00 70.34           N
ATOM   1472  CA  GLU A 189     -40.997  22.653  20.821  1.00 70.34           C
ATOM   1473  CB  GLU A 189     -40.684  24.090  20.366  1.00 70.34           C
ATOM   1474  CG  GLU A 189     -40.836  25.120  21.488  1.00 70.34           C
ATOM   1475  CD  GLU A 189     -39.740  24.865  22.513  1.00 70.34           C
ATOM   1476  OE1 GLU A 189     -38.579  25.274  22.247  1.00 70.34           O
ATOM   1477  OE2 GLU A 189     -40.049  24.258  23.574  1.00 70.34           O
ATOM   1478  C   GLU A 189     -41.153  21.806  19.598  1.00 70.34           C
ATOM   1479  O   GLU A 189     -42.270  21.523  19.169  1.00 70.34           O
ATOM   1480  N   LEU A 190     -40.029  21.344  19.022  1.00 52.72           N
ATOM   1481  CA  LEU A 190     -40.086  20.562  17.821  1.00 52.72           C
ATOM   1482  CB  LEU A 190     -38.712  20.094  17.310  1.00 52.72           C
ATOM   1483  CG  LEU A 190     -37.834  21.233  16.766  1.00 52.72           C
ATOM   1484  CD1 LEU A 190     -36.495  20.704  16.226  1.00 52.72           C
ATOM   1485  CD2 LEU A 190     -38.600  22.058  15.723  1.00 52.72           C
ATOM   1486  C   LEU A 190     -40.865  19.329  18.122  1.00 52.72           C
ATOM   1487  O   LEU A 190     -41.551  18.789  17.258  1.00 52.72           O
ATOM   1488  N   SER A 191     -40.735  18.820  19.356  1.00 32.95           N
ATOM   1489  CA  SER A 191     -41.451  17.639  19.727  1.00 32.95           C
ATOM   1490  CB  SER A 191     -41.083  17.135  21.133  1.00 32.95           C
ATOM   1491  OG  SER A 191     -41.823  15.962  21.442  1.00 32.95           O
ATOM   1492  C   SER A 191     -42.914  17.933  19.717  1.00 32.95           C
ATOM   1493  O   SER A 191     -43.718  17.111  19.281  1.00 32.95           O
ATOM   1494  N   LYS A 192     -43.315  19.123  20.198  1.00102.23           N
ATOM   1495  CA  LYS A 192     -44.720  19.385  20.229  1.00102.23           C
ATOM   1496  CB  LYS A 192     -45.069  20.740  20.868  1.00102.23           C
ATOM   1497  CG  LYS A 192     -45.075  20.697  22.395  1.00102.23           C
ATOM   1498  CD  LYS A 192     -46.174  19.795  22.961  1.00102.23           C
ATOM   1499  CE  LYS A 192     -46.141  19.677  24.484  1.00102.23           C
ATOM   1500  NZ  LYS A 192     -47.300  18.888  24.948  1.00102.23           N
ATOM   1501  C   LYS A 192     -45.262  19.381  18.835  1.00102.23           C
ATOM   1502  O   LYS A 192     -46.308  18.784  18.583  1.00102.23           O
ATOM   1503  N   LYS A 193     -44.603  20.103  17.905  1.00165.41           N
ATOM   1504  CA  LYS A 193     -45.115  20.166  16.563  1.00165.41           C
ATOM   1505  CB  LYS A 193     -44.494  21.335  15.782  1.00165.41           C
ATOM   1506  CG  LYS A 193     -44.603  22.678  16.514  1.00165.41           C
ATOM   1507  CD  LYS A 193     -46.029  23.112  16.867  1.00165.41           C
ATOM   1508  CE  LYS A 193     -46.768  23.825  15.733  1.00165.41           C
ATOM   1509  NZ  LYS A 193     -47.484  22.836  14.900  1.00165.41           N
ATOM   1510  C   LYS A 193     -44.870  18.907  15.772  1.00165.41           C
ATOM   1511  O   LYS A 193     -45.800  18.193  15.398  1.00165.41           O
ATOM   1512  N   TYR A 194     -43.576  18.610  15.529  1.00 87.99           N
ATOM   1513  CA  TYR A 194     -43.078  17.508  14.750  1.00 87.99           C
ATOM   1514  CB  TYR A 194     -41.603  17.681  14.351  1.00 87.99           C
ATOM   1515  CG  TYR A 194     -41.588  18.800  13.366  1.00 87.99           C
ATOM   1516  CD1 TYR A 194     -41.470  20.106  13.781  1.00 87.99           C
ATOM   1517  CD2 TYR A 194     -41.713  18.537  12.022  1.00 87.99           C
ATOM   1518  CE1 TYR A 194     -41.461  21.129  12.861  1.00 87.99           C
ATOM   1519  CE2 TYR A 194     -41.706  19.554  11.097  1.00 87.99           C
ATOM   1520  CZ  TYR A 194     -41.578  20.855  11.519  1.00 87.99           C
ATOM   1521  OH  TYR A 194     -41.569  21.905  10.578  1.00 87.99           O
ATOM   1522  C   TYR A 194     -43.237  16.213  15.474  1.00 87.99           C
ATOM   1523  O   TYR A 194     -43.399  15.163  14.855  1.00 87.99           O
ATOM   1524  N   GLY A 195     -43.139  16.238  16.812  1.00 36.50           N
ATOM   1525  CA  GLY A 195     -43.273  15.014  17.540  1.00 36.50           C
ATOM   1526  C   GLY A 195     -41.953  14.318  17.508  1.00 36.50           C
ATOM   1527  O   GLY A 195     -41.892  13.093  17.409  1.00 36.50           O
ATOM   1528  N   VAL A 196     -40.857  15.099  17.573  1.00127.22           N
ATOM   1529  CA  VAL A 196     -39.538  14.549  17.556  1.00127.22           C
ATOM   1530  CB  VAL A 196     -38.533  15.544  17.067  1.00127.22           C
ATOM   1531  CG1 VAL A 196     -37.153  14.894  17.077  1.00127.22           C
ATOM   1532  CG2 VAL A 196     -38.974  16.064  15.697  1.00127.22           C
ATOM   1533  C   VAL A 196     -39.166  14.214  18.970  1.00127.22           C
ATOM   1534  O   VAL A 196     -39.285  15.039  19.876  1.00127.22           O
ATOM   1535  N   HIS A 197     -38.687  12.973  19.188  1.00 79.09           N
ATOM   1536  CA  HIS A 197     -38.342  12.516  20.507  1.00 79.09           C
ATOM   1537  ND1 HIS A 197     -36.937  10.551  22.797  1.00 79.09           N
ATOM   1538  CG  HIS A 197     -37.868  10.335  21.806  1.00 79.09           C
ATOM   1539  CB  HIS A 197     -37.887  11.042  20.482  1.00 79.09           C
ATOM   1540  NE2 HIS A 197     -38.299   8.958  23.543  1.00 79.09           N
ATOM   1541  CD2 HIS A 197     -38.692   9.359  22.278  1.00 79.09           C
ATOM   1542  CE1 HIS A 197     -37.241   9.702  23.811  1.00 79.09           C
ATOM   1543  C   HIS A 197     -37.203  13.371  20.988  1.00 79.09           C
ATOM   1544  O   HIS A 197     -36.154  13.444  20.354  1.00 79.09           O
ATOM   1545  N   VAL A 198     -37.379  14.014  22.158  1.00117.98           N
ATOM   1546  CA  VAL A 198     -36.418  14.925  22.724  1.00117.98           C
ATOM   1547  CB  VAL A 198     -36.922  15.607  23.964  1.00117.98           C
ATOM   1548  CG1 VAL A 198     -37.168  14.552  25.052  1.00117.98           C
ATOM   1549  CG2 VAL A 198     -35.910  16.695  24.361  1.00117.98           C
ATOM   1550  C   VAL A 198     -35.127  14.229  23.058  1.00117.98           C
ATOM   1551  O   VAL A 198     -34.059  14.838  23.001  1.00117.98           O
ATOM   1552  N   CYS A 199     -35.202  12.959  23.493  1.00 86.19           N
ATOM   1553  CA  CYS A 199     -34.068  12.146  23.854  1.00 86.19           C
ATOM   1554  CB  CYS A 199     -34.458  10.863  24.602  1.00 86.19           C
ATOM   1555  SG  CYS A 199     -35.048  11.183  26.284  1.00 86.19           S
ATOM   1556  C   CYS A 199     -33.315  11.705  22.642  1.00 86.19           C
ATOM   1557  O   CYS A 199     -32.160  11.304  22.759  1.00 86.19           O
ATOM   1558  N   GLY A 200     -33.960  11.689  21.459  1.00 40.94           N
ATOM   1559  CA  GLY A 200     -33.258  11.215  20.304  1.00 40.94           C
ATOM   1560  C   GLY A 200     -33.646   9.794  20.080  1.00 40.94           C
ATOM   1561  O   GLY A 200     -33.169   9.155  19.144  1.00 40.94           O
ATOM   1562  N   GLU A 201     -34.543   9.257  20.925  1.00104.15           N
ATOM   1563  CA  GLU A 201     -34.910   7.884  20.765  1.00104.15           C
ATOM   1564  CB  GLU A 201     -35.829   7.356  21.882  1.00104.15           C
ATOM   1565  CG  GLU A 201     -35.230   7.498  23.289  1.00104.15           C
ATOM   1566  CD  GLU A 201     -33.816   6.928  23.350  1.00104.15           C
ATOM   1567  OE1 GLU A 201     -33.367   6.288  22.364  1.00104.15           O
ATOM   1568  OE2 GLU A 201     -33.161   7.137  24.405  1.00104.15           O
ATOM   1569  C   GLU A 201     -35.589   7.748  19.441  1.00104.15           C
ATOM   1570  O   GLU A 201     -36.376   8.606  19.042  1.00104.15           O
ATOM   1571  N   GLY A 202     -35.291   6.649  18.718  1.00 34.11           N
ATOM   1572  CA  GLY A 202     -35.911   6.442  17.442  1.00 34.11           C
ATOM   1573  C   GLY A 202     -34.989   6.851  16.330  1.00 34.11           C
ATOM   1574  O   GLY A 202     -35.402   6.917  15.173  1.00 34.11           O
ATOM   1575  N   GLY A 203     -33.718   7.162  16.643  1.00 39.59           N
ATOM   1576  CA  GLY A 203     -32.781   7.444  15.596  1.00 39.59           C
ATOM   1577  C   GLY A 203     -32.818   8.890  15.245  1.00 39.59           C
ATOM   1578  O   GLY A 203     -32.077   9.315  14.367  1.00 39.59           O
ATOM   1579  N   GLU A 204     -33.609   9.693  15.980  1.00113.43           N
ATOM   1580  CA  GLU A 204     -33.833  11.076  15.676  1.00113.43           C
ATOM   1581  CB  GLU A 204     -34.603  11.787  16.800  1.00113.43           C
ATOM   1582  CG  GLU A 204     -35.934  11.113  17.151  1.00113.43           C
ATOM   1583  CD  GLU A 204     -36.897  11.218  15.976  1.00113.43           C
ATOM   1584  OE1 GLU A 204     -36.428  11.238  14.806  1.00113.43           O
ATOM   1585  OE2 GLU A 204     -38.127  11.277  16.241  1.00113.43           O
ATOM   1586  C   GLU A 204     -32.498  11.750  15.544  1.00113.43           C
ATOM   1587  O   GLU A 204     -32.279  12.500  14.595  1.00113.43           O
ATOM   1588  N   TYR A 205     -31.570  11.527  16.495  1.00100.91           N
ATOM   1589  CA  TYR A 205     -30.258  12.099  16.352  1.00100.91           C
ATOM   1590  CB  TYR A 205     -30.164  13.584  16.760  1.00100.91           C
ATOM   1591  CG  TYR A 205     -30.430  13.754  18.221  1.00100.91           C
ATOM   1592  CD1 TYR A 205     -31.710  13.931  18.693  1.00100.91           C
ATOM   1593  CD2 TYR A 205     -29.387  13.748  19.120  1.00100.91           C
ATOM   1594  CE1 TYR A 205     -31.942  14.093  20.041  1.00100.91           C
ATOM   1595  CE2 TYR A 205     -29.610  13.909  20.468  1.00100.91           C
ATOM   1596  CZ  TYR A 205     -30.892  14.086  20.927  1.00100.91           C
ATOM   1597  OH  TYR A 205     -31.130  14.254  22.309  1.00100.91           O
ATOM   1598  C   TYR A 205     -29.261  11.330  17.175  1.00100.91           C
ATOM   1599  O   TYR A 205     -29.623  10.613  18.109  1.00100.91           O
ATOM   1600  N   GLU A 206     -27.957  11.471  16.841  1.00 77.11           N
ATOM   1601  CA  GLU A 206     -26.941  10.800  17.608  1.00 77.11           C
ATOM   1602  CB  GLU A 206     -25.988   9.914  16.791  1.00 77.11           C
ATOM   1603  CG  GLU A 206     -25.081   9.048  17.669  1.00 77.11           C
ATOM   1604  CD  GLU A 206     -24.581   7.881  16.829  1.00 77.11           C
ATOM   1605  OE1 GLU A 206     -24.995   7.780  15.644  1.00 77.11           O
ATOM   1606  OE2 GLU A 206     -23.785   7.066  17.368  1.00 77.11           O
ATOM   1607  C   GLU A 206     -26.139  11.839  18.332  1.00 77.11           C
ATOM   1608  O   GLU A 206     -26.208  13.023  18.006  1.00 77.11           O
ATOM   1609  N   THR A 207     -25.367  11.427  19.363  1.00134.97           N
ATOM   1610  CA  THR A 207     -24.707  12.425  20.154  1.00134.97           C
ATOM   1611  CB  THR A 207     -25.448  12.671  21.435  1.00134.97           C
ATOM   1612  OG1 THR A 207     -26.818  12.927  21.171  1.00134.97           O
ATOM   1613  CG2 THR A 207     -24.857  13.918  22.087  1.00134.97           C
ATOM   1614  C   THR A 207     -23.309  11.986  20.513  1.00134.97           C
ATOM   1615  O   THR A 207     -22.961  10.808  20.438  1.00134.97           O
ATOM   1616  N   PHE A 208     -22.469  12.970  20.905  1.00103.87           N
ATOM   1617  CA  PHE A 208     -21.088  12.778  21.268  1.00103.87           C
ATOM   1618  CB  PHE A 208     -20.199  13.317  20.124  1.00103.87           C
ATOM   1619  CG  PHE A 208     -18.739  13.253  20.416  1.00103.87           C
ATOM   1620  CD1 PHE A 208     -18.022  12.121  20.129  1.00103.87           C
ATOM   1621  CD2 PHE A 208     -18.071  14.336  20.943  1.00103.87           C
ATOM   1622  CE1 PHE A 208     -16.674  12.051  20.387  1.00103.87           C
ATOM   1623  CE2 PHE A 208     -16.721  14.275  21.202  1.00103.87           C
ATOM   1624  CZ  PHE A 208     -16.017  13.128  20.928  1.00103.87           C
ATOM   1625  C   PHE A 208     -20.832  13.650  22.467  1.00103.87           C
ATOM   1626  O   PHE A 208     -20.963  14.870  22.387  1.00103.87           O
ATOM   1627  N   THR A 209     -20.395  13.059  23.599  1.00 59.37           N
ATOM   1628  CA  THR A 209     -20.185  13.841  24.790  1.00 59.37           C
ATOM   1629  CB  THR A 209     -20.349  13.045  26.053  1.00 59.37           C
ATOM   1630  OG1 THR A 209     -21.650  12.480  26.111  1.00 59.37           O
ATOM   1631  CG2 THR A 209     -20.122  13.974  27.256  1.00 59.37           C
ATOM   1632  C   THR A 209     -18.779  14.356  24.769  1.00 59.37           C
ATOM   1633  O   THR A 209     -17.818  13.589  24.830  1.00 59.37           O
ATOM   1634  N   LEU A 210     -18.647  15.687  24.599  1.00 78.60           N
ATOM   1635  CA  LEU A 210     -17.393  16.391  24.589  1.00 78.60           C
ATOM   1636  CB  LEU A 210     -17.537  17.835  24.075  1.00 78.60           C
ATOM   1637  CG  LEU A 210     -17.828  17.935  22.567  1.00 78.60           C
ATOM   1638  CD1 LEU A 210     -17.963  19.398  22.120  1.00 78.60           C
ATOM   1639  CD2 LEU A 210     -16.762  17.189  21.750  1.00 78.60           C
ATOM   1640  C   LEU A 210     -16.807  16.478  25.963  1.00 78.60           C
ATOM   1641  O   LEU A 210     -15.603  16.294  26.136  1.00 78.60           O
ATOM   1642  N   ASP A 211     -17.645  16.790  26.977  1.00 99.27           N
ATOM   1643  CA  ASP A 211     -17.111  16.979  28.297  1.00 99.27           C
ATOM   1644  CB  ASP A 211     -16.729  18.443  28.574  1.00 99.27           C
ATOM   1645  CG  ASP A 211     -15.831  18.524  29.804  1.00 99.27           C
ATOM   1646  OD1 ASP A 211     -15.400  17.460  30.322  1.00 99.27           O
ATOM   1647  OD2 ASP A 211     -15.553  19.675  30.233  1.00 99.27           O
ATOM   1648  C   ASP A 211     -18.137  16.582  29.318  1.00 99.27           C
ATOM   1649  O   ASP A 211     -19.335  16.577  29.039  1.00 99.27           O
ATOM   1650  N   CYS A 212     -17.673  16.181  30.524  1.00117.71           N
ATOM   1651  CA  CYS A 212     -18.555  15.902  31.624  1.00117.71           C
ATOM   1652  CB  CYS A 212     -19.232  14.516  31.612  1.00117.71           C
ATOM   1653  SG  CYS A 212     -18.235  13.194  32.359  1.00117.71           S
ATOM   1654  C   CYS A 212     -17.731  16.005  32.872  1.00117.71           C
ATOM   1655  O   CYS A 212     -16.505  16.059  32.815  1.00117.71           O
ATOM   1656  N   PRO A 213     -18.360  16.018  34.016  1.00 80.63           N
ATOM   1657  CA  PRO A 213     -17.661  16.201  35.256  1.00 80.63           C
ATOM   1658  CD  PRO A 213     -19.788  16.230  34.143  1.00 80.63           C
ATOM   1659  CB  PRO A 213     -18.746  16.320  36.334  1.00 80.63           C
ATOM   1660  CG  PRO A 213     -20.058  15.920  35.624  1.00 80.63           C
ATOM   1661  C   PRO A 213     -16.619  15.157  35.499  1.00 80.63           C
ATOM   1662  O   PRO A 213     -15.614  15.465  36.138  1.00 80.63           O
ATOM   1663  N   LEU A 214     -16.843  13.915  35.036  1.00 61.40           N
ATOM   1664  CA  LEU A 214     -15.889  12.860  35.209  1.00 61.40           C
ATOM   1665  CB  LEU A 214     -16.484  11.478  34.900  1.00 61.40           C
ATOM   1666  CG  LEU A 214     -17.678  11.147  35.819  1.00 61.40           C
ATOM   1667  CD1 LEU A 214     -18.208   9.726  35.571  1.00 61.40           C
ATOM   1668  CD2 LEU A 214     -17.343  11.415  37.296  1.00 61.40           C
ATOM   1669  C   LEU A 214     -14.694  13.101  34.329  1.00 61.40           C
ATOM   1670  O   LEU A 214     -13.567  12.797  34.715  1.00 61.40           O
ATOM   1671  N   PHE A 215     -14.907  13.651  33.114  1.00 88.01           N
ATOM   1672  CA  PHE A 215     -13.812  13.837  32.203  1.00 88.01           C
ATOM   1673  CB  PHE A 215     -14.179  14.589  30.908  1.00 88.01           C
ATOM   1674  CG  PHE A 215     -14.936  13.699  29.982  1.00 88.01           C
ATOM   1675  CD1 PHE A 215     -14.274  12.924  29.061  1.00 88.01           C
ATOM   1676  CD2 PHE A 215     -16.307  13.645  30.019  1.00 88.01           C
ATOM   1677  CE1 PHE A 215     -14.970  12.104  28.202  1.00 88.01           C
ATOM   1678  CE2 PHE A 215     -17.010  12.828  29.164  1.00 88.01           C
ATOM   1679  CZ  PHE A 215     -16.341  12.053  28.251  1.00 88.01           C
ATOM   1680  C   PHE A 215     -12.758  14.663  32.863  1.00 88.01           C
ATOM   1681  O   PHE A 215     -13.008  15.768  33.343  1.00 88.01           O
ATOM   1682  N   LYS A 216     -11.540  14.099  32.930  1.00 55.22           N
ATOM   1683  CA  LYS A 216     -10.396  14.784  33.444  1.00 55.22           C
ATOM   1684  CB  LYS A 216      -9.246  13.822  33.773  1.00 55.22           C
ATOM   1685  CG  LYS A 216      -9.611  12.958  34.982  1.00 55.22           C
ATOM   1686  CD  LYS A 216      -8.728  11.734  35.216  1.00 55.22           C
ATOM   1687  CE  LYS A 216      -9.155  10.952  36.460  1.00 55.22           C
ATOM   1688  NZ  LYS A 216      -8.446   9.657  36.531  1.00 55.22           N
ATOM   1689  C   LYS A 216      -9.970  15.792  32.424  1.00 55.22           C
ATOM   1690  O   LYS A 216      -9.449  16.854  32.765  1.00 55.22           O
ATOM   1691  N   LYS A 217     -10.165  15.456  31.131  1.00101.05           N
ATOM   1692  CA  LYS A 217      -9.800  16.335  30.056  1.00101.05           C
ATOM   1693  CB  LYS A 217      -8.812  15.721  29.048  1.00101.05           C
ATOM   1694  CG  LYS A 217      -7.425  15.420  29.615  1.00101.05           C
ATOM   1695  CD  LYS A 217      -7.383  14.228  30.571  1.00101.05           C
ATOM   1696  CE  LYS A 217      -5.973  13.932  31.080  1.00101.05           C
ATOM   1697  NZ  LYS A 217      -5.070  13.697  29.930  1.00101.05           N
ATOM   1698  C   LYS A 217     -11.037  16.658  29.273  1.00101.05           C
ATOM   1699  O   LYS A 217     -12.008  15.904  29.264  1.00101.05           O
ATOM   1700  N   LYS A 218     -11.010  17.818  28.588  1.00 51.70           N
ATOM   1701  CA  LYS A 218     -12.092  18.310  27.786  1.00 51.70           C
ATOM   1702  CB  LYS A 218     -12.199  19.841  27.909  1.00 51.70           C
ATOM   1703  CG  LYS A 218     -13.304  20.536  27.116  1.00 51.70           C
ATOM   1704  CD  LYS A 218     -13.436  22.004  27.529  1.00 51.70           C
ATOM   1705  CE  LYS A 218     -14.516  22.785  26.783  1.00 51.70           C
ATOM   1706  NZ  LYS A 218     -14.481  24.206  27.200  1.00 51.70           N
ATOM   1707  C   LYS A 218     -11.755  17.980  26.364  1.00 51.70           C
ATOM   1708  O   LYS A 218     -10.596  18.054  25.962  1.00 51.70           O
ATOM   1709  N   ILE A 219     -12.765  17.590  25.562  1.00 57.99           N
ATOM   1710  CA  ILE A 219     -12.501  17.257  24.193  1.00 57.99           C
ATOM   1711  CB  ILE A 219     -13.302  16.081  23.704  1.00 57.99           C
ATOM   1712  CG2 ILE A 219     -13.025  15.907  22.202  1.00 57.99           C
ATOM   1713  CG1 ILE A 219     -12.990  14.824  24.538  1.00 57.99           C
ATOM   1714  CD1 ILE A 219     -13.928  13.649  24.255  1.00 57.99           C
ATOM   1715  C   ILE A 219     -12.911  18.440  23.372  1.00 57.99           C
ATOM   1716  O   ILE A 219     -13.969  19.021  23.607  1.00 57.99           O
ATOM   1717  N   ILE A 220     -12.052  18.875  22.423  1.00117.99           N
ATOM   1718  CA  ILE A 220     -12.469  19.960  21.580  1.00117.99           C
ATOM   1719  CB  ILE A 220     -11.761  21.265  21.822  1.00117.99           C
ATOM   1720  CG2 ILE A 220     -12.005  21.661  23.289  1.00117.99           C
ATOM   1721  CG1 ILE A 220     -10.278  21.207  21.450  1.00117.99           C
ATOM   1722  CD1 ILE A 220      -9.686  22.611  21.356  1.00117.99           C
ATOM   1723  C   ILE A 220     -12.259  19.560  20.147  1.00117.99           C
ATOM   1724  O   ILE A 220     -11.180  19.103  19.769  1.00117.99           O
ATOM   1725  N   VAL A 221     -13.313  19.719  19.313  1.00132.83           N
ATOM   1726  CA  VAL A 221     -13.248  19.369  17.916  1.00132.83           C
ATOM   1727  CB  VAL A 221     -14.585  19.159  17.265  1.00132.83           C
ATOM   1728  CG1 VAL A 221     -15.195  17.864  17.791  1.00132.83           C
ATOM   1729  CG2 VAL A 221     -15.464  20.390  17.539  1.00132.83           C
ATOM   1730  C   VAL A 221     -12.597  20.468  17.142  1.00132.83           C
ATOM   1731  O   VAL A 221     -13.034  21.617  17.164  1.00132.83           O
ATOM   1732  N   ASP A 222     -11.478  20.135  16.476  1.00 78.77           N
ATOM   1733  CA  ASP A 222     -10.780  21.048  15.626  1.00 78.77           C
ATOM   1734  CB  ASP A 222      -9.351  20.561  15.357  1.00 78.77           C
ATOM   1735  CG  ASP A 222      -8.634  20.589  16.701  1.00 78.77           C
ATOM   1736  OD1 ASP A 222      -9.031  21.405  17.576  1.00 78.77           O
ATOM   1737  OD2 ASP A 222      -7.685  19.782  16.876  1.00 78.77           O
ATOM   1738  C   ASP A 222     -11.491  21.211  14.316  1.00 78.77           C
ATOM   1739  O   ASP A 222     -11.780  22.329  13.893  1.00 78.77           O
ATOM   1740  N   SER A 223     -11.829  20.087  13.648  1.00 52.75           N
ATOM   1741  CA  SER A 223     -12.437  20.196  12.351  1.00 52.75           C
ATOM   1742  CB  SER A 223     -11.467  19.913  11.192  1.00 52.75           C
ATOM   1743  OG  SER A 223     -10.468  20.920  11.142  1.00 52.75           O
ATOM   1744  C   SER A 223     -13.549  19.205  12.244  1.00 52.75           C
ATOM   1745  O   SER A 223     -13.492  18.116  12.815  1.00 52.75           O
ATOM   1746  N   SER A 224     -14.604  19.573  11.489  1.00 47.87           N
ATOM   1747  CA  SER A 224     -15.704  18.667  11.342  1.00 47.87           C
ATOM   1748  CB  SER A 224     -16.881  18.999  12.271  1.00 47.87           C
ATOM   1749  OG  SER A 224     -17.395  20.285  11.957  1.00 47.87           O
ATOM   1750  C   SER A 224     -16.214  18.718   9.934  1.00 47.87           C
ATOM   1751  O   SER A 224     -16.313  19.785   9.332  1.00 47.87           O
ATOM   1752  N   GLU A 225     -16.548  17.533   9.381  1.00 88.93           N
ATOM   1753  CA  GLU A 225     -17.108  17.408   8.064  1.00 88.93           C
ATOM   1754  CB  GLU A 225     -16.339  16.428   7.155  1.00 88.93           C
ATOM   1755  CG  GLU A 225     -16.950  16.297   5.755  1.00 88.93           C
ATOM   1756  CD  GLU A 225     -16.171  15.254   4.963  1.00 88.93           C
ATOM   1757  OE1 GLU A 225     -14.961  15.487   4.698  1.00 88.93           O
ATOM   1758  OE2 GLU A 225     -16.780  14.208   4.610  1.00 88.93           O
ATOM   1759  C   GLU A 225     -18.474  16.823   8.243  1.00 88.93           C
ATOM   1760  O   GLU A 225     -18.618  15.747   8.820  1.00 88.93           O
ATOM   1761  N   VAL A 226     -19.522  17.511   7.750  1.00 64.41           N
ATOM   1762  CA  VAL A 226     -20.846  16.980   7.920  1.00 64.41           C
ATOM   1763  CB  VAL A 226     -21.842  17.982   8.445  1.00 64.41           C
ATOM   1764  CG1 VAL A 226     -23.202  17.277   8.550  1.00 64.41           C
ATOM   1765  CG2 VAL A 226     -21.357  18.638   9.747  1.00 64.41           C
ATOM   1766  C   VAL A 226     -21.387  16.667   6.559  1.00 64.41           C
ATOM   1767  O   VAL A 226     -21.294  17.490   5.653  1.00 64.41           O
ATOM   1768  N   VAL A 227     -21.970  15.469   6.365  1.00127.90           N
ATOM   1769  CA  VAL A 227     -22.613  15.242   5.104  1.00127.90           C
ATOM   1770  CB  VAL A 227     -22.234  13.957   4.408  1.00127.90           C
ATOM   1771  CG1 VAL A 227     -20.710  13.958   4.200  1.00127.90           C
ATOM   1772  CG2 VAL A 227     -22.767  12.739   5.175  1.00127.90           C
ATOM   1773  C   VAL A 227     -24.080  15.220   5.412  1.00127.90           C
ATOM   1774  O   VAL A 227     -24.533  14.492   6.291  1.00127.90           O
ATOM   1775  N   ILE A 228     -24.871  16.035   4.693  1.00163.69           N
ATOM   1776  CA  ILE A 228     -26.271  16.164   5.001  1.00163.69           C
ATOM   1777  CB  ILE A 228     -26.578  17.584   5.416  1.00163.69           C
ATOM   1778  CG2 ILE A 228     -26.076  18.493   4.281  1.00163.69           C
ATOM   1779  CG1 ILE A 228     -28.045  17.826   5.810  1.00163.69           C
ATOM   1780  CD1 ILE A 228     -29.019  17.874   4.638  1.00163.69           C
ATOM   1781  C   ILE A 228     -27.048  15.818   3.769  1.00163.69           C
ATOM   1782  O   ILE A 228     -26.567  16.006   2.655  1.00163.69           O
ATOM   1783  N   HIS A 229     -28.258  15.247   3.949  1.00 86.55           N
ATOM   1784  CA  HIS A 229     -29.131  14.906   2.856  1.00 86.55           C
ATOM   1785  ND1 HIS A 229     -28.364  11.985   1.482  1.00 86.55           N
ATOM   1786  CG  HIS A 229     -28.814  12.365   2.726  1.00 86.55           C
ATOM   1787  CB  HIS A 229     -29.758  13.505   2.969  1.00 86.55           C
ATOM   1788  NE2 HIS A 229     -27.469  10.566   2.940  1.00 86.55           N
ATOM   1789  CD2 HIS A 229     -28.256  11.488   3.606  1.00 86.55           C
ATOM   1790  CE1 HIS A 229     -27.564  10.904   1.667  1.00 86.55           C
ATOM   1791  C   HIS A 229     -30.277  15.869   2.885  1.00 86.55           C
ATOM   1792  O   HIS A 229     -30.953  16.006   3.904  1.00 86.55           O
ATOM   1793  N   SER A 230     -30.505  16.582   1.764  1.00 47.23           N
ATOM   1794  CA  SER A 230     -31.546  17.569   1.683  1.00 47.23           C
ATOM   1795  CB  SER A 230     -31.474  18.382   0.379  1.00 47.23           C
ATOM   1796  OG  SER A 230     -31.626  17.522  -0.742  1.00 47.23           O
ATOM   1797  C   SER A 230     -32.916  16.964   1.753  1.00 47.23           C
ATOM   1798  O   SER A 230     -33.683  17.255   2.670  1.00 47.23           O
ATOM   1799  N   ALA A 231     -33.248  16.076   0.796  1.00 31.19           N
ATOM   1800  CA  ALA A 231     -34.595  15.590   0.702  1.00 31.19           C
ATOM   1801  CB  ALA A 231     -34.798  14.608  -0.463  1.00 31.19           C
ATOM   1802  C   ALA A 231     -34.955  14.866   1.950  1.00 31.19           C
ATOM   1803  O   ALA A 231     -36.044  15.059   2.490  1.00 31.19           O
ATOM   1804  N   ASP A 232     -34.043  14.004   2.431  1.00 94.70           N
ATOM   1805  CA  ASP A 232     -34.298  13.242   3.617  1.00 94.70           C
ATOM   1806  CB  ASP A 232     -33.592  11.865   3.588  1.00 94.70           C
ATOM   1807  CG  ASP A 232     -34.330  10.815   4.427  1.00 94.70           C
ATOM   1808  OD1 ASP A 232     -34.646  11.062   5.620  1.00 94.70           O
ATOM   1809  OD2 ASP A 232     -34.593   9.724   3.854  1.00 94.70           O
ATOM   1810  C   ASP A 232     -33.749  14.041   4.761  1.00 94.70           C
ATOM   1811  O   ASP A 232     -33.231  15.139   4.586  1.00 94.70           O
ATOM   1812  N   ALA A 233     -33.992  13.556   5.984  1.00 74.48           N
ATOM   1813  CA  ALA A 233     -33.473  14.042   7.230  1.00 74.48           C
ATOM   1814  CB  ALA A 233     -34.272  13.534   8.442  1.00 74.48           C
ATOM   1815  C   ALA A 233     -32.041  13.637   7.438  1.00 74.48           C
ATOM   1816  O   ALA A 233     -31.293  14.311   8.146  1.00 74.48           O
ATOM   1817  N   PHE A 234     -31.643  12.478   6.873  1.00125.32           N
ATOM   1818  CA  PHE A 234     -30.369  11.890   7.190  1.00125.32           C
ATOM   1819  CB  PHE A 234     -30.053  10.629   6.360  1.00125.32           C
ATOM   1820  CG  PHE A 234     -31.023   9.562   6.750  1.00125.32           C
ATOM   1821  CD1 PHE A 234     -30.743   8.713   7.797  1.00125.32           C
ATOM   1822  CD2 PHE A 234     -32.216   9.412   6.078  1.00125.32           C
ATOM   1823  CE1 PHE A 234     -31.630   7.727   8.164  1.00125.32           C
ATOM   1824  CE2 PHE A 234     -33.107   8.428   6.440  1.00125.32           C
ATOM   1825  CZ  PHE A 234     -32.815   7.584   7.485  1.00125.32           C
ATOM   1826  C   PHE A 234     -29.241  12.863   7.030  1.00125.32           C
ATOM   1827  O   PHE A 234     -29.055  13.465   5.974  1.00125.32           O
ATOM   1828  N   ALA A 235     -28.460  13.054   8.118  1.00 94.86           N
ATOM   1829  CA  ALA A 235     -27.301  13.891   8.031  1.00 94.86           C
ATOM   1830  CB  ALA A 235     -27.578  15.357   8.394  1.00 94.86           C
ATOM   1831  C   ALA A 235     -26.271  13.410   9.000  1.00 94.86           C
ATOM   1832  O   ALA A 235     -26.361  13.672  10.194  1.00 94.86           O
ATOM   1833  N   PRO A 236     -25.363  12.627   8.514  1.00204.24           N
ATOM   1834  CA  PRO A 236     -24.217  12.236   9.297  1.00204.24           C
ATOM   1835  CD  PRO A 236     -25.922  11.464   7.837  1.00204.24           C
ATOM   1836  CB  PRO A 236     -24.322  10.727   9.486  1.00204.24           C
ATOM   1837  CG  PRO A 236     -25.017  10.276   8.194  1.00204.24           C
ATOM   1838  C   PRO A 236     -23.054  12.583   8.415  1.00204.24           C
ATOM   1839  O   PRO A 236     -22.738  13.751   8.198  1.00204.24           O
ATOM   1840  N   VAL A 237     -22.364  11.480   8.061  1.00 90.96           N
ATOM   1841  CA  VAL A 237     -21.304  11.121   7.155  1.00 90.96           C
ATOM   1842  CB  VAL A 237     -19.958  11.766   7.344  1.00 90.96           C
ATOM   1843  CG1 VAL A 237     -18.954  11.134   6.363  1.00 90.96           C
ATOM   1844  CG2 VAL A 237     -20.116  13.283   7.169  1.00 90.96           C
ATOM   1845  C   VAL A 237     -21.235   9.695   7.558  1.00 90.96           C
ATOM   1846  O   VAL A 237     -22.198   8.960   7.337  1.00 90.96           O
ATOM   1847  N   ALA A 238     -20.104   9.232   8.115  1.00 71.55           N
ATOM   1848  CA  ALA A 238     -20.283   7.986   8.795  1.00 71.55           C
ATOM   1849  CB  ALA A 238     -19.011   7.496   9.508  1.00 71.55           C
ATOM   1850  C   ALA A 238     -21.261   8.420   9.845  1.00 71.55           C
ATOM   1851  O   ALA A 238     -22.244   7.750  10.158  1.00 71.55           O
ATOM   1852  N   TYR A 239     -20.960   9.621  10.379  1.00247.77           N
ATOM   1853  CA  TYR A 239     -21.715  10.442  11.281  1.00247.77           C
ATOM   1854  CB  TYR A 239     -21.317  10.245  12.752  1.00247.77           C
ATOM   1855  CG  TYR A 239     -21.493   8.823  13.166  1.00247.77           C
ATOM   1856  CD1 TYR A 239     -20.507   7.905  12.892  1.00247.77           C
ATOM   1857  CD2 TYR A 239     -22.618   8.407  13.841  1.00247.77           C
ATOM   1858  CE1 TYR A 239     -20.642   6.589  13.271  1.00247.77           C
ATOM   1859  CE2 TYR A 239     -22.756   7.091  14.221  1.00247.77           C
ATOM   1860  CZ  TYR A 239     -21.771   6.179  13.934  1.00247.77           C
ATOM   1861  OH  TYR A 239     -21.918   4.830  14.326  1.00247.77           O
ATOM   1862  C   TYR A 239     -21.172  11.786  10.903  1.00247.77           C
ATOM   1863  O   TYR A 239     -20.320  11.796  10.021  1.00247.77           O
ATOM   1864  N   LEU A 240     -21.647  12.928  11.476  1.00157.22           N
ATOM   1865  CA  LEU A 240     -20.910  14.156  11.288  1.00157.22           C
ATOM   1866  CB  LEU A 240     -21.320  15.274  12.258  1.00157.22           C
ATOM   1867  CG  LEU A 240     -20.162  16.260  12.518  1.00157.22           C
ATOM   1868  CD1 LEU A 240     -19.577  16.831  11.222  1.00157.22           C
ATOM   1869  CD2 LEU A 240     -20.551  17.342  13.536  1.00157.22           C
ATOM   1870  C   LEU A 240     -19.534  13.766  11.664  1.00157.22           C
ATOM   1871  O   LEU A 240     -19.303  13.289  12.772  1.00157.22           O
ATOM   1872  N   ARG A 241     -18.598  13.901  10.711  1.00120.16           N
ATOM   1873  CA  ARG A 241     -17.329  13.307  10.962  1.00120.16           C
ATOM   1874  CB  ARG A 241     -16.635  12.733   9.715  1.00120.16           C
ATOM   1875  CG  ARG A 241     -15.315  12.041  10.058  1.00120.16           C
ATOM   1876  CD  ARG A 241     -14.602  11.414   8.860  1.00120.16           C
ATOM   1877  NE  ARG A 241     -13.558  12.368   8.393  1.00120.16           N
ATOM   1878  CZ  ARG A 241     -13.823  13.213   7.356  1.00120.16           C
ATOM   1879  NH1 ARG A 241     -15.051  13.193   6.759  1.00120.16           N
ATOM   1880  NH2 ARG A 241     -12.855  14.060   6.901  1.00120.16           N
ATOM   1881  C   ARG A 241     -16.402  14.292  11.563  1.00120.16           C
ATOM   1882  O   ARG A 241     -16.283  15.429  11.111  1.00120.16           O
ATOM   1883  N   PHE A 242     -15.711  13.855  12.628  1.00 62.39           N
ATOM   1884  CA  PHE A 242     -14.756  14.723  13.234  1.00 62.39           C
ATOM   1885  CB  PHE A 242     -14.569  14.458  14.734  1.00 62.39           C
ATOM   1886  CG  PHE A 242     -15.894  14.642  15.387  1.00 62.39           C
ATOM   1887  CD1 PHE A 242     -16.782  13.596  15.466  1.00 62.39           C
ATOM   1888  CD2 PHE A 242     -16.251  15.857  15.916  1.00 62.39           C
ATOM   1889  CE1 PHE A 242     -18.006  13.761  16.069  1.00 62.39           C
ATOM   1890  CE2 PHE A 242     -17.475  16.030  16.522  1.00 62.39           C
ATOM   1891  CZ  PHE A 242     -18.353  14.979  16.603  1.00 62.39           C
ATOM   1892  C   PHE A 242     -13.437  14.438  12.571  1.00 62.39           C
ATOM   1893  O   PHE A 242     -12.907  13.331  12.673  1.00 62.39           O
ATOM   1894  N   LEU A 243     -12.905  15.421  11.813  1.00 95.54           N
ATOM   1895  CA  LEU A 243     -11.629  15.270  11.166  1.00 95.54           C
ATOM   1896  CB  LEU A 243     -11.300  16.413  10.187  1.00 95.54           C
ATOM   1897  CG  LEU A 243     -12.201  16.475   8.938  1.00 95.54           C
ATOM   1898  CD1 LEU A 243     -13.664  16.749   9.316  1.00 95.54           C
ATOM   1899  CD2 LEU A 243     -11.654  17.478   7.907  1.00 95.54           C
ATOM   1900  C   LEU A 243     -10.542  15.274  12.194  1.00 95.54           C
ATOM   1901  O   LEU A 243      -9.660  14.417  12.180  1.00 95.54           O
ATOM   1902  N   GLU A 244     -10.563  16.252  13.123  1.00113.72           N
ATOM   1903  CA  GLU A 244      -9.513  16.259  14.099  1.00113.72           C
ATOM   1904  CB  GLU A 244      -8.186  16.855  13.590  1.00113.72           C
ATOM   1905  CG  GLU A 244      -8.296  18.250  12.978  1.00113.72           C
ATOM   1906  CD  GLU A 244      -6.968  18.538  12.291  1.00113.72           C
ATOM   1907  OE1 GLU A 244      -6.421  17.599  11.654  1.00113.72           O
ATOM   1908  OE2 GLU A 244      -6.481  19.694  12.397  1.00113.72           O
ATOM   1909  C   GLU A 244      -9.961  16.973  15.331  1.00113.72           C
ATOM   1910  O   GLU A 244     -10.661  17.980  15.261  1.00113.72           O
ATOM   1911  N   LEU A 245      -9.580  16.420  16.503  1.00161.19           N
ATOM   1912  CA  LEU A 245      -9.940  16.947  17.791  1.00161.19           C
ATOM   1913  CB  LEU A 245     -11.101  16.198  18.462  1.00161.19           C
ATOM   1914  CG  LEU A 245     -12.436  16.210  17.705  1.00161.19           C
ATOM   1915  CD1 LEU A 245     -12.321  15.524  16.335  1.00161.19           C
ATOM   1916  CD2 LEU A 245     -13.531  15.567  18.570  1.00161.19           C
ATOM   1917  C   LEU A 245      -8.785  16.692  18.710  1.00161.19           C
ATOM   1918  O   LEU A 245      -7.904  15.890  18.405  1.00161.19           O
ATOM   1919  N   HIS A 246      -8.756  17.386  19.869  1.00 59.29           N
ATOM   1920  CA  HIS A 246      -7.724  17.111  20.826  1.00 59.29           C
ATOM   1921  ND1 HIS A 246      -6.931  20.319  19.923  1.00 59.29           N
ATOM   1922  CG  HIS A 246      -6.629  19.410  20.910  1.00 59.29           C
ATOM   1923  CB  HIS A 246      -6.442  17.947  20.669  1.00 59.29           C
ATOM   1924  NE2 HIS A 246      -6.753  21.470  21.817  1.00 59.29           N
ATOM   1925  CD2 HIS A 246      -6.526  20.128  22.061  1.00 59.29           C
ATOM   1926  CE1 HIS A 246      -6.990  21.536  20.519  1.00 59.29           C
ATOM   1927  C   HIS A 246      -8.269  17.347  22.198  1.00 59.29           C
ATOM   1928  O   HIS A 246      -9.365  17.882  22.367  1.00 59.29           O
ATOM   1929  N   LEU A 247      -7.507  16.919  23.226  1.00 48.64           N
ATOM   1930  CA  LEU A 247      -7.946  17.063  24.584  1.00 48.64           C
ATOM   1931  CB  LEU A 247      -7.684  15.816  25.453  1.00 48.64           C
ATOM   1932  CG  LEU A 247      -8.496  14.569  25.050  1.00 48.64           C
ATOM   1933  CD1 LEU A 247      -8.172  13.382  25.971  1.00 48.64           C
ATOM   1934  CD2 LEU A 247     -10.004  14.867  24.985  1.00 48.64           C
ATOM   1935  C   LEU A 247      -7.207  18.205  25.204  1.00 48.64           C
ATOM   1936  O   LEU A 247      -6.027  18.422  24.934  1.00 48.64           O
ATOM   1937  N   GLU A 248      -7.916  18.987  26.043  1.00 41.33           N
ATOM   1938  CA  GLU A 248      -7.317  20.097  26.725  1.00 41.33           C
ATOM   1939  CB  GLU A 248      -7.991  21.437  26.384  1.00 41.33           C
ATOM   1940  CG  GLU A 248      -7.811  21.823  24.914  1.00 41.33           C
ATOM   1941  CD  GLU A 248      -8.838  22.888  24.561  1.00 41.33           C
ATOM   1942  OE1 GLU A 248      -9.993  22.783  25.053  1.00 41.33           O
ATOM   1943  OE2 GLU A 248      -8.482  23.817  23.788  1.00 41.33           O
ATOM   1944  C   GLU A 248      -7.509  19.838  28.185  1.00 41.33           C
ATOM   1945  O   GLU A 248      -8.558  19.349  28.598  1.00 41.33           O
ATOM   1946  N   ASP A 249      -6.491  20.159  29.010  1.00 72.55           N
ATOM   1947  CA  ASP A 249      -6.554  19.888  30.421  1.00 72.55           C
ATOM   1948  CB  ASP A 249      -5.208  20.088  31.145  1.00 72.55           C
ATOM   1949  CG  ASP A 249      -5.411  19.771  32.620  1.00 72.55           C
ATOM   1950  OD1 ASP A 249      -6.145  18.790  32.919  1.00 72.55           O
ATOM   1951  OD2 ASP A 249      -4.861  20.524  33.466  1.00 72.55           O
ATOM   1952  C   ASP A 249      -7.551  20.805  31.057  1.00 72.55           C
ATOM   1953  O   ASP A 249      -7.834  21.888  30.550  1.00 72.55           O
ATOM   1954  N   LYS A 250      -8.139  20.362  32.189  1.00 76.00           N
ATOM   1955  CA  LYS A 250      -9.081  21.189  32.884  1.00 76.00           C
ATOM   1956  CB  LYS A 250     -10.430  20.509  33.186  1.00 76.00           C
ATOM   1957  CG  LYS A 250     -11.307  20.277  31.952  1.00 76.00           C
ATOM   1958  CD  LYS A 250     -12.576  19.473  32.250  1.00 76.00           C
ATOM   1959  CE  LYS A 250     -13.654  20.290  32.969  1.00 76.00           C
ATOM   1960  NZ  LYS A 250     -14.900  19.500  33.090  1.00 76.00           N
ATOM   1961  C   LYS A 250      -8.466  21.548  34.190  1.00 76.00           C
ATOM   1962  O   LYS A 250      -8.256  20.689  35.046  1.00 76.00           O
ATOM   1963  N   VAL A 251      -8.180  22.851  34.365  1.00 76.72           N
ATOM   1964  CA  VAL A 251      -7.535  23.326  35.550  1.00 76.72           C
ATOM   1965  CB  VAL A 251      -6.628  24.496  35.283  1.00 76.72           C
ATOM   1966  CG1 VAL A 251      -5.498  24.033  34.351  1.00 76.72           C
ATOM   1967  CG2 VAL A 251      -7.455  25.651  34.690  1.00 76.72           C
ATOM   1968  C   VAL A 251      -8.598  23.792  36.541  1.00 76.72           C
ATOM   1969  O   VAL A 251      -9.607  23.061  36.720  1.00 76.72           O
ATOM   1970  OXT VAL A 251      -8.408  24.883  37.141  1.00 76.72           O
TER    1971      VAL A 251
END
