# Supplementary material for: Proteome-wide prediction of targets for aspirin: new insight into the molecular mechanism of aspirin
Source: PeerJ. 2016 Mar 10;4:e1791. doi: 10.7717/peerj.1791 (PMC4793309; doi:10.7717/peerj.1791)
Supplement: File S1 — The raw data contains all strucures of the identified 79 proteins. The Protocols show how to prepare protein strucure and run CDOCKER. [file peerj-04-1791-s004.zip › 79_protein_strucures/NP_579808.1_12-193_34.756.pdb]

EXPDTA    THEORETICAL MODEL, MODELLER 9v7 2009/10/17 15:59:01
REMARK   6 MODELLER OBJECTIVE FUNCTION:      1241.7761
REMARK   6 MODELLER BEST TEMPLATE % SEQ ID:  34.756
ATOM      1  N   GLY A  12      -0.414  -6.412 -30.312  1.00  6.40           N
ATOM      2  CA  GLY A  12      -1.048  -5.236 -29.676  1.00  6.40           C
ATOM      3  C   GLY A  12      -0.066  -4.119 -29.562  1.00  6.40           C
ATOM      4  O   GLY A  12       0.642  -3.797 -30.515  1.00  6.40           O
ATOM      5  N   ASP A  13      -0.001  -3.500 -28.369  1.00 75.37           N
ATOM      6  CA  ASP A  13       0.897  -2.407 -28.159  1.00 75.37           C
ATOM      7  CB  ASP A  13       0.669  -1.685 -26.815  1.00 75.37           C
ATOM      8  CG  ASP A  13       0.862  -2.684 -25.675  1.00 75.37           C
ATOM      9  OD1 ASP A  13       0.920  -3.910 -25.948  1.00 75.37           O
ATOM     10  OD2 ASP A  13       0.933  -2.233 -24.502  1.00 75.37           O
ATOM     11  C   ASP A  13       2.290  -2.944 -28.183  1.00 75.37           C
ATOM     12  O   ASP A  13       2.535  -4.111 -27.887  1.00 75.37           O
ATOM     13  N   PHE A  14       3.247  -2.082 -28.565  1.00124.69           N
ATOM     14  CA  PHE A  14       4.622  -2.472 -28.630  1.00124.69           C
ATOM     15  CB  PHE A  14       5.413  -1.691 -29.680  1.00124.69           C
ATOM     16  CG  PHE A  14       5.131  -2.254 -31.030  1.00124.69           C
ATOM     17  CD1 PHE A  14       5.887  -3.302 -31.505  1.00124.69           C
ATOM     18  CD2 PHE A  14       4.128  -1.745 -31.821  1.00124.69           C
ATOM     19  CE1 PHE A  14       5.649  -3.841 -32.746  1.00124.69           C
ATOM     20  CE2 PHE A  14       3.883  -2.280 -33.064  1.00124.69           C
ATOM     21  CZ  PHE A  14       4.643  -3.328 -33.529  1.00124.69           C
ATOM     22  C   PHE A  14       5.224  -2.370 -27.256  1.00124.69           C
ATOM     23  O   PHE A  14       4.648  -1.753 -26.361  1.00124.69           O
ATOM     24  N   PRO A  15       6.363  -2.991 -27.061  1.00160.68           N
ATOM     25  CA  PRO A  15       6.993  -3.093 -25.767  1.00160.68           C
ATOM     26  CD  PRO A  15       6.857  -3.985 -27.997  1.00160.68           C
ATOM     27  CB  PRO A  15       8.211  -3.993 -25.969  1.00160.68           C
ATOM     28  CG  PRO A  15       7.828  -4.859 -27.183  1.00160.68           C
ATOM     29  C   PRO A  15       7.332  -1.787 -25.119  1.00160.68           C
ATOM     30  O   PRO A  15       7.846  -0.895 -25.787  1.00160.68           O
ATOM     31  N   MET A  16       7.112  -1.681 -23.794  1.00102.89           N
ATOM     32  CA  MET A  16       7.306  -0.454 -23.074  1.00102.89           C
ATOM     33  CB  MET A  16       6.887  -0.549 -21.599  1.00102.89           C
ATOM     34  CG  MET A  16       7.773  -1.503 -20.795  1.00102.89           C
ATOM     35  SD  MET A  16       7.351  -1.609 -19.033  1.00102.89           S
ATOM     36  CE  MET A  16       8.665  -2.796 -18.632  1.00102.89           C
ATOM     37  C   MET A  16       8.751  -0.063 -23.084  1.00102.89           C
ATOM     38  O   MET A  16       9.659  -0.891 -23.092  1.00102.89           O
ATOM     39  N   PRO A  17       8.946   1.228 -23.116  1.00 94.06           N
ATOM     40  CA  PRO A  17      10.258   1.822 -23.077  1.00 94.06           C
ATOM     41  CD  PRO A  17       7.965   2.114 -23.717  1.00 94.06           C
ATOM     42  CB  PRO A  17      10.121   3.194 -23.737  1.00 94.06           C
ATOM     43  CG  PRO A  17       8.617   3.503 -23.661  1.00 94.06           C
ATOM     44  C   PRO A  17      10.700   1.932 -21.651  1.00 94.06           C
ATOM     45  O   PRO A  17       9.902   1.644 -20.760  1.00 94.06           O
ATOM     46  N   PHE A  18      11.967   2.334 -21.417  1.00 99.50           N
ATOM     47  CA  PHE A  18      12.446   2.528 -20.078  1.00 99.50           C
ATOM     48  CB  PHE A  18      13.906   2.109 -19.831  1.00 99.50           C
ATOM     49  CG  PHE A  18      13.986   0.625 -19.753  1.00 99.50           C
ATOM     50  CD1 PHE A  18      14.204  -0.134 -20.878  1.00 99.50           C
ATOM     51  CD2 PHE A  18      13.845  -0.009 -18.540  1.00 99.50           C
ATOM     52  CE1 PHE A  18      14.278  -1.505 -20.788  1.00 99.50           C
ATOM     53  CE2 PHE A  18      13.917  -1.378 -18.446  1.00 99.50           C
ATOM     54  CZ  PHE A  18      14.139  -2.131 -19.572  1.00 99.50           C
ATOM     55  C   PHE A  18      12.393   3.987 -19.793  1.00 99.50           C
ATOM     56  O   PHE A  18      12.519   4.820 -20.689  1.00 99.50           O
ATOM     57  N   ILE A  19      12.147   4.329 -18.517  1.00137.65           N
ATOM     58  CA  ILE A  19      12.065   5.703 -18.157  1.00137.65           C
ATOM     59  CB  ILE A  19      10.591   6.022 -18.091  1.00137.65           C
ATOM     60  CG2 ILE A  19       9.974   5.470 -16.796  1.00137.65           C
ATOM     61  CG1 ILE A  19      10.302   7.479 -18.422  1.00137.65           C
ATOM     62  CD1 ILE A  19       8.801   7.748 -18.551  1.00137.65           C
ATOM     63  C   ILE A  19      12.832   5.787 -16.864  1.00137.65           C
ATOM     64  O   ILE A  19      12.520   5.084 -15.905  1.00137.65           O
ATOM     65  N   SER A  20      13.904   6.608 -16.807  1.00 45.03           N
ATOM     66  CA  SER A  20      14.691   6.603 -15.603  1.00 45.03           C
ATOM     67  CB  SER A  20      15.922   5.689 -15.678  1.00 45.03           C
ATOM     68  OG  SER A  20      16.828   6.181 -16.654  1.00 45.03           O
ATOM     69  C   SER A  20      15.198   7.979 -15.323  1.00 45.03           C
ATOM     70  O   SER A  20      15.252   8.835 -16.203  1.00 45.03           O
ATOM     71  N   ALA A  21      15.539   8.223 -14.038  1.00 43.12           N
ATOM     72  CA  ALA A  21      15.994   9.510 -13.595  1.00 43.12           C
ATOM     73  CB  ALA A  21      15.218  10.059 -12.386  1.00 43.12           C
ATOM     74  C   ALA A  21      17.403   9.365 -13.135  1.00 43.12           C
ATOM     75  O   ALA A  21      17.731   8.475 -12.351  1.00 43.12           O
ATOM     76  N   LYS A  22      18.279  10.264 -13.616  1.00147.82           N
ATOM     77  CA  LYS A  22      19.639  10.206 -13.191  1.00147.82           C
ATOM     78  CB  LYS A  22      20.652  10.050 -14.337  1.00147.82           C
ATOM     79  CG  LYS A  22      22.073   9.809 -13.827  1.00147.82           C
ATOM     80  CD  LYS A  22      23.027   9.289 -14.900  1.00147.82           C
ATOM     81  CE  LYS A  22      24.445   9.049 -14.382  1.00147.82           C
ATOM     82  NZ  LYS A  22      25.312   8.576 -15.482  1.00147.82           N
ATOM     83  C   LYS A  22      19.925  11.501 -12.512  1.00147.82           C
ATOM     84  O   LYS A  22      19.404  12.543 -12.909  1.00147.82           O
ATOM     85  N   SER A  23      20.762  11.474 -11.458  1.00165.46           N
ATOM     86  CA  SER A  23      21.352  10.269 -10.956  1.00165.46           C
ATOM     87  CB  SER A  23      22.484  10.533  -9.951  1.00165.46           C
ATOM     88  OG  SER A  23      21.963  11.132  -8.774  1.00165.46           O
ATOM     89  C   SER A  23      20.316   9.453 -10.234  1.00165.46           C
ATOM     90  O   SER A  23      20.431   8.229 -10.173  1.00165.46           O
ATOM     91  N   SER A  24      19.283  10.101  -9.646  1.00110.41           N
ATOM     92  CA  SER A  24      18.329   9.339  -8.877  1.00110.41           C
ATOM     93  CB  SER A  24      18.611   9.307  -7.365  1.00110.41           C
ATOM     94  OG  SER A  24      19.788   8.574  -7.081  1.00110.41           O
ATOM     95  C   SER A  24      16.964   9.942  -8.951  1.00110.41           C
ATOM     96  O   SER A  24      16.760  11.085  -9.354  1.00110.41           O
ATOM     97  N   PRO A  25      16.026   9.097  -8.598  1.00163.41           N
ATOM     98  CA  PRO A  25      14.645   9.485  -8.468  1.00163.41           C
ATOM     99  CD  PRO A  25      16.162   7.696  -8.964  1.00163.41           C
ATOM    100  CB  PRO A  25      13.842   8.187  -8.442  1.00163.41           C
ATOM    101  CG  PRO A  25      14.730   7.190  -9.207  1.00163.41           C
ATOM    102  C   PRO A  25      14.408  10.339  -7.263  1.00163.41           C
ATOM    103  O   PRO A  25      13.473  11.140  -7.272  1.00163.41           O
ATOM    104  N   VAL A  26      15.212  10.174  -6.197  1.00131.85           N
ATOM    105  CA  VAL A  26      14.970  11.004  -5.057  1.00131.85           C
ATOM    106  CB  VAL A  26      15.259  10.324  -3.741  1.00131.85           C
ATOM    107  CG1 VAL A  26      16.709   9.809  -3.710  1.00131.85           C
ATOM    108  CG2 VAL A  26      14.929  11.314  -2.612  1.00131.85           C
ATOM    109  C   VAL A  26      15.856  12.194  -5.227  1.00131.85           C
ATOM    110  O   VAL A  26      17.080  12.085  -5.177  1.00131.85           O
ATOM    111  N   ILE A  27      15.259  13.377  -5.477  1.00125.42           N
ATOM    112  CA  ILE A  27      16.126  14.500  -5.665  1.00125.42           C
ATOM    113  CB  ILE A  27      16.200  15.001  -7.081  1.00125.42           C
ATOM    114  CG2 ILE A  27      16.770  13.856  -7.930  1.00125.42           C
ATOM    115  CG1 ILE A  27      14.862  15.534  -7.599  1.00125.42           C
ATOM    116  CD1 ILE A  27      15.033  16.213  -8.955  1.00125.42           C
ATOM    117  C   ILE A  27      15.745  15.613  -4.747  1.00125.42           C
ATOM    118  O   ILE A  27      14.598  16.050  -4.677  1.00125.42           O
ATOM    119  N   PRO A  28      16.733  16.080  -4.038  1.00 82.62           N
ATOM    120  CA  PRO A  28      16.524  17.154  -3.113  1.00 82.62           C
ATOM    121  CD  PRO A  28      17.844  15.237  -3.638  1.00 82.62           C
ATOM    122  CB  PRO A  28      17.723  17.147  -2.158  1.00 82.62           C
ATOM    123  CG  PRO A  28      18.727  16.175  -2.803  1.00 82.62           C
ATOM    124  C   PRO A  28      16.311  18.420  -3.872  1.00 82.62           C
ATOM    125  O   PRO A  28      16.758  18.526  -5.013  1.00 82.62           O
ATOM    126  N   LEU A  29      15.639  19.397  -3.242  1.00 59.53           N
ATOM    127  CA  LEU A  29      15.297  20.615  -3.907  1.00 59.53           C
ATOM    128  CB  LEU A  29      14.593  21.638  -2.998  1.00 59.53           C
ATOM    129  CG  LEU A  29      13.271  21.135  -2.392  1.00 59.53           C
ATOM    130  CD1 LEU A  29      12.618  22.218  -1.519  1.00 59.53           C
ATOM    131  CD2 LEU A  29      12.323  20.578  -3.467  1.00 59.53           C
ATOM    132  C   LEU A  29      16.547  21.271  -4.391  1.00 59.53           C
ATOM    133  O   LEU A  29      17.622  21.118  -3.812  1.00 59.53           O
ATOM    134  N   ASP A  30      16.410  22.002  -5.514  1.00 58.91           N
ATOM    135  CA  ASP A  30      17.468  22.758  -6.116  1.00 58.91           C
ATOM    136  CB  ASP A  30      18.060  23.808  -5.162  1.00 58.91           C
ATOM    137  CG  ASP A  30      16.989  24.863  -4.910  1.00 58.91           C
ATOM    138  OD1 ASP A  30      16.296  25.246  -5.890  1.00 58.91           O
ATOM    139  OD2 ASP A  30      16.850  25.304  -3.738  1.00 58.91           O
ATOM    140  C   ASP A  30      18.571  21.848  -6.556  1.00 58.91           C
ATOM    141  O   ASP A  30      19.702  22.293  -6.740  1.00 58.91           O
ATOM    142  N   GLY A  31      18.268  20.558  -6.789  1.00 26.62           N
ATOM    143  CA  GLY A  31      19.286  19.660  -7.257  1.00 26.62           C
ATOM    144  C   GLY A  31      18.891  19.277  -8.650  1.00 26.62           C
ATOM    145  O   GLY A  31      17.726  19.397  -9.022  1.00 26.62           O
ATOM    146  N   SER A  32      19.861  18.814  -9.465  1.00 72.52           N
ATOM    147  CA  SER A  32      19.568  18.472 -10.832  1.00 72.52           C
ATOM    148  CB  SER A  32      20.784  18.595 -11.763  1.00 72.52           C
ATOM    149  OG  SER A  32      20.417  18.245 -13.089  1.00 72.52           O
ATOM    150  C   SER A  32      19.062  17.063 -10.939  1.00 72.52           C
ATOM    151  O   SER A  32      19.375  16.207 -10.113  1.00 72.52           O
ATOM    152  N   VAL A  33      18.245  16.801 -11.986  1.00107.09           N
ATOM    153  CA  VAL A  33      17.722  15.488 -12.257  1.00107.09           C
ATOM    154  CB  VAL A  33      16.392  15.237 -11.601  1.00107.09           C
ATOM    155  CG1 VAL A  33      15.368  16.242 -12.154  1.00107.09           C
ATOM    156  CG2 VAL A  33      16.003  13.765 -11.816  1.00107.09           C
ATOM    157  C   VAL A  33      17.531  15.392 -13.736  1.00107.09           C
ATOM    158  O   VAL A  33      17.130  16.361 -14.376  1.00107.09           O
ATOM    159  N   LYS A  34      17.815  14.211 -14.319  1.00 88.56           N
ATOM    160  CA  LYS A  34      17.712  14.043 -15.741  1.00 88.56           C
ATOM    161  CB  LYS A  34      19.080  13.694 -16.347  1.00 88.56           C
ATOM    162  CG  LYS A  34      19.218  13.887 -17.850  1.00 88.56           C
ATOM    163  CD  LYS A  34      20.683  13.888 -18.289  1.00 88.56           C
ATOM    164  CE  LYS A  34      20.905  14.214 -19.764  1.00 88.56           C
ATOM    165  NZ  LYS A  34      22.344  14.449 -20.005  1.00 88.56           N
ATOM    166  C   LYS A  34      16.807  12.881 -15.964  1.00 88.56           C
ATOM    167  O   LYS A  34      17.015  11.800 -15.417  1.00 88.56           O
ATOM    168  N   ILE A  35      15.755  13.075 -16.774  1.00177.04           N
ATOM    169  CA  ILE A  35      14.885  11.975 -17.004  1.00177.04           C
ATOM    170  CB  ILE A  35      13.499  12.262 -16.551  1.00177.04           C
ATOM    171  CG2 ILE A  35      13.674  12.509 -15.045  1.00177.04           C
ATOM    172  CG1 ILE A  35      12.924  13.514 -17.214  1.00177.04           C
ATOM    173  CD1 ILE A  35      13.369  14.762 -16.456  1.00177.04           C
ATOM    174  C   ILE A  35      14.957  11.629 -18.443  1.00177.04           C
ATOM    175  O   ILE A  35      14.797  12.481 -19.313  1.00177.04           O
ATOM    176  N   GLN A  36      15.247  10.345 -18.734  1.00111.94           N
ATOM    177  CA  GLN A  36      15.255   9.974 -20.112  1.00111.94           C
ATOM    178  CB  GLN A  36      16.631   9.874 -20.785  1.00111.94           C
ATOM    179  CG  GLN A  36      17.164  11.225 -21.275  1.00111.94           C
ATOM    180  CD  GLN A  36      17.636  12.055 -20.095  1.00111.94           C
ATOM    181  OE1 GLN A  36      17.652  11.600 -18.954  1.00111.94           O
ATOM    182  NE2 GLN A  36      18.039  13.320 -20.390  1.00111.94           N
ATOM    183  C   GLN A  36      14.511   8.701 -20.346  1.00111.94           C
ATOM    184  O   GLN A  36      14.572   7.743 -19.573  1.00111.94           O
ATOM    185  N   CYS A  37      13.761   8.689 -21.466  1.00 58.21           N
ATOM    186  CA  CYS A  37      13.007   7.527 -21.840  1.00 58.21           C
ATOM    187  CB  CYS A  37      11.596   7.822 -22.388  1.00 58.21           C
ATOM    188  SG  CYS A  37      10.581   6.348 -22.697  1.00 58.21           S
ATOM    189  C   CYS A  37      13.776   6.843 -22.928  1.00 58.21           C
ATOM    190  O   CYS A  37      14.322   7.494 -23.817  1.00 58.21           O
ATOM    191  N   GLN A  38      13.859   5.497 -22.872  1.00 56.08           N
ATOM    192  CA  GLN A  38      14.607   4.795 -23.875  1.00 56.08           C
ATOM    193  CB  GLN A  38      15.885   4.135 -23.333  1.00 56.08           C
ATOM    194  CG  GLN A  38      16.684   3.390 -24.402  1.00 56.08           C
ATOM    195  CD  GLN A  38      17.241   4.421 -25.370  1.00 56.08           C
ATOM    196  OE1 GLN A  38      17.967   5.330 -24.972  1.00 56.08           O
ATOM    197  NE2 GLN A  38      16.889   4.284 -26.677  1.00 56.08           N
ATOM    198  C   GLN A  38      13.773   3.701 -24.461  1.00 56.08           C
ATOM    199  O   GLN A  38      13.136   2.928 -23.749  1.00 56.08           O
ATOM    200  N   ALA A  39      13.804   3.596 -25.803  1.00 55.46           N
ATOM    201  CA  ALA A  39      13.050   2.639 -26.561  1.00 55.46           C
ATOM    202  CB  ALA A  39      12.073   3.311 -27.533  1.00 55.46           C
ATOM    203  C   ALA A  39      14.024   1.915 -27.437  1.00 55.46           C
ATOM    204  O   ALA A  39      15.188   2.296 -27.542  1.00 55.46           O
ATOM    205  N   ILE A  40      13.555   0.820 -28.064  1.00108.96           N
ATOM    206  CA  ILE A  40      14.323   0.046 -28.997  1.00108.96           C
ATOM    207  CB  ILE A  40      13.663  -1.246 -29.392  1.00108.96           C
ATOM    208  CG2 ILE A  40      12.378  -0.912 -30.171  1.00108.96           C
ATOM    209  CG1 ILE A  40      14.647  -2.146 -30.159  1.00108.96           C
ATOM    210  CD1 ILE A  40      14.161  -3.586 -30.321  1.00108.96           C
ATOM    211  C   ILE A  40      14.492   0.889 -30.223  1.00108.96           C
ATOM    212  O   ILE A  40      13.730   1.824 -30.450  1.00108.96           O
ATOM    213  N   ARG A  41      15.537   0.616 -31.028  1.00199.77           N
ATOM    214  CA  ARG A  41      15.775   1.424 -32.188  1.00199.77           C
ATOM    215  CB  ARG A  41      16.958   0.961 -33.057  1.00199.77           C
ATOM    216  CG  ARG A  41      16.837  -0.473 -33.571  1.00199.77           C
ATOM    217  CD  ARG A  41      17.876  -1.412 -32.962  1.00199.77           C
ATOM    218  NE  ARG A  41      19.213  -0.866 -33.333  1.00199.77           N
ATOM    219  CZ  ARG A  41      20.336  -1.608 -33.114  1.00199.77           C
ATOM    220  NH1 ARG A  41      20.228  -2.848 -32.556  1.00199.77           N
ATOM    221  NH2 ARG A  41      21.564  -1.115 -33.453  1.00199.77           N
ATOM    222  C   ARG A  41      14.544   1.439 -33.040  1.00199.77           C
ATOM    223  O   ARG A  41      13.647   0.613 -32.880  1.00199.77           O
ATOM    224  N   GLU A  42      14.509   2.392 -33.995  1.00260.98           N
ATOM    225  CA  GLU A  42      13.418   2.642 -34.899  1.00260.98           C
ATOM    226  CB  GLU A  42      12.963   1.385 -35.661  1.00260.98           C
ATOM    227  CG  GLU A  42      12.018   1.685 -36.827  1.00260.98           C
ATOM    228  CD  GLU A  42      11.761   0.381 -37.575  1.00260.98           C
ATOM    229  OE1 GLU A  42      11.484  -0.643 -36.895  1.00260.98           O
ATOM    230  OE2 GLU A  42      11.840   0.391 -38.833  1.00260.98           O
ATOM    231  C   GLU A  42      12.234   3.260 -34.221  1.00260.98           C
ATOM    232  O   GLU A  42      11.090   2.968 -34.569  1.00260.98           O
ATOM    233  N   ALA A  43      12.486   4.158 -33.245  1.00 84.70           N
ATOM    234  CA  ALA A  43      11.424   4.890 -32.618  1.00 84.70           C
ATOM    235  CB  ALA A  43      11.792   5.397 -31.212  1.00 84.70           C
ATOM    236  C   ALA A  43      11.174   6.093 -33.474  1.00 84.70           C
ATOM    237  O   ALA A  43      12.092   6.858 -33.768  1.00 84.70           O
ATOM    238  N   TYR A  44       9.934   6.246 -33.977  1.00109.85           N
ATOM    239  CA  TYR A  44       9.609   7.412 -34.744  1.00109.85           C
ATOM    240  CB  TYR A  44       8.280   7.296 -35.512  1.00109.85           C
ATOM    241  CG  TYR A  44       8.487   6.353 -36.645  1.00109.85           C
ATOM    242  CD1 TYR A  44       8.334   4.995 -36.481  1.00109.85           C
ATOM    243  CD2 TYR A  44       8.840   6.840 -37.883  1.00109.85           C
ATOM    244  CE1 TYR A  44       8.533   4.138 -37.538  1.00109.85           C
ATOM    245  CE2 TYR A  44       9.039   5.988 -38.942  1.00109.85           C
ATOM    246  CZ  TYR A  44       8.885   4.635 -38.771  1.00109.85           C
ATOM    247  OH  TYR A  44       9.091   3.762 -39.860  1.00109.85           O
ATOM    248  C   TYR A  44       9.483   8.590 -33.840  1.00109.85           C
ATOM    249  O   TYR A  44      10.047   9.649 -34.106  1.00109.85           O
ATOM    250  N   LEU A  45       8.736   8.432 -32.728  1.00140.14           N
ATOM    251  CA  LEU A  45       8.499   9.584 -31.912  1.00140.14           C
ATOM    252  CB  LEU A  45       7.215  10.311 -32.361  1.00140.14           C
ATOM    253  CG  LEU A  45       7.003  11.727 -31.792  1.00140.14           C
ATOM    254  CD1 LEU A  45       6.572  11.701 -30.326  1.00140.14           C
ATOM    255  CD2 LEU A  45       8.235  12.619 -32.040  1.00140.14           C
ATOM    256  C   LEU A  45       8.381   9.132 -30.488  1.00140.14           C
ATOM    257  O   LEU A  45       7.933   8.022 -30.209  1.00140.14           O
ATOM    258  N   THR A  46       8.813   9.980 -29.535  1.00136.29           N
ATOM    259  CA  THR A  46       8.727   9.588 -28.162  1.00136.29           C
ATOM    260  CB  THR A  46      10.048   9.513 -27.495  1.00136.29           C
ATOM    261  OG1 THR A  46       9.942   8.908 -26.215  1.00136.29           O
ATOM    262  CG2 THR A  46      10.507  10.959 -27.365  1.00136.29           C
ATOM    263  C   THR A  46       7.949  10.637 -27.455  1.00136.29           C
ATOM    264  O   THR A  46       7.866  11.772 -27.919  1.00136.29           O
ATOM    265  N   GLN A  47       7.329  10.278 -26.317  1.00112.32           N
ATOM    266  CA  GLN A  47       6.560  11.253 -25.609  1.00112.32           C
ATOM    267  CB  GLN A  47       5.046  11.125 -25.850  1.00112.32           C
ATOM    268  CG  GLN A  47       4.601  11.431 -27.281  1.00112.32           C
ATOM    269  CD  GLN A  47       3.088  11.242 -27.349  1.00112.32           C
ATOM    270  OE1 GLN A  47       2.446  11.614 -28.329  1.00112.32           O
ATOM    271  NE2 GLN A  47       2.494  10.646 -26.279  1.00112.32           N
ATOM    272  C   GLN A  47       6.761  11.052 -24.134  1.00112.32           C
ATOM    273  O   GLN A  47       6.515   9.973 -23.595  1.00112.32           O
ATOM    274  N   LEU A  48       7.212  12.128 -23.461  1.00107.82           N
ATOM    275  CA  LEU A  48       7.414  12.257 -22.045  1.00107.82           C
ATOM    276  CB  LEU A  48       8.542  13.257 -21.743  1.00107.82           C
ATOM    277  CG  LEU A  48       8.477  13.826 -20.322  1.00107.82           C
ATOM    278  CD1 LEU A  48       8.444  12.707 -19.293  1.00107.82           C
ATOM    279  CD2 LEU A  48       9.587  14.853 -20.066  1.00107.82           C
ATOM    280  C   LEU A  48       6.200  12.933 -21.499  1.00107.82           C
ATOM    281  O   LEU A  48       5.734  13.909 -22.082  1.00107.82           O
ATOM    282  N   MET A  49       5.656  12.454 -20.362  1.00 68.15           N
ATOM    283  CA  MET A  49       4.471  13.108 -19.868  1.00 68.15           C
ATOM    284  CB  MET A  49       3.174  12.357 -20.212  1.00 68.15           C
ATOM    285  CG  MET A  49       1.925  13.052 -19.669  1.00 68.15           C
ATOM    286  SD  MET A  49       0.465  11.978 -19.532  1.00 68.15           S
ATOM    287  CE  MET A  49       0.233  11.782 -21.321  1.00 68.15           C
ATOM    288  C   MET A  49       4.485  13.169 -18.371  1.00 68.15           C
ATOM    289  O   MET A  49       4.930  12.243 -17.695  1.00 68.15           O
ATOM    290  N   ILE A  50       3.966  14.282 -17.816  1.00110.08           N
ATOM    291  CA  ILE A  50       3.794  14.411 -16.401  1.00110.08           C
ATOM    292  CB  ILE A  50       4.209  15.751 -15.857  1.00110.08           C
ATOM    293  CG2 ILE A  50       3.357  16.857 -16.500  1.00110.08           C
ATOM    294  CG1 ILE A  50       4.179  15.730 -14.323  1.00110.08           C
ATOM    295  CD1 ILE A  50       4.909  16.913 -13.692  1.00110.08           C
ATOM    296  C   ILE A  50       2.325  14.190 -16.169  1.00110.08           C
ATOM    297  O   ILE A  50       1.465  14.890 -16.705  1.00110.08           O
ATOM    298  N   ILE A  51       2.014  13.172 -15.350  1.00103.13           N
ATOM    299  CA  ILE A  51       0.667  12.720 -15.129  1.00103.13           C
ATOM    300  CB  ILE A  51       0.621  11.560 -14.180  1.00103.13           C
ATOM    301  CG2 ILE A  51       1.298  11.994 -12.870  1.00103.13           C
ATOM    302  CG1 ILE A  51      -0.823  11.065 -14.004  1.00103.13           C
ATOM    303  CD1 ILE A  51      -0.940   9.736 -13.260  1.00103.13           C
ATOM    304  C   ILE A  51      -0.216  13.779 -14.540  1.00103.13           C
ATOM    305  O   ILE A  51      -1.372  13.903 -14.941  1.00103.13           O
ATOM    306  N   LYS A  52       0.284  14.569 -13.572  1.00120.72           N
ATOM    307  CA  LYS A  52      -0.569  15.503 -12.885  1.00120.72           C
ATOM    308  CB  LYS A  52       0.189  16.304 -11.813  1.00120.72           C
ATOM    309  CG  LYS A  52       1.428  17.029 -12.338  1.00120.72           C
ATOM    310  CD  LYS A  52       2.038  17.997 -11.321  1.00120.72           C
ATOM    311  CE  LYS A  52       3.410  18.540 -11.732  1.00120.72           C
ATOM    312  NZ  LYS A  52       3.269  19.516 -12.835  1.00120.72           N
ATOM    313  C   LYS A  52      -1.170  16.448 -13.867  1.00120.72           C
ATOM    314  O   LYS A  52      -2.377  16.689 -13.857  1.00120.72           O
ATOM    315  N   ASN A  53      -0.347  16.991 -14.774  1.00175.54           N
ATOM    316  CA  ASN A  53      -0.909  17.844 -15.769  1.00175.54           C
ATOM    317  CB  ASN A  53       0.054  18.929 -16.290  1.00175.54           C
ATOM    318  CG  ASN A  53       0.238  19.975 -15.197  1.00175.54           C
ATOM    319  OD1 ASN A  53       1.260  20.657 -15.129  1.00175.54           O
ATOM    320  ND2 ASN A  53      -0.787  20.110 -14.312  1.00175.54           N
ATOM    321  C   ASN A  53      -1.181  16.906 -16.882  1.00175.54           C
ATOM    322  O   ASN A  53      -1.476  15.735 -16.672  1.00175.54           O
ATOM    323  N   SER A  54      -1.215  17.389 -18.109  1.00132.85           N
ATOM    324  CA  SER A  54      -1.309  16.438 -19.163  1.00132.85           C
ATOM    325  CB  SER A  54      -2.720  16.337 -19.760  1.00132.85           C
ATOM    326  OG  SER A  54      -3.642  15.901 -18.772  1.00132.85           O
ATOM    327  C   SER A  54      -0.445  17.062 -20.178  1.00132.85           C
ATOM    328  O   SER A  54      -0.814  17.218 -21.341  1.00132.85           O
ATOM    329  N   THR A  55       0.762  17.430 -19.725  1.00 50.31           N
ATOM    330  CA  THR A  55       1.660  18.120 -20.587  1.00 50.31           C
ATOM    331  CB  THR A  55       2.328  19.287 -19.927  1.00 50.31           C
ATOM    332  OG1 THR A  55       1.355  20.207 -19.455  1.00 50.31           O
ATOM    333  CG2 THR A  55       3.243  19.970 -20.956  1.00 50.31           C
ATOM    334  C   THR A  55       2.713  17.141 -20.948  1.00 50.31           C
ATOM    335  O   THR A  55       3.298  16.497 -20.081  1.00 50.31           O
ATOM    336  N   TYR A  56       2.972  16.998 -22.258  1.00 51.33           N
ATOM    337  CA  TYR A  56       3.940  16.034 -22.688  1.00 51.33           C
ATOM    338  CB  TYR A  56       3.339  14.848 -23.471  1.00 51.33           C
ATOM    339  CG  TYR A  56       2.787  15.355 -24.762  1.00 51.33           C
ATOM    340  CD1 TYR A  56       3.577  15.422 -25.887  1.00 51.33           C
ATOM    341  CD2 TYR A  56       1.478  15.767 -24.847  1.00 51.33           C
ATOM    342  CE1 TYR A  56       3.070  15.890 -27.077  1.00 51.33           C
ATOM    343  CE2 TYR A  56       0.965  16.236 -26.033  1.00 51.33           C
ATOM    344  CZ  TYR A  56       1.760  16.298 -27.151  1.00 51.33           C
ATOM    345  OH  TYR A  56       1.230  16.780 -28.367  1.00 51.33           O
ATOM    346  C   TYR A  56       4.907  16.719 -23.599  1.00 51.33           C
ATOM    347  O   TYR A  56       4.628  17.796 -24.126  1.00 51.33           O
ATOM    348  N   ARG A  57       6.092  16.103 -23.778  1.00188.88           N
ATOM    349  CA  ARG A  57       7.116  16.642 -24.623  1.00188.88           C
ATOM    350  CB  ARG A  57       8.410  16.972 -23.861  1.00188.88           C
ATOM    351  CG  ARG A  57       8.211  18.038 -22.780  1.00188.88           C
ATOM    352  CD  ARG A  57       8.050  19.457 -23.331  1.00188.88           C
ATOM    353  NE  ARG A  57       9.345  19.851 -23.954  1.00188.88           N
ATOM    354  CZ  ARG A  57       9.591  21.162 -24.250  1.00188.88           C
ATOM    355  NH1 ARG A  57       8.650  22.113 -23.978  1.00188.88           N
ATOM    356  NH2 ARG A  57      10.783  21.524 -24.809  1.00188.88           N
ATOM    357  C   ARG A  57       7.453  15.596 -25.644  1.00188.88           C
ATOM    358  O   ARG A  57       7.261  14.402 -25.425  1.00188.88           O
ATOM    359  N   GLU A  58       7.935  16.061 -26.810  1.00 77.12           N
ATOM    360  CA  GLU A  58       8.288  15.312 -27.987  1.00 77.12           C
ATOM    361  CB  GLU A  58       8.501  16.251 -29.188  1.00 77.12           C
ATOM    362  CG  GLU A  58       7.242  17.027 -29.583  1.00 77.12           C
ATOM    363  CD  GLU A  58       7.654  18.210 -30.450  1.00 77.12           C
ATOM    364  OE1 GLU A  58       8.259  19.169 -29.899  1.00 77.12           O
ATOM    365  OE2 GLU A  58       7.364  18.168 -31.677  1.00 77.12           O
ATOM    366  C   GLU A  58       9.551  14.518 -27.829  1.00 77.12           C
ATOM    367  O   GLU A  58       9.703  13.488 -28.482  1.00 77.12           O
ATOM    368  N   ILE A  59      10.513  14.960 -26.992  1.00127.79           N
ATOM    369  CA  ILE A  59      11.779  14.272 -27.013  1.00127.79           C
ATOM    370  CB  ILE A  59      12.973  15.181 -27.100  1.00127.79           C
ATOM    371  CG2 ILE A  59      12.938  15.892 -28.461  1.00127.79           C
ATOM    372  CG1 ILE A  59      13.020  16.134 -25.904  1.00127.79           C
ATOM    373  CD1 ILE A  59      14.355  16.862 -25.762  1.00127.79           C
ATOM    374  C   ILE A  59      11.930  13.336 -25.852  1.00127.79           C
ATOM    375  O   ILE A  59      11.242  13.439 -24.843  1.00127.79           O
ATOM    376  N   GLY A  60      12.651  12.226 -26.107  1.00116.81           N
ATOM    377  CA  GLY A  60      12.978  11.200 -25.153  1.00116.81           C
ATOM    378  C   GLY A  60      14.220  11.467 -24.378  1.00116.81           C
ATOM    379  O   GLY A  60      14.307  11.128 -23.198  1.00116.81           O
ATOM    380  N   ARG A  61      15.233  12.005 -25.093  1.00243.18           N
ATOM    381  CA  ARG A  61      16.573  12.228 -24.625  1.00243.18           C
ATOM    382  CB  ARG A  61      16.701  13.279 -23.512  1.00243.18           C
ATOM    383  CG  ARG A  61      16.197  14.649 -23.977  1.00243.18           C
ATOM    384  CD  ARG A  61      16.736  15.829 -23.171  1.00243.18           C
ATOM    385  NE  ARG A  61      17.579  16.624 -24.106  1.00243.18           N
ATOM    386  CZ  ARG A  61      18.781  17.126 -23.704  1.00243.18           C
ATOM    387  NH1 ARG A  61      19.239  16.870 -22.444  1.00243.18           N
ATOM    388  NH2 ARG A  61      19.523  17.876 -24.569  1.00243.18           N
ATOM    389  C   ARG A  61      17.168  10.917 -24.210  1.00243.18           C
ATOM    390  O   ARG A  61      16.453   9.953 -23.942  1.00243.18           O
ATOM    391  N   ARG A  62      18.514  10.824 -24.176  1.00262.23           N
ATOM    392  CA  ARG A  62      19.091   9.556 -23.826  1.00262.23           C
ATOM    393  CB  ARG A  62      20.225   9.076 -24.754  1.00262.23           C
ATOM    394  CG  ARG A  62      19.797   8.776 -26.192  1.00262.23           C
ATOM    395  CD  ARG A  62      20.519   7.568 -26.799  1.00262.23           C
ATOM    396  NE  ARG A  62      21.987   7.762 -26.625  1.00262.23           N
ATOM    397  CZ  ARG A  62      22.756   8.213 -27.658  1.00262.23           C
ATOM    398  NH1 ARG A  62      22.182   8.505 -28.860  1.00262.23           N
ATOM    399  NH2 ARG A  62      24.103   8.355 -27.491  1.00262.23           N
ATOM    400  C   ARG A  62      19.693   9.648 -22.460  1.00262.23           C
ATOM    401  O   ARG A  62      20.414  10.593 -22.144  1.00262.23           O
ATOM    402  N   LEU A  63      19.377   8.657 -21.602  1.00310.48           N
ATOM    403  CA  LEU A  63      19.935   8.568 -20.283  1.00310.48           C
ATOM    404  CB  LEU A  63      18.999   9.161 -19.205  1.00310.48           C
ATOM    405  CG  LEU A  63      19.577   9.424 -17.792  1.00310.48           C
ATOM    406  CD1 LEU A  63      18.490  10.007 -16.876  1.00310.48           C
ATOM    407  CD2 LEU A  63      20.243   8.202 -17.145  1.00310.48           C
ATOM    408  C   LEU A  63      20.069   7.097 -20.045  1.00310.48           C
ATOM    409  O   LEU A  63      19.244   6.315 -20.514  1.00310.48           O
ATOM    410  N   LYS A  64      21.123   6.668 -19.328  1.00245.82           N
ATOM    411  CA  LYS A  64      21.269   5.267 -19.073  1.00245.82           C
ATOM    412  CB  LYS A  64      22.555   4.890 -18.314  1.00245.82           C
ATOM    413  CG  LYS A  64      23.806   5.005 -19.185  1.00245.82           C
ATOM    414  CD  LYS A  64      25.122   4.937 -18.411  1.00245.82           C
ATOM    415  CE  LYS A  64      26.354   4.933 -19.318  1.00245.82           C
ATOM    416  NZ  LYS A  64      26.387   6.171 -20.129  1.00245.82           N
ATOM    417  C   LYS A  64      20.085   4.828 -18.272  1.00245.82           C
ATOM    418  O   LYS A  64      19.444   5.623 -17.587  1.00245.82           O
ATOM    419  N   PHE A  65      19.747   3.530 -18.368  1.00325.27           N
ATOM    420  CA  PHE A  65      18.573   2.998 -17.738  1.00325.27           C
ATOM    421  CB  PHE A  65      18.215   1.595 -18.253  1.00325.27           C
ATOM    422  CG  PHE A  65      19.356   0.726 -17.859  1.00325.27           C
ATOM    423  CD1 PHE A  65      20.545   0.789 -18.548  1.00325.27           C
ATOM    424  CD2 PHE A  65      19.238  -0.150 -16.805  1.00325.27           C
ATOM    425  CE1 PHE A  65      21.605  -0.008 -18.186  1.00325.27           C
ATOM    426  CE2 PHE A  65      20.295  -0.949 -16.442  1.00325.27           C
ATOM    427  CZ  PHE A  65      21.480  -0.880 -17.132  1.00325.27           C
ATOM    428  C   PHE A  65      18.765   2.895 -16.258  1.00325.27           C
ATOM    429  O   PHE A  65      19.859   2.626 -15.765  1.00325.27           O
ATOM    430  N   TRP A  66      17.664   3.147 -15.520  1.00278.26           N
ATOM    431  CA  TRP A  66      17.593   3.017 -14.092  1.00278.26           C
ATOM    432  CB  TRP A  66      18.228   4.148 -13.263  1.00278.26           C
ATOM    433  CG  TRP A  66      19.724   4.017 -13.103  1.00278.26           C
ATOM    434  CD2 TRP A  66      20.702   4.682 -13.915  1.00278.26           C
ATOM    435  CD1 TRP A  66      20.417   3.293 -12.177  1.00278.26           C
ATOM    436  NE1 TRP A  66      21.769   3.454 -12.368  1.00278.26           N
ATOM    437  CE2 TRP A  66      21.957   4.308 -13.434  1.00278.26           C
ATOM    438  CE3 TRP A  66      20.564   5.533 -14.973  1.00278.26           C
ATOM    439  CZ2 TRP A  66      23.101   4.784 -14.009  1.00278.26           C
ATOM    440  CZ3 TRP A  66      21.718   6.009 -15.553  1.00278.26           C
ATOM    441  CH2 TRP A  66      22.959   5.640 -15.079  1.00278.26           C
ATOM    442  C   TRP A  66      16.153   2.920 -13.710  1.00278.26           C
ATOM    443  O   TRP A  66      15.304   2.560 -14.525  1.00278.26           O
ATOM    444  N   ASN A  67      15.847   3.238 -12.437  1.00186.42           N
ATOM    445  CA  ASN A  67      14.508   3.116 -11.940  1.00186.42           C
ATOM    446  CB  ASN A  67      14.343   3.485 -10.456  1.00186.42           C
ATOM    447  CG  ASN A  67      14.926   2.347  -9.630  1.00186.42           C
ATOM    448  OD1 ASN A  67      15.648   1.499 -10.148  1.00186.42           O
ATOM    449  ND2 ASN A  67      14.590   2.315  -8.312  1.00186.42           N
ATOM    450  C   ASN A  67      13.600   3.995 -12.731  1.00186.42           C
ATOM    451  O   ASN A  67      14.035   4.852 -13.499  1.00186.42           O
ATOM    452  N   GLU A  68      12.287   3.754 -12.557  1.00236.29           N
ATOM    453  CA  GLU A  68      11.233   4.415 -13.266  1.00236.29           C
ATOM    454  CB  GLU A  68       9.847   4.030 -12.715  1.00236.29           C
ATOM    455  CG  GLU A  68       9.477   2.555 -12.881  1.00236.29           C
ATOM    456  CD  GLU A  68       8.426   2.244 -11.820  1.00236.29           C
ATOM    457  OE1 GLU A  68       8.490   2.884 -10.737  1.00236.29           O
ATOM    458  OE2 GLU A  68       7.560   1.361 -12.061  1.00236.29           O
ATOM    459  C   GLU A  68      11.376   5.891 -13.072  1.00236.29           C
ATOM    460  O   GLU A  68      11.503   6.373 -11.948  1.00236.29           O
ATOM    461  N   THR A  69      11.373   6.643 -14.194  1.00238.79           N
ATOM    462  CA  THR A  69      11.428   8.070 -14.178  1.00238.79           C
ATOM    463  CB  THR A  69      12.756   8.675 -13.891  1.00238.79           C
ATOM    464  OG1 THR A  69      13.257   8.104 -12.691  1.00238.79           O
ATOM    465  CG2 THR A  69      12.567  10.180 -13.642  1.00238.79           C
ATOM    466  C   THR A  69      10.768   8.573 -15.432  1.00238.79           C
ATOM    467  O   THR A  69       9.743   8.016 -15.816  1.00238.79           O
ATOM    468  N   ASP A  70      11.230   9.678 -16.051  1.00262.61           N
ATOM    469  CA  ASP A  70      10.548  10.138 -17.228  1.00262.61           C
ATOM    470  CB  ASP A  70       9.608  11.329 -16.994  1.00262.61           C
ATOM    471  CG  ASP A  70      10.303  12.509 -16.357  1.00262.61           C
ATOM    472  OD1 ASP A  70      10.960  12.290 -15.309  1.00262.61           O
ATOM    473  OD2 ASP A  70      10.191  13.641 -16.900  1.00262.61           O
ATOM    474  C   ASP A  70      11.538  10.416 -18.312  1.00262.61           C
ATOM    475  O   ASP A  70      12.714  10.143 -18.122  1.00262.61           O
ATOM    476  N   PRO A  71      11.083  10.825 -19.477  1.00115.13           N
ATOM    477  CA  PRO A  71      11.980  11.172 -20.560  1.00115.13           C
ATOM    478  CD  PRO A  71       9.907  10.160 -20.001  1.00115.13           C
ATOM    479  CB  PRO A  71      11.313  10.769 -21.863  1.00115.13           C
ATOM    480  CG  PRO A  71       9.853  10.555 -21.482  1.00115.13           C
ATOM    481  C   PRO A  71      12.386  12.605 -20.620  1.00115.13           C
ATOM    482  O   PRO A  71      11.887  13.385 -19.816  1.00115.13           O
ATOM    483  N   GLU A  72      13.219  12.897 -21.658  1.00212.23           N
ATOM    484  CA  GLU A  72      13.949  14.029 -22.183  1.00212.23           C
ATOM    485  CB  GLU A  72      13.207  14.647 -23.368  1.00212.23           C
ATOM    486  CG  GLU A  72      11.840  15.225 -22.911  1.00212.23           C
ATOM    487  CD  GLU A  72      11.765  16.750 -22.907  1.00212.23           C
ATOM    488  OE1 GLU A  72      12.667  17.398 -23.499  1.00212.23           O
ATOM    489  OE2 GLU A  72      10.803  17.285 -22.294  1.00212.23           O
ATOM    490  C   GLU A  72      13.970  15.195 -21.296  1.00212.23           C
ATOM    491  O   GLU A  72      14.192  16.302 -21.779  1.00212.23           O
ATOM    492  N   PHE A  73      13.851  15.040 -19.988  1.00 85.67           N
ATOM    493  CA  PHE A  73      13.707  16.325 -19.432  1.00 85.67           C
ATOM    494  CB  PHE A  73      12.413  16.505 -18.619  1.00 85.67           C
ATOM    495  CG  PHE A  73      12.144  17.967 -18.547  1.00 85.67           C
ATOM    496  CD1 PHE A  73      11.495  18.590 -19.588  1.00 85.67           C
ATOM    497  CD2 PHE A  73      12.530  18.718 -17.462  1.00 85.67           C
ATOM    498  CE1 PHE A  73      11.233  19.938 -19.552  1.00 85.67           C
ATOM    499  CE2 PHE A  73      12.272  20.068 -17.419  1.00 85.67           C
ATOM    500  CZ  PHE A  73      11.622  20.681 -18.464  1.00 85.67           C
ATOM    501  C   PHE A  73      14.894  16.553 -18.579  1.00 85.67           C
ATOM    502  O   PHE A  73      15.448  15.631 -17.986  1.00 85.67           O
ATOM    503  N   VAL A  74      15.384  17.796 -18.569  1.00101.63           N
ATOM    504  CA  VAL A  74      16.468  18.050 -17.685  1.00101.63           C
ATOM    505  CB  VAL A  74      17.705  18.580 -18.361  1.00101.63           C
ATOM    506  CG1 VAL A  74      18.247  17.486 -19.299  1.00101.63           C
ATOM    507  CG2 VAL A  74      17.382  19.903 -19.081  1.00101.63           C
ATOM    508  C   VAL A  74      15.969  19.075 -16.728  1.00101.63           C
ATOM    509  O   VAL A  74      15.481  20.132 -17.125  1.00101.63           O
ATOM    510  N   ILE A  75      16.039  18.762 -15.423  1.00 94.14           N
ATOM    511  CA  ILE A  75      15.615  19.721 -14.451  1.00 94.14           C
ATOM    512  CB  ILE A  75      14.685  19.171 -13.395  1.00 94.14           C
ATOM    513  CG2 ILE A  75      14.504  20.257 -12.324  1.00 94.14           C
ATOM    514  CG1 ILE A  75      13.345  18.702 -13.994  1.00 94.14           C
ATOM    515  CD1 ILE A  75      13.424  17.392 -14.774  1.00 94.14           C
ATOM    516  C   ILE A  75      16.861  20.159 -13.752  1.00 94.14           C
ATOM    517  O   ILE A  75      17.457  19.403 -12.987  1.00 94.14           O
ATOM    518  N   ASP A  76      17.291  21.406 -14.014  1.00 88.45           N
ATOM    519  CA  ASP A  76      18.502  21.909 -13.436  1.00 88.45           C
ATOM    520  CB  ASP A  76      18.880  23.301 -13.981  1.00 88.45           C
ATOM    521  CG  ASP A  76      17.771  24.298 -13.648  1.00 88.45           C
ATOM    522  OD1 ASP A  76      16.580  23.893 -13.613  1.00 88.45           O
ATOM    523  OD2 ASP A  76      18.107  25.492 -13.424  1.00 88.45           O
ATOM    524  C   ASP A  76      18.367  21.993 -11.945  1.00 88.45           C
ATOM    525  O   ASP A  76      19.237  21.521 -11.216  1.00 88.45           O
ATOM    526  N   HIS A  77      17.263  22.584 -11.447  1.00113.24           N
ATOM    527  CA  HIS A  77      17.080  22.695 -10.029  1.00113.24           C
ATOM    528  ND1 HIS A  77      18.527  25.780 -10.761  1.00113.24           N
ATOM    529  CG  HIS A  77      18.293  24.921  -9.709  1.00113.24           C
ATOM    530  CB  HIS A  77      17.020  24.146  -9.519  1.00113.24           C
ATOM    531  NE2 HIS A  77      20.348  25.824  -9.486  1.00113.24           N
ATOM    532  CD2 HIS A  77      19.415  24.959  -8.942  1.00113.24           C
ATOM    533  CE1 HIS A  77      19.770  26.292 -10.577  1.00113.24           C
ATOM    534  C   HIS A  77      15.744  22.097  -9.735  1.00113.24           C
ATOM    535  O   HIS A  77      14.730  22.561 -10.253  1.00113.24           O
ATOM    536  N   MET A  78      15.702  21.064  -8.872  1.00 77.50           N
ATOM    537  CA  MET A  78      14.451  20.410  -8.633  1.00 77.50           C
ATOM    538  CB  MET A  78      14.587  19.069  -7.897  1.00 77.50           C
ATOM    539  CG  MET A  78      13.263  18.313  -7.831  1.00 77.50           C
ATOM    540  SD  MET A  78      12.573  17.955  -9.475  1.00 77.50           S
ATOM    541  CE  MET A  78      11.963  16.309  -9.022  1.00 77.50           C
ATOM    542  C   MET A  78      13.538  21.313  -7.869  1.00 77.50           C
ATOM    543  O   MET A  78      13.931  21.950  -6.892  1.00 77.50           O
ATOM    544  N   ASP A  79      12.272  21.377  -8.336  1.00 57.49           N
ATOM    545  CA  ASP A  79      11.253  22.222  -7.783  1.00 57.49           C
ATOM    546  CB  ASP A  79      10.589  23.120  -8.843  1.00 57.49           C
ATOM    547  CG  ASP A  79      11.625  24.083  -9.403  1.00 57.49           C
ATOM    548  OD1 ASP A  79      12.218  24.847  -8.597  1.00 57.49           O
ATOM    549  OD2 ASP A  79      11.831  24.075 -10.647  1.00 57.49           O
ATOM    550  C   ASP A  79      10.169  21.326  -7.267  1.00 57.49           C
ATOM    551  O   ASP A  79      10.054  20.174  -7.676  1.00 57.49           O
ATOM    552  N   ALA A  80       9.342  21.848  -6.340  1.00 37.57           N
ATOM    553  CA  ALA A  80       8.263  21.097  -5.760  1.00 37.57           C
ATOM    554  CB  ALA A  80       7.501  21.878  -4.674  1.00 37.57           C
ATOM    555  C   ALA A  80       7.270  20.735  -6.824  1.00 37.57           C
ATOM    556  O   ALA A  80       6.716  19.637  -6.820  1.00 37.57           O
ATOM    557  N   ASN A  81       7.018  21.659  -7.767  1.00 78.26           N
ATOM    558  CA  ASN A  81       6.018  21.488  -8.788  1.00 78.26           C
ATOM    559  CB  ASN A  81       5.857  22.749  -9.656  1.00 78.26           C
ATOM    560  CG  ASN A  81       4.533  22.645 -10.395  1.00 78.26           C
ATOM    561  OD1 ASN A  81       3.784  21.684 -10.229  1.00 78.26           O
ATOM    562  ND2 ASN A  81       4.233  23.670 -11.237  1.00 78.26           N
ATOM    563  C   ASN A  81       6.376  20.341  -9.691  1.00 78.26           C
ATOM    564  O   ASN A  81       5.496  19.654 -10.209  1.00 78.26           O
ATOM    565  N   LYS A  82       7.686  20.147  -9.923  1.00150.11           N
ATOM    566  CA  LYS A  82       8.273  19.150 -10.779  1.00150.11           C
ATOM    567  CB  LYS A  82       9.773  19.392 -11.019  1.00150.11           C
ATOM    568  CG  LYS A  82      10.055  20.583 -11.936  1.00150.11           C
ATOM    569  CD  LYS A  82       9.590  20.365 -13.377  1.00150.11           C
ATOM    570  CE  LYS A  82       8.079  20.184 -13.533  1.00150.11           C
ATOM    571  NZ  LYS A  82       7.742  19.976 -14.959  1.00150.11           N
ATOM    572  C   LYS A  82       8.111  17.765 -10.219  1.00150.11           C
ATOM    573  O   LYS A  82       8.274  16.787 -10.946  1.00150.11           O
ATOM    574  N   ALA A  83       7.886  17.629  -8.899  1.00 49.70           N
ATOM    575  CA  ALA A  83       7.771  16.323  -8.303  1.00 49.70           C
ATOM    576  CB  ALA A  83       7.832  16.335  -6.766  1.00 49.70           C
ATOM    577  C   ALA A  83       6.469  15.689  -8.688  1.00 49.70           C
ATOM    578  O   ALA A  83       5.449  16.362  -8.829  1.00 49.70           O
ATOM    579  N   GLY A  84       6.464  14.348  -8.856  1.00 40.09           N
ATOM    580  CA  GLY A  84       5.228  13.712  -9.217  1.00 40.09           C
ATOM    581  C   GLY A  84       5.504  12.485 -10.038  1.00 40.09           C
ATOM    582  O   GLY A  84       6.622  11.977 -10.068  1.00 40.09           O
ATOM    583  N   ARG A  85       4.466  11.974 -10.738  1.00 57.77           N
ATOM    584  CA  ARG A  85       4.613  10.771 -11.515  1.00 57.77           C
ATOM    585  CB  ARG A  85       3.427   9.805 -11.371  1.00 57.77           C
ATOM    586  CG  ARG A  85       3.326   9.185  -9.979  1.00 57.77           C
ATOM    587  CD  ARG A  85       1.999   8.474  -9.727  1.00 57.77           C
ATOM    588  NE  ARG A  85       0.943   9.523  -9.789  1.00 57.77           N
ATOM    589  CZ  ARG A  85       0.715  10.317  -8.702  1.00 57.77           C
ATOM    590  NH1 ARG A  85       1.455  10.147  -7.568  1.00 57.77           N
ATOM    591  NH2 ARG A  85      -0.237  11.294  -8.759  1.00 57.77           N
ATOM    592  C   ARG A  85       4.729  11.111 -12.970  1.00 57.77           C
ATOM    593  O   ARG A  85       4.076  12.031 -13.463  1.00 57.77           O
ATOM    594  N   TYR A  86       5.598  10.365 -13.690  1.00 76.81           N
ATOM    595  CA  TYR A  86       5.790  10.593 -15.093  1.00 76.81           C
ATOM    596  CB  TYR A  86       7.142  11.218 -15.428  1.00 76.81           C
ATOM    597  CG  TYR A  86       7.286  12.609 -14.904  1.00 76.81           C
ATOM    598  CD1 TYR A  86       7.509  12.844 -13.567  1.00 76.81           C
ATOM    599  CD2 TYR A  86       7.239  13.685 -15.761  1.00 76.81           C
ATOM    600  CE1 TYR A  86       7.662  14.125 -13.091  1.00 76.81           C
ATOM    601  CE2 TYR A  86       7.391  14.969 -15.292  1.00 76.81           C
ATOM    602  CZ  TYR A  86       7.608  15.191 -13.955  1.00 76.81           C
ATOM    603  OH  TYR A  86       7.768  16.504 -13.464  1.00 76.81           O
ATOM    604  C   TYR A  86       5.789   9.268 -15.794  1.00 76.81           C
ATOM    605  O   TYR A  86       6.140   8.240 -15.214  1.00 76.81           O
ATOM    606  N   GLN A  87       5.371   9.273 -17.077  1.00 85.72           N
ATOM    607  CA  GLN A  87       5.386   8.095 -17.895  1.00 85.72           C
ATOM    608  CB  GLN A  87       4.024   7.401 -18.087  1.00 85.72           C
ATOM    609  CG  GLN A  87       3.385   6.862 -16.807  1.00 85.72           C
ATOM    610  CD  GLN A  87       2.310   7.845 -16.362  1.00 85.72           C
ATOM    611  OE1 GLN A  87       2.491   9.062 -16.383  1.00 85.72           O
ATOM    612  NE2 GLN A  87       1.138   7.290 -15.953  1.00 85.72           N
ATOM    613  C   GLN A  87       5.793   8.535 -19.262  1.00 85.72           C
ATOM    614  O   GLN A  87       5.626   9.701 -19.618  1.00 85.72           O
ATOM    615  N   CYS A  88       6.359   7.603 -20.055  1.00 57.20           N
ATOM    616  CA  CYS A  88       6.745   7.901 -21.403  1.00 57.20           C
ATOM    617  CB  CYS A  88       8.264   7.999 -21.604  1.00 57.20           C
ATOM    618  SG  CYS A  88       9.130   6.434 -21.276  1.00 57.20           S
ATOM    619  C   CYS A  88       6.327   6.749 -22.262  1.00 57.20           C
ATOM    620  O   CYS A  88       6.205   5.616 -21.797  1.00 57.20           O
ATOM    621  N   GLN A  89       6.090   7.031 -23.556  1.00 66.86           N
ATOM    622  CA  GLN A  89       5.750   6.002 -24.492  1.00 66.86           C
ATOM    623  CB  GLN A  89       4.240   5.776 -24.656  1.00 66.86           C
ATOM    624  CG  GLN A  89       3.584   5.233 -23.385  1.00 66.86           C
ATOM    625  CD  GLN A  89       2.100   5.047 -23.659  1.00 66.86           C
ATOM    626  OE1 GLN A  89       1.283   5.098 -22.739  1.00 66.86           O
ATOM    627  NE2 GLN A  89       1.739   4.826 -24.950  1.00 66.86           N
ATOM    628  C   GLN A  89       6.306   6.442 -25.804  1.00 66.86           C
ATOM    629  O   GLN A  89       6.737   7.583 -25.947  1.00 66.86           O
ATOM    630  N   TYR A  90       6.376   5.528 -26.790  1.00176.19           N
ATOM    631  CA  TYR A  90       6.852   5.959 -28.068  1.00176.19           C
ATOM    632  CB  TYR A  90       8.370   5.810 -28.283  1.00176.19           C
ATOM    633  CG  TYR A  90       8.790   4.394 -28.131  1.00176.19           C
ATOM    634  CD1 TYR A  90       8.962   3.862 -26.876  1.00176.19           C
ATOM    635  CD2 TYR A  90       8.996   3.600 -29.235  1.00176.19           C
ATOM    636  CE1 TYR A  90       9.359   2.559 -26.711  1.00176.19           C
ATOM    637  CE2 TYR A  90       9.396   2.297 -29.076  1.00176.19           C
ATOM    638  CZ  TYR A  90       9.576   1.774 -27.815  1.00176.19           C
ATOM    639  OH  TYR A  90       9.984   0.434 -27.643  1.00176.19           O
ATOM    640  C   TYR A  90       6.074   5.269 -29.131  1.00176.19           C
ATOM    641  O   TYR A  90       5.364   4.298 -28.872  1.00176.19           O
ATOM    642  N   ARG A  91       6.162   5.794 -30.366  1.00110.92           N
ATOM    643  CA  ARG A  91       5.360   5.252 -31.415  1.00110.92           C
ATOM    644  CB  ARG A  91       4.363   6.295 -31.944  1.00110.92           C
ATOM    645  CG  ARG A  91       3.423   6.805 -30.850  1.00110.92           C
ATOM    646  CD  ARG A  91       2.703   8.104 -31.208  1.00110.92           C
ATOM    647  NE  ARG A  91       1.508   7.756 -32.023  1.00110.92           N
ATOM    648  CZ  ARG A  91       1.096   8.613 -33.001  1.00110.92           C
ATOM    649  NH1 ARG A  91       1.830   9.733 -33.267  1.00110.92           N
ATOM    650  NH2 ARG A  91      -0.043   8.351 -33.706  1.00110.92           N
ATOM    651  C   ARG A  91       6.238   4.844 -32.552  1.00110.92           C
ATOM    652  O   ARG A  91       7.190   5.538 -32.910  1.00110.92           O
ATOM    653  N   ILE A  92       5.941   3.663 -33.131  1.00121.44           N
ATOM    654  CA  ILE A  92       6.642   3.223 -34.298  1.00121.44           C
ATOM    655  CB  ILE A  92       7.338   1.908 -34.162  1.00121.44           C
ATOM    656  CG2 ILE A  92       8.067   1.604 -35.484  1.00121.44           C
ATOM    657  CG1 ILE A  92       8.241   1.953 -32.936  1.00121.44           C
ATOM    658  CD1 ILE A  92       9.004   3.254 -32.818  1.00121.44           C
ATOM    659  C   ILE A  92       5.576   2.991 -35.311  1.00121.44           C
ATOM    660  O   ILE A  92       4.621   2.263 -35.044  1.00121.44           O
ATOM    661  N   GLY A  93       5.698   3.595 -36.506  1.00 30.75           N
ATOM    662  CA  GLY A  93       4.641   3.402 -37.452  1.00 30.75           C
ATOM    663  C   GLY A  93       3.446   4.056 -36.842  1.00 30.75           C
ATOM    664  O   GLY A  93       3.563   5.119 -36.236  1.00 30.75           O
ATOM    665  N   HIS A  94       2.251   3.456 -36.995  1.00157.19           N
ATOM    666  CA  HIS A  94       1.129   4.049 -36.330  1.00157.19           C
ATOM    667  ND1 HIS A  94       0.482   5.213 -39.424  1.00157.19           N
ATOM    668  CG  HIS A  94      -0.101   5.279 -38.178  1.00157.19           C
ATOM    669  CB  HIS A  94      -0.142   4.147 -37.193  1.00157.19           C
ATOM    670  NE2 HIS A  94      -0.332   7.272 -39.214  1.00157.19           N
ATOM    671  CD2 HIS A  94      -0.594   6.544 -38.067  1.00157.19           C
ATOM    672  CE1 HIS A  94       0.315   6.431 -40.000  1.00157.19           C
ATOM    673  C   HIS A  94       0.802   3.196 -35.148  1.00157.19           C
ATOM    674  O   HIS A  94      -0.366   2.979 -34.833  1.00157.19           O
ATOM    675  N   TYR A  95       1.832   2.694 -34.440  1.00111.45           N
ATOM    676  CA  TYR A  95       1.541   1.900 -33.285  1.00111.45           C
ATOM    677  CB  TYR A  95       1.865   0.406 -33.451  1.00111.45           C
ATOM    678  CG  TYR A  95       0.782  -0.140 -34.315  1.00111.45           C
ATOM    679  CD1 TYR A  95       0.830  -0.003 -35.682  1.00111.45           C
ATOM    680  CD2 TYR A  95      -0.293  -0.785 -33.746  1.00111.45           C
ATOM    681  CE1 TYR A  95      -0.181  -0.507 -36.467  1.00111.45           C
ATOM    682  CE2 TYR A  95      -1.306  -1.291 -34.525  1.00111.45           C
ATOM    683  CZ  TYR A  95      -1.251  -1.150 -35.890  1.00111.45           C
ATOM    684  OH  TYR A  95      -2.287  -1.663 -36.700  1.00111.45           O
ATOM    685  C   TYR A  95       2.266   2.447 -32.102  1.00111.45           C
ATOM    686  O   TYR A  95       3.470   2.702 -32.141  1.00111.45           O
ATOM    687  N   ARG A  96       1.498   2.661 -31.016  1.00 73.56           N
ATOM    688  CA  ARG A  96       1.999   3.167 -29.775  1.00 73.56           C
ATOM    689  CB  ARG A  96       0.923   3.886 -28.943  1.00 73.56           C
ATOM    690  CG  ARG A  96       0.402   5.180 -29.573  1.00 73.56           C
ATOM    691  CD  ARG A  96      -0.831   5.744 -28.859  1.00 73.56           C
ATOM    692  NE  ARG A  96      -1.980   4.858 -29.198  1.00 73.56           N
ATOM    693  CZ  ARG A  96      -2.828   5.208 -30.209  1.00 73.56           C
ATOM    694  NH1 ARG A  96      -2.664   6.400 -30.852  1.00 73.56           N
ATOM    695  NH2 ARG A  96      -3.843   4.371 -30.571  1.00 73.56           N
ATOM    696  C   ARG A  96       2.458   1.994 -28.975  1.00 73.56           C
ATOM    697  O   ARG A  96       1.979   0.875 -29.151  1.00 73.56           O
ATOM    698  N   PHE A  97       3.421   2.237 -28.072  1.00 72.02           N
ATOM    699  CA  PHE A  97       3.974   1.217 -27.233  1.00 72.02           C
ATOM    700  CB  PHE A  97       5.481   1.412 -27.001  1.00 72.02           C
ATOM    701  CG  PHE A  97       6.198   1.053 -28.257  1.00 72.02           C
ATOM    702  CD1 PHE A  97       5.905   1.675 -29.444  1.00 72.02           C
ATOM    703  CD2 PHE A  97       7.206   0.120 -28.232  1.00 72.02           C
ATOM    704  CE1 PHE A  97       6.590   1.335 -30.582  1.00 72.02           C
ATOM    705  CE2 PHE A  97       7.906  -0.226 -29.363  1.00 72.02           C
ATOM    706  CZ  PHE A  97       7.587   0.387 -30.544  1.00 72.02           C
ATOM    707  C   PHE A  97       3.292   1.289 -25.903  1.00 72.02           C
ATOM    708  O   PHE A  97       2.490   2.185 -25.641  1.00 72.02           O
ATOM    709  N   ARG A  98       3.567   0.288 -25.048  1.00110.32           N
ATOM    710  CA  ARG A  98       3.054   0.244 -23.712  1.00110.32           C
ATOM    711  CB  ARG A  98       3.457  -1.056 -22.991  1.00110.32           C
ATOM    712  CG  ARG A  98       2.944  -1.224 -21.559  1.00110.32           C
ATOM    713  CD  ARG A  98       3.552  -2.450 -20.867  1.00110.32           C
ATOM    714  NE  ARG A  98       2.719  -2.783 -19.676  1.00110.32           N
ATOM    715  CZ  ARG A  98       2.825  -4.021 -19.109  1.00110.32           C
ATOM    716  NH1 ARG A  98       3.768  -4.897 -19.561  1.00110.32           N
ATOM    717  NH2 ARG A  98       1.982  -4.393 -18.101  1.00110.32           N
ATOM    718  C   ARG A  98       3.722   1.375 -22.997  1.00110.32           C
ATOM    719  O   ARG A  98       4.838   1.761 -23.337  1.00110.32           O
ATOM    720  N   TYR A  99       3.033   1.962 -22.004  1.00101.99           N
ATOM    721  CA  TYR A  99       3.597   3.039 -21.249  1.00101.99           C
ATOM    722  CB  TYR A  99       2.564   3.756 -20.365  1.00101.99           C
ATOM    723  CG  TYR A  99       1.855   2.691 -19.605  1.00101.99           C
ATOM    724  CD1 TYR A  99       2.375   2.175 -18.441  1.00101.99           C
ATOM    725  CD2 TYR A  99       0.657   2.203 -20.077  1.00101.99           C
ATOM    726  CE1 TYR A  99       1.703   1.188 -17.758  1.00101.99           C
ATOM    727  CE2 TYR A  99      -0.018   1.217 -19.397  1.00101.99           C
ATOM    728  CZ  TYR A  99       0.506   0.709 -18.234  1.00101.99           C
ATOM    729  OH  TYR A  99      -0.185  -0.303 -17.535  1.00101.99           O
ATOM    730  C   TYR A  99       4.669   2.469 -20.381  1.00101.99           C
ATOM    731  O   TYR A  99       4.581   1.330 -19.928  1.00101.99           O
ATOM    732  N   SER A 100       5.748   3.244 -20.174  1.00 75.01           N
ATOM    733  CA  SER A 100       6.820   2.783 -19.351  1.00 75.01           C
ATOM    734  CB  SER A 100       8.043   3.710 -19.377  1.00 75.01           C
ATOM    735  OG  SER A 100       9.057   3.199 -18.527  1.00 75.01           O
ATOM    736  C   SER A 100       6.305   2.738 -17.956  1.00 75.01           C
ATOM    737  O   SER A 100       5.230   3.255 -17.664  1.00 75.01           O
ATOM    738  N   ASP A 101       7.056   2.078 -17.055  1.00 34.91           N
ATOM    739  CA  ASP A 101       6.622   2.025 -15.696  1.00 34.91           C
ATOM    740  CB  ASP A 101       7.544   1.185 -14.794  1.00 34.91           C
ATOM    741  CG  ASP A 101       7.366  -0.286 -15.152  1.00 34.91           C
ATOM    742  OD1 ASP A 101       6.280  -0.643 -15.682  1.00 34.91           O
ATOM    743  OD2 ASP A 101       8.317  -1.072 -14.898  1.00 34.91           O
ATOM    744  C   ASP A 101       6.632   3.442 -15.232  1.00 34.91           C
ATOM    745  O   ASP A 101       7.397   4.264 -15.732  1.00 34.91           O
ATOM    746  N   THR A 102       5.752   3.777 -14.273  1.00 41.48           N
ATOM    747  CA  THR A 102       5.648   5.144 -13.876  1.00 41.48           C
ATOM    748  CB  THR A 102       4.398   5.458 -13.106  1.00 41.48           C
ATOM    749  OG1 THR A 102       3.255   5.153 -13.892  1.00 41.48           O
ATOM    750  CG2 THR A 102       4.400   6.954 -12.744  1.00 41.48           C
ATOM    751  C   THR A 102       6.809   5.532 -13.027  1.00 41.48           C
ATOM    752  O   THR A 102       7.233   4.812 -12.124  1.00 41.48           O
ATOM    753  N   LEU A 103       7.338   6.723 -13.344  1.00146.90           N
ATOM    754  CA  LEU A 103       8.379   7.414 -12.647  1.00146.90           C
ATOM    755  CB  LEU A 103       8.740   8.717 -13.340  1.00146.90           C
ATOM    756  CG  LEU A 103       9.426   9.747 -12.406  1.00146.90           C
ATOM    757  CD1 LEU A 103      10.620   9.196 -11.611  1.00146.90           C
ATOM    758  CD2 LEU A 103       9.785  11.019 -13.182  1.00146.90           C
ATOM    759  C   LEU A 103       7.801   8.045 -11.440  1.00146.90           C
ATOM    760  O   LEU A 103       6.926   8.891 -11.586  1.00146.90           O
ATOM    761  N   GLU A 104       8.288   7.720 -10.232  1.00 74.52           N
ATOM    762  CA  GLU A 104       7.784   8.509  -9.152  1.00 74.52           C
ATOM    763  CB  GLU A 104       7.406   7.701  -7.898  1.00 74.52           C
ATOM    764  CG  GLU A 104       6.220   6.760  -8.126  1.00 74.52           C
ATOM    765  CD  GLU A 104       5.809   6.188  -6.777  1.00 74.52           C
ATOM    766  OE1 GLU A 104       5.400   6.997  -5.901  1.00 74.52           O
ATOM    767  OE2 GLU A 104       5.905   4.945  -6.599  1.00 74.52           O
ATOM    768  C   GLU A 104       8.895   9.450  -8.801  1.00 74.52           C
ATOM    769  O   GLU A 104       9.841   9.083  -8.104  1.00 74.52           O
ATOM    770  N   LEU A 105       8.786  10.708  -9.273  1.00 82.62           N
ATOM    771  CA  LEU A 105       9.834  11.672  -9.090  1.00 82.62           C
ATOM    772  CB  LEU A 105       9.883  12.703 -10.238  1.00 82.62           C
ATOM    773  CG  LEU A 105      11.078  13.671 -10.195  1.00 82.62           C
ATOM    774  CD1 LEU A 105      12.413  12.910 -10.262  1.00 82.62           C
ATOM    775  CD2 LEU A 105      10.960  14.732 -11.305  1.00 82.62           C
ATOM    776  C   LEU A 105       9.583  12.365  -7.794  1.00 82.62           C
ATOM    777  O   LEU A 105       8.585  13.060  -7.607  1.00 82.62           O
ATOM    778  N   VAL A 106      10.515  12.186  -6.845  1.00 65.21           N
ATOM    779  CA  VAL A 106      10.301  12.761  -5.558  1.00 65.21           C
ATOM    780  CB  VAL A 106      10.480  11.774  -4.438  1.00 65.21           C
ATOM    781  CG1 VAL A 106      10.379  12.521  -3.100  1.00 65.21           C
ATOM    782  CG2 VAL A 106       9.441  10.652  -4.596  1.00 65.21           C
ATOM    783  C   VAL A 106      11.278  13.870  -5.325  1.00 65.21           C
ATOM    784  O   VAL A 106      12.436  13.801  -5.732  1.00 65.21           O
ATOM    785  N   VAL A 107      10.796  14.942  -4.665  1.00131.75           N
ATOM    786  CA  VAL A 107      11.607  16.066  -4.295  1.00131.75           C
ATOM    787  CB  VAL A 107      10.933  17.388  -4.553  1.00131.75           C
ATOM    788  CG1 VAL A 107      10.746  17.550  -6.072  1.00131.75           C
ATOM    789  CG2 VAL A 107       9.611  17.443  -3.766  1.00131.75           C
ATOM    790  C   VAL A 107      11.835  15.942  -2.820  1.00131.75           C
ATOM    791  O   VAL A 107      10.897  15.731  -2.056  1.00131.75           O
ATOM    792  N   THR A 108      13.092  16.073  -2.360  1.00125.16           N
ATOM    793  CA  THR A 108      13.304  15.870  -0.956  1.00125.16           C
ATOM    794  CB  THR A 108      14.211  14.705  -0.678  1.00125.16           C
ATOM    795  OG1 THR A 108      14.410  14.545   0.717  1.00125.16           O
ATOM    796  CG2 THR A 108      15.538  14.902  -1.418  1.00125.16           C
ATOM    797  C   THR A 108      13.862  17.114  -0.354  1.00125.16           C
ATOM    798  O   THR A 108      14.353  17.999  -1.053  1.00125.16           O
ATOM    799  N   GLY A 109      13.749  17.215   0.985  1.00 35.76           N
ATOM    800  CA  GLY A 109      14.254  18.361   1.679  1.00 35.76           C
ATOM    801  C   GLY A 109      13.187  19.409   1.741  1.00 35.76           C
ATOM    802  O   GLY A 109      13.460  20.553   2.102  1.00 35.76           O
ATOM    803  N   LEU A 110      11.941  19.062   1.359  1.00116.79           N
ATOM    804  CA  LEU A 110      10.886  20.035   1.427  1.00116.79           C
ATOM    805  CB  LEU A 110       9.590  19.630   0.708  1.00116.79           C
ATOM    806  CG  LEU A 110       9.761  19.669  -0.820  1.00116.79           C
ATOM    807  CD1 LEU A 110      10.752  18.598  -1.295  1.00116.79           C
ATOM    808  CD2 LEU A 110       8.414  19.637  -1.553  1.00116.79           C
ATOM    809  C   LEU A 110      10.568  20.338   2.859  1.00116.79           C
ATOM    810  O   LEU A 110      10.211  21.467   3.187  1.00116.79           O
ATOM    811  N   TYR A 111      10.667  19.341   3.760  1.00 67.78           N
ATOM    812  CA  TYR A 111      10.322  19.599   5.132  1.00 67.78           C
ATOM    813  CB  TYR A 111       9.000  18.939   5.557  1.00 67.78           C
ATOM    814  CG  TYR A 111       7.912  19.556   4.749  1.00 67.78           C
ATOM    815  CD1 TYR A 111       7.428  20.799   5.081  1.00 67.78           C
ATOM    816  CD2 TYR A 111       7.369  18.893   3.671  1.00 67.78           C
ATOM    817  CE1 TYR A 111       6.421  21.375   4.345  1.00 67.78           C
ATOM    818  CE2 TYR A 111       6.359  19.465   2.931  1.00 67.78           C
ATOM    819  CZ  TYR A 111       5.886  20.710   3.269  1.00 67.78           C
ATOM    820  OH  TYR A 111       4.851  21.303   2.515  1.00 67.78           O
ATOM    821  C   TYR A 111      11.393  19.043   6.019  1.00 67.78           C
ATOM    822  O   TYR A 111      12.360  18.439   5.559  1.00 67.78           O
ATOM    823  N   GLY A 112      11.254  19.266   7.341  1.00 35.20           N
ATOM    824  CA  GLY A 112      12.243  18.797   8.267  1.00 35.20           C
ATOM    825  C   GLY A 112      12.188  17.300   8.282  1.00 35.20           C
ATOM    826  O   GLY A 112      11.143  16.701   8.037  1.00 35.20           O
ATOM    827  N   LYS A 113      13.335  16.668   8.603  1.00129.41           N
ATOM    828  CA  LYS A 113      13.486  15.240   8.629  1.00129.41           C
ATOM    829  CB  LYS A 113      14.928  14.791   8.923  1.00129.41           C
ATOM    830  CG  LYS A 113      15.431  15.331  10.267  1.00129.41           C
ATOM    831  CD  LYS A 113      16.623  14.577  10.865  1.00129.41           C
ATOM    832  CE  LYS A 113      16.220  13.622  11.991  1.00129.41           C
ATOM    833  NZ  LYS A 113      17.420  12.986  12.578  1.00129.41           N
ATOM    834  C   LYS A 113      12.662  14.678   9.742  1.00129.41           C
ATOM    835  O   LYS A 113      12.477  15.293  10.789  1.00129.41           O
ATOM    836  N   PRO A 114      12.144  13.505   9.492  1.00 99.03           N
ATOM    837  CA  PRO A 114      11.378  12.764  10.459  1.00 99.03           C
ATOM    838  CD  PRO A 114      11.889  13.062   8.133  1.00 99.03           C
ATOM    839  CB  PRO A 114      10.481  11.821   9.652  1.00 99.03           C
ATOM    840  CG  PRO A 114      11.185  11.706   8.291  1.00 99.03           C
ATOM    841  C   PRO A 114      12.358  12.025  11.311  1.00 99.03           C
ATOM    842  O   PRO A 114      13.554  12.111  11.042  1.00 99.03           O
ATOM    843  N   PHE A 115      11.887  11.315  12.352  1.00 51.29           N
ATOM    844  CA  PHE A 115      12.765  10.560  13.204  1.00 51.29           C
ATOM    845  CB  PHE A 115      12.553  10.913  14.690  1.00 51.29           C
ATOM    846  CG  PHE A 115      13.471  10.117  15.550  1.00 51.29           C
ATOM    847  CD1 PHE A 115      14.744  10.557  15.820  1.00 51.29           C
ATOM    848  CD2 PHE A 115      13.048   8.926  16.097  1.00 51.29           C
ATOM    849  CE1 PHE A 115      15.584   9.822  16.622  1.00 51.29           C
ATOM    850  CE2 PHE A 115      13.883   8.186  16.899  1.00 51.29           C
ATOM    851  CZ  PHE A 115      15.156   8.633  17.165  1.00 51.29           C
ATOM    852  C   PHE A 115      12.422   9.112  13.028  1.00 51.29           C
ATOM    853  O   PHE A 115      11.248   8.748  13.030  1.00 51.29           O
ATOM    854  N   LEU A 116      13.439   8.240  12.845  1.00 54.63           N
ATOM    855  CA  LEU A 116      13.164   6.836  12.699  1.00 54.63           C
ATOM    856  CB  LEU A 116      13.824   6.157  11.489  1.00 54.63           C
ATOM    857  CG  LEU A 116      13.502   4.654  11.370  1.00 54.63           C
ATOM    858  CD1 LEU A 116      11.999   4.420  11.168  1.00 54.63           C
ATOM    859  CD2 LEU A 116      14.355   3.987  10.277  1.00 54.63           C
ATOM    860  C   LEU A 116      13.738   6.133  13.873  1.00 54.63           C
ATOM    861  O   LEU A 116      14.867   6.396  14.280  1.00 54.63           O
ATOM    862  N   SER A 117      12.950   5.218  14.457  1.00 77.88           N
ATOM    863  CA  SER A 117      13.434   4.425  15.542  1.00 77.88           C
ATOM    864  CB  SER A 117      13.362   5.127  16.908  1.00 77.88           C
ATOM    865  OG  SER A 117      13.849   4.267  17.928  1.00 77.88           O
ATOM    866  C   SER A 117      12.548   3.234  15.609  1.00 77.88           C
ATOM    867  O   SER A 117      11.463   3.225  15.030  1.00 77.88           O
ATOM    868  N   ALA A 118      12.999   2.172  16.298  1.00 69.78           N
ATOM    869  CA  ALA A 118      12.126   1.051  16.431  1.00 69.78           C
ATOM    870  CB  ALA A 118      12.831  -0.309  16.287  1.00 69.78           C
ATOM    871  C   ALA A 118      11.591   1.133  17.817  1.00 69.78           C
ATOM    872  O   ALA A 118      12.354   1.184  18.776  1.00 69.78           O
ATOM    873  N   ASP A 119      10.256   1.172  17.967  1.00142.67           N
ATOM    874  CA  ASP A 119       9.725   1.239  19.294  1.00142.67           C
ATOM    875  CB  ASP A 119       8.618   2.295  19.453  1.00142.67           C
ATOM    876  CG  ASP A 119       8.225   2.359  20.922  1.00142.67           C
ATOM    877  OD1 ASP A 119       8.805   1.581  21.725  1.00142.67           O
ATOM    878  OD2 ASP A 119       7.342   3.191  21.264  1.00142.67           O
ATOM    879  C   ASP A 119       9.115  -0.091  19.563  1.00142.67           C
ATOM    880  O   ASP A 119       7.894  -0.228  19.624  1.00142.67           O
ATOM    881  N   ARG A 120       9.959  -1.124  19.723  1.00157.23           N
ATOM    882  CA  ARG A 120       9.397  -2.415  19.948  1.00157.23           C
ATOM    883  CB  ARG A 120      10.481  -3.505  20.054  1.00157.23           C
ATOM    884  CG  ARG A 120      11.518  -3.251  21.152  1.00157.23           C
ATOM    885  CD  ARG A 120      12.651  -4.280  21.181  1.00157.23           C
ATOM    886  NE  ARG A 120      13.589  -3.951  20.070  1.00157.23           N
ATOM    887  CZ  ARG A 120      14.616  -3.074  20.272  1.00157.23           C
ATOM    888  NH1 ARG A 120      14.798  -2.500  21.497  1.00157.23           N
ATOM    889  NH2 ARG A 120      15.472  -2.781  19.250  1.00157.23           N
ATOM    890  C   ARG A 120       8.614  -2.376  21.220  1.00157.23           C
ATOM    891  O   ARG A 120       7.415  -2.647  21.228  1.00157.23           O
ATOM    892  N   GLY A 121       9.277  -2.004  22.334  1.00 63.79           N
ATOM    893  CA  GLY A 121       8.654  -1.938  23.629  1.00 63.79           C
ATOM    894  C   GLY A 121       8.714  -3.324  24.190  1.00 63.79           C
ATOM    895  O   GLY A 121       8.875  -3.539  25.390  1.00 63.79           O
ATOM    896  N   LEU A 122       8.564  -4.291  23.271  1.00263.48           N
ATOM    897  CA  LEU A 122       8.624  -5.706  23.435  1.00263.48           C
ATOM    898  CB  LEU A 122       7.497  -6.302  24.296  1.00263.48           C
ATOM    899  CG  LEU A 122       7.545  -5.909  25.784  1.00263.48           C
ATOM    900  CD1 LEU A 122       6.387  -6.552  26.565  1.00263.48           C
ATOM    901  CD2 LEU A 122       8.914  -6.226  26.404  1.00263.48           C
ATOM    902  C   LEU A 122       8.388  -6.193  22.047  1.00263.48           C
ATOM    903  O   LEU A 122       7.653  -5.557  21.292  1.00263.48           O
ATOM    904  N   VAL A 123       9.006  -7.311  21.640  1.00123.07           N
ATOM    905  CA  VAL A 123       8.681  -7.736  20.315  1.00123.07           C
ATOM    906  CB  VAL A 123       9.813  -8.420  19.601  1.00123.07           C
ATOM    907  CG1 VAL A 123      10.218  -9.692  20.365  1.00123.07           C
ATOM    908  CG2 VAL A 123       9.386  -8.662  18.145  1.00123.07           C
ATOM    909  C   VAL A 123       7.525  -8.667  20.460  1.00123.07           C
ATOM    910  O   VAL A 123       7.600  -9.663  21.178  1.00123.07           O
ATOM    911  N   LEU A 124       6.396  -8.340  19.801  1.00133.07           N
ATOM    912  CA  LEU A 124       5.246  -9.172  19.971  1.00133.07           C
ATOM    913  CB  LEU A 124       4.018  -8.688  19.183  1.00133.07           C
ATOM    914  CG  LEU A 124       2.798  -9.605  19.379  1.00133.07           C
ATOM    915  CD1 LEU A 124       2.341  -9.608  20.846  1.00133.07           C
ATOM    916  CD2 LEU A 124       1.667  -9.252  18.399  1.00133.07           C
ATOM    917  C   LEU A 124       5.587 -10.522  19.451  1.00133.07           C
ATOM    918  O   LEU A 124       5.422 -11.527  20.141  1.00133.07           O
ATOM    919  N   MET A 125       6.110 -10.584  18.215  1.00220.17           N
ATOM    920  CA  MET A 125       6.437 -11.877  17.705  1.00220.17           C
ATOM    921  CB  MET A 125       5.850 -12.156  16.311  1.00220.17           C
ATOM    922  CG  MET A 125       6.156 -13.561  15.785  1.00220.17           C
ATOM    923  SD  MET A 125       5.231 -14.901  16.598  1.00220.17           S
ATOM    924  CE  MET A 125       3.662 -14.554  15.752  1.00220.17           C
ATOM    925  C   MET A 125       7.913 -11.915  17.560  1.00220.17           C
ATOM    926  O   MET A 125       8.488 -11.206  16.734  1.00220.17           O
ATOM    927  N   PRO A 126       8.548 -12.717  18.355  1.00159.25           N
ATOM    928  CA  PRO A 126       9.961 -12.823  18.189  1.00159.25           C
ATOM    929  CD  PRO A 126       8.153 -12.836  19.749  1.00159.25           C
ATOM    930  CB  PRO A 126      10.484 -13.464  19.472  1.00159.25           C
ATOM    931  CG  PRO A 126       9.464 -13.011  20.534  1.00159.25           C
ATOM    932  C   PRO A 126      10.193 -13.586  16.930  1.00159.25           C
ATOM    933  O   PRO A 126       9.399 -14.470  16.610  1.00159.25           O
ATOM    934  N   GLY A 127      11.269 -13.260  16.197  1.00 61.83           N
ATOM    935  CA  GLY A 127      11.521 -13.908  14.948  1.00 61.83           C
ATOM    936  C   GLY A 127      12.039 -12.835  14.057  1.00 61.83           C
ATOM    937  O   GLY A 127      12.349 -11.737  14.518  1.00 61.83           O
ATOM    938  N   GLU A 128      12.147 -13.115  12.747  1.00146.06           N
ATOM    939  CA  GLU A 128      12.652 -12.080  11.911  1.00146.06           C
ATOM    940  CB  GLU A 128      13.211 -12.599  10.576  1.00146.06           C
ATOM    941  CG  GLU A 128      14.450 -13.478  10.746  1.00146.06           C
ATOM    942  CD  GLU A 128      14.870 -13.969   9.370  1.00146.06           C
ATOM    943  OE1 GLU A 128      14.516 -13.291   8.368  1.00146.06           O
ATOM    944  OE2 GLU A 128      15.547 -15.029   9.300  1.00146.06           O
ATOM    945  C   GLU A 128      11.506 -11.174  11.612  1.00146.06           C
ATOM    946  O   GLU A 128      10.712 -11.431  10.709  1.00146.06           O
ATOM    947  N   ASN A 129      11.376 -10.098  12.412  1.00 67.78           N
ATOM    948  CA  ASN A 129      10.383  -9.093  12.178  1.00 67.78           C
ATOM    949  CB  ASN A 129       8.962  -9.489  12.613  1.00 67.78           C
ATOM    950  CG  ASN A 129       8.036  -8.321  12.298  1.00 67.78           C
ATOM    951  OD1 ASN A 129       8.103  -7.286  12.957  1.00 67.78           O
ATOM    952  ND2 ASN A 129       7.157  -8.476  11.270  1.00 67.78           N
ATOM    953  C   ASN A 129      10.788  -7.902  12.982  1.00 67.78           C
ATOM    954  O   ASN A 129      11.158  -8.027  14.149  1.00 67.78           O
ATOM    955  N   ILE A 130      10.744  -6.707  12.367  1.00 92.28           N
ATOM    956  CA  ILE A 130      11.103  -5.530  13.099  1.00 92.28           C
ATOM    957  CB  ILE A 130      12.442  -4.964  12.718  1.00 92.28           C
ATOM    958  CG2 ILE A 130      13.519  -6.011  13.051  1.00 92.28           C
ATOM    959  CG1 ILE A 130      12.447  -4.519  11.248  1.00 92.28           C
ATOM    960  CD1 ILE A 130      13.675  -3.689  10.882  1.00 92.28           C
ATOM    961  C   ILE A 130      10.073  -4.488  12.807  1.00 92.28           C
ATOM    962  O   ILE A 130       9.555  -4.409  11.694  1.00 92.28           O
ATOM    963  N   SER A 131       9.730  -3.668  13.819  1.00 72.04           N
ATOM    964  CA  SER A 131       8.767  -2.631  13.605  1.00 72.04           C
ATOM    965  CB  SER A 131       7.609  -2.657  14.614  1.00 72.04           C
ATOM    966  OG  SER A 131       6.697  -1.604  14.340  1.00 72.04           O
ATOM    967  C   SER A 131       9.484  -1.331  13.778  1.00 72.04           C
ATOM    968  O   SER A 131      10.268  -1.157  14.711  1.00 72.04           O
ATOM    969  N   LEU A 132       9.225  -0.382  12.863  1.00 52.26           N
ATOM    970  CA  LEU A 132       9.883   0.885  12.911  1.00 52.26           C
ATOM    971  CB  LEU A 132      10.738   1.146  11.660  1.00 52.26           C
ATOM    972  CG  LEU A 132      11.855   0.101  11.457  1.00 52.26           C
ATOM    973  CD1 LEU A 132      12.687   0.396  10.197  1.00 52.26           C
ATOM    974  CD2 LEU A 132      12.717  -0.037  12.721  1.00 52.26           C
ATOM    975  C   LEU A 132       8.817   1.931  12.943  1.00 52.26           C
ATOM    976  O   LEU A 132       7.730   1.736  12.402  1.00 52.26           O
ATOM    977  N   THR A 133       9.090   3.071  13.606  1.00112.53           N
ATOM    978  CA  THR A 133       8.113   4.120  13.652  1.00112.53           C
ATOM    979  CB  THR A 133       7.655   4.426  15.049  1.00112.53           C
ATOM    980  OG1 THR A 133       8.750   4.891  15.826  1.00112.53           O
ATOM    981  CG2 THR A 133       7.069   3.148  15.675  1.00112.53           C
ATOM    982  C   THR A 133       8.753   5.365  13.123  1.00112.53           C
ATOM    983  O   THR A 133       9.834   5.751  13.568  1.00112.53           O
ATOM    984  N   CYS A 134       8.109   6.034  12.145  1.00122.73           N
ATOM    985  CA  CYS A 134       8.686   7.255  11.667  1.00122.73           C
ATOM    986  CB  CYS A 134       8.809   7.368  10.137  1.00122.73           C
ATOM    987  SG  CYS A 134       7.226   7.274   9.265  1.00122.73           S
ATOM    988  C   CYS A 134       7.846   8.377  12.175  1.00122.73           C
ATOM    989  O   CYS A 134       6.689   8.538  11.791  1.00122.73           O
ATOM    990  N   SER A 135       8.427   9.205  13.060  1.00 92.32           N
ATOM    991  CA  SER A 135       7.637  10.247  13.639  1.00 92.32           C
ATOM    992  CB  SER A 135       7.819  10.389  15.158  1.00 92.32           C
ATOM    993  OG  SER A 135       9.130  10.855  15.442  1.00 92.32           O
ATOM    994  C   SER A 135       8.032  11.545  13.026  1.00 92.32           C
ATOM    995  O   SER A 135       9.201  11.784  12.732  1.00 92.32           O
ATOM    996  N   SER A 136       7.028  12.414  12.801  1.00 51.27           N
ATOM    997  CA  SER A 136       7.288  13.706  12.239  1.00 51.27           C
ATOM    998  CB  SER A 136       6.567  13.960  10.904  1.00 51.27           C
ATOM    999  OG  SER A 136       5.160  13.942  11.092  1.00 51.27           O
ATOM   1000  C   SER A 136       6.802  14.729  13.221  1.00 51.27           C
ATOM   1001  O   SER A 136       5.734  14.583  13.815  1.00 51.27           O
ATOM   1002  N   ALA A 137       7.623  15.780  13.430  1.00 64.64           N
ATOM   1003  CA  ALA A 137       7.362  16.856  14.346  1.00 64.64           C
ATOM   1004  CB  ALA A 137       8.563  17.805  14.492  1.00 64.64           C
ATOM   1005  C   ALA A 137       6.199  17.676  13.895  1.00 64.64           C
ATOM   1006  O   ALA A 137       5.343  18.049  14.695  1.00 64.64           O
ATOM   1007  N   HIS A 138       6.110  17.950  12.581  1.00173.59           N
ATOM   1008  CA  HIS A 138       5.082  18.807  12.069  1.00173.59           C
ATOM   1009  ND1 HIS A 138       6.691  20.997  10.123  1.00173.59           N
ATOM   1010  CG  HIS A 138       6.448  19.643  10.091  1.00173.59           C
ATOM   1011  CB  HIS A 138       5.167  19.010  10.547  1.00173.59           C
ATOM   1012  NE2 HIS A 138       8.506  20.046   9.261  1.00173.59           N
ATOM   1013  CD2 HIS A 138       7.568  19.076   9.564  1.00173.59           C
ATOM   1014  CE1 HIS A 138       7.935  21.183   9.614  1.00173.59           C
ATOM   1015  C   HIS A 138       3.768  18.159  12.343  1.00173.59           C
ATOM   1016  O   HIS A 138       3.699  17.101  12.969  1.00173.59           O
ATOM   1017  N   ILE A 139       2.674  18.820  11.916  1.00349.35           N
ATOM   1018  CA  ILE A 139       1.402  18.186  12.062  1.00349.35           C
ATOM   1019  CB  ILE A 139       0.262  19.019  11.519  1.00349.35           C
ATOM   1020  CG2 ILE A 139       0.521  19.281  10.027  1.00349.35           C
ATOM   1021  CG1 ILE A 139      -1.112  18.385  11.803  1.00349.35           C
ATOM   1022  CD1 ILE A 139      -1.376  17.100  11.017  1.00349.35           C
ATOM   1023  C   ILE A 139       1.578  16.945  11.279  1.00349.35           C
ATOM   1024  O   ILE A 139       2.012  16.986  10.127  1.00349.35           O
ATOM   1025  N   PRO A 140       1.300  15.858  11.950  1.00184.52           N
ATOM   1026  CA  PRO A 140       1.577  14.538  11.472  1.00184.52           C
ATOM   1027  CD  PRO A 140       0.417  15.857  13.104  1.00184.52           C
ATOM   1028  CB  PRO A 140       0.780  13.584  12.360  1.00184.52           C
ATOM   1029  CG  PRO A 140       0.461  14.412  13.620  1.00184.52           C
ATOM   1030  C   PRO A 140       1.217  14.406  10.044  1.00184.52           C
ATOM   1031  O   PRO A 140       0.033  14.432   9.711  1.00184.52           O
ATOM   1032  N   PHE A 141       2.247  14.267   9.191  1.00 91.91           N
ATOM   1033  CA  PHE A 141       1.975  14.093   7.806  1.00 91.91           C
ATOM   1034  CB  PHE A 141       3.223  13.824   6.943  1.00 91.91           C
ATOM   1035  CG  PHE A 141       4.007  15.081   6.793  1.00 91.91           C
ATOM   1036  CD1 PHE A 141       3.691  15.978   5.799  1.00 91.91           C
ATOM   1037  CD2 PHE A 141       5.059  15.367   7.632  1.00 91.91           C
ATOM   1038  CE1 PHE A 141       4.411  17.140   5.646  1.00 91.91           C
ATOM   1039  CE2 PHE A 141       5.783  16.528   7.483  1.00 91.91           C
ATOM   1040  CZ  PHE A 141       5.459  17.419   6.489  1.00 91.91           C
ATOM   1041  C   PHE A 141       1.153  12.861   7.765  1.00 91.91           C
ATOM   1042  O   PHE A 141       1.351  11.948   8.560  1.00 91.91           O
ATOM   1043  N   ASP A 142       0.155  12.838   6.876  1.00 51.01           N
ATOM   1044  CA  ASP A 142      -0.686  11.689   6.758  1.00 51.01           C
ATOM   1045  CB  ASP A 142      -1.881  11.917   5.813  1.00 51.01           C
ATOM   1046  CG  ASP A 142      -1.343  12.194   4.414  1.00 51.01           C
ATOM   1047  OD1 ASP A 142      -0.311  12.906   4.303  1.00 51.01           O
ATOM   1048  OD2 ASP A 142      -1.956  11.691   3.435  1.00 51.01           O
ATOM   1049  C   ASP A 142       0.124  10.565   6.205  1.00 51.01           C
ATOM   1050  O   ASP A 142      -0.125   9.400   6.511  1.00 51.01           O
ATOM   1051  N   ARG A 143       1.131  10.896   5.373  1.00194.33           N
ATOM   1052  CA  ARG A 143       1.857   9.875   4.679  1.00194.33           C
ATOM   1053  CB  ARG A 143       2.107  10.240   3.207  1.00194.33           C
ATOM   1054  CG  ARG A 143       2.540   9.060   2.338  1.00194.33           C
ATOM   1055  CD  ARG A 143       1.396   8.083   2.074  1.00194.33           C
ATOM   1056  NE  ARG A 143       0.258   8.889   1.551  1.00194.33           N
ATOM   1057  CZ  ARG A 143      -0.867   8.268   1.092  1.00194.33           C
ATOM   1058  NH1 ARG A 143      -0.946   6.905   1.106  1.00194.33           N
ATOM   1059  NH2 ARG A 143      -1.909   9.012   0.617  1.00194.33           N
ATOM   1060  C   ARG A 143       3.198   9.654   5.295  1.00194.33           C
ATOM   1061  O   ARG A 143       3.755  10.513   5.978  1.00194.33           O
ATOM   1062  N   PHE A 144       3.726   8.432   5.081  1.00 83.48           N
ATOM   1063  CA  PHE A 144       5.038   8.075   5.527  1.00 83.48           C
ATOM   1064  CB  PHE A 144       5.035   7.354   6.885  1.00 83.48           C
ATOM   1065  CG  PHE A 144       4.429   8.269   7.898  1.00 83.48           C
ATOM   1066  CD1 PHE A 144       5.135   9.340   8.397  1.00 83.48           C
ATOM   1067  CD2 PHE A 144       3.151   8.047   8.364  1.00 83.48           C
ATOM   1068  CE1 PHE A 144       4.578  10.175   9.338  1.00 83.48           C
ATOM   1069  CE2 PHE A 144       2.585   8.877   9.303  1.00 83.48           C
ATOM   1070  CZ  PHE A 144       3.299   9.945   9.790  1.00 83.48           C
ATOM   1071  C   PHE A 144       5.547   7.099   4.509  1.00 83.48           C
ATOM   1072  O   PHE A 144       4.776   6.305   3.975  1.00 83.48           O
ATOM   1073  N   SER A 145       6.860   7.148   4.203  1.00104.90           N
ATOM   1074  CA  SER A 145       7.434   6.241   3.262  1.00104.90           C
ATOM   1075  CB  SER A 145       7.795   6.899   1.919  1.00104.90           C
ATOM   1076  OG  SER A 145       8.358   5.940   1.037  1.00104.90           O
ATOM   1077  C   SER A 145       8.702   5.756   3.867  1.00104.90           C
ATOM   1078  O   SER A 145       9.493   6.539   4.391  1.00104.90           O
ATOM   1079  N   LEU A 146       8.906   4.430   3.822  1.00 66.21           N
ATOM   1080  CA  LEU A 146      10.098   3.855   4.359  1.00 66.21           C
ATOM   1081  CB  LEU A 146       9.839   2.941   5.570  1.00 66.21           C
ATOM   1082  CG  LEU A 146      11.092   2.202   6.074  1.00 66.21           C
ATOM   1083  CD1 LEU A 146      12.172   3.176   6.571  1.00 66.21           C
ATOM   1084  CD2 LEU A 146      10.719   1.134   7.115  1.00 66.21           C
ATOM   1085  C   LEU A 146      10.678   3.012   3.279  1.00 66.21           C
ATOM   1086  O   LEU A 146       9.962   2.263   2.617  1.00 66.21           O
ATOM   1087  N   ALA A 147      11.998   3.127   3.050  1.00 38.78           N
ATOM   1088  CA  ALA A 147      12.565   2.312   2.022  1.00 38.78           C
ATOM   1089  CB  ALA A 147      12.709   3.041   0.676  1.00 38.78           C
ATOM   1090  C   ALA A 147      13.929   1.884   2.444  1.00 38.78           C
ATOM   1091  O   ALA A 147      14.650   2.611   3.127  1.00 38.78           O
ATOM   1092  N   LYS A 148      14.306   0.660   2.032  1.00 98.14           N
ATOM   1093  CA  LYS A 148      15.598   0.124   2.332  1.00 98.14           C
ATOM   1094  CB  LYS A 148      15.562  -1.383   2.622  1.00 98.14           C
ATOM   1095  CG  LYS A 148      14.893  -2.172   1.496  1.00 98.14           C
ATOM   1096  CD  LYS A 148      15.047  -3.690   1.619  1.00 98.14           C
ATOM   1097  CE  LYS A 148      16.288  -4.251   0.918  1.00 98.14           C
ATOM   1098  NZ  LYS A 148      16.316  -5.725   1.046  1.00 98.14           N
ATOM   1099  C   LYS A 148      16.414   0.325   1.104  1.00 98.14           C
ATOM   1100  O   LYS A 148      15.985  -0.002   0.001  1.00 98.14           O
ATOM   1101  N   GLU A 149      17.636   0.857   1.257  1.00 47.88           N
ATOM   1102  CA  GLU A 149      18.397   1.123   0.075  1.00 47.88           C
ATOM   1103  CB  GLU A 149      19.693   1.919   0.315  1.00 47.88           C
ATOM   1104  CG  GLU A 149      19.399   3.379   0.671  1.00 47.88           C
ATOM   1105  CD  GLU A 149      20.714   4.110   0.872  1.00 47.88           C
ATOM   1106  OE1 GLU A 149      21.716   3.437   1.229  1.00 47.88           O
ATOM   1107  OE2 GLU A 149      20.731   5.354   0.669  1.00 47.88           O
ATOM   1108  C   GLU A 149      18.704  -0.163  -0.617  1.00 47.88           C
ATOM   1109  O   GLU A 149      18.803  -1.222   0.000  1.00 47.88           O
ATOM   1110  N   GLY A 150      18.826  -0.088  -1.955  1.00129.13           N
ATOM   1111  CA  GLY A 150      19.081  -1.244  -2.762  1.00129.13           C
ATOM   1112  C   GLY A 150      20.561  -1.375  -2.887  1.00129.13           C
ATOM   1113  O   GLY A 150      21.301  -1.007  -1.976  1.00129.13           O
ATOM   1114  N   GLU A 151      21.036  -1.907  -4.031  1.00302.65           N
ATOM   1115  CA  GLU A 151      20.139  -2.296  -5.077  1.00302.65           C
ATOM   1116  CB  GLU A 151      20.652  -1.996  -6.498  1.00302.65           C
ATOM   1117  CG  GLU A 151      20.800  -0.513  -6.832  1.00302.65           C
ATOM   1118  CD  GLU A 151      21.244  -0.413  -8.285  1.00302.65           C
ATOM   1119  OE1 GLU A 151      20.575  -1.042  -9.148  1.00302.65           O
ATOM   1120  OE2 GLU A 151      22.259   0.284  -8.552  1.00302.65           O
ATOM   1121  C   GLU A 151      20.013  -3.778  -5.029  1.00302.65           C
ATOM   1122  O   GLU A 151      20.978  -4.481  -4.737  1.00302.65           O
ATOM   1123  N   LEU A 152      18.797  -4.289  -5.292  1.00237.81           N
ATOM   1124  CA  LEU A 152      18.613  -5.705  -5.375  1.00237.81           C
ATOM   1125  CB  LEU A 152      17.181  -6.166  -5.065  1.00237.81           C
ATOM   1126  CG  LEU A 152      16.824  -6.006  -3.574  1.00237.81           C
ATOM   1127  CD1 LEU A 152      17.688  -6.929  -2.698  1.00237.81           C
ATOM   1128  CD2 LEU A 152      16.896  -4.537  -3.133  1.00237.81           C
ATOM   1129  C   LEU A 152      18.978  -6.086  -6.772  1.00237.81           C
ATOM   1130  O   LEU A 152      19.076  -5.229  -7.647  1.00237.81           O
ATOM   1131  N   SER A 153      19.204  -7.388  -7.028  1.00167.18           N
ATOM   1132  CA  SER A 153      19.679  -7.748  -8.331  1.00167.18           C
ATOM   1133  CB  SER A 153      20.400  -9.106  -8.348  1.00167.18           C
ATOM   1134  OG  SER A 153      20.851  -9.406  -9.660  1.00167.18           O
ATOM   1135  C   SER A 153      18.544  -7.824  -9.300  1.00167.18           C
ATOM   1136  O   SER A 153      17.937  -8.875  -9.501  1.00167.18           O
ATOM   1137  N   LEU A 154      18.258  -6.676  -9.940  1.00282.20           N
ATOM   1138  CA  LEU A 154      17.289  -6.535 -10.987  1.00282.20           C
ATOM   1139  CB  LEU A 154      15.897  -6.048 -10.529  1.00282.20           C
ATOM   1140  CG  LEU A 154      15.027  -7.130  -9.861  1.00282.20           C
ATOM   1141  CD1 LEU A 154      14.665  -8.233 -10.867  1.00282.20           C
ATOM   1142  CD2 LEU A 154      15.662  -7.667  -8.570  1.00282.20           C
ATOM   1143  C   LEU A 154      17.870  -5.505 -11.898  1.00282.20           C
ATOM   1144  O   LEU A 154      18.732  -4.738 -11.470  1.00282.20           O
ATOM   1145  N   PRO A 155      17.456  -5.463 -13.137  1.00178.96           N
ATOM   1146  CA  PRO A 155      18.013  -4.530 -14.076  1.00178.96           C
ATOM   1147  CD  PRO A 155      16.129  -5.903 -13.540  1.00178.96           C
ATOM   1148  CB  PRO A 155      17.192  -4.696 -15.350  1.00178.96           C
ATOM   1149  CG  PRO A 155      15.809  -5.108 -14.817  1.00178.96           C
ATOM   1150  C   PRO A 155      17.882  -3.149 -13.522  1.00178.96           C
ATOM   1151  O   PRO A 155      18.679  -2.285 -13.883  1.00178.96           O
ATOM   1152  N   GLN A 156      16.876  -2.912 -12.661  1.00225.04           N
ATOM   1153  CA  GLN A 156      16.718  -1.604 -12.104  1.00225.04           C
ATOM   1154  CB  GLN A 156      15.287  -1.051 -12.170  1.00225.04           C
ATOM   1155  CG  GLN A 156      14.786  -0.762 -13.581  1.00225.04           C
ATOM   1156  CD  GLN A 156      13.380  -0.208 -13.431  1.00225.04           C
ATOM   1157  OE1 GLN A 156      12.720   0.136 -14.410  1.00225.04           O
ATOM   1158  NE2 GLN A 156      12.905  -0.118 -12.159  1.00225.04           N
ATOM   1159  C   GLN A 156      17.048  -1.668 -10.655  1.00225.04           C
ATOM   1160  O   GLN A 156      17.061  -2.736 -10.045  1.00225.04           O
ATOM   1161  N   HIS A 157      17.346  -0.491 -10.077  1.00256.98           N
ATOM   1162  CA  HIS A 157      17.595  -0.390  -8.674  1.00256.98           C
ATOM   1163  ND1 HIS A 157      16.819   1.007  -5.873  1.00256.98           N
ATOM   1164  CG  HIS A 157      17.880   1.227  -6.724  1.00256.98           C
ATOM   1165  CB  HIS A 157      17.793   1.066  -8.215  1.00256.98           C
ATOM   1166  NE2 HIS A 157      18.526   1.652  -4.603  1.00256.98           N
ATOM   1167  CD2 HIS A 157      18.914   1.621  -5.930  1.00256.98           C
ATOM   1168  CE1 HIS A 157      17.260   1.276  -4.618  1.00256.98           C
ATOM   1169  C   HIS A 157      16.362  -0.877  -7.999  1.00256.98           C
ATOM   1170  O   HIS A 157      15.254  -0.465  -8.339  1.00256.98           O
ATOM   1171  N   GLN A 158      16.525  -1.792  -7.029  1.00281.03           N
ATOM   1172  CA  GLN A 158      15.376  -2.243  -6.313  1.00281.03           C
ATOM   1173  CB  GLN A 158      15.074  -3.744  -6.450  1.00281.03           C
ATOM   1174  CG  GLN A 158      14.595  -4.129  -7.849  1.00281.03           C
ATOM   1175  CD  GLN A 158      13.310  -3.359  -8.130  1.00281.03           C
ATOM   1176  OE1 GLN A 158      13.181  -2.710  -9.168  1.00281.03           O
ATOM   1177  NE2 GLN A 158      12.329  -3.433  -7.192  1.00281.03           N
ATOM   1178  C   GLN A 158      15.609  -1.947  -4.875  1.00281.03           C
ATOM   1179  O   GLN A 158      16.715  -2.090  -4.356  1.00281.03           O
ATOM   1180  N   SER A 159      14.532  -1.498  -4.217  1.00130.46           N
ATOM   1181  CA  SER A 159      14.488  -1.113  -2.846  1.00130.46           C
ATOM   1182  CB  SER A 159      14.463   0.417  -2.683  1.00130.46           C
ATOM   1183  OG  SER A 159      13.982   0.773  -1.397  1.00130.46           O
ATOM   1184  C   SER A 159      13.178  -1.609  -2.366  1.00130.46           C
ATOM   1185  O   SER A 159      12.321  -1.981  -3.163  1.00130.46           O
ATOM   1186  N   GLY A 160      12.986  -1.667  -1.043  1.00 30.49           N
ATOM   1187  CA  GLY A 160      11.689  -2.063  -0.607  1.00 30.49           C
ATOM   1188  C   GLY A 160      11.083  -0.830  -0.040  1.00 30.49           C
ATOM   1189  O   GLY A 160      11.651  -0.202   0.852  1.00 30.49           O
ATOM   1190  N   GLU A 161       9.903  -0.438  -0.550  1.00 85.45           N
ATOM   1191  CA  GLU A 161       9.328   0.752  -0.010  1.00 85.45           C
ATOM   1192  CB  GLU A 161       9.074   1.862  -1.046  1.00 85.45           C
ATOM   1193  CG  GLU A 161       8.691   3.195  -0.397  1.00 85.45           C
ATOM   1194  CD  GLU A 161       8.946   4.310  -1.403  1.00 85.45           C
ATOM   1195  OE1 GLU A 161      10.139   4.526  -1.748  1.00 85.45           O
ATOM   1196  OE2 GLU A 161       7.958   4.961  -1.837  1.00 85.45           O
ATOM   1197  C   GLU A 161       8.037   0.382   0.633  1.00 85.45           C
ATOM   1198  O   GLU A 161       7.312  -0.494   0.160  1.00 85.45           O
ATOM   1199  N   HIS A 162       7.747   1.022   1.778  1.00 93.65           N
ATOM   1200  CA  HIS A 162       6.533   0.737   2.473  1.00 93.65           C
ATOM   1201  ND1 HIS A 162       4.864   0.647   5.398  1.00 93.65           N
ATOM   1202  CG  HIS A 162       5.489  -0.251   4.563  1.00 93.65           C
ATOM   1203  CB  HIS A 162       6.762   0.044   3.828  1.00 93.65           C
ATOM   1204  NE2 HIS A 162       3.624  -1.198   5.407  1.00 93.65           N
ATOM   1205  CD2 HIS A 162       4.718  -1.373   4.579  1.00 93.65           C
ATOM   1206  CE1 HIS A 162       3.754   0.030   5.877  1.00 93.65           C
ATOM   1207  C   HIS A 162       5.847   2.032   2.748  1.00 93.65           C
ATOM   1208  O   HIS A 162       6.278   2.810   3.598  1.00 93.65           O
ATOM   1209  N   PRO A 163       4.809   2.301   2.006  1.00 81.71           N
ATOM   1210  CA  PRO A 163       4.027   3.469   2.288  1.00 81.71           C
ATOM   1211  CD  PRO A 163       4.799   1.971   0.592  1.00 81.71           C
ATOM   1212  CB  PRO A 163       3.377   3.886   0.965  1.00 81.71           C
ATOM   1213  CG  PRO A 163       3.540   2.662   0.048  1.00 81.71           C
ATOM   1214  C   PRO A 163       3.050   3.119   3.364  1.00 81.71           C
ATOM   1215  O   PRO A 163       2.626   1.966   3.417  1.00 81.71           O
ATOM   1216  N   ALA A 164       2.664   4.080   4.227  1.00 50.45           N
ATOM   1217  CA  ALA A 164       1.723   3.728   5.250  1.00 50.45           C
ATOM   1218  CB  ALA A 164       2.357   2.984   6.437  1.00 50.45           C
ATOM   1219  C   ALA A 164       1.099   4.971   5.792  1.00 50.45           C
ATOM   1220  O   ALA A 164       1.731   6.021   5.897  1.00 50.45           O
ATOM   1221  N   ASN A 165      -0.191   4.848   6.152  1.00123.35           N
ATOM   1222  CA  ASN A 165      -1.003   5.888   6.708  1.00123.35           C
ATOM   1223  CB  ASN A 165      -2.495   5.520   6.723  1.00123.35           C
ATOM   1224  CG  ASN A 165      -2.946   5.407   5.273  1.00123.35           C
ATOM   1225  OD1 ASN A 165      -2.340   4.685   4.483  1.00123.35           O
ATOM   1226  ND2 ASN A 165      -4.029   6.141   4.905  1.00123.35           N
ATOM   1227  C   ASN A 165      -0.583   6.162   8.119  1.00123.35           C
ATOM   1228  O   ASN A 165      -0.846   7.242   8.645  1.00123.35           O
ATOM   1229  N   PHE A 166       0.039   5.176   8.795  1.00 82.40           N
ATOM   1230  CA  PHE A 166       0.328   5.357  10.189  1.00 82.40           C
ATOM   1231  CB  PHE A 166      -0.241   4.199  11.035  1.00 82.40           C
ATOM   1232  CG  PHE A 166      -0.368   4.612  12.462  1.00 82.40           C
ATOM   1233  CD1 PHE A 166      -1.437   5.383  12.854  1.00 82.40           C
ATOM   1234  CD2 PHE A 166       0.546   4.221  13.413  1.00 82.40           C
ATOM   1235  CE1 PHE A 166      -1.586   5.773  14.164  1.00 82.40           C
ATOM   1236  CE2 PHE A 166       0.403   4.607  14.726  1.00 82.40           C
ATOM   1237  CZ  PHE A 166      -0.665   5.385  15.106  1.00 82.40           C
ATOM   1238  C   PHE A 166       1.817   5.422  10.389  1.00 82.40           C
ATOM   1239  O   PHE A 166       2.599   4.815   9.659  1.00 82.40           O
ATOM   1240  N   SER A 167       2.225   6.166  11.435  1.00105.77           N
ATOM   1241  CA  SER A 167       3.581   6.473  11.795  1.00105.77           C
ATOM   1242  CB  SER A 167       3.625   7.402  13.020  1.00105.77           C
ATOM   1243  OG  SER A 167       4.959   7.607  13.457  1.00105.77           O
ATOM   1244  C   SER A 167       4.330   5.222  12.151  1.00105.77           C
ATOM   1245  O   SER A 167       5.558   5.238  12.207  1.00105.77           O
ATOM   1246  N   LEU A 168       3.627   4.109  12.440  1.00100.21           N
ATOM   1247  CA  LEU A 168       4.345   2.922  12.811  1.00100.21           C
ATOM   1248  CB  LEU A 168       3.869   2.329  14.148  1.00100.21           C
ATOM   1249  CG  LEU A 168       4.144   3.260  15.345  1.00100.21           C
ATOM   1250  CD1 LEU A 168       3.360   4.576  15.223  1.00100.21           C
ATOM   1251  CD2 LEU A 168       3.905   2.543  16.684  1.00100.21           C
ATOM   1252  C   LEU A 168       4.179   1.872  11.753  1.00100.21           C
ATOM   1253  O   LEU A 168       3.062   1.489  11.409  1.00100.21           O
ATOM   1254  N   GLY A 169       5.310   1.354  11.223  1.00 67.66           N
ATOM   1255  CA  GLY A 169       5.226   0.354  10.196  1.00 67.66           C
ATOM   1256  C   GLY A 169       6.120  -0.796  10.562  1.00 67.66           C
ATOM   1257  O   GLY A 169       7.282  -0.610  10.923  1.00 67.66           O
ATOM   1258  N   PRO A 170       5.574  -1.990  10.547  1.00 98.82           N
ATOM   1259  CA  PRO A 170       6.410  -3.144  10.762  1.00 98.82           C
ATOM   1260  CD  PRO A 170       4.254  -2.175  11.128  1.00 98.82           C
ATOM   1261  CB  PRO A 170       5.583  -4.140  11.575  1.00 98.82           C
ATOM   1262  CG  PRO A 170       4.130  -3.689  11.361  1.00 98.82           C
ATOM   1263  C   PRO A 170       6.911  -3.720   9.470  1.00 98.82           C
ATOM   1264  O   PRO A 170       6.124  -3.857   8.535  1.00 98.82           O
ATOM   1265  N   VAL A 171       8.188  -4.138   9.401  1.00 53.37           N
ATOM   1266  CA  VAL A 171       8.655  -4.765   8.198  1.00 53.37           C
ATOM   1267  CB  VAL A 171      10.087  -4.444   7.872  1.00 53.37           C
ATOM   1268  CG1 VAL A 171      10.474  -5.176   6.575  1.00 53.37           C
ATOM   1269  CG2 VAL A 171      10.243  -2.916   7.786  1.00 53.37           C
ATOM   1270  C   VAL A 171       8.561  -6.233   8.473  1.00 53.37           C
ATOM   1271  O   VAL A 171       9.113  -6.717   9.460  1.00 53.37           O
ATOM   1272  N   ASP A 172       7.821  -6.976   7.624  1.00 45.28           N
ATOM   1273  CA  ASP A 172       7.623  -8.375   7.885  1.00 45.28           C
ATOM   1274  CB  ASP A 172       6.615  -9.030   6.922  1.00 45.28           C
ATOM   1275  CG  ASP A 172       5.224  -8.510   7.267  1.00 45.28           C
ATOM   1276  OD1 ASP A 172       5.106  -7.748   8.263  1.00 45.28           O
ATOM   1277  OD2 ASP A 172       4.260  -8.873   6.541  1.00 45.28           O
ATOM   1278  C   ASP A 172       8.909  -9.135   7.792  1.00 45.28           C
ATOM   1279  O   ASP A 172       9.311  -9.796   8.749  1.00 45.28           O
ATOM   1280  N   LEU A 173       9.629  -9.025   6.659  1.00 97.65           N
ATOM   1281  CA  LEU A 173      10.814  -9.824   6.541  1.00 97.65           C
ATOM   1282  CB  LEU A 173      11.079 -10.296   5.094  1.00 97.65           C
ATOM   1283  CG  LEU A 173      12.162 -11.385   4.924  1.00 97.65           C
ATOM   1284  CD1 LEU A 173      12.331 -11.755   3.443  1.00 97.65           C
ATOM   1285  CD2 LEU A 173      13.497 -11.025   5.594  1.00 97.65           C
ATOM   1286  C   LEU A 173      11.942  -8.962   6.989  1.00 97.65           C
ATOM   1287  O   LEU A 173      12.267  -7.959   6.360  1.00 97.65           O
ATOM   1288  N   ASN A 174      12.597  -9.357   8.093  1.00 84.62           N
ATOM   1289  CA  ASN A 174      13.643  -8.524   8.597  1.00 84.62           C
ATOM   1290  CB  ASN A 174      14.006  -8.832  10.057  1.00 84.62           C
ATOM   1291  CG  ASN A 174      15.001  -7.788  10.530  1.00 84.62           C
ATOM   1292  OD1 ASN A 174      14.867  -6.601  10.235  1.00 84.62           O
ATOM   1293  ND2 ASN A 174      16.038  -8.242  11.284  1.00 84.62           N
ATOM   1294  C   ASN A 174      14.856  -8.763   7.766  1.00 84.62           C
ATOM   1295  O   ASN A 174      15.590  -9.724   7.982  1.00 84.62           O
ATOM   1296  N   VAL A 175      15.096  -7.873   6.785  1.00 49.69           N
ATOM   1297  CA  VAL A 175      16.257  -8.007   5.959  1.00 49.69           C
ATOM   1298  CB  VAL A 175      15.973  -7.875   4.492  1.00 49.69           C
ATOM   1299  CG1 VAL A 175      17.305  -7.878   3.728  1.00 49.69           C
ATOM   1300  CG2 VAL A 175      15.033  -9.015   4.072  1.00 49.69           C
ATOM   1301  C   VAL A 175      17.168  -6.888   6.333  1.00 49.69           C
ATOM   1302  O   VAL A 175      16.749  -5.736   6.437  1.00 49.69           O
ATOM   1303  N   SER A 176      18.459  -7.205   6.536  1.00108.83           N
ATOM   1304  CA  SER A 176      19.390  -6.201   6.958  1.00108.83           C
ATOM   1305  CB  SER A 176      20.793  -6.760   7.261  1.00108.83           C
ATOM   1306  OG  SER A 176      21.665  -5.717   7.670  1.00108.83           O
ATOM   1307  C   SER A 176      19.518  -5.208   5.848  1.00108.83           C
ATOM   1308  O   SER A 176      19.326  -5.538   4.677  1.00108.83           O
ATOM   1309  N   GLY A 177      19.827  -3.944   6.201  1.00 68.96           N
ATOM   1310  CA  GLY A 177      19.968  -2.921   5.204  1.00 68.96           C
ATOM   1311  C   GLY A 177      19.927  -1.589   5.889  1.00 68.96           C
ATOM   1312  O   GLY A 177      19.950  -1.504   7.115  1.00 68.96           O
ATOM   1313  N   ILE A 178      19.857  -0.504   5.091  1.00 99.42           N
ATOM   1314  CA  ILE A 178      19.815   0.833   5.620  1.00 99.42           C
ATOM   1315  CB  ILE A 178      20.751   1.777   4.918  1.00 99.42           C
ATOM   1316  CG2 ILE A 178      20.472   3.194   5.443  1.00 99.42           C
ATOM   1317  CG1 ILE A 178      22.214   1.330   5.087  1.00 99.42           C
ATOM   1318  CD1 ILE A 178      22.691   1.323   6.538  1.00 99.42           C
ATOM   1319  C   ILE A 178      18.435   1.351   5.365  1.00 99.42           C
ATOM   1320  O   ILE A 178      17.949   1.300   4.236  1.00 99.42           O
ATOM   1321  N   TYR A 179      17.769   1.882   6.412  1.00 73.14           N
ATOM   1322  CA  TYR A 179      16.411   2.330   6.263  1.00 73.14           C
ATOM   1323  CB  TYR A 179      15.427   1.652   7.237  1.00 73.14           C
ATOM   1324  CG  TYR A 179      15.224   0.223   6.856  1.00 73.14           C
ATOM   1325  CD1 TYR A 179      16.150  -0.742   7.181  1.00 73.14           C
ATOM   1326  CD2 TYR A 179      14.083  -0.156   6.185  1.00 73.14           C
ATOM   1327  CE1 TYR A 179      15.946  -2.057   6.830  1.00 73.14           C
ATOM   1328  CE2 TYR A 179      13.872  -1.467   5.831  1.00 73.14           C
ATOM   1329  CZ  TYR A 179      14.806  -2.421   6.154  1.00 73.14           C
ATOM   1330  OH  TYR A 179      14.594  -3.769   5.794  1.00 73.14           O
ATOM   1331  C   TYR A 179      16.312   3.796   6.551  1.00 73.14           C
ATOM   1332  O   TYR A 179      17.067   4.341   7.355  1.00 73.14           O
ATOM   1333  N   ARG A 180      15.384   4.477   5.841  1.00108.84           N
ATOM   1334  CA  ARG A 180      15.094   5.860   6.091  1.00108.84           C
ATOM   1335  CB  ARG A 180      15.977   6.850   5.314  1.00108.84           C
ATOM   1336  CG  ARG A 180      17.450   6.752   5.708  1.00108.84           C
ATOM   1337  CD  ARG A 180      18.267   7.998   5.369  1.00108.84           C
ATOM   1338  NE  ARG A 180      18.101   8.269   3.915  1.00108.84           N
ATOM   1339  CZ  ARG A 180      18.867   7.604   3.002  1.00108.84           C
ATOM   1340  NH1 ARG A 180      19.733   6.631   3.410  1.00108.84           N
ATOM   1341  NH2 ARG A 180      18.759   7.912   1.676  1.00108.84           N
ATOM   1342  C   ARG A 180      13.663   6.097   5.695  1.00108.84           C
ATOM   1343  O   ARG A 180      13.113   5.354   4.885  1.00108.84           O
ATOM   1344  N   LEU A 181      13.010   7.135   6.268  1.00 76.01           N
ATOM   1345  CA  LEU A 181      11.625   7.378   5.966  1.00 76.01           C
ATOM   1346  CB  LEU A 181      10.679   7.036   7.126  1.00 76.01           C
ATOM   1347  CG  LEU A 181      10.863   5.599   7.642  1.00 76.01           C
ATOM   1348  CD1 LEU A 181      12.187   5.472   8.415  1.00 76.01           C
ATOM   1349  CD2 LEU A 181       9.642   5.112   8.438  1.00 76.01           C
ATOM   1350  C   LEU A 181      11.410   8.834   5.658  1.00 76.01           C
ATOM   1351  O   LEU A 181      12.222   9.683   6.027  1.00 76.01           O
ATOM   1352  N   HIS A 182      10.293   9.142   4.951  1.00116.38           N
ATOM   1353  CA  HIS A 182       9.909  10.486   4.588  1.00116.38           C
ATOM   1354  ND1 HIS A 182      12.643   9.814   2.813  1.00116.38           N
ATOM   1355  CG  HIS A 182      11.865  10.940   2.965  1.00116.38           C
ATOM   1356  CB  HIS A 182      10.381  10.913   3.185  1.00116.38           C
ATOM   1357  NE2 HIS A 182      13.999  11.561   2.581  1.00116.38           N
ATOM   1358  CD2 HIS A 182      12.710  11.998   2.824  1.00116.38           C
ATOM   1359  CE1 HIS A 182      13.910  10.243   2.584  1.00116.38           C
ATOM   1360  C   HIS A 182       8.402  10.520   4.482  1.00116.38           C
ATOM   1361  O   HIS A 182       7.725   9.538   4.772  1.00116.38           O
ATOM   1362  N   PRO A 183       7.871  11.681   4.171  1.00223.23           N
ATOM   1363  CA  PRO A 183       6.465  11.861   3.820  1.00223.23           C
ATOM   1364  CD  PRO A 183       8.430  12.871   4.789  1.00223.23           C
ATOM   1365  CB  PRO A 183       6.093  13.249   4.351  1.00223.23           C
ATOM   1366  CG  PRO A 183       7.430  13.990   4.483  1.00223.23           C
ATOM   1367  C   PRO A 183       6.381  11.751   2.274  1.00223.23           C
ATOM   1368  O   PRO A 183       7.483  11.690   1.735  1.00223.23           O
ATOM   1369  N   PRO A 184       5.227  11.828   1.547  1.00226.62           N
ATOM   1370  CA  PRO A 184       4.960  11.556   0.111  1.00226.62           C
ATOM   1371  CD  PRO A 184       4.050  12.405   2.179  1.00226.62           C
ATOM   1372  CB  PRO A 184       3.457  11.762  -0.072  1.00226.62           C
ATOM   1373  CG  PRO A 184       3.078  12.747   1.043  1.00226.62           C
ATOM   1374  C   PRO A 184       5.740  12.334  -0.931  1.00226.62           C
ATOM   1375  O   PRO A 184       6.799  12.843  -0.601  1.00226.62           O
ATOM   1376  N   ARG A 185       5.213  12.489  -2.180  1.00211.96           N
ATOM   1377  CA  ARG A 185       5.906  12.998  -3.353  1.00211.96           C
ATOM   1378  CB  ARG A 185       4.908  13.436  -4.441  1.00211.96           C
ATOM   1379  CG  ARG A 185       5.524  14.202  -5.612  1.00211.96           C
ATOM   1380  CD  ARG A 185       4.467  14.829  -6.526  1.00211.96           C
ATOM   1381  NE  ARG A 185       3.493  15.538  -5.648  1.00211.96           N
ATOM   1382  CZ  ARG A 185       2.677  16.508  -6.157  1.00211.96           C
ATOM   1383  NH1 ARG A 185       2.767  16.860  -7.472  1.00211.96           N
ATOM   1384  NH2 ARG A 185       1.769  17.130  -5.348  1.00211.96           N
ATOM   1385  C   ARG A 185       6.708  14.199  -2.974  1.00211.96           C
ATOM   1386  O   ARG A 185       7.841  14.345  -3.439  1.00211.96           O
ATOM   1387  N   LEU A 186       6.154  15.110  -2.159  1.00125.81           N
ATOM   1388  CA  LEU A 186       7.008  16.150  -1.672  1.00125.81           C
ATOM   1389  CB  LEU A 186       6.281  17.478  -1.401  1.00125.81           C
ATOM   1390  CG  LEU A 186       5.673  18.110  -2.671  1.00125.81           C
ATOM   1391  CD1 LEU A 186       6.754  18.500  -3.691  1.00125.81           C
ATOM   1392  CD2 LEU A 186       4.608  17.201  -3.297  1.00125.81           C
ATOM   1393  C   LEU A 186       7.516  15.602  -0.375  1.00125.81           C
ATOM   1394  O   LEU A 186       6.759  15.454   0.585  1.00125.81           O
ATOM   1395  N   HIS A 187       8.822  15.271  -0.326  1.00124.06           N
ATOM   1396  CA  HIS A 187       9.404  14.618   0.815  1.00124.06           C
ATOM   1397  ND1 HIS A 187      11.439  11.526  -0.502  1.00124.06           N
ATOM   1398  CG  HIS A 187      10.385  12.326  -0.118  1.00124.06           C
ATOM   1399  CB  HIS A 187      10.599  13.680   0.503  1.00124.06           C
ATOM   1400  NE2 HIS A 187       9.587  10.383  -0.948  1.00124.06           N
ATOM   1401  CD2 HIS A 187       9.264  11.611  -0.400  1.00124.06           C
ATOM   1402  CE1 HIS A 187      10.906  10.377  -0.990  1.00124.06           C
ATOM   1403  C   HIS A 187      10.083  15.626   1.665  1.00124.06           C
ATOM   1404  O   HIS A 187      10.597  16.635   1.184  1.00124.06           O
ATOM   1405  N   ASP A 188      10.114  15.345   2.978  1.00125.45           N
ATOM   1406  CA  ASP A 188      10.905  16.165   3.836  1.00125.45           C
ATOM   1407  CB  ASP A 188      10.449  16.192   5.312  1.00125.45           C
ATOM   1408  CG  ASP A 188      10.456  14.806   5.940  1.00125.45           C
ATOM   1409  OD1 ASP A 188      11.027  13.858   5.338  1.00125.45           O
ATOM   1410  OD2 ASP A 188       9.857  14.682   7.042  1.00125.45           O
ATOM   1411  C   ASP A 188      12.298  15.640   3.695  1.00125.45           C
ATOM   1412  O   ASP A 188      12.565  14.809   2.827  1.00125.45           O
ATOM   1413  N   ALA A 189      13.246  16.147   4.499  1.00 45.43           N
ATOM   1414  CA  ALA A 189      14.578  15.635   4.392  1.00 45.43           C
ATOM   1415  CB  ALA A 189      15.618  16.409   5.221  1.00 45.43           C
ATOM   1416  C   ALA A 189      14.525  14.236   4.918  1.00 45.43           C
ATOM   1417  O   ALA A 189      13.627  13.887   5.684  1.00 45.43           O
ATOM   1418  N   GLU A 190      15.476  13.383   4.493  1.00120.73           N
ATOM   1419  CA  GLU A 190      15.489  12.020   4.938  1.00120.73           C
ATOM   1420  CB  GLU A 190      16.516  11.134   4.204  1.00120.73           C
ATOM   1421  CG  GLU A 190      17.973  11.592   4.340  1.00120.73           C
ATOM   1422  CD  GLU A 190      18.319  12.519   3.178  1.00120.73           C
ATOM   1423  OE1 GLU A 190      17.449  13.336   2.774  1.00120.73           O
ATOM   1424  OE2 GLU A 190      19.468  12.412   2.671  1.00120.73           O
ATOM   1425  C   GLU A 190      15.832  12.015   6.386  1.00120.73           C
ATOM   1426  O   GLU A 190      16.537  12.894   6.877  1.00120.73           O
ATOM   1427  N   LEU A 191      15.303  11.020   7.118  1.00125.69           N
ATOM   1428  CA  LEU A 191      15.568  10.947   8.518  1.00125.69           C
ATOM   1429  CB  LEU A 191      14.455  10.224   9.295  1.00125.69           C
ATOM   1430  CG  LEU A 191      14.427   8.693   9.239  1.00125.69           C
ATOM   1431  CD1 LEU A 191      13.007   8.198   9.550  1.00125.69           C
ATOM   1432  CD2 LEU A 191      15.023   8.135   7.946  1.00125.69           C
ATOM   1433  C   LEU A 191      16.884  10.270   8.686  1.00125.69           C
ATOM   1434  O   LEU A 191      17.438   9.734   7.727  1.00125.69           O
ATOM   1435  N   ASP A 192      17.438  10.298   9.907  1.00 32.90           N
ATOM   1436  CA  ASP A 192      18.698   9.653  10.089  1.00 32.90           C
ATOM   1437  CB  ASP A 192      19.235   9.757  11.526  1.00 32.90           C
ATOM   1438  CG  ASP A 192      19.620  11.205  11.796  1.00 32.90           C
ATOM   1439  OD1 ASP A 192      19.827  11.959  10.808  1.00 32.90           O
ATOM   1440  OD2 ASP A 192      19.713  11.577  12.998  1.00 32.90           O
ATOM   1441  C   ASP A 192      18.479   8.205   9.802  1.00 32.90           C
ATOM   1442  O   ASP A 192      17.392   7.667  10.009  1.00 32.90           O
ATOM   1443  N   PRO A 193      19.492   7.572   9.286  1.00 61.32           N
ATOM   1444  CA  PRO A 193      19.373   6.169   9.017  1.00 61.32           C
ATOM   1445  CD  PRO A 193      20.363   8.230   8.326  1.00 61.32           C
ATOM   1446  CB  PRO A 193      20.339   5.860   7.868  1.00 61.32           C
ATOM   1447  CG  PRO A 193      21.246   7.099   7.777  1.00 61.32           C
ATOM   1448  C   PRO A 193      19.673   5.426  10.274  1.00 61.32           C
ATOM   1449  O   PRO A 193      20.841   4.983  10.440  1.00 61.32           O
ATOM   1450  OXT PRO A 193      18.744   5.298  11.116  1.00 61.32           O
TER    1451      PRO A 193
END
