# Supplementary material for: Proteome-wide prediction of targets for aspirin: new insight into the molecular mechanism of aspirin
Source: PeerJ. 2016 Mar 10;4:e1791. doi: 10.7717/peerj.1791 (PMC4793309; doi:10.7717/peerj.1791)
Supplement: File S1 — The raw data contains all strucures of the identified 79 proteins. The Protocols show how to prepare protein strucure and run CDOCKER. [file peerj-04-1791-s004.zip › 79_protein_strucures/NP_733779.1_2-154_100.000.pdb]

EXPDTA    THEORETICAL MODEL, MODELLER 9v7 2010/04/20 06:56:17
REMARK   6 MODELLER OBJECTIVE FUNCTION:       869.0147
REMARK   6 MODELLER BEST TEMPLATE % SEQ ID: 100.000
ATOM      1  N   PRO A   2      61.312 -10.497 -12.904  1.00107.22           N
ATOM      2  CA  PRO A   2      60.302  -9.979 -13.870  1.00107.22           C
ATOM      3  CD  PRO A   2      60.926 -11.886 -12.477  1.00107.22           C
ATOM      4  CB  PRO A   2      59.335 -11.130 -14.143  1.00107.22           C
ATOM      5  CG  PRO A   2      59.469 -12.057 -12.931  1.00107.22           C
ATOM      6  C   PRO A   2      59.650  -8.790 -13.253  1.00107.22           C
ATOM      7  O   PRO A   2      59.631  -8.686 -12.028  1.00107.22           O
ATOM      8  N   SER A   3      59.166  -7.863 -14.100  1.00 94.73           N
ATOM      9  CA  SER A   3      58.438  -6.709 -13.666  1.00 94.73           C
ATOM     10  CB  SER A   3      59.320  -5.564 -13.140  1.00 94.73           C
ATOM     11  OG  SER A   3      59.980  -5.956 -11.946  1.00 94.73           O
ATOM     12  C   SER A   3      57.758  -6.194 -14.890  1.00 94.73           C
ATOM     13  O   SER A   3      58.351  -6.157 -15.966  1.00 94.73           O
ATOM     14  N   ILE A   4      56.492  -5.772 -14.765  1.00 82.37           N
ATOM     15  CA  ILE A   4      55.815  -5.263 -15.914  1.00 82.37           C
ATOM     16  CB  ILE A   4      54.507  -5.932 -16.213  1.00 82.37           C
ATOM     17  CG2 ILE A   4      53.595  -5.736 -14.993  1.00 82.37           C
ATOM     18  CG1 ILE A   4      53.914  -5.379 -17.522  1.00 82.37           C
ATOM     19  CD1 ILE A   4      54.754  -5.682 -18.762  1.00 82.37           C
ATOM     20  C   ILE A   4      55.534  -3.826 -15.664  1.00 82.37           C
ATOM     21  O   ILE A   4      55.134  -3.437 -14.566  1.00 82.37           O
ATOM     22  N   LYS A   5      55.779  -2.991 -16.690  1.00 48.45           N
ATOM     23  CA  LYS A   5      55.541  -1.590 -16.552  1.00 48.45           C
ATOM     24  CB  LYS A   5      56.556  -0.737 -17.328  1.00 48.45           C
ATOM     25  CG  LYS A   5      57.981  -0.903 -16.794  1.00 48.45           C
ATOM     26  CD  LYS A   5      59.066  -0.389 -17.742  1.00 48.45           C
ATOM     27  CE  LYS A   5      60.485  -0.747 -17.293  1.00 48.45           C
ATOM     28  NZ  LYS A   5      61.433  -0.562 -18.414  1.00 48.45           N
ATOM     29  C   LYS A   5      54.172  -1.327 -17.087  1.00 48.45           C
ATOM     30  O   LYS A   5      53.839  -1.727 -18.202  1.00 48.45           O
ATOM     31  N   LEU A   6      53.330  -0.665 -16.270  1.00 97.78           N
ATOM     32  CA  LEU A   6      51.986  -0.361 -16.656  1.00 97.78           C
ATOM     33  CB  LEU A   6      50.929  -0.828 -15.639  1.00 97.78           C
ATOM     34  CG  LEU A   6      50.859  -2.355 -15.463  1.00 97.78           C
ATOM     35  CD1 LEU A   6      52.196  -2.910 -14.952  1.00 97.78           C
ATOM     36  CD2 LEU A   6      49.677  -2.765 -14.571  1.00 97.78           C
ATOM     37  C   LEU A   6      51.892   1.120 -16.682  1.00 97.78           C
ATOM     38  O   LEU A   6      52.428   1.792 -15.802  1.00 97.78           O
ATOM     39  N   GLN A   7      51.199   1.667 -17.696  1.00 63.42           N
ATOM     40  CA  GLN A   7      51.115   3.090 -17.802  1.00 63.42           C
ATOM     41  CB  GLN A   7      51.629   3.589 -19.160  1.00 63.42           C
ATOM     42  CG  GLN A   7      51.854   5.094 -19.232  1.00 63.42           C
ATOM     43  CD  GLN A   7      52.631   5.346 -20.514  1.00 63.42           C
ATOM     44  OE1 GLN A   7      52.137   5.977 -21.446  1.00 63.42           O
ATOM     45  NE2 GLN A   7      53.884   4.820 -20.567  1.00 63.42           N
ATOM     46  C   GLN A   7      49.683   3.500 -17.629  1.00 63.42           C
ATOM     47  O   GLN A   7      48.773   2.877 -18.176  1.00 63.42           O
ATOM     48  N   SER A   8      49.469   4.577 -16.841  1.00 88.81           N
ATOM     49  CA  SER A   8      48.170   5.099 -16.514  1.00 88.81           C
ATOM     50  CB  SER A   8      48.203   5.954 -15.229  1.00 88.81           C
ATOM     51  OG  SER A   8      46.939   6.551 -14.971  1.00 88.81           O
ATOM     52  C   SER A   8      47.699   5.957 -17.645  1.00 88.81           C
ATOM     53  O   SER A   8      48.429   6.213 -18.599  1.00 88.81           O
ATOM     54  N   SER A   9      46.425   6.390 -17.572  1.00 35.40           N
ATOM     55  CA  SER A   9      45.843   7.229 -18.577  1.00 35.40           C
ATOM     56  CB  SER A   9      44.366   7.553 -18.295  1.00 35.40           C
ATOM     57  OG  SER A   9      44.249   8.328 -17.108  1.00 35.40           O
ATOM     58  C   SER A   9      46.596   8.513 -18.573  1.00 35.40           C
ATOM     59  O   SER A   9      47.028   9.002 -19.616  1.00 35.40           O
ATOM     60  N   ASP A  10      46.790   9.086 -17.370  1.00108.85           N
ATOM     61  CA  ASP A  10      47.493  10.318 -17.279  1.00108.85           C
ATOM     62  CB  ASP A  10      46.929  11.253 -16.187  1.00108.85           C
ATOM     63  CG  ASP A  10      46.930  10.538 -14.842  1.00108.85           C
ATOM     64  OD1 ASP A  10      46.318   9.441 -14.751  1.00108.85           O
ATOM     65  OD2 ASP A  10      47.540  11.086 -13.885  1.00108.85           O
ATOM     66  C   ASP A  10      48.944  10.044 -17.023  1.00108.85           C
ATOM     67  O   ASP A  10      49.419  10.159 -15.897  1.00108.85           O
ATOM     68  N   GLY A  11      49.640   9.536 -18.061  1.00 70.54           N
ATOM     69  CA  GLY A  11      51.071   9.484 -18.215  1.00 70.54           C
ATOM     70  C   GLY A  11      51.830   8.623 -17.240  1.00 70.54           C
ATOM     71  O   GLY A  11      52.857   8.056 -17.606  1.00 70.54           O
ATOM     72  N   GLU A  12      51.351   8.436 -15.997  1.00 71.57           N
ATOM     73  CA  GLU A  12      52.222   7.837 -15.024  1.00 71.57           C
ATOM     74  CB  GLU A  12      51.737   7.964 -13.571  1.00 71.57           C
ATOM     75  CG  GLU A  12      52.815   7.565 -12.560  1.00 71.57           C
ATOM     76  CD  GLU A  12      52.335   7.965 -11.174  1.00 71.57           C
ATOM     77  OE1 GLU A  12      51.126   8.289 -11.041  1.00 71.57           O
ATOM     78  OE2 GLU A  12      53.168   7.953 -10.229  1.00 71.57           O
ATOM     79  C   GLU A  12      52.492   6.397 -15.321  1.00 71.57           C
ATOM     80  O   GLU A  12      51.627   5.665 -15.798  1.00 71.57           O
ATOM     81  N   ILE A  13      53.739   5.970 -15.023  1.00129.74           N
ATOM     82  CA  ILE A  13      54.185   4.628 -15.278  1.00129.74           C
ATOM     83  CB  ILE A  13      55.470   4.558 -16.061  1.00129.74           C
ATOM     84  CG2 ILE A  13      55.798   3.074 -16.276  1.00129.74           C
ATOM     85  CG1 ILE A  13      55.368   5.323 -17.392  1.00129.74           C
ATOM     86  CD1 ILE A  13      56.721   5.523 -18.076  1.00129.74           C
ATOM     87  C   ILE A  13      54.444   3.983 -13.946  1.00129.74           C
ATOM     88  O   ILE A  13      54.948   4.624 -13.023  1.00129.74           O
ATOM     89  N   PHE A  14      54.069   2.691 -13.809  1.00 74.38           N
ATOM     90  CA  PHE A  14      54.238   1.987 -12.567  1.00 74.38           C
ATOM     91  CB  PHE A  14      52.910   1.613 -11.884  1.00 74.38           C
ATOM     92  CG  PHE A  14      52.172   2.823 -11.411  1.00 74.38           C
ATOM     93  CD1 PHE A  14      52.388   3.328 -10.150  1.00 74.38           C
ATOM     94  CD2 PHE A  14      51.250   3.444 -12.226  1.00 74.38           C
ATOM     95  CE1 PHE A  14      51.703   4.436  -9.708  1.00 74.38           C
ATOM     96  CE2 PHE A  14      50.563   4.552 -11.790  1.00 74.38           C
ATOM     97  CZ  PHE A  14      50.786   5.048 -10.528  1.00 74.38           C
ATOM     98  C   PHE A  14      54.895   0.675 -12.854  1.00 74.38           C
ATOM     99  O   PHE A  14      54.603   0.019 -13.852  1.00 74.38           O
ATOM    100  N   GLU A  15      55.800   0.234 -11.965  1.00 81.35           N
ATOM    101  CA  GLU A  15      56.415  -1.029 -12.219  1.00 81.35           C
ATOM    102  CB  GLU A  15      57.945  -0.998 -12.080  1.00 81.35           C
ATOM    103  CG  GLU A  15      58.643  -2.174 -12.761  1.00 81.35           C
ATOM    104  CD  GLU A  15      60.139  -1.898 -12.740  1.00 81.35           C
ATOM    105  OE1 GLU A  15      60.516  -0.699 -12.824  1.00 81.35           O
ATOM    106  OE2 GLU A  15      60.925  -2.878 -12.638  1.00 81.35           O
ATOM    107  C   GLU A  15      55.865  -1.992 -11.223  1.00 81.35           C
ATOM    108  O   GLU A  15      55.868  -1.736 -10.020  1.00 81.35           O
ATOM    109  N   VAL A  16      55.336  -3.128 -11.710  1.00 49.61           N
ATOM    110  CA  VAL A  16      54.843  -4.090 -10.778  1.00 49.61           C
ATOM    111  CB  VAL A  16      53.352  -4.287 -10.823  1.00 49.61           C
ATOM    112  CG1 VAL A  16      52.668  -2.972 -10.409  1.00 49.61           C
ATOM    113  CG2 VAL A  16      52.960  -4.785 -12.222  1.00 49.61           C
ATOM    114  C   VAL A  16      55.474  -5.393 -11.101  1.00 49.61           C
ATOM    115  O   VAL A  16      55.785  -5.688 -12.253  1.00 49.61           O
ATOM    116  N   ASP A  17      55.708  -6.199 -10.058  1.00 65.38           N
ATOM    117  CA  ASP A  17      56.237  -7.509 -10.253  1.00 65.38           C
ATOM    118  CB  ASP A  17      56.456  -8.242  -8.915  1.00 65.38           C
ATOM    119  CG  ASP A  17      57.047  -9.625  -9.143  1.00 65.38           C
ATOM    120  OD1 ASP A  17      57.453  -9.934 -10.296  1.00 65.38           O
ATOM    121  OD2 ASP A  17      57.104 -10.394  -8.148  1.00 65.38           O
ATOM    122  C   ASP A  17      55.172  -8.231 -11.014  1.00 65.38           C
ATOM    123  O   ASP A  17      53.983  -7.999 -10.813  1.00 65.38           O
ATOM    124  N   VAL A  18      55.587  -9.111 -11.936  1.00 53.69           N
ATOM    125  CA  VAL A  18      54.671  -9.867 -12.730  1.00 53.69           C
ATOM    126  CB  VAL A  18      55.368 -10.749 -13.722  1.00 53.69           C
ATOM    127  CG1 VAL A  18      54.310 -11.557 -14.491  1.00 53.69           C
ATOM    128  CG2 VAL A  18      56.264  -9.875 -14.616  1.00 53.69           C
ATOM    129  C   VAL A  18      53.903 -10.749 -11.803  1.00 53.69           C
ATOM    130  O   VAL A  18      52.726 -11.029 -12.024  1.00 53.69           O
ATOM    131  N   GLU A  19      54.557 -11.202 -10.720  1.00117.32           N
ATOM    132  CA  GLU A  19      53.930 -12.125  -9.824  1.00117.32           C
ATOM    133  CB  GLU A  19      54.794 -12.413  -8.584  1.00117.32           C
ATOM    134  CG  GLU A  19      56.020 -13.276  -8.879  1.00117.32           C
ATOM    135  CD  GLU A  19      55.532 -14.705  -9.048  1.00117.32           C
ATOM    136  OE1 GLU A  19      54.514 -15.055  -8.393  1.00117.32           O
ATOM    137  OE2 GLU A  19      56.161 -15.466  -9.831  1.00117.32           O
ATOM    138  C   GLU A  19      52.645 -11.536  -9.323  1.00117.32           C
ATOM    139  O   GLU A  19      51.607 -12.196  -9.360  1.00117.32           O
ATOM    140  N   ILE A  20      52.684 -10.279  -8.843  1.00 85.51           N
ATOM    141  CA  ILE A  20      51.530  -9.601  -8.308  1.00 85.51           C
ATOM    142  CB  ILE A  20      51.887  -8.333  -7.597  1.00 85.51           C
ATOM    143  CG2 ILE A  20      52.776  -8.703  -6.396  1.00 85.51           C
ATOM    144  CG1 ILE A  20      52.533  -7.349  -8.581  1.00 85.51           C
ATOM    145  CD1 ILE A  20      52.810  -5.970  -7.999  1.00 85.51           C
ATOM    146  C   ILE A  20      50.567  -9.306  -9.409  1.00 85.51           C
ATOM    147  O   ILE A  20      49.352  -9.418  -9.242  1.00 85.51           O
ATOM    148  N   ALA A  21      51.098  -8.899 -10.578  1.00 87.37           N
ATOM    149  CA  ALA A  21      50.305  -8.736 -11.758  1.00 87.37           C
ATOM    150  CB  ALA A  21      51.041  -8.049 -12.921  1.00 87.37           C
ATOM    151  C   ALA A  21      50.003 -10.141 -12.169  1.00 87.37           C
ATOM    152  O   ALA A  21      50.259 -11.089 -11.431  1.00 87.37           O
ATOM    153  N   LYS A  22      49.321 -10.333 -13.309  1.00143.20           N
ATOM    154  CA  LYS A  22      48.917 -11.654 -13.718  1.00143.20           C
ATOM    155  CB  LYS A  22      49.993 -12.752 -13.587  1.00143.20           C
ATOM    156  CG  LYS A  22      51.025 -12.832 -14.711  1.00143.20           C
ATOM    157  CD  LYS A  22      52.153 -13.816 -14.384  1.00143.20           C
ATOM    158  CE  LYS A  22      53.044 -14.170 -15.576  1.00143.20           C
ATOM    159  NZ  LYS A  22      52.339 -15.106 -16.478  1.00143.20           N
ATOM    160  C   LYS A  22      47.791 -12.081 -12.823  1.00143.20           C
ATOM    161  O   LYS A  22      47.147 -13.099 -13.068  1.00143.20           O
ATOM    162  N   GLN A  23      47.541 -11.304 -11.753  1.00 72.99           N
ATOM    163  CA  GLN A  23      46.450 -11.463 -10.864  1.00 72.99           C
ATOM    164  CB  GLN A  23      46.554 -10.560  -9.624  1.00 72.99           C
ATOM    165  CG  GLN A  23      45.498 -10.871  -8.565  1.00 72.99           C
ATOM    166  CD  GLN A  23      45.865 -12.202  -7.923  1.00 72.99           C
ATOM    167  OE1 GLN A  23      46.886 -12.808  -8.245  1.00 72.99           O
ATOM    168  NE2 GLN A  23      45.003 -12.675  -6.983  1.00 72.99           N
ATOM    169  C   GLN A  23      45.301 -11.011 -11.675  1.00 72.99           C
ATOM    170  O   GLN A  23      44.196 -11.541 -11.573  1.00 72.99           O
ATOM    171  N   SER A  24      45.540  -9.965 -12.494  1.00115.98           N
ATOM    172  CA  SER A  24      44.472  -9.626 -13.368  1.00115.98           C
ATOM    173  CB  SER A  24      44.451  -8.188 -13.916  1.00115.98           C
ATOM    174  OG  SER A  24      45.270  -8.068 -15.064  1.00115.98           O
ATOM    175  C   SER A  24      44.587 -10.590 -14.498  1.00115.98           C
ATOM    176  O   SER A  24      45.674 -10.828 -15.022  1.00115.98           O
ATOM    177  N   VAL A  25      43.453 -11.201 -14.870  1.00 44.70           N
ATOM    178  CA  VAL A  25      43.435 -12.174 -15.918  1.00 44.70           C
ATOM    179  CB  VAL A  25      42.086 -12.812 -16.085  1.00 44.70           C
ATOM    180  CG1 VAL A  25      42.117 -13.718 -17.327  1.00 44.70           C
ATOM    181  CG2 VAL A  25      41.723 -13.544 -14.782  1.00 44.70           C
ATOM    182  C   VAL A  25      43.757 -11.507 -17.213  1.00 44.70           C
ATOM    183  O   VAL A  25      44.525 -12.028 -18.019  1.00 44.70           O
ATOM    184  N   THR A  26      43.197 -10.305 -17.427  1.00 46.35           N
ATOM    185  CA  THR A  26      43.324  -9.652 -18.695  1.00 46.35           C
ATOM    186  CB  THR A  26      42.658  -8.306 -18.718  1.00 46.35           C
ATOM    187  OG1 THR A  26      43.253  -7.430 -17.769  1.00 46.35           O
ATOM    188  CG2 THR A  26      41.170  -8.513 -18.401  1.00 46.35           C
ATOM    189  C   THR A  26      44.767  -9.454 -19.010  1.00 46.35           C
ATOM    190  O   THR A  26      45.188  -9.694 -20.139  1.00 46.35           O
ATOM    191  N   ILE A  27      45.555  -8.989 -18.026  1.00196.59           N
ATOM    192  CA  ILE A  27      46.954  -8.747 -18.227  1.00196.59           C
ATOM    193  CB  ILE A  27      47.608  -7.994 -17.081  1.00196.59           C
ATOM    194  CG2 ILE A  27      47.771  -8.923 -15.867  1.00196.59           C
ATOM    195  CG1 ILE A  27      48.965  -7.413 -17.503  1.00196.59           C
ATOM    196  CD1 ILE A  27      50.055  -8.463 -17.717  1.00196.59           C
ATOM    197  C   ILE A  27      47.673 -10.044 -18.420  1.00196.59           C
ATOM    198  O   ILE A  27      48.556 -10.152 -19.268  1.00196.59           O
ATOM    199  N   LYS A  28      47.312 -11.067 -17.627  1.00 78.87           N
ATOM    200  CA  LYS A  28      48.007 -12.319 -17.633  1.00 78.87           C
ATOM    201  CB  LYS A  28      47.415 -13.305 -16.618  1.00 78.87           C
ATOM    202  CG  LYS A  28      48.119 -14.659 -16.590  1.00 78.87           C
ATOM    203  CD  LYS A  28      47.733 -15.496 -15.373  1.00 78.87           C
ATOM    204  CE  LYS A  28      48.168 -16.957 -15.466  1.00 78.87           C
ATOM    205  NZ  LYS A  28      47.463 -17.613 -16.589  1.00 78.87           N
ATOM    206  C   LYS A  28      47.901 -12.960 -18.976  1.00 78.87           C
ATOM    207  O   LYS A  28      48.903 -13.381 -19.549  1.00 78.87           O
ATOM    208  N   THR A  29      46.682 -13.023 -19.538  1.00 30.81           N
ATOM    209  CA  THR A  29      46.513 -13.700 -20.788  1.00 30.81           C
ATOM    210  CB  THR A  29      45.087 -13.742 -21.260  1.00 30.81           C
ATOM    211  OG1 THR A  29      44.604 -12.430 -21.508  1.00 30.81           O
ATOM    212  CG2 THR A  29      44.235 -14.428 -20.179  1.00 30.81           C
ATOM    213  C   THR A  29      47.310 -12.975 -21.816  1.00 30.81           C
ATOM    214  O   THR A  29      47.898 -13.585 -22.709  1.00 30.81           O
ATOM    215  N   MET A  30      47.351 -11.639 -21.711  1.00 79.58           N
ATOM    216  CA  MET A  30      48.032 -10.841 -22.681  1.00 79.58           C
ATOM    217  CB  MET A  30      47.799  -9.332 -22.517  1.00 79.58           C
ATOM    218  CG  MET A  30      48.282  -8.537 -23.731  1.00 79.58           C
ATOM    219  SD  MET A  30      47.696  -6.818 -23.792  1.00 79.58           S
ATOM    220  CE  MET A  30      48.711  -6.242 -22.402  1.00 79.58           C
ATOM    221  C   MET A  30      49.506 -11.107 -22.653  1.00 79.58           C
ATOM    222  O   MET A  30      50.157 -11.082 -23.697  1.00 79.58           O
ATOM    223  N   LEU A  31      50.078 -11.379 -21.465  1.00130.34           N
ATOM    224  CA  LEU A  31      51.501 -11.529 -21.377  1.00130.34           C
ATOM    225  CB  LEU A  31      51.970 -11.869 -19.955  1.00130.34           C
ATOM    226  CG  LEU A  31      53.498 -11.851 -19.806  1.00130.34           C
ATOM    227  CD1 LEU A  31      54.052 -10.442 -20.070  1.00130.34           C
ATOM    228  CD2 LEU A  31      53.931 -12.411 -18.444  1.00130.34           C
ATOM    229  C   LEU A  31      51.907 -12.648 -22.277  1.00130.34           C
ATOM    230  O   LEU A  31      52.856 -12.519 -23.049  1.00130.34           O
ATOM    231  N   GLU A  32      51.186 -13.782 -22.211  1.00158.87           N
ATOM    232  CA  GLU A  32      51.482 -14.843 -23.121  1.00158.87           C
ATOM    233  CB  GLU A  32      50.973 -16.218 -22.650  1.00158.87           C
ATOM    234  CG  GLU A  32      51.574 -16.679 -21.322  1.00158.87           C
ATOM    235  CD  GLU A  32      50.816 -15.966 -20.210  1.00158.87           C
ATOM    236  OE1 GLU A  32      49.616 -16.293 -20.003  1.00158.87           O
ATOM    237  OE2 GLU A  32      51.425 -15.079 -19.554  1.00158.87           O
ATOM    238  C   GLU A  32      50.681 -14.500 -24.324  1.00158.87           C
ATOM    239  O   GLU A  32      49.470 -14.715 -24.353  1.00158.87           O
ATOM    240  N   ASP A  33      51.335 -13.920 -25.343  1.00178.19           N
ATOM    241  CA  ASP A  33      50.609 -13.570 -26.521  1.00178.19           C
ATOM    242  CB  ASP A  33      51.222 -12.388 -27.294  1.00178.19           C
ATOM    243  CG  ASP A  33      52.642 -12.744 -27.704  1.00178.19           C
ATOM    244  OD1 ASP A  33      53.168 -13.783 -27.222  1.00178.19           O
ATOM    245  OD2 ASP A  33      53.220 -11.970 -28.512  1.00178.19           O
ATOM    246  C   ASP A  33      50.611 -14.779 -27.382  1.00178.19           C
ATOM    247  O   ASP A  33      51.135 -15.817 -26.984  1.00178.19           O
ATOM    248  N   LEU A  34      49.992 -14.690 -28.572  1.00198.00           N
ATOM    249  CA  LEU A  34      50.018 -15.833 -29.429  1.00198.00           C
ATOM    250  CB  LEU A  34      48.853 -15.886 -30.431  1.00198.00           C
ATOM    251  CG  LEU A  34      47.464 -16.026 -29.781  1.00198.00           C
ATOM    252  CD1 LEU A  34      47.119 -14.799 -28.923  1.00198.00           C
ATOM    253  CD2 LEU A  34      46.390 -16.332 -30.838  1.00198.00           C
ATOM    254  C   LEU A  34      51.272 -15.725 -30.226  1.00198.00           C
ATOM    255  O   LEU A  34      51.386 -14.889 -31.121  1.00198.00           O
ATOM    256  N   GLY A  35      52.265 -16.567 -29.890  1.00 87.80           N
ATOM    257  CA  GLY A  35      53.505 -16.549 -30.599  1.00 87.80           C
ATOM    258  C   GLY A  35      54.259 -15.372 -30.085  1.00 87.80           C
ATOM    259  O   GLY A  35      53.662 -14.387 -29.652  1.00 87.80           O
ATOM    260  N   MET A  36      55.602 -15.433 -30.131  1.00294.06           N
ATOM    261  CA  MET A  36      56.352 -14.305 -29.674  1.00294.06           C
ATOM    262  CB  MET A  36      57.250 -14.604 -28.458  1.00294.06           C
ATOM    263  CG  MET A  36      58.059 -15.897 -28.574  1.00294.06           C
ATOM    264  SD  MET A  36      57.060 -17.408 -28.407  1.00294.06           S
ATOM    265  CE  MET A  36      56.610 -17.098 -26.675  1.00294.06           C
ATOM    266  C   MET A  36      57.205 -13.831 -30.799  1.00294.06           C
ATOM    267  O   MET A  36      57.939 -14.601 -31.419  1.00294.06           O
ATOM    268  N   ASP A  37      57.107 -12.526 -31.101  1.00212.64           N
ATOM    269  CA  ASP A  37      57.889 -11.960 -32.152  1.00212.64           C
ATOM    270  CB  ASP A  37      57.454 -10.525 -32.499  1.00212.64           C
ATOM    271  CG  ASP A  37      58.140 -10.080 -33.781  1.00212.64           C
ATOM    272  OD1 ASP A  37      58.919 -10.887 -34.356  1.00212.64           O
ATOM    273  OD2 ASP A  37      57.891  -8.919 -34.202  1.00212.64           O
ATOM    274  C   ASP A  37      59.290 -11.919 -31.646  1.00212.64           C
ATOM    275  O   ASP A  37      59.527 -11.633 -30.473  1.00212.64           O
ATOM    276  N   ASP A  38      60.265 -12.225 -32.520  1.00115.68           N
ATOM    277  CA  ASP A  38      61.622 -12.173 -32.073  1.00115.68           C
ATOM    278  CB  ASP A  38      62.634 -12.602 -33.154  1.00115.68           C
ATOM    279  CG  ASP A  38      62.548 -11.645 -34.335  1.00115.68           C
ATOM    280  OD1 ASP A  38      61.408 -11.256 -34.710  1.00115.68           O
ATOM    281  OD2 ASP A  38      63.627 -11.296 -34.883  1.00115.68           O
ATOM    282  C   ASP A  38      61.880 -10.756 -31.689  1.00115.68           C
ATOM    283  O   ASP A  38      62.476 -10.478 -30.649  1.00115.68           O
ATOM    284  N   GLU A  39      61.402  -9.814 -32.525  1.00195.75           N
ATOM    285  CA  GLU A  39      61.566  -8.428 -32.232  1.00195.75           C
ATOM    286  CB  GLU A  39      61.177  -7.506 -33.403  1.00195.75           C
ATOM    287  CG  GLU A  39      62.061  -7.640 -34.644  1.00195.75           C
ATOM    288  CD  GLU A  39      61.450  -6.775 -35.739  1.00195.75           C
ATOM    289  OE1 GLU A  39      61.186  -5.573 -35.465  1.00195.75           O
ATOM    290  OE2 GLU A  39      61.228  -7.306 -36.860  1.00195.75           O
ATOM    291  C   GLU A  39      60.599  -8.149 -31.141  1.00195.75           C
ATOM    292  O   GLU A  39      59.498  -8.697 -31.126  1.00195.75           O
ATOM    293  N   GLY A  40      60.998  -7.302 -30.181  1.00123.65           N
ATOM    294  CA  GLY A  40      60.094  -6.960 -29.130  1.00123.65           C
ATOM    295  C   GLY A  40      60.609  -5.703 -28.525  1.00123.65           C
ATOM    296  O   GLY A  40      61.735  -5.652 -28.031  1.00123.65           O
ATOM    297  N   ASP A  41      59.781  -4.645 -28.545  1.00212.32           N
ATOM    298  CA  ASP A  41      60.221  -3.410 -27.982  1.00212.32           C
ATOM    299  CB  ASP A  41      59.452  -2.190 -28.515  1.00212.32           C
ATOM    300  CG  ASP A  41      60.270  -0.954 -28.180  1.00212.32           C
ATOM    301  OD1 ASP A  41      61.486  -0.949 -28.513  1.00212.32           O
ATOM    302  OD2 ASP A  41      59.698  -0.007 -27.578  1.00212.32           O
ATOM    303  C   ASP A  41      59.973  -3.498 -26.513  1.00212.32           C
ATOM    304  O   ASP A  41      59.161  -4.304 -26.061  1.00212.32           O
ATOM    305  N   ASP A  42      60.687  -2.681 -25.718  1.00219.09           N
ATOM    306  CA  ASP A  42      60.425  -2.701 -24.312  1.00219.09           C
ATOM    307  CB  ASP A  42      61.681  -2.517 -23.430  1.00219.09           C
ATOM    308  CG  ASP A  42      62.400  -1.218 -23.772  1.00219.09           C
ATOM    309  OD1 ASP A  42      62.163  -0.682 -24.886  1.00219.09           O
ATOM    310  OD2 ASP A  42      63.203  -0.748 -22.921  1.00219.09           O
ATOM    311  C   ASP A  42      59.442  -1.613 -24.041  1.00219.09           C
ATOM    312  O   ASP A  42      59.788  -0.434 -23.990  1.00219.09           O
ATOM    313  N   ASP A  43      58.158  -1.986 -23.893  1.00227.33           N
ATOM    314  CA  ASP A  43      57.185  -0.973 -23.648  1.00227.33           C
ATOM    315  CB  ASP A  43      56.215  -0.721 -24.820  1.00227.33           C
ATOM    316  CG  ASP A  43      56.947   0.069 -25.900  1.00227.33           C
ATOM    317  OD1 ASP A  43      58.103   0.498 -25.645  1.00227.33           O
ATOM    318  OD2 ASP A  43      56.354   0.261 -26.996  1.00227.33           O
ATOM    319  C   ASP A  43      56.362  -1.335 -22.462  1.00227.33           C
ATOM    320  O   ASP A  43      56.259  -2.482 -22.021  1.00227.33           O
ATOM    321  N   PRO A  44      55.830  -0.300 -21.904  1.00139.02           N
ATOM    322  CA  PRO A  44      54.893  -0.464 -20.841  1.00139.02           C
ATOM    323  CD  PRO A  44      56.575   0.941 -21.779  1.00139.02           C
ATOM    324  CB  PRO A  44      54.910   0.836 -20.035  1.00139.02           C
ATOM    325  CG  PRO A  44      55.664   1.836 -20.930  1.00139.02           C
ATOM    326  C   PRO A  44      53.582  -0.757 -21.486  1.00139.02           C
ATOM    327  O   PRO A  44      53.460  -0.548 -22.692  1.00139.02           O
ATOM    328  N   VAL A  45      52.597  -1.263 -20.722  1.00100.78           N
ATOM    329  CA  VAL A  45      51.312  -1.492 -21.305  1.00100.78           C
ATOM    330  CB  VAL A  45      50.623  -2.729 -20.788  1.00100.78           C
ATOM    331  CG1 VAL A  45      50.358  -2.577 -19.279  1.00100.78           C
ATOM    332  CG2 VAL A  45      49.356  -2.960 -21.627  1.00100.78           C
ATOM    333  C   VAL A  45      50.485  -0.299 -20.955  1.00100.78           C
ATOM    334  O   VAL A  45      50.462   0.133 -19.801  1.00100.78           O
ATOM    335  N   PRO A  46      49.852   0.283 -21.940  1.00 85.55           N
ATOM    336  CA  PRO A  46      49.047   1.443 -21.680  1.00 85.55           C
ATOM    337  CD  PRO A  46      50.405   0.308 -23.282  1.00 85.55           C
ATOM    338  CB  PRO A  46      48.980   2.238 -22.988  1.00 85.55           C
ATOM    339  CG  PRO A  46      49.473   1.254 -24.061  1.00 85.55           C
ATOM    340  C   PRO A  46      47.705   1.107 -21.123  1.00 85.55           C
ATOM    341  O   PRO A  46      47.149   0.066 -21.477  1.00 85.55           O
ATOM    342  N   LEU A  47      47.187   1.986 -20.243  1.00 84.78           N
ATOM    343  CA  LEU A  47      45.869   1.830 -19.701  1.00 84.78           C
ATOM    344  CB  LEU A  47      45.879   1.308 -18.252  1.00 84.78           C
ATOM    345  CG  LEU A  47      46.521  -0.082 -18.090  1.00 84.78           C
ATOM    346  CD1 LEU A  47      46.493  -0.547 -16.626  1.00 84.78           C
ATOM    347  CD2 LEU A  47      45.905  -1.097 -19.063  1.00 84.78           C
ATOM    348  C   LEU A  47      45.285   3.211 -19.654  1.00 84.78           C
ATOM    349  O   LEU A  47      45.320   3.878 -18.622  1.00 84.78           O
ATOM    350  N   PRO A  48      44.746   3.655 -20.752  1.00114.48           N
ATOM    351  CA  PRO A  48      44.142   4.959 -20.874  1.00114.48           C
ATOM    352  CD  PRO A  48      45.051   3.058 -22.039  1.00114.48           C
ATOM    353  CB  PRO A  48      44.043   5.225 -22.380  1.00114.48           C
ATOM    354  CG  PRO A  48      44.180   3.838 -23.033  1.00114.48           C
ATOM    355  C   PRO A  48      42.818   4.960 -20.180  1.00114.48           C
ATOM    356  O   PRO A  48      42.115   5.971 -20.186  1.00114.48           O
ATOM    357  N   ASN A  49      42.425   3.784 -19.680  1.00150.89           N
ATOM    358  CA  ASN A  49      41.175   3.551 -19.023  1.00150.89           C
ATOM    359  CB  ASN A  49      40.916   2.050 -18.838  1.00150.89           C
ATOM    360  CG  ASN A  49      41.192   1.355 -20.156  1.00150.89           C
ATOM    361  OD1 ASN A  49      40.324   1.196 -21.013  1.00150.89           O
ATOM    362  ND2 ASN A  49      42.474   0.933 -20.324  1.00150.89           N
ATOM    363  C   ASN A  49      41.166   4.084 -17.624  1.00150.89           C
ATOM    364  O   ASN A  49      40.141   4.555 -17.130  1.00150.89           O
ATOM    365  N   VAL A  50      42.303   3.962 -16.916  1.00 60.91           N
ATOM    366  CA  VAL A  50      42.271   4.317 -15.530  1.00 60.91           C
ATOM    367  CB  VAL A  50      42.517   3.151 -14.620  1.00 60.91           C
ATOM    368  CG1 VAL A  50      41.317   2.196 -14.712  1.00 60.91           C
ATOM    369  CG2 VAL A  50      43.850   2.498 -15.030  1.00 60.91           C
ATOM    370  C   VAL A  50      43.303   5.339 -15.224  1.00 60.91           C
ATOM    371  O   VAL A  50      44.376   5.371 -15.823  1.00 60.91           O
ATOM    372  N   ASN A  51      42.967   6.228 -14.272  1.00 65.39           N
ATOM    373  CA  ASN A  51      43.921   7.191 -13.846  1.00 65.39           C
ATOM    374  CB  ASN A  51      43.329   8.496 -13.272  1.00 65.39           C
ATOM    375  CG  ASN A  51      42.449   8.206 -12.066  1.00 65.39           C
ATOM    376  OD1 ASN A  51      41.245   7.987 -12.192  1.00 65.39           O
ATOM    377  ND2 ASN A  51      43.064   8.226 -10.855  1.00 65.39           N
ATOM    378  C   ASN A  51      44.778   6.514 -12.833  1.00 65.39           C
ATOM    379  O   ASN A  51      44.439   5.450 -12.315  1.00 65.39           O
ATOM    380  N   ALA A  52      45.930   7.136 -12.543  1.00 58.87           N
ATOM    381  CA  ALA A  52      46.945   6.607 -11.687  1.00 58.87           C
ATOM    382  CB  ALA A  52      48.174   7.527 -11.584  1.00 58.87           C
ATOM    383  C   ALA A  52      46.411   6.412 -10.310  1.00 58.87           C
ATOM    384  O   ALA A  52      46.903   5.553  -9.585  1.00 58.87           O
ATOM    385  N   ALA A  53      45.448   7.244  -9.873  1.00 41.75           N
ATOM    386  CA  ALA A  53      44.975   7.084  -8.526  1.00 41.75           C
ATOM    387  CB  ALA A  53      43.917   8.129  -8.122  1.00 41.75           C
ATOM    388  C   ALA A  53      44.356   5.732  -8.363  1.00 41.75           C
ATOM    389  O   ALA A  53      44.669   5.022  -7.409  1.00 41.75           O
ATOM    390  N   ILE A  54      43.457   5.320  -9.278  1.00187.52           N
ATOM    391  CA  ILE A  54      42.929   4.000  -9.109  1.00187.52           C
ATOM    392  CB  ILE A  54      41.685   3.647  -9.886  1.00187.52           C
ATOM    393  CG2 ILE A  54      40.522   4.423  -9.259  1.00187.52           C
ATOM    394  CG1 ILE A  54      41.826   3.857 -11.394  1.00187.52           C
ATOM    395  CD1 ILE A  54      41.761   5.330 -11.772  1.00187.52           C
ATOM    396  C   ILE A  54      43.978   2.974  -9.381  1.00187.52           C
ATOM    397  O   ILE A  54      44.072   1.988  -8.653  1.00187.52           O
ATOM    398  N   LEU A  55      44.822   3.197 -10.406  1.00124.89           N
ATOM    399  CA  LEU A  55      45.767   2.193 -10.799  1.00124.89           C
ATOM    400  CB  LEU A  55      46.673   2.654 -11.958  1.00124.89           C
ATOM    401  CG  LEU A  55      47.602   1.576 -12.563  1.00124.89           C
ATOM    402  CD1 LEU A  55      48.296   2.129 -13.809  1.00124.89           C
ATOM    403  CD2 LEU A  55      48.635   1.021 -11.570  1.00124.89           C
ATOM    404  C   LEU A  55      46.618   1.865  -9.614  1.00124.89           C
ATOM    405  O   LEU A  55      46.936   0.703  -9.370  1.00124.89           O
ATOM    406  N   LYS A  56      46.997   2.881  -8.829  1.00103.90           N
ATOM    407  CA  LYS A  56      47.787   2.627  -7.662  1.00103.90           C
ATOM    408  CB  LYS A  56      48.068   3.914  -6.874  1.00103.90           C
ATOM    409  CG  LYS A  56      48.901   3.697  -5.612  1.00103.90           C
ATOM    410  CD  LYS A  56      49.366   5.001  -4.964  1.00103.90           C
ATOM    411  CE  LYS A  56      48.250   5.755  -4.239  1.00103.90           C
ATOM    412  NZ  LYS A  56      48.190   5.338  -2.819  1.00103.90           N
ATOM    413  C   LYS A  56      47.033   1.719  -6.735  1.00103.90           C
ATOM    414  O   LYS A  56      47.559   0.712  -6.263  1.00103.90           O
ATOM    415  N   LYS A  57      45.755   2.030  -6.466  1.00114.82           N
ATOM    416  CA  LYS A  57      45.024   1.265  -5.498  1.00114.82           C
ATOM    417  CB  LYS A  57      43.643   1.868  -5.185  1.00114.82           C
ATOM    418  CG  LYS A  57      43.072   1.357  -3.864  1.00114.82           C
ATOM    419  CD  LYS A  57      41.964   2.227  -3.274  1.00114.82           C
ATOM    420  CE  LYS A  57      42.478   3.513  -2.626  1.00114.82           C
ATOM    421  NZ  LYS A  57      43.376   3.192  -1.494  1.00114.82           N
ATOM    422  C   LYS A  57      44.867  -0.151  -5.969  1.00114.82           C
ATOM    423  O   LYS A  57      45.016  -1.086  -5.182  1.00114.82           O
ATOM    424  N   VAL A  58      44.587  -0.357  -7.273  1.00129.75           N
ATOM    425  CA  VAL A  58      44.395  -1.692  -7.760  1.00129.75           C
ATOM    426  CB  VAL A  58      43.980  -1.780  -9.210  1.00129.75           C
ATOM    427  CG1 VAL A  58      42.567  -1.200  -9.339  1.00129.75           C
ATOM    428  CG2 VAL A  58      44.994  -1.066 -10.111  1.00129.75           C
ATOM    429  C   VAL A  58      45.639  -2.494  -7.562  1.00129.75           C
ATOM    430  O   VAL A  58      45.576  -3.611  -7.052  1.00129.75           O
ATOM    431  N   ILE A  59      46.814  -1.931  -7.897  1.00111.22           N
ATOM    432  CA  ILE A  59      48.020  -2.698  -7.799  1.00111.22           C
ATOM    433  CB  ILE A  59      49.268  -1.961  -8.204  1.00111.22           C
ATOM    434  CG2 ILE A  59      49.071  -1.446  -9.642  1.00111.22           C
ATOM    435  CG1 ILE A  59      49.595  -0.851  -7.196  1.00111.22           C
ATOM    436  CD1 ILE A  59      51.006  -0.288  -7.321  1.00111.22           C
ATOM    437  C   ILE A  59      48.179  -3.090  -6.369  1.00111.22           C
ATOM    438  O   ILE A  59      48.641  -4.188  -6.070  1.00111.22           O
ATOM    439  N   GLN A  60      47.809  -2.188  -5.440  1.00 56.28           N
ATOM    440  CA  GLN A  60      47.947  -2.466  -4.039  1.00 56.28           C
ATOM    441  CB  GLN A  60      47.405  -1.344  -3.143  1.00 56.28           C
ATOM    442  CG  GLN A  60      48.146  -0.007  -3.244  1.00 56.28           C
ATOM    443  CD  GLN A  60      47.445   0.951  -2.290  1.00 56.28           C
ATOM    444  OE1 GLN A  60      46.721   0.520  -1.393  1.00 56.28           O
ATOM    445  NE2 GLN A  60      47.654   2.281  -2.484  1.00 56.28           N
ATOM    446  C   GLN A  60      47.121  -3.670  -3.719  1.00 56.28           C
ATOM    447  O   GLN A  60      47.590  -4.612  -3.082  1.00 56.28           O
ATOM    448  N   TRP A  61      45.873  -3.689  -4.215  1.00 82.89           N
ATOM    449  CA  TRP A  61      44.973  -4.758  -3.913  1.00 82.89           C
ATOM    450  CB  TRP A  61      43.605  -4.562  -4.599  1.00 82.89           C
ATOM    451  CG  TRP A  61      42.513  -5.509  -4.153  1.00 82.89           C
ATOM    452  CD2 TRP A  61      42.195  -6.749  -4.804  1.00 82.89           C
ATOM    453  CD1 TRP A  61      41.644  -5.384  -3.110  1.00 82.89           C
ATOM    454  NE1 TRP A  61      40.807  -6.474  -3.062  1.00 82.89           N
ATOM    455  CE2 TRP A  61      41.136  -7.320  -4.100  1.00 82.89           C
ATOM    456  CE3 TRP A  61      42.739  -7.360  -5.896  1.00 82.89           C
ATOM    457  CZ2 TRP A  61      40.602  -8.520  -4.480  1.00 82.89           C
ATOM    458  CZ3 TRP A  61      42.202  -8.568  -6.276  1.00 82.89           C
ATOM    459  CH2 TRP A  61      41.156  -9.138  -5.581  1.00 82.89           C
ATOM    460  C   TRP A  61      45.623  -5.989  -4.448  1.00 82.89           C
ATOM    461  O   TRP A  61      45.484  -7.079  -3.896  1.00 82.89           O
ATOM    462  N   CYS A  62      46.334  -5.844  -5.577  1.00 48.52           N
ATOM    463  CA  CYS A  62      46.988  -6.978  -6.156  1.00 48.52           C
ATOM    464  CB  CYS A  62      47.617  -6.664  -7.525  1.00 48.52           C
ATOM    465  SG  CYS A  62      46.374  -6.219  -8.776  1.00 48.52           S
ATOM    466  C   CYS A  62      48.077  -7.482  -5.256  1.00 48.52           C
ATOM    467  O   CYS A  62      48.162  -8.680  -4.992  1.00 48.52           O
ATOM    468  N   THR A  63      48.918  -6.572  -4.726  1.00110.48           N
ATOM    469  CA  THR A  63      50.068  -6.963  -3.955  1.00110.48           C
ATOM    470  CB  THR A  63      50.915  -5.791  -3.556  1.00110.48           C
ATOM    471  OG1 THR A  63      50.158  -4.872  -2.781  1.00110.48           O
ATOM    472  CG2 THR A  63      51.434  -5.105  -4.831  1.00110.48           C
ATOM    473  C   THR A  63      49.654  -7.696  -2.716  1.00110.48           C
ATOM    474  O   THR A  63      50.267  -8.694  -2.338  1.00110.48           O
ATOM    475  N   HIS A  64      48.603  -7.219  -2.036  1.00 61.91           N
ATOM    476  CA  HIS A  64      48.176  -7.870  -0.830  1.00 61.91           C
ATOM    477  ND1 HIS A  64      47.298  -7.686   2.334  1.00 61.91           N
ATOM    478  CG  HIS A  64      46.594  -7.747   1.150  1.00 61.91           C
ATOM    479  CB  HIS A  64      47.039  -7.110  -0.132  1.00 61.91           C
ATOM    480  NE2 HIS A  64      45.451  -8.852   2.751  1.00 61.91           N
ATOM    481  CD2 HIS A  64      45.471  -8.464   1.425  1.00 61.91           C
ATOM    482  CE1 HIS A  64      46.569  -8.362   3.257  1.00 61.91           C
ATOM    483  C   HIS A  64      47.672  -9.243  -1.160  1.00 61.91           C
ATOM    484  O   HIS A  64      47.849 -10.195  -0.402  1.00 61.91           O
ATOM    485  N   HIS A  65      46.985  -9.338  -2.307  1.00137.74           N
ATOM    486  CA  HIS A  65      46.323 -10.480  -2.870  1.00137.74           C
ATOM    487  ND1 HIS A  65      43.081 -10.867  -2.479  1.00137.74           N
ATOM    488  CG  HIS A  65      43.914  -9.863  -2.925  1.00137.74           C
ATOM    489  CB  HIS A  65      45.129 -10.122  -3.764  1.00137.74           C
ATOM    490  NE2 HIS A  65      42.279  -8.962  -1.660  1.00137.74           N
ATOM    491  CD2 HIS A  65      43.411  -8.708  -2.420  1.00137.74           C
ATOM    492  CE1 HIS A  65      42.123 -10.270  -1.727  1.00137.74           C
ATOM    493  C   HIS A  65      47.193 -11.457  -3.593  1.00137.74           C
ATOM    494  O   HIS A  65      46.649 -12.377  -4.192  1.00137.74           O
ATOM    495  N   LYS A  66      48.527 -11.289  -3.618  1.00143.44           N
ATOM    496  CA  LYS A  66      49.398 -12.099  -4.437  1.00143.44           C
ATOM    497  CB  LYS A  66      50.881 -11.837  -4.120  1.00143.44           C
ATOM    498  CG  LYS A  66      51.161 -11.845  -2.617  1.00143.44           C
ATOM    499  CD  LYS A  66      52.639 -11.863  -2.233  1.00143.44           C
ATOM    500  CE  LYS A  66      52.857 -11.686  -0.728  1.00143.44           C
ATOM    501  NZ  LYS A  66      52.170 -12.771   0.009  1.00143.44           N
ATOM    502  C   LYS A  66      49.104 -13.563  -4.249  1.00143.44           C
ATOM    503  O   LYS A  66      49.305 -14.361  -5.163  1.00143.44           O
ATOM    504  N   ASP A  67      48.617 -13.959  -3.064  1.00 75.11           N
ATOM    505  CA  ASP A  67      48.294 -15.334  -2.793  1.00 75.11           C
ATOM    506  CB  ASP A  67      48.007 -15.583  -1.305  1.00 75.11           C
ATOM    507  CG  ASP A  67      49.315 -15.398  -0.561  1.00 75.11           C
ATOM    508  OD1 ASP A  67      50.169 -16.321  -0.629  1.00 75.11           O
ATOM    509  OD2 ASP A  67      49.487 -14.320   0.067  1.00 75.11           O
ATOM    510  C   ASP A  67      47.052 -15.711  -3.540  1.00 75.11           C
ATOM    511  O   ASP A  67      46.375 -14.875  -4.127  1.00 75.11           O
ATOM    512  N   ASP A  68      46.717 -17.011  -3.591  1.00256.40           N
ATOM    513  CA  ASP A  68      45.523 -17.311  -4.324  1.00256.40           C
ATOM    514  CB  ASP A  68      45.798 -17.565  -5.816  1.00256.40           C
ATOM    515  CG  ASP A  68      44.531 -17.199  -6.575  1.00256.40           C
ATOM    516  OD1 ASP A  68      43.472 -17.049  -5.910  1.00256.40           O
ATOM    517  OD2 ASP A  68      44.609 -17.042  -7.822  1.00256.40           O
ATOM    518  C   ASP A  68      44.902 -18.535  -3.740  1.00256.40           C
ATOM    519  O   ASP A  68      43.678 -18.656  -3.778  1.00256.40           O
ATOM    520  N   PRO A  69      45.666 -19.453  -3.198  1.00215.14           N
ATOM    521  CA  PRO A  69      45.007 -20.566  -2.591  1.00215.14           C
ATOM    522  CD  PRO A  69      46.917 -19.879  -3.818  1.00215.14           C
ATOM    523  CB  PRO A  69      46.076 -21.622  -2.346  1.00215.14           C
ATOM    524  CG  PRO A  69      47.060 -21.379  -3.502  1.00215.14           C
ATOM    525  C   PRO A  69      44.342 -20.047  -1.373  1.00215.14           C
ATOM    526  O   PRO A  69      44.731 -18.989  -0.880  1.00215.14           O
ATOM    527  N   PRO A  70      43.359 -20.741  -0.907  1.00139.63           N
ATOM    528  CA  PRO A  70      42.633 -20.244   0.217  1.00139.63           C
ATOM    529  CD  PRO A  70      42.524 -21.534  -1.795  1.00139.63           C
ATOM    530  CB  PRO A  70      41.337 -21.046   0.266  1.00139.63           C
ATOM    531  CG  PRO A  70      41.109 -21.454  -1.201  1.00139.63           C
ATOM    532  C   PRO A  70      43.448 -20.331   1.456  1.00139.63           C
ATOM    533  O   PRO A  70      44.349 -21.160   1.559  1.00139.63           O
ATOM    534  N   PRO A  71      43.134 -19.448   2.351  1.00144.39           N
ATOM    535  CA  PRO A  71      43.759 -19.446   3.636  1.00144.39           C
ATOM    536  CD  PRO A  71      42.730 -18.116   1.933  1.00144.39           C
ATOM    537  CB  PRO A  71      43.455 -18.076   4.242  1.00144.39           C
ATOM    538  CG  PRO A  71      43.256 -17.167   3.017  1.00144.39           C
ATOM    539  C   PRO A  71      43.108 -20.566   4.365  1.00144.39           C
ATOM    540  O   PRO A  71      42.185 -21.165   3.812  1.00144.39           O
ATOM    541  N   PRO A  72      43.540 -20.880   5.547  1.00140.37           N
ATOM    542  CA  PRO A  72      42.859 -21.895   6.285  1.00140.37           C
ATOM    543  CD  PRO A  72      44.946 -20.785   5.907  1.00140.37           C
ATOM    544  CB  PRO A  72      43.734 -22.169   7.503  1.00140.37           C
ATOM    545  CG  PRO A  72      45.156 -21.852   6.997  1.00140.37           C
ATOM    546  C   PRO A  72      41.513 -21.323   6.571  1.00140.37           C
ATOM    547  O   PRO A  72      41.356 -20.112   6.420  1.00140.37           O
ATOM    548  N   GLU A  73      40.524 -22.159   6.946  1.00108.98           N
ATOM    549  CA  GLU A  73      39.202 -21.629   7.111  1.00108.98           C
ATOM    550  CB  GLU A  73      38.193 -22.659   7.651  1.00108.98           C
ATOM    551  CG  GLU A  73      37.962 -23.857   6.731  1.00108.98           C
ATOM    552  CD  GLU A  73      39.010 -24.911   7.057  1.00108.98           C
ATOM    553  OE1 GLU A  73      39.805 -24.687   8.009  1.00108.98           O
ATOM    554  OE2 GLU A  73      39.023 -25.959   6.359  1.00108.98           O
ATOM    555  C   GLU A  73      39.276 -20.546   8.128  1.00108.98           C
ATOM    556  O   GLU A  73      38.889 -19.413   7.844  1.00108.98           O
ATOM    557  N   ASP A  74      39.848 -20.870   9.308  1.00239.00           N
ATOM    558  CA  ASP A  74      39.998 -19.909  10.358  1.00239.00           C
ATOM    559  CB  ASP A  74      40.991 -18.799   9.971  1.00239.00           C
ATOM    560  CG  ASP A  74      41.499 -18.119  11.234  1.00239.00           C
ATOM    561  OD1 ASP A  74      42.107 -18.826  12.082  1.00239.00           O
ATOM    562  OD2 ASP A  74      41.290 -16.884  11.366  1.00239.00           O
ATOM    563  C   ASP A  74      38.640 -19.316  10.547  1.00239.00           C
ATOM    564  O   ASP A  74      38.485 -18.117  10.775  1.00239.00           O
ATOM    565  N   ASP A  75      37.617 -20.182  10.451  1.00180.39           N
ATOM    566  CA  ASP A  75      36.251 -19.753  10.455  1.00180.39           C
ATOM    567  CB  ASP A  75      35.286 -20.851   9.973  1.00180.39           C
ATOM    568  CG  ASP A  75      35.571 -21.131   8.502  1.00180.39           C
ATOM    569  OD1 ASP A  75      36.046 -20.200   7.798  1.00180.39           O
ATOM    570  OD2 ASP A  75      35.316 -22.284   8.063  1.00180.39           O
ATOM    571  C   ASP A  75      35.850 -19.365  11.839  1.00180.39           C
ATOM    572  O   ASP A  75      36.582 -19.575  12.805  1.00180.39           O
ATOM    573  N   GLU A  76      34.658 -18.746  11.941  1.00232.57           N
ATOM    574  CA  GLU A  76      34.102 -18.327  13.192  1.00232.57           C
ATOM    575  CB  GLU A  76      33.508 -16.903  13.194  1.00232.57           C
ATOM    576  CG  GLU A  76      34.491 -15.780  12.857  1.00232.57           C
ATOM    577  CD  GLU A  76      34.383 -15.513  11.362  1.00232.57           C
ATOM    578  OE1 GLU A  76      33.512 -16.149  10.710  1.00232.57           O
ATOM    579  OE2 GLU A  76      35.163 -14.664  10.854  1.00232.57           O
ATOM    580  C   GLU A  76      32.940 -19.234  13.426  1.00232.57           C
ATOM    581  O   GLU A  76      32.796 -20.257  12.757  1.00232.57           O
ATOM    582  N   ASN A  77      32.087 -18.880  14.405  1.00199.00           N
ATOM    583  CA  ASN A  77      30.927 -19.674  14.678  1.00199.00           C
ATOM    584  CB  ASN A  77      29.982 -19.051  15.727  1.00199.00           C
ATOM    585  CG  ASN A  77      30.665 -18.967  17.092  1.00199.00           C
ATOM    586  OD1 ASN A  77      29.988 -18.799  18.107  1.00199.00           O
ATOM    587  ND2 ASN A  77      32.019 -19.069  17.133  1.00199.00           N
ATOM    588  C   ASN A  77      30.184 -19.688  13.386  1.00199.00           C
ATOM    589  O   ASN A  77      30.318 -18.758  12.592  1.00199.00           O
ATOM    590  N   LYS A  78      29.398 -20.744  13.106  1.00188.36           N
ATOM    591  CA  LYS A  78      28.752 -20.708  11.828  1.00188.36           C
ATOM    592  CB  LYS A  78      28.044 -22.007  11.393  1.00188.36           C
ATOM    593  CG  LYS A  78      28.968 -23.074  10.802  1.00188.36           C
ATOM    594  CD  LYS A  78      28.243 -24.357  10.378  1.00188.36           C
ATOM    595  CE  LYS A  78      28.060 -25.383  11.495  1.00188.36           C
ATOM    596  NZ  LYS A  78      27.321 -26.555  10.972  1.00188.36           N
ATOM    597  C   LYS A  78      27.707 -19.653  11.858  1.00188.36           C
ATOM    598  O   LYS A  78      26.631 -19.832  12.428  1.00188.36           O
ATOM    599  N   GLU A  79      28.013 -18.504  11.230  1.00236.76           N
ATOM    600  CA  GLU A  79      27.028 -17.481  11.117  1.00236.76           C
ATOM    601  CB  GLU A  79      27.573 -16.071  11.409  1.00236.76           C
ATOM    602  CG  GLU A  79      26.492 -14.986  11.428  1.00236.76           C
ATOM    603  CD  GLU A  79      27.105 -13.693  11.955  1.00236.76           C
ATOM    604  OE1 GLU A  79      28.190 -13.767  12.591  1.00236.76           O
ATOM    605  OE2 GLU A  79      26.494 -12.614  11.734  1.00236.76           O
ATOM    606  C   GLU A  79      26.603 -17.548   9.691  1.00236.76           C
ATOM    607  O   GLU A  79      27.376 -17.240   8.786  1.00236.76           O
ATOM    608  N   LYS A  80      25.350 -17.974   9.455  1.00268.80           N
ATOM    609  CA  LYS A  80      24.898 -18.133   8.109  1.00268.80           C
ATOM    610  CB  LYS A  80      23.525 -18.828   8.050  1.00268.80           C
ATOM    611  CG  LYS A  80      23.032 -19.193   6.651  1.00268.80           C
ATOM    612  CD  LYS A  80      21.880 -20.202   6.682  1.00268.80           C
ATOM    613  CE  LYS A  80      21.116 -20.214   8.009  1.00268.80           C
ATOM    614  NZ  LYS A  80      20.572 -18.869   8.302  1.00268.80           N
ATOM    615  C   LYS A  80      24.798 -16.769   7.511  1.00268.80           C
ATOM    616  O   LYS A  80      24.099 -15.902   8.032  1.00268.80           O
ATOM    617  N   ARG A  81      25.527 -16.537   6.403  1.00314.21           N
ATOM    618  CA  ARG A  81      25.460 -15.254   5.775  1.00314.21           C
ATOM    619  CB  ARG A  81      26.158 -14.121   6.559  1.00314.21           C
ATOM    620  CG  ARG A  81      25.785 -12.715   6.066  1.00314.21           C
ATOM    621  CD  ARG A  81      26.434 -11.566   6.837  1.00314.21           C
ATOM    622  NE  ARG A  81      25.997 -10.296   6.187  1.00314.21           N
ATOM    623  CZ  ARG A  81      24.824  -9.691   6.541  1.00314.21           C
ATOM    624  NH1 ARG A  81      24.031 -10.240   7.508  1.00314.21           N
ATOM    625  NH2 ARG A  81      24.453  -8.528   5.932  1.00314.21           N
ATOM    626  C   ARG A  81      26.111 -15.364   4.432  1.00314.21           C
ATOM    627  O   ARG A  81      26.516 -16.443   4.001  1.00314.21           O
ATOM    628  N   THR A  82      26.185 -14.223   3.724  1.00214.98           N
ATOM    629  CA  THR A  82      26.771 -14.142   2.425  1.00214.98           C
ATOM    630  CB  THR A  82      26.006 -13.252   1.490  1.00214.98           C
ATOM    631  OG1 THR A  82      25.962 -11.928   2.002  1.00214.98           O
ATOM    632  CG2 THR A  82      24.579 -13.806   1.338  1.00214.98           C
ATOM    633  C   THR A  82      28.160 -13.596   2.557  1.00214.98           C
ATOM    634  O   THR A  82      28.846 -13.814   3.553  1.00214.98           O
ATOM    635  N   ASP A  83      28.589 -12.854   1.518  1.00 99.51           N
ATOM    636  CA  ASP A  83      29.898 -12.303   1.386  1.00 99.51           C
ATOM    637  CB  ASP A  83      29.927 -11.193   0.312  1.00 99.51           C
ATOM    638  CG  ASP A  83      28.945 -10.071   0.683  1.00 99.51           C
ATOM    639  OD1 ASP A  83      27.872 -10.360   1.274  1.00 99.51           O
ATOM    640  OD2 ASP A  83      29.271  -8.893   0.396  1.00 99.51           O
ATOM    641  C   ASP A  83      30.394 -11.726   2.674  1.00 99.51           C
ATOM    642  O   ASP A  83      29.929 -10.694   3.148  1.00 99.51           O
ATOM    643  N   ASP A  84      31.341 -12.424   3.322  1.00 79.90           N
ATOM    644  CA  ASP A  84      31.898 -11.848   4.505  1.00 79.90           C
ATOM    645  CB  ASP A  84      32.794 -12.839   5.270  1.00 79.90           C
ATOM    646  CG  ASP A  84      31.935 -13.993   5.764  1.00 79.90           C
ATOM    647  OD1 ASP A  84      30.786 -13.730   6.210  1.00 79.90           O
ATOM    648  OD2 ASP A  84      32.418 -15.156   5.707  1.00 79.90           O
ATOM    649  C   ASP A  84      32.783 -10.712   4.089  1.00 79.90           C
ATOM    650  O   ASP A  84      32.651  -9.588   4.571  1.00 79.90           O
ATOM    651  N   ILE A  85      33.649 -10.996   3.093  1.00151.38           N
ATOM    652  CA  ILE A  85      34.726 -10.170   2.615  1.00151.38           C
ATOM    653  CB  ILE A  85      34.349  -8.893   1.890  1.00151.38           C
ATOM    654  CG2 ILE A  85      33.441  -9.310   0.724  1.00151.38           C
ATOM    655  CG1 ILE A  85      33.715  -7.819   2.790  1.00151.38           C
ATOM    656  CD1 ILE A  85      33.614  -6.450   2.117  1.00151.38           C
ATOM    657  C   ILE A  85      35.625  -9.879   3.771  1.00151.38           C
ATOM    658  O   ILE A  85      35.198  -9.422   4.832  1.00151.38           O
ATOM    659  N   PRO A  86      36.888 -10.142   3.574  1.00 86.77           N
ATOM    660  CA  PRO A  86      37.828  -9.999   4.646  1.00 86.77           C
ATOM    661  CD  PRO A  86      37.292 -11.189   2.648  1.00 86.77           C
ATOM    662  CB  PRO A  86      39.124 -10.634   4.153  1.00 86.77           C
ATOM    663  CG  PRO A  86      38.627 -11.727   3.191  1.00 86.77           C
ATOM    664  C   PRO A  86      37.953  -8.590   5.120  1.00 86.77           C
ATOM    665  O   PRO A  86      37.697  -7.666   4.353  1.00 86.77           O
ATOM    666  N   VAL A  87      38.343  -8.422   6.397  1.00 36.59           N
ATOM    667  CA  VAL A  87      38.431  -7.145   7.035  1.00 36.59           C
ATOM    668  CB  VAL A  87      38.881  -7.211   8.461  1.00 36.59           C
ATOM    669  CG1 VAL A  87      39.116  -5.778   8.963  1.00 36.59           C
ATOM    670  CG2 VAL A  87      37.823  -7.979   9.275  1.00 36.59           C
ATOM    671  C   VAL A  87      39.413  -6.283   6.307  1.00 36.59           C
ATOM    672  O   VAL A  87      39.195  -5.083   6.162  1.00 36.59           O
ATOM    673  N   TRP A  88      40.518  -6.871   5.832  1.00 53.66           N
ATOM    674  CA  TRP A  88      41.531  -6.090   5.182  1.00 53.66           C
ATOM    675  CB  TRP A  88      42.693  -6.970   4.687  1.00 53.66           C
ATOM    676  CG  TRP A  88      43.855  -6.214   4.086  1.00 53.66           C
ATOM    677  CD2 TRP A  88      43.957  -5.843   2.702  1.00 53.66           C
ATOM    678  CD1 TRP A  88      44.986  -5.759   4.694  1.00 53.66           C
ATOM    679  NE1 TRP A  88      45.788  -5.120   3.777  1.00 53.66           N
ATOM    680  CE2 TRP A  88      45.165  -5.167   2.548  1.00 53.66           C
ATOM    681  CE3 TRP A  88      43.114  -6.046   1.648  1.00 53.66           C
ATOM    682  CZ2 TRP A  88      45.552  -4.679   1.330  1.00 53.66           C
ATOM    683  CZ3 TRP A  88      43.504  -5.556   0.423  1.00 53.66           C
ATOM    684  CH2 TRP A  88      44.700  -4.886   0.267  1.00 53.66           C
ATOM    685  C   TRP A  88      40.904  -5.434   3.992  1.00 53.66           C
ATOM    686  O   TRP A  88      41.098  -4.243   3.752  1.00 53.66           O
ATOM    687  N   ASP A  89      40.128  -6.212   3.216  1.00 49.96           N
ATOM    688  CA  ASP A  89      39.503  -5.701   2.030  1.00 49.96           C
ATOM    689  CB  ASP A  89      38.739  -6.791   1.259  1.00 49.96           C
ATOM    690  CG  ASP A  89      39.749  -7.754   0.651  1.00 49.96           C
ATOM    691  OD1 ASP A  89      40.957  -7.399   0.606  1.00 49.96           O
ATOM    692  OD2 ASP A  89      39.325  -8.859   0.220  1.00 49.96           O
ATOM    693  C   ASP A  89      38.509  -4.656   2.406  1.00 49.96           C
ATOM    694  O   ASP A  89      38.489  -3.571   1.825  1.00 49.96           O
ATOM    695  N   GLN A  90      37.708  -4.940   3.452  1.00 79.37           N
ATOM    696  CA  GLN A  90      36.635  -4.075   3.851  1.00 79.37           C
ATOM    697  CB  GLN A  90      35.973  -4.542   5.163  1.00 79.37           C
ATOM    698  CG  GLN A  90      35.258  -5.889   5.044  1.00 79.37           C
ATOM    699  CD  GLN A  90      34.672  -6.243   6.406  1.00 79.37           C
ATOM    700  OE1 GLN A  90      34.899  -5.540   7.389  1.00 79.37           O
ATOM    701  NE2 GLN A  90      33.902  -7.362   6.472  1.00 79.37           N
ATOM    702  C   GLN A  90      37.224  -2.729   4.100  1.00 79.37           C
ATOM    703  O   GLN A  90      36.648  -1.714   3.711  1.00 79.37           O
ATOM    704  N   GLU A  91      38.405  -2.711   4.740  1.00 79.89           N
ATOM    705  CA  GLU A  91      39.127  -1.519   5.086  1.00 79.89           C
ATOM    706  CB  GLU A  91      40.380  -1.825   5.917  1.00 79.89           C
ATOM    707  CG  GLU A  91      41.173  -0.575   6.297  1.00 79.89           C
ATOM    708  CD  GLU A  91      40.396   0.151   7.383  1.00 79.89           C
ATOM    709  OE1 GLU A  91      39.850  -0.545   8.280  1.00 79.89           O
ATOM    710  OE2 GLU A  91      40.331   1.409   7.331  1.00 79.89           O
ATOM    711  C   GLU A  91      39.614  -0.808   3.864  1.00 79.89           C
ATOM    712  O   GLU A  91      39.519   0.414   3.756  1.00 79.89           O
ATOM    713  N   PHE A  92      40.143  -1.577   2.901  1.00 88.51           N
ATOM    714  CA  PHE A  92      40.751  -1.058   1.711  1.00 88.51           C
ATOM    715  CB  PHE A  92      41.181  -2.268   0.854  1.00 88.51           C
ATOM    716  CG  PHE A  92      41.917  -1.916  -0.390  1.00 88.51           C
ATOM    717  CD1 PHE A  92      43.170  -1.360  -0.334  1.00 88.51           C
ATOM    718  CD2 PHE A  92      41.366  -2.207  -1.617  1.00 88.51           C
ATOM    719  CE1 PHE A  92      43.854  -1.062  -1.489  1.00 88.51           C
ATOM    720  CE2 PHE A  92      42.044  -1.913  -2.777  1.00 88.51           C
ATOM    721  CZ  PHE A  92      43.286  -1.338  -2.712  1.00 88.51           C
ATOM    722  C   PHE A  92      39.721  -0.244   0.987  1.00 88.51           C
ATOM    723  O   PHE A  92      39.947   0.907   0.617  1.00 88.51           O
ATOM    724  N   LEU A  93      38.526  -0.834   0.843  1.00127.78           N
ATOM    725  CA  LEU A  93      37.376  -0.351   0.141  1.00127.78           C
ATOM    726  CB  LEU A  93      36.337  -1.461  -0.079  1.00127.78           C
ATOM    727  CG  LEU A  93      36.940  -2.619  -0.902  1.00127.78           C
ATOM    728  CD1 LEU A  93      35.922  -3.742  -1.145  1.00127.78           C
ATOM    729  CD2 LEU A  93      37.581  -2.107  -2.203  1.00127.78           C
ATOM    730  C   LEU A  93      36.749   0.820   0.825  1.00127.78           C
ATOM    731  O   LEU A  93      35.795   1.374   0.294  1.00127.78           O
ATOM    732  N   LYS A  94      37.134   1.149   2.071  1.00106.23           N
ATOM    733  CA  LYS A  94      36.552   2.327   2.655  1.00106.23           C
ATOM    734  CB  LYS A  94      36.976   2.546   4.118  1.00106.23           C
ATOM    735  CG  LYS A  94      36.249   3.701   4.808  1.00106.23           C
ATOM    736  CD  LYS A  94      34.765   3.425   5.056  1.00106.23           C
ATOM    737  CE  LYS A  94      34.009   4.617   5.644  1.00106.23           C
ATOM    738  NZ  LYS A  94      32.584   4.267   5.824  1.00106.23           N
ATOM    739  C   LYS A  94      37.065   3.483   1.848  1.00106.23           C
ATOM    740  O   LYS A  94      38.155   3.996   2.094  1.00106.23           O
ATOM    741  N   VAL A  95      36.269   3.937   0.857  1.00131.10           N
ATOM    742  CA  VAL A  95      36.736   4.978  -0.009  1.00131.10           C
ATOM    743  CB  VAL A  95      37.503   4.404  -1.172  1.00131.10           C
ATOM    744  CG1 VAL A  95      36.578   3.462  -1.953  1.00131.10           C
ATOM    745  CG2 VAL A  95      38.079   5.535  -2.025  1.00131.10           C
ATOM    746  C   VAL A  95      35.548   5.735  -0.521  1.00131.10           C
ATOM    747  O   VAL A  95      34.411   5.283  -0.396  1.00131.10           O
ATOM    748  N   ASP A  96      35.781   6.924  -1.114  1.00 64.23           N
ATOM    749  CA  ASP A  96      34.675   7.694  -1.597  1.00 64.23           C
ATOM    750  CB  ASP A  96      35.058   9.100  -2.097  1.00 64.23           C
ATOM    751  CG  ASP A  96      36.083   8.950  -3.205  1.00 64.23           C
ATOM    752  OD1 ASP A  96      37.162   8.372  -2.911  1.00 64.23           O
ATOM    753  OD2 ASP A  96      35.814   9.419  -4.343  1.00 64.23           O
ATOM    754  C   ASP A  96      34.034   6.920  -2.697  1.00 64.23           C
ATOM    755  O   ASP A  96      34.667   6.112  -3.374  1.00 64.23           O
ATOM    756  N   GLN A  97      32.738   7.189  -2.912  1.00114.17           N
ATOM    757  CA  GLN A  97      31.932   6.424  -3.809  1.00114.17           C
ATOM    758  CB  GLN A  97      30.517   7.021  -3.905  1.00114.17           C
ATOM    759  CG  GLN A  97      29.558   6.279  -4.828  1.00114.17           C
ATOM    760  CD  GLN A  97      29.259   4.915  -4.227  1.00114.17           C
ATOM    761  OE1 GLN A  97      29.405   3.890  -4.890  1.00114.17           O
ATOM    762  NE2 GLN A  97      28.819   4.898  -2.941  1.00114.17           N
ATOM    763  C   GLN A  97      32.554   6.427  -5.170  1.00114.17           C
ATOM    764  O   GLN A  97      32.717   5.367  -5.772  1.00114.17           O
ATOM    765  N   GLY A  98      33.000   7.599  -5.661  1.00 37.27           N
ATOM    766  CA  GLY A  98      33.486   7.669  -7.011  1.00 37.27           C
ATOM    767  C   GLY A  98      34.623   6.721  -7.198  1.00 37.27           C
ATOM    768  O   GLY A  98      34.678   5.985  -8.182  1.00 37.27           O
ATOM    769  N   THR A  99      35.545   6.676  -6.229  1.00107.91           N
ATOM    770  CA  THR A  99      36.699   5.848  -6.398  1.00107.91           C
ATOM    771  CB  THR A  99      37.639   5.913  -5.238  1.00107.91           C
ATOM    772  OG1 THR A  99      38.065   7.250  -5.047  1.00107.91           O
ATOM    773  CG2 THR A  99      38.852   5.019  -5.531  1.00107.91           C
ATOM    774  C   THR A  99      36.254   4.432  -6.529  1.00107.91           C
ATOM    775  O   THR A  99      36.816   3.672  -7.315  1.00107.91           O
ATOM    776  N   LEU A 100      35.215   4.038  -5.772  1.00154.25           N
ATOM    777  CA  LEU A 100      34.839   2.655  -5.761  1.00154.25           C
ATOM    778  CB  LEU A 100      33.650   2.402  -4.815  1.00154.25           C
ATOM    779  CG  LEU A 100      33.266   0.922  -4.618  1.00154.25           C
ATOM    780  CD1 LEU A 100      32.596   0.324  -5.864  1.00154.25           C
ATOM    781  CD2 LEU A 100      34.469   0.103  -4.127  1.00154.25           C
ATOM    782  C   LEU A 100      34.468   2.231  -7.149  1.00154.25           C
ATOM    783  O   LEU A 100      35.003   1.251  -7.665  1.00154.25           O
ATOM    784  N   PHE A 101      33.614   3.016  -7.828  1.00 63.72           N
ATOM    785  CA  PHE A 101      33.139   2.646  -9.130  1.00 63.72           C
ATOM    786  CB  PHE A 101      32.313   3.736  -9.831  1.00 63.72           C
ATOM    787  CG  PHE A 101      31.012   3.935  -9.148  1.00 63.72           C
ATOM    788  CD1 PHE A 101      30.925   4.765  -8.056  1.00 63.72           C
ATOM    789  CD2 PHE A 101      29.880   3.307  -9.609  1.00 63.72           C
ATOM    790  CE1 PHE A 101      29.715   4.948  -7.439  1.00 63.72           C
ATOM    791  CE2 PHE A 101      28.665   3.491  -8.989  1.00 63.72           C
ATOM    792  CZ  PHE A 101      28.584   4.316  -7.894  1.00 63.72           C
ATOM    793  C   PHE A 101      34.318   2.504 -10.015  1.00 63.72           C
ATOM    794  O   PHE A 101      34.398   1.579 -10.819  1.00 63.72           O
ATOM    795  N   GLU A 102      35.273   3.431  -9.886  1.00 51.40           N
ATOM    796  CA  GLU A 102      36.405   3.426 -10.755  1.00 51.40           C
ATOM    797  CB  GLU A 102      37.405   4.549 -10.417  1.00 51.40           C
ATOM    798  CG  GLU A 102      36.845   5.949 -10.685  1.00 51.40           C
ATOM    799  CD  GLU A 102      37.824   6.983 -10.148  1.00 51.40           C
ATOM    800  OE1 GLU A 102      38.834   6.573  -9.516  1.00 51.40           O
ATOM    801  OE2 GLU A 102      37.571   8.199 -10.362  1.00 51.40           O
ATOM    802  C   GLU A 102      37.089   2.113 -10.598  1.00 51.40           C
ATOM    803  O   GLU A 102      37.634   1.578 -11.560  1.00 51.40           O
ATOM    804  N   LEU A 103      37.133   1.580  -9.365  1.00 67.11           N
ATOM    805  CA  LEU A 103      37.753   0.301  -9.154  1.00 67.11           C
ATOM    806  CB  LEU A 103      37.902  -0.026  -7.660  1.00 67.11           C
ATOM    807  CG  LEU A 103      38.816   0.959  -6.903  1.00 67.11           C
ATOM    808  CD1 LEU A 103      38.929   0.588  -5.416  1.00 67.11           C
ATOM    809  CD2 LEU A 103      40.191   1.088  -7.581  1.00 67.11           C
ATOM    810  C   LEU A 103      36.917  -0.771  -9.775  1.00 67.11           C
ATOM    811  O   LEU A 103      37.402  -1.587 -10.555  1.00 67.11           O
ATOM    812  N   ILE A 104      35.605  -0.751  -9.493  1.00105.22           N
ATOM    813  CA  ILE A 104      34.747  -1.788  -9.974  1.00105.22           C
ATOM    814  CB  ILE A 104      33.333  -1.727  -9.473  1.00105.22           C
ATOM    815  CG2 ILE A 104      32.749  -0.337  -9.749  1.00105.22           C
ATOM    816  CG1 ILE A 104      32.536  -2.906 -10.059  1.00105.22           C
ATOM    817  CD1 ILE A 104      31.169  -3.119  -9.414  1.00105.22           C
ATOM    818  C   ILE A 104      34.784  -1.776 -11.464  1.00105.22           C
ATOM    819  O   ILE A 104      34.431  -2.764 -12.096  1.00105.22           O
ATOM    820  N   LEU A 105      35.046  -0.607 -12.074  1.00118.40           N
ATOM    821  CA  LEU A 105      35.175  -0.519 -13.502  1.00118.40           C
ATOM    822  CB  LEU A 105      35.111   0.947 -13.981  1.00118.40           C
ATOM    823  CG  LEU A 105      34.934   1.190 -15.500  1.00118.40           C
ATOM    824  CD1 LEU A 105      34.881   2.698 -15.788  1.00118.40           C
ATOM    825  CD2 LEU A 105      35.984   0.484 -16.377  1.00118.40           C
ATOM    826  C   LEU A 105      36.470  -1.123 -13.973  1.00118.40           C
ATOM    827  O   LEU A 105      36.476  -1.945 -14.890  1.00118.40           O
ATOM    828  N   ALA A 106      37.611  -0.715 -13.368  1.00 45.75           N
ATOM    829  CA  ALA A 106      38.912  -1.160 -13.796  1.00 45.75           C
ATOM    830  CB  ALA A 106      40.054  -0.462 -13.041  1.00 45.75           C
ATOM    831  C   ALA A 106      39.042  -2.623 -13.549  1.00 45.75           C
ATOM    832  O   ALA A 106      39.505  -3.381 -14.401  1.00 45.75           O
ATOM    833  N   ALA A 107      38.577  -3.058 -12.370  1.00 41.13           N
ATOM    834  CA  ALA A 107      38.727  -4.418 -11.964  1.00 41.13           C
ATOM    835  CB  ALA A 107      38.048  -4.687 -10.615  1.00 41.13           C
ATOM    836  C   ALA A 107      38.076  -5.270 -13.003  1.00 41.13           C
ATOM    837  O   ALA A 107      38.637  -6.280 -13.422  1.00 41.13           O
ATOM    838  N   ASN A 108      36.886  -4.864 -13.478  1.00 53.74           N
ATOM    839  CA  ASN A 108      36.212  -5.624 -14.491  1.00 53.74           C
ATOM    840  CB  ASN A 108      34.865  -5.012 -14.913  1.00 53.74           C
ATOM    841  CG  ASN A 108      34.324  -5.843 -16.069  1.00 53.74           C
ATOM    842  OD1 ASN A 108      33.600  -6.819 -15.874  1.00 53.74           O
ATOM    843  ND2 ASN A 108      34.686  -5.443 -17.317  1.00 53.74           N
ATOM    844  C   ASN A 108      37.062  -5.663 -15.726  1.00 53.74           C
ATOM    845  O   ASN A 108      37.232  -6.719 -16.333  1.00 53.74           O
ATOM    846  N   TYR A 109      37.637  -4.511 -16.122  1.00 63.50           N
ATOM    847  CA  TYR A 109      38.406  -4.438 -17.334  1.00 63.50           C
ATOM    848  CB  TYR A 109      38.921  -3.010 -17.609  1.00 63.50           C
ATOM    849  CG  TYR A 109      39.836  -3.002 -18.792  1.00 63.50           C
ATOM    850  CD1 TYR A 109      41.172  -3.298 -18.636  1.00 63.50           C
ATOM    851  CD2 TYR A 109      39.377  -2.683 -20.051  1.00 63.50           C
ATOM    852  CE1 TYR A 109      42.032  -3.291 -19.708  1.00 63.50           C
ATOM    853  CE2 TYR A 109      40.234  -2.676 -21.130  1.00 63.50           C
ATOM    854  CZ  TYR A 109      41.565  -2.976 -20.961  1.00 63.50           C
ATOM    855  OH  TYR A 109      42.448  -2.967 -22.062  1.00 63.50           O
ATOM    856  C   TYR A 109      39.591  -5.350 -17.227  1.00 63.50           C
ATOM    857  O   TYR A 109      39.877  -6.106 -18.154  1.00 63.50           O
ATOM    858  N   LEU A 110      40.304  -5.298 -16.087  1.00141.26           N
ATOM    859  CA  LEU A 110      41.466  -6.098 -15.801  1.00141.26           C
ATOM    860  CB  LEU A 110      42.271  -5.671 -14.557  1.00141.26           C
ATOM    861  CG  LEU A 110      43.088  -4.377 -14.748  1.00141.26           C
ATOM    862  CD1 LEU A 110      42.206  -3.122 -14.773  1.00141.26           C
ATOM    863  CD2 LEU A 110      44.235  -4.289 -13.731  1.00141.26           C
ATOM    864  C   LEU A 110      41.094  -7.533 -15.627  1.00141.26           C
ATOM    865  O   LEU A 110      41.956  -8.408 -15.690  1.00141.26           O
ATOM    866  N   ASP A 111      39.808  -7.825 -15.370  1.00 91.96           N
ATOM    867  CA  ASP A 111      39.422  -9.189 -15.160  1.00 91.96           C
ATOM    868  CB  ASP A 111      39.663 -10.089 -16.387  1.00 91.96           C
ATOM    869  CG  ASP A 111      38.855 -11.372 -16.219  1.00 91.96           C
ATOM    870  OD1 ASP A 111      38.213 -11.532 -15.146  1.00 91.96           O
ATOM    871  OD2 ASP A 111      38.860 -12.201 -17.168  1.00 91.96           O
ATOM    872  C   ASP A 111      40.207  -9.696 -14.000  1.00 91.96           C
ATOM    873  O   ASP A 111      40.907 -10.706 -14.067  1.00 91.96           O
ATOM    874  N   ILE A 112      40.126  -8.921 -12.905  1.00177.75           N
ATOM    875  CA  ILE A 112      40.674  -9.291 -11.649  1.00177.75           C
ATOM    876  CB  ILE A 112      41.320  -8.070 -11.030  1.00177.75           C
ATOM    877  CG2 ILE A 112      40.292  -7.000 -10.626  1.00177.75           C
ATOM    878  CG1 ILE A 112      42.313  -8.452  -9.948  1.00177.75           C
ATOM    879  CD1 ILE A 112      43.243  -7.282  -9.634  1.00177.75           C
ATOM    880  C   ILE A 112      39.455  -9.843 -10.967  1.00177.75           C
ATOM    881  O   ILE A 112      38.721  -9.176 -10.238  1.00177.75           O
ATOM    882  N   LYS A 113      39.239 -11.153 -11.191  1.00123.10           N
ATOM    883  CA  LYS A 113      37.987 -11.779 -10.874  1.00123.10           C
ATOM    884  CB  LYS A 113      37.995 -13.290 -11.162  1.00123.10           C
ATOM    885  CG  LYS A 113      36.600 -13.918 -11.214  1.00123.10           C
ATOM    886  CD  LYS A 113      35.772 -13.467 -12.422  1.00123.10           C
ATOM    887  CE  LYS A 113      34.384 -14.109 -12.503  1.00123.10           C
ATOM    888  NZ  LYS A 113      33.558 -13.687 -11.350  1.00123.10           N
ATOM    889  C   LYS A 113      37.689 -11.568  -9.429  1.00123.10           C
ATOM    890  O   LYS A 113      36.555 -11.263  -9.063  1.00123.10           O
ATOM    891  N   GLY A 114      38.717 -11.697  -8.577  1.00 44.86           N
ATOM    892  CA  GLY A 114      38.525 -11.585  -7.162  1.00 44.86           C
ATOM    893  C   GLY A 114      38.097 -10.210  -6.722  1.00 44.86           C
ATOM    894  O   GLY A 114      37.175 -10.081  -5.918  1.00 44.86           O
ATOM    895  N   LEU A 115      38.748  -9.147  -7.233  1.00117.41           N
ATOM    896  CA  LEU A 115      38.538  -7.801  -6.756  1.00117.41           C
ATOM    897  CB  LEU A 115      39.557  -6.822  -7.390  1.00117.41           C
ATOM    898  CG  LEU A 115      39.503  -5.344  -6.935  1.00117.41           C
ATOM    899  CD1 LEU A 115      40.741  -4.588  -7.444  1.00117.41           C
ATOM    900  CD2 LEU A 115      38.223  -4.625  -7.389  1.00117.41           C
ATOM    901  C   LEU A 115      37.143  -7.329  -7.028  1.00117.41           C
ATOM    902  O   LEU A 115      36.528  -6.685  -6.176  1.00117.41           O
ATOM    903  N   LEU A 116      36.590  -7.648  -8.213  1.00127.41           N
ATOM    904  CA  LEU A 116      35.296  -7.118  -8.554  1.00127.41           C
ATOM    905  CB  LEU A 116      34.727  -7.609  -9.892  1.00127.41           C
ATOM    906  CG  LEU A 116      35.383  -6.976 -11.119  1.00127.41           C
ATOM    907  CD1 LEU A 116      36.868  -7.325 -11.169  1.00127.41           C
ATOM    908  CD2 LEU A 116      34.639  -7.347 -12.411  1.00127.41           C
ATOM    909  C   LEU A 116      34.301  -7.575  -7.553  1.00127.41           C
ATOM    910  O   LEU A 116      33.465  -6.798  -7.108  1.00127.41           O
ATOM    911  N   ASP A 117      34.385  -8.854  -7.166  1.00 69.61           N
ATOM    912  CA  ASP A 117      33.389  -9.424  -6.318  1.00 69.61           C
ATOM    913  CB  ASP A 117      33.775 -10.868  -5.952  1.00 69.61           C
ATOM    914  CG  ASP A 117      32.615 -11.573  -5.274  1.00 69.61           C
ATOM    915  OD1 ASP A 117      31.482 -11.025  -5.301  1.00 69.61           O
ATOM    916  OD2 ASP A 117      32.852 -12.682  -4.724  1.00 69.61           O
ATOM    917  C   ASP A 117      33.314  -8.633  -5.048  1.00 69.61           C
ATOM    918  O   ASP A 117      32.264  -8.097  -4.696  1.00 69.61           O
ATOM    919  N   VAL A 118      34.462  -8.476  -4.370  1.00113.04           N
ATOM    920  CA  VAL A 118      34.531  -7.821  -3.100  1.00113.04           C
ATOM    921  CB  VAL A 118      35.920  -7.833  -2.527  1.00113.04           C
ATOM    922  CG1 VAL A 118      36.839  -7.017  -3.448  1.00113.04           C
ATOM    923  CG2 VAL A 118      35.868  -7.313  -1.081  1.00113.04           C
ATOM    924  C   VAL A 118      34.095  -6.397  -3.253  1.00113.04           C
ATOM    925  O   VAL A 118      33.491  -5.825  -2.348  1.00113.04           O
ATOM    926  N   THR A 119      34.448  -5.771  -4.387  1.00 76.13           N
ATOM    927  CA  THR A 119      34.058  -4.417  -4.667  1.00 76.13           C
ATOM    928  CB  THR A 119      34.629  -3.936  -5.965  1.00 76.13           C
ATOM    929  OG1 THR A 119      36.038  -3.808  -5.874  1.00 76.13           O
ATOM    930  CG2 THR A 119      33.970  -2.613  -6.350  1.00 76.13           C
ATOM    931  C   THR A 119      32.575  -4.325  -4.810  1.00 76.13           C
ATOM    932  O   THR A 119      31.924  -3.474  -4.206  1.00 76.13           O
ATOM    933  N   CYS A 120      32.004  -5.238  -5.609  1.00 44.21           N
ATOM    934  CA  CYS A 120      30.612  -5.226  -5.932  1.00 44.21           C
ATOM    935  CB  CYS A 120      30.242  -6.346  -6.922  1.00 44.21           C
ATOM    936  SG  CYS A 120      31.057  -6.139  -8.536  1.00 44.21           S
ATOM    937  C   CYS A 120      29.834  -5.427  -4.677  1.00 44.21           C
ATOM    938  O   CYS A 120      28.773  -4.838  -4.488  1.00 44.21           O
ATOM    939  N   LYS A 121      30.343  -6.286  -3.783  1.00 51.17           N
ATOM    940  CA  LYS A 121      29.662  -6.569  -2.559  1.00 51.17           C
ATOM    941  CB  LYS A 121      30.419  -7.608  -1.726  1.00 51.17           C
ATOM    942  CG  LYS A 121      30.509  -8.982  -2.387  1.00 51.17           C
ATOM    943  CD  LYS A 121      31.584  -9.870  -1.760  1.00 51.17           C
ATOM    944  CE  LYS A 121      31.650 -11.277  -2.358  1.00 51.17           C
ATOM    945  NZ  LYS A 121      32.669 -12.081  -1.647  1.00 51.17           N
ATOM    946  C   LYS A 121      29.600  -5.319  -1.741  1.00 51.17           C
ATOM    947  O   LYS A 121      28.554  -4.978  -1.194  1.00 51.17           O
ATOM    948  N   THR A 122      30.713  -4.566  -1.689  1.00 52.91           N
ATOM    949  CA  THR A 122      30.804  -3.406  -0.853  1.00 52.91           C
ATOM    950  CB  THR A 122      32.094  -2.665  -1.050  1.00 52.91           C
ATOM    951  OG1 THR A 122      33.189  -3.497  -0.698  1.00 52.91           O
ATOM    952  CG2 THR A 122      32.085  -1.384  -0.198  1.00 52.91           C
ATOM    953  C   THR A 122      29.690  -2.471  -1.195  1.00 52.91           C
ATOM    954  O   THR A 122      29.062  -1.902  -0.302  1.00 52.91           O
ATOM    955  N   VAL A 123      29.429  -2.272  -2.498  1.00 48.36           N
ATOM    956  CA  VAL A 123      28.369  -1.408  -2.934  1.00 48.36           C
ATOM    957  CB  VAL A 123      28.304  -1.289  -4.431  1.00 48.36           C
ATOM    958  CG1 VAL A 123      27.082  -0.431  -4.810  1.00 48.36           C
ATOM    959  CG2 VAL A 123      29.645  -0.735  -4.943  1.00 48.36           C
ATOM    960  C   VAL A 123      27.059  -1.979  -2.495  1.00 48.36           C
ATOM    961  O   VAL A 123      26.223  -1.281  -1.923  1.00 48.36           O
ATOM    962  N   ALA A 124      26.868  -3.291  -2.715  1.00 37.06           N
ATOM    963  CA  ALA A 124      25.620  -3.924  -2.415  1.00 37.06           C
ATOM    964  CB  ALA A 124      25.629  -5.430  -2.715  1.00 37.06           C
ATOM    965  C   ALA A 124      25.378  -3.748  -0.954  1.00 37.06           C
ATOM    966  O   ALA A 124      24.250  -3.529  -0.517  1.00 37.06           O
ATOM    967  N   ASN A 125      26.455  -3.814  -0.160  1.00 43.17           N
ATOM    968  CA  ASN A 125      26.333  -3.700   1.256  1.00 43.17           C
ATOM    969  CB  ASN A 125      27.686  -3.671   1.984  1.00 43.17           C
ATOM    970  CG  ASN A 125      28.327  -5.044   1.885  1.00 43.17           C
ATOM    971  OD1 ASN A 125      27.679  -6.025   1.523  1.00 43.17           O
ATOM    972  ND2 ASN A 125      29.640  -5.118   2.229  1.00 43.17           N
ATOM    973  C   ASN A 125      25.693  -2.385   1.520  1.00 43.17           C
ATOM    974  O   ASN A 125      24.883  -2.258   2.435  1.00 43.17           O
ATOM    975  N   MET A 126      26.058  -1.358   0.732  1.00 85.27           N
ATOM    976  CA  MET A 126      25.474  -0.069   0.958  1.00 85.27           C
ATOM    977  CB  MET A 126      26.052   1.023   0.045  1.00 85.27           C
ATOM    978  CG  MET A 126      27.542   1.280   0.280  1.00 85.27           C
ATOM    979  SD  MET A 126      28.206   2.727  -0.597  1.00 85.27           S
ATOM    980  CE  MET A 126      27.777   2.138  -2.260  1.00 85.27           C
ATOM    981  C   MET A 126      23.998  -0.138   0.693  1.00 85.27           C
ATOM    982  O   MET A 126      23.187   0.386   1.455  1.00 85.27           O
ATOM    983  N   ILE A 127      23.614  -0.810  -0.405  1.00 55.29           N
ATOM    984  CA  ILE A 127      22.242  -0.898  -0.810  1.00 55.29           C
ATOM    985  CB  ILE A 127      22.090  -1.565  -2.145  1.00 55.29           C
ATOM    986  CG2 ILE A 127      20.591  -1.651  -2.482  1.00 55.29           C
ATOM    987  CG1 ILE A 127      22.903  -0.791  -3.195  1.00 55.29           C
ATOM    988  CD1 ILE A 127      23.023  -1.521  -4.530  1.00 55.29           C
ATOM    989  C   ILE A 127      21.437  -1.671   0.197  1.00 55.29           C
ATOM    990  O   ILE A 127      20.315  -1.287   0.520  1.00 55.29           O
ATOM    991  N   LYS A 128      21.985  -2.774   0.743  1.00 84.55           N
ATOM    992  CA  LYS A 128      21.196  -3.633   1.584  1.00 84.55           C
ATOM    993  CB  LYS A 128      21.961  -4.817   2.201  1.00 84.55           C
ATOM    994  CG  LYS A 128      22.241  -5.976   1.248  1.00 84.55           C
ATOM    995  CD  LYS A 128      23.202  -7.007   1.846  1.00 84.55           C
ATOM    996  CE  LYS A 128      23.264  -8.318   1.065  1.00 84.55           C
ATOM    997  NZ  LYS A 128      24.118  -9.289   1.785  1.00 84.55           N
ATOM    998  C   LYS A 128      20.574  -2.893   2.729  1.00 84.55           C
ATOM    999  O   LYS A 128      21.201  -2.063   3.385  1.00 84.55           O
ATOM   1000  N   GLY A 129      19.281  -3.205   2.977  1.00 36.60           N
ATOM   1001  CA  GLY A 129      18.540  -2.696   4.098  1.00 36.60           C
ATOM   1002  C   GLY A 129      18.088  -1.281   3.894  1.00 36.60           C
ATOM   1003  O   GLY A 129      17.895  -0.567   4.877  1.00 36.60           O
ATOM   1004  N   LYS A 130      17.893  -0.820   2.641  1.00103.38           N
ATOM   1005  CA  LYS A 130      17.457   0.543   2.483  1.00103.38           C
ATOM   1006  CB  LYS A 130      18.435   1.454   1.715  1.00103.38           C
ATOM   1007  CG  LYS A 130      19.695   1.821   2.499  1.00103.38           C
ATOM   1008  CD  LYS A 130      20.751   2.540   1.659  1.00103.38           C
ATOM   1009  CE  LYS A 130      21.882   3.139   2.499  1.00103.38           C
ATOM   1010  NZ  LYS A 130      21.348   4.220   3.360  1.00103.38           N
ATOM   1011  C   LYS A 130      16.173   0.592   1.715  1.00103.38           C
ATOM   1012  O   LYS A 130      15.703  -0.409   1.174  1.00103.38           O
ATOM   1013  N   THR A 131      15.564   1.798   1.697  1.00120.42           N
ATOM   1014  CA  THR A 131      14.355   2.082   0.977  1.00120.42           C
ATOM   1015  CB  THR A 131      13.636   3.291   1.499  1.00120.42           C
ATOM   1016  OG1 THR A 131      13.323   3.133   2.870  1.00120.42           O
ATOM   1017  CG2 THR A 131      12.347   3.495   0.695  1.00120.42           C
ATOM   1018  C   THR A 131      14.773   2.446  -0.409  1.00120.42           C
ATOM   1019  O   THR A 131      15.924   2.813  -0.635  1.00120.42           O
ATOM   1020  N   PRO A 132      13.893   2.355  -1.364  1.00 83.27           N
ATOM   1021  CA  PRO A 132      14.279   2.764  -2.682  1.00 83.27           C
ATOM   1022  CD  PRO A 132      12.858   1.335  -1.383  1.00 83.27           C
ATOM   1023  CB  PRO A 132      13.117   2.359  -3.586  1.00 83.27           C
ATOM   1024  CG  PRO A 132      12.529   1.123  -2.872  1.00 83.27           C
ATOM   1025  C   PRO A 132      14.619   4.213  -2.657  1.00 83.27           C
ATOM   1026  O   PRO A 132      15.602   4.617  -3.276  1.00 83.27           O
ATOM   1027  N   GLU A 133      13.844   5.009  -1.907  1.00 79.93           N
ATOM   1028  CA  GLU A 133      14.108   6.410  -1.849  1.00 79.93           C
ATOM   1029  CB  GLU A 133      13.053   7.149  -1.004  1.00 79.93           C
ATOM   1030  CG  GLU A 133      12.934   6.616   0.427  1.00 79.93           C
ATOM   1031  CD  GLU A 133      11.780   7.325   1.118  1.00 79.93           C
ATOM   1032  OE1 GLU A 133      10.608   7.025   0.765  1.00 79.93           O
ATOM   1033  OE2 GLU A 133      12.053   8.173   2.009  1.00 79.93           O
ATOM   1034  C   GLU A 133      15.457   6.588  -1.215  1.00 79.93           C
ATOM   1035  O   GLU A 133      16.280   7.368  -1.689  1.00 79.93           O
ATOM   1036  N   GLU A 134      15.724   5.832  -0.134  1.00 55.48           N
ATOM   1037  CA  GLU A 134      16.948   5.952   0.616  1.00 55.48           C
ATOM   1038  CB  GLU A 134      16.938   5.120   1.904  1.00 55.48           C
ATOM   1039  CG  GLU A 134      15.948   5.631   2.949  1.00 55.48           C
ATOM   1040  CD  GLU A 134      16.054   4.709   4.153  1.00 55.48           C
ATOM   1041  OE1 GLU A 134      17.166   4.167   4.390  1.00 55.48           O
ATOM   1042  OE2 GLU A 134      15.021   4.535   4.852  1.00 55.48           O
ATOM   1043  C   GLU A 134      18.128   5.508  -0.189  1.00 55.48           C
ATOM   1044  O   GLU A 134      19.194   6.116  -0.127  1.00 55.48           O
ATOM   1045  N   ILE A 135      17.992   4.414  -0.952  1.00173.72           N
ATOM   1046  CA  ILE A 135      19.118   3.954  -1.709  1.00173.72           C
ATOM   1047  CB  ILE A 135      18.852   2.607  -2.335  1.00173.72           C
ATOM   1048  CG2 ILE A 135      17.545   2.689  -3.131  1.00173.72           C
ATOM   1049  CG1 ILE A 135      20.046   2.085  -3.146  1.00173.72           C
ATOM   1050  CD1 ILE A 135      20.276   2.786  -4.483  1.00173.72           C
ATOM   1051  C   ILE A 135      19.436   4.995  -2.732  1.00173.72           C
ATOM   1052  O   ILE A 135      20.596   5.353  -2.933  1.00173.72           O
ATOM   1053  N   ARG A 136      18.400   5.539  -3.389  1.00 93.17           N
ATOM   1054  CA  ARG A 136      18.650   6.530  -4.390  1.00 93.17           C
ATOM   1055  CB  ARG A 136      17.401   6.980  -5.164  1.00 93.17           C
ATOM   1056  CG  ARG A 136      17.019   5.996  -6.272  1.00 93.17           C
ATOM   1057  CD  ARG A 136      15.921   6.509  -7.205  1.00 93.17           C
ATOM   1058  NE  ARG A 136      14.696   6.672  -6.377  1.00 93.17           N
ATOM   1059  CZ  ARG A 136      13.891   5.595  -6.151  1.00 93.17           C
ATOM   1060  NH1 ARG A 136      14.199   4.391  -6.715  1.00 93.17           N
ATOM   1061  NH2 ARG A 136      12.788   5.722  -5.355  1.00 93.17           N
ATOM   1062  C   ARG A 136      19.265   7.718  -3.741  1.00 93.17           C
ATOM   1063  O   ARG A 136      20.100   8.390  -4.344  1.00 93.17           O
ATOM   1064  N   LYS A 137      18.846   8.039  -2.504  1.00117.79           N
ATOM   1065  CA  LYS A 137      19.418   9.190  -1.874  1.00117.79           C
ATOM   1066  CB  LYS A 137      18.674   9.616  -0.590  1.00117.79           C
ATOM   1067  CG  LYS A 137      18.845   8.722   0.637  1.00117.79           C
ATOM   1068  CD  LYS A 137      20.183   8.902   1.352  1.00117.79           C
ATOM   1069  CE  LYS A 137      20.228   8.212   2.717  1.00117.79           C
ATOM   1070  NZ  LYS A 137      21.469   8.584   3.432  1.00117.79           N
ATOM   1071  C   LYS A 137      20.878   8.966  -1.586  1.00117.79           C
ATOM   1072  O   LYS A 137      21.701   9.822  -1.899  1.00117.79           O
ATOM   1073  N   THR A 138      21.254   7.794  -1.032  1.00 56.79           N
ATOM   1074  CA  THR A 138      22.624   7.535  -0.658  1.00 56.79           C
ATOM   1075  CB  THR A 138      22.788   6.217   0.045  1.00 56.79           C
ATOM   1076  OG1 THR A 138      22.411   5.148  -0.809  1.00 56.79           O
ATOM   1077  CG2 THR A 138      21.897   6.223   1.300  1.00 56.79           C
ATOM   1078  C   THR A 138      23.489   7.537  -1.878  1.00 56.79           C
ATOM   1079  O   THR A 138      24.643   7.962  -1.836  1.00 56.79           O
ATOM   1080  N   PHE A 139      22.970   6.992  -2.986  1.00 90.33           N
ATOM   1081  CA  PHE A 139      23.668   6.996  -4.237  1.00 90.33           C
ATOM   1082  CB  PHE A 139      23.136   5.977  -5.256  1.00 90.33           C
ATOM   1083  CG  PHE A 139      23.723   4.665  -4.862  1.00 90.33           C
ATOM   1084  CD1 PHE A 139      24.998   4.343  -5.263  1.00 90.33           C
ATOM   1085  CD2 PHE A 139      23.028   3.762  -4.095  1.00 90.33           C
ATOM   1086  CE1 PHE A 139      25.563   3.141  -4.910  1.00 90.33           C
ATOM   1087  CE2 PHE A 139      23.587   2.555  -3.740  1.00 90.33           C
ATOM   1088  CZ  PHE A 139      24.860   2.241  -4.148  1.00 90.33           C
ATOM   1089  C   PHE A 139      23.641   8.369  -4.839  1.00 90.33           C
ATOM   1090  O   PHE A 139      24.539   8.744  -5.590  1.00 90.33           O
ATOM   1091  N   ASN A 140      22.596   9.156  -4.519  1.00 63.14           N
ATOM   1092  CA  ASN A 140      22.396  10.454  -5.096  1.00 63.14           C
ATOM   1093  CB  ASN A 140      23.565  11.428  -4.878  1.00 63.14           C
ATOM   1094  CG  ASN A 140      23.028  12.827  -5.142  1.00 63.14           C
ATOM   1095  OD1 ASN A 140      21.886  12.990  -5.569  1.00 63.14           O
ATOM   1096  ND2 ASN A 140      23.869  13.863  -4.879  1.00 63.14           N
ATOM   1097  C   ASN A 140      22.171  10.277  -6.559  1.00 63.14           C
ATOM   1098  O   ASN A 140      22.691  11.021  -7.390  1.00 63.14           O
ATOM   1099  N   ILE A 141      21.356   9.259  -6.894  1.00113.16           N
ATOM   1100  CA  ILE A 141      21.024   8.951  -8.251  1.00113.16           C
ATOM   1101  CB  ILE A 141      21.338   7.515  -8.574  1.00113.16           C
ATOM   1102  CG2 ILE A 141      20.364   6.637  -7.775  1.00113.16           C
ATOM   1103  CG1 ILE A 141      21.393   7.247 -10.088  1.00113.16           C
ATOM   1104  CD1 ILE A 141      20.100   7.510 -10.843  1.00113.16           C
ATOM   1105  C   ILE A 141      19.552   9.203  -8.385  1.00113.16           C
ATOM   1106  O   ILE A 141      18.775   8.860  -7.497  1.00113.16           O
ATOM   1107  N   LYS A 142      19.129   9.850  -9.490  1.00127.62           N
ATOM   1108  CA  LYS A 142      17.739  10.189  -9.647  1.00127.62           C
ATOM   1109  CB  LYS A 142      17.483  11.375 -10.592  1.00127.62           C
ATOM   1110  CG  LYS A 142      15.994  11.693 -10.712  1.00127.62           C
ATOM   1111  CD  LYS A 142      15.368  12.143  -9.393  1.00127.62           C
ATOM   1112  CE  LYS A 142      13.839  12.082  -9.380  1.00127.62           C
ATOM   1113  NZ  LYS A 142      13.287  12.827 -10.532  1.00127.62           N
ATOM   1114  C   LYS A 142      16.959   9.016 -10.161  1.00127.62           C
ATOM   1115  O   LYS A 142      17.457   8.196 -10.926  1.00127.62           O
ATOM   1116  N   ASN A 143      15.677   8.915  -9.750  1.00 84.25           N
ATOM   1117  CA  ASN A 143      14.868   7.792 -10.148  1.00 84.25           C
ATOM   1118  CB  ASN A 143      13.579   7.648  -9.314  1.00 84.25           C
ATOM   1119  CG  ASN A 143      12.859   6.354  -9.691  1.00 84.25           C
ATOM   1120  OD1 ASN A 143      13.175   5.691 -10.678  1.00 84.25           O
ATOM   1121  ND2 ASN A 143      11.835   5.989  -8.875  1.00 84.25           N
ATOM   1122  C   ASN A 143      14.479   7.934 -11.587  1.00 84.25           C
ATOM   1123  O   ASN A 143      13.537   8.642 -11.941  1.00 84.25           O
ATOM   1124  N   ASP A 144      15.209   7.219 -12.458  1.00123.56           N
ATOM   1125  CA  ASP A 144      14.991   7.260 -13.873  1.00123.56           C
ATOM   1126  CB  ASP A 144      16.157   6.670 -14.694  1.00123.56           C
ATOM   1127  CG  ASP A 144      16.370   5.205 -14.345  1.00123.56           C
ATOM   1128  OD1 ASP A 144      16.675   4.912 -13.159  1.00123.56           O
ATOM   1129  OD2 ASP A 144      16.254   4.362 -15.274  1.00123.56           O
ATOM   1130  C   ASP A 144      13.716   6.576 -14.275  1.00123.56           C
ATOM   1131  O   ASP A 144      13.113   6.949 -15.279  1.00123.56           O
ATOM   1132  N   PHE A 145      13.259   5.569 -13.505  1.00 91.99           N
ATOM   1133  CA  PHE A 145      12.152   4.744 -13.921  1.00 91.99           C
ATOM   1134  CB  PHE A 145      11.825   3.599 -12.950  1.00 91.99           C
ATOM   1135  CG  PHE A 145      12.905   2.587 -13.085  1.00 91.99           C
ATOM   1136  CD1 PHE A 145      12.891   1.706 -14.142  1.00 91.99           C
ATOM   1137  CD2 PHE A 145      13.924   2.513 -12.165  1.00 91.99           C
ATOM   1138  CE1 PHE A 145      13.880   0.762 -14.279  1.00 91.99           C
ATOM   1139  CE2 PHE A 145      14.916   1.570 -12.299  1.00 91.99           C
ATOM   1140  CZ  PHE A 145      14.899   0.696 -13.359  1.00 91.99           C
ATOM   1141  C   PHE A 145      10.877   5.495 -14.160  1.00 91.99           C
ATOM   1142  O   PHE A 145      10.500   6.405 -13.425  1.00 91.99           O
ATOM   1143  N   THR A 146      10.185   5.101 -15.250  1.00129.12           N
ATOM   1144  CA  THR A 146       8.885   5.598 -15.600  1.00129.12           C
ATOM   1145  CB  THR A 146       8.669   5.695 -17.084  1.00129.12           C
ATOM   1146  OG1 THR A 146       7.429   6.327 -17.361  1.00129.12           O
ATOM   1147  CG2 THR A 146       8.699   4.282 -17.690  1.00129.12           C
ATOM   1148  C   THR A 146       7.949   4.574 -15.056  1.00129.12           C
ATOM   1149  O   THR A 146       8.372   3.768 -14.230  1.00129.12           O
ATOM   1150  N   GLU A 147       6.662   4.602 -15.477  1.00201.23           N
ATOM   1151  CA  GLU A 147       5.685   3.624 -15.071  1.00201.23           C
ATOM   1152  CB  GLU A 147       5.857   2.231 -15.714  1.00201.23           C
ATOM   1153  CG  GLU A 147       7.216   1.591 -15.414  1.00201.23           C
ATOM   1154  CD  GLU A 147       7.086   0.075 -15.430  1.00201.23           C
ATOM   1155  OE1 GLU A 147       6.205  -0.450 -16.161  1.00201.23           O
ATOM   1156  OE2 GLU A 147       7.871  -0.581 -14.693  1.00201.23           O
ATOM   1157  C   GLU A 147       5.741   3.415 -13.595  1.00201.23           C
ATOM   1158  O   GLU A 147       6.284   4.226 -12.847  1.00201.23           O
ATOM   1159  N   GLU A 148       5.092   2.321 -13.156  1.00127.19           N
ATOM   1160  CA  GLU A 148       5.141   1.855 -11.805  1.00127.19           C
ATOM   1161  CB  GLU A 148       3.916   1.003 -11.424  1.00127.19           C
ATOM   1162  CG  GLU A 148       3.771  -0.279 -12.248  1.00127.19           C
ATOM   1163  CD  GLU A 148       4.534  -1.387 -11.534  1.00127.19           C
ATOM   1164  OE1 GLU A 148       4.548  -1.369 -10.274  1.00127.19           O
ATOM   1165  OE2 GLU A 148       5.100  -2.269 -12.231  1.00127.19           O
ATOM   1166  C   GLU A 148       6.356   0.985 -11.772  1.00127.19           C
ATOM   1167  O   GLU A 148       7.044   0.855 -12.779  1.00127.19           O
ATOM   1168  N   GLU A 149       6.731   0.443 -10.600  1.00116.01           N
ATOM   1169  CA  GLU A 149       7.810  -0.496 -10.654  1.00116.01           C
ATOM   1170  CB  GLU A 149       9.052  -0.109  -9.837  1.00116.01           C
ATOM   1171  CG  GLU A 149       9.966   0.895 -10.551  1.00116.01           C
ATOM   1172  CD  GLU A 149       9.534   2.318 -10.230  1.00116.01           C
ATOM   1173  OE1 GLU A 149       8.393   2.501  -9.736  1.00116.01           O
ATOM   1174  OE2 GLU A 149      10.349   3.248 -10.475  1.00116.01           O
ATOM   1175  C   GLU A 149       7.258  -1.788 -10.149  1.00116.01           C
ATOM   1176  O   GLU A 149       6.778  -1.879  -9.019  1.00116.01           O
ATOM   1177  N   GLU A 150       7.334  -2.838 -10.988  1.00 90.24           N
ATOM   1178  CA  GLU A 150       6.704  -4.080 -10.671  1.00 90.24           C
ATOM   1179  CB  GLU A 150       6.899  -5.155 -11.758  1.00 90.24           C
ATOM   1180  CG  GLU A 150       5.994  -6.381 -11.602  1.00 90.24           C
ATOM   1181  CD  GLU A 150       6.603  -7.327 -10.575  1.00 90.24           C
ATOM   1182  OE1 GLU A 150       7.814  -7.176 -10.259  1.00 90.24           O
ATOM   1183  OE2 GLU A 150       5.858  -8.224 -10.098  1.00 90.24           O
ATOM   1184  C   GLU A 150       7.256  -4.591  -9.389  1.00 90.24           C
ATOM   1185  O   GLU A 150       8.468  -4.629  -9.179  1.00 90.24           O
ATOM   1186  N   ALA A 151       6.344  -4.991  -8.485  1.00 36.76           N
ATOM   1187  CA  ALA A 151       6.746  -5.543  -7.231  1.00 36.76           C
ATOM   1188  CB  ALA A 151       5.974  -4.972  -6.030  1.00 36.76           C
ATOM   1189  C   ALA A 151       6.427  -6.997  -7.307  1.00 36.76           C
ATOM   1190  O   ALA A 151       5.343  -7.379  -7.746  1.00 36.76           O
ATOM   1191  N   GLN A 152       7.377  -7.853  -6.884  1.00101.30           N
ATOM   1192  CA  GLN A 152       7.158  -9.268  -6.946  1.00101.30           C
ATOM   1193  CB  GLN A 152       8.404 -10.066  -7.372  1.00101.30           C
ATOM   1194  CG  GLN A 152       8.248 -11.583  -7.228  1.00101.30           C
ATOM   1195  CD  GLN A 152       7.272 -12.088  -8.280  1.00101.30           C
ATOM   1196  OE1 GLN A 152       6.949 -11.381  -9.231  1.00101.30           O
ATOM   1197  NE2 GLN A 152       6.795 -13.350  -8.111  1.00101.30           N
ATOM   1198  C   GLN A 152       6.775  -9.749  -5.589  1.00101.30           C
ATOM   1199  O   GLN A 152       7.314  -9.301  -4.579  1.00101.30           O
ATOM   1200  N   VAL A 153       5.790 -10.668  -5.546  1.00 90.31           N
ATOM   1201  CA  VAL A 153       5.381 -11.259  -4.308  1.00 90.31           C
ATOM   1202  CB  VAL A 153       3.988 -11.819  -4.341  1.00 90.31           C
ATOM   1203  CG1 VAL A 153       3.002 -10.684  -4.664  1.00 90.31           C
ATOM   1204  CG2 VAL A 153       3.952 -12.987  -5.343  1.00 90.31           C
ATOM   1205  C   VAL A 153       6.304 -12.410  -4.080  1.00 90.31           C
ATOM   1206  O   VAL A 153       6.679 -13.110  -5.020  1.00 90.31           O
ATOM   1207  N   ARG A 154       6.715 -12.633  -2.821  1.00162.65           N
ATOM   1208  CA  ARG A 154       7.582 -13.745  -2.581  1.00162.65           C
ATOM   1209  CB  ARG A 154       8.491 -13.572  -1.357  1.00162.65           C
ATOM   1210  CG  ARG A 154       9.506 -14.706  -1.237  1.00162.65           C
ATOM   1211  CD  ARG A 154      10.611 -14.444  -0.217  1.00162.65           C
ATOM   1212  NE  ARG A 154      11.595 -15.551  -0.360  1.00162.65           N
ATOM   1213  CZ  ARG A 154      12.910 -15.257  -0.564  1.00162.65           C
ATOM   1214  NH1 ARG A 154      13.311 -13.955  -0.654  1.00162.65           N
ATOM   1215  NH2 ARG A 154      13.823 -16.265  -0.687  1.00162.65           N
ATOM   1216  C   ARG A 154       6.695 -14.957  -2.332  1.00162.65           C
ATOM   1217  O   ARG A 154       6.136 -15.491  -3.328  1.00162.65           O
ATOM   1218  OXT ARG A 154       6.561 -15.367  -1.148  1.00162.65           O
TER    1219      ARG A 154
END
