# Supplementary material for: Proteome-wide prediction of targets for aspirin: new insight into the molecular mechanism of aspirin
Source: PeerJ. 2016 Mar 10;4:e1791. doi: 10.7717/peerj.1791 (PMC4793309; doi:10.7717/peerj.1791)
Supplement: File S1 — The raw data contains all strucures of the identified 79 proteins. The Protocols show how to prepare protein strucure and run CDOCKER. [file peerj-04-1791-s004.zip › 79_protein_strucures/NP_778227.3_36-335_38.889.pdb]

EXPDTA    THEORETICAL MODEL, MODELLER 9v7 2010/04/25 16:13:54
REMARK   6 MODELLER OBJECTIVE FUNCTION:      2579.2085
REMARK   6 MODELLER BEST TEMPLATE % SEQ ID:  38.889
ATOM      1  N   TYR A  36      17.069  43.844  23.624  1.00119.58           N
ATOM      2  CA  TYR A  36      16.411  42.702  24.296  1.00119.58           C
ATOM      3  CB  TYR A  36      15.200  42.224  23.468  1.00119.58           C
ATOM      4  CG  TYR A  36      14.558  41.078  24.179  1.00119.58           C
ATOM      5  CD1 TYR A  36      13.689  41.302  25.223  1.00119.58           C
ATOM      6  CD2 TYR A  36      14.810  39.780  23.797  1.00119.58           C
ATOM      7  CE1 TYR A  36      13.095  40.249  25.879  1.00119.58           C
ATOM      8  CE2 TYR A  36      14.221  38.722  24.449  1.00119.58           C
ATOM      9  CZ  TYR A  36      13.361  38.957  25.494  1.00119.58           C
ATOM     10  OH  TYR A  36      12.754  37.876  26.167  1.00119.58           O
ATOM     11  C   TYR A  36      17.387  41.581  24.423  1.00119.58           C
ATOM     12  O   TYR A  36      18.109  41.475  25.414  1.00119.58           O
ATOM     13  N   ALA A  37      17.439  40.714  23.398  1.00 16.33           N
ATOM     14  CA  ALA A  37      18.316  39.585  23.431  1.00 16.33           C
ATOM     15  CB  ALA A  37      18.188  38.693  22.183  1.00 16.33           C
ATOM     16  C   ALA A  37      19.718  40.089  23.479  1.00 16.33           C
ATOM     17  O   ALA A  37      20.554  39.554  24.204  1.00 16.33           O
ATOM     18  N   VAL A  38      20.006  41.146  22.702  1.00 25.67           N
ATOM     19  CA  VAL A  38      21.338  41.666  22.635  1.00 25.67           C
ATOM     20  CB  VAL A  38      21.484  42.782  21.642  1.00 25.67           C
ATOM     21  CG1 VAL A  38      22.916  43.335  21.744  1.00 25.67           C
ATOM     22  CG2 VAL A  38      21.123  42.249  20.245  1.00 25.67           C
ATOM     23  C   VAL A  38      21.748  42.200  23.968  1.00 25.67           C
ATOM     24  O   VAL A  38      22.870  41.953  24.408  1.00 25.67           O
ATOM     25  N   LEU A  39      20.851  42.937  24.655  1.00156.01           N
ATOM     26  CA  LEU A  39      21.257  43.549  25.888  1.00156.01           C
ATOM     27  CB  LEU A  39      20.123  44.367  26.539  1.00156.01           C
ATOM     28  CG  LEU A  39      20.505  45.102  27.842  1.00156.01           C
ATOM     29  CD1 LEU A  39      20.703  44.142  29.027  1.00156.01           C
ATOM     30  CD2 LEU A  39      21.716  46.021  27.615  1.00156.01           C
ATOM     31  C   LEU A  39      21.671  42.462  26.816  1.00156.01           C
ATOM     32  O   LEU A  39      22.780  42.515  27.334  1.00156.01           O
ATOM     33  N   GLY A  40      20.768  41.486  27.055  1.00127.11           N
ATOM     34  CA  GLY A  40      20.961  40.226  27.734  1.00127.11           C
ATOM     35  C   GLY A  40      22.168  40.180  28.616  1.00127.11           C
ATOM     36  O   GLY A  40      22.087  40.255  29.841  1.00127.11           O
ATOM     37  N   PHE A  41      23.328  40.041  27.951  1.00178.02           N
ATOM     38  CA  PHE A  41      24.635  39.806  28.487  1.00178.02           C
ATOM     39  CB  PHE A  41      25.720  39.746  27.399  1.00178.02           C
ATOM     40  CG  PHE A  41      27.021  39.500  28.082  1.00178.02           C
ATOM     41  CD1 PHE A  41      27.432  38.216  28.361  1.00178.02           C
ATOM     42  CD2 PHE A  41      27.829  40.552  28.447  1.00178.02           C
ATOM     43  CE1 PHE A  41      28.632  37.986  28.992  1.00178.02           C
ATOM     44  CE2 PHE A  41      29.031  40.327  29.078  1.00178.02           C
ATOM     45  CZ  PHE A  41      29.434  39.042  29.351  1.00178.02           C
ATOM     46  C   PHE A  41      25.024  40.896  29.429  1.00178.02           C
ATOM     47  O   PHE A  41      25.827  40.671  30.326  1.00178.02           O
ATOM     48  N   GLY A  42      24.514  42.116  29.221  1.00 47.22           N
ATOM     49  CA  GLY A  42      24.857  43.273  29.990  1.00 47.22           C
ATOM     50  C   GLY A  42      24.526  43.120  31.451  1.00 47.22           C
ATOM     51  O   GLY A  42      25.238  43.652  32.298  1.00 47.22           O
ATOM     52  N   ALA A  43      23.399  42.475  31.800  1.00 54.35           N
ATOM     53  CA  ALA A  43      23.008  42.329  33.179  1.00 54.35           C
ATOM     54  CB  ALA A  43      21.588  41.759  33.333  1.00 54.35           C
ATOM     55  C   ALA A  43      23.930  41.423  33.934  1.00 54.35           C
ATOM     56  O   ALA A  43      24.333  41.721  35.058  1.00 54.35           O
ATOM     57  N   VAL A  44      24.310  40.296  33.312  1.00113.49           N
ATOM     58  CA  VAL A  44      25.085  39.283  33.962  1.00113.49           C
ATOM     59  CB  VAL A  44      25.399  38.107  33.082  1.00113.49           C
ATOM     60  CG1 VAL A  44      24.076  37.499  32.588  1.00113.49           C
ATOM     61  CG2 VAL A  44      26.363  38.548  31.970  1.00113.49           C
ATOM     62  C   VAL A  44      26.379  39.886  34.381  1.00113.49           C
ATOM     63  O   VAL A  44      26.951  39.472  35.387  1.00113.49           O
ATOM     64  N   LEU A  45      26.916  40.839  33.593  1.00175.86           N
ATOM     65  CA  LEU A  45      28.151  41.417  34.027  1.00175.86           C
ATOM     66  CB  LEU A  45      29.030  42.174  33.002  1.00175.86           C
ATOM     67  CG  LEU A  45      28.422  43.339  32.215  1.00175.86           C
ATOM     68  CD1 LEU A  45      27.538  42.806  31.086  1.00175.86           C
ATOM     69  CD2 LEU A  45      27.746  44.367  33.137  1.00175.86           C
ATOM     70  C   LEU A  45      27.940  42.270  35.243  1.00175.86           C
ATOM     71  O   LEU A  45      28.850  42.417  36.053  1.00175.86           O
ATOM     72  N   ALA A  46      26.763  42.912  35.364  1.00 94.71           N
ATOM     73  CA  ALA A  46      26.375  43.716  36.489  1.00 94.71           C
ATOM     74  CB  ALA A  46      25.074  44.500  36.244  1.00 94.71           C
ATOM     75  C   ALA A  46      26.159  42.858  37.705  1.00 94.71           C
ATOM     76  O   ALA A  46      26.034  43.381  38.810  1.00 94.71           O
ATOM     77  N   ALA A  47      25.791  41.581  37.487  1.00104.70           N
ATOM     78  CA  ALA A  47      25.670  40.566  38.503  1.00104.70           C
ATOM     79  CB  ALA A  47      24.721  39.432  38.081  1.00104.70           C
ATOM     80  C   ALA A  47      26.972  39.915  38.911  1.00104.70           C
ATOM     81  O   ALA A  47      27.136  39.525  40.063  1.00104.70           O
ATOM     82  N   PHE A  48      27.846  39.609  37.925  1.00143.41           N
ATOM     83  CA  PHE A  48      29.084  38.881  38.117  1.00143.41           C
ATOM     84  CB  PHE A  48      29.554  38.276  36.783  1.00143.41           C
ATOM     85  CG  PHE A  48      30.874  37.614  36.975  1.00143.41           C
ATOM     86  CD1 PHE A  48      30.953  36.306  37.393  1.00143.41           C
ATOM     87  CD2 PHE A  48      32.037  38.307  36.726  1.00143.41           C
ATOM     88  CE1 PHE A  48      32.176  35.700  37.563  1.00143.41           C
ATOM     89  CE2 PHE A  48      33.262  37.708  36.896  1.00143.41           C
ATOM     90  CZ  PHE A  48      33.333  36.401  37.316  1.00143.41           C
ATOM     91  C   PHE A  48      30.257  39.643  38.676  1.00143.41           C
ATOM     92  O   PHE A  48      30.732  39.379  39.779  1.00143.41           O
ATOM     93  N   GLY A  49      30.703  40.675  37.935  1.00 61.09           N
ATOM     94  CA  GLY A  49      31.930  41.379  38.189  1.00 61.09           C
ATOM     95  C   GLY A  49      31.877  42.029  39.523  1.00 61.09           C
ATOM     96  O   GLY A  49      32.899  42.222  40.175  1.00 61.09           O
ATOM     97  N   ASN A  50      30.679  42.477  39.904  1.00 99.70           N
ATOM     98  CA  ASN A  50      30.440  43.137  41.145  1.00 99.70           C
ATOM     99  CB  ASN A  50      29.082  43.846  41.158  1.00 99.70           C
ATOM    100  CG  ASN A  50      29.224  44.983  40.159  1.00 99.70           C
ATOM    101  OD1 ASN A  50      29.885  45.982  40.438  1.00 99.70           O
ATOM    102  ND2 ASN A  50      28.620  44.814  38.952  1.00 99.70           N
ATOM    103  C   ASN A  50      30.509  42.177  42.290  1.00 99.70           C
ATOM    104  O   ASN A  50      30.768  42.601  43.412  1.00 99.70           O
ATOM    105  N   LEU A  51      30.138  40.898  42.065  1.00167.62           N
ATOM    106  CA  LEU A  51      30.180  39.866  43.070  1.00167.62           C
ATOM    107  CB  LEU A  51      29.307  38.650  42.717  1.00167.62           C
ATOM    108  CG  LEU A  51      27.803  38.982  42.670  1.00167.62           C
ATOM    109  CD1 LEU A  51      26.961  37.735  42.359  1.00167.62           C
ATOM    110  CD2 LEU A  51      27.349  39.707  43.948  1.00167.62           C
ATOM    111  C   LEU A  51      31.575  39.377  43.331  1.00167.62           C
ATOM    112  O   LEU A  51      31.967  39.191  44.482  1.00167.62           O
ATOM    113  N   LEU A  52      32.375  39.167  42.267  1.00109.87           N
ATOM    114  CA  LEU A  52      33.696  38.634  42.436  1.00109.87           C
ATOM    115  CB  LEU A  52      34.452  38.405  41.118  1.00109.87           C
ATOM    116  CG  LEU A  52      33.958  37.171  40.347  1.00109.87           C
ATOM    117  CD1 LEU A  52      34.317  35.877  41.096  1.00109.87           C
ATOM    118  CD2 LEU A  52      32.459  37.269  40.040  1.00109.87           C
ATOM    119  C   LEU A  52      34.479  39.593  43.263  1.00109.87           C
ATOM    120  O   LEU A  52      35.405  39.201  43.970  1.00109.87           O
ATOM    121  N   VAL A  53      34.174  40.892  43.115  1.00 59.82           N
ATOM    122  CA  VAL A  53      34.797  41.932  43.877  1.00 59.82           C
ATOM    123  CB  VAL A  53      34.389  43.297  43.404  1.00 59.82           C
ATOM    124  CG1 VAL A  53      34.954  44.346  44.377  1.00 59.82           C
ATOM    125  CG2 VAL A  53      34.859  43.472  41.950  1.00 59.82           C
ATOM    126  C   VAL A  53      34.404  41.839  45.325  1.00 59.82           C
ATOM    127  O   VAL A  53      35.258  41.838  46.209  1.00 59.82           O
ATOM    128  N   MET A  54      33.089  41.719  45.602  1.00111.27           N
ATOM    129  CA  MET A  54      32.579  41.732  46.946  1.00111.27           C
ATOM    130  CB  MET A  54      31.053  41.531  46.992  1.00111.27           C
ATOM    131  CG  MET A  54      30.237  42.681  46.398  1.00111.27           C
ATOM    132  SD  MET A  54      30.058  44.124  47.487  1.00111.27           S
ATOM    133  CE  MET A  54      28.849  43.322  48.581  1.00111.27           C
ATOM    134  C   MET A  54      33.173  40.586  47.693  1.00111.27           C
ATOM    135  O   MET A  54      33.619  40.733  48.830  1.00111.27           O
ATOM    136  N   ILE A  55      33.187  39.403  47.059  1.00 86.14           N
ATOM    137  CA  ILE A  55      33.721  38.229  47.674  1.00 86.14           C
ATOM    138  CB  ILE A  55      33.505  36.981  46.866  1.00 86.14           C
ATOM    139  CG2 ILE A  55      31.990  36.741  46.757  1.00 86.14           C
ATOM    140  CG1 ILE A  55      34.224  37.073  45.511  1.00 86.14           C
ATOM    141  CD1 ILE A  55      34.297  35.737  44.772  1.00 86.14           C
ATOM    142  C   ILE A  55      35.188  38.416  47.842  1.00 86.14           C
ATOM    143  O   ILE A  55      35.760  38.037  48.859  1.00 86.14           O
ATOM    144  N   ALA A  56      35.843  39.014  46.836  1.00 41.50           N
ATOM    145  CA  ALA A  56      37.264  39.146  46.888  1.00 41.50           C
ATOM    146  CB  ALA A  56      37.816  39.807  45.627  1.00 41.50           C
ATOM    147  C   ALA A  56      37.665  39.969  48.070  1.00 41.50           C
ATOM    148  O   ALA A  56      38.586  39.597  48.795  1.00 41.50           O
ATOM    149  N   ILE A  57      36.991  41.108  48.315  1.00 56.72           N
ATOM    150  CA  ILE A  57      37.399  41.897  49.439  1.00 56.72           C
ATOM    151  CB  ILE A  57      36.731  43.246  49.514  1.00 56.72           C
ATOM    152  CG2 ILE A  57      35.207  43.058  49.600  1.00 56.72           C
ATOM    153  CG1 ILE A  57      37.339  44.061  50.669  1.00 56.72           C
ATOM    154  CD1 ILE A  57      36.972  45.543  50.646  1.00 56.72           C
ATOM    155  C   ILE A  57      37.108  41.152  50.699  1.00 56.72           C
ATOM    156  O   ILE A  57      37.974  40.995  51.558  1.00 56.72           O
ATOM    157  N   LEU A  58      35.888  40.606  50.817  1.00104.01           N
ATOM    158  CA  LEU A  58      35.516  39.985  52.051  1.00104.01           C
ATOM    159  CB  LEU A  58      34.077  39.441  52.030  1.00104.01           C
ATOM    160  CG  LEU A  58      33.009  40.532  51.825  1.00104.01           C
ATOM    161  CD1 LEU A  58      31.591  39.937  51.835  1.00104.01           C
ATOM    162  CD2 LEU A  58      33.183  41.684  52.828  1.00104.01           C
ATOM    163  C   LEU A  58      36.431  38.828  52.321  1.00104.01           C
ATOM    164  O   LEU A  58      36.898  38.643  53.443  1.00104.01           O
ATOM    165  N   HIS A  59      36.710  38.019  51.285  1.00 71.99           N
ATOM    166  CA  HIS A  59      37.491  36.824  51.420  1.00 71.99           C
ATOM    167  ND1 HIS A  59      39.624  34.556  50.153  1.00 71.99           N
ATOM    168  CG  HIS A  59      38.261  34.686  50.298  1.00 71.99           C
ATOM    169  CB  HIS A  59      37.515  35.979  50.134  1.00 71.99           C
ATOM    170  NE2 HIS A  59      38.845  32.537  50.662  1.00 71.99           N
ATOM    171  CD2 HIS A  59      37.801  33.443  50.609  1.00 71.99           C
ATOM    172  CE1 HIS A  59      39.920  33.251  50.382  1.00 71.99           C
ATOM    173  C   HIS A  59      38.916  37.103  51.785  1.00 71.99           C
ATOM    174  O   HIS A  59      39.438  36.498  52.720  1.00 71.99           O
ATOM    175  N   PHE A  60      39.596  38.036  51.087  1.00 51.90           N
ATOM    176  CA  PHE A  60      40.999  38.152  51.372  1.00 51.90           C
ATOM    177  CB  PHE A  60      41.871  38.422  50.134  1.00 51.90           C
ATOM    178  CG  PHE A  60      41.775  37.212  49.271  1.00 51.90           C
ATOM    179  CD1 PHE A  60      40.777  37.109  48.331  1.00 51.90           C
ATOM    180  CD2 PHE A  60      42.673  36.178  49.407  1.00 51.90           C
ATOM    181  CE1 PHE A  60      40.678  35.995  47.531  1.00 51.90           C
ATOM    182  CE2 PHE A  60      42.579  35.062  48.610  1.00 51.90           C
ATOM    183  CZ  PHE A  60      41.581  34.969  47.670  1.00 51.90           C
ATOM    184  C   PHE A  60      41.256  39.246  52.351  1.00 51.90           C
ATOM    185  O   PHE A  60      40.712  40.343  52.240  1.00 51.90           O
ATOM    186  N   LYS A  61      42.111  38.945  53.351  1.00125.06           N
ATOM    187  CA  LYS A  61      42.488  39.888  54.363  1.00125.06           C
ATOM    188  CB  LYS A  61      43.393  39.298  55.459  1.00125.06           C
ATOM    189  CG  LYS A  61      42.720  38.274  56.375  1.00125.06           C
ATOM    190  CD  LYS A  61      42.438  36.929  55.707  1.00125.06           C
ATOM    191  CE  LYS A  61      42.036  35.843  56.705  1.00125.06           C
ATOM    192  NZ  LYS A  61      43.144  35.607  57.658  1.00125.06           N
ATOM    193  C   LYS A  61      43.283  40.983  53.727  1.00125.06           C
ATOM    194  O   LYS A  61      43.103  42.158  54.041  1.00125.06           O
ATOM    195  N   GLN A  62      44.178  40.612  52.793  1.00116.11           N
ATOM    196  CA  GLN A  62      45.071  41.552  52.179  1.00116.11           C
ATOM    197  CB  GLN A  62      46.006  40.892  51.150  1.00116.11           C
ATOM    198  CG  GLN A  62      46.914  39.823  51.758  1.00116.11           C
ATOM    199  CD  GLN A  62      47.828  40.503  52.766  1.00116.11           C
ATOM    200  OE1 GLN A  62      47.845  41.728  52.878  1.00116.11           O
ATOM    201  NE2 GLN A  62      48.609  39.687  53.523  1.00116.11           N
ATOM    202  C   GLN A  62      44.257  42.567  51.449  1.00116.11           C
ATOM    203  O   GLN A  62      44.590  43.750  51.425  1.00116.11           O
ATOM    204  N   LEU A  63      43.157  42.108  50.836  1.00 70.14           N
ATOM    205  CA  LEU A  63      42.293  42.931  50.045  1.00 70.14           C
ATOM    206  CB  LEU A  63      41.225  42.126  49.283  1.00 70.14           C
ATOM    207  CG  LEU A  63      41.835  41.223  48.192  1.00 70.14           C
ATOM    208  CD1 LEU A  63      40.752  40.502  47.374  1.00 70.14           C
ATOM    209  CD2 LEU A  63      42.819  42.009  47.311  1.00 70.14           C
ATOM    210  C   LEU A  63      41.613  43.965  50.889  1.00 70.14           C
ATOM    211  O   LEU A  63      41.236  45.015  50.374  1.00 70.14           O
ATOM    212  N   HIS A  64      41.392  43.698  52.191  1.00 59.35           N
ATOM    213  CA  HIS A  64      40.667  44.649  52.991  1.00 59.35           C
ATOM    214  ND1 HIS A  64      37.852  43.212  54.139  1.00 59.35           N
ATOM    215  CG  HIS A  64      39.207  43.001  54.267  1.00 59.35           C
ATOM    216  CB  HIS A  64      40.222  44.100  54.358  1.00 59.35           C
ATOM    217  NE2 HIS A  64      38.149  41.009  54.202  1.00 59.35           N
ATOM    218  CD2 HIS A  64      39.371  41.650  54.302  1.00 59.35           C
ATOM    219  CE1 HIS A  64      37.267  41.988  54.106  1.00 59.35           C
ATOM    220  C   HIS A  64      41.493  45.874  53.266  1.00 59.35           C
ATOM    221  O   HIS A  64      42.547  45.798  53.897  1.00 59.35           O
ATOM    222  N   THR A  65      41.018  47.047  52.782  1.00 60.93           N
ATOM    223  CA  THR A  65      41.651  48.315  53.032  1.00 60.93           C
ATOM    224  CB  THR A  65      42.756  48.644  52.070  1.00 60.93           C
ATOM    225  OG1 THR A  65      42.258  48.681  50.741  1.00 60.93           O
ATOM    226  CG2 THR A  65      43.859  47.581  52.199  1.00 60.93           C
ATOM    227  C   THR A  65      40.595  49.371  52.888  1.00 60.93           C
ATOM    228  O   THR A  65      39.515  49.107  52.360  1.00 60.93           O
ATOM    229  N   PRO A  66      40.864  50.566  53.350  1.00141.17           N
ATOM    230  CA  PRO A  66      39.896  51.618  53.239  1.00141.17           C
ATOM    231  CD  PRO A  66      41.758  50.766  54.479  1.00141.17           C
ATOM    232  CB  PRO A  66      40.461  52.786  54.044  1.00141.17           C
ATOM    233  CG  PRO A  66      41.302  52.086  55.130  1.00141.17           C
ATOM    234  C   PRO A  66      39.561  51.936  51.817  1.00141.17           C
ATOM    235  O   PRO A  66      38.402  52.240  51.537  1.00141.17           O
ATOM    236  N   THR A  67      40.538  51.902  50.893  1.00 80.48           N
ATOM    237  CA  THR A  67      40.157  52.234  49.552  1.00 80.48           C
ATOM    238  CB  THR A  67      41.276  52.502  48.611  1.00 80.48           C
ATOM    239  OG1 THR A  67      42.092  53.553  49.109  1.00 80.48           O
ATOM    240  CG2 THR A  67      40.606  52.939  47.294  1.00 80.48           C
ATOM    241  C   THR A  67      39.315  51.141  48.977  1.00 80.48           C
ATOM    242  O   THR A  67      38.289  51.389  48.347  1.00 80.48           O
ATOM    243  N   ASN A  68      39.726  49.887  49.216  1.00 87.31           N
ATOM    244  CA  ASN A  68      39.058  48.722  48.715  1.00 87.31           C
ATOM    245  CB  ASN A  68      39.808  47.416  49.010  1.00 87.31           C
ATOM    246  CG  ASN A  68      41.036  47.376  48.117  1.00 87.31           C
ATOM    247  OD1 ASN A  68      41.426  48.373  47.513  1.00 87.31           O
ATOM    248  ND2 ASN A  68      41.655  46.171  48.016  1.00 87.31           N
ATOM    249  C   ASN A  68      37.718  48.627  49.368  1.00 87.31           C
ATOM    250  O   ASN A  68      36.883  47.830  48.948  1.00 87.31           O
ATOM    251  N   PHE A  69      37.548  49.324  50.506  1.00 86.56           N
ATOM    252  CA  PHE A  69      36.322  49.340  51.252  1.00 86.56           C
ATOM    253  CB  PHE A  69      36.518  49.920  52.662  1.00 86.56           C
ATOM    254  CG  PHE A  69      35.319  49.541  53.454  1.00 86.56           C
ATOM    255  CD1 PHE A  69      35.205  48.257  53.934  1.00 86.56           C
ATOM    256  CD2 PHE A  69      34.324  50.452  53.724  1.00 86.56           C
ATOM    257  CE1 PHE A  69      34.108  47.881  54.670  1.00 86.56           C
ATOM    258  CE2 PHE A  69      33.224  50.081  54.460  1.00 86.56           C
ATOM    259  CZ  PHE A  69      33.115  48.794  54.932  1.00 86.56           C
ATOM    260  C   PHE A  69      35.275  50.162  50.552  1.00 86.56           C
ATOM    261  O   PHE A  69      34.090  49.841  50.611  1.00 86.56           O
ATOM    262  N   LEU A  70      35.676  51.321  49.987  1.00122.95           N
ATOM    263  CA  LEU A  70      34.802  52.196  49.247  1.00122.95           C
ATOM    264  CB  LEU A  70      35.280  53.658  49.186  1.00122.95           C
ATOM    265  CG  LEU A  70      35.154  54.365  50.553  1.00122.95           C
ATOM    266  CD1 LEU A  70      36.132  53.781  51.582  1.00122.95           C
ATOM    267  CD2 LEU A  70      35.245  55.892  50.422  1.00122.95           C
ATOM    268  C   LEU A  70      34.539  51.689  47.862  1.00122.95           C
ATOM    269  O   LEU A  70      33.469  51.924  47.304  1.00122.95           O
ATOM    270  N   ILE A  71      35.547  51.042  47.248  1.00121.69           N
ATOM    271  CA  ILE A  71      35.422  50.465  45.941  1.00121.69           C
ATOM    272  CB  ILE A  71      36.710  49.918  45.427  1.00121.69           C
ATOM    273  CG2 ILE A  71      37.215  48.873  46.429  1.00121.69           C
ATOM    274  CG1 ILE A  71      36.528  49.381  44.002  1.00121.69           C
ATOM    275  CD1 ILE A  71      35.868  48.013  43.848  1.00121.69           C
ATOM    276  C   ILE A  71      34.442  49.345  46.027  1.00121.69           C
ATOM    277  O   ILE A  71      33.678  49.091  45.100  1.00121.69           O
ATOM    278  N   ALA A  72      34.498  48.606  47.141  1.00 68.98           N
ATOM    279  CA  ALA A  72      33.647  47.492  47.414  1.00 68.98           C
ATOM    280  CB  ALA A  72      33.975  46.806  48.749  1.00 68.98           C
ATOM    281  C   ALA A  72      32.256  48.022  47.508  1.00 68.98           C
ATOM    282  O   ALA A  72      31.299  47.280  47.316  1.00 68.98           O
ATOM    283  N   SER A  73      32.115  49.302  47.910  1.00102.67           N
ATOM    284  CA  SER A  73      30.847  49.959  48.071  1.00102.67           C
ATOM    285  CB  SER A  73      30.985  51.390  48.614  1.00102.67           C
ATOM    286  OG  SER A  73      31.553  51.372  49.914  1.00102.67           O
ATOM    287  C   SER A  73      30.134  50.078  46.754  1.00102.67           C
ATOM    288  O   SER A  73      28.941  49.799  46.659  1.00102.67           O
ATOM    289  N   LEU A  74      30.857  50.479  45.696  1.00164.87           N
ATOM    290  CA  LEU A  74      30.318  50.666  44.379  1.00164.87           C
ATOM    291  CB  LEU A  74      31.255  51.370  43.390  1.00164.87           C
ATOM    292  CG  LEU A  74      31.221  52.893  43.606  1.00164.87           C
ATOM    293  CD1 LEU A  74      29.865  53.467  43.177  1.00164.87           C
ATOM    294  CD2 LEU A  74      31.526  53.266  45.062  1.00164.87           C
ATOM    295  C   LEU A  74      29.863  49.360  43.820  1.00164.87           C
ATOM    296  O   LEU A  74      29.342  49.304  42.710  1.00164.87           O
ATOM    297  N   ALA A  75      30.224  48.255  44.486  1.00 70.65           N
ATOM    298  CA  ALA A  75      29.787  46.942  44.096  1.00 70.65           C
ATOM    299  CB  ALA A  75      30.489  45.830  44.894  1.00 70.65           C
ATOM    300  C   ALA A  75      28.306  46.776  44.312  1.00 70.65           C
ATOM    301  O   ALA A  75      27.605  46.246  43.451  1.00 70.65           O
ATOM    302  N   CYS A  76      27.795  47.204  45.486  1.00103.75           N
ATOM    303  CA  CYS A  76      26.400  47.081  45.825  1.00103.75           C
ATOM    304  CB  CYS A  76      26.095  47.391  47.304  1.00103.75           C
ATOM    305  SG  CYS A  76      26.378  49.129  47.751  1.00103.75           S
ATOM    306  C   CYS A  76      25.621  48.042  44.984  1.00103.75           C
ATOM    307  O   CYS A  76      24.443  47.852  44.700  1.00103.75           O
ATOM    308  N   ALA A  77      26.274  49.156  44.642  1.00122.05           N
ATOM    309  CA  ALA A  77      25.802  50.250  43.845  1.00122.05           C
ATOM    310  CB  ALA A  77      26.744  51.467  43.883  1.00122.05           C
ATOM    311  C   ALA A  77      25.645  49.850  42.409  1.00122.05           C
ATOM    312  O   ALA A  77      25.256  50.683  41.600  1.00122.05           O
ATOM    313  N   ASP A  78      26.318  48.764  42.000  1.00164.92           N
ATOM    314  CA  ASP A  78      26.227  48.166  40.698  1.00164.92           C
ATOM    315  CB  ASP A  78      27.627  47.716  40.286  1.00164.92           C
ATOM    316  CG  ASP A  78      27.666  47.514  38.796  1.00164.92           C
ATOM    317  OD1 ASP A  78      26.761  46.844  38.236  1.00164.92           O
ATOM    318  OD2 ASP A  78      28.628  48.053  38.198  1.00164.92           O
ATOM    319  C   ASP A  78      25.332  46.955  40.625  1.00164.92           C
ATOM    320  O   ASP A  78      24.657  46.717  39.625  1.00164.92           O
ATOM    321  N   PHE A  79      25.427  46.086  41.657  1.00 72.05           N
ATOM    322  CA  PHE A  79      24.761  44.809  41.707  1.00 72.05           C
ATOM    323  CB  PHE A  79      25.313  43.908  42.824  1.00 72.05           C
ATOM    324  CG  PHE A  79      24.559  42.624  42.780  1.00 72.05           C
ATOM    325  CD1 PHE A  79      24.869  41.669  41.839  1.00 72.05           C
ATOM    326  CD2 PHE A  79      23.551  42.371  43.680  1.00 72.05           C
ATOM    327  CE1 PHE A  79      24.180  40.481  41.794  1.00 72.05           C
ATOM    328  CE2 PHE A  79      22.858  41.184  43.639  1.00 72.05           C
ATOM    329  CZ  PHE A  79      23.171  40.237  42.694  1.00 72.05           C
ATOM    330  C   PHE A  79      23.297  44.976  41.947  1.00 72.05           C
ATOM    331  O   PHE A  79      22.468  44.388  41.255  1.00 72.05           O
ATOM    332  N   LEU A  80      22.947  45.791  42.953  1.00114.65           N
ATOM    333  CA  LEU A  80      21.572  46.008  43.285  1.00114.65           C
ATOM    334  CB  LEU A  80      21.373  46.853  44.554  1.00114.65           C
ATOM    335  CG  LEU A  80      21.742  46.093  45.842  1.00114.65           C
ATOM    336  CD1 LEU A  80      23.221  45.683  45.851  1.00114.65           C
ATOM    337  CD2 LEU A  80      21.333  46.884  47.094  1.00114.65           C
ATOM    338  C   LEU A  80      20.939  46.716  42.140  1.00114.65           C
ATOM    339  O   LEU A  80      19.780  46.501  41.807  1.00114.65           O
ATOM    340  N   VAL A  81      21.713  47.607  41.520  1.00116.47           N
ATOM    341  CA  VAL A  81      21.320  48.422  40.416  1.00116.47           C
ATOM    342  CB  VAL A  81      22.352  49.465  40.154  1.00116.47           C
ATOM    343  CG1 VAL A  81      21.935  50.370  38.981  1.00116.47           C
ATOM    344  CG2 VAL A  81      22.580  50.159  41.498  1.00116.47           C
ATOM    345  C   VAL A  81      21.170  47.549  39.203  1.00116.47           C
ATOM    346  O   VAL A  81      20.803  48.026  38.137  1.00116.47           O
ATOM    347  N   GLY A  82      21.758  46.347  39.237  1.00111.63           N
ATOM    348  CA  GLY A  82      21.620  45.346  38.219  1.00111.63           C
ATOM    349  C   GLY A  82      20.509  44.383  38.433  1.00111.63           C
ATOM    350  O   GLY A  82      19.959  43.870  37.467  1.00111.63           O
ATOM    351  N   VAL A  83      20.322  43.953  39.700  1.00 83.98           N
ATOM    352  CA  VAL A  83      19.308  43.008  40.066  1.00 83.98           C
ATOM    353  CB  VAL A  83      19.563  42.402  41.416  1.00 83.98           C
ATOM    354  CG1 VAL A  83      18.405  41.450  41.759  1.00 83.98           C
ATOM    355  CG2 VAL A  83      20.946  41.729  41.399  1.00 83.98           C
ATOM    356  C   VAL A  83      17.965  43.659  40.130  1.00 83.98           C
ATOM    357  O   VAL A  83      16.987  43.133  39.610  1.00 83.98           O
ATOM    358  N   THR A  84      17.864  44.769  40.885  1.00165.10           N
ATOM    359  CA  THR A  84      16.618  45.468  41.030  1.00165.10           C
ATOM    360  CB  THR A  84      16.505  46.238  42.316  1.00165.10           C
ATOM    361  OG1 THR A  84      17.404  47.337  42.331  1.00165.10           O
ATOM    362  CG2 THR A  84      16.818  45.284  43.481  1.00165.10           C
ATOM    363  C   THR A  84      16.324  46.435  39.921  1.00165.10           C
ATOM    364  O   THR A  84      15.195  46.540  39.457  1.00165.10           O
ATOM    365  N   VAL A  85      17.319  47.247  39.533  1.00 86.66           N
ATOM    366  CA  VAL A  85      17.103  48.288  38.565  1.00 86.66           C
ATOM    367  CB  VAL A  85      18.185  49.328  38.607  1.00 86.66           C
ATOM    368  CG1 VAL A  85      17.886  50.397  37.541  1.00 86.66           C
ATOM    369  CG2 VAL A  85      18.275  49.878  40.042  1.00 86.66           C
ATOM    370  C   VAL A  85      17.015  47.796  37.155  1.00 86.66           C
ATOM    371  O   VAL A  85      16.063  48.096  36.439  1.00 86.66           O
ATOM    372  N   MET A  86      18.013  47.002  36.735  1.00 91.91           N
ATOM    373  CA  MET A  86      18.164  46.587  35.374  1.00 91.91           C
ATOM    374  CB  MET A  86      19.456  45.783  35.137  1.00 91.91           C
ATOM    375  CG  MET A  86      20.729  46.622  35.265  1.00 91.91           C
ATOM    376  SD  MET A  86      22.273  45.699  34.995  1.00 91.91           S
ATOM    377  CE  MET A  86      23.359  47.141  35.191  1.00 91.91           C
ATOM    378  C   MET A  86      17.021  45.744  34.905  1.00 91.91           C
ATOM    379  O   MET A  86      16.543  45.951  33.792  1.00 91.91           O
ATOM    380  N   PRO A  87      16.542  44.808  35.673  1.00178.02           N
ATOM    381  CA  PRO A  87      15.506  43.948  35.195  1.00178.02           C
ATOM    382  CD  PRO A  87      17.288  44.194  36.745  1.00178.02           C
ATOM    383  CB  PRO A  87      15.377  42.815  36.204  1.00178.02           C
ATOM    384  CG  PRO A  87      16.776  42.749  36.828  1.00178.02           C
ATOM    385  C   PRO A  87      14.233  44.672  34.938  1.00178.02           C
ATOM    386  O   PRO A  87      13.492  44.254  34.053  1.00178.02           O
ATOM    387  N   PHE A  88      13.940  45.742  35.695  1.00 60.46           N
ATOM    388  CA  PHE A  88      12.732  46.447  35.416  1.00 60.46           C
ATOM    389  CB  PHE A  88      12.416  47.592  36.393  1.00 60.46           C
ATOM    390  CG  PHE A  88      11.806  46.968  37.602  1.00 60.46           C
ATOM    391  CD1 PHE A  88      10.460  46.683  37.622  1.00 60.46           C
ATOM    392  CD2 PHE A  88      12.562  46.666  38.709  1.00 60.46           C
ATOM    393  CE1 PHE A  88       9.877  46.107  38.725  1.00 60.46           C
ATOM    394  CE2 PHE A  88      11.986  46.089  39.817  1.00 60.46           C
ATOM    395  CZ  PHE A  88      10.641  45.809  39.827  1.00 60.46           C
ATOM    396  C   PHE A  88      12.874  46.998  34.047  1.00 60.46           C
ATOM    397  O   PHE A  88      11.942  46.939  33.249  1.00 60.46           O
ATOM    398  N   SER A  89      14.065  47.529  33.719  1.00133.63           N
ATOM    399  CA  SER A  89      14.196  48.028  32.389  1.00133.63           C
ATOM    400  CB  SER A  89      15.549  48.699  32.094  1.00133.63           C
ATOM    401  OG  SER A  89      15.688  49.891  32.851  1.00133.63           O
ATOM    402  C   SER A  89      14.103  46.828  31.510  1.00133.63           C
ATOM    403  O   SER A  89      14.993  45.980  31.505  1.00133.63           O
ATOM    404  N   THR A  90      13.000  46.721  30.745  1.00190.48           N
ATOM    405  CA  THR A  90      12.833  45.577  29.902  1.00190.48           C
ATOM    406  CB  THR A  90      11.690  44.694  30.316  1.00190.48           C
ATOM    407  OG1 THR A  90      11.885  44.227  31.643  1.00190.48           O
ATOM    408  CG2 THR A  90      11.602  43.506  29.342  1.00190.48           C
ATOM    409  C   THR A  90      12.523  46.064  28.529  1.00190.48           C
ATOM    410  O   THR A  90      11.949  47.137  28.350  1.00190.48           O
ATOM    411  N   VAL A  91      12.928  45.278  27.515  1.00 70.87           N
ATOM    412  CA  VAL A  91      12.634  45.630  26.160  1.00 70.87           C
ATOM    413  CB  VAL A  91      13.827  45.556  25.253  1.00 70.87           C
ATOM    414  CG1 VAL A  91      13.370  45.835  23.812  1.00 70.87           C
ATOM    415  CG2 VAL A  91      14.898  46.532  25.771  1.00 70.87           C
ATOM    416  C   VAL A  91      11.657  44.611  25.685  1.00 70.87           C
ATOM    417  O   VAL A  91      11.863  43.412  25.866  1.00 70.87           O
ATOM    418  N   ARG A  92      10.548  45.061  25.072  1.00276.94           N
ATOM    419  CA  ARG A  92       9.585  44.106  24.620  1.00276.94           C
ATOM    420  CB  ARG A  92       8.209  44.709  24.291  1.00276.94           C
ATOM    421  CG  ARG A  92       8.245  45.790  23.210  1.00276.94           C
ATOM    422  CD  ARG A  92       6.867  46.374  22.898  1.00276.94           C
ATOM    423  NE  ARG A  92       6.315  46.920  24.170  1.00276.94           N
ATOM    424  CZ  ARG A  92       4.985  47.210  24.265  1.00276.94           C
ATOM    425  NH1 ARG A  92       4.165  47.009  23.192  1.00276.94           N
ATOM    426  NH2 ARG A  92       4.474  47.698  25.433  1.00276.94           N
ATOM    427  C   ARG A  92      10.121  43.475  23.383  1.00276.94           C
ATOM    428  O   ARG A  92      10.749  44.132  22.554  1.00276.94           O
ATOM    429  N   SER A  93       9.898  42.156  23.244  1.00148.23           N
ATOM    430  CA  SER A  93      10.357  41.470  22.079  1.00148.23           C
ATOM    431  CB  SER A  93      11.534  40.514  22.340  1.00148.23           C
ATOM    432  OG  SER A  93      11.132  39.467  23.211  1.00148.23           O
ATOM    433  C   SER A  93       9.214  40.650  21.586  1.00148.23           C
ATOM    434  O   SER A  93       8.284  40.346  22.330  1.00148.23           O
ATOM    435  N   VAL A  94       9.252  40.297  20.290  1.00100.25           N
ATOM    436  CA  VAL A  94       8.211  39.507  19.710  1.00100.25           C
ATOM    437  CB  VAL A  94       7.156  40.308  19.007  1.00100.25           C
ATOM    438  CG1 VAL A  94       6.456  41.207  20.041  1.00100.25           C
ATOM    439  CG2 VAL A  94       7.811  41.075  17.847  1.00100.25           C
ATOM    440  C   VAL A  94       8.868  38.651  18.686  1.00100.25           C
ATOM    441  O   VAL A  94      10.095  38.602  18.603  1.00100.25           O
ATOM    442  N   GLU A  95       8.060  37.929  17.890  1.00 62.22           N
ATOM    443  CA  GLU A  95       8.637  37.089  16.888  1.00 62.22           C
ATOM    444  CB  GLU A  95       7.564  36.406  16.025  1.00 62.22           C
ATOM    445  CG  GLU A  95       6.673  35.454  16.827  1.00 62.22           C
ATOM    446  CD  GLU A  95       5.529  35.001  15.932  1.00 62.22           C
ATOM    447  OE1 GLU A  95       5.555  35.343  14.720  1.00 62.22           O
ATOM    448  OE2 GLU A  95       4.611  34.310  16.450  1.00 62.22           O
ATOM    449  C   GLU A  95       9.432  37.998  16.011  1.00 62.22           C
ATOM    450  O   GLU A  95      10.597  37.734  15.718  1.00 62.22           O
ATOM    451  N   SER A  96       8.818  39.117  15.584  1.00137.26           N
ATOM    452  CA  SER A  96       9.553  40.080  14.825  1.00137.26           C
ATOM    453  CB  SER A  96       9.618  39.773  13.319  1.00137.26           C
ATOM    454  OG  SER A  96      10.362  40.780  12.649  1.00137.26           O
ATOM    455  C   SER A  96       8.844  41.384  14.981  1.00137.26           C
ATOM    456  O   SER A  96       7.620  41.450  14.875  1.00137.26           O
ATOM    457  N   CYS A  97       9.603  42.460  15.261  1.00100.44           N
ATOM    458  CA  CYS A  97       8.992  43.750  15.373  1.00100.44           C
ATOM    459  CB  CYS A  97       8.028  43.878  16.565  1.00100.44           C
ATOM    460  SG  CYS A  97       7.274  45.529  16.675  1.00100.44           S
ATOM    461  C   CYS A  97      10.097  44.729  15.583  1.00100.44           C
ATOM    462  O   CYS A  97      11.114  44.407  16.195  1.00100.44           O
ATOM    463  N   TRP A  98       9.937  45.956  15.054  1.00186.16           N
ATOM    464  CA  TRP A  98      10.967  46.930  15.250  1.00186.16           C
ATOM    465  CB  TRP A  98      11.738  47.227  13.954  1.00186.16           C
ATOM    466  CG  TRP A  98      12.493  46.038  13.415  1.00186.16           C
ATOM    467  CD2 TRP A  98      13.923  45.953  13.318  1.00186.16           C
ATOM    468  CD1 TRP A  98      12.001  44.874  12.899  1.00186.16           C
ATOM    469  NE1 TRP A  98      13.035  44.064  12.497  1.00186.16           N
ATOM    470  CE2 TRP A  98      14.224  44.717  12.745  1.00186.16           C
ATOM    471  CE3 TRP A  98      14.904  46.833  13.672  1.00186.16           C
ATOM    472  CZ2 TRP A  98      15.517  44.341  12.518  1.00186.16           C
ATOM    473  CZ3 TRP A  98      16.207  46.449  13.445  1.00186.16           C
ATOM    474  CH2 TRP A  98      16.507  45.227  12.880  1.00186.16           C
ATOM    475  C   TRP A  98      10.288  48.199  15.642  1.00186.16           C
ATOM    476  O   TRP A  98       9.530  48.764  14.855  1.00186.16           O
ATOM    477  N   TYR A  99      10.518  48.683  16.877  1.00283.93           N
ATOM    478  CA  TYR A  99       9.901  49.934  17.195  1.00283.93           C
ATOM    479  CB  TYR A  99       8.754  49.806  18.212  1.00283.93           C
ATOM    480  CG  TYR A  99       7.924  51.038  18.100  1.00283.93           C
ATOM    481  CD1 TYR A  99       8.280  52.206  18.729  1.00283.93           C
ATOM    482  CD2 TYR A  99       6.773  51.017  17.348  1.00283.93           C
ATOM    483  CE1 TYR A  99       7.502  53.334  18.613  1.00283.93           C
ATOM    484  CE2 TYR A  99       5.989  52.140  17.226  1.00283.93           C
ATOM    485  CZ  TYR A  99       6.354  53.302  17.861  1.00283.93           C
ATOM    486  OH  TYR A  99       5.553  54.456  17.738  1.00283.93           O
ATOM    487  C   TYR A  99      10.971  50.789  17.800  1.00283.93           C
ATOM    488  O   TYR A  99      11.496  50.480  18.868  1.00283.93           O
ATOM    489  N   PHE A 100      11.336  51.884  17.108  1.00 64.81           N
ATOM    490  CA  PHE A 100      12.348  52.783  17.585  1.00 64.81           C
ATOM    491  CB  PHE A 100      12.747  53.841  16.542  1.00 64.81           C
ATOM    492  CG  PHE A 100      13.377  53.136  15.391  1.00 64.81           C
ATOM    493  CD1 PHE A 100      12.594  52.579  14.405  1.00 64.81           C
ATOM    494  CD2 PHE A 100      14.745  53.034  15.291  1.00 64.81           C
ATOM    495  CE1 PHE A 100      13.166  51.928  13.338  1.00 64.81           C
ATOM    496  CE2 PHE A 100      15.323  52.383  14.226  1.00 64.81           C
ATOM    497  CZ  PHE A 100      14.534  51.829  13.247  1.00 64.81           C
ATOM    498  C   PHE A 100      11.816  53.520  18.772  1.00 64.81           C
ATOM    499  O   PHE A 100      12.513  53.726  19.765  1.00 64.81           O
ATOM    500  N   GLY A 101      10.532  53.910  18.687  1.00 99.59           N
ATOM    501  CA  GLY A 101       9.876  54.745  19.650  1.00 99.59           C
ATOM    502  C   GLY A 101       9.857  54.118  21.006  1.00 99.59           C
ATOM    503  O   GLY A 101       9.948  54.830  22.004  1.00 99.59           O
ATOM    504  N   ASP A 102       9.709  52.783  21.090  1.00128.78           N
ATOM    505  CA  ASP A 102       9.599  52.143  22.371  1.00128.78           C
ATOM    506  CB  ASP A 102       9.249  50.649  22.258  1.00128.78           C
ATOM    507  CG  ASP A 102       7.879  50.532  21.605  1.00128.78           C
ATOM    508  OD1 ASP A 102       7.265  51.596  21.329  1.00128.78           O
ATOM    509  OD2 ASP A 102       7.430  49.378  21.369  1.00128.78           O
ATOM    510  C   ASP A 102      10.927  52.225  23.049  1.00128.78           C
ATOM    511  O   ASP A 102      11.744  51.312  22.945  1.00128.78           O
ATOM    512  N   SER A 103      11.183  53.342  23.757  1.00118.12           N
ATOM    513  CA  SER A 103      12.438  53.494  24.426  1.00118.12           C
ATOM    514  CB  SER A 103      12.564  54.846  25.148  1.00118.12           C
ATOM    515  OG  SER A 103      12.506  55.908  24.207  1.00118.12           O
ATOM    516  C   SER A 103      12.561  52.421  25.456  1.00118.12           C
ATOM    517  O   SER A 103      13.148  51.369  25.209  1.00118.12           O
ATOM    518  N   TYR A 104      11.984  52.666  26.650  1.00279.44           N
ATOM    519  CA  TYR A 104      12.055  51.693  27.698  1.00279.44           C
ATOM    520  CB  TYR A 104      13.331  51.813  28.549  1.00279.44           C
ATOM    521  CG  TYR A 104      14.480  51.492  27.658  1.00279.44           C
ATOM    522  CD1 TYR A 104      14.882  50.188  27.483  1.00279.44           C
ATOM    523  CD2 TYR A 104      15.151  52.492  26.992  1.00279.44           C
ATOM    524  CE1 TYR A 104      15.941  49.885  26.659  1.00279.44           C
ATOM    525  CE2 TYR A 104      16.210  52.196  26.166  1.00279.44           C
ATOM    526  CZ  TYR A 104      16.607  50.890  26.000  1.00279.44           C
ATOM    527  OH  TYR A 104      17.693  50.582  25.154  1.00279.44           O
ATOM    528  C   TYR A 104      10.893  51.913  28.610  1.00279.44           C
ATOM    529  O   TYR A 104      10.301  52.990  28.630  1.00279.44           O
ATOM    530  N   CYS A 105      10.525  50.874  29.384  1.00 91.69           N
ATOM    531  CA  CYS A 105       9.477  51.025  30.349  1.00 91.69           C
ATOM    532  CB  CYS A 105       8.233  50.171  30.052  1.00 91.69           C
ATOM    533  SG  CYS A 105       7.403  50.656  28.509  1.00 91.69           S
ATOM    534  C   CYS A 105      10.042  50.537  31.642  1.00 91.69           C
ATOM    535  O   CYS A 105      10.504  49.400  31.729  1.00 91.69           O
ATOM    536  N   LYS A 106      10.047  51.389  32.686  1.00318.92           N
ATOM    537  CA  LYS A 106      10.595  50.915  33.922  1.00318.92           C
ATOM    538  CB  LYS A 106      12.129  50.835  33.921  1.00318.92           C
ATOM    539  CG  LYS A 106      12.704  50.330  35.246  1.00318.92           C
ATOM    540  CD  LYS A 106      14.212  50.079  35.204  1.00318.92           C
ATOM    541  CE  LYS A 106      15.041  51.365  35.230  1.00318.92           C
ATOM    542  NZ  LYS A 106      14.741  52.189  34.037  1.00318.92           N
ATOM    543  C   LYS A 106      10.248  51.865  35.018  1.00318.92           C
ATOM    544  O   LYS A 106       9.985  53.043  34.785  1.00318.92           O
ATOM    545  N   PHE A 107      10.219  51.342  36.260  1.00282.47           N
ATOM    546  CA  PHE A 107      10.055  52.184  37.403  1.00282.47           C
ATOM    547  CB  PHE A 107       9.095  51.605  38.457  1.00282.47           C
ATOM    548  CG  PHE A 107       8.778  52.688  39.430  1.00282.47           C
ATOM    549  CD1 PHE A 107       9.565  52.906  40.537  1.00282.47           C
ATOM    550  CD2 PHE A 107       7.683  53.495  39.223  1.00282.47           C
ATOM    551  CE1 PHE A 107       9.258  53.911  41.424  1.00282.47           C
ATOM    552  CE2 PHE A 107       7.371  54.501  40.106  1.00282.47           C
ATOM    553  CZ  PHE A 107       8.161  54.710  41.210  1.00282.47           C
ATOM    554  C   PHE A 107      11.422  52.208  37.980  1.00282.47           C
ATOM    555  O   PHE A 107      11.900  51.205  38.512  1.00282.47           O
ATOM    556  N   HIS A 108      12.092  53.367  37.870  1.00153.86           N
ATOM    557  CA  HIS A 108      13.445  53.443  38.312  1.00153.86           C
ATOM    558  ND1 HIS A 108      12.996  55.629  36.006  1.00153.86           N
ATOM    559  CG  HIS A 108      14.092  55.393  36.806  1.00153.86           C
ATOM    560  CB  HIS A 108      14.011  54.871  38.211  1.00153.86           C
ATOM    561  NE2 HIS A 108      14.786  56.197  34.815  1.00153.86           N
ATOM    562  CD2 HIS A 108      15.177  55.745  36.063  1.00153.86           C
ATOM    563  CE1 HIS A 108      13.468  56.109  34.827  1.00153.86           C
ATOM    564  C   HIS A 108      13.427  53.082  39.749  1.00153.86           C
ATOM    565  O   HIS A 108      14.101  52.141  40.154  1.00153.86           O
ATOM    566  N   THR A 109      12.606  53.820  40.518  1.00287.12           N
ATOM    567  CA  THR A 109      12.315  53.608  41.904  1.00287.12           C
ATOM    568  CB  THR A 109      12.545  52.232  42.485  1.00287.12           C
ATOM    569  OG1 THR A 109      13.925  51.972  42.696  1.00287.12           O
ATOM    570  CG2 THR A 109      11.933  51.186  41.538  1.00287.12           C
ATOM    571  C   THR A 109      13.154  54.536  42.696  1.00287.12           C
ATOM    572  O   THR A 109      13.862  55.392  42.168  1.00287.12           O
ATOM    573  N   CYS A 110      13.032  54.393  44.021  1.00 84.29           N
ATOM    574  CA  CYS A 110      13.831  55.123  44.944  1.00 84.29           C
ATOM    575  CB  CYS A 110      13.387  54.912  46.400  1.00 84.29           C
ATOM    576  SG  CYS A 110      11.715  55.551  46.719  1.00 84.29           S
ATOM    577  C   CYS A 110      15.224  54.595  44.827  1.00 84.29           C
ATOM    578  O   CYS A 110      16.197  55.337  44.931  1.00 84.29           O
ATOM    579  N   PHE A 111      15.329  53.278  44.569  1.00163.89           N
ATOM    580  CA  PHE A 111      16.555  52.535  44.551  1.00163.89           C
ATOM    581  CB  PHE A 111      16.321  51.030  44.338  1.00163.89           C
ATOM    582  CG  PHE A 111      17.538  50.324  44.822  1.00163.89           C
ATOM    583  CD1 PHE A 111      17.646  49.994  46.154  1.00163.89           C
ATOM    584  CD2 PHE A 111      18.564  49.996  43.968  1.00163.89           C
ATOM    585  CE1 PHE A 111      18.758  49.344  46.631  1.00163.89           C
ATOM    586  CE2 PHE A 111      19.680  49.344  44.441  1.00163.89           C
ATOM    587  CZ  PHE A 111      19.779  49.017  45.772  1.00163.89           C
ATOM    588  C   PHE A 111      17.413  53.037  43.440  1.00163.89           C
ATOM    589  O   PHE A 111      18.634  52.909  43.492  1.00163.89           O
ATOM    590  N   ASP A 112      16.779  53.544  42.369  1.00 81.10           N
ATOM    591  CA  ASP A 112      17.472  54.058  41.222  1.00 81.10           C
ATOM    592  CB  ASP A 112      16.473  54.525  40.146  1.00 81.10           C
ATOM    593  CG  ASP A 112      17.200  55.070  38.923  1.00 81.10           C
ATOM    594  OD1 ASP A 112      17.931  56.089  39.043  1.00 81.10           O
ATOM    595  OD2 ASP A 112      17.021  54.462  37.836  1.00 81.10           O
ATOM    596  C   ASP A 112      18.303  55.238  41.618  1.00 81.10           C
ATOM    597  O   ASP A 112      19.448  55.381  41.193  1.00 81.10           O
ATOM    598  N   THR A 113      17.706  56.144  42.405  1.00 89.31           N
ATOM    599  CA  THR A 113      18.297  57.363  42.868  1.00 89.31           C
ATOM    600  CB  THR A 113      17.201  58.158  43.519  1.00 89.31           C
ATOM    601  OG1 THR A 113      16.143  58.359  42.592  1.00 89.31           O
ATOM    602  CG2 THR A 113      17.731  59.505  43.995  1.00 89.31           C
ATOM    603  C   THR A 113      19.366  57.081  43.879  1.00 89.31           C
ATOM    604  O   THR A 113      20.503  57.544  43.779  1.00 89.31           O
ATOM    605  N   SER A 114      19.022  56.243  44.867  1.00104.10           N
ATOM    606  CA  SER A 114      19.895  55.977  45.965  1.00104.10           C
ATOM    607  CB  SER A 114      19.307  54.990  46.986  1.00104.10           C
ATOM    608  OG  SER A 114      20.236  54.780  48.039  1.00104.10           O
ATOM    609  C   SER A 114      21.151  55.364  45.453  1.00104.10           C
ATOM    610  O   SER A 114      22.194  55.491  46.090  1.00104.10           O
ATOM    611  N   PHE A 115      21.081  54.605  44.344  1.00161.90           N
ATOM    612  CA  PHE A 115      22.295  54.002  43.865  1.00161.90           C
ATOM    613  CB  PHE A 115      22.162  52.718  43.018  1.00161.90           C
ATOM    614  CG  PHE A 115      21.575  52.902  41.659  1.00161.90           C
ATOM    615  CD1 PHE A 115      22.306  53.478  40.649  1.00161.90           C
ATOM    616  CD2 PHE A 115      20.307  52.452  41.380  1.00161.90           C
ATOM    617  CE1 PHE A 115      21.765  53.622  39.394  1.00161.90           C
ATOM    618  CE2 PHE A 115      19.766  52.594  40.126  1.00161.90           C
ATOM    619  CZ  PHE A 115      20.494  53.181  39.125  1.00161.90           C
ATOM    620  C   PHE A 115      23.194  54.962  43.144  1.00161.90           C
ATOM    621  O   PHE A 115      24.405  54.956  43.362  1.00161.90           O
ATOM    622  N   CYS A 116      22.626  55.793  42.246  1.00127.67           N
ATOM    623  CA  CYS A 116      23.386  56.722  41.465  1.00127.67           C
ATOM    624  CB  CYS A 116      22.566  57.508  40.419  1.00127.67           C
ATOM    625  SG  CYS A 116      22.174  56.610  38.892  1.00127.67           S
ATOM    626  C   CYS A 116      23.957  57.779  42.340  1.00127.67           C
ATOM    627  O   CYS A 116      25.087  58.174  42.111  1.00127.67           O
ATOM    628  N   PHE A 117      23.188  58.280  43.329  1.00147.63           N
ATOM    629  CA  PHE A 117      23.570  59.327  44.248  1.00147.63           C
ATOM    630  CB  PHE A 117      22.531  59.730  45.321  1.00147.63           C
ATOM    631  CG  PHE A 117      21.655  60.878  44.967  1.00147.63           C
ATOM    632  CD1 PHE A 117      22.171  62.152  44.976  1.00147.63           C
ATOM    633  CD2 PHE A 117      20.333  60.705  44.649  1.00147.63           C
ATOM    634  CE1 PHE A 117      21.379  63.231  44.666  1.00147.63           C
ATOM    635  CE2 PHE A 117      19.541  61.788  44.342  1.00147.63           C
ATOM    636  CZ  PHE A 117      20.057  63.056  44.348  1.00147.63           C
ATOM    637  C   PHE A 117      24.700  58.914  45.131  1.00147.63           C
ATOM    638  O   PHE A 117      25.409  59.765  45.657  1.00147.63           O
ATOM    639  N   ALA A 118      24.767  57.623  45.474  1.00 96.27           N
ATOM    640  CA  ALA A 118      25.743  57.065  46.367  1.00 96.27           C
ATOM    641  CB  ALA A 118      25.372  55.633  46.793  1.00 96.27           C
ATOM    642  C   ALA A 118      27.118  57.017  45.770  1.00 96.27           C
ATOM    643  O   ALA A 118      28.117  57.148  46.475  1.00 96.27           O
ATOM    644  N   SER A 119      27.200  56.737  44.458  1.00169.07           N
ATOM    645  CA  SER A 119      28.460  56.518  43.803  1.00169.07           C
ATOM    646  CB  SER A 119      28.252  55.962  42.410  1.00169.07           C
ATOM    647  OG  SER A 119      27.200  56.739  41.895  1.00169.07           O
ATOM    648  C   SER A 119      29.315  57.744  43.708  1.00169.07           C
ATOM    649  O   SER A 119      30.425  57.783  44.236  1.00169.07           O
ATOM    650  N   LEU A 120      28.794  58.799  43.065  1.00261.67           N
ATOM    651  CA  LEU A 120      29.515  60.009  42.815  1.00261.67           C
ATOM    652  CB  LEU A 120      28.660  61.014  42.025  1.00261.67           C
ATOM    653  CG  LEU A 120      27.352  61.505  42.698  1.00261.67           C
ATOM    654  CD1 LEU A 120      26.425  60.346  42.997  1.00261.67           C
ATOM    655  CD2 LEU A 120      27.551  62.344  43.959  1.00261.67           C
ATOM    656  C   LEU A 120      29.867  60.575  44.129  1.00261.67           C
ATOM    657  O   LEU A 120      30.744  61.422  44.197  1.00261.67           O
ATOM    658  N   PHE A 121      29.068  60.244  45.158  1.00203.92           N
ATOM    659  CA  PHE A 121      29.297  60.611  46.526  1.00203.92           C
ATOM    660  CB  PHE A 121      28.136  60.169  47.447  1.00203.92           C
ATOM    661  CG  PHE A 121      28.550  60.304  48.881  1.00203.92           C
ATOM    662  CD1 PHE A 121      28.356  61.477  49.570  1.00203.92           C
ATOM    663  CD2 PHE A 121      29.129  59.246  49.550  1.00203.92           C
ATOM    664  CE1 PHE A 121      28.735  61.605  50.884  1.00203.92           C
ATOM    665  CE2 PHE A 121      29.514  59.365  50.865  1.00203.92           C
ATOM    666  CZ  PHE A 121      29.317  60.547  51.536  1.00203.92           C
ATOM    667  C   PHE A 121      30.495  59.886  47.027  1.00203.92           C
ATOM    668  O   PHE A 121      31.362  60.470  47.665  1.00203.92           O
ATOM    669  N   HIS A 122      30.566  58.571  46.777  1.00106.61           N
ATOM    670  CA  HIS A 122      31.678  57.807  47.260  1.00106.61           C
ATOM    671  ND1 HIS A 122      29.422  55.453  48.276  1.00106.61           N
ATOM    672  CG  HIS A 122      30.784  55.653  48.234  1.00106.61           C
ATOM    673  CB  HIS A 122      31.532  56.282  47.092  1.00106.61           C
ATOM    674  NE2 HIS A 122      30.234  54.697  50.204  1.00106.61           N
ATOM    675  CD2 HIS A 122      31.263  55.184  49.419  1.00106.61           C
ATOM    676  CE1 HIS A 122      29.148  54.879  49.476  1.00106.61           C
ATOM    677  C   HIS A 122      32.905  58.260  46.555  1.00106.61           C
ATOM    678  O   HIS A 122      33.992  58.293  47.130  1.00106.61           O
ATOM    679  N   LEU A 123      32.741  58.647  45.282  1.00138.51           N
ATOM    680  CA  LEU A 123      33.830  59.125  44.494  1.00138.51           C
ATOM    681  CB  LEU A 123      33.343  59.701  43.169  1.00138.51           C
ATOM    682  CG  LEU A 123      32.383  58.698  42.542  1.00138.51           C
ATOM    683  CD1 LEU A 123      31.969  59.097  41.119  1.00138.51           C
ATOM    684  CD2 LEU A 123      32.943  57.284  42.769  1.00138.51           C
ATOM    685  C   LEU A 123      34.360  60.267  45.283  1.00138.51           C
ATOM    686  O   LEU A 123      35.563  60.461  45.367  1.00138.51           O
ATOM    687  N   CYS A 124      33.469  61.053  45.907  1.00122.81           N
ATOM    688  CA  CYS A 124      33.891  62.160  46.716  1.00122.81           C
ATOM    689  CB  CYS A 124      32.795  62.762  47.631  1.00122.81           C
ATOM    690  SG  CYS A 124      33.371  63.851  48.967  1.00122.81           S
ATOM    691  C   CYS A 124      34.762  61.710  47.782  1.00122.81           C
ATOM    692  O   CYS A 124      35.811  62.301  48.021  1.00122.81           O
ATOM    693  N   CYS A 125      34.290  60.667  48.465  1.00108.22           N
ATOM    694  CA  CYS A 125      34.923  60.281  49.670  1.00108.22           C
ATOM    695  CB  CYS A 125      34.265  59.059  50.328  1.00108.22           C
ATOM    696  SG  CYS A 125      35.101  58.594  51.874  1.00108.22           S
ATOM    697  C   CYS A 125      36.348  59.928  49.424  1.00108.22           C
ATOM    698  O   CYS A 125      37.242  60.520  50.024  1.00108.22           O
ATOM    699  N   ILE A 126      36.602  59.013  48.475  1.00121.69           N
ATOM    700  CA  ILE A 126      37.932  58.528  48.260  1.00121.69           C
ATOM    701  CB  ILE A 126      38.037  57.568  47.118  1.00121.69           C
ATOM    702  CG2 ILE A 126      39.520  57.190  47.003  1.00121.69           C
ATOM    703  CG1 ILE A 126      37.120  56.355  47.324  1.00121.69           C
ATOM    704  CD1 ILE A 126      37.489  55.531  48.552  1.00121.69           C
ATOM    705  C   ILE A 126      38.819  59.668  47.889  1.00121.69           C
ATOM    706  O   ILE A 126      39.935  59.779  48.383  1.00121.69           O
ATOM    707  N   SER A 127      38.331  60.567  47.028  1.00107.64           N
ATOM    708  CA  SER A 127      39.131  61.629  46.487  1.00107.64           C
ATOM    709  CB  SER A 127      38.312  62.633  45.664  1.00107.64           C
ATOM    710  OG  SER A 127      39.152  63.660  45.157  1.00107.64           O
ATOM    711  C   SER A 127      39.698  62.394  47.635  1.00107.64           C
ATOM    712  O   SER A 127      40.837  62.852  47.574  1.00107.64           O
ATOM    713  N   VAL A 128      38.875  62.606  48.680  1.00 58.05           N
ATOM    714  CA  VAL A 128      39.300  63.255  49.885  1.00 58.05           C
ATOM    715  CB  VAL A 128      38.145  63.695  50.736  1.00 58.05           C
ATOM    716  CG1 VAL A 128      38.691  64.259  52.058  1.00 58.05           C
ATOM    717  CG2 VAL A 128      37.309  64.704  49.931  1.00 58.05           C
ATOM    718  C   VAL A 128      40.139  62.332  50.726  1.00 58.05           C
ATOM    719  O   VAL A 128      41.183  62.720  51.249  1.00 58.05           O
ATOM    720  N   ASP A 129      39.694  61.067  50.861  1.00 78.08           N
ATOM    721  CA  ASP A 129      40.301  60.111  51.743  1.00 78.08           C
ATOM    722  CB  ASP A 129      39.593  58.753  51.652  1.00 78.08           C
ATOM    723  CG  ASP A 129      40.065  57.973  52.850  1.00 78.08           C
ATOM    724  OD1 ASP A 129      40.660  58.643  53.732  1.00 78.08           O
ATOM    725  OD2 ASP A 129      39.850  56.734  52.912  1.00 78.08           O
ATOM    726  C   ASP A 129      41.722  59.892  51.344  1.00 78.08           C
ATOM    727  O   ASP A 129      42.642  59.973  52.158  1.00 78.08           O
ATOM    728  N   ARG A 130      41.924  59.647  50.046  1.00237.02           N
ATOM    729  CA  ARG A 130      43.204  59.377  49.482  1.00237.02           C
ATOM    730  CB  ARG A 130      43.106  59.148  47.969  1.00237.02           C
ATOM    731  CG  ARG A 130      44.423  58.739  47.324  1.00237.02           C
ATOM    732  CD  ARG A 130      44.816  57.277  47.542  1.00237.02           C
ATOM    733  NE  ARG A 130      45.078  57.031  48.984  1.00237.02           N
ATOM    734  CZ  ARG A 130      44.198  56.336  49.756  1.00237.02           C
ATOM    735  NH1 ARG A 130      42.927  56.108  49.322  1.00237.02           N
ATOM    736  NH2 ARG A 130      44.618  55.845  50.956  1.00237.02           N
ATOM    737  C   ARG A 130      44.045  60.590  49.716  1.00237.02           C
ATOM    738  O   ARG A 130      45.235  60.488  50.008  1.00237.02           O
ATOM    739  N   TYR A 131      43.424  61.778  49.594  1.00 77.70           N
ATOM    740  CA  TYR A 131      44.089  63.038  49.767  1.00 77.70           C
ATOM    741  CB  TYR A 131      43.080  64.185  49.569  1.00 77.70           C
ATOM    742  CG  TYR A 131      43.726  65.510  49.765  1.00 77.70           C
ATOM    743  CD1 TYR A 131      44.433  66.106  48.747  1.00 77.70           C
ATOM    744  CD2 TYR A 131      43.600  66.166  50.968  1.00 77.70           C
ATOM    745  CE1 TYR A 131      45.020  67.335  48.933  1.00 77.70           C
ATOM    746  CE2 TYR A 131      44.184  67.395  51.160  1.00 77.70           C
ATOM    747  CZ  TYR A 131      44.896  67.980  50.141  1.00 77.70           C
ATOM    748  OH  TYR A 131      45.497  69.241  50.336  1.00 77.70           O
ATOM    749  C   TYR A 131      44.616  63.113  51.167  1.00 77.70           C
ATOM    750  O   TYR A 131      45.803  63.346  51.393  1.00 77.70           O
ATOM    751  N   ILE A 132      43.748  62.815  52.146  1.00102.00           N
ATOM    752  CA  ILE A 132      44.106  62.901  53.530  1.00102.00           C
ATOM    753  CB  ILE A 132      43.014  62.412  54.438  1.00102.00           C
ATOM    754  CG2 ILE A 132      43.553  62.432  55.878  1.00102.00           C
ATOM    755  CG1 ILE A 132      41.738  63.251  54.251  1.00102.00           C
ATOM    756  CD1 ILE A 132      41.924  64.730  54.582  1.00102.00           C
ATOM    757  C   ILE A 132      45.276  61.999  53.709  1.00102.00           C
ATOM    758  O   ILE A 132      46.161  62.256  54.520  1.00102.00           O
ATOM    759  N   ALA A 133      45.289  60.885  52.967  1.00 53.32           N
ATOM    760  CA  ALA A 133      46.361  59.943  53.087  1.00 53.32           C
ATOM    761  CB  ALA A 133      46.124  58.684  52.239  1.00 53.32           C
ATOM    762  C   ALA A 133      47.667  60.545  52.646  1.00 53.32           C
ATOM    763  O   ALA A 133      48.681  60.371  53.321  1.00 53.32           O
ATOM    764  N   VAL A 134      47.682  61.239  51.485  1.00 54.40           N
ATOM    765  CA  VAL A 134      48.887  61.810  50.940  1.00 54.40           C
ATOM    766  CB  VAL A 134      48.698  62.302  49.536  1.00 54.40           C
ATOM    767  CG1 VAL A 134      49.996  62.984  49.073  1.00 54.40           C
ATOM    768  CG2 VAL A 134      48.262  61.119  48.658  1.00 54.40           C
ATOM    769  C   VAL A 134      49.354  62.981  51.743  1.00 54.40           C
ATOM    770  O   VAL A 134      50.515  63.059  52.141  1.00 54.40           O
ATOM    771  N   THR A 135      48.425  63.905  52.042  1.00135.77           N
ATOM    772  CA  THR A 135      48.739  65.131  52.707  1.00135.77           C
ATOM    773  CB  THR A 135      47.518  65.954  52.974  1.00135.77           C
ATOM    774  OG1 THR A 135      46.670  65.312  53.914  1.00135.77           O
ATOM    775  CG2 THR A 135      46.781  66.089  51.639  1.00135.77           C
ATOM    776  C   THR A 135      49.350  64.784  54.018  1.00135.77           C
ATOM    777  O   THR A 135      50.234  65.485  54.505  1.00135.77           O
ATOM    778  N   ASP A 136      48.894  63.674  54.620  1.00 80.83           N
ATOM    779  CA  ASP A 136      49.384  63.287  55.909  1.00 80.83           C
ATOM    780  CB  ASP A 136      48.786  61.974  56.445  1.00 80.83           C
ATOM    781  CG  ASP A 136      47.386  62.267  56.965  1.00 80.83           C
ATOM    782  OD1 ASP A 136      47.145  63.426  57.396  1.00 80.83           O
ATOM    783  OD2 ASP A 136      46.537  61.336  56.935  1.00 80.83           O
ATOM    784  C   ASP A 136      50.874  63.124  55.861  1.00 80.83           C
ATOM    785  O   ASP A 136      51.466  62.734  54.856  1.00 80.83           O
ATOM    786  N   PRO A 137      51.479  63.499  56.958  1.00157.11           N
ATOM    787  CA  PRO A 137      52.906  63.389  57.116  1.00157.11           C
ATOM    788  CD  PRO A 137      50.928  64.588  57.750  1.00157.11           C
ATOM    789  CB  PRO A 137      53.261  64.249  58.327  1.00157.11           C
ATOM    790  CG  PRO A 137      52.140  65.301  58.369  1.00157.11           C
ATOM    791  C   PRO A 137      53.352  61.966  57.253  1.00157.11           C
ATOM    792  O   PRO A 137      54.541  61.700  57.083  1.00157.11           O
ATOM    793  N   LEU A 138      52.423  61.052  57.594  1.00115.64           N
ATOM    794  CA  LEU A 138      52.725  59.666  57.822  1.00115.64           C
ATOM    795  CB  LEU A 138      51.824  59.012  58.883  1.00115.64           C
ATOM    796  CG  LEU A 138      52.005  59.614  60.290  1.00115.64           C
ATOM    797  CD1 LEU A 138      51.586  61.092  60.324  1.00115.64           C
ATOM    798  CD2 LEU A 138      51.294  58.767  61.357  1.00115.64           C
ATOM    799  C   LEU A 138      52.575  58.887  56.549  1.00115.64           C
ATOM    800  O   LEU A 138      52.335  59.446  55.479  1.00115.64           O
ATOM    801  N   THR A 139      52.717  57.547  56.669  1.00118.64           N
ATOM    802  CA  THR A 139      52.691  56.614  55.574  1.00118.64           C
ATOM    803  CB  THR A 139      52.719  55.178  56.014  1.00118.64           C
ATOM    804  OG1 THR A 139      51.563  54.877  56.781  1.00118.64           O
ATOM    805  CG2 THR A 139      53.986  54.943  56.855  1.00118.64           C
ATOM    806  C   THR A 139      51.453  56.822  54.760  1.00118.64           C
ATOM    807  O   THR A 139      50.597  57.640  55.093  1.00118.64           O
ATOM    808  N   TYR A 140      51.333  56.064  53.649  1.00158.31           N
ATOM    809  CA  TYR A 140      50.285  56.333  52.711  1.00158.31           C
ATOM    810  CB  TYR A 140      50.821  56.108  51.288  1.00158.31           C
ATOM    811  CG  TYR A 140      49.974  56.788  50.275  1.00158.31           C
ATOM    812  CD1 TYR A 140      48.685  56.392  50.036  1.00158.31           C
ATOM    813  CD2 TYR A 140      50.507  57.817  49.534  1.00158.31           C
ATOM    814  CE1 TYR A 140      47.936  57.031  49.081  1.00158.31           C
ATOM    815  CE2 TYR A 140      49.762  58.461  48.577  1.00158.31           C
ATOM    816  CZ  TYR A 140      48.468  58.065  48.351  1.00158.31           C
ATOM    817  OH  TYR A 140      47.689  58.715  47.371  1.00158.31           O
ATOM    818  C   TYR A 140      49.110  55.402  52.904  1.00158.31           C
ATOM    819  O   TYR A 140      48.877  54.544  52.051  1.00158.31           O
ATOM    820  N   PRO A 141      48.450  55.406  54.044  1.00204.69           N
ATOM    821  CA  PRO A 141      47.120  54.844  54.037  1.00204.69           C
ATOM    822  CD  PRO A 141      49.192  54.851  55.170  1.00204.69           C
ATOM    823  CB  PRO A 141      47.164  53.581  54.885  1.00204.69           C
ATOM    824  CG  PRO A 141      48.223  53.935  55.934  1.00204.69           C
ATOM    825  C   PRO A 141      46.301  55.906  54.704  1.00204.69           C
ATOM    826  O   PRO A 141      46.772  56.428  55.710  1.00204.69           O
ATOM    827  N   THR A 142      45.047  56.139  54.299  1.00139.39           N
ATOM    828  CA  THR A 142      44.235  57.144  54.921  1.00139.39           C
ATOM    829  CB  THR A 142      42.876  57.179  54.318  1.00139.39           C
ATOM    830  OG1 THR A 142      42.189  55.969  54.603  1.00139.39           O
ATOM    831  CG2 THR A 142      43.020  57.339  52.800  1.00139.39           C
ATOM    832  C   THR A 142      44.028  56.775  56.364  1.00139.39           C
ATOM    833  O   THR A 142      44.189  55.621  56.757  1.00139.39           O
ATOM    834  N   LYS A 143      43.695  57.791  57.188  1.00 53.72           N
ATOM    835  CA  LYS A 143      43.460  57.701  58.605  1.00 53.72           C
ATOM    836  CB  LYS A 143      43.382  59.080  59.278  1.00 53.72           C
ATOM    837  CG  LYS A 143      44.714  59.830  59.259  1.00 53.72           C
ATOM    838  CD  LYS A 143      44.595  61.306  59.643  1.00 53.72           C
ATOM    839  CE  LYS A 143      45.932  62.048  59.625  1.00 53.72           C
ATOM    840  NZ  LYS A 143      45.729  63.463  60.003  1.00 53.72           N
ATOM    841  C   LYS A 143      42.187  56.981  58.923  1.00 53.72           C
ATOM    842  O   LYS A 143      42.112  56.330  59.966  1.00 53.72           O
ATOM    843  N   PHE A 144      41.156  57.102  58.053  1.00 72.78           N
ATOM    844  CA  PHE A 144      39.855  56.551  58.338  1.00 72.78           C
ATOM    845  CB  PHE A 144      38.882  56.577  57.146  1.00 72.78           C
ATOM    846  CG  PHE A 144      38.462  57.988  56.929  1.00 72.78           C
ATOM    847  CD1 PHE A 144      37.478  58.546  57.711  1.00 72.78           C
ATOM    848  CD2 PHE A 144      39.042  58.750  55.943  1.00 72.78           C
ATOM    849  CE1 PHE A 144      37.082  59.848  57.515  1.00 72.78           C
ATOM    850  CE2 PHE A 144      38.651  60.053  55.742  1.00 72.78           C
ATOM    851  CZ  PHE A 144      37.670  60.604  56.529  1.00 72.78           C
ATOM    852  C   PHE A 144      39.986  55.131  58.778  1.00 72.78           C
ATOM    853  O   PHE A 144      40.342  54.242  58.009  1.00 72.78           O
ATOM    854  N   THR A 145      39.641  54.891  60.056  1.00 51.16           N
ATOM    855  CA  THR A 145      39.798  53.590  60.631  1.00 51.16           C
ATOM    856  CB  THR A 145      39.601  53.557  62.118  1.00 51.16           C
ATOM    857  OG1 THR A 145      38.273  53.932  62.446  1.00 51.16           O
ATOM    858  CG2 THR A 145      40.601  54.528  62.769  1.00 51.16           C
ATOM    859  C   THR A 145      38.791  52.685  60.010  1.00 51.16           C
ATOM    860  O   THR A 145      37.903  53.124  59.281  1.00 51.16           O
ATOM    861  N   VAL A 146      38.932  51.374  60.271  1.00 93.49           N
ATOM    862  CA  VAL A 146      38.064  50.400  59.684  1.00 93.49           C
ATOM    863  CB  VAL A 146      38.429  48.990  60.059  1.00 93.49           C
ATOM    864  CG1 VAL A 146      39.820  48.680  59.481  1.00 93.49           C
ATOM    865  CG2 VAL A 146      38.350  48.840  61.588  1.00 93.49           C
ATOM    866  C   VAL A 146      36.649  50.642  60.114  1.00 93.49           C
ATOM    867  O   VAL A 146      35.737  50.593  59.292  1.00 93.49           O
ATOM    868  N   SER A 147      36.416  50.890  61.417  1.00 72.09           N
ATOM    869  CA  SER A 147      35.077  51.099  61.900  1.00 72.09           C
ATOM    870  CB  SER A 147      35.001  51.150  63.435  1.00 72.09           C
ATOM    871  OG  SER A 147      35.380  49.896  63.983  1.00 72.09           O
ATOM    872  C   SER A 147      34.552  52.402  61.386  1.00 72.09           C
ATOM    873  O   SER A 147      33.420  52.489  60.911  1.00 72.09           O
ATOM    874  N   VAL A 148      35.391  53.450  61.452  1.00 47.02           N
ATOM    875  CA  VAL A 148      35.021  54.775  61.051  1.00 47.02           C
ATOM    876  CB  VAL A 148      36.103  55.791  61.281  1.00 47.02           C
ATOM    877  CG1 VAL A 148      35.678  57.116  60.626  1.00 47.02           C
ATOM    878  CG2 VAL A 148      36.344  55.908  62.796  1.00 47.02           C
ATOM    879  C   VAL A 148      34.725  54.753  59.592  1.00 47.02           C
ATOM    880  O   VAL A 148      33.983  55.593  59.092  1.00 47.02           O
ATOM    881  N   SER A 149      35.362  53.840  58.844  1.00 44.34           N
ATOM    882  CA  SER A 149      35.090  53.790  57.441  1.00 44.34           C
ATOM    883  CB  SER A 149      35.999  52.826  56.657  1.00 44.34           C
ATOM    884  OG  SER A 149      35.607  51.480  56.881  1.00 44.34           O
ATOM    885  C   SER A 149      33.683  53.325  57.248  1.00 44.34           C
ATOM    886  O   SER A 149      32.994  53.791  56.343  1.00 44.34           O
ATOM    887  N   GLY A 150      33.244  52.345  58.066  1.00 28.75           N
ATOM    888  CA  GLY A 150      31.902  51.833  58.007  1.00 28.75           C
ATOM    889  C   GLY A 150      30.937  52.876  58.491  1.00 28.75           C
ATOM    890  O   GLY A 150      29.870  53.079  57.915  1.00 28.75           O
ATOM    891  N   ILE A 151      31.283  53.579  59.583  1.00 81.80           N
ATOM    892  CA  ILE A 151      30.367  54.557  60.090  1.00 81.80           C
ATOM    893  CB  ILE A 151      30.835  55.250  61.344  1.00 81.80           C
ATOM    894  CG2 ILE A 151      32.117  56.039  61.047  1.00 81.80           C
ATOM    895  CG1 ILE A 151      29.703  56.114  61.925  1.00 81.80           C
ATOM    896  CD1 ILE A 151      30.007  56.653  63.323  1.00 81.80           C
ATOM    897  C   ILE A 151      30.198  55.570  59.014  1.00 81.80           C
ATOM    898  O   ILE A 151      29.100  56.068  58.778  1.00 81.80           O
ATOM    899  N   CYS A 152      31.309  55.910  58.344  1.00 39.74           N
ATOM    900  CA  CYS A 152      31.281  56.837  57.261  1.00 39.74           C
ATOM    901  CB  CYS A 152      32.683  57.208  56.745  1.00 39.74           C
ATOM    902  SG  CYS A 152      33.632  58.196  57.941  1.00 39.74           S
ATOM    903  C   CYS A 152      30.531  56.226  56.116  1.00 39.74           C
ATOM    904  O   CYS A 152      29.856  56.938  55.376  1.00 39.74           O
ATOM    905  N   ILE A 153      30.660  54.897  55.908  1.00 94.43           N
ATOM    906  CA  ILE A 153      30.005  54.288  54.782  1.00 94.43           C
ATOM    907  CB  ILE A 153      30.410  52.866  54.470  1.00 94.43           C
ATOM    908  CG2 ILE A 153      29.749  51.900  55.462  1.00 94.43           C
ATOM    909  CG1 ILE A 153      30.016  52.533  53.020  1.00 94.43           C
ATOM    910  CD1 ILE A 153      30.575  51.199  52.526  1.00 94.43           C
ATOM    911  C   ILE A 153      28.517  54.319  54.957  1.00 94.43           C
ATOM    912  O   ILE A 153      27.785  54.619  54.016  1.00 94.43           O
ATOM    913  N   VAL A 154      28.022  54.024  56.174  1.00 96.26           N
ATOM    914  CA  VAL A 154      26.604  53.956  56.404  1.00 96.26           C
ATOM    915  CB  VAL A 154      26.243  53.585  57.812  1.00 96.26           C
ATOM    916  CG1 VAL A 154      26.816  52.191  58.114  1.00 96.26           C
ATOM    917  CG2 VAL A 154      26.728  54.692  58.760  1.00 96.26           C
ATOM    918  C   VAL A 154      25.983  55.293  56.127  1.00 96.26           C
ATOM    919  O   VAL A 154      24.877  55.378  55.597  1.00 96.26           O
ATOM    920  N   LEU A 155      26.698  56.373  56.476  1.00119.44           N
ATOM    921  CA  LEU A 155      26.257  57.735  56.366  1.00119.44           C
ATOM    922  CB  LEU A 155      27.307  58.698  56.977  1.00119.44           C
ATOM    923  CG  LEU A 155      27.015  60.217  56.958  1.00119.44           C
ATOM    924  CD1 LEU A 155      28.062  60.966  57.798  1.00119.44           C
ATOM    925  CD2 LEU A 155      26.965  60.803  55.537  1.00119.44           C
ATOM    926  C   LEU A 155      26.012  58.089  54.928  1.00119.44           C
ATOM    927  O   LEU A 155      25.168  58.935  54.652  1.00119.44           O
ATOM    928  N   SER A 156      26.761  57.497  53.977  1.00 57.07           N
ATOM    929  CA  SER A 156      26.662  57.833  52.578  1.00 57.07           C
ATOM    930  CB  SER A 156      27.756  57.162  51.731  1.00 57.07           C
ATOM    931  OG  SER A 156      27.563  55.756  51.709  1.00 57.07           O
ATOM    932  C   SER A 156      25.346  57.428  51.972  1.00 57.07           C
ATOM    933  O   SER A 156      24.897  58.055  51.013  1.00 57.07           O
ATOM    934  N   TRP A 157      24.751  56.313  52.444  1.00 72.26           N
ATOM    935  CA  TRP A 157      23.500  55.810  51.941  1.00 72.26           C
ATOM    936  CB  TRP A 157      23.223  54.387  52.452  1.00 72.26           C
ATOM    937  CG  TRP A 157      22.037  53.712  51.810  1.00 72.26           C
ATOM    938  CD2 TRP A 157      22.141  52.880  50.647  1.00 72.26           C
ATOM    939  CD1 TRP A 157      20.720  53.725  52.163  1.00 72.26           C
ATOM    940  NE1 TRP A 157      19.994  52.953  51.287  1.00 72.26           N
ATOM    941  CE2 TRP A 157      20.858  52.426  50.349  1.00 72.26           C
ATOM    942  CE3 TRP A 157      23.220  52.522  49.890  1.00 72.26           C
ATOM    943  CZ2 TRP A 157      20.632  51.602  49.283  1.00 72.26           C
ATOM    944  CZ3 TRP A 157      22.990  51.693  48.815  1.00 72.26           C
ATOM    945  CH2 TRP A 157      21.721  51.242  48.518  1.00 72.26           C
ATOM    946  C   TRP A 157      22.332  56.669  52.364  1.00 72.26           C
ATOM    947  O   TRP A 157      21.506  57.075  51.548  1.00 72.26           O
ATOM    948  N   PHE A 158      22.239  56.988  53.669  1.00144.07           N
ATOM    949  CA  PHE A 158      21.111  57.709  54.194  1.00144.07           C
ATOM    950  CB  PHE A 158      21.212  57.945  55.712  1.00144.07           C
ATOM    951  CG  PHE A 158      21.142  56.619  56.390  1.00144.07           C
ATOM    952  CD1 PHE A 158      19.926  56.023  56.634  1.00144.07           C
ATOM    953  CD2 PHE A 158      22.290  55.972  56.787  1.00144.07           C
ATOM    954  CE1 PHE A 158      19.856  54.801  57.261  1.00144.07           C
ATOM    955  CE2 PHE A 158      22.226  54.750  57.414  1.00144.07           C
ATOM    956  CZ  PHE A 158      21.007  54.162  57.652  1.00144.07           C
ATOM    957  C   PHE A 158      21.050  59.044  53.540  1.00144.07           C
ATOM    958  O   PHE A 158      19.984  59.519  53.156  1.00144.07           O
ATOM    959  N   PHE A 159      22.204  59.704  53.407  1.00103.49           N
ATOM    960  CA  PHE A 159      22.208  60.971  52.752  1.00103.49           C
ATOM    961  CB  PHE A 159      23.569  61.690  52.787  1.00103.49           C
ATOM    962  CG  PHE A 159      23.722  62.286  54.146  1.00103.49           C
ATOM    963  CD1 PHE A 159      24.123  61.521  55.217  1.00103.49           C
ATOM    964  CD2 PHE A 159      23.463  63.623  54.347  1.00103.49           C
ATOM    965  CE1 PHE A 159      24.259  62.080  56.466  1.00103.49           C
ATOM    966  CE2 PHE A 159      23.598  64.188  55.593  1.00103.49           C
ATOM    967  CZ  PHE A 159      23.998  63.416  56.657  1.00103.49           C
ATOM    968  C   PHE A 159      21.819  60.744  51.327  1.00103.49           C
ATOM    969  O   PHE A 159      21.171  61.587  50.711  1.00103.49           O
ATOM    970  N   SER A 160      22.231  59.603  50.745  1.00115.20           N
ATOM    971  CA  SER A 160      21.908  59.381  49.368  1.00115.20           C
ATOM    972  CB  SER A 160      22.671  58.217  48.688  1.00115.20           C
ATOM    973  OG  SER A 160      22.177  56.946  49.075  1.00115.20           O
ATOM    974  C   SER A 160      20.433  59.183  49.220  1.00115.20           C
ATOM    975  O   SER A 160      19.883  59.431  48.147  1.00115.20           O
ATOM    976  N   VAL A 161      19.746  58.669  50.263  1.00130.57           N
ATOM    977  CA  VAL A 161      18.322  58.581  50.118  1.00130.57           C
ATOM    978  CB  VAL A 161      17.616  57.703  51.123  1.00130.57           C
ATOM    979  CG1 VAL A 161      18.242  56.300  51.064  1.00130.57           C
ATOM    980  CG2 VAL A 161      17.599  58.358  52.510  1.00130.57           C
ATOM    981  C   VAL A 161      17.744  59.965  50.217  1.00130.57           C
ATOM    982  O   VAL A 161      16.844  60.338  49.467  1.00130.57           O
ATOM    983  N   THR A 162      18.243  60.768  51.176  1.00133.55           N
ATOM    984  CA  THR A 162      17.674  62.066  51.395  1.00133.55           C
ATOM    985  CB  THR A 162      18.139  62.698  52.680  1.00133.55           C
ATOM    986  OG1 THR A 162      17.425  63.903  52.918  1.00133.55           O
ATOM    987  CG2 THR A 162      19.650  62.973  52.603  1.00133.55           C
ATOM    988  C   THR A 162      17.913  63.041  50.273  1.00133.55           C
ATOM    989  O   THR A 162      16.954  63.600  49.747  1.00133.55           O
ATOM    990  N   TYR A 163      19.177  63.261  49.837  1.00196.79           N
ATOM    991  CA  TYR A 163      19.369  64.356  48.907  1.00196.79           C
ATOM    992  CB  TYR A 163      19.209  65.719  49.622  1.00196.79           C
ATOM    993  CG  TYR A 163      19.096  66.837  48.633  1.00196.79           C
ATOM    994  CD1 TYR A 163      17.995  66.924  47.814  1.00196.79           C
ATOM    995  CD2 TYR A 163      20.057  67.821  48.555  1.00196.79           C
ATOM    996  CE1 TYR A 163      17.870  67.951  46.909  1.00196.79           C
ATOM    997  CE2 TYR A 163      19.939  68.852  47.651  1.00196.79           C
ATOM    998  CZ  TYR A 163      18.845  68.916  46.822  1.00196.79           C
ATOM    999  OH  TYR A 163      18.717  69.971  45.893  1.00196.79           O
ATOM   1000  C   TYR A 163      20.741  64.275  48.287  1.00196.79           C
ATOM   1001  O   TYR A 163      21.111  63.220  47.776  1.00196.79           O
ATOM   1002  N   SER A 164      21.494  65.416  48.219  1.00219.75           N
ATOM   1003  CA  SER A 164      22.805  65.329  47.628  1.00219.75           C
ATOM   1004  CB  SER A 164      22.806  65.370  46.102  1.00219.75           C
ATOM   1005  OG  SER A 164      24.137  65.261  45.619  1.00219.75           O
ATOM   1006  C   SER A 164      23.792  66.395  48.043  1.00219.75           C
ATOM   1007  O   SER A 164      23.511  67.584  47.918  1.00219.75           O
ATOM   1008  N   PHE A 165      25.003  65.973  48.500  1.00210.54           N
ATOM   1009  CA  PHE A 165      26.121  66.854  48.763  1.00210.54           C
ATOM   1010  CB  PHE A 165      26.084  67.556  50.135  1.00210.54           C
ATOM   1011  CG  PHE A 165      24.955  68.526  50.182  1.00210.54           C
ATOM   1012  CD1 PHE A 165      23.709  68.132  50.609  1.00210.54           C
ATOM   1013  CD2 PHE A 165      25.146  69.835  49.802  1.00210.54           C
ATOM   1014  CE1 PHE A 165      22.669  69.030  50.655  1.00210.54           C
ATOM   1015  CE2 PHE A 165      24.110  70.737  49.847  1.00210.54           C
ATOM   1016  CZ  PHE A 165      22.867  70.336  50.275  1.00210.54           C
ATOM   1017  C   PHE A 165      27.369  66.005  48.802  1.00210.54           C
ATOM   1018  O   PHE A 165      27.466  65.115  49.645  1.00210.54           O
ATOM   1019  N   SER A 166      28.383  66.265  47.936  1.00211.89           N
ATOM   1020  CA  SER A 166      29.561  65.426  47.986  1.00211.89           C
ATOM   1021  CB  SER A 166      29.351  64.025  47.391  1.00211.89           C
ATOM   1022  OG  SER A 166      28.068  63.521  47.722  1.00211.89           O
ATOM   1023  C   SER A 166      30.607  66.012  47.080  1.00211.89           C
ATOM   1024  O   SER A 166      30.507  67.158  46.647  1.00211.89           O
ATOM   1025  N   ILE A 167      31.665  65.210  46.795  1.00200.90           N
ATOM   1026  CA  ILE A 167      32.650  65.507  45.784  1.00200.90           C
ATOM   1027  CB  ILE A 167      34.036  65.950  46.234  1.00200.90           C
ATOM   1028  CG2 ILE A 167      33.785  66.855  47.451  1.00200.90           C
ATOM   1029  CG1 ILE A 167      35.021  64.837  46.599  1.00200.90           C
ATOM   1030  CD1 ILE A 167      36.469  65.307  46.753  1.00200.90           C
ATOM   1031  C   ILE A 167      32.709  64.171  45.087  1.00200.90           C
ATOM   1032  O   ILE A 167      31.753  63.429  45.235  1.00200.90           O
ATOM   1033  N   PHE A 168      33.727  63.847  44.245  1.00303.32           N
ATOM   1034  CA  PHE A 168      33.886  62.578  43.524  1.00303.32           C
ATOM   1035  CB  PHE A 168      33.625  62.542  41.992  1.00303.32           C
ATOM   1036  CG  PHE A 168      32.288  62.625  41.328  1.00303.32           C
ATOM   1037  CD1 PHE A 168      31.244  63.386  41.770  1.00303.32           C
ATOM   1038  CD2 PHE A 168      32.096  61.885  40.184  1.00303.32           C
ATOM   1039  CE1 PHE A 168      30.047  63.434  41.093  1.00303.32           C
ATOM   1040  CE2 PHE A 168      30.908  61.918  39.494  1.00303.32           C
ATOM   1041  CZ  PHE A 168      29.875  62.700  39.945  1.00303.32           C
ATOM   1042  C   PHE A 168      35.378  62.322  43.443  1.00303.32           C
ATOM   1043  O   PHE A 168      36.173  63.052  44.026  1.00303.32           O
ATOM   1044  N   TYR A 169      35.793  61.244  42.718  1.00441.42           N
ATOM   1045  CA  TYR A 169      37.176  60.909  42.406  1.00441.42           C
ATOM   1046  CB  TYR A 169      38.158  62.088  42.389  1.00441.42           C
ATOM   1047  CG  TYR A 169      39.528  61.491  42.532  1.00441.42           C
ATOM   1048  CD1 TYR A 169      40.144  60.874  41.477  1.00441.42           C
ATOM   1049  CD2 TYR A 169      40.214  61.520  43.727  1.00441.42           C
ATOM   1050  CE1 TYR A 169      41.395  60.322  41.579  1.00441.42           C
ATOM   1051  CE2 TYR A 169      41.468  60.970  43.854  1.00441.42           C
ATOM   1052  CZ  TYR A 169      42.064  60.365  42.777  1.00441.42           C
ATOM   1053  OH  TYR A 169      43.351  59.799  42.897  1.00441.42           O
ATOM   1054  C   TYR A 169      37.783  59.912  43.335  1.00441.42           C
ATOM   1055  O   TYR A 169      37.895  60.162  44.522  1.00441.42           O
ATOM   1056  N   THR A 170      38.312  58.786  42.824  1.00306.10           N
ATOM   1057  CA  THR A 170      38.830  57.813  43.748  1.00306.10           C
ATOM   1058  CB  THR A 170      38.160  56.488  43.583  1.00306.10           C
ATOM   1059  OG1 THR A 170      38.316  56.038  42.245  1.00306.10           O
ATOM   1060  CG2 THR A 170      36.669  56.655  43.919  1.00306.10           C
ATOM   1061  C   THR A 170      40.306  57.617  43.550  1.00306.10           C
ATOM   1062  O   THR A 170      40.832  57.811  42.462  1.00306.10           O
ATOM   1063  N   GLY A 171      41.025  57.235  44.626  1.00156.06           N
ATOM   1064  CA  GLY A 171      42.440  56.987  44.567  1.00156.06           C
ATOM   1065  C   GLY A 171      42.773  56.167  45.773  1.00156.06           C
ATOM   1066  O   GLY A 171      42.092  56.258  46.794  1.00156.06           O
ATOM   1067  N   ALA A 172      43.844  55.340  45.707  1.00291.04           N
ATOM   1068  CA  ALA A 172      44.110  54.489  46.837  1.00291.04           C
ATOM   1069  CB  ALA A 172      43.475  53.105  46.740  1.00291.04           C
ATOM   1070  C   ALA A 172      45.553  54.151  46.948  1.00291.04           C
ATOM   1071  O   ALA A 172      46.333  54.299  46.009  1.00291.04           O
ATOM   1072  N   ASN A 173      45.928  53.696  48.160  1.00342.89           N
ATOM   1073  CA  ASN A 173      47.232  53.170  48.414  1.00342.89           C
ATOM   1074  CB  ASN A 173      48.367  54.159  48.153  1.00342.89           C
ATOM   1075  CG  ASN A 173      49.637  53.474  48.618  1.00342.89           C
ATOM   1076  OD1 ASN A 173      50.303  53.942  49.541  1.00342.89           O
ATOM   1077  ND2 ASN A 173      49.989  52.333  47.967  1.00342.89           N
ATOM   1078  C   ASN A 173      47.310  52.764  49.851  1.00342.89           C
ATOM   1079  O   ASN A 173      46.782  53.444  50.729  1.00342.89           O
ATOM   1080  N   GLU A 174      47.963  51.617  50.121  1.00319.90           N
ATOM   1081  CA  GLU A 174      48.183  51.192  51.472  1.00319.90           C
ATOM   1082  CB  GLU A 174      47.024  50.405  52.109  1.00319.90           C
ATOM   1083  CG  GLU A 174      45.804  51.270  52.428  1.00319.90           C
ATOM   1084  CD  GLU A 174      44.953  51.359  51.173  1.00319.90           C
ATOM   1085  OE1 GLU A 174      44.794  50.308  50.498  1.00319.90           O
ATOM   1086  OE2 GLU A 174      44.435  52.470  50.883  1.00319.90           O
ATOM   1087  C   GLU A 174      49.373  50.293  51.451  1.00319.90           C
ATOM   1088  O   GLU A 174      49.640  49.623  50.455  1.00319.90           O
ATOM   1089  N   GLU A 175      50.141  50.278  52.554  1.00291.34           N
ATOM   1090  CA  GLU A 175      51.293  49.431  52.603  1.00291.34           C
ATOM   1091  CB  GLU A 175      52.575  50.111  52.096  1.00291.34           C
ATOM   1092  CG  GLU A 175      52.981  51.327  52.929  1.00291.34           C
ATOM   1093  CD  GLU A 175      54.253  51.906  52.331  1.00291.34           C
ATOM   1094  OE1 GLU A 175      54.766  51.314  51.344  1.00291.34           O
ATOM   1095  OE2 GLU A 175      54.729  52.950  52.852  1.00291.34           O
ATOM   1096  C   GLU A 175      51.518  49.085  54.036  1.00291.34           C
ATOM   1097  O   GLU A 175      50.923  49.684  54.930  1.00291.34           O
ATOM   1098  N   GLY A 176      52.374  48.077  54.291  1.00 76.42           N
ATOM   1099  CA  GLY A 176      52.671  47.743  55.649  1.00 76.42           C
ATOM   1100  C   GLY A 176      53.527  48.853  56.155  1.00 76.42           C
ATOM   1101  O   GLY A 176      54.206  49.524  55.380  1.00 76.42           O
ATOM   1102  N   ILE A 177      53.519  49.085  57.479  1.00100.01           N
ATOM   1103  CA  ILE A 177      54.313  50.169  57.970  1.00100.01           C
ATOM   1104  CB  ILE A 177      53.509  51.222  58.677  1.00100.01           C
ATOM   1105  CG2 ILE A 177      54.493  52.271  59.219  1.00100.01           C
ATOM   1106  CG1 ILE A 177      52.435  51.810  57.745  1.00100.01           C
ATOM   1107  CD1 ILE A 177      51.302  50.836  57.418  1.00100.01           C
ATOM   1108  C   ILE A 177      55.263  49.622  58.979  1.00100.01           C
ATOM   1109  O   ILE A 177      54.861  48.922  59.907  1.00100.01           O
ATOM   1110  N   GLU A 178      56.568  49.906  58.810  1.00275.58           N
ATOM   1111  CA  GLU A 178      57.484  49.471  59.817  1.00275.58           C
ATOM   1112  CB  GLU A 178      58.112  48.089  59.575  1.00275.58           C
ATOM   1113  CG  GLU A 178      58.972  47.637  60.758  1.00275.58           C
ATOM   1114  CD  GLU A 178      59.305  46.162  60.589  1.00275.58           C
ATOM   1115  OE1 GLU A 178      58.850  45.562  59.580  1.00275.58           O
ATOM   1116  OE2 GLU A 178      60.017  45.615  61.474  1.00275.58           O
ATOM   1117  C   GLU A 178      58.594  50.463  59.896  1.00275.58           C
ATOM   1118  O   GLU A 178      59.028  51.022  58.890  1.00275.58           O
ATOM   1119  N   GLU A 179      59.060  50.717  61.130  1.00133.99           N
ATOM   1120  CA  GLU A 179      60.147  51.616  61.365  1.00133.99           C
ATOM   1121  CB  GLU A 179      60.399  51.809  62.872  1.00133.99           C
ATOM   1122  CG  GLU A 179      61.410  52.901  63.226  1.00133.99           C
ATOM   1123  CD  GLU A 179      61.520  52.936  64.746  1.00133.99           C
ATOM   1124  OE1 GLU A 179      60.863  52.085  65.402  1.00133.99           O
ATOM   1125  OE2 GLU A 179      62.260  53.810  65.271  1.00133.99           O
ATOM   1126  C   GLU A 179      61.360  50.990  60.759  1.00133.99           C
ATOM   1127  O   GLU A 179      62.179  51.659  60.130  1.00133.99           O
ATOM   1128  N   LEU A 180      61.482  49.660  60.928  1.00253.69           N
ATOM   1129  CA  LEU A 180      62.607  48.918  60.445  1.00253.69           C
ATOM   1130  CB  LEU A 180      62.697  47.541  61.138  1.00253.69           C
ATOM   1131  CG  LEU A 180      64.018  46.774  60.949  1.00253.69           C
ATOM   1132  CD1 LEU A 180      64.204  46.295  59.510  1.00253.69           C
ATOM   1133  CD2 LEU A 180      65.212  47.590  61.469  1.00253.69           C
ATOM   1134  C   LEU A 180      62.418  48.756  58.965  1.00253.69           C
ATOM   1135  O   LEU A 180      61.288  48.698  58.482  1.00253.69           O
ATOM   1136  N   VAL A 181      63.527  48.704  58.196  1.00 51.13           N
ATOM   1137  CA  VAL A 181      63.417  48.618  56.765  1.00 51.13           C
ATOM   1138  CB  VAL A 181      64.529  49.318  56.039  1.00 51.13           C
ATOM   1139  CG1 VAL A 181      64.377  49.057  54.531  1.00 51.13           C
ATOM   1140  CG2 VAL A 181      64.498  50.808  56.417  1.00 51.13           C
ATOM   1141  C   VAL A 181      63.459  47.181  56.357  1.00 51.13           C
ATOM   1142  O   VAL A 181      64.324  46.420  56.784  1.00 51.13           O
ATOM   1143  N   VAL A 182      62.522  46.780  55.478  1.00115.37           N
ATOM   1144  CA  VAL A 182      62.444  45.412  55.058  1.00115.37           C
ATOM   1145  CB  VAL A 182      61.242  45.111  54.210  1.00115.37           C
ATOM   1146  CG1 VAL A 182      59.980  45.324  55.062  1.00115.37           C
ATOM   1147  CG2 VAL A 182      61.296  45.994  52.951  1.00115.37           C
ATOM   1148  C   VAL A 182      63.668  45.086  54.270  1.00115.37           C
ATOM   1149  O   VAL A 182      64.230  45.935  53.580  1.00115.37           O
ATOM   1150  N   ALA A 183      64.117  43.820  54.380  1.00185.01           N
ATOM   1151  CA  ALA A 183      65.308  43.380  53.718  1.00185.01           C
ATOM   1152  CB  ALA A 183      65.729  41.948  54.093  1.00185.01           C
ATOM   1153  C   ALA A 183      65.077  43.415  52.245  1.00185.01           C
ATOM   1154  O   ALA A 183      63.961  43.224  51.765  1.00185.01           O
ATOM   1155  N   LEU A 184      66.161  43.687  51.495  1.00 87.89           N
ATOM   1156  CA  LEU A 184      66.112  43.772  50.067  1.00 87.89           C
ATOM   1157  CB  LEU A 184      67.466  44.168  49.455  1.00 87.89           C
ATOM   1158  CG  LEU A 184      67.949  45.569  49.876  1.00 87.89           C
ATOM   1159  CD1 LEU A 184      68.201  45.643  51.391  1.00 87.89           C
ATOM   1160  CD2 LEU A 184      69.169  46.008  49.049  1.00 87.89           C
ATOM   1161  C   LEU A 184      65.760  42.423  49.534  1.00 87.89           C
ATOM   1162  O   LEU A 184      64.952  42.298  48.615  1.00 87.89           O
ATOM   1163  N   THR A 185      66.350  41.366  50.119  1.00 90.22           N
ATOM   1164  CA  THR A 185      66.105  40.043  49.630  1.00 90.22           C
ATOM   1165  CB  THR A 185      66.885  38.988  50.364  1.00 90.22           C
ATOM   1166  OG1 THR A 185      66.699  37.724  49.744  1.00 90.22           O
ATOM   1167  CG2 THR A 185      66.427  38.940  51.831  1.00 90.22           C
ATOM   1168  C   THR A 185      64.650  39.748  49.783  1.00 90.22           C
ATOM   1169  O   THR A 185      64.032  39.159  48.897  1.00 90.22           O
ATOM   1170  N   CYS A 186      64.056  40.172  50.912  1.00 63.24           N
ATOM   1171  CA  CYS A 186      62.673  39.898  51.159  1.00 63.24           C
ATOM   1172  CB  CYS A 186      62.193  40.452  52.510  1.00 63.24           C
ATOM   1173  SG  CYS A 186      63.079  39.710  53.914  1.00 63.24           S
ATOM   1174  C   CYS A 186      61.869  40.563  50.089  1.00 63.24           C
ATOM   1175  O   CYS A 186      60.921  39.983  49.561  1.00 63.24           O
ATOM   1176  N   VAL A 187      62.250  41.800  49.723  1.00 41.28           N
ATOM   1177  CA  VAL A 187      61.513  42.529  48.734  1.00 41.28           C
ATOM   1178  CB  VAL A 187      62.046  43.910  48.485  1.00 41.28           C
ATOM   1179  CG1 VAL A 187      61.245  44.548  47.337  1.00 41.28           C
ATOM   1180  CG2 VAL A 187      61.991  44.703  49.801  1.00 41.28           C
ATOM   1181  C   VAL A 187      61.605  41.780  47.449  1.00 41.28           C
ATOM   1182  O   VAL A 187      62.577  41.069  47.197  1.00 41.28           O
ATOM   1183  N   GLY A 188      60.563  41.902  46.606  1.00 54.06           N
ATOM   1184  CA  GLY A 188      60.586  41.210  45.354  1.00 54.06           C
ATOM   1185  C   GLY A 188      60.578  39.754  45.664  1.00 54.06           C
ATOM   1186  O   GLY A 188      59.609  39.227  46.208  1.00 54.06           O
ATOM   1187  N   GLY A 189      61.677  39.061  45.318  1.00 70.14           N
ATOM   1188  CA  GLY A 189      61.744  37.655  45.569  1.00 70.14           C
ATOM   1189  C   GLY A 189      61.482  36.961  44.277  1.00 70.14           C
ATOM   1190  O   GLY A 189      61.074  37.577  43.294  1.00 70.14           O
ATOM   1191  N   CYS A 190      61.717  35.637  44.259  1.00 97.49           N
ATOM   1192  CA  CYS A 190      61.544  34.876  43.060  1.00 97.49           C
ATOM   1193  CB  CYS A 190      61.869  33.386  43.255  1.00 97.49           C
ATOM   1194  SG  CYS A 190      63.605  33.112  43.719  1.00 97.49           S
ATOM   1195  C   CYS A 190      60.111  34.972  42.660  1.00 97.49           C
ATOM   1196  O   CYS A 190      59.798  35.192  41.491  1.00 97.49           O
ATOM   1197  N   GLN A 191      59.193  34.827  43.633  1.00312.36           N
ATOM   1198  CA  GLN A 191      57.803  34.874  43.298  1.00312.36           C
ATOM   1199  CB  GLN A 191      57.009  33.677  43.854  1.00312.36           C
ATOM   1200  CG  GLN A 191      57.017  33.567  45.381  1.00312.36           C
ATOM   1201  CD  GLN A 191      55.889  34.423  45.935  1.00312.36           C
ATOM   1202  OE1 GLN A 191      56.122  35.407  46.635  1.00312.36           O
ATOM   1203  NE2 GLN A 191      54.626  34.032  45.618  1.00312.36           N
ATOM   1204  C   GLN A 191      57.228  36.145  43.829  1.00312.36           C
ATOM   1205  O   GLN A 191      57.589  36.609  44.909  1.00312.36           O
ATOM   1206  N   ALA A 192      56.318  36.751  43.043  1.00198.46           N
ATOM   1207  CA  ALA A 192      55.687  37.984  43.409  1.00198.46           C
ATOM   1208  CB  ALA A 192      54.965  38.677  42.240  1.00198.46           C
ATOM   1209  C   ALA A 192      54.668  37.678  44.452  1.00198.46           C
ATOM   1210  O   ALA A 192      54.340  36.521  44.708  1.00198.46           O
ATOM   1211  N   PRO A 193      54.188  38.710  45.089  1.00 81.62           N
ATOM   1212  CA  PRO A 193      53.174  38.563  46.091  1.00 81.62           C
ATOM   1213  CD  PRO A 193      54.909  39.963  45.211  1.00 81.62           C
ATOM   1214  CB  PRO A 193      53.086  39.914  46.807  1.00 81.62           C
ATOM   1215  CG  PRO A 193      53.907  40.880  45.928  1.00 81.62           C
ATOM   1216  C   PRO A 193      51.931  38.130  45.394  1.00 81.62           C
ATOM   1217  O   PRO A 193      51.756  38.476  44.227  1.00 81.62           O
ATOM   1218  N   LEU A 194      51.062  37.359  46.072  1.00140.97           N
ATOM   1219  CA  LEU A 194      49.921  36.854  45.374  1.00140.97           C
ATOM   1220  CB  LEU A 194      49.055  35.912  46.228  1.00140.97           C
ATOM   1221  CG  LEU A 194      47.834  35.367  45.467  1.00140.97           C
ATOM   1222  CD1 LEU A 194      48.268  34.547  44.241  1.00140.97           C
ATOM   1223  CD2 LEU A 194      46.899  34.580  46.398  1.00140.97           C
ATOM   1224  C   LEU A 194      49.068  37.995  44.930  1.00140.97           C
ATOM   1225  O   LEU A 194      48.718  38.085  43.754  1.00140.97           O
ATOM   1226  N   ASN A 195      48.713  38.918  45.845  1.00233.40           N
ATOM   1227  CA  ASN A 195      47.898  40.000  45.378  1.00233.40           C
ATOM   1228  CB  ASN A 195      46.518  39.535  44.890  1.00233.40           C
ATOM   1229  CG  ASN A 195      45.812  38.897  46.079  1.00233.40           C
ATOM   1230  OD1 ASN A 195      46.319  37.956  46.688  1.00233.40           O
ATOM   1231  ND2 ASN A 195      44.615  39.436  46.435  1.00233.40           N
ATOM   1232  C   ASN A 195      47.656  40.960  46.496  1.00233.40           C
ATOM   1233  O   ASN A 195      47.356  40.558  47.619  1.00233.40           O
ATOM   1234  N   GLN A 196      47.790  42.268  46.200  1.00221.80           N
ATOM   1235  CA  GLN A 196      47.484  43.284  47.164  1.00221.80           C
ATOM   1236  CB  GLN A 196      48.606  43.497  48.201  1.00221.80           C
ATOM   1237  CG  GLN A 196      48.849  42.294  49.117  1.00221.80           C
ATOM   1238  CD  GLN A 196      50.068  42.569  49.986  1.00221.80           C
ATOM   1239  OE1 GLN A 196      50.289  41.892  50.989  1.00221.80           O
ATOM   1240  NE2 GLN A 196      50.884  43.583  49.593  1.00221.80           N
ATOM   1241  C   GLN A 196      47.360  44.567  46.402  1.00221.80           C
ATOM   1242  O   GLN A 196      48.374  45.171  46.062  1.00221.80           O
ATOM   1243  N   ASN A 197      46.119  45.018  46.114  1.00237.74           N
ATOM   1244  CA  ASN A 197      45.911  46.269  45.429  1.00237.74           C
ATOM   1245  CB  ASN A 197      46.118  46.292  43.901  1.00237.74           C
ATOM   1246  CG  ASN A 197      47.507  46.882  43.662  1.00237.74           C
ATOM   1247  OD1 ASN A 197      48.207  47.230  44.609  1.00237.74           O
ATOM   1248  ND2 ASN A 197      47.905  47.070  42.376  1.00237.74           N
ATOM   1249  C   ASN A 197      44.571  46.845  45.737  1.00237.74           C
ATOM   1250  O   ASN A 197      43.971  46.545  46.767  1.00237.74           O
ATOM   1251  N   TRP A 198      44.086  47.723  44.832  1.00253.24           N
ATOM   1252  CA  TRP A 198      42.896  48.489  45.069  1.00253.24           C
ATOM   1253  CB  TRP A 198      43.253  49.974  45.169  1.00253.24           C
ATOM   1254  CG  TRP A 198      44.359  50.176  46.177  1.00253.24           C
ATOM   1255  CD2 TRP A 198      45.756  50.135  45.838  1.00253.24           C
ATOM   1256  CD1 TRP A 198      44.294  50.388  47.522  1.00253.24           C
ATOM   1257  NE1 TRP A 198      45.563  50.481  48.043  1.00253.24           N
ATOM   1258  CE2 TRP A 198      46.472  50.326  47.019  1.00253.24           C
ATOM   1259  CE3 TRP A 198      46.390  49.945  44.643  1.00253.24           C
ATOM   1260  CZ2 TRP A 198      47.838  50.332  47.023  1.00253.24           C
ATOM   1261  CZ3 TRP A 198      47.768  49.958  44.650  1.00253.24           C
ATOM   1262  CH2 TRP A 198      48.478  50.147  45.818  1.00253.24           C
ATOM   1263  C   TRP A 198      41.983  48.296  43.895  1.00253.24           C
ATOM   1264  O   TRP A 198      42.275  47.451  43.052  1.00253.24           O
ATOM   1265  N   VAL A 199      40.841  49.039  43.847  1.00158.62           N
ATOM   1266  CA  VAL A 199      39.853  48.954  42.790  1.00158.62           C
ATOM   1267  CB  VAL A 199      39.013  47.710  42.866  1.00158.62           C
ATOM   1268  CG1 VAL A 199      39.826  46.539  42.286  1.00158.62           C
ATOM   1269  CG2 VAL A 199      38.716  47.445  44.347  1.00158.62           C
ATOM   1270  C   VAL A 199      39.013  50.221  42.706  1.00158.62           C
ATOM   1271  O   VAL A 199      39.235  51.151  43.477  1.00158.62           O
ATOM   1272  N   LEU A 200      37.998  50.268  41.786  1.00251.31           N
ATOM   1273  CA  LEU A 200      37.298  51.480  41.369  1.00251.31           C
ATOM   1274  CB  LEU A 200      37.485  51.599  39.867  1.00251.31           C
ATOM   1275  CG  LEU A 200      38.985  51.526  39.528  1.00251.31           C
ATOM   1276  CD1 LEU A 200      39.239  51.748  38.045  1.00251.31           C
ATOM   1277  CD2 LEU A 200      39.818  52.477  40.391  1.00251.31           C
ATOM   1278  C   LEU A 200      35.796  51.604  41.687  1.00251.31           C
ATOM   1279  O   LEU A 200      35.128  50.618  41.994  1.00251.31           O
ATOM   1280  N   LEU A 201      35.249  52.870  41.594  1.00299.66           N
ATOM   1281  CA  LEU A 201      33.891  53.340  41.922  1.00299.66           C
ATOM   1282  CB  LEU A 201      33.886  54.101  43.267  1.00299.66           C
ATOM   1283  CG  LEU A 201      34.412  53.326  44.501  1.00299.66           C
ATOM   1284  CD1 LEU A 201      35.873  52.888  44.336  1.00299.66           C
ATOM   1285  CD2 LEU A 201      34.240  54.148  45.791  1.00299.66           C
ATOM   1286  C   LEU A 201      33.453  54.406  40.896  1.00299.66           C
ATOM   1287  O   LEU A 201      34.211  54.590  39.946  1.00299.66           O
ATOM   1288  N   CYS A 202      32.210  55.045  41.014  1.00156.75           N
ATOM   1289  CA  CYS A 202      31.754  56.280  40.307  1.00156.75           C
ATOM   1290  CB  CYS A 202      32.757  56.781  39.269  1.00156.75           C
ATOM   1291  SG  CYS A 202      34.272  57.436  40.013  1.00156.75           S
ATOM   1292  C   CYS A 202      30.322  56.335  39.712  1.00156.75           C
ATOM   1293  O   CYS A 202      29.697  55.285  39.632  1.00156.75           O
ATOM   1294  N   PHE A 203      29.807  57.543  39.207  1.00423.06           N
ATOM   1295  CA  PHE A 203      28.504  57.809  38.506  1.00423.06           C
ATOM   1296  CB  PHE A 203      27.206  57.381  39.240  1.00423.06           C
ATOM   1297  CG  PHE A 203      26.686  55.965  39.094  1.00423.06           C
ATOM   1298  CD1 PHE A 203      27.033  54.883  39.872  1.00423.06           C
ATOM   1299  CD2 PHE A 203      25.735  55.710  38.155  1.00423.06           C
ATOM   1300  CE1 PHE A 203      26.496  53.630  39.683  1.00423.06           C
ATOM   1301  CE2 PHE A 203      25.179  54.471  37.941  1.00423.06           C
ATOM   1302  CZ  PHE A 203      25.558  53.410  38.709  1.00423.06           C
ATOM   1303  C   PHE A 203      28.215  59.307  38.165  1.00423.06           C
ATOM   1304  O   PHE A 203      29.128  60.123  38.013  1.00423.06           O
ATOM   1305  N   LEU A 204      26.897  59.636  37.883  1.00281.86           N
ATOM   1306  CA  LEU A 204      26.239  60.908  37.481  1.00281.86           C
ATOM   1307  CB  LEU A 204      24.866  60.719  36.812  1.00281.86           C
ATOM   1308  CG  LEU A 204      24.155  62.049  36.492  1.00281.86           C
ATOM   1309  CD1 LEU A 204      23.479  61.975  35.124  1.00281.86           C
ATOM   1310  CD2 LEU A 204      23.115  62.406  37.572  1.00281.86           C
ATOM   1311  C   LEU A 204      25.916  62.056  38.428  1.00281.86           C
ATOM   1312  O   LEU A 204      26.380  63.169  38.174  1.00281.86           O
ATOM   1313  N   LEU A 205      25.094  61.835  39.502  1.00383.06           N
ATOM   1314  CA  LEU A 205      24.488  62.953  40.207  1.00383.06           C
ATOM   1315  CB  LEU A 205      23.602  62.540  41.403  1.00383.06           C
ATOM   1316  CG  LEU A 205      22.159  62.145  41.032  1.00383.06           C
ATOM   1317  CD1 LEU A 205      21.372  63.376  40.550  1.00383.06           C
ATOM   1318  CD2 LEU A 205      22.103  60.975  40.037  1.00383.06           C
ATOM   1319  C   LEU A 205      25.482  63.919  40.693  1.00383.06           C
ATOM   1320  O   LEU A 205      26.681  63.694  40.607  1.00383.06           O
ATOM   1321  N   PHE A 206      24.947  64.783  41.557  1.00411.89           N
ATOM   1322  CA  PHE A 206      25.446  66.066  41.902  1.00411.89           C
ATOM   1323  CB  PHE A 206      25.090  66.573  43.304  1.00411.89           C
ATOM   1324  CG  PHE A 206      23.819  67.274  42.970  1.00411.89           C
ATOM   1325  CD1 PHE A 206      22.624  66.600  42.899  1.00411.89           C
ATOM   1326  CD2 PHE A 206      23.847  68.616  42.663  1.00411.89           C
ATOM   1327  CE1 PHE A 206      21.471  67.269  42.553  1.00411.89           C
ATOM   1328  CE2 PHE A 206      22.697  69.289  42.320  1.00411.89           C
ATOM   1329  CZ  PHE A 206      21.504  68.613  42.267  1.00411.89           C
ATOM   1330  C   PHE A 206      26.721  66.600  41.354  1.00411.89           C
ATOM   1331  O   PHE A 206      27.786  65.986  41.305  1.00411.89           O
ATOM   1332  N   PHE A 207      26.548  67.854  40.883  1.00146.38           N
ATOM   1333  CA  PHE A 207      27.581  68.668  40.337  1.00146.38           C
ATOM   1334  CB  PHE A 207      27.246  70.144  40.072  1.00146.38           C
ATOM   1335  CG  PHE A 207      26.109  70.318  39.144  1.00146.38           C
ATOM   1336  CD1 PHE A 207      25.884  69.426  38.127  1.00146.38           C
ATOM   1337  CD2 PHE A 207      25.327  71.445  39.253  1.00146.38           C
ATOM   1338  CE1 PHE A 207      24.834  69.626  37.265  1.00146.38           C
ATOM   1339  CE2 PHE A 207      24.276  71.653  38.394  1.00146.38           C
ATOM   1340  CZ  PHE A 207      24.033  70.736  37.401  1.00146.38           C
ATOM   1341  C   PHE A 207      28.490  68.838  41.464  1.00146.38           C
ATOM   1342  O   PHE A 207      29.698  68.730  41.332  1.00146.38           O
ATOM   1343  N   ILE A 208      27.894  69.090  42.630  1.00179.08           N
ATOM   1344  CA  ILE A 208      28.680  69.376  43.772  1.00179.08           C
ATOM   1345  CB  ILE A 208      27.822  69.799  44.942  1.00179.08           C
ATOM   1346  CG2 ILE A 208      26.437  69.128  44.886  1.00179.08           C
ATOM   1347  CG1 ILE A 208      28.615  69.722  46.249  1.00179.08           C
ATOM   1348  CD1 ILE A 208      29.797  70.685  46.286  1.00179.08           C
ATOM   1349  C   ILE A 208      29.615  68.239  44.032  1.00179.08           C
ATOM   1350  O   ILE A 208      30.788  68.494  44.300  1.00179.08           O
ATOM   1351  N   PRO A 209      29.230  67.004  43.962  1.00223.69           N
ATOM   1352  CA  PRO A 209      30.214  65.986  44.131  1.00223.69           C
ATOM   1353  CD  PRO A 209      27.917  66.571  44.373  1.00223.69           C
ATOM   1354  CB  PRO A 209      29.433  64.691  44.270  1.00223.69           C
ATOM   1355  CG  PRO A 209      28.102  65.151  44.883  1.00223.69           C
ATOM   1356  C   PRO A 209      31.156  66.030  42.970  1.00223.69           C
ATOM   1357  O   PRO A 209      32.327  65.707  43.057  1.00223.69           O
ATOM   1358  N   ASN A 210      30.706  66.366  41.784  1.00123.53           N
ATOM   1359  CA  ASN A 210      31.689  66.259  40.750  1.00123.53           C
ATOM   1360  CB  ASN A 210      31.030  66.272  39.357  1.00123.53           C
ATOM   1361  CG  ASN A 210      31.957  65.576  38.373  1.00123.53           C
ATOM   1362  OD1 ASN A 210      33.050  66.049  38.067  1.00123.53           O
ATOM   1363  ND2 ASN A 210      31.503  64.398  37.867  1.00123.53           N
ATOM   1364  C   ASN A 210      32.704  67.370  40.816  1.00123.53           C
ATOM   1365  O   ASN A 210      33.877  67.187  40.501  1.00123.53           O
ATOM   1366  N   VAL A 211      32.267  68.577  41.200  1.00 74.16           N
ATOM   1367  CA  VAL A 211      33.090  69.745  41.131  1.00 74.16           C
ATOM   1368  CB  VAL A 211      32.348  70.998  41.460  1.00 74.16           C
ATOM   1369  CG1 VAL A 211      33.332  72.176  41.356  1.00 74.16           C
ATOM   1370  CG2 VAL A 211      31.129  71.094  40.530  1.00 74.16           C
ATOM   1371  C   VAL A 211      34.265  69.664  42.058  1.00 74.16           C
ATOM   1372  O   VAL A 211      35.386  69.954  41.644  1.00 74.16           O
ATOM   1373  N   ALA A 212      34.028  69.324  43.345  1.00 57.81           N
ATOM   1374  CA  ALA A 212      35.047  69.223  44.359  1.00 57.81           C
ATOM   1375  CB  ALA A 212      34.475  69.162  45.779  1.00 57.81           C
ATOM   1376  C   ALA A 212      35.922  68.027  44.119  1.00 57.81           C
ATOM   1377  O   ALA A 212      37.135  68.071  44.323  1.00 57.81           O
ATOM   1378  N   MET A 213      35.305  66.947  43.610  1.00192.14           N
ATOM   1379  CA  MET A 213      35.883  65.669  43.321  1.00192.14           C
ATOM   1380  CB  MET A 213      35.142  65.013  42.148  1.00192.14           C
ATOM   1381  CG  MET A 213      36.012  64.097  41.243  1.00192.14           C
ATOM   1382  SD  MET A 213      35.295  63.609  39.639  1.00192.14           S
ATOM   1383  CE  MET A 213      35.445  61.804  39.812  1.00192.14           C
ATOM   1384  C   MET A 213      37.106  65.869  42.542  1.00192.14           C
ATOM   1385  O   MET A 213      38.116  65.217  42.790  1.00192.14           O
ATOM   1386  N   VAL A 214      36.963  66.711  41.513  1.00 84.08           N
ATOM   1387  CA  VAL A 214      37.975  66.909  40.539  1.00 84.08           C
ATOM   1388  CB  VAL A 214      37.515  67.764  39.397  1.00 84.08           C
ATOM   1389  CG1 VAL A 214      38.701  67.984  38.442  1.00 84.08           C
ATOM   1390  CG2 VAL A 214      36.303  67.084  38.739  1.00 84.08           C
ATOM   1391  C   VAL A 214      39.159  67.585  41.145  1.00 84.08           C
ATOM   1392  O   VAL A 214      40.289  67.240  40.817  1.00 84.08           O
ATOM   1393  N   PHE A 215      38.928  68.613  41.985  1.00 72.64           N
ATOM   1394  CA  PHE A 215      39.988  69.368  42.602  1.00 72.64           C
ATOM   1395  CB  PHE A 215      39.542  70.743  43.124  1.00 72.64           C
ATOM   1396  CG  PHE A 215      39.495  71.636  41.934  1.00 72.64           C
ATOM   1397  CD1 PHE A 215      38.455  71.570  41.037  1.00 72.64           C
ATOM   1398  CD2 PHE A 215      40.506  72.546  41.720  1.00 72.64           C
ATOM   1399  CE1 PHE A 215      38.428  72.401  39.942  1.00 72.64           C
ATOM   1400  CE2 PHE A 215      40.484  73.379  40.628  1.00 72.64           C
ATOM   1401  CZ  PHE A 215      39.442  73.306  39.735  1.00 72.64           C
ATOM   1402  C   PHE A 215      40.678  68.640  43.710  1.00 72.64           C
ATOM   1403  O   PHE A 215      41.901  68.700  43.824  1.00 72.64           O
ATOM   1404  N   ILE A 216      39.916  67.933  44.563  1.00 94.02           N
ATOM   1405  CA  ILE A 216      40.521  67.276  45.681  1.00 94.02           C
ATOM   1406  CB  ILE A 216      39.530  66.514  46.511  1.00 94.02           C
ATOM   1407  CG2 ILE A 216      40.308  65.729  47.580  1.00 94.02           C
ATOM   1408  CG1 ILE A 216      38.482  67.475  47.099  1.00 94.02           C
ATOM   1409  CD1 ILE A 216      39.079  68.543  48.015  1.00 94.02           C
ATOM   1410  C   ILE A 216      41.503  66.308  45.113  1.00 94.02           C
ATOM   1411  O   ILE A 216      42.601  66.136  45.638  1.00 94.02           O
ATOM   1412  N   TYR A 217      41.084  65.618  44.039  1.00146.58           N
ATOM   1413  CA  TYR A 217      41.893  64.725  43.267  1.00146.58           C
ATOM   1414  CB  TYR A 217      41.077  63.960  42.224  1.00146.58           C
ATOM   1415  CG  TYR A 217      42.000  63.565  41.124  1.00146.58           C
ATOM   1416  CD1 TYR A 217      43.070  62.731  41.347  1.00146.58           C
ATOM   1417  CD2 TYR A 217      41.820  64.093  39.867  1.00146.58           C
ATOM   1418  CE1 TYR A 217      43.916  62.388  40.319  1.00146.58           C
ATOM   1419  CE2 TYR A 217      42.659  63.756  38.833  1.00146.58           C
ATOM   1420  CZ  TYR A 217      43.706  62.897  39.059  1.00146.58           C
ATOM   1421  OH  TYR A 217      44.570  62.547  38.000  1.00146.58           O
ATOM   1422  C   TYR A 217      42.950  65.464  42.511  1.00146.58           C
ATOM   1423  O   TYR A 217      44.098  65.031  42.446  1.00146.58           O
ATOM   1424  N   SER A 218      42.588  66.605  41.905  1.00 43.59           N
ATOM   1425  CA  SER A 218      43.516  67.324  41.085  1.00 43.59           C
ATOM   1426  CB  SER A 218      42.935  68.651  40.569  1.00 43.59           C
ATOM   1427  OG  SER A 218      43.890  69.328  39.765  1.00 43.59           O
ATOM   1428  C   SER A 218      44.696  67.650  41.929  1.00 43.59           C
ATOM   1429  O   SER A 218      45.842  67.465  41.524  1.00 43.59           O
ATOM   1430  N   LYS A 219      44.442  68.106  43.162  1.00 92.40           N
ATOM   1431  CA  LYS A 219      45.541  68.447  44.000  1.00 92.40           C
ATOM   1432  CB  LYS A 219      45.107  68.940  45.389  1.00 92.40           C
ATOM   1433  CG  LYS A 219      46.286  69.340  46.279  1.00 92.40           C
ATOM   1434  CD  LYS A 219      45.871  70.095  47.541  1.00 92.40           C
ATOM   1435  CE  LYS A 219      45.041  71.350  47.264  1.00 92.40           C
ATOM   1436  NZ  LYS A 219      45.867  72.362  46.568  1.00 92.40           N
ATOM   1437  C   LYS A 219      46.365  67.214  44.210  1.00 92.40           C
ATOM   1438  O   LYS A 219      47.590  67.264  44.116  1.00 92.40           O
ATOM   1439  N   ILE A 220      45.710  66.064  44.475  1.00110.04           N
ATOM   1440  CA  ILE A 220      46.451  64.882  44.810  1.00110.04           C
ATOM   1441  CB  ILE A 220      45.615  63.734  45.332  1.00110.04           C
ATOM   1442  CG2 ILE A 220      44.840  63.068  44.187  1.00110.04           C
ATOM   1443  CG1 ILE A 220      46.517  62.735  46.075  1.00110.04           C
ATOM   1444  CD1 ILE A 220      45.735  61.686  46.865  1.00110.04           C
ATOM   1445  C   ILE A 220      47.282  64.403  43.662  1.00110.04           C
ATOM   1446  O   ILE A 220      48.482  64.191  43.823  1.00110.04           O
ATOM   1447  N   PHE A 221      46.697  64.300  42.453  1.00 66.43           N
ATOM   1448  CA  PHE A 221      47.414  63.760  41.334  1.00 66.43           C
ATOM   1449  CB  PHE A 221      46.610  63.801  40.025  1.00 66.43           C
ATOM   1450  CG  PHE A 221      47.466  63.214  38.955  1.00 66.43           C
ATOM   1451  CD1 PHE A 221      47.579  61.850  38.819  1.00 66.43           C
ATOM   1452  CD2 PHE A 221      48.150  64.029  38.081  1.00 66.43           C
ATOM   1453  CE1 PHE A 221      48.366  61.305  37.833  1.00 66.43           C
ATOM   1454  CE2 PHE A 221      48.938  63.490  37.092  1.00 66.43           C
ATOM   1455  CZ  PHE A 221      49.047  62.126  36.967  1.00 66.43           C
ATOM   1456  C   PHE A 221      48.640  64.591  41.128  1.00 66.43           C
ATOM   1457  O   PHE A 221      49.698  64.054  40.809  1.00 66.43           O
ATOM   1458  N   LEU A 222      48.524  65.928  41.253  1.00107.17           N
ATOM   1459  CA  LEU A 222      49.664  66.794  41.078  1.00107.17           C
ATOM   1460  CB  LEU A 222      49.291  68.284  40.980  1.00107.17           C
ATOM   1461  CG  LEU A 222      48.688  68.710  39.627  1.00107.17           C
ATOM   1462  CD1 LEU A 222      47.380  67.970  39.315  1.00107.17           C
ATOM   1463  CD2 LEU A 222      48.538  70.238  39.552  1.00107.17           C
ATOM   1464  C   LEU A 222      50.681  66.679  42.182  1.00107.17           C
ATOM   1465  O   LEU A 222      51.865  66.470  41.927  1.00107.17           O
ATOM   1466  N   VAL A 223      50.231  66.773  43.447  1.00117.92           N
ATOM   1467  CA  VAL A 223      51.082  66.813  44.608  1.00117.92           C
ATOM   1468  CB  VAL A 223      50.315  67.026  45.879  1.00117.92           C
ATOM   1469  CG1 VAL A 223      49.389  65.818  46.101  1.00117.92           C
ATOM   1470  CG2 VAL A 223      51.318  67.258  47.022  1.00117.92           C
ATOM   1471  C   VAL A 223      51.803  65.516  44.729  1.00117.92           C
ATOM   1472  O   VAL A 223      52.800  65.415  45.439  1.00117.92           O
ATOM   1473  N   ALA A 224      51.225  64.464  44.135  1.00 65.53           N
ATOM   1474  CA  ALA A 224      51.765  63.140  44.113  1.00 65.53           C
ATOM   1475  CB  ALA A 224      50.786  62.114  43.521  1.00 65.53           C
ATOM   1476  C   ALA A 224      53.010  63.093  43.283  1.00 65.53           C
ATOM   1477  O   ALA A 224      53.883  62.267  43.532  1.00 65.53           O
ATOM   1478  N   LYS A 225      53.061  63.902  42.207  1.00 85.94           N
ATOM   1479  CA  LYS A 225      54.164  63.923  41.286  1.00 85.94           C
ATOM   1480  CB  LYS A 225      53.842  64.714  40.013  1.00 85.94           C
ATOM   1481  CG  LYS A 225      54.920  64.573  38.943  1.00 85.94           C
ATOM   1482  CD  LYS A 225      54.463  65.040  37.563  1.00 85.94           C
ATOM   1483  CE  LYS A 225      55.536  64.903  36.482  1.00 85.94           C
ATOM   1484  NZ  LYS A 225      55.008  65.377  35.184  1.00 85.94           N
ATOM   1485  C   LYS A 225      55.409  64.513  41.878  1.00 85.94           C
ATOM   1486  O   LYS A 225      56.501  63.978  41.695  1.00 85.94           O
ATOM   1487  N   HIS A 226      55.284  65.629  42.618  1.00 63.82           N
ATOM   1488  CA  HIS A 226      56.459  66.289  43.108  1.00 63.82           C
ATOM   1489  ND1 HIS A 226      54.110  68.745  42.982  1.00 63.82           N
ATOM   1490  CG  HIS A 226      55.473  68.626  43.146  1.00 63.82           C
ATOM   1491  CB  HIS A 226      56.134  67.540  43.943  1.00 63.82           C
ATOM   1492  NE2 HIS A 226      55.034  70.429  41.860  1.00 63.82           N
ATOM   1493  CD2 HIS A 226      56.021  69.663  42.454  1.00 63.82           C
ATOM   1494  CE1 HIS A 226      53.903  69.839  42.205  1.00 63.82           C
ATOM   1495  C   HIS A 226      57.198  65.331  43.982  1.00 63.82           C
ATOM   1496  O   HIS A 226      58.417  65.198  43.890  1.00 63.82           O
ATOM   1497  N   GLN A 227      56.453  64.630  44.850  1.00 56.14           N
ATOM   1498  CA  GLN A 227      56.983  63.694  45.793  1.00 56.14           C
ATOM   1499  CB  GLN A 227      55.890  63.178  46.744  1.00 56.14           C
ATOM   1500  CG  GLN A 227      56.384  62.217  47.823  1.00 56.14           C
ATOM   1501  CD  GLN A 227      55.172  61.821  48.656  1.00 56.14           C
ATOM   1502  OE1 GLN A 227      55.292  61.120  49.659  1.00 56.14           O
ATOM   1503  NE2 GLN A 227      53.966  62.276  48.224  1.00 56.14           N
ATOM   1504  C   GLN A 227      57.574  62.513  45.086  1.00 56.14           C
ATOM   1505  O   GLN A 227      58.644  62.038  45.464  1.00 56.14           O
ATOM   1506  N   ALA A 228      56.926  62.047  44.001  1.00 57.69           N
ATOM   1507  CA  ALA A 228      57.324  60.817  43.377  1.00 57.69           C
ATOM   1508  CB  ALA A 228      56.523  60.525  42.095  1.00 57.69           C
ATOM   1509  C   ALA A 228      58.776  60.873  42.991  1.00 57.69           C
ATOM   1510  O   ALA A 228      59.504  59.907  43.211  1.00 57.69           O
ATOM   1511  N   ARG A 229      59.205  61.986  42.367  1.00123.85           N
ATOM   1512  CA  ARG A 229      60.539  62.300  41.916  1.00123.85           C
ATOM   1513  CB  ARG A 229      60.540  63.433  40.878  1.00123.85           C
ATOM   1514  CG  ARG A 229      61.935  63.800  40.370  1.00123.85           C
ATOM   1515  CD  ARG A 229      61.959  65.081  39.535  1.00123.85           C
ATOM   1516  NE  ARG A 229      61.110  64.848  38.333  1.00123.85           N
ATOM   1517  CZ  ARG A 229      61.661  64.320  37.201  1.00123.85           C
ATOM   1518  NH1 ARG A 229      62.990  64.012  37.168  1.00123.85           N
ATOM   1519  NH2 ARG A 229      60.881  64.098  36.103  1.00123.85           N
ATOM   1520  C   ARG A 229      61.450  62.750  43.014  1.00123.85           C
ATOM   1521  O   ARG A 229      62.660  62.557  42.919  1.00123.85           O
ATOM   1522  N   LYS A 230      60.899  63.374  44.075  1.00 97.72           N
ATOM   1523  CA  LYS A 230      61.691  63.994  45.105  1.00 97.72           C
ATOM   1524  CB  LYS A 230      60.853  64.512  46.285  1.00 97.72           C
ATOM   1525  CG  LYS A 230      61.678  65.281  47.319  1.00 97.72           C
ATOM   1526  CD  LYS A 230      62.228  66.607  46.790  1.00 97.72           C
ATOM   1527  CE  LYS A 230      63.054  67.383  47.817  1.00 97.72           C
ATOM   1528  NZ  LYS A 230      63.541  68.648  47.223  1.00 97.72           N
ATOM   1529  C   LYS A 230      62.606  62.946  45.625  1.00 97.72           C
ATOM   1530  O   LYS A 230      63.709  63.227  46.089  1.00 97.72           O
ATOM   1531  N   ILE A 231      62.123  61.703  45.546  1.00196.95           N
ATOM   1532  CA  ILE A 231      62.799  60.507  45.919  1.00196.95           C
ATOM   1533  CB  ILE A 231      62.022  59.310  45.446  1.00196.95           C
ATOM   1534  CG2 ILE A 231      62.311  59.138  43.947  1.00196.95           C
ATOM   1535  CG1 ILE A 231      62.351  58.054  46.248  1.00196.95           C
ATOM   1536  CD1 ILE A 231      63.770  57.552  46.032  1.00196.95           C
ATOM   1537  C   ILE A 231      64.144  60.515  45.248  1.00196.95           C
ATOM   1538  O   ILE A 231      64.297  61.025  44.139  1.00196.95           O
ATOM   1539  N   GLU A 232      65.183  59.998  45.938  1.00 90.16           N
ATOM   1540  CA  GLU A 232      66.487  59.977  45.342  1.00 90.16           C
ATOM   1541  CB  GLU A 232      67.613  59.654  46.341  1.00 90.16           C
ATOM   1542  CG  GLU A 232      69.016  59.732  45.735  1.00 90.16           C
ATOM   1543  CD  GLU A 232      70.027  59.609  46.868  1.00 90.16           C
ATOM   1544  OE1 GLU A 232      69.587  59.530  48.046  1.00 90.16           O
ATOM   1545  OE2 GLU A 232      71.251  59.596  46.572  1.00 90.16           O
ATOM   1546  C   GLU A 232      66.489  58.937  44.267  1.00 90.16           C
ATOM   1547  O   GLU A 232      65.991  57.827  44.449  1.00 90.16           O
ATOM   1548  N   SER A 233      67.073  59.279  43.103  1.00 31.28           N
ATOM   1549  CA  SER A 233      67.075  58.387  41.981  1.00 31.28           C
ATOM   1550  CB  SER A 233      67.760  58.990  40.742  1.00 31.28           C
ATOM   1551  OG  SER A 233      67.037  60.124  40.287  1.00 31.28           O
ATOM   1552  C   SER A 233      67.834  57.155  42.354  1.00 31.28           C
ATOM   1553  O   SER A 233      67.437  56.043  42.010  1.00 31.28           O
ATOM   1554  N   THR A 234      68.926  57.324  43.120  1.00103.97           N
ATOM   1555  CA  THR A 234      69.775  56.228  43.475  1.00103.97           C
ATOM   1556  CB  THR A 234      70.908  56.635  44.369  1.00103.97           C
ATOM   1557  OG1 THR A 234      70.404  57.134  45.599  1.00103.97           O
ATOM   1558  CG2 THR A 234      71.736  57.717  43.656  1.00103.97           C
ATOM   1559  C   THR A 234      68.957  55.235  44.227  1.00103.97           C
ATOM   1560  O   THR A 234      69.156  54.029  44.092  1.00103.97           O
ATOM   1561  N   ALA A 235      68.005  55.726  45.039  1.00 62.60           N
ATOM   1562  CA  ALA A 235      67.199  54.856  45.840  1.00 62.60           C
ATOM   1563  CB  ALA A 235      66.077  55.588  46.596  1.00 62.60           C
ATOM   1564  C   ALA A 235      66.561  53.843  44.947  1.00 62.60           C
ATOM   1565  O   ALA A 235      66.166  54.140  43.820  1.00 62.60           O
ATOM   1566  N   SER A 236      66.442  52.606  45.469  1.00218.13           N
ATOM   1567  CA  SER A 236      65.896  51.489  44.756  1.00218.13           C
ATOM   1568  CB  SER A 236      64.503  51.782  44.169  1.00218.13           C
ATOM   1569  OG  SER A 236      64.005  50.648  43.475  1.00218.13           O
ATOM   1570  C   SER A 236      66.828  51.136  43.642  1.00218.13           C
ATOM   1571  O   SER A 236      66.448  50.483  42.671  1.00218.13           O
ATOM   1572  N   GLN A 237      68.103  51.537  43.779  1.00174.24           N
ATOM   1573  CA  GLN A 237      69.077  51.230  42.779  1.00174.24           C
ATOM   1574  CB  GLN A 237      69.478  52.421  41.892  1.00174.24           C
ATOM   1575  CG  GLN A 237      68.363  52.902  40.962  1.00174.24           C
ATOM   1576  CD  GLN A 237      68.904  54.074  40.155  1.00174.24           C
ATOM   1577  OE1 GLN A 237      68.224  54.613  39.283  1.00174.24           O
ATOM   1578  NE2 GLN A 237      70.167  54.482  40.452  1.00174.24           N
ATOM   1579  C   GLN A 237      70.303  50.793  43.498  1.00174.24           C
ATOM   1580  O   GLN A 237      70.279  49.853  44.291  1.00174.24           O
ATOM   1581  N   ALA A 238      71.421  51.481  43.215  1.00 85.25           N
ATOM   1582  CA  ALA A 238      72.678  51.107  43.781  1.00 85.25           C
ATOM   1583  CB  ALA A 238      73.828  52.017  43.318  1.00 85.25           C
ATOM   1584  C   ALA A 238      72.611  51.196  45.271  1.00 85.25           C
ATOM   1585  O   ALA A 238      73.020  50.251  45.943  1.00 85.25           O
ATOM   1586  N   GLN A 239      72.026  52.300  45.793  1.00267.52           N
ATOM   1587  CA  GLN A 239      71.936  52.652  47.191  1.00267.52           C
ATOM   1588  CB  GLN A 239      70.625  52.183  47.850  1.00267.52           C
ATOM   1589  CG  GLN A 239      69.383  52.871  47.279  1.00267.52           C
ATOM   1590  CD  GLN A 239      68.160  52.327  48.003  1.00267.52           C
ATOM   1591  OE1 GLN A 239      67.094  52.941  47.987  1.00267.52           O
ATOM   1592  NE2 GLN A 239      68.314  51.144  48.656  1.00267.52           N
ATOM   1593  C   GLN A 239      73.091  52.081  47.947  1.00267.52           C
ATOM   1594  O   GLN A 239      73.061  50.932  48.384  1.00267.52           O
ATOM   1595  N   SER A 240      74.150  52.895  48.128  1.00111.62           N
ATOM   1596  CA  SER A 240      75.345  52.439  48.778  1.00111.62           C
ATOM   1597  CB  SER A 240      76.439  53.514  48.832  1.00111.62           C
ATOM   1598  OG  SER A 240      76.852  53.856  47.516  1.00111.62           O
ATOM   1599  C   SER A 240      75.018  52.046  50.179  1.00111.62           C
ATOM   1600  O   SER A 240      75.272  50.913  50.583  1.00111.62           O
ATOM   1601  N   SER A 241      74.421  52.968  50.957  1.00 88.85           N
ATOM   1602  CA  SER A 241      74.126  52.641  52.320  1.00 88.85           C
ATOM   1603  CB  SER A 241      73.726  53.849  53.180  1.00 88.85           C
ATOM   1604  OG  SER A 241      72.515  54.410  52.699  1.00 88.85           O
ATOM   1605  C   SER A 241      72.998  51.673  52.323  1.00 88.85           C
ATOM   1606  O   SER A 241      72.076  51.774  51.514  1.00 88.85           O
ATOM   1607  N   SER A 242      73.062  50.683  53.230  1.00 84.81           N
ATOM   1608  CA  SER A 242      72.016  49.714  53.312  1.00 84.81           C
ATOM   1609  CB  SER A 242      72.318  48.595  54.324  1.00 84.81           C
ATOM   1610  OG  SER A 242      71.248  47.663  54.363  1.00 84.81           O
ATOM   1611  C   SER A 242      70.786  50.425  53.766  1.00 84.81           C
ATOM   1612  O   SER A 242      69.718  50.288  53.172  1.00 84.81           O
ATOM   1613  N   GLU A 243      70.924  51.238  54.829  1.00183.70           N
ATOM   1614  CA  GLU A 243      69.788  51.937  55.344  1.00183.70           C
ATOM   1615  CB  GLU A 243      69.819  52.099  56.874  1.00183.70           C
ATOM   1616  CG  GLU A 243      69.714  50.770  57.626  1.00183.70           C
ATOM   1617  CD  GLU A 243      69.993  51.038  59.098  1.00183.70           C
ATOM   1618  OE1 GLU A 243      70.107  52.236  59.471  1.00183.70           O
ATOM   1619  OE2 GLU A 243      70.098  50.047  59.869  1.00183.70           O
ATOM   1620  C   GLU A 243      69.808  53.303  54.751  1.00183.70           C
ATOM   1621  O   GLU A 243      70.785  54.039  54.875  1.00183.70           O
ATOM   1622  N   SER A 244      68.709  53.665  54.068  1.00209.56           N
ATOM   1623  CA  SER A 244      68.610  54.956  53.464  1.00209.56           C
ATOM   1624  CB  SER A 244      68.817  54.938  51.941  1.00209.56           C
ATOM   1625  OG  SER A 244      70.125  54.482  51.632  1.00209.56           O
ATOM   1626  C   SER A 244      67.212  55.401  53.709  1.00209.56           C
ATOM   1627  O   SER A 244      66.375  54.617  54.153  1.00209.56           O
ATOM   1628  N   TYR A 245      66.917  56.686  53.447  1.00266.47           N
ATOM   1629  CA  TYR A 245      65.567  57.097  53.666  1.00266.47           C
ATOM   1630  CB  TYR A 245      65.426  58.452  54.379  1.00266.47           C
ATOM   1631  CG  TYR A 245      63.965  58.703  54.531  1.00266.47           C
ATOM   1632  CD1 TYR A 245      63.282  58.189  55.609  1.00266.47           C
ATOM   1633  CD2 TYR A 245      63.277  59.442  53.596  1.00266.47           C
ATOM   1634  CE1 TYR A 245      61.934  58.412  55.758  1.00266.47           C
ATOM   1635  CE2 TYR A 245      61.928  59.668  53.739  1.00266.47           C
ATOM   1636  CZ  TYR A 245      61.255  59.153  54.821  1.00266.47           C
ATOM   1637  OH  TYR A 245      59.871  59.383  54.969  1.00266.47           O
ATOM   1638  C   TYR A 245      64.957  57.241  52.315  1.00266.47           C
ATOM   1639  O   TYR A 245      65.432  58.008  51.480  1.00266.47           O
ATOM   1640  N   LYS A 246      63.884  56.470  52.065  1.00330.62           N
ATOM   1641  CA  LYS A 246      63.230  56.527  50.796  1.00330.62           C
ATOM   1642  CB  LYS A 246      63.122  55.155  50.100  1.00330.62           C
ATOM   1643  CG  LYS A 246      62.426  54.065  50.924  1.00330.62           C
ATOM   1644  CD  LYS A 246      60.916  54.256  51.091  1.00330.62           C
ATOM   1645  CE  LYS A 246      60.242  53.152  51.909  1.00330.62           C
ATOM   1646  NZ  LYS A 246      60.222  51.890  51.137  1.00330.62           N
ATOM   1647  C   LYS A 246      61.856  57.046  51.035  1.00330.62           C
ATOM   1648  O   LYS A 246      61.319  56.925  52.135  1.00330.62           O
ATOM   1649  N   GLU A 247      61.256  57.670  50.006  1.00275.83           N
ATOM   1650  CA  GLU A 247      59.936  58.181  50.198  1.00275.83           C
ATOM   1651  CB  GLU A 247      59.439  59.068  49.044  1.00275.83           C
ATOM   1652  CG  GLU A 247      58.205  59.893  49.412  1.00275.83           C
ATOM   1653  CD  GLU A 247      58.659  60.969  50.390  1.00275.83           C
ATOM   1654  OE1 GLU A 247      59.879  61.001  50.704  1.00275.83           O
ATOM   1655  OE2 GLU A 247      57.797  61.772  50.835  1.00275.83           O
ATOM   1656  C   GLU A 247      59.039  56.996  50.302  1.00275.83           C
ATOM   1657  O   GLU A 247      59.230  55.995  49.612  1.00275.83           O
ATOM   1658  N   ARG A 248      58.040  57.072  51.198  1.00 77.00           N
ATOM   1659  CA  ARG A 248      57.154  55.964  51.376  1.00 77.00           C
ATOM   1660  CB  ARG A 248      56.096  56.229  52.457  1.00 77.00           C
ATOM   1661  CG  ARG A 248      56.691  56.389  53.856  1.00 77.00           C
ATOM   1662  CD  ARG A 248      55.647  56.707  54.926  1.00 77.00           C
ATOM   1663  NE  ARG A 248      55.063  58.035  54.585  1.00 77.00           N
ATOM   1664  CZ  ARG A 248      55.680  59.173  55.015  1.00 77.00           C
ATOM   1665  NH1 ARG A 248      56.831  59.089  55.745  1.00 77.00           N
ATOM   1666  NH2 ARG A 248      55.149  60.394  54.715  1.00 77.00           N
ATOM   1667  C   ARG A 248      56.436  55.749  50.087  1.00 77.00           C
ATOM   1668  O   ARG A 248      56.345  54.624  49.598  1.00 77.00           O
ATOM   1669  N   VAL A 249      55.935  56.845  49.488  1.00 95.36           N
ATOM   1670  CA  VAL A 249      55.208  56.755  48.256  1.00 95.36           C
ATOM   1671  CB  VAL A 249      54.510  58.026  47.870  1.00 95.36           C
ATOM   1672  CG1 VAL A 249      53.493  58.390  48.965  1.00 95.36           C
ATOM   1673  CG2 VAL A 249      55.574  59.102  47.605  1.00 95.36           C
ATOM   1674  C   VAL A 249      56.193  56.463  47.176  1.00 95.36           C
ATOM   1675  O   VAL A 249      57.293  57.014  47.150  1.00 95.36           O
ATOM   1676  N   ALA A 250      55.801  55.580  46.241  1.00 36.81           N
ATOM   1677  CA  ALA A 250      56.678  55.197  45.181  1.00 36.81           C
ATOM   1678  CB  ALA A 250      57.346  53.828  45.391  1.00 36.81           C
ATOM   1679  C   ALA A 250      55.853  55.106  43.944  1.00 36.81           C
ATOM   1680  O   ALA A 250      54.658  55.397  43.948  1.00 36.81           O
ATOM   1681  N   LYS A 251      56.497  54.690  42.841  1.00145.28           N
ATOM   1682  CA  LYS A 251      55.868  54.600  41.559  1.00145.28           C
ATOM   1683  CB  LYS A 251      56.808  54.024  40.488  1.00145.28           C
ATOM   1684  CG  LYS A 251      58.012  54.925  40.210  1.00145.28           C
ATOM   1685  CD  LYS A 251      57.623  56.306  39.679  1.00145.28           C
ATOM   1686  CE  LYS A 251      58.786  57.299  39.639  1.00145.28           C
ATOM   1687  NZ  LYS A 251      59.117  57.743  41.012  1.00145.28           N
ATOM   1688  C   LYS A 251      54.701  53.673  41.681  1.00145.28           C
ATOM   1689  O   LYS A 251      53.693  53.844  41.000  1.00145.28           O
ATOM   1690  N   ARG A 252      54.815  52.654  42.549  1.00 89.06           N
ATOM   1691  CA  ARG A 252      53.763  51.691  42.714  1.00 89.06           C
ATOM   1692  CB  ARG A 252      54.098  50.690  43.830  1.00 89.06           C
ATOM   1693  CG  ARG A 252      53.024  49.631  44.073  1.00 89.06           C
ATOM   1694  CD  ARG A 252      53.154  48.967  45.444  1.00 89.06           C
ATOM   1695  NE  ARG A 252      54.498  48.326  45.509  1.00 89.06           N
ATOM   1696  CZ  ARG A 252      54.650  47.013  45.170  1.00 89.06           C
ATOM   1697  NH1 ARG A 252      53.564  46.274  44.799  1.00 89.06           N
ATOM   1698  NH2 ARG A 252      55.887  46.436  45.206  1.00 89.06           N
ATOM   1699  C   ARG A 252      52.512  52.395  43.145  1.00 89.06           C
ATOM   1700  O   ARG A 252      51.448  52.238  42.545  1.00 89.06           O
ATOM   1701  N   GLU A 253      52.634  53.237  44.181  1.00111.14           N
ATOM   1702  CA  GLU A 253      51.531  53.955  44.745  1.00111.14           C
ATOM   1703  CB  GLU A 253      51.912  54.830  45.953  1.00111.14           C
ATOM   1704  CG  GLU A 253      52.164  54.061  47.247  1.00111.14           C
ATOM   1705  CD  GLU A 253      53.602  53.589  47.304  1.00111.14           C
ATOM   1706  OE1 GLU A 253      54.050  52.890  46.357  1.00111.14           O
ATOM   1707  OE2 GLU A 253      54.272  53.923  48.315  1.00111.14           O
ATOM   1708  C   GLU A 253      51.035  54.899  43.711  1.00111.14           C
ATOM   1709  O   GLU A 253      49.913  55.392  43.798  1.00111.14           O
ATOM   1710  N   ARG A 254      51.914  55.246  42.758  1.00179.45           N
ATOM   1711  CA  ARG A 254      51.587  56.177  41.722  1.00179.45           C
ATOM   1712  CB  ARG A 254      52.786  56.490  40.809  1.00179.45           C
ATOM   1713  CG  ARG A 254      53.887  57.302  41.496  1.00179.45           C
ATOM   1714  CD  ARG A 254      53.665  58.814  41.420  1.00179.45           C
ATOM   1715  NE  ARG A 254      53.757  59.205  39.985  1.00179.45           N
ATOM   1716  CZ  ARG A 254      52.943  60.182  39.490  1.00179.45           C
ATOM   1717  NH1 ARG A 254      52.047  60.803  40.312  1.00179.45           N
ATOM   1718  NH2 ARG A 254      53.020  60.535  38.174  1.00179.45           N
ATOM   1719  C   ARG A 254      50.497  55.629  40.855  1.00179.45           C
ATOM   1720  O   ARG A 254      49.622  56.379  40.433  1.00179.45           O
ATOM   1721  N   LYS A 255      50.564  54.324  40.519  1.00115.39           N
ATOM   1722  CA  LYS A 255      49.602  53.635  39.693  1.00115.39           C
ATOM   1723  CB  LYS A 255      50.136  52.323  39.097  1.00115.39           C
ATOM   1724  CG  LYS A 255      50.858  52.539  37.765  1.00115.39           C
ATOM   1725  CD  LYS A 255      52.063  53.475  37.843  1.00115.39           C
ATOM   1726  CE  LYS A 255      52.770  53.672  36.500  1.00115.39           C
ATOM   1727  NZ  LYS A 255      53.771  54.756  36.609  1.00115.39           N
ATOM   1728  C   LYS A 255      48.296  53.364  40.387  1.00115.39           C
ATOM   1729  O   LYS A 255      47.252  53.281  39.744  1.00115.39           O
ATOM   1730  N   ALA A 256      48.307  53.187  41.717  1.00 57.70           N
ATOM   1731  CA  ALA A 256      47.097  52.877  42.424  1.00 57.70           C
ATOM   1732  CB  ALA A 256      47.314  52.785  43.942  1.00 57.70           C
ATOM   1733  C   ALA A 256      46.141  53.997  42.172  1.00 57.70           C
ATOM   1734  O   ALA A 256      44.931  53.802  42.088  1.00 57.70           O
ATOM   1735  N   ALA A 257      46.688  55.217  42.115  1.00 78.91           N
ATOM   1736  CA  ALA A 257      46.009  56.443  41.827  1.00 78.91           C
ATOM   1737  CB  ALA A 257      46.891  57.689  42.028  1.00 78.91           C
ATOM   1738  C   ALA A 257      45.571  56.444  40.405  1.00 78.91           C
ATOM   1739  O   ALA A 257      44.684  57.209  40.046  1.00 78.91           O
ATOM   1740  N   LYS A 258      46.304  55.715  39.543  1.00129.92           N
ATOM   1741  CA  LYS A 258      46.030  55.582  38.140  1.00129.92           C
ATOM   1742  CB  LYS A 258      47.151  54.777  37.455  1.00129.92           C
ATOM   1743  CG  LYS A 258      46.988  54.558  35.956  1.00129.92           C
ATOM   1744  CD  LYS A 258      47.250  55.804  35.118  1.00129.92           C
ATOM   1745  CE  LYS A 258      47.075  55.538  33.625  1.00129.92           C
ATOM   1746  NZ  LYS A 258      45.760  54.895  33.392  1.00129.92           N
ATOM   1747  C   LYS A 258      44.745  54.835  37.944  1.00129.92           C
ATOM   1748  O   LYS A 258      43.869  55.269  37.197  1.00129.92           O
ATOM   1749  N   THR A 259      44.604  53.686  38.631  1.00 77.89           N
ATOM   1750  CA  THR A 259      43.441  52.867  38.516  1.00 77.89           C
ATOM   1751  CB  THR A 259      43.538  51.647  39.351  1.00 77.89           C
ATOM   1752  OG1 THR A 259      44.597  50.820  38.895  1.00 77.89           O
ATOM   1753  CG2 THR A 259      42.187  50.948  39.260  1.00 77.89           C
ATOM   1754  C   THR A 259      42.252  53.619  38.993  1.00 77.89           C
ATOM   1755  O   THR A 259      41.216  53.639  38.335  1.00 77.89           O
ATOM   1756  N   LEU A 260      42.391  54.238  40.172  1.00120.94           N
ATOM   1757  CA  LEU A 260      41.395  55.044  40.810  1.00120.94           C
ATOM   1758  CB  LEU A 260      41.696  55.219  42.299  1.00120.94           C
ATOM   1759  CG  LEU A 260      41.282  53.909  42.999  1.00120.94           C
ATOM   1760  CD1 LEU A 260      41.820  53.768  44.413  1.00120.94           C
ATOM   1761  CD2 LEU A 260      39.753  53.791  43.015  1.00120.94           C
ATOM   1762  C   LEU A 260      41.225  56.311  40.037  1.00120.94           C
ATOM   1763  O   LEU A 260      40.218  57.006  40.154  1.00120.94           O
ATOM   1764  N   GLY A 261      42.261  56.674  39.269  1.00 50.21           N
ATOM   1765  CA  GLY A 261      42.259  57.847  38.453  1.00 50.21           C
ATOM   1766  C   GLY A 261      41.265  57.708  37.341  1.00 50.21           C
ATOM   1767  O   GLY A 261      40.619  58.687  36.981  1.00 50.21           O
ATOM   1768  N   ILE A 262      41.207  56.518  36.702  1.00112.68           N
ATOM   1769  CA  ILE A 262      40.325  56.211  35.607  1.00112.68           C
ATOM   1770  CB  ILE A 262      40.852  55.102  34.732  1.00112.68           C
ATOM   1771  CG2 ILE A 262      42.227  55.569  34.224  1.00112.68           C
ATOM   1772  CG1 ILE A 262      40.892  53.740  35.438  1.00112.68           C
ATOM   1773  CD1 ILE A 262      39.539  53.038  35.424  1.00112.68           C
ATOM   1774  C   ILE A 262      38.910  55.955  36.057  1.00112.68           C
ATOM   1775  O   ILE A 262      37.958  56.315  35.370  1.00112.68           O
ATOM   1776  N   ALA A 263      38.721  55.305  37.219  1.00 66.59           N
ATOM   1777  CA  ALA A 263      37.410  54.977  37.711  1.00 66.59           C
ATOM   1778  CB  ALA A 263      37.457  54.419  39.127  1.00 66.59           C
ATOM   1779  C   ALA A 263      36.638  56.243  37.864  1.00 66.59           C
ATOM   1780  O   ALA A 263      35.444  56.300  37.572  1.00 66.59           O
ATOM   1781  N   MET A 264      37.297  57.276  38.408  1.00204.97           N
ATOM   1782  CA  MET A 264      36.682  58.558  38.549  1.00204.97           C
ATOM   1783  CB  MET A 264      37.461  59.590  39.361  1.00204.97           C
ATOM   1784  CG  MET A 264      38.725  59.987  38.627  1.00204.97           C
ATOM   1785  SD  MET A 264      39.149  61.742  38.737  1.00204.97           S
ATOM   1786  CE  MET A 264      40.916  61.330  38.670  1.00204.97           C
ATOM   1787  C   MET A 264      36.532  59.161  37.199  1.00204.97           C
ATOM   1788  O   MET A 264      35.652  59.988  36.986  1.00204.97           O
ATOM   1789  N   ALA A 265      37.472  58.840  36.292  1.00 67.16           N
ATOM   1790  CA  ALA A 265      37.505  59.373  34.963  1.00 67.16           C
ATOM   1791  CB  ALA A 265      38.801  59.026  34.210  1.00 67.16           C
ATOM   1792  C   ALA A 265      36.359  58.894  34.123  1.00 67.16           C
ATOM   1793  O   ALA A 265      35.851  59.667  33.320  1.00 67.16           O
ATOM   1794  N   ALA A 266      35.998  57.596  34.222  1.00 67.28           N
ATOM   1795  CA  ALA A 266      34.983  56.914  33.459  1.00 67.28           C
ATOM   1796  CB  ALA A 266      35.034  55.392  33.668  1.00 67.28           C
ATOM   1797  C   ALA A 266      33.590  57.324  33.801  1.00 67.28           C
ATOM   1798  O   ALA A 266      32.756  57.518  32.919  1.00 67.28           O
ATOM   1799  N   PHE A 267      33.277  57.435  35.100  1.00293.27           N
ATOM   1800  CA  PHE A 267      31.933  57.767  35.441  1.00293.27           C
ATOM   1801  CB  PHE A 267      31.389  57.437  36.804  1.00293.27           C
ATOM   1802  CG  PHE A 267      30.717  56.101  36.848  1.00293.27           C
ATOM   1803  CD1 PHE A 267      29.416  55.984  36.425  1.00293.27           C
ATOM   1804  CD2 PHE A 267      31.333  54.981  37.353  1.00293.27           C
ATOM   1805  CE1 PHE A 267      28.712  54.809  36.503  1.00293.27           C
ATOM   1806  CE2 PHE A 267      30.631  53.798  37.439  1.00293.27           C
ATOM   1807  CZ  PHE A 267      29.322  53.703  37.023  1.00293.27           C
ATOM   1808  C   PHE A 267      31.596  59.178  35.137  1.00293.27           C
ATOM   1809  O   PHE A 267      30.446  59.570  35.313  1.00293.27           O
ATOM   1810  N   LEU A 268      32.605  60.026  34.896  1.00128.42           N
ATOM   1811  CA  LEU A 268      32.321  61.373  34.496  1.00128.42           C
ATOM   1812  CB  LEU A 268      33.571  62.275  34.502  1.00128.42           C
ATOM   1813  CG  LEU A 268      33.271  63.737  34.116  1.00128.42           C
ATOM   1814  CD1 LEU A 268      32.286  64.378  35.108  1.00128.42           C
ATOM   1815  CD2 LEU A 268      34.561  64.560  33.950  1.00128.42           C
ATOM   1816  C   LEU A 268      31.742  61.390  33.109  1.00128.42           C
ATOM   1817  O   LEU A 268      30.705  62.002  32.858  1.00128.42           O
ATOM   1818  N   VAL A 269      32.400  60.678  32.176  1.00 54.49           N
ATOM   1819  CA  VAL A 269      32.045  60.643  30.788  1.00 54.49           C
ATOM   1820  CB  VAL A 269      33.012  59.840  29.967  1.00 54.49           C
ATOM   1821  CG1 VAL A 269      32.526  59.852  28.508  1.00 54.49           C
ATOM   1822  CG2 VAL A 269      34.430  60.399  30.167  1.00 54.49           C
ATOM   1823  C   VAL A 269      30.718  59.984  30.610  1.00 54.49           C
ATOM   1824  O   VAL A 269      29.937  60.380  29.751  1.00 54.49           O
ATOM   1825  N   SER A 270      30.462  58.921  31.389  1.00 77.48           N
ATOM   1826  CA  SER A 270      29.283  58.117  31.249  1.00 77.48           C
ATOM   1827  CB  SER A 270      29.404  56.731  31.897  1.00 77.48           C
ATOM   1828  OG  SER A 270      30.252  55.917  31.102  1.00 77.48           O
ATOM   1829  C   SER A 270      28.030  58.757  31.741  1.00 77.48           C
ATOM   1830  O   SER A 270      26.962  58.499  31.188  1.00 77.48           O
ATOM   1831  N   TRP A 271      28.091  59.590  32.791  1.00195.59           N
ATOM   1832  CA  TRP A 271      26.843  60.079  33.280  1.00195.59           C
ATOM   1833  CB  TRP A 271      26.654  59.742  34.744  1.00195.59           C
ATOM   1834  CG  TRP A 271      26.277  58.319  35.023  1.00195.59           C
ATOM   1835  CD2 TRP A 271      24.925  57.879  35.228  1.00195.59           C
ATOM   1836  CD1 TRP A 271      27.070  57.223  35.157  1.00195.59           C
ATOM   1837  NE1 TRP A 271      26.300  56.124  35.442  1.00195.59           N
ATOM   1838  CE2 TRP A 271      24.978  56.518  35.487  1.00195.59           C
ATOM   1839  CE3 TRP A 271      23.734  58.549  35.182  1.00195.59           C
ATOM   1840  CZ2 TRP A 271      23.833  55.801  35.701  1.00195.59           C
ATOM   1841  CZ3 TRP A 271      22.587  57.828  35.436  1.00195.59           C
ATOM   1842  CH2 TRP A 271      22.634  56.476  35.692  1.00195.59           C
ATOM   1843  C   TRP A 271      26.764  61.564  33.195  1.00195.59           C
ATOM   1844  O   TRP A 271      25.869  62.166  33.785  1.00195.59           O
ATOM   1845  N   LEU A 272      27.712  62.213  32.509  1.00167.83           N
ATOM   1846  CA  LEU A 272      27.616  63.634  32.405  1.00167.83           C
ATOM   1847  CB  LEU A 272      28.931  64.286  31.962  1.00167.83           C
ATOM   1848  CG  LEU A 272      29.047  65.791  32.288  1.00167.83           C
ATOM   1849  CD1 LEU A 272      30.252  66.393  31.554  1.00167.83           C
ATOM   1850  CD2 LEU A 272      27.743  66.580  32.092  1.00167.83           C
ATOM   1851  C   LEU A 272      26.532  63.983  31.423  1.00167.83           C
ATOM   1852  O   LEU A 272      25.678  64.818  31.714  1.00167.83           O
ATOM   1853  N   PRO A 273      26.497  63.345  30.278  1.00147.57           N
ATOM   1854  CA  PRO A 273      25.532  63.707  29.280  1.00147.57           C
ATOM   1855  CD  PRO A 273      27.677  62.753  29.670  1.00147.57           C
ATOM   1856  CB  PRO A 273      25.936  62.964  28.002  1.00147.57           C
ATOM   1857  CG  PRO A 273      27.114  62.062  28.421  1.00147.57           C
ATOM   1858  C   PRO A 273      24.126  63.507  29.727  1.00147.57           C
ATOM   1859  O   PRO A 273      23.247  64.205  29.226  1.00147.57           O
ATOM   1860  N   TYR A 274      23.873  62.537  30.620  1.00 73.23           N
ATOM   1861  CA  TYR A 274      22.552  62.397  31.148  1.00 73.23           C
ATOM   1862  CB  TYR A 274      22.322  61.087  31.927  1.00 73.23           C
ATOM   1863  CG  TYR A 274      20.975  61.166  32.568  1.00 73.23           C
ATOM   1864  CD1 TYR A 274      19.813  61.088  31.836  1.00 73.23           C
ATOM   1865  CD2 TYR A 274      20.879  61.355  33.925  1.00 73.23           C
ATOM   1866  CE1 TYR A 274      18.591  61.176  32.465  1.00 73.23           C
ATOM   1867  CE2 TYR A 274      19.667  61.442  34.561  1.00 73.23           C
ATOM   1868  CZ  TYR A 274      18.513  61.350  33.826  1.00 73.23           C
ATOM   1869  OH  TYR A 274      17.262  61.439  34.472  1.00 73.23           O
ATOM   1870  C   TYR A 274      22.307  63.578  32.032  1.00 73.23           C
ATOM   1871  O   TYR A 274      21.211  64.133  32.059  1.00 73.23           O
ATOM   1872  N   LEU A 275      23.355  63.995  32.768  1.00144.05           N
ATOM   1873  CA  LEU A 275      23.316  65.113  33.667  1.00144.05           C
ATOM   1874  CB  LEU A 275      24.682  65.325  34.360  1.00144.05           C
ATOM   1875  CG  LEU A 275      24.803  66.563  35.274  1.00144.05           C
ATOM   1876  CD1 LEU A 275      24.913  67.867  34.466  1.00144.05           C
ATOM   1877  CD2 LEU A 275      23.672  66.602  36.313  1.00144.05           C
ATOM   1878  C   LEU A 275      22.986  66.322  32.867  1.00144.05           C
ATOM   1879  O   LEU A 275      22.225  67.182  33.309  1.00144.05           O
ATOM   1880  N   VAL A 276      23.546  66.415  31.646  1.00 66.32           N
ATOM   1881  CA  VAL A 276      23.274  67.544  30.810  1.00 66.32           C
ATOM   1882  CB  VAL A 276      23.910  67.431  29.460  1.00 66.32           C
ATOM   1883  CG1 VAL A 276      23.501  68.652  28.618  1.00 66.32           C
ATOM   1884  CG2 VAL A 276      25.429  67.276  29.645  1.00 66.32           C
ATOM   1885  C   VAL A 276      21.795  67.551  30.623  1.00 66.32           C
ATOM   1886  O   VAL A 276      21.158  68.602  30.658  1.00 66.32           O
ATOM   1887  N   ASP A 277      21.217  66.353  30.422  1.00324.35           N
ATOM   1888  CA  ASP A 277      19.804  66.213  30.240  1.00324.35           C
ATOM   1889  CB  ASP A 277      18.958  67.066  31.213  1.00324.35           C
ATOM   1890  CG  ASP A 277      17.504  66.631  31.096  1.00324.35           C
ATOM   1891  OD1 ASP A 277      17.232  65.612  30.407  1.00324.35           O
ATOM   1892  OD2 ASP A 277      16.640  67.313  31.709  1.00324.35           O
ATOM   1893  C   ASP A 277      19.438  66.582  28.847  1.00324.35           C
ATOM   1894  O   ASP A 277      19.871  67.606  28.321  1.00324.35           O
ATOM   1895  N   ALA A 278      18.651  65.700  28.208  1.00259.74           N
ATOM   1896  CA  ALA A 278      18.153  65.918  26.883  1.00259.74           C
ATOM   1897  CB  ALA A 278      18.976  65.220  25.787  1.00259.74           C
ATOM   1898  C   ALA A 278      16.791  65.309  26.874  1.00259.74           C
ATOM   1899  O   ALA A 278      16.481  64.464  27.712  1.00259.74           O
ATOM   1900  N   VAL A 279      15.924  65.738  25.940  1.00 51.99           N
ATOM   1901  CA  VAL A 279      14.608  65.173  25.906  1.00 51.99           C
ATOM   1902  CB  VAL A 279      13.508  66.189  25.995  1.00 51.99           C
ATOM   1903  CG1 VAL A 279      12.162  65.461  25.839  1.00 51.99           C
ATOM   1904  CG2 VAL A 279      13.651  66.960  27.318  1.00 51.99           C
ATOM   1905  C   VAL A 279      14.450  64.478  24.596  1.00 51.99           C
ATOM   1906  O   VAL A 279      15.055  64.865  23.597  1.00 51.99           O
ATOM   1907  N   ILE A 280      13.640  63.403  24.581  1.00 82.63           N
ATOM   1908  CA  ILE A 280      13.405  62.684  23.366  1.00 82.63           C
ATOM   1909  CB  ILE A 280      13.800  61.237  23.434  1.00 82.63           C
ATOM   1910  CG2 ILE A 280      12.914  60.541  24.480  1.00 82.63           C
ATOM   1911  CG1 ILE A 280      13.742  60.602  22.034  1.00 82.63           C
ATOM   1912  CD1 ILE A 280      14.409  59.230  21.960  1.00 82.63           C
ATOM   1913  C   ILE A 280      11.937  62.742  23.109  1.00 82.63           C
ATOM   1914  O   ILE A 280      11.130  62.627  24.031  1.00 82.63           O
ATOM   1915  N   ASP A 281      11.549  62.952  21.837  1.00188.55           N
ATOM   1916  CA  ASP A 281      10.153  63.050  21.538  1.00188.55           C
ATOM   1917  CB  ASP A 281       9.841  64.112  20.468  1.00188.55           C
ATOM   1918  CG  ASP A 281       8.345  64.382  20.493  1.00188.55           C
ATOM   1919  OD1 ASP A 281       7.668  63.848  21.411  1.00188.55           O
ATOM   1920  OD2 ASP A 281       7.859  65.127  19.600  1.00188.55           O
ATOM   1921  C   ASP A 281       9.702  61.730  21.002  1.00188.55           C
ATOM   1922  O   ASP A 281       9.926  61.413  19.835  1.00188.55           O
ATOM   1923  N   ALA A 282       9.057  60.915  21.860  1.00272.57           N
ATOM   1924  CA  ALA A 282       8.561  59.643  21.423  1.00272.57           C
ATOM   1925  CB  ALA A 282       9.440  58.456  21.854  1.00272.57           C
ATOM   1926  C   ALA A 282       7.225  59.459  22.065  1.00272.57           C
ATOM   1927  O   ALA A 282       6.974  59.986  23.148  1.00272.57           O
ATOM   1928  N   TYR A 283       6.315  58.721  21.398  1.00295.44           N
ATOM   1929  CA  TYR A 283       5.026  58.519  21.989  1.00295.44           C
ATOM   1930  CB  TYR A 283       3.887  59.278  21.287  1.00295.44           C
ATOM   1931  CG  TYR A 283       4.102  60.730  21.542  1.00295.44           C
ATOM   1932  CD1 TYR A 283       4.972  61.457  20.764  1.00295.44           C
ATOM   1933  CD2 TYR A 283       3.432  61.364  22.564  1.00295.44           C
ATOM   1934  CE1 TYR A 283       5.168  62.797  21.002  1.00295.44           C
ATOM   1935  CE2 TYR A 283       3.625  62.703  22.807  1.00295.44           C
ATOM   1936  CZ  TYR A 283       4.496  63.422  22.025  1.00295.44           C
ATOM   1937  OH  TYR A 283       4.699  64.797  22.268  1.00295.44           O
ATOM   1938  C   TYR A 283       4.688  57.063  21.958  1.00295.44           C
ATOM   1939  O   TYR A 283       4.992  56.352  21.002  1.00295.44           O
ATOM   1940  N   MET A 284       4.057  56.595  23.051  1.00329.73           N
ATOM   1941  CA  MET A 284       3.606  55.244  23.215  1.00329.73           C
ATOM   1942  CB  MET A 284       4.715  54.239  23.574  1.00329.73           C
ATOM   1943  CG  MET A 284       5.599  53.853  22.389  1.00329.73           C
ATOM   1944  SD  MET A 284       4.726  52.908  21.103  1.00329.73           S
ATOM   1945  CE  MET A 284       4.530  51.410  22.111  1.00329.73           C
ATOM   1946  C   MET A 284       2.682  55.290  24.379  1.00329.73           C
ATOM   1947  O   MET A 284       2.225  56.363  24.770  1.00329.73           O
ATOM   1948  N   ASN A 285       2.356  54.121  24.967  1.00159.71           N
ATOM   1949  CA  ASN A 285       1.552  54.165  26.153  1.00159.71           C
ATOM   1950  CB  ASN A 285       0.775  52.858  26.397  1.00159.71           C
ATOM   1951  CG  ASN A 285      -0.305  53.123  27.437  1.00159.71           C
ATOM   1952  OD1 ASN A 285      -0.873  54.212  27.496  1.00159.71           O
ATOM   1953  ND2 ASN A 285      -0.602  52.097  28.279  1.00159.71           N
ATOM   1954  C   ASN A 285       2.531  54.341  27.273  1.00159.71           C
ATOM   1955  O   ASN A 285       2.501  53.638  28.282  1.00159.71           O
ATOM   1956  N   PHE A 286       3.427  55.326  27.081  1.00150.72           N
ATOM   1957  CA  PHE A 286       4.497  55.720  27.940  1.00150.72           C
ATOM   1958  CB  PHE A 286       5.441  56.721  27.251  1.00150.72           C
ATOM   1959  CG  PHE A 286       6.530  57.084  28.200  1.00150.72           C
ATOM   1960  CD1 PHE A 286       6.345  58.080  29.132  1.00150.72           C
ATOM   1961  CD2 PHE A 286       7.740  56.432  28.153  1.00150.72           C
ATOM   1962  CE1 PHE A 286       7.352  58.416  30.006  1.00150.72           C
ATOM   1963  CE2 PHE A 286       8.750  56.764  29.024  1.00150.72           C
ATOM   1964  CZ  PHE A 286       8.557  57.758  29.953  1.00150.72           C
ATOM   1965  C   PHE A 286       3.931  56.381  29.147  1.00150.72           C
ATOM   1966  O   PHE A 286       4.487  56.241  30.236  1.00150.72           O
ATOM   1967  N   ILE A 287       2.811  57.113  28.952  1.00136.99           N
ATOM   1968  CA  ILE A 287       2.190  57.951  29.941  1.00136.99           C
ATOM   1969  CB  ILE A 287       0.767  58.318  29.626  1.00136.99           C
ATOM   1970  CG2 ILE A 287      -0.094  57.044  29.679  1.00136.99           C
ATOM   1971  CG1 ILE A 287       0.286  59.434  30.567  1.00136.99           C
ATOM   1972  CD1 ILE A 287      -1.038  60.065  30.139  1.00136.99           C
ATOM   1973  C   ILE A 287       2.220  57.311  31.286  1.00136.99           C
ATOM   1974  O   ILE A 287       1.775  56.183  31.490  1.00136.99           O
ATOM   1975  N   THR A 288       2.806  58.060  32.233  1.00253.98           N
ATOM   1976  CA  THR A 288       2.974  57.668  33.595  1.00253.98           C
ATOM   1977  CB  THR A 288       4.343  57.087  33.831  1.00253.98           C
ATOM   1978  OG1 THR A 288       4.432  56.448  35.095  1.00253.98           O
ATOM   1979  CG2 THR A 288       5.379  58.217  33.722  1.00253.98           C
ATOM   1980  C   THR A 288       2.857  58.959  34.336  1.00253.98           C
ATOM   1981  O   THR A 288       2.596  59.987  33.712  1.00253.98           O
ATOM   1982  N   PRO A 289       3.008  58.984  35.626  1.00160.58           N
ATOM   1983  CA  PRO A 289       2.958  60.266  36.262  1.00160.58           C
ATOM   1984  CD  PRO A 289       2.434  57.950  36.473  1.00160.58           C
ATOM   1985  CB  PRO A 289       2.837  59.982  37.755  1.00160.58           C
ATOM   1986  CG  PRO A 289       2.058  58.654  37.789  1.00160.58           C
ATOM   1987  C   PRO A 289       4.175  61.010  35.840  1.00160.58           C
ATOM   1988  O   PRO A 289       5.130  60.367  35.407  1.00160.58           O
ATOM   1989  N   PRO A 290       4.184  62.307  35.921  1.00171.66           N
ATOM   1990  CA  PRO A 290       5.336  63.011  35.452  1.00171.66           C
ATOM   1991  CD  PRO A 290       2.972  63.098  35.792  1.00171.66           C
ATOM   1992  CB  PRO A 290       4.954  64.488  35.476  1.00171.66           C
ATOM   1993  CG  PRO A 290       3.432  64.454  35.224  1.00171.66           C
ATOM   1994  C   PRO A 290       6.544  62.629  36.232  1.00171.66           C
ATOM   1995  O   PRO A 290       6.504  62.652  37.461  1.00171.66           O
ATOM   1996  N   TYR A 291       7.627  62.267  35.521  1.00267.87           N
ATOM   1997  CA  TYR A 291       8.842  61.857  36.153  1.00267.87           C
ATOM   1998  CB  TYR A 291       8.920  60.322  36.289  1.00267.87           C
ATOM   1999  CG  TYR A 291      10.130  59.916  37.059  1.00267.87           C
ATOM   2000  CD1 TYR A 291      10.093  59.834  38.433  1.00267.87           C
ATOM   2001  CD2 TYR A 291      11.303  59.609  36.414  1.00267.87           C
ATOM   2002  CE1 TYR A 291      11.206  59.454  39.147  1.00267.87           C
ATOM   2003  CE2 TYR A 291      12.420  59.229  37.117  1.00267.87           C
ATOM   2004  CZ  TYR A 291      12.373  59.151  38.487  1.00267.87           C
ATOM   2005  OH  TYR A 291      13.519  58.761  39.211  1.00267.87           O
ATOM   2006  C   TYR A 291       9.941  62.347  35.264  1.00267.87           C
ATOM   2007  O   TYR A 291       9.691  62.744  34.128  1.00267.87           O
ATOM   2008  N   VAL A 292      11.191  62.356  35.763  1.00138.65           N
ATOM   2009  CA  VAL A 292      12.282  62.815  34.953  1.00138.65           C
ATOM   2010  CB  VAL A 292      13.578  62.949  35.697  1.00138.65           C
ATOM   2011  CG1 VAL A 292      14.010  61.553  36.178  1.00138.65           C
ATOM   2012  CG2 VAL A 292      14.603  63.633  34.777  1.00138.65           C
ATOM   2013  C   VAL A 292      12.482  61.810  33.866  1.00138.65           C
ATOM   2014  O   VAL A 292      12.182  60.631  34.033  1.00138.65           O
ATOM   2015  N   TYR A 293      12.977  62.252  32.696  1.00255.89           N
ATOM   2016  CA  TYR A 293      13.129  61.302  31.636  1.00255.89           C
ATOM   2017  CB  TYR A 293      12.441  61.758  30.338  1.00255.89           C
ATOM   2018  CG  TYR A 293      12.579  60.682  29.320  1.00255.89           C
ATOM   2019  CD1 TYR A 293      11.680  59.642  29.285  1.00255.89           C
ATOM   2020  CD2 TYR A 293      13.608  60.707  28.409  1.00255.89           C
ATOM   2021  CE1 TYR A 293      11.799  58.643  28.348  1.00255.89           C
ATOM   2022  CE2 TYR A 293      13.731  59.712  27.469  1.00255.89           C
ATOM   2023  CZ  TYR A 293      12.826  58.679  27.437  1.00255.89           C
ATOM   2024  OH  TYR A 293      12.953  57.657  26.473  1.00255.89           O
ATOM   2025  C   TYR A 293      14.593  61.124  31.388  1.00255.89           C
ATOM   2026  O   TYR A 293      15.324  62.088  31.166  1.00255.89           O
ATOM   2027  N   GLU A 294      15.054  59.858  31.441  1.00276.62           N
ATOM   2028  CA  GLU A 294      16.443  59.547  31.282  1.00276.62           C
ATOM   2029  CB  GLU A 294      16.794  58.136  31.785  1.00276.62           C
ATOM   2030  CG  GLU A 294      18.253  57.954  32.206  1.00276.62           C
ATOM   2031  CD  GLU A 294      18.347  58.410  33.656  1.00276.62           C
ATOM   2032  OE1 GLU A 294      17.297  58.844  34.201  1.00276.62           O
ATOM   2033  OE2 GLU A 294      19.461  58.330  34.240  1.00276.62           O
ATOM   2034  C   GLU A 294      16.771  59.600  29.823  1.00276.62           C
ATOM   2035  O   GLU A 294      15.960  59.210  28.986  1.00276.62           O
ATOM   2036  N   ILE A 295      17.974  60.103  29.479  1.00173.90           N
ATOM   2037  CA  ILE A 295      18.382  60.160  28.104  1.00173.90           C
ATOM   2038  CB  ILE A 295      18.378  61.565  27.557  1.00173.90           C
ATOM   2039  CG2 ILE A 295      19.595  62.288  28.156  1.00173.90           C
ATOM   2040  CG1 ILE A 295      18.325  61.607  26.015  1.00173.90           C
ATOM   2041  CD1 ILE A 295      19.576  61.107  25.296  1.00173.90           C
ATOM   2042  C   ILE A 295      19.786  59.643  28.080  1.00173.90           C
ATOM   2043  O   ILE A 295      20.535  59.853  29.033  1.00173.90           O
ATOM   2044  N   LEU A 296      20.182  58.946  26.994  1.00210.61           N
ATOM   2045  CA  LEU A 296      21.511  58.409  26.929  1.00210.61           C
ATOM   2046  CB  LEU A 296      22.605  59.492  26.941  1.00210.61           C
ATOM   2047  CG  LEU A 296      22.526  60.443  25.730  1.00210.61           C
ATOM   2048  CD1 LEU A 296      23.694  61.442  25.723  1.00210.61           C
ATOM   2049  CD2 LEU A 296      22.396  59.667  24.409  1.00210.61           C
ATOM   2050  C   LEU A 296      21.661  57.529  28.120  1.00210.61           C
ATOM   2051  O   LEU A 296      22.701  57.490  28.777  1.00210.61           O
ATOM   2052  N   VAL A 297      20.571  56.798  28.406  1.00 75.53           N
ATOM   2053  CA  VAL A 297      20.441  55.893  29.506  1.00 75.53           C
ATOM   2054  CB  VAL A 297      19.091  55.241  29.552  1.00 75.53           C
ATOM   2055  CG1 VAL A 297      19.095  54.186  30.667  1.00 75.53           C
ATOM   2056  CG2 VAL A 297      18.014  56.325  29.711  1.00 75.53           C
ATOM   2057  C   VAL A 297      21.418  54.779  29.340  1.00 75.53           C
ATOM   2058  O   VAL A 297      21.967  54.278  30.315  1.00 75.53           O
ATOM   2059  N   TRP A 298      21.670  54.344  28.099  1.00174.62           N
ATOM   2060  CA  TRP A 298      22.516  53.202  27.910  1.00174.62           C
ATOM   2061  CB  TRP A 298      22.815  52.912  26.426  1.00174.62           C
ATOM   2062  CG  TRP A 298      21.697  52.365  25.569  1.00174.62           C
ATOM   2063  CD2 TRP A 298      21.640  51.001  25.122  1.00174.62           C
ATOM   2064  CD1 TRP A 298      20.623  52.998  25.015  1.00174.62           C
ATOM   2065  NE1 TRP A 298      19.900  52.113  24.250  1.00174.62           N
ATOM   2066  CE2 TRP A 298      20.516  50.880  24.307  1.00174.62           C
ATOM   2067  CE3 TRP A 298      22.463  49.938  25.365  1.00174.62           C
ATOM   2068  CZ2 TRP A 298      20.196  49.689  23.719  1.00174.62           C
ATOM   2069  CZ3 TRP A 298      22.134  48.737  24.778  1.00174.62           C
ATOM   2070  CH2 TRP A 298      21.021  48.615  23.971  1.00174.62           C
ATOM   2071  C   TRP A 298      23.866  53.457  28.497  1.00174.62           C
ATOM   2072  O   TRP A 298      24.410  52.618  29.212  1.00174.62           O
ATOM   2073  N   CYS A 299      24.433  54.639  28.210  1.00 39.36           N
ATOM   2074  CA  CYS A 299      25.789  54.946  28.561  1.00 39.36           C
ATOM   2075  CB  CYS A 299      26.226  56.324  28.039  1.00 39.36           C
ATOM   2076  SG  CYS A 299      26.258  56.377  26.223  1.00 39.36           S
ATOM   2077  C   CYS A 299      26.013  54.933  30.043  1.00 39.36           C
ATOM   2078  O   CYS A 299      27.041  54.451  30.511  1.00 39.36           O
ATOM   2079  N   VAL A 300      25.057  55.462  30.820  1.00 58.51           N
ATOM   2080  CA  VAL A 300      25.204  55.622  32.240  1.00 58.51           C
ATOM   2081  CB  VAL A 300      24.005  56.342  32.782  1.00 58.51           C
ATOM   2082  CG1 VAL A 300      23.940  57.738  32.141  1.00 58.51           C
ATOM   2083  CG2 VAL A 300      22.751  55.473  32.641  1.00 58.51           C
ATOM   2084  C   VAL A 300      25.365  54.287  32.912  1.00 58.51           C
ATOM   2085  O   VAL A 300      26.198  54.109  33.801  1.00 58.51           O
ATOM   2086  N   TYR A 301      24.565  53.304  32.482  1.00134.94           N
ATOM   2087  CA  TYR A 301      24.568  51.984  33.030  1.00134.94           C
ATOM   2088  CB  TYR A 301      23.359  51.153  32.576  1.00134.94           C
ATOM   2089  CG  TYR A 301      22.210  51.844  33.234  1.00134.94           C
ATOM   2090  CD1 TYR A 301      21.883  51.561  34.539  1.00134.94           C
ATOM   2091  CD2 TYR A 301      21.483  52.803  32.570  1.00134.94           C
ATOM   2092  CE1 TYR A 301      20.835  52.205  35.158  1.00134.94           C
ATOM   2093  CE2 TYR A 301      20.435  53.450  33.182  1.00134.94           C
ATOM   2094  CZ  TYR A 301      20.105  53.151  34.480  1.00134.94           C
ATOM   2095  OH  TYR A 301      19.031  53.813  35.113  1.00134.94           O
ATOM   2096  C   TYR A 301      25.863  51.299  32.713  1.00134.94           C
ATOM   2097  O   TYR A 301      26.295  50.403  33.435  1.00134.94           O
ATOM   2098  N   TYR A 302      26.519  51.718  31.617  1.00166.57           N
ATOM   2099  CA  TYR A 302      27.697  51.087  31.096  1.00166.57           C
ATOM   2100  CB  TYR A 302      28.289  51.819  29.878  1.00166.57           C
ATOM   2101  CG  TYR A 302      29.328  50.925  29.287  1.00166.57           C
ATOM   2102  CD1 TYR A 302      28.941  49.857  28.510  1.00166.57           C
ATOM   2103  CD2 TYR A 302      30.673  51.142  29.488  1.00166.57           C
ATOM   2104  CE1 TYR A 302      29.872  49.016  27.948  1.00166.57           C
ATOM   2105  CE2 TYR A 302      31.611  50.303  28.928  1.00166.57           C
ATOM   2106  CZ  TYR A 302      31.211  49.236  28.157  1.00166.57           C
ATOM   2107  OH  TYR A 302      32.167  48.372  27.579  1.00166.57           O
ATOM   2108  C   TYR A 302      28.770  51.011  32.141  1.00166.57           C
ATOM   2109  O   TYR A 302      29.485  50.013  32.193  1.00166.57           O
ATOM   2110  N   ASN A 303      28.951  52.038  33.002  1.00157.80           N
ATOM   2111  CA  ASN A 303      30.034  51.900  33.939  1.00157.80           C
ATOM   2112  CB  ASN A 303      30.628  53.224  34.459  1.00157.80           C
ATOM   2113  CG  ASN A 303      31.891  53.575  33.676  1.00157.80           C
ATOM   2114  OD1 ASN A 303      32.903  52.897  33.844  1.00157.80           O
ATOM   2115  ND2 ASN A 303      31.868  54.651  32.848  1.00157.80           N
ATOM   2116  C   ASN A 303      29.695  50.955  35.059  1.00157.80           C
ATOM   2117  O   ASN A 303      30.184  51.082  36.181  1.00157.80           O
ATOM   2118  N   SER A 304      28.810  49.983  34.763  1.00102.71           N
ATOM   2119  CA  SER A 304      28.493  48.852  35.585  1.00102.71           C
ATOM   2120  CB  SER A 304      27.149  48.233  35.167  1.00102.71           C
ATOM   2121  OG  SER A 304      27.017  46.919  35.683  1.00102.71           O
ATOM   2122  C   SER A 304      29.546  47.797  35.373  1.00102.71           C
ATOM   2123  O   SER A 304      29.922  47.051  36.276  1.00102.71           O
ATOM   2124  N   ALA A 305      29.911  47.614  34.093  1.00 98.13           N
ATOM   2125  CA  ALA A 305      30.911  46.702  33.607  1.00 98.13           C
ATOM   2126  CB  ALA A 305      30.728  46.365  32.118  1.00 98.13           C
ATOM   2127  C   ALA A 305      32.322  47.192  33.772  1.00 98.13           C
ATOM   2128  O   ALA A 305      33.240  46.390  33.897  1.00 98.13           O
ATOM   2129  N   MET A 306      32.550  48.515  33.659  1.00164.18           N
ATOM   2130  CA  MET A 306      33.880  49.070  33.568  1.00164.18           C
ATOM   2131  CB  MET A 306      33.930  50.497  33.005  1.00164.18           C
ATOM   2132  CG  MET A 306      33.671  50.529  31.499  1.00164.18           C
ATOM   2133  SD  MET A 306      34.790  49.458  30.542  1.00164.18           S
ATOM   2134  CE  MET A 306      36.312  50.365  30.941  1.00164.18           C
ATOM   2135  C   MET A 306      34.735  49.037  34.801  1.00164.18           C
ATOM   2136  O   MET A 306      35.957  48.942  34.682  1.00164.18           O
ATOM   2137  N   ASN A 307      34.168  49.190  36.010  1.00 80.32           N
ATOM   2138  CA  ASN A 307      35.047  49.243  37.142  1.00 80.32           C
ATOM   2139  CB  ASN A 307      34.308  49.594  38.453  1.00 80.32           C
ATOM   2140  CG  ASN A 307      33.624  50.948  38.283  1.00 80.32           C
ATOM   2141  OD1 ASN A 307      34.201  51.901  37.761  1.00 80.32           O
ATOM   2142  ND2 ASN A 307      32.343  51.033  38.733  1.00 80.32           N
ATOM   2143  C   ASN A 307      35.749  47.929  37.298  1.00 80.32           C
ATOM   2144  O   ASN A 307      36.973  47.913  37.403  1.00 80.32           O
ATOM   2145  N   PRO A 308      35.043  46.825  37.275  1.00186.83           N
ATOM   2146  CA  PRO A 308      35.657  45.536  37.417  1.00186.83           C
ATOM   2147  CD  PRO A 308      33.621  46.791  37.586  1.00186.83           C
ATOM   2148  CB  PRO A 308      34.510  44.537  37.557  1.00186.83           C
ATOM   2149  CG  PRO A 308      33.353  45.378  38.122  1.00186.83           C
ATOM   2150  C   PRO A 308      36.549  45.239  36.256  1.00186.83           C
ATOM   2151  O   PRO A 308      37.371  44.339  36.387  1.00186.83           O
ATOM   2152  N   LEU A 309      36.351  45.891  35.091  1.00 69.88           N
ATOM   2153  CA  LEU A 309      37.187  45.624  33.948  1.00 69.88           C
ATOM   2154  CB  LEU A 309      36.638  46.235  32.649  1.00 69.88           C
ATOM   2155  CG  LEU A 309      37.530  45.944  31.426  1.00 69.88           C
ATOM   2156  CD1 LEU A 309      37.595  44.435  31.132  1.00 69.88           C
ATOM   2157  CD2 LEU A 309      37.101  46.771  30.204  1.00 69.88           C
ATOM   2158  C   LEU A 309      38.570  46.173  34.140  1.00 69.88           C
ATOM   2159  O   LEU A 309      39.560  45.457  34.009  1.00 69.88           O
ATOM   2160  N   ILE A 310      38.654  47.480  34.451  1.00180.27           N
ATOM   2161  CA  ILE A 310      39.869  48.206  34.687  1.00180.27           C
ATOM   2162  CB  ILE A 310      39.667  49.687  34.729  1.00180.27           C
ATOM   2163  CG2 ILE A 310      38.608  49.973  35.798  1.00180.27           C
ATOM   2164  CG1 ILE A 310      41.016  50.408  34.894  1.00180.27           C
ATOM   2165  CD1 ILE A 310      41.945  50.222  33.692  1.00180.27           C
ATOM   2166  C   ILE A 310      40.425  47.720  35.978  1.00180.27           C
ATOM   2167  O   ILE A 310      41.623  47.806  36.247  1.00180.27           O
ATOM   2168  N   TYR A 311      39.492  47.254  36.822  1.00351.47           N
ATOM   2169  CA  TYR A 311      39.650  46.755  38.151  1.00351.47           C
ATOM   2170  CB  TYR A 311      38.430  45.868  38.444  1.00351.47           C
ATOM   2171  CG  TYR A 311      38.222  45.334  39.813  1.00351.47           C
ATOM   2172  CD1 TYR A 311      38.864  44.191  40.214  1.00351.47           C
ATOM   2173  CD2 TYR A 311      37.344  45.952  40.676  1.00351.47           C
ATOM   2174  CE1 TYR A 311      38.646  43.691  41.471  1.00351.47           C
ATOM   2175  CE2 TYR A 311      37.122  45.451  41.937  1.00351.47           C
ATOM   2176  CZ  TYR A 311      37.781  44.314  42.335  1.00351.47           C
ATOM   2177  OH  TYR A 311      37.574  43.780  43.624  1.00351.47           O
ATOM   2178  C   TYR A 311      40.783  45.846  38.166  1.00351.47           C
ATOM   2179  O   TYR A 311      40.622  44.635  38.049  1.00351.47           O
ATOM   2180  N   ALA A 312      41.927  46.437  38.498  1.00224.79           N
ATOM   2181  CA  ALA A 312      43.180  45.785  38.574  1.00224.79           C
ATOM   2182  CB  ALA A 312      43.285  45.141  39.944  1.00224.79           C
ATOM   2183  C   ALA A 312      43.309  44.649  37.614  1.00224.79           C
ATOM   2184  O   ALA A 312      44.025  43.699  37.922  1.00224.79           O
ATOM   2185  N   PHE A 313      42.644  44.647  36.440  1.00125.09           N
ATOM   2186  CA  PHE A 313      43.045  43.519  35.681  1.00125.09           C
ATOM   2187  CB  PHE A 313      42.136  43.170  34.492  1.00125.09           C
ATOM   2188  CG  PHE A 313      41.043  42.333  35.064  1.00125.09           C
ATOM   2189  CD1 PHE A 313      39.900  42.890  35.588  1.00125.09           C
ATOM   2190  CD2 PHE A 313      41.184  40.963  35.086  1.00125.09           C
ATOM   2191  CE1 PHE A 313      38.913  42.087  36.114  1.00125.09           C
ATOM   2192  CE2 PHE A 313      40.202  40.158  35.610  1.00125.09           C
ATOM   2193  CZ  PHE A 313      39.061  40.722  36.126  1.00125.09           C
ATOM   2194  C   PHE A 313      44.419  43.838  35.223  1.00125.09           C
ATOM   2195  O   PHE A 313      45.389  43.193  35.616  1.00125.09           O
ATOM   2196  N   PHE A 314      44.522  44.900  34.404  1.00129.35           N
ATOM   2197  CA  PHE A 314      45.793  45.388  33.976  1.00129.35           C
ATOM   2198  CB  PHE A 314      45.708  46.226  32.687  1.00129.35           C
ATOM   2199  CG  PHE A 314      45.424  45.308  31.544  1.00129.35           C
ATOM   2200  CD1 PHE A 314      44.146  44.864  31.292  1.00129.35           C
ATOM   2201  CD2 PHE A 314      46.443  44.899  30.714  1.00129.35           C
ATOM   2202  CE1 PHE A 314      43.892  44.020  30.235  1.00129.35           C
ATOM   2203  CE2 PHE A 314      46.195  44.056  29.656  1.00129.35           C
ATOM   2204  CZ  PHE A 314      44.917  43.614  29.415  1.00129.35           C
ATOM   2205  C   PHE A 314      46.424  46.249  35.030  1.00129.35           C
ATOM   2206  O   PHE A 314      47.598  46.102  35.360  1.00129.35           O
ATOM   2207  N   TYR A 315      45.642  47.206  35.567  1.00137.55           N
ATOM   2208  CA  TYR A 315      46.203  48.203  36.436  1.00137.55           C
ATOM   2209  CB  TYR A 315      45.389  49.507  36.473  1.00137.55           C
ATOM   2210  CG  TYR A 315      45.695  50.178  35.176  1.00137.55           C
ATOM   2211  CD1 TYR A 315      45.057  49.805  34.015  1.00137.55           C
ATOM   2212  CD2 TYR A 315      46.639  51.179  35.120  1.00137.55           C
ATOM   2213  CE1 TYR A 315      45.351  50.425  32.823  1.00137.55           C
ATOM   2214  CE2 TYR A 315      46.938  51.801  33.931  1.00137.55           C
ATOM   2215  CZ  TYR A 315      46.293  51.424  32.779  1.00137.55           C
ATOM   2216  OH  TYR A 315      46.598  52.061  31.557  1.00137.55           O
ATOM   2217  C   TYR A 315      46.562  47.784  37.828  1.00137.55           C
ATOM   2218  O   TYR A 315      47.671  48.056  38.283  1.00137.55           O
ATOM   2219  N   GLN A 316      45.669  47.090  38.551  1.00 87.56           N
ATOM   2220  CA  GLN A 316      45.986  46.828  39.928  1.00 87.56           C
ATOM   2221  CB  GLN A 316      44.925  47.377  40.897  1.00 87.56           C
ATOM   2222  CG  GLN A 316      44.881  48.905  40.888  1.00 87.56           C
ATOM   2223  CD  GLN A 316      43.521  49.352  41.397  1.00 87.56           C
ATOM   2224  OE1 GLN A 316      42.501  48.828  40.953  1.00 87.56           O
ATOM   2225  NE2 GLN A 316      43.499  50.342  42.329  1.00 87.56           N
ATOM   2226  C   GLN A 316      46.178  45.349  40.126  1.00 87.56           C
ATOM   2227  O   GLN A 316      46.035  44.558  39.198  1.00 87.56           O
ATOM   2228  N   TRP A 317      46.522  44.950  41.364  1.00140.06           N
ATOM   2229  CA  TRP A 317      46.780  43.599  41.778  1.00140.06           C
ATOM   2230  CB  TRP A 317      47.549  43.479  43.109  1.00140.06           C
ATOM   2231  CG  TRP A 317      49.022  43.815  42.982  1.00140.06           C
ATOM   2232  CD2 TRP A 317      49.991  42.931  42.392  1.00140.06           C
ATOM   2233  CD1 TRP A 317      49.703  44.939  43.350  1.00140.06           C
ATOM   2234  NE1 TRP A 317      51.035  44.810  43.029  1.00140.06           N
ATOM   2235  CE2 TRP A 317      51.225  43.579  42.437  1.00140.06           C
ATOM   2236  CE3 TRP A 317      49.861  41.683  41.852  1.00140.06           C
ATOM   2237  CZ2 TRP A 317      52.353  42.985  41.943  1.00140.06           C
ATOM   2238  CZ3 TRP A 317      51.000  41.086  41.358  1.00140.06           C
ATOM   2239  CH2 TRP A 317      52.222  41.724  41.403  1.00140.06           C
ATOM   2240  C   TRP A 317      45.531  42.772  41.834  1.00140.06           C
ATOM   2241  O   TRP A 317      45.595  41.545  41.801  1.00140.06           O
ATOM   2242  N   PHE A 318      44.356  43.417  41.900  1.00179.68           N
ATOM   2243  CA  PHE A 318      43.112  42.740  42.105  1.00179.68           C
ATOM   2244  CB  PHE A 318      41.900  43.675  42.071  1.00179.68           C
ATOM   2245  CG  PHE A 318      41.013  43.168  43.140  1.00179.68           C
ATOM   2246  CD1 PHE A 318      40.418  41.939  43.034  1.00179.68           C
ATOM   2247  CD2 PHE A 318      40.835  43.913  44.284  1.00179.68           C
ATOM   2248  CE1 PHE A 318      39.616  41.493  44.049  1.00179.68           C
ATOM   2249  CE2 PHE A 318      40.030  43.465  45.301  1.00179.68           C
ATOM   2250  CZ  PHE A 318      39.412  42.247  45.179  1.00179.68           C
ATOM   2251  C   PHE A 318      42.970  41.732  41.012  1.00179.68           C
ATOM   2252  O   PHE A 318      42.316  40.712  41.210  1.00179.68           O
ATOM   2253  N   GLY A 319      43.595  41.973  39.840  1.00 55.53           N
ATOM   2254  CA  GLY A 319      43.427  41.108  38.701  1.00 55.53           C
ATOM   2255  C   GLY A 319      43.700  39.685  39.097  1.00 55.53           C
ATOM   2256  O   GLY A 319      42.940  38.789  38.733  1.00 55.53           O
ATOM   2257  N   LYS A 320      44.791  39.425  39.839  1.00155.47           N
ATOM   2258  CA  LYS A 320      45.051  38.090  40.298  1.00155.47           C
ATOM   2259  CB  LYS A 320      46.438  37.955  40.949  1.00155.47           C
ATOM   2260  CG  LYS A 320      47.591  38.294  40.002  1.00155.47           C
ATOM   2261  CD  LYS A 320      47.670  37.394  38.768  1.00155.47           C
ATOM   2262  CE  LYS A 320      48.369  36.060  39.032  1.00155.47           C
ATOM   2263  NZ  LYS A 320      49.771  36.301  39.442  1.00155.47           N
ATOM   2264  C   LYS A 320      44.037  37.752  41.348  1.00155.47           C
ATOM   2265  O   LYS A 320      43.497  36.646  41.382  1.00155.47           O
ATOM   2266  N   ALA A 321      43.708  38.737  42.208  1.00 69.25           N
ATOM   2267  CA  ALA A 321      42.894  38.463  43.355  1.00 69.25           C
ATOM   2268  CB  ALA A 321      42.589  39.726  44.178  1.00 69.25           C
ATOM   2269  C   ALA A 321      41.580  37.862  42.957  1.00 69.25           C
ATOM   2270  O   ALA A 321      41.150  36.898  43.589  1.00 69.25           O
ATOM   2271  N   ILE A 322      40.851  38.455  41.988  1.00151.12           N
ATOM   2272  CA  ILE A 322      39.618  37.841  41.557  1.00151.12           C
ATOM   2273  CB  ILE A 322      38.539  38.755  41.030  1.00151.12           C
ATOM   2274  CG2 ILE A 322      38.198  39.762  42.136  1.00151.12           C
ATOM   2275  CG1 ILE A 322      38.895  39.395  39.678  1.00151.12           C
ATOM   2276  CD1 ILE A 322      40.057  40.376  39.712  1.00151.12           C
ATOM   2277  C   ILE A 322      39.794  36.810  40.493  1.00151.12           C
ATOM   2278  O   ILE A 322      39.117  35.786  40.495  1.00151.12           O
ATOM   2279  N   LYS A 323      40.672  37.089  39.512  1.00 56.30           N
ATOM   2280  CA  LYS A 323      40.739  36.253  38.343  1.00 56.30           C
ATOM   2281  CB  LYS A 323      41.727  36.782  37.288  1.00 56.30           C
ATOM   2282  CG  LYS A 323      41.585  36.091  35.930  1.00 56.30           C
ATOM   2283  CD  LYS A 323      42.274  36.837  34.786  1.00 56.30           C
ATOM   2284  CE  LYS A 323      42.128  36.141  33.430  1.00 56.30           C
ATOM   2285  NZ  LYS A 323      42.805  36.932  32.379  1.00 56.30           N
ATOM   2286  C   LYS A 323      41.149  34.866  38.707  1.00 56.30           C
ATOM   2287  O   LYS A 323      40.579  33.892  38.218  1.00 56.30           O
ATOM   2288  N   LEU A 324      42.165  34.755  39.576  1.00 64.90           N
ATOM   2289  CA  LEU A 324      42.704  33.500  40.012  1.00 64.90           C
ATOM   2290  CB  LEU A 324      43.999  33.686  40.820  1.00 64.90           C
ATOM   2291  CG  LEU A 324      45.116  34.383  40.020  1.00 64.90           C
ATOM   2292  CD1 LEU A 324      46.392  34.547  40.861  1.00 64.90           C
ATOM   2293  CD2 LEU A 324      45.371  33.675  38.679  1.00 64.90           C
ATOM   2294  C   LEU A 324      41.717  32.785  40.885  1.00 64.90           C
ATOM   2295  O   LEU A 324      41.695  31.556  40.905  1.00 64.90           O
ATOM   2296  N   ILE A 325      40.867  33.529  41.628  1.00192.29           N
ATOM   2297  CA  ILE A 325      40.028  32.908  42.615  1.00192.29           C
ATOM   2298  CB  ILE A 325      39.153  33.871  43.390  1.00192.29           C
ATOM   2299  CG2 ILE A 325      37.979  34.329  42.511  1.00192.29           C
ATOM   2300  CG1 ILE A 325      38.683  33.234  44.711  1.00192.29           C
ATOM   2301  CD1 ILE A 325      37.781  32.011  44.546  1.00192.29           C
ATOM   2302  C   ILE A 325      39.183  31.865  41.961  1.00192.29           C
ATOM   2303  O   ILE A 325      39.081  30.755  42.478  1.00192.29           O
ATOM   2304  N   VAL A 326      38.550  32.156  40.811  1.00135.54           N
ATOM   2305  CA  VAL A 326      37.899  31.049  40.189  1.00135.54           C
ATOM   2306  CB  VAL A 326      37.027  31.423  39.028  1.00135.54           C
ATOM   2307  CG1 VAL A 326      35.847  32.256  39.556  1.00135.54           C
ATOM   2308  CG2 VAL A 326      37.884  32.170  37.997  1.00135.54           C
ATOM   2309  C   VAL A 326      39.061  30.260  39.714  1.00135.54           C
ATOM   2310  O   VAL A 326      39.988  30.847  39.166  1.00135.54           O
ATOM   2311  N   SER A 327      39.042  28.927  39.910  1.00146.75           N
ATOM   2312  CA  SER A 327      40.208  28.112  39.696  1.00146.75           C
ATOM   2313  CB  SER A 327      39.906  26.604  39.732  1.00146.75           C
ATOM   2314  OG  SER A 327      41.097  25.864  39.512  1.00146.75           O
ATOM   2315  C   SER A 327      40.867  28.411  38.386  1.00146.75           C
ATOM   2316  O   SER A 327      40.447  27.943  37.328  1.00146.75           O
ATOM   2317  N   GLY A 328      41.933  29.239  38.462  1.00 63.96           N
ATOM   2318  CA  GLY A 328      42.760  29.568  37.338  1.00 63.96           C
ATOM   2319  C   GLY A 328      41.909  29.961  36.177  1.00 63.96           C
ATOM   2320  O   GLY A 328      41.790  29.205  35.215  1.00 63.96           O
ATOM   2321  N   LYS A 329      41.275  31.145  36.223  1.00184.50           N
ATOM   2322  CA  LYS A 329      40.422  31.473  35.120  1.00184.50           C
ATOM   2323  CB  LYS A 329      39.368  32.532  35.482  1.00184.50           C
ATOM   2324  CG  LYS A 329      38.370  32.839  34.365  1.00184.50           C
ATOM   2325  CD  LYS A 329      37.150  33.626  34.848  1.00184.50           C
ATOM   2326  CE  LYS A 329      36.200  34.042  33.724  1.00184.50           C
ATOM   2327  NZ  LYS A 329      36.811  35.124  32.920  1.00184.50           N
ATOM   2328  C   LYS A 329      41.236  32.039  34.000  1.00184.50           C
ATOM   2329  O   LYS A 329      40.963  33.138  33.520  1.00184.50           O
ATOM   2330  N   VAL A 330      42.247  31.303  33.507  1.00298.49           N
ATOM   2331  CA  VAL A 330      42.947  31.899  32.413  1.00298.49           C
ATOM   2332  CB  VAL A 330      43.610  33.196  32.784  1.00298.49           C
ATOM   2333  CG1 VAL A 330      44.753  32.892  33.766  1.00298.49           C
ATOM   2334  CG2 VAL A 330      44.050  33.931  31.506  1.00298.49           C
ATOM   2335  C   VAL A 330      44.008  30.968  31.939  1.00298.49           C
ATOM   2336  O   VAL A 330      44.360  29.994  32.602  1.00298.49           O
ATOM   2337  N   LEU A 331      44.521  31.258  30.734  1.00115.01           N
ATOM   2338  CA  LEU A 331      45.611  30.534  30.166  1.00115.01           C
ATOM   2339  CB  LEU A 331      45.898  30.987  28.717  1.00115.01           C
ATOM   2340  CG  LEU A 331      46.960  30.181  27.934  1.00115.01           C
ATOM   2341  CD1 LEU A 331      47.103  30.727  26.504  1.00115.01           C
ATOM   2342  CD2 LEU A 331      48.319  30.131  28.649  1.00115.01           C
ATOM   2343  C   LEU A 331      46.772  30.860  31.048  1.00115.01           C
ATOM   2344  O   LEU A 331      47.641  30.030  31.300  1.00115.01           O
ATOM   2345  N   ARG A 332      46.779  32.091  31.591  1.00141.60           N
ATOM   2346  CA  ARG A 332      47.895  32.535  32.369  1.00141.60           C
ATOM   2347  CB  ARG A 332      47.696  33.943  32.957  1.00141.60           C
ATOM   2348  CG  ARG A 332      47.569  35.036  31.894  1.00141.60           C
ATOM   2349  CD  ARG A 332      47.649  36.457  32.456  1.00141.60           C
ATOM   2350  NE  ARG A 332      46.525  36.634  33.418  1.00141.60           N
ATOM   2351  CZ  ARG A 332      46.688  36.290  34.729  1.00141.60           C
ATOM   2352  NH1 ARG A 332      47.878  35.776  35.157  1.00141.60           N
ATOM   2353  NH2 ARG A 332      45.663  36.466  35.613  1.00141.60           N
ATOM   2354  C   ARG A 332      48.094  31.595  33.510  1.00141.60           C
ATOM   2355  O   ARG A 332      49.226  31.238  33.832  1.00141.60           O
ATOM   2356  N   THR A 333      47.003  31.150  34.154  1.00227.51           N
ATOM   2357  CA  THR A 333      47.181  30.291  35.285  1.00227.51           C
ATOM   2358  CB  THR A 333      45.938  30.136  36.113  1.00227.51           C
ATOM   2359  OG1 THR A 333      46.209  29.351  37.264  1.00227.51           O
ATOM   2360  CG2 THR A 333      44.845  29.477  35.255  1.00227.51           C
ATOM   2361  C   THR A 333      47.609  28.928  34.837  1.00227.51           C
ATOM   2362  O   THR A 333      46.976  28.304  33.986  1.00227.51           O
ATOM   2363  N   ASP A 334      48.741  28.460  35.401  1.00 71.49           N
ATOM   2364  CA  ASP A 334      49.261  27.138  35.193  1.00 71.49           C
ATOM   2365  CB  ASP A 334      48.492  26.049  35.960  1.00 71.49           C
ATOM   2366  CG  ASP A 334      48.834  26.182  37.438  1.00 71.49           C
ATOM   2367  OD1 ASP A 334      49.848  26.861  37.752  1.00 71.49           O
ATOM   2368  OD2 ASP A 334      48.086  25.607  38.274  1.00 71.49           O
ATOM   2369  C   ASP A 334      49.251  26.794  33.744  1.00 71.49           C
ATOM   2370  O   ASP A 334      48.876  25.684  33.371  1.00 71.49           O
ATOM   2371  N   SER A 335      49.666  27.732  32.878  1.00 24.27           N
ATOM   2372  CA  SER A 335      49.714  27.386  31.492  1.00 24.27           C
ATOM   2373  CB  SER A 335      48.350  27.439  30.784  1.00 24.27           C
ATOM   2374  OG  SER A 335      47.466  26.482  31.349  1.00 24.27           O
ATOM   2375  C   SER A 335      50.631  28.390  30.812  1.00 24.27           C
ATOM   2376  O   SER A 335      51.677  27.954  30.262  1.00 24.27           O
ATOM   2377  OXT SER A 335      50.301  29.606  30.835  1.00 24.27           O
TER    2378      SER A 335
END
