# Supplementary material for: Proteome-wide prediction of targets for aspirin: new insight into the molecular mechanism of aspirin
Source: PeerJ. 2016 Mar 10;4:e1791. doi: 10.7717/peerj.1791 (PMC4793309; doi:10.7717/peerj.1791)
Supplement: File S1 — The raw data contains all strucures of the identified 79 proteins. The Protocols show how to prepare protein strucure and run CDOCKER. [file peerj-04-1791-s004.zip › 79_protein_strucures/Q15722.pdb]

ATOM      1  N   MET A   1      49.207  59.668  42.628
ATOM      2  CA  MET A   1      48.472  60.907  42.375
ATOM      3  HA  MET A   1      48.229  60.951  41.314
ATOM      4  CB  MET A   1      47.161  60.913  43.183
ATOM      5  HB1 MET A   1      46.688  61.889  43.073
ATOM      6  HB2 MET A   1      47.388  60.763  44.240
ATOM      7  CG  MET A   1      46.161  59.846  42.730
ATOM      8  HG1 MET A   1      46.625  58.865  42.842
ATOM      9  HG2 MET A   1      45.937  59.993  41.673
ATOM     10  SD  MET A   1      44.599  59.837  43.660
ATOM     11  CE  MET A   1      43.874  61.425  43.167
ATOM     12  HE1 MET A   1      42.872  61.510  43.588
ATOM     13  HE2 MET A   1      44.483  62.248  43.540
ATOM     14  HE3 MET A   1      43.812  61.480  42.080
ATOM     15  C   MET A   1      49.279  62.154  42.734
ATOM     16  O   MET A   1      50.170  62.105  43.592
ATOM     17  N   ASN A   2      48.878  63.283  42.126
ATOM     18  H   ASN A   2      48.101  63.193  41.484
ATOM     19  CA  ASN A   2      49.334  64.663  42.354
ATOM     20  HA  ASN A   2      49.380  65.186  41.398
ATOM     21  CB  ASN A   2      48.326  65.403  43.275
ATOM     22  HB1 ASN A   2      48.759  66.360  43.564
ATOM     23  HB2 ASN A   2      48.175  64.827  44.187
ATOM     24  CG  ASN A   2      46.962  65.689  42.681
ATOM     25  OD1 ASN A   2      46.580  65.139  41.665
ATOM     26  ND2 ASN A   2      46.180  66.547  43.303
ATOM     27 1HD2 ASN A   2      46.472  67.048  44.133
ATOM     28 2HD2 ASN A   2      45.267  66.683  42.907
ATOM     29  C   ASN A   2      50.721  64.770  43.042
ATOM     30  O   ASN A   2      50.849  64.681  44.276
ATOM     31  N   THR A   3      51.779  64.988  42.260
ATOM     32  H   THR A   3      51.678  64.950  41.256
ATOM     33  CA  THR A   3      53.091  65.370  42.800
ATOM     34  HA  THR A   3      53.503  64.513  43.329
ATOM     35  CB  THR A   3      54.054  65.729  41.657
ATOM     36  HB  THR A   3      53.686  66.611  41.133
ATOM     37  CG2 THR A   3      55.487  65.978  42.127
ATOM     38 1HG2 THR A   3      56.131  66.146  41.263
ATOM     39 2HG2 THR A   3      55.531  66.867  42.753
ATOM     40 3HG2 THR A   3      55.856  65.117  42.684
ATOM     41  OG1 THR A   3      54.106  64.651  40.753
ATOM     42  HG1 THR A   3      54.540  64.950  39.947
ATOM     43  C   THR A   3      52.982  66.542  43.787
ATOM     44  O   THR A   3      52.257  67.499  43.528
ATOM     45  N   THR A   4      53.694  66.504  44.922
ATOM     46  H   THR A   4      54.300  65.725  45.122
ATOM     47  CA  THR A   4      53.508  67.508  45.991
ATOM     48  HA  THR A   4      52.441  67.736  46.037
ATOM     49  CB  THR A   4      53.873  66.960  47.390
ATOM     50  HB  THR A   4      53.651  67.723  48.137
ATOM     51  CG2 THR A   4      53.073  65.698  47.729
ATOM     52 1HG2 THR A   4      52.017  65.871  47.531
ATOM     53 2HG2 THR A   4      53.420  64.862  47.123
ATOM     54 3HG2 THR A   4      53.205  65.460  48.787
ATOM     55  OG1 THR A   4      55.232  66.599  47.493
ATOM     56  HG1 THR A   4      55.460  66.627  48.438
ATOM     57  C   THR A   4      54.172  68.867  45.755
ATOM     58  O   THR A   4      53.910  69.817  46.490
ATOM     59  N   SER A   5      54.947  68.988  44.676
ATOM     60  H   SER A   5      55.189  68.149  44.175
ATOM     61  CA  SER A   5      55.347  70.260  44.066
ATOM     62  HA  SER A   5      55.170  71.063  44.782
ATOM     63  CB  SER A   5      56.854  70.242  43.787
ATOM     64  HB1 SER A   5      57.388  69.980  44.702
ATOM     65  HB2 SER A   5      57.176  71.235  43.468
ATOM     66  OG  SER A   5      57.161  69.301  42.777
ATOM     67  HG  SER A   5      56.820  69.683  41.955
ATOM     68  C   SER A   5      54.497  70.589  42.836
ATOM     69  O   SER A   5      55.030  71.107  41.857
ATOM     70  N   SER A   6      53.209  70.214  42.832
ATOM     71  H   SER A   6      52.843  69.704  43.624
ATOM     72  CA  SER A   6      52.353  70.393  41.655
ATOM     73  HA  SER A   6      52.721  71.267  41.114
ATOM     74  CB  SER A   6      52.491  69.203  40.697
ATOM     75  HB1 SER A   6      51.991  68.332  41.122
ATOM     76  HB2 SER A   6      53.547  68.970  40.553
ATOM     77  OG  SER A   6      51.918  69.497  39.436
ATOM     78  HG  SER A   6      51.257  70.196  39.550
ATOM     79  C   SER A   6      50.870  70.661  41.867
ATOM     80  O   SER A   6      50.273  71.388  41.078
ATOM     81  N   ALA A   7      50.276  70.083  42.899
ATOM     82  H   ALA A   7      50.808  69.436  43.468
ATOM     83  CA  ALA A   7      48.942  70.411  43.386
ATOM     84  HA  ALA A   7      48.738  71.473  43.237
ATOM     85  CB  ALA A   7      47.899  69.574  42.633
ATOM     86  HB1 ALA A   7      46.906  69.759  43.046
ATOM     87  HB2 ALA A   7      47.900  69.850  41.578
ATOM     88  HB3 ALA A   7      48.137  68.516  42.724
ATOM     89  C   ALA A   7      48.962  70.107  44.883
ATOM     90  O   ALA A   7      49.754  69.270  45.331
ATOM     91  N   ALA A   8      48.067  70.725  45.650
ATOM     92  H   ALA A   8      47.454  71.419  45.258
ATOM     93  CA  ALA A   8      47.760  70.205  46.969
ATOM     94  HA  ALA A   8      48.649  70.275  47.591
ATOM     95  CB  ALA A   8      46.656  71.068  47.593
ATOM     96  HB1 ALA A   8      46.432  70.708  48.597
ATOM     97  HB2 ALA A   8      46.989  72.105  47.658
ATOM     98  HB3 ALA A   8      45.750  71.016  46.987
ATOM     99  C   ALA A   8      47.317  68.728  46.831
ATOM    100  O   ALA A   8      46.628  68.376  45.859
ATOM    101  N   PRO A   9      47.661  67.861  47.797
ATOM    102  CD  PRO A   9      48.759  68.008  48.734
ATOM    103  HD1 PRO A   9      48.375  68.455  49.649
ATOM    104  HD2 PRO A   9      49.565  68.602  48.302
ATOM    105  CG  PRO A   9      49.292  66.606  49.035
ATOM    106  HG1 PRO A   9      49.015  66.311  50.047
ATOM    107  HG2 PRO A   9      50.373  66.560  48.921
ATOM    108  CB  PRO A   9      48.571  65.741  47.997
ATOM    109  HB1 PRO A   9      48.428  64.714  48.315
ATOM    110  HB2 PRO A   9      49.115  65.770  47.051
ATOM    111  CA  PRO A   9      47.244  66.482  47.847
ATOM    112  HA  PRO A   9      46.774  66.173  46.913
ATOM    113  C   PRO A   9      46.248  66.226  48.999
ATOM    114  O   PRO A   9      46.575  65.484  49.925
ATOM    115  N   PRO A  10      45.033  66.815  48.968
ATOM    116  CD  PRO A  10      44.483  67.659  47.916
ATOM    117  HD1 PRO A  10      44.706  67.259  46.928
ATOM    118  HD2 PRO A  10      44.872  68.671  48.023
ATOM    119  CG  PRO A  10      42.972  67.680  48.117
ATOM    120  HG1 PRO A  10      42.517  66.876  47.537
ATOM    121  HG2 PRO A  10      42.540  68.642  47.840
ATOM    122  CB  PRO A  10      42.804  67.393  49.603
ATOM    123  HB1 PRO A  10      41.872  66.860  49.777
ATOM    124  HB2 PRO A  10      42.832  68.326  50.168
ATOM    125  CA  PRO A  10      44.008  66.527  49.971
ATOM    126  HA  PRO A  10      44.364  66.807  50.964
ATOM    127  C   PRO A  10      43.628  65.043  50.004
ATOM    128  O   PRO A  10      43.351  64.476  51.060
ATOM    129  N   SER A  11      43.712  64.393  48.838
ATOM    130  H   SER A  11      43.886  64.961  48.021
ATOM    131  CA  SER A  11      43.582  62.955  48.572
ATOM    132  HA  SER A  11      42.611  62.629  48.944
ATOM    133  CB  SER A  11      43.621  62.741  47.049
ATOM    134  HB1 SER A  11      43.266  61.738  46.807
ATOM    135  HB2 SER A  11      44.651  62.841  46.701
ATOM    136  OG  SER A  11      42.828  63.710  46.381
ATOM    137  HG  SER A  11      41.905  63.558  46.611
ATOM    138  C   SER A  11      44.647  62.074  49.256
ATOM    139  O   SER A  11      45.086  61.081  48.676
ATOM    140  N   LEU A  12      45.088  62.425  50.465
ATOM    141  H   LEU A  12      44.700  63.274  50.860
ATOM    142  CA  LEU A  12      46.042  61.657  51.267
ATOM    143  HA  LEU A  12      46.035  60.620  50.931
ATOM    144  CB  LEU A  12      47.466  62.225  51.079
ATOM    145  HB1 LEU A  12      48.123  61.749  51.808
ATOM    146  HB2 LEU A  12      47.435  63.289  51.319
ATOM    147  CG  LEU A  12      48.114  62.057  49.694
ATOM    148  HG  LEU A  12      47.515  62.564  48.939
ATOM    149  CD1 LEU A  12      49.508  62.695  49.731
ATOM    150 1HD1 LEU A  12      49.411  63.724  50.072
ATOM    151 2HD1 LEU A  12      50.152  62.147  50.418
ATOM    152 3HD1 LEU A  12      49.940  62.697  48.734
ATOM    153  CD2 LEU A  12      48.339  60.600  49.273
ATOM    154 1HD2 LEU A  12      48.818  60.563  48.297
ATOM    155 2HD2 LEU A  12      48.953  60.083  50.009
ATOM    156 3HD2 LEU A  12      47.383  60.084  49.197
ATOM    157  C   LEU A  12      45.751  61.602  52.774
ATOM    158  O   LEU A  12      46.288  60.736  53.470
ATOM    159  N   GLY A  13      44.912  62.499  53.272
ATOM    160  H   GLY A  13      44.582  63.234  52.659
ATOM    161  CA  GLY A  13      44.547  62.637  54.673
ATOM    162  HA1 GLY A  13      45.445  62.678  55.291
ATOM    163  HA2 GLY A  13      43.919  61.801  54.980
ATOM    164  C   GLY A  13      43.799  63.955  54.803
ATOM    165  O   GLY A  13      44.250  64.963  54.264
ATOM    166  N   VAL A  14      42.611  63.913  55.416
ATOM    167  H   VAL A  14      42.311  63.046  55.824
ATOM    168  CA  VAL A  14      41.600  64.961  55.207
ATOM    169  HA  VAL A  14      41.361  64.951  54.141
ATOM    170  CB  VAL A  14      40.273  64.688  55.945
ATOM    171  HB  VAL A  14      39.575  65.489  55.699
ATOM    172  CG1 VAL A  14      39.639  63.372  55.480
ATOM    173 1HG1 VAL A  14      38.657  63.257  55.938
ATOM    174 2HG1 VAL A  14      39.514  63.394  54.396
ATOM    175 3HG1 VAL A  14      40.262  62.522  55.754
ATOM    176  CG2 VAL A  14      40.412  64.649  57.470
ATOM    177 1HG2 VAL A  14      39.428  64.531  57.924
ATOM    178 2HG2 VAL A  14      41.042  63.812  57.764
ATOM    179 3HG2 VAL A  14      40.852  65.578  57.823
ATOM    180  C   VAL A  14      42.108  66.381  55.483
ATOM    181  O   VAL A  14      43.034  66.604  56.276
ATOM    182  N   GLU A  15      41.432  67.354  54.876
ATOM    183  H   GLU A  15      40.662  67.099  54.253
ATOM    184  CA  GLU A  15      41.753  68.779  54.966
ATOM    185  HA  GLU A  15      42.671  68.979  54.413
ATOM    186  CB  GLU A  15      40.620  69.645  54.378
ATOM    187  HB1 GLU A  15      40.862  70.690  54.583
ATOM    188  HB2 GLU A  15      39.684  69.427  54.897
ATOM    189  CG  GLU A  15      40.409  69.523  52.862
ATOM    190  HG1 GLU A  15      41.357  69.747  52.366
ATOM    191  HG2 GLU A  15      39.688  70.285  52.558
ATOM    192  CD  GLU A  15      39.895  68.151  52.406
ATOM    193  OE1 GLU A  15      40.218  67.784  51.259
ATOM    194  OE2 GLU A  15      39.238  67.453  53.217
ATOM    195  C   GLU A  15      41.973  69.215  56.418
ATOM    196  O   GLU A  15      42.907  69.947  56.733
ATOM    197  N   PHE A  16      41.144  68.694  57.321
ATOM    198  H   PHE A  16      40.387  68.134  56.959
ATOM    199  CA  PHE A  16      41.202  68.945  58.755
ATOM    200  HA  PHE A  16      41.225  70.023  58.906
ATOM    201  CB  PHE A  16      39.913  68.412  59.396
ATOM    202  HB1 PHE A  16      39.911  68.673  60.455
ATOM    203  HB2 PHE A  16      39.896  67.324  59.323
ATOM    204  CG  PHE A  16      38.663  68.978  58.748
ATOM    205  CD1 PHE A  16      37.998  68.256  57.737
ATOM    206  HD1 PHE A  16      38.336  67.270  57.453
ATOM    207  CE1 PHE A  16      36.910  68.833  57.061
ATOM    208  HE1 PHE A  16      36.420  68.290  56.263
ATOM    209  CZ  PHE A  16      36.473  70.124  57.404
ATOM    210  HZ  PHE A  16      35.641  70.568  56.876
ATOM    211  CE2 PHE A  16      37.124  70.840  58.424
ATOM    212  HE2 PHE A  16      36.789  71.835  58.681
ATOM    213  CD2 PHE A  16      38.222  70.270  59.092
ATOM    214  HD2 PHE A  16      38.737  70.833  59.856
ATOM    215  C   PHE A  16      42.435  68.374  59.467
ATOM    216  O   PHE A  16      42.906  68.966  60.436
ATOM    217  N   ILE A  17      42.979  67.247  59.002
ATOM    218  H   ILE A  17      42.624  66.880  58.125
ATOM    219  CA  ILE A  17      44.248  66.702  59.500
ATOM    220  HA  ILE A  17      44.266  66.766  60.588
ATOM    221  CB  ILE A  17      44.396  65.209  59.100
ATOM    222  HB  ILE A  17      44.261  65.120  58.021
ATOM    223  CG2 ILE A  17      45.789  64.649  59.448
ATOM    224 1HG2 ILE A  17      45.875  63.609  59.139
ATOM    225 2HG2 ILE A  17      46.567  65.200  58.919
ATOM    226 3HG2 ILE A  17      45.967  64.726  60.522
ATOM    227  CG1 ILE A  17      43.307  64.367  59.808
ATOM    228 1HG1 ILE A  17      42.329  64.800  59.609
ATOM    229 2HG1 ILE A  17      43.466  64.403  60.887
ATOM    230  CD1 ILE A  17      43.254  62.897  59.366
ATOM    231  HD1 ILE A  17      42.356  62.431  59.773
ATOM    232  HD2 ILE A  17      43.226  62.834  58.277
ATOM    233  HD3 ILE A  17      44.120  62.352  59.740
ATOM    234  C   ILE A  17      45.409  67.534  58.975
ATOM    235  O   ILE A  17      46.336  67.801  59.739
ATOM    236  N   SER A  18      45.325  68.023  57.732
ATOM    237  H   SER A  18      44.540  67.757  57.147
ATOM    238  CA  SER A  18      46.294  69.019  57.250
ATOM    239  HA  SER A  18      47.291  68.580  57.314
ATOM    240  CB  SER A  18      46.065  69.371  55.775
ATOM    241  HB1 SER A  18      46.787  70.134  55.480
ATOM    242  HB2 SER A  18      45.063  69.766  55.620
ATOM    243  OG  SER A  18      46.262  68.229  54.957
ATOM    244  HG  SER A  18      45.505  67.633  55.018
ATOM    245  C   SER A  18      46.301  70.256  58.137
ATOM    246  O   SER A  18      47.341  70.537  58.717
ATOM    247  N   LEU A  19      45.154  70.909  58.359
ATOM    248  H   LEU A  19      44.348  70.593  57.827
ATOM    249  CA  LEU A  19      44.958  72.042  59.279
ATOM    250  HA  LEU A  19      45.455  72.921  58.885
ATOM    251  CB  LEU A  19      43.455  72.383  59.356
ATOM    252  HB1 LEU A  19      43.290  73.035  60.216
ATOM    253  HB2 LEU A  19      42.899  71.465  59.538
ATOM    254  CG  LEU A  19      42.873  73.086  58.115
ATOM    255  HG  LEU A  19      43.113  72.519  57.217
ATOM    256  CD1 LEU A  19      41.353  73.191  58.239
ATOM    257 1HD1 LEU A  19      40.947  73.680  57.354
ATOM    258 2HD1 LEU A  19      40.920  72.194  58.301
ATOM    259 3HD1 LEU A  19      41.081  73.764  59.126
ATOM    260  CD2 LEU A  19      43.409  74.511  57.956
ATOM    261 1HD2 LEU A  19      42.931  74.989  57.101
ATOM    262 2HD2 LEU A  19      43.211  75.093  58.855
ATOM    263 3HD2 LEU A  19      44.480  74.492  57.768
ATOM    264  C   LEU A  19      45.489  71.796  60.702
ATOM    265  O   LEU A  19      46.118  72.678  61.282
ATOM    266  N   LEU A  20      45.270  70.610  61.273
ATOM    267  H   LEU A  20      44.687  69.935  60.792
ATOM    268  CA  LEU A  20      45.806  70.269  62.594
ATOM    269  HA  LEU A  20      45.565  71.078  63.283
ATOM    270  CB  LEU A  20      45.149  68.972  63.095
ATOM    271  HB1 LEU A  20      45.739  68.570  63.921
ATOM    272  HB2 LEU A  20      45.168  68.238  62.289
ATOM    273  CG  LEU A  20      43.700  69.162  63.585
ATOM    274  HG  LEU A  20      43.127  69.728  62.854
ATOM    275  CD1 LEU A  20      43.043  67.795  63.773
ATOM    276 1HD1 LEU A  20      42.020  67.924  64.127
ATOM    277 2HD1 LEU A  20      43.015  67.272  62.818
ATOM    278 3HD1 LEU A  20      43.604  67.203  64.495
ATOM    279  CD2 LEU A  20      43.637  69.904  64.923
ATOM    280 1HD2 LEU A  20      42.600  69.972  65.253
ATOM    281 2HD2 LEU A  20      44.219  69.373  65.677
ATOM    282 3HD2 LEU A  20      44.026  70.914  64.814
ATOM    283  C   LEU A  20      47.331  70.146  62.610
ATOM    284  O   LEU A  20      47.973  70.614  63.550
ATOM    285  N   ALA A  21      47.918  69.560  61.567
ATOM    286  H   ALA A  21      47.338  69.181  60.823
ATOM    287  CA  ALA A  21      49.364  69.493  61.422
ATOM    288  HA  ALA A  21      49.780  69.069  62.337
ATOM    289  CB  ALA A  21      49.702  68.541  60.269
ATOM    290  HB1 ALA A  21      50.785  68.463  60.159
ATOM    291  HB2 ALA A  21      49.290  67.552  60.476
ATOM    292  HB3 ALA A  21      49.273  68.910  59.338
ATOM    293  C   ALA A  21      50.005  70.881  61.243
ATOM    294  O   ALA A  21      51.027  71.161  61.875
ATOM    295  N   ILE A  22      49.385  71.779  60.464
ATOM    296  H   ILE A  22      48.580  71.478  59.920
ATOM    297  CA  ILE A  22      49.795  73.191  60.428
ATOM    298  HA  ILE A  22      50.839  73.197  60.120
ATOM    299  CB  ILE A  22      49.032  74.144  59.451
ATOM    300  HB  ILE A  22      49.801  74.564  58.829
ATOM    301  CG2 ILE A  22      48.098  73.375  58.539
ATOM    302 1HG2 ILE A  22      47.512  74.033  57.907
ATOM    303 2HG2 ILE A  22      48.663  72.667  57.931
ATOM    304 3HG2 ILE A  22      47.424  72.848  59.182
ATOM    305  CG1 ILE A  22      48.266  75.351  60.082
ATOM    306 1HG1 ILE A  22      48.916  75.865  60.788
ATOM    307 2HG1 ILE A  22      47.405  74.960  60.614
ATOM    308  CD1 ILE A  22      47.740  76.464  59.172
ATOM    309  HD1 ILE A  22      46.990  76.085  58.481
ATOM    310  HD2 ILE A  22      47.267  77.227  59.791
ATOM    311  HD3 ILE A  22      48.568  76.929  58.639
ATOM    312  C   ILE A  22      49.761  73.784  61.825
ATOM    313  O   ILE A  22      50.747  74.374  62.239
ATOM    314  N   ILE A  23      48.635  73.691  62.541
ATOM    315  H   ILE A  23      47.838  73.211  62.130
ATOM    316  CA  ILE A  23      48.445  74.418  63.799
ATOM    317  HA  ILE A  23      48.624  75.482  63.637
ATOM    318  CB  ILE A  23      46.988  74.230  64.306
ATOM    319  HB  ILE A  23      46.717  73.180  64.182
ATOM    320  CG2 ILE A  23      46.826  74.581  65.800
ATOM    321 1HG2 ILE A  23      45.787  74.487  66.110
ATOM    322 2HG2 ILE A  23      47.404  73.895  66.421
ATOM    323 3HG2 ILE A  23      47.161  75.603  65.985
ATOM    324  CG1 ILE A  23      46.011  75.097  63.479
ATOM    325 1HG1 ILE A  23      46.260  75.017  62.427
ATOM    326 2HG1 ILE A  23      46.122  76.145  63.761
ATOM    327  CD1 ILE A  23      44.538  74.690  63.618
ATOM    328  HD1 ILE A  23      43.939  75.270  62.915
ATOM    329  HD2 ILE A  23      44.420  73.631  63.388
ATOM    330  HD3 ILE A  23      44.175  74.887  64.625
ATOM    331  C   ILE A  23      49.455  73.941  64.840
ATOM    332  O   ILE A  23      50.041  74.747  65.561
ATOM    333  N   LEU A  24      49.703  72.634  64.871
ATOM    334  H   LEU A  24      49.149  72.026  64.275
ATOM    335  CA  LEU A  24      50.722  72.024  65.700
ATOM    336  HA  LEU A  24      50.519  72.306  66.734
ATOM    337  CB  LEU A  24      50.611  70.496  65.573
ATOM    338  HB1 LEU A  24      50.787  70.220  64.532
ATOM    339  HB2 LEU A  24      49.593  70.199  65.829
ATOM    340  CG  LEU A  24      51.593  69.710  66.462
ATOM    341  HG  LEU A  24      52.619  69.947  66.180
ATOM    342  CD1 LEU A  24      51.403  70.009  67.952
ATOM    343 1HD1 LEU A  24      52.023  69.338  68.547
ATOM    344 2HD1 LEU A  24      51.710  71.032  68.170
ATOM    345 3HD1 LEU A  24      50.359  69.873  68.232
ATOM    346  CD2 LEU A  24      51.366  68.216  66.229
ATOM    347 1HD2 LEU A  24      52.091  67.642  66.805
ATOM    348 2HD2 LEU A  24      50.359  67.937  66.539
ATOM    349 3HD2 LEU A  24      51.493  67.982  65.171
ATOM    350  C   LEU A  24      52.129  72.507  65.369
ATOM    351  O   LEU A  24      52.884  72.826  66.284
ATOM    352  N   LEU A  25      52.477  72.613  64.086
ATOM    353  H   LEU A  25      51.824  72.320  63.364
ATOM    354  CA  LEU A  25      53.791  73.120  63.697
ATOM    355  HA  LEU A  25      54.522  72.671  64.367
ATOM    356  CB  LEU A  25      54.133  72.625  62.284
ATOM    357  HB1 LEU A  25      55.047  73.126  61.977
ATOM    358  HB2 LEU A  25      53.317  72.891  61.615
ATOM    359  CG  LEU A  25      54.376  71.112  62.149
ATOM    360  HG  LEU A  25      53.562  70.556  62.613
ATOM    361  CD1 LEU A  25      54.430  70.745  60.662
ATOM    362 1HD1 LEU A  25      54.626  69.678  60.556
ATOM    363 2HD1 LEU A  25      53.470  70.968  60.195
ATOM    364 3HD1 LEU A  25      55.221  71.304  60.161
ATOM    365  CD2 LEU A  25      55.698  70.684  62.798
ATOM    366 1HD2 LEU A  25      55.858  69.620  62.632
ATOM    367 2HD2 LEU A  25      56.530  71.241  62.367
ATOM    368 3HD2 LEU A  25      55.663  70.860  63.873
ATOM    369  C   LEU A  25      53.965  74.644  63.900
ATOM    370  O   LEU A  25      55.077  75.122  64.112
ATOM    371  N   SER A  26      52.864  75.396  63.909
ATOM    372  H   SER A  26      52.004  74.921  63.651
ATOM    373  CA  SER A  26      52.779  76.839  64.155
ATOM    374  HA  SER A  26      53.555  77.359  63.599
ATOM    375  CB  SER A  26      51.395  77.328  63.708
ATOM    376  HB1 SER A  26      50.625  76.890  64.342
ATOM    377  HB2 SER A  26      51.208  77.011  62.682
ATOM    378  OG  SER A  26      51.291  78.733  63.775
ATOM    379  HG  SER A  26      51.845  79.125  63.094
ATOM    380  C   SER A  26      53.008  77.152  65.642
ATOM    381  O   SER A  26      53.889  77.934  66.025
ATOM    382  N   VAL A  27      52.290  76.439  66.508
ATOM    383  H   VAL A  27      51.582  75.805  66.148
ATOM    384  CA  VAL A  27      52.511  76.489  67.951
ATOM    385  HA  VAL A  27      52.461  77.529  68.272
ATOM    386  CB  VAL A  27      51.410  75.708  68.701
ATOM    387  HB  VAL A  27      51.343  74.699  68.292
ATOM    388  CG1 VAL A  27      51.671  75.601  70.211
ATOM    389 1HG1 VAL A  27      50.828  75.113  70.700
ATOM    390 2HG1 VAL A  27      52.561  75.000  70.398
ATOM    391 3HG1 VAL A  27      51.811  76.595  70.639
ATOM    392  CG2 VAL A  27      50.051  76.404  68.534
ATOM    393 1HG2 VAL A  27      49.274  75.825  69.033
ATOM    394 2HG2 VAL A  27      50.087  77.406  68.961
ATOM    395 3HG2 VAL A  27      49.790  76.481  67.479
ATOM    396  C   VAL A  27      53.900  75.985  68.324
ATOM    397  O   VAL A  27      54.554  76.601  69.156
ATOM    398  N   ALA A  28      54.408  74.931  67.690
ATOM    399  H   ALA A  28      53.815  74.395  67.066
ATOM    400  CA  ALA A  28      55.781  74.488  67.904
ATOM    401  HA  ALA A  28      55.923  74.305  68.971
ATOM    402  CB  ALA A  28      55.993  73.163  67.163
ATOM    403  HB1 ALA A  28      56.986  72.772  67.390
ATOM    404  HB2 ALA A  28      55.245  72.437  67.479
ATOM    405  HB3 ALA A  28      55.911  73.320  66.088
ATOM    406  C   ALA A  28      56.835  75.519  67.473
ATOM    407  O   ALA A  28      57.847  75.641  68.155
ATOM    408  N   LEU A  29      56.606  76.301  66.409
ATOM    409  H   LEU A  29      55.806  76.103  65.819
ATOM    410  CA  LEU A  29      57.420  77.490  66.116
ATOM    411  HA  LEU A  29      58.454  77.170  65.976
ATOM    412  CB  LEU A  29      56.963  78.151  64.796
ATOM    413  HB1 LEU A  29      55.933  77.869  64.586
ATOM    414  HB2 LEU A  29      57.555  77.648  64.037
ATOM    415  CG  LEU A  29      57.092  79.683  64.538
ATOM    416  HG  LEU A  29      57.084  79.809  63.462
ATOM    417  CD1 LEU A  29      55.878  80.496  64.985
ATOM    418 1HD1 LEU A  29      55.920  81.485  64.530
ATOM    419 2HD1 LEU A  29      54.959  80.006  64.669
ATOM    420 3HD1 LEU A  29      55.870  80.621  66.061
ATOM    421  CD2 LEU A  29      58.371  80.372  65.019
ATOM    422 1HD2 LEU A  29      58.537  81.277  64.435
ATOM    423 2HD2 LEU A  29      58.297  80.655  66.066
ATOM    424 3HD2 LEU A  29      59.223  79.708  64.890
ATOM    425  C   LEU A  29      57.431  78.448  67.309
ATOM    426  O   LEU A  29      58.495  78.834  67.800
ATOM    427  N   ALA A  30      56.254  78.801  67.817
ATOM    428  H   ALA A  30      55.404  78.456  67.381
ATOM    429  CA  ALA A  30      56.173  79.818  68.859
ATOM    430  HA  ALA A  30      56.817  80.656  68.587
ATOM    431  CB  ALA A  30      54.720  80.313  68.888
ATOM    432  HB1 ALA A  30      54.625  81.129  69.606
ATOM    433  HB2 ALA A  30      54.421  80.675  67.904
ATOM    434  HB3 ALA A  30      54.057  79.499  69.184
ATOM    435  C   ALA A  30      56.587  79.367  70.264
ATOM    436  O   ALA A  30      56.824  80.211  71.121
ATOM    437  N   VAL A  31      56.695  78.064  70.521
ATOM    438  H   VAL A  31      56.305  77.412  69.846
ATOM    439  CA  VAL A  31      57.332  77.555  71.738
ATOM    440  HA  VAL A  31      57.180  78.275  72.543
ATOM    441  CB  VAL A  31      56.710  76.223  72.208
ATOM    442  HB  VAL A  31      56.835  75.469  71.430
ATOM    443  CG1 VAL A  31      57.369  75.723  73.504
ATOM    444 1HG1 VAL A  31      56.915  74.780  73.810
ATOM    445 2HG1 VAL A  31      58.434  75.555  73.357
ATOM    446 3HG1 VAL A  31      57.236  76.457  74.300
ATOM    447  CG2 VAL A  31      55.215  76.378  72.525
ATOM    448 1HG2 VAL A  31      54.797  75.417  72.826
ATOM    449 2HG2 VAL A  31      55.075  77.101  73.329
ATOM    450 3HG2 VAL A  31      54.673  76.725  71.650
ATOM    451  C   VAL A  31      58.836  77.430  71.549
ATOM    452  O   VAL A  31      59.615  77.839  72.408
ATOM    453  N   GLY A  32      59.245  76.894  70.405
ATOM    454  H   GLY A  32      58.537  76.610  69.734
ATOM    455  CA  GLY A  32      60.624  76.612  70.049
ATOM    456  HA1 GLY A  32      60.600  76.149  69.068
ATOM    457  HA2 GLY A  32      61.052  75.905  70.761
ATOM    458  C   GLY A  32      61.521  77.834  69.970
ATOM    459  O   GLY A  32      62.609  77.829  70.540
ATOM    460  N   LEU A  33      61.086  78.877  69.266
ATOM    461  H   LEU A  33      60.175  78.805  68.819
ATOM    462  CA  LEU A  33      61.906  80.059  69.006
ATOM    463  HA  LEU A  33      62.901  79.702  68.732
ATOM    464  CB  LEU A  33      61.337  80.750  67.747
ATOM    465  HB1 LEU A  33      60.282  80.986  67.868
ATOM    466  HB2 LEU A  33      61.388  80.010  66.946
ATOM    467  CG  LEU A  33      62.094  82.005  67.281
ATOM    468  HG  LEU A  33      63.151  81.890  67.504
ATOM    469  CD1 LEU A  33      61.939  82.180  65.770
ATOM    470 1HD1 LEU A  33      62.527  83.036  65.441
ATOM    471 2HD1 LEU A  33      62.301  81.287  65.259
ATOM    472 3HD1 LEU A  33      60.891  82.338  65.512
ATOM    473  CD2 LEU A  33      61.589  83.288  67.947
ATOM    474 1HD2 LEU A  33      62.141  84.142  67.556
ATOM    475 2HD2 LEU A  33      60.527  83.425  67.742
ATOM    476 3HD2 LEU A  33      61.747  83.251  69.022
ATOM    477  C   LEU A  33      62.108  80.921  70.251
ATOM    478  O   LEU A  33      63.268  81.193  70.565
ATOM    479  N   PRO A  34      61.065  81.273  71.024
ATOM    480  CD  PRO A  34      59.669  81.386  70.638
ATOM    481  HD1 PRO A  34      59.203  80.406  70.715
ATOM    482  HD2 PRO A  34      59.547  81.795  69.638
ATOM    483  CG  PRO A  34      59.062  82.361  71.649
ATOM    484  HG1 PRO A  34      57.986  82.252  71.765
ATOM    485  HG2 PRO A  34      59.302  83.385  71.359
ATOM    486  CB  PRO A  34      59.814  82.000  72.922
ATOM    487  HB1 PRO A  34      59.402  81.080  73.341
ATOM    488  HB2 PRO A  34      59.787  82.809  73.653
ATOM    489  CA  PRO A  34      61.226  81.771  72.378
ATOM    490  HA  PRO A  34      61.718  82.743  72.317
ATOM    491  C   PRO A  34      62.059  80.883  73.291
ATOM    492  O   PRO A  34      63.032  81.379  73.831
ATOM    493  N   GLY A  35      61.763  79.595  73.470
ATOM    494  H   GLY A  35      60.945  79.194  73.020
ATOM    495  CA  GLY A  35      62.528  78.767  74.410
ATOM    496  HA1 GLY A  35      62.147  77.747  74.370
ATOM    497  HA2 GLY A  35      62.397  79.151  75.423
ATOM    498  C   GLY A  35      64.025  78.730  74.097
ATOM    499  O   GLY A  35      64.854  78.989  74.972
ATOM    500  N   ASN A  36      64.372  78.499  72.831
ATOM    501  H   ASN A  36      63.648  78.303  72.145
ATOM    502  CA  ASN A  36      65.763  78.474  72.400
ATOM    503  HA  ASN A  36      66.311  77.842  73.104
ATOM    504  CB  ASN A  36      65.882  77.811  71.031
ATOM    505  HB1 ASN A  36      66.875  77.989  70.626
ATOM    506  HB2 ASN A  36      65.148  78.205  70.329
ATOM    507  CG  ASN A  36      65.725  76.318  71.218
ATOM    508  OD1 ASN A  36      66.591  75.659  71.758
ATOM    509  ND2 ASN A  36      64.583  75.791  70.872
ATOM    510 1HD2 ASN A  36      63.846  76.377  70.518
ATOM    511 2HD2 ASN A  36      64.487  74.778  70.906
ATOM    512  C   ASN A  36      66.469  79.829  72.471
ATOM    513  O   ASN A  36      67.602  79.907  72.954
ATOM    514  N   SER A  37      65.802  80.908  72.063
ATOM    515  H   SER A  37      64.872  80.798  71.674
ATOM    516  CA  SER A  37      66.357  82.256  72.189
ATOM    517  HA  SER A  37      67.361  82.227  71.765
ATOM    518  CB  SER A  37      65.583  83.293  71.368
ATOM    519  HB1 SER A  37      65.639  83.025  70.311
ATOM    520  HB2 SER A  37      66.048  84.271  71.502
ATOM    521  OG  SER A  37      64.232  83.368  71.753
ATOM    522  HG  SER A  37      63.789  82.576  71.395
ATOM    523  C   SER A  37      66.534  82.720  73.635
ATOM    524  O   SER A  37      67.511  83.401  73.920
ATOM    525  N   PHE A  38      65.674  82.297  74.561
ATOM    526  H   PHE A  38      64.839  81.808  74.247
ATOM    527  CA  PHE A  38      65.825  82.533  75.991
ATOM    528  HA  PHE A  38      66.080  83.581  76.138
ATOM    529  CB  PHE A  38      64.518  82.234  76.752
ATOM    530  HB1 PHE A  38      64.765  82.065  77.801
ATOM    531  HB2 PHE A  38      64.089  81.305  76.376
ATOM    532  CG  PHE A  38      63.470  83.336  76.736
ATOM    533  CD1 PHE A  38      63.794  84.631  77.191
ATOM    534  HD1 PHE A  38      64.796  84.855  77.529
ATOM    535  CE1 PHE A  38      62.813  85.640  77.218
ATOM    536  HE1 PHE A  38      63.065  86.635  77.559
ATOM    537  CZ  PHE A  38      61.501  85.356  76.802
ATOM    538  HZ  PHE A  38      60.749  86.132  76.821
ATOM    539  CE2 PHE A  38      61.166  84.061  76.369
ATOM    540  HE2 PHE A  38      60.154  83.839  76.059
ATOM    541  CD2 PHE A  38      62.147  83.053  76.344
ATOM    542  HD2 PHE A  38      61.879  82.055  76.027
ATOM    543  C   PHE A  38      66.962  81.719  76.602
ATOM    544  O   PHE A  38      67.622  82.228  77.506
ATOM    545  N   VAL A  39      67.228  80.496  76.129
ATOM    546  H   VAL A  39      66.600  80.094  75.440
ATOM    547  CA  VAL A  39      68.400  79.723  76.576
ATOM    548  HA  VAL A  39      68.424  79.739  77.665
ATOM    549  CB  VAL A  39      68.296  78.243  76.146
ATOM    550  HB  VAL A  39      68.036  78.188  75.090
ATOM    551  CG1 VAL A  39      69.597  77.456  76.365
ATOM    552 1HG1 VAL A  39      69.432  76.397  76.162
ATOM    553 2HG1 VAL A  39      70.367  77.804  75.677
ATOM    554 3HG1 VAL A  39      69.944  77.574  77.392
ATOM    555  CG2 VAL A  39      67.210  77.532  76.965
ATOM    556 1HG2 VAL A  39      67.124  76.497  76.633
ATOM    557 2HG2 VAL A  39      67.465  77.545  78.024
ATOM    558 3HG2 VAL A  39      66.249  78.023  76.830
ATOM    559  C   VAL A  39      69.710  80.358  76.117
ATOM    560  O   VAL A  39      70.573  80.637  76.955
ATOM    561  N   VAL A  40      69.833  80.652  74.819
ATOM    562  H   VAL A  40      69.080  80.385  74.189
ATOM    563  CA  VAL A  40      71.006  81.345  74.266
ATOM    564  HA  VAL A  40      71.888  80.736  74.466
ATOM    565  CB  VAL A  40      70.887  81.512  72.736
ATOM    566  HB  VAL A  40      69.951  82.023  72.505
ATOM    567  CG1 VAL A  40      72.044  82.329  72.143
ATOM    568 1HG1 VAL A  40      71.971  82.338  71.056
ATOM    569 2HG1 VAL A  40      71.999  83.359  72.495
ATOM    570 3HG1 VAL A  40      72.999  81.892  72.432
ATOM    571  CG2 VAL A  40      70.885  80.148  72.028
ATOM    572 1HG2 VAL A  40      70.733  80.287  70.958
ATOM    573 2HG2 VAL A  40      71.827  79.626  72.193
ATOM    574 3HG2 VAL A  40      70.070  79.530  72.399
ATOM    575  C   VAL A  40      71.233  82.689  74.967
ATOM    576  O   VAL A  40      72.344  82.976  75.411
ATOM    577  N   TRP A  41      70.177  83.491  75.129
ATOM    578  H   TRP A  41      69.282  83.204  74.746
ATOM    579  CA  TRP A  41      70.247  84.800  75.767
ATOM    580  HA  TRP A  41      71.044  85.356  75.273
ATOM    581  CB  TRP A  41      68.955  85.601  75.562
ATOM    582  HB1 TRP A  41      68.153  85.153  76.151
ATOM    583  HB2 TRP A  41      68.675  85.534  74.511
ATOM    584  CG  TRP A  41      69.050  87.064  75.893
ATOM    585  CD1 TRP A  41      69.242  88.053  74.989
ATOM    586  HD1 TRP A  41      69.340  87.898  73.920
ATOM    587  NE1 TRP A  41      69.259  89.279  75.630
ATOM    588  HE1 TRP A  41      69.322  90.159  75.138
ATOM    589  CE2 TRP A  41      69.072  89.139  76.991
ATOM    590  CZ2 TRP A  41      68.984  90.060  78.047
ATOM    591  HZ2 TRP A  41      69.066  91.120  77.854
ATOM    592  CH2 TRP A  41      68.732  89.591  79.347
ATOM    593  HH2 TRP A  41      68.609  90.293  80.160
ATOM    594  CZ3 TRP A  41      68.592  88.211  79.575
ATOM    595  HZ3 TRP A  41      68.365  87.848  80.564
ATOM    596  CE3 TRP A  41      68.696  87.295  78.512
ATOM    597  HE3 TRP A  41      68.564  86.239  78.695
ATOM    598  CD2 TRP A  41      68.931  87.731  77.190
ATOM    599  C   TRP A  41      70.638  84.731  77.246
ATOM    600  O   TRP A  41      71.470  85.508  77.709
ATOM    601  N   SER A  42      70.100  83.762  77.984
ATOM    602  H   SER A  42      69.420  83.147  77.546
ATOM    603  CA  SER A  42      70.435  83.534  79.388
ATOM    604  HA  SER A  42      70.261  84.460  79.932
ATOM    605  CB  SER A  42      69.475  82.468  79.944
ATOM    606  HB1 SER A  42      69.660  81.516  79.443
ATOM    607  HB2 SER A  42      68.458  82.783  79.709
ATOM    608  OG  SER A  42      69.522  82.277  81.351
ATOM    609  HG  SER A  42      68.753  81.722  81.533
ATOM    610  C   SER A  42      71.886  83.138  79.566
ATOM    611  O   SER A  42      72.584  83.775  80.348
ATOM    612  N   ILE A  43      72.391  82.161  78.805
ATOM    613  H   ILE A  43      71.781  81.696  78.135
ATOM    614  CA  ILE A  43      73.812  81.786  78.868
ATOM    615  HA  ILE A  43      74.036  81.511  79.897
ATOM    616  CB  ILE A  43      74.104  80.544  77.989
ATOM    617  HB  ILE A  43      73.799  80.762  76.963
ATOM    618  CG2 ILE A  43      75.612  80.213  78.000
ATOM    619 1HG2 ILE A  43      75.813  79.347  77.369
ATOM    620 2HG2 ILE A  43      76.189  81.043  77.592
ATOM    621 3HG2 ILE A  43      75.950  80.007  79.015
ATOM    622  CG1 ILE A  43      73.302  79.320  78.502
ATOM    623 1HG1 ILE A  43      72.261  79.598  78.660
ATOM    624 2HG1 ILE A  43      73.703  79.000  79.465
ATOM    625  CD1 ILE A  43      73.298  78.124  77.542
ATOM    626  HD1 ILE A  43      72.624  77.358  77.925
ATOM    627  HD2 ILE A  43      72.952  78.439  76.556
ATOM    628  HD3 ILE A  43      74.294  77.694  77.458
ATOM    629  C   ILE A  43      74.709  82.991  78.543
ATOM    630  O   ILE A  43      75.600  83.355  79.321
ATOM    631  N   LEU A  44      74.424  83.662  77.427
ATOM    632  H   LEU A  44      73.653  83.330  76.848
ATOM    633  CA  LEU A  44      75.274  84.708  76.874
ATOM    634  HA  LEU A  44      76.291  84.315  76.870
ATOM    635  CB  LEU A  44      74.843  84.941  75.413
ATOM    636  HB1 LEU A  44      73.814  85.305  75.407
ATOM    637  HB2 LEU A  44      74.859  83.982  74.892
ATOM    638  CG  LEU A  44      75.711  85.933  74.617
ATOM    639  HG  LEU A  44      75.644  86.920  75.074
ATOM    640  CD1 LEU A  44      77.184  85.527  74.551
ATOM    641 1HD1 LEU A  44      77.740  86.285  74.003
ATOM    642 2HD1 LEU A  44      77.611  85.456  75.548
ATOM    643 3HD1 LEU A  44      77.288  84.568  74.041
ATOM    644  CD2 LEU A  44      75.179  86.041  73.191
ATOM    645 1HD2 LEU A  44      75.768  86.767  72.628
ATOM    646 2HD2 LEU A  44      75.242  85.072  72.694
ATOM    647 3HD2 LEU A  44      74.138  86.366  73.201
ATOM    648  C   LEU A  44      75.309  86.012  77.663
ATOM    649  O   LEU A  44      76.306  86.742  77.657
ATOM    650  N   LYS A  45      74.219  86.326  78.354
ATOM    651  H   LYS A  45      73.397  85.736  78.218
ATOM    652  CA  LYS A  45      74.092  87.506  79.206
ATOM    653  HA  LYS A  45      75.003  88.093  79.105
ATOM    654  CB  LYS A  45      72.934  88.418  78.735
ATOM    655  HB1 LYS A  45      72.335  88.735  79.584
ATOM    656  HB2 LYS A  45      72.266  87.889  78.054
ATOM    657  CG  LYS A  45      73.465  89.686  78.040
ATOM    658  HG1 LYS A  45      74.167  90.186  78.709
ATOM    659  HG2 LYS A  45      72.627  90.368  77.884
ATOM    660  CD  LYS A  45      74.127  89.415  76.673
ATOM    661  HD1 LYS A  45      73.448  89.771  75.896
ATOM    662  HD2 LYS A  45      74.247  88.346  76.507
ATOM    663  CE  LYS A  45      75.486  90.111  76.480
ATOM    664  HE1 LYS A  45      75.373  91.180  76.682
ATOM    665  HE2 LYS A  45      75.767  90.001  75.428
ATOM    666  NZ  LYS A  45      76.557  89.532  77.334
ATOM    667  HZ1 LYS A  45      76.465  89.814  78.310
ATOM    668  HZ2 LYS A  45      76.539  88.513  77.306
ATOM    669  HZ3 LYS A  45      77.472  89.833  77.030
ATOM    670  C   LYS A  45      74.144  87.153  80.683
ATOM    671  O   LYS A  45      73.863  88.019  81.503
ATOM    672  N   ARG A  46      74.548  85.931  81.056
ATOM    673  H   ARG A  46      74.577  85.206  80.344
ATOM    674  CA  ARG A  46      74.793  85.540  82.451
ATOM    675  HA  ARG A  46      74.963  86.453  83.022
ATOM    676  CB  ARG A  46      73.531  84.883  83.059
ATOM    677  HB1 ARG A  46      73.803  84.565  84.058
ATOM    678  HB2 ARG A  46      73.252  83.967  82.552
ATOM    679  CG  ARG A  46      72.335  85.833  83.235
ATOM    680  HG1 ARG A  46      72.740  86.819  83.423
ATOM    681  HG2 ARG A  46      71.831  85.522  84.138
ATOM    682  CD  ARG A  46      71.234  85.948  82.168
ATOM    683  HD1 ARG A  46      70.783  84.964  82.031
ATOM    684  HD2 ARG A  46      71.653  86.262  81.212
ATOM    685  NE  ARG A  46      70.184  86.900  82.616
ATOM    686  HE  ARG A  46      69.393  86.496  83.101
ATOM    687  CZ  ARG A  46      70.235  88.224  82.536
ATOM    688  NH1 ARG A  46      69.392  88.995  83.157
ATOM    689 1HH1 ARG A  46      68.665  88.598  83.729
ATOM    690 2HH1 ARG A  46      69.485  89.994  83.084
ATOM    691  NH2 ARG A  46      71.194  88.853  81.923
ATOM    692 1HH2 ARG A  46      71.981  88.331  81.565
ATOM    693 2HH2 ARG A  46      71.258  89.855  81.947
ATOM    694  C   ARG A  46      76.074  84.730  82.721
ATOM    695  O   ARG A  46      76.064  83.794  83.521
ATOM    696  N   MET A  47      77.174  85.185  82.114
ATOM    697  H   MET A  47      76.959  85.773  81.322
ATOM    698  CA  MET A  47      78.576  85.345  82.590
ATOM    699  HA  MET A  47      79.211  85.237  81.710
ATOM    700  CB  MET A  47      78.663  86.818  83.052
ATOM    701  HB1 MET A  47      78.118  86.927  83.991
ATOM    702  HB2 MET A  47      78.173  87.454  82.312
ATOM    703  CG  MET A  47      80.079  87.368  83.246
ATOM    704  HG1 MET A  47      80.591  86.809  84.030
ATOM    705  HG2 MET A  47      79.993  88.403  83.579
ATOM    706  SD  MET A  47      81.076  87.338  81.737
ATOM    707  CE  MET A  47      82.479  88.344  82.278
ATOM    708  HE1 MET A  47      82.138  89.352  82.517
ATOM    709  HE2 MET A  47      82.939  87.902  83.162
ATOM    710  HE3 MET A  47      83.213  88.393  81.474
ATOM    711  C   MET A  47      79.207  84.449  83.687
ATOM    712  O   MET A  47      80.413  84.209  83.637
ATOM    713  N   GLN A  48      78.460  83.921  84.657
ATOM    714  H   GLN A  48      77.472  84.142  84.656
ATOM    715  CA  GLN A  48      78.884  82.750  85.430
ATOM    716  HA  GLN A  48      79.840  82.944  85.917
ATOM    717  CB  GLN A  48      77.797  82.397  86.464
ATOM    718  HB1 GLN A  48      76.835  82.343  85.953
ATOM    719  HB2 GLN A  48      77.729  83.212  87.157
ATOM    720  CG  GLN A  48      77.989  81.074  87.243
ATOM    721  HG1 GLN A  48      77.880  80.227  86.568
ATOM    722  HG2 GLN A  48      77.205  80.981  87.995
ATOM    723  CD  GLN A  48      79.336  80.955  87.954
ATOM    724  OE1 GLN A  48      79.986  81.949  88.262
ATOM    725  NE2 GLN A  48      79.816  79.766  88.238
ATOM    726 1HE2 GLN A  48      79.337  78.933  87.936
ATOM    727 2HE2 GLN A  48      80.753  79.732  88.596
ATOM    728  C   GLN A  48      79.013  81.523  84.550
ATOM    729  O   GLN A  48      79.993  80.789  84.640
ATOM    730  N   LYS A  49      77.954  81.266  83.774
ATOM    731  H   LYS A  49      77.255  81.998  83.679
ATOM    732  CA  LYS A  49      77.571  79.927  83.328
ATOM    733  HA  LYS A  49      77.650  79.220  84.156
ATOM    734  CB  LYS A  49      76.120  79.971  82.814
ATOM    735  HB1 LYS A  49      75.941  79.129  82.144
ATOM    736  HB2 LYS A  49      75.938  80.884  82.243
ATOM    737  CG  LYS A  49      75.127  79.861  83.968
ATOM    738  HG1 LYS A  49      75.058  80.819  84.485
ATOM    739  HG2 LYS A  49      75.466  79.097  84.669
ATOM    740  CD  LYS A  49      73.761  79.440  83.415
ATOM    741  HD1 LYS A  49      73.872  78.538  82.809
ATOM    742  HD2 LYS A  49      73.348  80.229  82.783
ATOM    743  CE  LYS A  49      72.813  79.119  84.563
ATOM    744  HE1 LYS A  49      73.275  78.382  85.226
ATOM    745  HE2 LYS A  49      71.913  78.670  84.139
ATOM    746  NZ  LYS A  49      72.461  80.344  85.307
ATOM    747  HZ1 LYS A  49      71.753  80.160  86.012
ATOM    748  HZ2 LYS A  49      73.254  80.769  85.758
ATOM    749  HZ3 LYS A  49      72.020  81.008  84.680
ATOM    750  C   LYS A  49      78.442  79.338  82.228
ATOM    751  O   LYS A  49      78.159  78.237  81.779
ATOM    752  N   ARG A  50      79.493  80.057  81.835
ATOM    753  H   ARG A  50      79.692  80.852  82.421
ATOM    754  CA  ARG A  50      80.452  79.795  80.766
ATOM    755  HA  ARG A  50      79.890  79.654  79.839
ATOM    756  CB  ARG A  50      81.350  81.042  80.596
ATOM    757  HB1 ARG A  50      82.103  80.837  79.833
ATOM    758  HB2 ARG A  50      81.865  81.239  81.538
ATOM    759  CG  ARG A  50      80.580  82.300  80.151
ATOM    760  HG1 ARG A  50      79.798  82.547  80.871
ATOM    761  HG2 ARG A  50      80.107  82.098  79.189
ATOM    762  CD  ARG A  50      81.515  83.509  79.994
ATOM    763  HD1 ARG A  50      80.971  84.296  79.472
ATOM    764  HD2 ARG A  50      82.370  83.216  79.384
ATOM    765  NE  ARG A  50      81.962  84.028  81.299
ATOM    766  HE  ARG A  50      81.315  83.941  82.073
ATOM    767  CZ  ARG A  50      83.096  84.617  81.613
ATOM    768  NH1 ARG A  50      83.284  84.955  82.854
ATOM    769 1HH1 ARG A  50      82.548  84.779  83.525
ATOM    770 2HH1 ARG A  50      84.137  85.394  83.146
ATOM    771  NH2 ARG A  50      84.043  84.850  80.746
ATOM    772 1HH2 ARG A  50      83.874  84.632  79.782
ATOM    773 2HH2 ARG A  50      84.925  85.225  81.052
ATOM    774  C   ARG A  50      81.291  78.499  80.907
ATOM    775  O   ARG A  50      82.480  78.465  80.590
ATOM    776  N   SER A  51      80.691  77.443  81.439
ATOM    777  H   SER A  51      79.725  77.575  81.678
ATOM    778  CA  SER A  51      81.135  76.061  81.341
ATOM    779  HA  SER A  51      82.143  76.000  81.752
ATOM    780  CB  SER A  51      80.228  75.151  82.185
ATOM    781  HB1 SER A  51      80.209  75.519  83.212
ATOM    782  HB2 SER A  51      80.642  74.142  82.193
ATOM    783  OG  SER A  51      78.904  75.090  81.690
ATOM    784  HG  SER A  51      78.516  75.976  81.722
ATOM    785  C   SER A  51      81.193  75.570  79.893
ATOM    786  O   SER A  51      80.419  76.011  79.040
ATOM    787  N   VAL A  52      82.075  74.606  79.628
ATOM    788  H   VAL A  52      82.716  74.303  80.342
ATOM    789  CA  VAL A  52      82.100  73.925  78.329
ATOM    790  HA  VAL A  52      82.206  74.689  77.559
ATOM    791  CB  VAL A  52      83.316  72.990  78.191
ATOM    792  HB  VAL A  52      83.428  72.400  79.102
ATOM    793  CG1 VAL A  52      83.213  72.032  77.005
ATOM    794 1HG1 VAL A  52      84.153  71.498  76.852
ATOM    795 2HG1 VAL A  52      82.447  71.278  77.194
ATOM    796 3HG1 VAL A  52      82.946  72.566  76.097
ATOM    797  CG2 VAL A  52      84.560  73.877  78.007
ATOM    798 1HG2 VAL A  52      85.426  73.260  77.766
ATOM    799 2HG2 VAL A  52      84.405  74.573  77.182
ATOM    800 3HG2 VAL A  52      84.762  74.440  78.917
ATOM    801  C   VAL A  52      80.766  73.251  77.997
ATOM    802  O   VAL A  52      80.258  73.410  76.886
ATOM    803  N   THR A  53      80.125  72.647  79.004
ATOM    804  H   THR A  53      80.594  72.529  79.889
ATOM    805  CA  THR A  53      78.755  72.141  78.869
ATOM    806  HA  THR A  53      78.763  71.375  78.092
ATOM    807  CB  THR A  53      78.245  71.500  80.170
ATOM    808  HB  THR A  53      78.020  72.281  80.898
ATOM    809  CG2 THR A  53      76.997  70.647  79.943
ATOM    810 1HG2 THR A  53      76.715  70.150  80.872
ATOM    811 2HG2 THR A  53      76.170  71.280  79.620
ATOM    812 3HG2 THR A  53      77.188  69.894  79.177
ATOM    813  OG1 THR A  53      79.219  70.645  80.723
ATOM    814  HG1 THR A  53      79.511  70.055  80.018
ATOM    815  C   THR A  53      77.780  73.225  78.411
ATOM    816  O   THR A  53      76.980  72.980  77.516
ATOM    817  N   ALA A  54      77.863  74.443  78.951
ATOM    818  H   ALA A  54      78.540  74.627  79.678
ATOM    819  CA  ALA A  54      77.016  75.542  78.501
ATOM    820  HA  ALA A  54      75.984  75.192  78.498
ATOM    821  CB  ALA A  54      77.095  76.710  79.479
ATOM    822  HB1 ALA A  54      76.410  77.495  79.159
ATOM    823  HB2 ALA A  54      76.802  76.378  80.474
ATOM    824  HB3 ALA A  54      78.108  77.111  79.489
ATOM    825  C   ALA A  54      77.317  76.028  77.077
ATOM    826  O   ALA A  54      76.389  76.448  76.385
ATOM    827  N   LEU A  55      78.573  75.950  76.622
ATOM    828  H   LEU A  55      79.303  75.614  77.240
ATOM    829  CA  LEU A  55      78.877  76.240  75.216
ATOM    830  HA  LEU A  55      78.449  77.212  74.963
ATOM    831  CB  LEU A  55      80.402  76.316  74.984
ATOM    832  HB1 LEU A  55      80.559  76.612  73.946
ATOM    833  HB2 LEU A  55      80.833  75.322  75.109
ATOM    834  CG  LEU A  55      81.172  77.296  75.892
ATOM    835  HG  LEU A  55      81.221  76.884  76.894
ATOM    836  CD1 LEU A  55      82.613  77.455  75.401
ATOM    837 1HD1 LEU A  55      83.152  78.123  76.069
ATOM    838 2HD1 LEU A  55      83.100  76.482  75.409
ATOM    839 3HD1 LEU A  55      82.626  77.861  74.389
ATOM    840  CD2 LEU A  55      80.532  78.684  75.979
ATOM    841 1HD2 LEU A  55      81.165  79.349  76.564
ATOM    842 2HD2 LEU A  55      80.389  79.088  74.976
ATOM    843 3HD2 LEU A  55      79.564  78.618  76.477
ATOM    844  C   LEU A  55      78.226  75.225  74.273
ATOM    845  O   LEU A  55      77.595  75.615  73.286
ATOM    846  N   MET A  56      78.320  73.937  74.629
ATOM    847  H   MET A  56      78.872  73.696  75.447
ATOM    848  CA  MET A  56      77.636  72.862  73.911
ATOM    849  HA  MET A  56      77.995  72.848  72.881
ATOM    850  CB  MET A  56      77.932  71.493  74.534
ATOM    851  HB1 MET A  56      77.299  70.763  74.034
ATOM    852  HB2 MET A  56      77.670  71.505  75.590
ATOM    853  CG  MET A  56      79.379  71.023  74.393
ATOM    854  HG1 MET A  56      79.515  70.155  75.040
ATOM    855  HG2 MET A  56      80.056  71.803  74.742
ATOM    856  SD  MET A  56      79.846  70.533  72.713
ATOM    857  CE  MET A  56      81.495  69.901  73.110
ATOM    858  HE1 MET A  56      82.003  69.610  72.195
ATOM    859  HE2 MET A  56      82.076  70.666  73.626
ATOM    860  HE3 MET A  56      81.401  69.032  73.761
ATOM    861  C   MET A  56      76.126  73.072  73.847
ATOM    862  O   MET A  56      75.539  72.980  72.773
ATOM    863  N   VAL A  57      75.494  73.426  74.967
ATOM    864  H   VAL A  57      76.033  73.459  75.828
ATOM    865  CA  VAL A  57      74.044  73.668  75.034
ATOM    866  HA  VAL A  57      73.523  72.815  74.599
ATOM    867  CB  VAL A  57      73.621  73.774  76.514
ATOM    868  HB  VAL A  57      74.292  74.462  77.029
ATOM    869  CG1 VAL A  57      72.187  74.278  76.723
ATOM    870 1HG1 VAL A  57      71.908  74.210  77.774
ATOM    871 2HG1 VAL A  57      72.105  75.321  76.414
ATOM    872 3HG1 VAL A  57      71.496  73.681  76.129
ATOM    873  CG2 VAL A  57      73.733  72.390  77.174
ATOM    874 1HG2 VAL A  57      73.482  72.460  78.231
ATOM    875 2HG2 VAL A  57      73.054  71.700  76.681
ATOM    876 3HG2 VAL A  57      74.742  71.995  77.076
ATOM    877  C   VAL A  57      73.605  74.896  74.238
ATOM    878  O   VAL A  57      72.511  74.904  73.681
ATOM    879  N   LEU A  58      74.450  75.926  74.149
ATOM    880  H   LEU A  58      75.306  75.905  74.693
ATOM    881  CA  LEU A  58      74.227  77.074  73.265
ATOM    882  HA  LEU A  58      73.227  77.462  73.467
ATOM    883  CB  LEU A  58      75.255  78.171  73.633
ATOM    884  HB1 LEU A  58      76.246  77.881  73.283
ATOM    885  HB2 LEU A  58      75.295  78.209  74.722
ATOM    886  CG  LEU A  58      74.942  79.605  73.150
ATOM    887  HG  LEU A  58      73.888  79.816  73.327
ATOM    888  CD1 LEU A  58      75.769  80.608  73.960
ATOM    889 1HD1 LEU A  58      75.511  81.624  73.662
ATOM    890 2HD1 LEU A  58      75.550  80.494  75.022
ATOM    891 3HD1 LEU A  58      76.833  80.437  73.792
ATOM    892  CD2 LEU A  58      75.268  79.852  71.675
ATOM    893 1HD2 LEU A  58      75.128  80.906  71.433
ATOM    894 2HD2 LEU A  58      76.299  79.573  71.468
ATOM    895 3HD2 LEU A  58      74.604  79.274  71.041
ATOM    896  C   LEU A  58      74.265  76.664  71.792
ATOM    897  O   LEU A  58      73.414  77.102  71.019
ATOM    898  N   ASN A  59      75.184  75.768  71.415
ATOM    899  H   ASN A  59      75.865  75.440  72.091
ATOM    900  CA  ASN A  59      75.159  75.177  70.078
ATOM    901  HA  ASN A  59      75.154  75.999  69.359
ATOM    902  CB  ASN A  59      76.441  74.364  69.854
ATOM    903  HB1 ASN A  59      76.374  73.408  70.366
ATOM    904  HB2 ASN A  59      77.285  74.917  70.261
ATOM    905  CG  ASN A  59      76.690  74.119  68.378
ATOM    906  OD1 ASN A  59      75.843  74.326  67.529
ATOM    907  ND2 ASN A  59      77.878  73.717  67.997
ATOM    908 1HD2 ASN A  59      78.594  73.517  68.668
ATOM    909 2HD2 ASN A  59      78.018  73.597  67.004
ATOM    910  C   ASN A  59      73.872  74.370  69.809
ATOM    911  O   ASN A  59      73.219  74.581  68.790
ATOM    912  N   LEU A  60      73.440  73.520  70.747
ATOM    913  H   LEU A  60      74.003  73.387  71.581
ATOM    914  CA  LEU A  60      72.199  72.754  70.596
ATOM    915  HA  LEU A  60      72.287  72.156  69.688
ATOM    916  CB  LEU A  60      72.017  71.799  71.797
ATOM    917  HB1 LEU A  60      72.005  72.389  72.714
ATOM    918  HB2 LEU A  60      72.873  71.126  71.841
ATOM    919  CG  LEU A  60      70.719  70.958  71.751
ATOM    920  HG  LEU A  60      69.858  71.624  71.772
ATOM    921  CD1 LEU A  60      70.636  70.084  70.505
ATOM    922 1HD1 LEU A  60      69.695  69.535  70.530
ATOM    923 2HD1 LEU A  60      70.629  70.697  69.605
ATOM    924 3HD1 LEU A  60      71.469  69.382  70.475
ATOM    925  CD2 LEU A  60      70.629  70.035  72.969
ATOM    926 1HD2 LEU A  60      69.698  69.466  72.933
ATOM    927 2HD2 LEU A  60      71.473  69.346  72.986
ATOM    928 3HD2 LEU A  60      70.626  70.647  73.867
ATOM    929  C   LEU A  60      70.972  73.661  70.406
ATOM    930  O   LEU A  60      70.160  73.453  69.506
ATOM    931  N   ALA A  61      70.891  74.720  71.206
ATOM    932  H   ALA A  61      71.567  74.809  71.955
ATOM    933  CA  ALA A  61      69.834  75.707  71.123
ATOM    934  HA  ALA A  61      68.885  75.172  71.137
ATOM    935  CB  ALA A  61      69.897  76.587  72.376
ATOM    936  HB1 ALA A  61      69.061  77.288  72.367
ATOM    937  HB2 ALA A  61      69.821  75.961  73.266
ATOM    938  HB3 ALA A  61      70.839  77.136  72.401
ATOM    939  C   ALA A  61      69.857  76.552  69.842
ATOM    940  O   ALA A  61      68.806  76.984  69.374
ATOM    941  N   LEU A  62      71.029  76.787  69.239
ATOM    942  H   LEU A  62      71.879  76.470  69.694
ATOM    943  CA  LEU A  62      71.127  77.435  67.929
ATOM    944  HA  LEU A  62      70.371  78.214  67.892
ATOM    945  CB  LEU A  62      72.504  78.087  67.731
ATOM    946  HB1 LEU A  62      72.632  78.305  66.670
ATOM    947  HB2 LEU A  62      73.280  77.378  68.022
ATOM    948  CG  LEU A  62      72.685  79.402  68.515
ATOM    949  HG  LEU A  62      72.609  79.208  69.583
ATOM    950  CD1 LEU A  62      74.072  79.969  68.212
ATOM    951 1HD1 LEU A  62      74.251  80.853  68.820
ATOM    952 2HD1 LEU A  62      74.830  79.225  68.453
ATOM    953 3HD1 LEU A  62      74.150  80.233  67.157
ATOM    954  CD2 LEU A  62      71.662  80.484  68.137
ATOM    955 1HD2 LEU A  62      71.928  81.422  68.622
ATOM    956 2HD2 LEU A  62      71.652  80.627  67.056
ATOM    957 3HD2 LEU A  62      70.668  80.199  68.477
ATOM    958  C   LEU A  62      70.758  76.507  66.761
ATOM    959  O   LEU A  62      70.174  76.957  65.767
ATOM    960  N   ALA A  63      71.025  75.211  66.898
ATOM    961  H   ALA A  63      71.552  74.906  67.711
ATOM    962  CA  ALA A  63      70.555  74.210  65.957
ATOM    963  HA  ALA A  63      70.849  74.519  64.953
ATOM    964  CB  ALA A  63      71.254  72.876  66.259
ATOM    965  HB1 ALA A  63      70.974  72.139  65.505
ATOM    966  HB2 ALA A  63      72.336  73.013  66.242
ATOM    967  HB3 ALA A  63      70.959  72.505  67.241
ATOM    968  C   ALA A  63      69.026  74.063  65.952
ATOM    969  O   ALA A  63      68.397  74.008  64.888
ATOM    970  N   ASP A  64      68.443  74.078  67.146
ATOM    971  H   ASP A  64      69.037  74.010  67.965
ATOM    972  CA  ASP A  64      67.011  74.127  67.370
ATOM    973  HA  ASP A  64      66.537  73.293  66.851
ATOM    974  CB  ASP A  64      66.736  74.007  68.869
ATOM    975  HB1 ASP A  64      65.759  74.438  69.054
ATOM    976  HB2 ASP A  64      67.472  74.584  69.427
ATOM    977  CG  ASP A  64      66.685  72.578  69.401
ATOM    978  OD1 ASP A  64      66.806  71.614  68.608
ATOM    979  OD2 ASP A  64      66.352  72.433  70.594
ATOM    980  C   ASP A  64      66.407  75.406  66.817
ATOM    981  O   ASP A  64      65.424  75.334  66.106
ATOM    982  N   LEU A  65      66.989  76.579  67.070
ATOM    983  H   LEU A  65      67.763  76.591  67.728
ATOM    984  CA  LEU A  65      66.516  77.855  66.523
ATOM    985  HA  LEU A  65      65.497  78.013  66.874
ATOM    986  CB  LEU A  65      67.425  78.963  67.092
ATOM    987  HB1 LEU A  65      68.435  78.799  66.718
ATOM    988  HB2 LEU A  65      67.452  78.868  68.178
ATOM    989  CG  LEU A  65      67.010  80.402  66.747
ATOM    990  HG  LEU A  65      66.946  80.527  65.666
ATOM    991  CD1 LEU A  65      65.670  80.771  67.383
ATOM    992 1HD1 LEU A  65      65.452  81.820  67.184
ATOM    993 2HD1 LEU A  65      64.878  80.165  66.943
ATOM    994 3HD1 LEU A  65      65.699  80.604  68.460
ATOM    995  CD2 LEU A  65      68.064  81.370  67.291
ATOM    996 1HD2 LEU A  65      67.784  82.394  67.044
ATOM    997 2HD2 LEU A  65      68.148  81.263  68.373
ATOM    998 3HD2 LEU A  65      69.029  81.153  66.833
ATOM    999  C   LEU A  65      66.494  77.871  64.989
ATOM   1000  O   LEU A  65      65.536  78.362  64.392
ATOM   1001  N   ALA A  66      67.515  77.310  64.339
ATOM   1002  H   ALA A  66      68.310  76.959  64.866
ATOM   1003  CA  ALA A  66      67.489  77.136  62.890
ATOM   1004  HA  ALA A  66      67.294  78.105  62.428
ATOM   1005  CB  ALA A  66      68.873  76.655  62.432
ATOM   1006  HB1 ALA A  66      68.889  76.559  61.346
ATOM   1007  HB2 ALA A  66      69.634  77.374  62.739
ATOM   1008  HB3 ALA A  66      69.103  75.687  62.877
ATOM   1009  C   ALA A  66      66.387  76.176  62.432
ATOM   1010  O   ALA A  66      65.671  76.486  61.475
ATOM   1011  N   VAL A  67      66.200  75.042  63.114
ATOM   1012  H   VAL A  67      66.814  74.821  63.895
ATOM   1013  CA  VAL A  67      65.103  74.120  62.795
ATOM   1014  HA  VAL A  67      65.124  73.995  61.716
ATOM   1015  CB  VAL A  67      65.354  72.714  63.394
ATOM   1016  HB  VAL A  67      66.395  72.643  63.710
ATOM   1017  CG1 VAL A  67      64.475  72.319  64.581
ATOM   1018 1HG1 VAL A  67      64.762  71.324  64.919
ATOM   1019 2HG1 VAL A  67      64.627  73.013  65.404
ATOM   1020 3HG1 VAL A  67      63.421  72.299  64.305
ATOM   1021  CG2 VAL A  67      65.151  71.660  62.302
ATOM   1022 1HG2 VAL A  67      65.373  70.668  62.697
ATOM   1023 2HG2 VAL A  67      64.120  71.687  61.959
ATOM   1024 3HG2 VAL A  67      65.815  71.861  61.462
ATOM   1025  C   VAL A  67      63.715  74.665  63.100
ATOM   1026  O   VAL A  67      62.763  74.222  62.488
ATOM   1027  N   LEU A  68      63.584  75.667  63.958
ATOM   1028  H   LEU A  68      64.406  75.864  64.524
ATOM   1029  CA  LEU A  68      62.333  76.276  64.399
ATOM   1030  HA  LEU A  68      61.502  75.626  64.128
ATOM   1031  CB  LEU A  68      62.367  76.419  65.922
ATOM   1032  HB1 LEU A  68      61.551  77.064  66.252
ATOM   1033  HB2 LEU A  68      63.305  76.902  66.201
ATOM   1034  CG  LEU A  68      62.241  75.058  66.629
ATOM   1035  HG  LEU A  68      62.836  74.304  66.120
ATOM   1036  CD1 LEU A  68      62.776  75.195  68.045
ATOM   1037 1HD1 LEU A  68      62.220  74.550  68.718
ATOM   1038 2HD1 LEU A  68      63.823  74.913  68.058
ATOM   1039 3HD1 LEU A  68      62.728  76.226  68.370
ATOM   1040  CD2 LEU A  68      60.787  74.574  66.640
ATOM   1041 1HD2 LEU A  68      60.719  73.628  67.180
ATOM   1042 2HD2 LEU A  68      60.146  75.311  67.113
ATOM   1043 3HD2 LEU A  68      60.444  74.403  65.622
ATOM   1044  C   LEU A  68      62.066  77.615  63.708
ATOM   1045  O   LEU A  68      60.988  78.169  63.885
ATOM   1046  N   LEU A  69      62.989  78.087  62.865
ATOM   1047  H   LEU A  69      63.928  77.719  62.962
ATOM   1048  CA  LEU A  69      62.705  78.982  61.737
ATOM   1049  HA  LEU A  69      61.837  79.599  61.970
ATOM   1050  CB  LEU A  69      63.923  79.889  61.493
ATOM   1051  HB1 LEU A  69      63.824  80.357  60.513
ATOM   1052  HB2 LEU A  69      64.823  79.272  61.477
ATOM   1053  CG  LEU A  69      64.092  81.000  62.545
ATOM   1054  HG  LEU A  69      64.097  80.574  63.548
ATOM   1055  CD1 LEU A  69      65.422  81.717  62.310
ATOM   1056 1HD1 LEU A  69      65.558  82.491  63.064
ATOM   1057 2HD1 LEU A  69      66.239  81.001  62.397
ATOM   1058 3HD1 LEU A  69      65.440  82.171  61.318
ATOM   1059  CD2 LEU A  69      62.981  82.051  62.449
ATOM   1060 1HD2 LEU A  69      63.195  82.875  63.128
ATOM   1061 2HD2 LEU A  69      62.914  82.438  61.433
ATOM   1062 3HD2 LEU A  69      62.024  81.615  62.734
ATOM   1063  C   LEU A  69      62.345  78.209  60.439
ATOM   1064  O   LEU A  69      61.355  78.485  59.738
ATOM   1065  N   THR A  70      63.114  77.166  60.130
ATOM   1066  H   THR A  70      63.893  76.929  60.734
ATOM   1067  CA  THR A  70      62.874  76.391  58.905
ATOM   1068  HA  THR A  70      62.668  77.113  58.116
ATOM   1069  CB  THR A  70      64.085  75.593  58.425
ATOM   1070  HB  THR A  70      63.777  74.937  57.610
ATOM   1071  CG2 THR A  70      65.185  76.518  57.912
ATOM   1072 1HG2 THR A  70      64.787  77.168  57.134
ATOM   1073 2HG2 THR A  70      65.583  77.128  58.724
ATOM   1074 3HG2 THR A  70      65.981  75.916  57.481
ATOM   1075  OG1 THR A  70      64.625  74.820  59.459
ATOM   1076  HG1 THR A  70      65.055  75.417  60.093
ATOM   1077  C   THR A  70      61.607  75.520  58.946
ATOM   1078  O   THR A  70      60.862  75.416  57.964
ATOM   1079  N   ALA A  71      61.280  74.981  60.118
ATOM   1080  H   ALA A  71      61.968  74.983  60.864
ATOM   1081  CA  ALA A  71      60.026  74.288  60.372
ATOM   1082  HA  ALA A  71      59.967  73.459  59.667
ATOM   1083  CB  ALA A  71      59.990  73.673  61.772
ATOM   1084  HB1 ALA A  71      59.040  73.159  61.927
ATOM   1085  HB2 ALA A  71      60.788  72.946  61.857
ATOM   1086  HB3 ALA A  71      60.111  74.439  62.536
ATOM   1087  C   ALA A  71      58.779  75.134  60.167
ATOM   1088  O   ALA A  71      57.916  74.629  59.474
ATOM   1089  N   PRO A  72      58.614  76.369  60.676
ATOM   1090  CD  PRO A  72      59.362  77.044  61.709
ATOM   1091  HD1 PRO A  72      60.431  76.976  61.547
ATOM   1092  HD2 PRO A  72      59.114  76.602  62.674
ATOM   1093  CG  PRO A  72      58.877  78.498  61.671
ATOM   1094  HG1 PRO A  72      59.406  79.076  60.922
ATOM   1095  HG2 PRO A  72      58.982  78.988  62.631
ATOM   1096  CB  PRO A  72      57.425  78.386  61.230
ATOM   1097  HB1 PRO A  72      57.094  79.282  60.704
ATOM   1098  HB2 PRO A  72      56.765  78.181  62.066
ATOM   1099  CA  PRO A  72      57.435  77.154  60.344
ATOM   1100  HA  PRO A  72      56.567  76.563  60.597
ATOM   1101  C   PRO A  72      57.364  77.545  58.873
ATOM   1102  O   PRO A  72      56.252  77.737  58.368
ATOM   1103  N   PHE A  73      58.486  77.583  58.136
ATOM   1104  H   PHE A  73      59.402  77.483  58.557
ATOM   1105  CA  PHE A  73      58.317  77.543  56.672
ATOM   1106  HA  PHE A  73      57.659  78.364  56.382
ATOM   1107  CB  PHE A  73      59.656  77.753  55.936
ATOM   1108  HB1 PHE A  73      59.430  77.921  54.883
ATOM   1109  HB2 PHE A  73      60.222  76.824  55.982
ATOM   1110  CG  PHE A  73      60.573  78.882  56.392
ATOM   1111  CD1 PHE A  73      60.076  80.053  57.002
ATOM   1112  HD1 PHE A  73      59.018  80.174  57.179
ATOM   1113  CE1 PHE A  73      60.959  81.073  57.403
ATOM   1114  HE1 PHE A  73      60.576  81.964  57.881
ATOM   1115  CZ  PHE A  73      62.341  80.936  57.186
ATOM   1116  HZ  PHE A  73      63.017  81.722  57.492
ATOM   1117  CE2 PHE A  73      62.841  79.782  56.559
ATOM   1118  HE2 PHE A  73      63.902  79.685  56.379
ATOM   1119  CD2 PHE A  73      61.958  78.763  56.160
ATOM   1120  HD2 PHE A  73      62.348  77.881  55.676
ATOM   1121  C   PHE A  73      57.644  76.246  56.172
ATOM   1122  O   PHE A  73      56.676  76.292  55.405
ATOM   1123  N   PHE A  74      58.115  75.078  56.623
ATOM   1124  H   PHE A  74      58.907  75.083  57.256
ATOM   1125  CA  PHE A  74      57.559  73.783  56.203
ATOM   1126  HA  PHE A  74      57.577  73.744  55.118
ATOM   1127  CB  PHE A  74      58.435  72.641  56.747
ATOM   1128  HB1 PHE A  74      57.806  71.756  56.836
ATOM   1129  HB2 PHE A  74      58.762  72.882  57.757
ATOM   1130  CG  PHE A  74      59.630  72.214  55.913
ATOM   1131  CD1 PHE A  74      60.877  71.987  56.531
ATOM   1132  HD1 PHE A  74      61.028  72.247  57.570
ATOM   1133  CE1 PHE A  74      61.901  71.327  55.825
ATOM   1134  HE1 PHE A  74      62.837  71.096  56.307
ATOM   1135  CZ  PHE A  74      61.709  70.944  54.490
ATOM   1136  HZ  PHE A  74      62.494  70.426  53.959
ATOM   1137  CE2 PHE A  74      60.511  71.270  53.840
ATOM   1138  HE2 PHE A  74      60.386  71.040  52.793
ATOM   1139  CD2 PHE A  74      59.458  71.859  54.562
ATOM   1140  HD2 PHE A  74      58.506  72.002  54.075
ATOM   1141  C   PHE A  74      56.103  73.519  56.594
ATOM   1142  O   PHE A  74      55.323  73.067  55.765
ATOM   1143  N   LEU A  75      55.738  73.839  57.831
ATOM   1144  H   LEU A  75      56.502  74.096  58.451
ATOM   1145  CA  LEU A  75      54.400  74.070  58.365
ATOM   1146  HA  LEU A  75      53.893  73.134  58.604
ATOM   1147  CB  LEU A  75      54.617  74.931  59.637
ATOM   1148  HB1 LEU A  75      55.250  75.735  59.299
ATOM   1149  HB2 LEU A  75      55.243  74.378  60.327
ATOM   1150  CG  LEU A  75      53.474  75.615  60.446
ATOM   1151  HG  LEU A  75      53.224  74.978  61.280
ATOM   1152  CD1 LEU A  75      53.961  76.955  61.009
ATOM   1153 1HD1 LEU A  75      53.136  77.496  61.462
ATOM   1154 2HD1 LEU A  75      54.730  76.775  61.759
ATOM   1155 3HD1 LEU A  75      54.359  77.581  60.211
ATOM   1156  CD2 LEU A  75      52.155  75.934  59.756
ATOM   1157 1HD2 LEU A  75      51.418  76.242  60.496
ATOM   1158 2HD2 LEU A  75      52.271  76.741  59.037
ATOM   1159 3HD2 LEU A  75      51.792  75.037  59.277
ATOM   1160  C   LEU A  75      53.576  74.886  57.394
ATOM   1161  O   LEU A  75      52.533  74.420  56.963
ATOM   1162  N   HIS A  76      53.992  76.119  57.098
ATOM   1163  H   HIS A  76      54.851  76.474  57.507
ATOM   1164  CA  HIS A  76      53.139  77.033  56.353
ATOM   1165  HA  HIS A  76      52.163  77.113  56.833
ATOM   1166  CB  HIS A  76      53.787  78.424  56.350
ATOM   1167  HB1 HIS A  76      54.768  78.370  55.874
ATOM   1168  HB2 HIS A  76      53.924  78.755  57.380
ATOM   1169  CG  HIS A  76      52.951  79.454  55.638
ATOM   1170  ND1 HIS A  76      51.631  79.767  55.959
ATOM   1171  CE1 HIS A  76      51.225  80.639  55.026
ATOM   1172  HE1 HIS A  76      50.229  81.061  54.976
ATOM   1173  NE2 HIS A  76      52.218  80.896  54.156
ATOM   1174  HE2 HIS A  76      52.146  81.492  53.343
ATOM   1175  CD2 HIS A  76      53.318  80.157  54.529
ATOM   1176  HD2 HIS A  76      54.273  80.100  54.024
ATOM   1177  C   HIS A  76      52.883  76.534  54.934
ATOM   1178  O   HIS A  76      51.784  76.659  54.390
ATOM   1179  N   PHE A  77      53.877  75.880  54.339
ATOM   1180  H   PHE A  77      54.780  75.830  54.796
ATOM   1181  CA  PHE A  77      53.642  75.138  53.111
ATOM   1182  HA  PHE A  77      53.103  75.799  52.438
ATOM   1183  CB  PHE A  77      54.973  74.835  52.430
ATOM   1184  HB1 PHE A  77      54.827  74.026  51.724
ATOM   1185  HB2 PHE A  77      55.705  74.508  53.171
ATOM   1186  CG  PHE A  77      55.481  76.054  51.672
ATOM   1187  CD1 PHE A  77      56.618  76.758  52.112
ATOM   1188  HD1 PHE A  77      57.192  76.398  52.950
ATOM   1189  CE1 PHE A  77      57.002  77.954  51.482
ATOM   1190  HE1 PHE A  77      57.877  78.490  51.826
ATOM   1191  CZ  PHE A  77      56.230  78.475  50.432
ATOM   1192  HZ  PHE A  77      56.506  79.414  49.971
ATOM   1193  CE2 PHE A  77      55.087  77.783  49.997
ATOM   1194  HE2 PHE A  77      54.455  78.218  49.237
ATOM   1195  CD2 PHE A  77      54.733  76.560  50.591
ATOM   1196  HD2 PHE A  77      53.837  76.045  50.265
ATOM   1197  C   PHE A  77      52.671  73.947  53.261
ATOM   1198  O   PHE A  77      51.737  73.785  52.468
ATOM   1199  N   LEU A  78      52.794  73.168  54.332
ATOM   1200  H   LEU A  78      53.534  73.376  54.996
ATOM   1201  CA  LEU A  78      51.903  72.050  54.632
ATOM   1202  HA  LEU A  78      51.918  71.399  53.755
ATOM   1203  CB  LEU A  78      52.469  71.229  55.811
ATOM   1204  HB1 LEU A  78      52.382  71.794  56.739
ATOM   1205  HB2 LEU A  78      53.533  71.087  55.615
ATOM   1206  CG  LEU A  78      51.832  69.830  55.987
ATOM   1207  HG  LEU A  78      51.563  69.425  55.011
ATOM   1208  CD1 LEU A  78      52.851  68.880  56.631
ATOM   1209 1HD1 LEU A  78      52.398  67.898  56.776
ATOM   1210 2HD1 LEU A  78      53.714  68.767  55.974
ATOM   1211 3HD1 LEU A  78      53.179  69.274  57.594
ATOM   1212  CD2 LEU A  78      50.596  69.859  56.887
ATOM   1213 1HD2 LEU A  78      50.847  70.258  57.870
ATOM   1214 2HD2 LEU A  78      49.815  70.474  56.445
ATOM   1215 3HD2 LEU A  78      50.197  68.851  56.994
ATOM   1216  C   LEU A  78      50.434  72.484  54.795
ATOM   1217  O   LEU A  78      49.536  71.846  54.251
ATOM   1218  N   ALA A  79      50.207  73.636  55.427
ATOM   1219  H   ALA A  79      51.008  74.086  55.854
ATOM   1220  CA  ALA A  79      48.931  74.332  55.500
ATOM   1221  HA  ALA A  79      48.190  73.697  55.977
ATOM   1222  CB  ALA A  79      49.131  75.662  56.241
ATOM   1223  HB1 ALA A  79      49.597  76.408  55.600
ATOM   1224  HB2 ALA A  79      48.158  76.051  56.530
ATOM   1225  HB3 ALA A  79      49.788  75.553  57.090
ATOM   1226  C   ALA A  79      48.389  74.722  54.132
ATOM   1227  O   ALA A  79      47.213  74.506  53.834
ATOM   1228  N   GLN A  80      49.264  75.288  53.295
ATOM   1229  H   GLN A  80      50.213  75.430  53.614
ATOM   1230  CA  GLN A  80      48.941  75.584  51.908
ATOM   1231  HA  GLN A  80      48.003  76.140  51.872
ATOM   1232  CB  GLN A  80      50.056  76.429  51.260
ATOM   1233  HB1 GLN A  80      49.892  76.480  50.183
ATOM   1234  HB2 GLN A  80      51.009  75.925  51.407
ATOM   1235  CG  GLN A  80      50.192  77.880  51.733
ATOM   1236  HG1 GLN A  80      50.163  77.927  52.822
ATOM   1237  HG2 GLN A  80      49.367  78.473  51.337
ATOM   1238  CD  GLN A  80      51.516  78.437  51.225
ATOM   1239  OE1 GLN A  80      51.668  78.876  50.093
ATOM   1240  NE2 GLN A  80      52.554  78.369  52.022
ATOM   1241 1HE2 GLN A  80      52.429  77.955  52.937
ATOM   1242 2HE2 GLN A  80      53.450  78.626  51.645
ATOM   1243  C   GLN A  80      48.759  74.316  51.040
ATOM   1244  O   GLN A  80      48.595  74.397  49.814
ATOM   1245  N   GLY A  81      48.865  73.117  51.615
ATOM   1246  H   GLY A  81      49.040  73.085  52.614
ATOM   1247  CA  GLY A  81      48.647  71.851  50.922
ATOM   1248  HA1 GLY A  81      48.043  72.017  50.028
ATOM   1249  HA2 GLY A  81      48.091  71.190  51.586
ATOM   1250  C   GLY A  81      49.943  71.165  50.527
ATOM   1251  O   GLY A  81      50.005  69.945  50.374
ATOM   1252  N   THR A  82      50.991  71.925  50.271
ATOM   1253  H   THR A  82      51.005  72.846  50.674
ATOM   1254  CA  THR A  82      51.775  71.737  49.040
ATOM   1255  HA  THR A  82      51.858  70.682  48.779
ATOM   1256  CB  THR A  82      51.109  72.553  47.897
ATOM   1257  HB  THR A  82      51.384  73.602  48.004
ATOM   1258  CG2 THR A  82      51.543  72.087  46.510
ATOM   1259 1HG2 THR A  82      50.944  72.588  45.751
ATOM   1260 2HG2 THR A  82      52.588  72.333  46.333
ATOM   1261 3HG2 THR A  82      51.407  71.011  46.422
ATOM   1262  OG1 THR A  82      49.697  72.502  47.904
ATOM   1263  HG1 THR A  82      49.376  73.222  48.475
ATOM   1264  C   THR A  82      53.138  72.370  49.241
ATOM   1265  O   THR A  82      53.275  73.338  49.987
ATOM   1266  N   TRP A  83      54.154  71.949  48.495
ATOM   1267  H   TRP A  83      54.016  71.181  47.844
ATOM   1268  CA  TRP A  83      55.383  72.730  48.404
ATOM   1269  HA  TRP A  83      55.470  73.395  49.263
ATOM   1270  CB  TRP A  83      56.592  71.798  48.453
ATOM   1271  HB1 TRP A  83      56.633  71.193  47.544
ATOM   1272  HB2 TRP A  83      56.483  71.112  49.289
ATOM   1273  CG  TRP A  83      57.889  72.521  48.632
ATOM   1274  CD1 TRP A  83      58.847  72.656  47.696
ATOM   1275  HD1 TRP A  83      58.790  72.262  46.688
ATOM   1276  NE1 TRP A  83      59.908  73.362  48.222
ATOM   1277  HE1 TRP A  83      60.721  73.609  47.666
ATOM   1278  CE2 TRP A  83      59.725  73.642  49.561
ATOM   1279  CZ2 TRP A  83      60.510  74.244  50.556
ATOM   1280  HZ2 TRP A  83      61.520  74.559  50.361
ATOM   1281  CH2 TRP A  83      59.962  74.467  51.829
ATOM   1282  HH2 TRP A  83      60.553  74.924  52.609
ATOM   1283  CZ3 TRP A  83      58.625  74.131  52.078
ATOM   1284  HZ3 TRP A  83      58.197  74.342  53.044
ATOM   1285  CE3 TRP A  83      57.849  73.541  51.067
ATOM   1286  HE3 TRP A  83      56.817  73.330  51.244
ATOM   1287  CD2 TRP A  83      58.390  73.219  49.811
ATOM   1288  C   TRP A  83      55.394  73.605  47.153
ATOM   1289  O   TRP A  83      55.963  73.255  46.116
ATOM   1290  N   SER A  84      54.759  74.772  47.257
ATOM   1291  H   SER A  84      54.201  74.963  48.080
ATOM   1292  CA  SER A  84      54.761  75.784  46.194
ATOM   1293  HA  SER A  84      54.323  75.335  45.302
ATOM   1294  CB  SER A  84      53.891  76.992  46.572
ATOM   1295  HB1 SER A  84      53.613  77.534  45.666
ATOM   1296  HB2 SER A  84      54.471  77.660  47.204
ATOM   1297  OG  SER A  84      52.723  76.581  47.265
ATOM   1298  HG  SER A  84      52.323  77.341  47.708
ATOM   1299  C   SER A  84      56.169  76.265  45.816
ATOM   1300  O   SER A  84      56.395  76.723  44.702
ATOM   1301  N   PHE A  85      57.133  76.145  46.735
ATOM   1302  H   PHE A  85      56.878  75.736  47.621
ATOM   1303  CA  PHE A  85      58.505  76.657  46.606
ATOM   1304  HA  PHE A  85      58.439  77.612  46.083
ATOM   1305  CB  PHE A  85      59.004  76.948  48.040
ATOM   1306  HB1 PHE A  85      59.026  76.007  48.582
ATOM   1307  HB2 PHE A  85      58.254  77.569  48.531
ATOM   1308  CG  PHE A  85      60.341  77.651  48.250
ATOM   1309  CD1 PHE A  85      61.025  77.460  49.468
ATOM   1310  HD1 PHE A  85      60.590  76.839  50.237
ATOM   1311  CE1 PHE A  85      62.267  78.076  49.698
ATOM   1312  HE1 PHE A  85      62.793  77.904  50.628
ATOM   1313  CZ  PHE A  85      62.821  78.922  48.722
ATOM   1314  HZ  PHE A  85      63.772  79.403  48.900
ATOM   1315  CE2 PHE A  85      62.125  79.156  47.524
ATOM   1316  HE2 PHE A  85      62.542  79.820  46.778
ATOM   1317  CD2 PHE A  85      60.888  78.529  47.291
ATOM   1318  HD2 PHE A  85      60.369  78.717  46.363
ATOM   1319  C   PHE A  85      59.454  75.783  45.750
ATOM   1320  O   PHE A  85      60.649  76.065  45.644
ATOM   1321  N   GLY A  86      58.934  74.743  45.088
ATOM   1322  H   GLY A  86      57.951  74.548  45.227
ATOM   1323  CA  GLY A  86      59.644  74.012  44.030
ATOM   1324  HA1 GLY A  86      59.974  74.730  43.278
ATOM   1325  HA2 GLY A  86      58.940  73.334  43.549
ATOM   1326  C   GLY A  86      60.865  73.201  44.471
ATOM   1327  O   GLY A  86      61.302  73.236  45.620
ATOM   1328  N   LEU A  87      61.430  72.432  43.536
ATOM   1329  H   LEU A  87      61.027  72.435  42.610
ATOM   1330  CA  LEU A  87      62.484  71.448  43.837
ATOM   1331  HA  LEU A  87      62.093  70.744  44.572
ATOM   1332  CB  LEU A  87      62.823  70.661  42.555
ATOM   1333  HB1 LEU A  87      63.655  69.987  42.767
ATOM   1334  HB2 LEU A  87      63.152  71.366  41.790
ATOM   1335  CG  LEU A  87      61.646  69.828  42.001
ATOM   1336  HG  LEU A  87      60.783  70.476  41.853
ATOM   1337  CD1 LEU A  87      62.005  69.228  40.642
ATOM   1338 1HD1 LEU A  87      61.136  68.710  40.233
ATOM   1339 2HD1 LEU A  87      62.292  70.019  39.949
ATOM   1340 3HD1 LEU A  87      62.828  68.523  40.748
ATOM   1341  CD2 LEU A  87      61.246  68.687  42.943
ATOM   1342 1HD2 LEU A  87      60.489  68.064  42.466
ATOM   1343 2HD2 LEU A  87      62.112  68.073  43.189
ATOM   1344 3HD2 LEU A  87      60.811  69.088  43.857
ATOM   1345  C   LEU A  87      63.733  72.060  44.486
ATOM   1346  O   LEU A  87      64.305  71.457  45.386
ATOM   1347  N   ALA A  88      64.137  73.272  44.102
ATOM   1348  H   ALA A  88      63.622  73.748  43.380
ATOM   1349  CA  ALA A  88      65.267  73.954  44.735
ATOM   1350  HA  ALA A  88      66.138  73.297  44.695
ATOM   1351  CB  ALA A  88      65.583  75.213  43.917
ATOM   1352  HB1 ALA A  88      66.444  75.723  44.352
ATOM   1353  HB2 ALA A  88      65.820  74.940  42.889
ATOM   1354  HB3 ALA A  88      64.731  75.895  43.922
ATOM   1355  C   ALA A  88      65.025  74.293  46.213
ATOM   1356  O   ALA A  88      65.854  73.959  47.065
ATOM   1357  N   GLY A  89      63.870  74.892  46.524
ATOM   1358  H   GLY A  89      63.204  75.109  45.794
ATOM   1359  CA  GLY A  89      63.468  75.161  47.901
ATOM   1360  HA1 GLY A  89      62.487  75.635  47.897
ATOM   1361  HA2 GLY A  89      64.183  75.834  48.375
ATOM   1362  C   GLY A  89      63.382  73.876  48.709
ATOM   1363  O   GLY A  89      63.870  73.819  49.824
ATOM   1364  N   CYS A  90      62.826  72.820  48.122
ATOM   1365  H   CYS A  90      62.510  72.933  47.166
ATOM   1366  CA  CYS A  90      62.605  71.521  48.760
ATOM   1367  HA  CYS A  90      62.011  71.652  49.667
ATOM   1368  CB  CYS A  90      61.798  70.662  47.749
ATOM   1369  HB1 CYS A  90      61.703  71.191  46.806
ATOM   1370  HB2 CYS A  90      60.787  70.532  48.137
ATOM   1371  SG  CYS A  90      62.501  69.027  47.352
ATOM   1372  HG  CYS A  90      62.394  68.531  48.593
ATOM   1373  C   CYS A  90      63.930  70.885  49.169
ATOM   1374  O   CYS A  90      64.087  70.446  50.309
ATOM   1375  N   ARG A  91      64.912  70.919  48.259
ATOM   1376  H   ARG A  91      64.686  71.257  47.328
ATOM   1377  CA  ARG A  91      66.274  70.484  48.534
ATOM   1378  HA  ARG A  91      66.261  69.448  48.867
ATOM   1379  CB  ARG A  91      67.163  70.642  47.277
ATOM   1380  HB1 ARG A  91      68.194  70.495  47.590
ATOM   1381  HB2 ARG A  91      67.076  71.668  46.920
ATOM   1382  CG  ARG A  91      66.930  69.696  46.086
ATOM   1383  HG1 ARG A  91      65.886  69.711  45.790
ATOM   1384  HG2 ARG A  91      67.147  68.679  46.385
ATOM   1385  CD  ARG A  91      67.816  70.077  44.877
ATOM   1386  HD1 ARG A  91      68.317  71.026  45.072
ATOM   1387  HD2 ARG A  91      67.161  70.228  44.016
ATOM   1388  NE  ARG A  91      68.800  69.023  44.539
ATOM   1389  HE  ARG A  91      68.418  68.102  44.395
ATOM   1390  CZ  ARG A  91      70.125  69.091  44.505
ATOM   1391  NH1 ARG A  91      70.834  68.015  44.311
ATOM   1392 1HH1 ARG A  91      70.421  67.100  44.290
ATOM   1393 2HH1 ARG A  91      71.849  68.087  44.343
ATOM   1394  NH2 ARG A  91      70.792  70.195  44.676
ATOM   1395 1HH2 ARG A  91      70.314  71.059  44.832
ATOM   1396 2HH2 ARG A  91      71.794  70.105  44.841
ATOM   1397  C   ARG A  91      66.917  71.294  49.649
ATOM   1398  O   ARG A  91      67.544  70.699  50.513
ATOM   1399  N   LEU A  92      66.797  72.624  49.628
ATOM   1400  H   LEU A  92      66.259  73.054  48.884
ATOM   1401  CA  LEU A  92      67.436  73.476  50.636
ATOM   1402  HA  LEU A  92      68.475  73.166  50.731
ATOM   1403  CB  LEU A  92      67.410  74.945  50.177
ATOM   1404  HB1 LEU A  92      67.706  75.578  51.016
ATOM   1405  HB2 LEU A  92      66.385  75.207  49.909
ATOM   1406  CG  LEU A  92      68.344  75.250  48.989
ATOM   1407  HG  LEU A  92      68.120  74.581  48.160
ATOM   1408  CD1 LEU A  92      68.119  76.687  48.523
ATOM   1409 1HD1 LEU A  92      68.755  76.901  47.664
ATOM   1410 2HD1 LEU A  92      67.078  76.817  48.224
ATOM   1411 3HD1 LEU A  92      68.353  77.386  49.327
ATOM   1412  CD2 LEU A  92      69.828  75.093  49.343
ATOM   1413 1HD2 LEU A  92      70.443  75.404  48.500
ATOM   1414 2HD2 LEU A  92      70.078  75.706  50.210
ATOM   1415 3HD2 LEU A  92      70.059  74.052  49.561
ATOM   1416  C   LEU A  92      66.835  73.319  52.037
ATOM   1417  O   LEU A  92      67.573  73.293  53.022
ATOM   1418  N   CYS A  93      65.523  73.145  52.131
ATOM   1419  H   CYS A  93      64.960  73.250  51.293
ATOM   1420  CA  CYS A  93      64.829  72.924  53.387
ATOM   1421  HA  CYS A  93      65.268  73.598  54.124
ATOM   1422  CB  CYS A  93      63.365  73.352  53.230
ATOM   1423  HB1 CYS A  93      62.844  73.212  54.176
ATOM   1424  HB2 CYS A  93      62.873  72.768  52.449
ATOM   1425  SG  CYS A  93      63.309  75.123  52.812
ATOM   1426  HG  CYS A  93      64.009  75.568  53.859
ATOM   1427  C   CYS A  93      65.075  71.511  53.955
ATOM   1428  O   CYS A  93      65.314  71.386  55.162
ATOM   1429  N   HIS A  94      65.147  70.475  53.097
ATOM   1430  H   HIS A  94      64.916  70.632  52.120
ATOM   1431  CA  HIS A  94      65.686  69.159  53.483
ATOM   1432  HA  HIS A  94      65.058  68.754  54.279
ATOM   1433  CB  HIS A  94      65.653  68.141  52.322
ATOM   1434  HB1 HIS A  94      66.110  68.600  51.445
ATOM   1435  HB2 HIS A  94      64.622  67.931  52.066
ATOM   1436  CG  HIS A  94      66.366  66.814  52.555
ATOM   1437  ND1 HIS A  94      66.751  65.948  51.532
ATOM   1438  CE1 HIS A  94      67.612  65.079  52.076
ATOM   1439  HE1 HIS A  94      68.179  64.342  51.522
ATOM   1440  NE2 HIS A  94      67.717  65.285  53.396
ATOM   1441  HE2 HIS A  94      68.385  64.823  54.006
ATOM   1442  CD2 HIS A  94      66.903  66.343  53.724
ATOM   1443  HD2 HIS A  94      66.800  66.774  54.707
ATOM   1444  C   HIS A  94      67.088  69.308  54.065
ATOM   1445  O   HIS A  94      67.298  68.986  55.231
ATOM   1446  N   TYR A  95      68.013  69.838  53.272
ATOM   1447  H   TYR A  95      67.729  70.076  52.327
ATOM   1448  CA  TYR A  95      69.414  70.064  53.618
ATOM   1449  HA  TYR A  95      69.917  69.098  53.658
ATOM   1450  CB  TYR A  95      70.045  70.875  52.477
ATOM   1451  HB1 TYR A  95      69.348  71.654  52.185
ATOM   1452  HB2 TYR A  95      70.158  70.216  51.614
ATOM   1453  CG  TYR A  95      71.382  71.536  52.743
ATOM   1454  CD1 TYR A  95      72.521  70.756  53.006
ATOM   1455  HD1 TYR A  95      72.440  69.680  53.081
ATOM   1456  CE1 TYR A  95      73.774  71.379  53.154
ATOM   1457  HE1 TYR A  95      74.654  70.797  53.367
ATOM   1458  CZ  TYR A  95      73.900  72.774  53.008
ATOM   1459  OH  TYR A  95      75.126  73.352  53.108
ATOM   1460  HH  TYR A  95      75.107  74.301  52.982
ATOM   1461  CE2 TYR A  95      72.754  73.559  52.758
ATOM   1462  HE2 TYR A  95      72.838  74.629  52.642
ATOM   1463  CD2 TYR A  95      71.496  72.938  52.639
ATOM   1464  HD2 TYR A  95      70.620  73.537  52.431
ATOM   1465  C   TYR A  95      69.591  70.701  54.990
ATOM   1466  O   TYR A  95      70.244  70.095  55.838
ATOM   1467  N   VAL A  96      68.955  71.846  55.259
ATOM   1468  H   VAL A  96      68.412  72.302  54.531
ATOM   1469  CA  VAL A  96      69.053  72.488  56.574
ATOM   1470  HA  VAL A  96      70.109  72.587  56.824
ATOM   1471  CB  VAL A  96      68.450  73.908  56.552
ATOM   1472  HB  VAL A  96      67.416  73.859  56.204
ATOM   1473  CG1 VAL A  96      68.469  74.570  57.939
ATOM   1474 1HG1 VAL A  96      68.222  75.627  57.863
ATOM   1475 2HG1 VAL A  96      67.736  74.094  58.593
ATOM   1476 3HG1 VAL A  96      69.460  74.476  58.384
ATOM   1477  CG2 VAL A  96      69.245  74.823  55.608
ATOM   1478 1HG2 VAL A  96      68.786  75.811  55.576
ATOM   1479 2HG2 VAL A  96      70.275  74.913  55.954
ATOM   1480 3HG2 VAL A  96      69.250  74.417  54.598
ATOM   1481  C   VAL A  96      68.426  71.651  57.691
ATOM   1482  O   VAL A  96      69.037  71.538  58.756
ATOM   1483  N   CYS A  97      67.263  71.017  57.483
ATOM   1484  H   CYS A  97      66.791  71.081  56.585
ATOM   1485  CA  CYS A  97      66.707  70.167  58.545
ATOM   1486  HA  CYS A  97      66.644  70.767  59.456
ATOM   1487  CB  CYS A  97      65.286  69.726  58.190
ATOM   1488  HB1 CYS A  97      65.011  68.856  58.789
ATOM   1489  HB2 CYS A  97      65.215  69.472  57.129
ATOM   1490  SG  CYS A  97      64.173  71.093  58.612
ATOM   1491  HG  CYS A  97      64.698  71.985  57.762
ATOM   1492  C   CYS A  97      67.593  68.973  58.930
ATOM   1493  O   CYS A  97      67.778  68.677  60.115
ATOM   1494  N   GLY A  98      68.184  68.322  57.931
ATOM   1495  H   GLY A  98      68.000  68.649  56.986
ATOM   1496  CA  GLY A  98      69.124  67.225  58.112
ATOM   1497  HA1 GLY A  98      69.410  66.837  57.135
ATOM   1498  HA2 GLY A  98      68.653  66.428  58.688
ATOM   1499  C   GLY A  98      70.393  67.669  58.840
ATOM   1500  O   GLY A  98      70.799  67.033  59.817
ATOM   1501  N   VAL A  99      70.976  68.805  58.429
ATOM   1502  H   VAL A  99      70.596  69.286  57.616
ATOM   1503  CA  VAL A  99      72.109  69.409  59.148
ATOM   1504  HA  VAL A  99      72.963  68.733  59.096
ATOM   1505  CB  VAL A  99      72.529  70.781  58.559
ATOM   1506  HB  VAL A  99      71.646  71.406  58.440
ATOM   1507  CG1 VAL A  99      73.535  71.540  59.441
ATOM   1508 1HG1 VAL A  99      73.844  72.459  58.946
ATOM   1509 2HG1 VAL A  99      73.080  71.825  60.389
ATOM   1510 3HG1 VAL A  99      74.416  70.925  59.632
ATOM   1511  CG2 VAL A  99      73.215  70.656  57.201
ATOM   1512 1HG2 VAL A  99      73.366  71.645  56.773
ATOM   1513 2HG2 VAL A  99      74.174  70.150  57.310
ATOM   1514 3HG2 VAL A  99      72.578  70.107  56.523
ATOM   1515  C   VAL A  99      71.762  69.598  60.617
ATOM   1516  O   VAL A  99      72.549  69.190  61.468
ATOM   1517  N   SER A 100      70.595  70.174  60.931
ATOM   1518  H   SER A 100      69.984  70.515  60.194
ATOM   1519  CA  SER A 100      70.231  70.398  62.332
ATOM   1520  HA  SER A 100      71.042  70.958  62.799
ATOM   1521  CB  SER A 100      68.953  71.244  62.497
ATOM   1522  HB1 SER A 100      68.442  70.946  63.415
ATOM   1523  HB2 SER A 100      68.278  71.074  61.658
ATOM   1524  OG  SER A 100      69.259  72.624  62.609
ATOM   1525  HG  SER A 100      68.759  72.999  63.358
ATOM   1526  C   SER A 100      70.070  69.125  63.154
ATOM   1527  O   SER A 100      70.573  69.061  64.278
ATOM   1528  N   MET A 101      69.401  68.100  62.618
ATOM   1529  H   MET A 101      69.002  68.189  61.688
ATOM   1530  CA  MET A 101      69.253  66.848  63.360
ATOM   1531  HA  MET A 101      68.827  67.096  64.333
ATOM   1532  CB  MET A 101      68.278  65.922  62.629
ATOM   1533  HB1 MET A 101      68.760  65.498  61.747
ATOM   1534  HB2 MET A 101      67.409  66.492  62.299
ATOM   1535  CG  MET A 101      67.808  64.792  63.547
ATOM   1536  HG1 MET A 101      68.660  64.158  63.793
ATOM   1537  HG2 MET A 101      67.113  64.192  62.979
ATOM   1538  SD  MET A 101      66.980  65.258  65.098
ATOM   1539  CE  MET A 101      65.621  66.303  64.506
ATOM   1540  HE1 MET A 101      64.992  66.582  65.351
ATOM   1541  HE2 MET A 101      66.018  67.210  64.049
ATOM   1542  HE3 MET A 101      65.028  65.753  63.776
ATOM   1543  C   MET A 101      70.608  66.164  63.627
ATOM   1544  O   MET A 101      70.897  65.713  64.746
ATOM   1545  N   TYR A 102      71.476  66.149  62.614
ATOM   1546  H   TYR A 102      71.207  66.549  61.719
ATOM   1547  CA  TYR A 102      72.770  65.495  62.741
ATOM   1548  HA  TYR A 102      72.606  64.565  63.278
ATOM   1549  CB  TYR A 102      73.300  65.107  61.350
ATOM   1550  HB1 TYR A 102      74.269  64.621  61.471
ATOM   1551  HB2 TYR A 102      73.450  66.014  60.763
ATOM   1552  CG  TYR A 102      72.376  64.146  60.593
ATOM   1553  CD1 TYR A 102      71.784  63.052  61.259
ATOM   1554  HD1 TYR A 102      72.000  62.867  62.298
ATOM   1555  CE1 TYR A 102      70.897  62.187  60.590
ATOM   1556  HE1 TYR A 102      70.465  61.348  61.110
ATOM   1557  CZ  TYR A 102      70.585  62.404  59.235
ATOM   1558  OH  TYR A 102      69.721  61.563  58.601
ATOM   1559  HH  TYR A 102      69.763  61.695  57.624
ATOM   1560  CE2 TYR A 102      71.178  63.496  58.557
ATOM   1561  HE2 TYR A 102      70.934  63.677  57.520
ATOM   1562  CD2 TYR A 102      72.077  64.352  59.231
ATOM   1563  HD2 TYR A 102      72.520  65.185  58.704
ATOM   1564  C   TYR A 102      73.748  66.255  63.652
ATOM   1565  O   TYR A 102      74.450  65.637  64.463
ATOM   1566  N   ALA A 103      73.686  67.585  63.648
ATOM   1567  H   ALA A 103      73.089  68.047  62.970
ATOM   1568  CA  ALA A 103      74.414  68.414  64.592
ATOM   1569  HA  ALA A 103      75.464  68.120  64.585
ATOM   1570  CB  ALA A 103      74.315  69.881  64.156
ATOM   1571  HB1 ALA A 103      74.893  70.502  64.841
ATOM   1572  HB2 ALA A 103      74.716  69.996  63.149
ATOM   1573  HB3 ALA A 103      73.274  70.209  64.168
ATOM   1574  C   ALA A 103      73.909  68.245  66.019
ATOM   1575  O   ALA A 103      74.713  68.230  66.938
ATOM   1576  N   SER A 104      72.607  68.065  66.226
ATOM   1577  H   SER A 104      71.973  68.133  65.436
ATOM   1578  CA  SER A 104      72.057  67.772  67.548
ATOM   1579  HA  SER A 104      72.356  68.569  68.230
ATOM   1580  CB  SER A 104      70.532  67.795  67.456
ATOM   1581  HB1 SER A 104      70.176  66.992  66.811
ATOM   1582  HB2 SER A 104      70.214  68.754  67.042
ATOM   1583  OG  SER A 104      69.980  67.647  68.739
ATOM   1584  HG  SER A 104      69.143  68.123  68.751
ATOM   1585  C   SER A 104      72.572  66.458  68.122
ATOM   1586  O   SER A 104      73.183  66.464  69.196
ATOM   1587  N   VAL A 105      72.452  65.339  67.390
ATOM   1588  H   VAL A 105      71.952  65.360  66.506
ATOM   1589  CA  VAL A 105      72.974  64.073  67.945
ATOM   1590  HA  VAL A 105      72.526  63.980  68.935
ATOM   1591  CB  VAL A 105      72.529  62.823  67.164
ATOM   1592  HB  VAL A 105      71.472  62.930  66.933
ATOM   1593  CG1 VAL A 105      73.252  62.606  65.838
ATOM   1594 1HG1 VAL A 105      72.809  61.752  65.334
ATOM   1595 2HG1 VAL A 105      73.132  63.483  65.206
ATOM   1596 3HG1 VAL A 105      74.312  62.407  65.992
ATOM   1597  CG2 VAL A 105      72.702  61.569  68.034
ATOM   1598 1HG2 VAL A 105      72.399  60.680  67.485
ATOM   1599 2HG2 VAL A 105      73.743  61.453  68.334
ATOM   1600 3HG2 VAL A 105      72.090  61.653  68.932
ATOM   1601  C   VAL A 105      74.490  64.099  68.171
ATOM   1602  O   VAL A 105      74.975  63.647  69.217
ATOM   1603  N   LEU A 106      75.259  64.677  67.240
ATOM   1604  H   LEU A 106      74.836  65.041  66.390
ATOM   1605  CA  LEU A 106      76.704  64.815  67.430
ATOM   1606  HA  LEU A 106      77.104  63.832  67.676
ATOM   1607  CB  LEU A 106      77.359  65.302  66.131
ATOM   1608  HB1 LEU A 106      78.348  65.693  66.369
ATOM   1609  HB2 LEU A 106      76.758  66.117  65.728
ATOM   1610  CG  LEU A 106      77.529  64.214  65.058
ATOM   1611  HG  LEU A 106      76.573  63.729  64.863
ATOM   1612  CD1 LEU A 106      78.032  64.856  63.765
ATOM   1613 1HD1 LEU A 106      78.149  64.095  62.994
ATOM   1614 2HD1 LEU A 106      77.298  65.584  63.418
ATOM   1615 3HD1 LEU A 106      78.984  65.359  63.933
ATOM   1616  CD2 LEU A 106      78.552  63.154  65.487
ATOM   1617 1HD2 LEU A 106      78.708  62.449  64.671
ATOM   1618 2HD2 LEU A 106      79.501  63.629  65.734
ATOM   1619 3HD2 LEU A 106      78.189  62.597  66.349
ATOM   1620  C   LEU A 106      77.098  65.708  68.617
ATOM   1621  O   LEU A 106      78.034  65.382  69.352
ATOM   1622  N   LEU A 107      76.356  66.788  68.856
ATOM   1623  H   LEU A 107      75.603  67.018  68.215
ATOM   1624  CA  LEU A 107      76.539  67.641  70.025
ATOM   1625  HA  LEU A 107      77.578  67.952  70.076
ATOM   1626  CB  LEU A 107      75.628  68.877  69.980
ATOM   1627  HB1 LEU A 107      75.523  69.279  70.990
ATOM   1628  HB2 LEU A 107      74.635  68.574  69.649
ATOM   1629  CG  LEU A 107      76.155  70.003  69.084
ATOM   1630  HG  LEU A 107      76.415  69.610  68.109
ATOM   1631  CD1 LEU A 107      75.048  71.035  68.904
ATOM   1632 1HD1 LEU A 107      75.369  71.801  68.204
ATOM   1633 2HD1 LEU A 107      74.157  70.556  68.496
ATOM   1634 3HD1 LEU A 107      74.807  71.477  69.867
ATOM   1635  CD2 LEU A 107      77.392  70.683  69.677
ATOM   1636 1HD2 LEU A 107      77.792  71.373  68.945
ATOM   1637 2HD2 LEU A 107      77.137  71.199  70.602
ATOM   1638 3HD2 LEU A 107      78.170  69.956  69.892
ATOM   1639  C   LEU A 107      76.278  66.881  71.312
ATOM   1640  O   LEU A 107      77.074  66.956  72.237
ATOM   1641  N   ILE A 108      75.200  66.110  71.367
ATOM   1642  H   ILE A 108      74.570  66.105  70.566
ATOM   1643  CA  ILE A 108      74.853  65.342  72.560
ATOM   1644  HA  ILE A 108      74.868  66.015  73.416
ATOM   1645  CB  ILE A 108      73.403  64.829  72.390
ATOM   1646  HB  ILE A 108      73.328  64.307  71.434
ATOM   1647  CG2 ILE A 108      73.028  63.846  73.503
ATOM   1648 1HG2 ILE A 108      71.993  63.527  73.398
ATOM   1649 2HG2 ILE A 108      73.650  62.953  73.435
ATOM   1650 3HG2 ILE A 108      73.172  64.315  74.478
ATOM   1651  CG1 ILE A 108      72.400  66.013  72.397
ATOM   1652 1HG1 ILE A 108      72.766  66.818  71.760
ATOM   1653 2HG1 ILE A 108      72.319  66.418  73.407
ATOM   1654  CD1 ILE A 108      70.996  65.652  71.889
ATOM   1655  HD1 ILE A 108      70.392  66.558  71.828
ATOM   1656  HD2 ILE A 108      71.061  65.208  70.895
ATOM   1657  HD3 ILE A 108      70.503  64.957  72.569
ATOM   1658  C   ILE A 108      75.881  64.232  72.850
ATOM   1659  O   ILE A 108      76.149  63.878  74.004
ATOM   1660  N   THR A 109      76.532  63.731  71.803
ATOM   1661  H   THR A 109      76.250  64.052  70.885
ATOM   1662  CA  THR A 109      77.666  62.802  71.915
ATOM   1663  HA  THR A 109      77.405  61.979  72.571
ATOM   1664  CB  THR A 109      78.021  62.220  70.534
ATOM   1665  HB  THR A 109      78.485  62.986  69.915
ATOM   1666  CG2 THR A 109      78.962  61.020  70.629
ATOM   1667 1HG2 THR A 109      79.145  60.623  69.630
ATOM   1668 2HG2 THR A 109      79.914  61.324  71.062
ATOM   1669 3HG2 THR A 109      78.515  60.240  71.245
ATOM   1670  OG1 THR A 109      76.869  61.748  69.875
ATOM   1671  HG1 THR A 109      76.229  62.471  69.765
ATOM   1672  C   THR A 109      78.891  63.467  72.519
ATOM   1673  O   THR A 109      79.469  62.949  73.475
ATOM   1674  N   ALA A 110      79.252  64.650  72.018
ATOM   1675  H   ALA A 110      78.742  65.039  71.231
ATOM   1676  CA  ALA A 110      80.343  65.428  72.588
ATOM   1677  HA  ALA A 110      81.251  64.823  72.555
ATOM   1678  CB  ALA A 110      80.576  66.659  71.717
ATOM   1679  HB1 ALA A 110      81.453  67.195  72.079
ATOM   1680  HB2 ALA A 110      80.757  66.328  70.696
ATOM   1681  HB3 ALA A 110      79.708  67.319  71.742
ATOM   1682  C   ALA A 110      80.093  65.776  74.061
ATOM   1683  O   ALA A 110      80.976  65.573  74.882
ATOM   1684  N   MET A 111      78.865  66.167  74.405
ATOM   1685  H   MET A 111      78.210  66.329  73.646
ATOM   1686  CA  MET A 111      78.407  66.457  75.764
ATOM   1687  HA  MET A 111      79.031  67.247  76.186
ATOM   1688  CB  MET A 111      76.947  66.944  75.725
ATOM   1689  HB1 MET A 111      76.549  66.972  76.740
ATOM   1690  HB2 MET A 111      76.352  66.239  75.148
ATOM   1691  CG  MET A 111      76.802  68.342  75.118
ATOM   1692  HG1 MET A 111      77.489  68.431  74.277
ATOM   1693  HG2 MET A 111      77.108  69.073  75.867
ATOM   1694  SD  MET A 111      75.143  68.780  74.506
ATOM   1695  CE  MET A 111      74.126  68.557  75.987
ATOM   1696  HE1 MET A 111      73.098  68.838  75.757
ATOM   1697  HE2 MET A 111      74.146  67.511  76.292
ATOM   1698  HE3 MET A 111      74.510  69.188  76.790
ATOM   1699  C   MET A 111      78.496  65.247  76.707
ATOM   1700  O   MET A 111      78.812  65.372  77.898
ATOM   1701  N   SER A 112      78.240  64.056  76.167
ATOM   1702  H   SER A 112      77.952  64.031  75.196
ATOM   1703  CA  SER A 112      78.454  62.805  76.888
ATOM   1704  HA  SER A 112      77.960  62.864  77.857
ATOM   1705  CB  SER A 112      77.833  61.630  76.117
ATOM   1706  HB1 SER A 112      77.909  60.735  76.736
ATOM   1707  HB2 SER A 112      78.379  61.456  75.190
ATOM   1708  OG  SER A 112      76.465  61.850  75.821
ATOM   1709  HG  SER A 112      76.382  62.579  75.180
ATOM   1710  C   SER A 112      79.934  62.495  77.132
ATOM   1711  O   SER A 112      80.295  62.028  78.216
ATOM   1712  N   LEU A 113      80.819  62.780  76.171
ATOM   1713  H   LEU A 113      80.494  63.206  75.308
ATOM   1714  CA  LEU A 113      82.258  62.550  76.349
ATOM   1715  HA  LEU A 113      82.399  61.575  76.814
ATOM   1716  CB  LEU A 113      82.985  62.552  74.993
ATOM   1717  HB1 LEU A 113      84.058  62.510  75.192
ATOM   1718  HB2 LEU A 113      82.781  63.494  74.482
ATOM   1719  CG  LEU A 113      82.626  61.388  74.051
ATOM   1720  HG  LEU A 113      81.596  61.490  73.717
ATOM   1721  CD1 LEU A 113      83.542  61.440  72.828
ATOM   1722 1HD1 LEU A 113      83.258  60.654  72.129
ATOM   1723 2HD1 LEU A 113      83.430  62.403  72.330
ATOM   1724 3HD1 LEU A 113      84.582  61.306  73.123
ATOM   1725  CD2 LEU A 113      82.790  60.008  74.696
ATOM   1726 1HD2 LEU A 113      82.617  59.234  73.948
ATOM   1727 2HD2 LEU A 113      83.794  59.903  75.105
ATOM   1728 3HD2 LEU A 113      82.049  59.886  75.483
ATOM   1729  C   LEU A 113      82.904  63.559  77.304
ATOM   1730  O   LEU A 113      83.648  63.140  78.184
ATOM   1731  N   ASP A 114      82.553  64.843  77.197
ATOM   1732  H   ASP A 114      81.980  65.095  76.395
ATOM   1733  CA  ASP A 114      82.796  65.909  78.169
ATOM   1734  HA  ASP A 114      83.829  66.258  78.133
ATOM   1735  CB  ASP A 114      81.813  67.085  77.917
ATOM   1736  HB1 ASP A 114      81.561  67.549  78.874
ATOM   1737  HB2 ASP A 114      80.886  66.689  77.511
ATOM   1738  CG  ASP A 114      82.266  68.240  77.046
ATOM   1739  OD1 ASP A 114      83.393  68.730  77.275
ATOM   1740  OD2 ASP A 114      81.400  68.731  76.287
ATOM   1741  C   ASP A 114      82.460  65.436  79.566
ATOM   1742  O   ASP A 114      83.316  65.403  80.449
ATOM   1743  N   ARG A 115      81.189  65.058  79.761
ATOM   1744  H   ARG A 115      80.544  65.106  78.971
ATOM   1745  CA  ARG A 115      80.683  64.658  81.061
ATOM   1746  HA  ARG A 115      80.776  65.508  81.735
ATOM   1747  CB  ARG A 115      79.206  64.258  80.879
ATOM   1748  HB1 ARG A 115      79.127  63.509  80.090
ATOM   1749  HB2 ARG A 115      78.639  65.134  80.559
ATOM   1750  CG  ARG A 115      78.548  63.681  82.134
ATOM   1751  HG1 ARG A 115      79.061  62.768  82.436
ATOM   1752  HG2 ARG A 115      77.507  63.442  81.909
ATOM   1753  CD  ARG A 115      78.601  64.690  83.275
ATOM   1754  HD1 ARG A 115      78.058  65.588  82.972
ATOM   1755  HD2 ARG A 115      79.641  64.951  83.479
ATOM   1756  NE  ARG A 115      78.015  64.134  84.498
ATOM   1757  HE  ARG A 115      77.663  63.194  84.456
ATOM   1758  CZ  ARG A 115      77.939  64.773  85.649
ATOM   1759  NH1 ARG A 115      77.396  64.240  86.704
ATOM   1760 1HH1 ARG A 115      77.129  63.269  86.706
ATOM   1761 2HH1 ARG A 115      77.236  64.819  87.518
ATOM   1762  NH2 ARG A 115      78.387  65.982  85.800
ATOM   1763 1HH2 ARG A 115      78.892  66.411  85.045
ATOM   1764 2HH2 ARG A 115      78.338  66.406  86.704
ATOM   1765  C   ARG A 115      81.521  63.530  81.626
ATOM   1766  O   ARG A 115      81.962  63.613  82.775
ATOM   1767  N   SER A 116      81.752  62.512  80.802
ATOM   1768  H   SER A 116      81.365  62.560  79.863
ATOM   1769  CA  SER A 116      82.580  61.382  81.168
ATOM   1770  HA  SER A 116      82.068  60.876  81.979
ATOM   1771  CB  SER A 116      82.696  60.419  79.980
ATOM   1772  HB1 SER A 116      83.370  60.831  79.228
ATOM   1773  HB2 SER A 116      81.714  60.283  79.527
ATOM   1774  OG  SER A 116      83.168  59.151  80.402
ATOM   1775  HG  SER A 116      83.326  58.631  79.603
ATOM   1776  C   SER A 116      83.936  61.859  81.674
ATOM   1777  O   SER A 116      84.261  61.568  82.823
ATOM   1778  N   LEU A 117      84.652  62.690  80.911
ATOM   1779  H   LEU A 117      84.259  63.024  80.033
ATOM   1780  CA  LEU A 117      85.953  63.206  81.309
ATOM   1781  HA  LEU A 117      86.612  62.362  81.499
ATOM   1782  CB  LEU A 117      86.571  64.077  80.197
ATOM   1783  HB1 LEU A 117      87.435  64.598  80.614
ATOM   1784  HB2 LEU A 117      85.846  64.835  79.899
ATOM   1785  CG  LEU A 117      87.038  63.319  78.940
ATOM   1786  HG  LEU A 117      86.196  62.807  78.481
ATOM   1787  CD1 LEU A 117      87.617  64.319  77.938
ATOM   1788 1HD1 LEU A 117      87.897  63.800  77.022
ATOM   1789 2HD1 LEU A 117      86.859  65.064  77.687
ATOM   1790 3HD1 LEU A 117      88.484  64.825  78.364
ATOM   1791  CD2 LEU A 117      88.135  62.285  79.235
ATOM   1792 1HD2 LEU A 117      88.475  61.842  78.299
ATOM   1793 2HD2 LEU A 117      88.973  62.764  79.739
ATOM   1794 3HD2 LEU A 117      87.733  61.485  79.854
ATOM   1795  C   LEU A 117      85.888  63.982  82.630
ATOM   1796  O   LEU A 117      86.758  63.818  83.483
ATOM   1797  N   ALA A 118      84.835  64.765  82.852
ATOM   1798  H   ALA A 118      84.131  64.835  82.123
ATOM   1799  CA  ALA A 118      84.687  65.599  84.034
ATOM   1800  HA  ALA A 118      85.654  66.045  84.271
ATOM   1801  CB  ALA A 118      83.707  66.728  83.690
ATOM   1802  HB1 ALA A 118      83.619  67.409  84.538
ATOM   1803  HB2 ALA A 118      84.065  67.280  82.820
ATOM   1804  HB3 ALA A 118      82.726  66.310  83.463
ATOM   1805  C   ALA A 118      84.232  64.821  85.280
ATOM   1806  O   ALA A 118      84.255  65.353  86.391
ATOM   1807  N   VAL A 119      83.857  63.549  85.110
ATOM   1808  H   VAL A 119      83.781  63.216  84.153
ATOM   1809  CA  VAL A 119      83.540  62.611  86.199
ATOM   1810  HA  VAL A 119      83.943  63.025  87.123
ATOM   1811  CB  VAL A 119      82.017  62.420  86.408
ATOM   1812  HB  VAL A 119      81.635  61.729  85.655
ATOM   1813  CG1 VAL A 119      81.717  61.856  87.810
ATOM   1814 1HG1 VAL A 119      80.652  61.665  87.914
ATOM   1815 2HG1 VAL A 119      82.234  60.911  87.964
ATOM   1816 3HG1 VAL A 119      82.040  62.562  88.576
ATOM   1817  CG2 VAL A 119      81.209  63.720  86.300
ATOM   1818 1HG2 VAL A 119      80.168  63.518  86.536
ATOM   1819 2HG2 VAL A 119      81.605  64.464  86.992
ATOM   1820 3HG2 VAL A 119      81.269  64.110  85.285
ATOM   1821  C   VAL A 119      84.273  61.272  85.964
ATOM   1822  O   VAL A 119      83.742  60.173  86.140
ATOM   1823  N   ALA A 120      85.519  61.383  85.505
ATOM   1824  H   ALA A 120      85.794  62.307  85.205
ATOM   1825  CA  ALA A 120      86.480  60.286  85.343
ATOM   1826  HA  ALA A 120      86.234  59.463  86.017
ATOM   1827  CB  ALA A 120      86.484  59.770  83.899
ATOM   1828  HB1 ALA A 120      87.193  58.946  83.804
ATOM   1829  HB2 ALA A 120      85.506  59.412  83.623
ATOM   1830  HB3 ALA A 120      86.769  60.567  83.212
ATOM   1831  C   ALA A 120      87.898  60.743  85.653
ATOM   1832  O   ALA A 120      88.705  60.015  86.225
ATOM   1833  N   ARG A 121      88.179  61.983  85.261
ATOM   1834  H   ARG A 121      87.475  62.469  84.712
ATOM   1835  CA  ARG A 121      89.440  62.680  85.420
ATOM   1836  HA  ARG A 121      90.080  62.109  86.094
ATOM   1837  CB  ARG A 121      90.146  62.783  84.051
ATOM   1838  HB1 ARG A 121      91.125  63.237  84.197
ATOM   1839  HB2 ARG A 121      89.576  63.436  83.387
ATOM   1840  CG  ARG A 121      90.306  61.413  83.368
ATOM   1841  HG1 ARG A 121      89.407  61.209  82.785
ATOM   1842  HG2 ARG A 121      90.408  60.629  84.120
ATOM   1843  CD  ARG A 121      91.525  61.364  82.441
ATOM   1844  HD1 ARG A 121      91.552  62.276  81.842
ATOM   1845  HD2 ARG A 121      91.411  60.522  81.754
ATOM   1846  NE  ARG A 121      92.786  61.221  83.206
ATOM   1847  HE  ARG A 121      93.321  62.058  83.367
ATOM   1848  CZ  ARG A 121      93.273  60.103  83.722
ATOM   1849  NH1 ARG A 121      94.380  60.110  84.409
ATOM   1850 1HH1 ARG A 121      94.864  60.967  84.613
ATOM   1851 2HH1 ARG A 121      94.729  59.253  84.797
ATOM   1852  NH2 ARG A 121      92.692  58.947  83.573
ATOM   1853 1HH2 ARG A 121      91.830  58.886  83.063
ATOM   1854 2HH2 ARG A 121      93.091  58.118  83.973
ATOM   1855  C   ARG A 121      89.186  64.032  86.084
ATOM   1856  O   ARG A 121      89.500  65.057  85.484
ATOM   1857  N   PRO A 122      88.679  64.072  87.333
ATOM   1858  CD  PRO A 122      88.374  62.927  88.186
ATOM   1859  HD1 PRO A 122      89.193  62.206  88.205
ATOM   1860  HD2 PRO A 122      87.457  62.450  87.839
ATOM   1861  CG  PRO A 122      88.139  63.489  89.587
ATOM   1862  HG1 PRO A 122      89.089  63.566  90.119
ATOM   1863  HG2 PRO A 122      87.426  62.888  90.151
ATOM   1864  CB  PRO A 122      87.598  64.884  89.290
ATOM   1865  HB1 PRO A 122      87.711  65.553  90.144
ATOM   1866  HB2 PRO A 122      86.546  64.814  89.010
ATOM   1867  CA  PRO A 122      88.421  65.314  88.068
ATOM   1868  HA  PRO A 122      87.811  65.976  87.452
ATOM   1869  C   PRO A 122      89.697  66.093  88.456
ATOM   1870  O   PRO A 122      89.662  66.951  89.332
ATOM   1871  N   PHE A 123      90.825  65.833  87.786
ATOM   1872  H   PHE A 123      90.742  65.172  87.032
ATOM   1873  CA  PHE A 123      92.076  66.592  87.796
ATOM   1874  HA  PHE A 123      92.381  66.730  88.835
ATOM   1875  CB  PHE A 123      93.169  65.771  87.086
ATOM   1876  HB1 PHE A 123      94.115  66.310  87.161
ATOM   1877  HB2 PHE A 123      92.922  65.691  86.026
ATOM   1878  CG  PHE A 123      93.365  64.373  87.648
ATOM   1879  CD1 PHE A 123      92.739  63.273  87.032
ATOM   1880  HD1 PHE A 123      92.144  63.430  86.151
ATOM   1881  CE1 PHE A 123      92.870  61.983  87.574
ATOM   1882  HE1 PHE A 123      92.364  61.142  87.121
ATOM   1883  CZ  PHE A 123      93.647  61.788  88.730
ATOM   1884  HZ  PHE A 123      93.745  60.800  89.158
ATOM   1885  CE2 PHE A 123      94.289  62.880  89.339
ATOM   1886  HE2 PHE A 123      94.886  62.729  90.230
ATOM   1887  CD2 PHE A 123      94.145  64.172  88.802
ATOM   1888  HD2 PHE A 123      94.627  65.011  89.284
ATOM   1889  C   PHE A 123      91.901  68.000  87.181
ATOM   1890  O   PHE A 123      92.469  68.317  86.133
ATOM   1891  N   VAL A 124      90.937  68.758  87.717
ATOM   1892  H   VAL A 124      90.579  68.415  88.606
ATOM   1893  CA  VAL A 124      90.062  69.743  87.044
ATOM   1894  HA  VAL A 124      89.261  69.968  87.749
ATOM   1895  CB  VAL A 124      90.801  71.078  86.799
ATOM   1896  HB  VAL A 124      91.641  70.886  86.137
ATOM   1897  CG1 VAL A 124      89.905  72.149  86.159
ATOM   1898 1HG1 VAL A 124      90.439  73.099  86.109
ATOM   1899 2HG1 VAL A 124      89.631  71.858  85.147
ATOM   1900 3HG1 VAL A 124      89.008  72.291  86.763
ATOM   1901  CG2 VAL A 124      91.343  71.674  88.108
ATOM   1902 1HG2 VAL A 124      91.847  72.620  87.910
ATOM   1903 2HG2 VAL A 124      90.523  71.851  88.806
ATOM   1904 3HG2 VAL A 124      92.066  70.997  88.563
ATOM   1905  C   VAL A 124      89.344  69.200  85.780
ATOM   1906  O   VAL A 124      88.238  69.630  85.464
ATOM   1907  N   SER A 125      89.921  68.230  85.068
ATOM   1908  H   SER A 125      90.697  67.777  85.525
ATOM   1909  CA  SER A 125      90.041  68.198  83.607
ATOM   1910  HA  SER A 125      90.971  67.654  83.440
ATOM   1911  CB  SER A 125      88.986  67.349  82.888
ATOM   1912  HB1 SER A 125      88.125  67.951  82.612
ATOM   1913  HB2 SER A 125      88.659  66.544  83.547
ATOM   1914  OG  SER A 125      89.560  66.769  81.723
ATOM   1915  HG  SER A 125      89.569  67.414  80.996
ATOM   1916  C   SER A 125      90.283  69.570  82.992
ATOM   1917  O   SER A 125      89.440  70.120  82.292
ATOM   1918  N   GLN A 126      91.484  70.101  83.239
ATOM   1919  H   GLN A 126      92.078  69.666  83.934
ATOM   1920  CA  GLN A 126      92.093  71.056  82.313
ATOM   1921  HA  GLN A 126      91.428  71.915  82.206
ATOM   1922  CB  GLN A 126      93.440  71.552  82.877
ATOM   1923  HB1 GLN A 126      94.015  72.011  82.071
ATOM   1924  HB2 GLN A 126      94.006  70.698  83.254
ATOM   1925  CG  GLN A 126      93.274  72.603  83.995
ATOM   1926  HG1 GLN A 126      92.578  72.233  84.739
ATOM   1927  HG2 GLN A 126      92.853  73.513  83.568
ATOM   1928  CD  GLN A 126      94.582  72.957  84.708
ATOM   1929  OE1 GLN A 126      95.660  72.530  84.340
ATOM   1930  NE2 GLN A 126      94.537  73.756  85.756
ATOM   1931 1HE2 GLN A 126      93.678  74.165  86.077
ATOM   1932 2HE2 GLN A 126      95.423  73.968  86.185
ATOM   1933  C   GLN A 126      92.266  70.468  80.910
ATOM   1934  O   GLN A 126      92.040  71.159  79.916
ATOM   1935  N   LYS A 127      92.617  69.175  80.805
ATOM   1936  H   LYS A 127      92.781  68.649  81.650
ATOM   1937  CA  LYS A 127      92.740  68.510  79.504
ATOM   1938  HA  LYS A 127      93.475  69.096  78.950
ATOM   1939  CB  LYS A 127      93.312  67.084  79.639
ATOM   1940  HB1 LYS A 127      92.581  66.429  80.117
ATOM   1941  HB2 LYS A 127      94.207  67.128  80.262
ATOM   1942  CG  LYS A 127      93.696  66.521  78.253
ATOM   1943  HG1 LYS A 127      94.207  67.301  77.686
ATOM   1944  HG2 LYS A 127      92.785  66.248  77.719
ATOM   1945  CD  LYS A 127      94.627  65.297  78.306
ATOM   1946  HD1 LYS A 127      94.126  64.482  78.833
ATOM   1947  HD2 LYS A 127      95.538  65.568  78.843
ATOM   1948  CE  LYS A 127      94.984  64.860  76.873
ATOM   1949  HE1 LYS A 127      95.366  65.732  76.333
ATOM   1950  HE2 LYS A 127      94.066  64.540  76.368
ATOM   1951  NZ  LYS A 127      95.997  63.770  76.832
ATOM   1952  HZ1 LYS A 127      96.201  63.511  75.873
ATOM   1953  HZ2 LYS A 127      96.867  64.064  77.260
ATOM   1954  HZ3 LYS A 127      95.667  62.939  77.307
ATOM   1955  C   LYS A 127      91.436  68.569  78.725
ATOM   1956  O   LYS A 127      90.389  68.179  79.238
ATOM   1957  N   LEU A 128      91.566  69.089  77.502
ATOM   1958  H   LEU A 128      92.487  69.422  77.275
ATOM   1959  CA  LEU A 128      90.518  69.443  76.541
ATOM   1960  HA  LEU A 128      91.032  69.819  75.658
ATOM   1961  CB  LEU A 128      89.733  68.191  76.085
ATOM   1962  HB1 LEU A 128      88.907  68.509  75.446
ATOM   1963  HB2 LEU A 128      89.289  67.712  76.957
ATOM   1964  CG  LEU A 128      90.571  67.154  75.306
ATOM   1965  HG  LEU A 128      91.480  66.926  75.862
ATOM   1966  CD1 LEU A 128      89.791  65.851  75.134
ATOM   1967 1HD1 LEU A 128      90.378  65.121  74.578
ATOM   1968 2HD1 LEU A 128      89.554  65.442  76.114
ATOM   1969 3HD1 LEU A 128      88.859  66.046  74.601
ATOM   1970  CD2 LEU A 128      90.966  67.650  73.913
ATOM   1971 1HD2 LEU A 128      91.507  66.866  73.384
ATOM   1972 2HD2 LEU A 128      90.065  67.899  73.349
ATOM   1973 3HD2 LEU A 128      91.603  68.530  73.983
ATOM   1974  C   LEU A 128      89.618  70.611  76.934
ATOM   1975  O   LEU A 128      89.038  71.242  76.052
ATOM   1976  N   ARG A 129      89.574  70.986  78.214
ATOM   1977  H   ARG A 129      90.164  70.508  78.881
ATOM   1978  CA  ARG A 129      88.557  71.897  78.727
ATOM   1979  HA  ARG A 129      87.780  71.869  77.959
ATOM   1980  CB  ARG A 129      87.855  71.325  79.976
ATOM   1981  HB1 ARG A 129      88.164  71.871  80.867
ATOM   1982  HB2 ARG A 129      88.131  70.276  80.091
ATOM   1983  CG  ARG A 129      86.322  71.385  79.810
ATOM   1984  HG1 ARG A 129      86.045  70.945  78.850
ATOM   1985  HG2 ARG A 129      86.014  72.428  79.822
ATOM   1986  CD  ARG A 129      85.543  70.632  80.892
ATOM   1987  HD1 ARG A 129      85.896  69.599  80.911
ATOM   1988  HD2 ARG A 129      84.485  70.617  80.621
ATOM   1989  NE  ARG A 129      85.707  71.288  82.201
ATOM   1990  HE  ARG A 129      85.617  72.287  82.218
ATOM   1991  CZ  ARG A 129      86.179  70.719  83.295
ATOM   1992  NH1 ARG A 129      86.593  71.465  84.278
ATOM   1993 1HH1 ARG A 129      86.656  72.460  84.199
ATOM   1994 2HH1 ARG A 129      87.066  70.989  85.040
ATOM   1995  NH2 ARG A 129      86.265  69.427  83.450
ATOM   1996 1HH2 ARG A 129      85.913  68.823  82.728
ATOM   1997 2HH2 ARG A 129      86.808  69.078  84.233
ATOM   1998  C   ARG A 129      88.912  73.371  78.696
ATOM   1999  O   ARG A 129      88.557  74.137  79.592
ATOM   2000  N   THR A 130      89.554  73.788  77.601
ATOM   2001  H   THR A 130      89.694  73.103  76.867
ATOM   2002  CA  THR A 130      89.639  75.209  77.247
ATOM   2003  HA  THR A 130      89.616  75.776  78.176
ATOM   2004  CB  THR A 130      90.960  75.615  76.560
ATOM   2005  HB  THR A 130      91.057  76.697  76.654
ATOM   2006  CG2 THR A 130      92.197  74.978  77.190
ATOM   2007 1HG2 THR A 130      93.099  75.422  76.767
ATOM   2008 2HG2 THR A 130      92.196  75.157  78.265
ATOM   2009 3HG2 THR A 130      92.209  73.901  77.013
ATOM   2010  OG1 THR A 130      91.004  75.310  75.192
ATOM   2011  HG1 THR A 130      91.919  75.069  75.008
ATOM   2012  C   THR A 130      88.436  75.633  76.435
ATOM   2013  O   THR A 130      88.014  74.913  75.538
ATOM   2014  N   LYS A 131      87.885  76.823  76.703
ATOM   2015  H   LYS A 131      88.267  77.383  77.446
ATOM   2016  CA  LYS A 131      86.743  77.328  75.927
ATOM   2017  HA  LYS A 131      85.916  76.621  76.039
ATOM   2018  CB  LYS A 131      86.269  78.702  76.445
ATOM   2019  HB1 LYS A 131      85.444  79.017  75.803
ATOM   2020  HB2 LYS A 131      87.065  79.439  76.326
ATOM   2021  CG  LYS A 131      85.751  78.713  77.903
ATOM   2022  HG1 LYS A 131      85.335  77.736  78.156
ATOM   2023  HG2 LYS A 131      84.942  79.443  77.961
ATOM   2024  CD  LYS A 131      86.817  79.114  78.941
ATOM   2025  HD1 LYS A 131      87.235  80.079  78.647
ATOM   2026  HD2 LYS A 131      87.615  78.373  78.958
ATOM   2027  CE  LYS A 131      86.215  79.243  80.350
ATOM   2028  HE1 LYS A 131      85.883  78.258  80.694
ATOM   2029  HE2 LYS A 131      85.331  79.886  80.295
ATOM   2030  NZ  LYS A 131      87.194  79.817  81.312
ATOM   2031  HZ1 LYS A 131      87.609  80.673  80.974
ATOM   2032  HZ2 LYS A 131      86.781  80.054  82.211
ATOM   2033  HZ3 LYS A 131      87.960  79.185  81.541
ATOM   2034  C   LYS A 131      87.045  77.361  74.433
ATOM   2035  O   LYS A 131      86.235  76.898  73.644
ATOM   2036  N   ALA A 132      88.243  77.817  74.060
ATOM   2037  H   ALA A 132      88.863  78.166  74.770
ATOM   2038  CA  ALA A 132      88.741  77.732  72.689
ATOM   2039  HA  ALA A 132      88.133  78.391  72.065
ATOM   2040  CB  ALA A 132      90.182  78.255  72.661
ATOM   2041  HB1 ALA A 132      90.562  78.220  71.640
ATOM   2042  HB2 ALA A 132      90.207  79.291  73.004
ATOM   2043  HB3 ALA A 132      90.821  77.645  73.302
ATOM   2044  C   ALA A 132      88.613  76.321  72.100
ATOM   2045  O   ALA A 132      87.952  76.157  71.072
ATOM   2046  N   MET A 133      89.156  75.300  72.778
ATOM   2047  H   MET A 133      89.575  75.465  73.686
ATOM   2048  CA  MET A 133      89.012  73.911  72.340
ATOM   2049  HA  MET A 133      89.458  73.839  71.351
ATOM   2050  CB  MET A 133      89.780  72.963  73.269
ATOM   2051  HB1 MET A 133      89.277  72.926  74.232
ATOM   2052  HB2 MET A 133      90.792  73.339  73.417
ATOM   2053  CG  MET A 133      89.883  71.550  72.683
ATOM   2054  HG1 MET A 133      88.878  71.176  72.482
ATOM   2055  HG2 MET A 133      90.332  70.896  73.431
ATOM   2056  SD  MET A 133      90.874  71.452  71.160
ATOM   2057  CE  MET A 133      90.388  69.796  70.605
ATOM   2058  HE1 MET A 133      90.858  69.576  69.647
ATOM   2059  HE2 MET A 133      90.702  69.055  71.339
ATOM   2060  HE3 MET A 133      89.304  69.750  70.492
ATOM   2061  C   MET A 133      87.550  73.508  72.184
ATOM   2062  O   MET A 133      87.196  72.967  71.141
ATOM   2063  N   ALA A 134      86.673  73.876  73.119
ATOM   2064  H   ALA A 134      87.000  74.338  73.960
ATOM   2065  CA  ALA A 134      85.257  73.568  72.989
ATOM   2066  HA  ALA A 134      85.144  72.485  72.897
ATOM   2067  CB  ALA A 134      84.527  74.006  74.256
ATOM   2068  HB1 ALA A 134      83.471  73.748  74.169
ATOM   2069  HB2 ALA A 134      84.957  73.484  75.111
ATOM   2070  HB3 ALA A 134      84.621  75.079  74.397
ATOM   2071  C   ALA A 134      84.669  74.199  71.732
ATOM   2072  O   ALA A 134      84.018  73.490  70.976
ATOM   2073  N   ARG A 135      84.973  75.470  71.420
ATOM   2074  H   ARG A 135      85.577  75.996  72.047
ATOM   2075  CA  ARG A 135      84.481  76.080  70.179
ATOM   2076  HA  ARG A 135      83.397  75.981  70.152
ATOM   2077  CB  ARG A 135      84.819  77.570  70.056
ATOM   2078  HB1 ARG A 135      84.507  77.882  69.058
ATOM   2079  HB2 ARG A 135      85.897  77.716  70.137
ATOM   2080  CG  ARG A 135      84.101  78.461  71.087
ATOM   2081  HG1 ARG A 135      84.696  78.498  72.000
ATOM   2082  HG2 ARG A 135      83.127  78.034  71.330
ATOM   2083  CD  ARG A 135      83.876  79.891  70.557
ATOM   2084  HD1 ARG A 135      83.578  80.541  71.382
ATOM   2085  HD2 ARG A 135      83.047  79.868  69.846
ATOM   2086  NE  ARG A 135      85.062  80.439  69.868
ATOM   2087  HE  ARG A 135      85.031  80.471  68.865
ATOM   2088  CZ  ARG A 135      86.161  80.893  70.438
ATOM   2089  NH1 ARG A 135      87.223  81.172  69.745
ATOM   2090 1HH1 ARG A 135      87.244  81.073  68.750
ATOM   2091 2HH1 ARG A 135      88.001  81.584  70.265
ATOM   2092  NH2 ARG A 135      86.265  81.078  71.717
ATOM   2093 1HH2 ARG A 135      85.402  81.193  72.215
ATOM   2094 2HH2 ARG A 135      87.123  81.536  72.032
ATOM   2095  C   ARG A 135      84.992  75.316  68.958
ATOM   2096  O   ARG A 135      84.217  75.066  68.035
ATOM   2097  N   ARG A 136      86.256  74.867  68.972
ATOM   2098  H   ARG A 136      86.807  75.026  69.808
ATOM   2099  CA  ARG A 136      86.799  74.034  67.885
ATOM   2100  HA  ARG A 136      86.711  74.582  66.947
ATOM   2101  CB  ARG A 136      88.279  73.652  68.103
ATOM   2102  HB1 ARG A 136      88.572  72.983  67.290
ATOM   2103  HB2 ARG A 136      88.372  73.079  69.023
ATOM   2104  CG  ARG A 136      89.291  74.808  68.133
ATOM   2105  HG1 ARG A 136      88.990  75.554  68.865
ATOM   2106  HG2 ARG A 136      89.336  75.274  67.148
ATOM   2107  CD  ARG A 136      90.676  74.251  68.511
ATOM   2108  HD1 ARG A 136      90.952  73.483  67.784
ATOM   2109  HD2 ARG A 136      90.605  73.783  69.493
ATOM   2110  NE  ARG A 136      91.726  75.289  68.542
ATOM   2111  HE  ARG A 136      91.463  76.205  68.220
ATOM   2112  CZ  ARG A 136      92.997  75.101  68.867
ATOM   2113  NH1 ARG A 136      93.864  76.065  68.725
ATOM   2114 1HH1 ARG A 136      93.577  76.947  68.337
ATOM   2115 2HH1 ARG A 136      94.834  75.926  68.949
ATOM   2116  NH2 ARG A 136      93.446  73.961  69.322
ATOM   2117 1HH2 ARG A 136      92.797  73.207  69.480
ATOM   2118 2HH2 ARG A 136      94.421  73.829  69.520
ATOM   2119  C   ARG A 136      85.990  72.749  67.692
ATOM   2120  O   ARG A 136      85.730  72.362  66.558
ATOM   2121  N   VAL A 137      85.559  72.119  68.781
ATOM   2122  H   VAL A 137      85.820  72.491  69.687
ATOM   2123  CA  VAL A 137      84.707  70.929  68.743
ATOM   2124  HA  VAL A 137      85.137  70.221  68.034
ATOM   2125  CB  VAL A 137      84.692  70.233  70.124
ATOM   2126  HB  VAL A 137      84.338  70.928  70.883
ATOM   2127  CG1 VAL A 137      83.786  69.000  70.140
ATOM   2128 1HG1 VAL A 137      83.867  68.488  71.099
ATOM   2129 2HG1 VAL A 137      82.749  69.305  70.009
ATOM   2130 3HG1 VAL A 137      84.065  68.314  69.340
ATOM   2131  CG2 VAL A 137      86.095  69.742  70.519
ATOM   2132 1HG2 VAL A 137      86.051  69.274  71.503
ATOM   2133 2HG2 VAL A 137      86.458  69.015  69.792
ATOM   2134 3HG2 VAL A 137      86.793  70.572  70.571
ATOM   2135  C   VAL A 137      83.293  71.245  68.224
ATOM   2136  O   VAL A 137      82.745  70.462  67.447
ATOM   2137  N   LEU A 138      82.738  72.423  68.538
ATOM   2138  H   LEU A 138      83.225  73.017  69.198
ATOM   2139  CA  LEU A 138      81.456  72.875  67.985
ATOM   2140  HA  LEU A 138      80.678  72.149  68.228
ATOM   2141  CB  LEU A 138      81.074  74.268  68.546
ATOM   2142  HB1 LEU A 138      80.167  74.594  68.049
ATOM   2143  HB2 LEU A 138      81.814  74.995  68.227
ATOM   2144  CG  LEU A 138      80.903  74.446  70.064
ATOM   2145  HG  LEU A 138      81.879  74.448  70.525
ATOM   2146  CD1 LEU A 138      80.275  75.812  70.342
ATOM   2147 1HD1 LEU A 138      80.149  75.946  71.416
ATOM   2148 2HD1 LEU A 138      80.921  76.601  69.959
ATOM   2149 3HD1 LEU A 138      79.300  75.890  69.863
ATOM   2150  CD2 LEU A 138      80.080  73.365  70.754
ATOM   2151 1HD2 LEU A 138      80.084  73.546  71.829
ATOM   2152 2HD2 LEU A 138      79.054  73.351  70.407
ATOM   2153 3HD2 LEU A 138      80.542  72.393  70.580
ATOM   2154  C   LEU A 138      81.526  72.988  66.459
ATOM   2155  O   LEU A 138      80.652  72.493  65.746
ATOM   2156  N   ALA A 139      82.597  73.627  65.986
ATOM   2157  H   ALA A 139      83.247  74.023  66.656
ATOM   2158  CA  ALA A 139      82.872  73.810  64.576
ATOM   2159  HA  ALA A 139      82.005  74.275  64.115
ATOM   2160  CB  ALA A 139      84.066  74.760  64.427
ATOM   2161  HB1 ALA A 139      84.264  74.933  63.368
ATOM   2162  HB2 ALA A 139      83.840  75.713  64.905
ATOM   2163  HB3 ALA A 139      84.955  74.327  64.888
ATOM   2164  C   ALA A 139      83.101  72.479  63.844
ATOM   2165  O   ALA A 139      82.603  72.288  62.739
ATOM   2166  N   GLY A 140      83.805  71.536  64.472
ATOM   2167  H   GLY A 140      84.239  71.777  65.358
ATOM   2168  CA  GLY A 140      84.020  70.192  63.942
ATOM   2169  HA1 GLY A 140      84.676  69.650  64.622
ATOM   2170  HA2 GLY A 140      84.507  70.261  62.969
ATOM   2171  C   GLY A 140      82.734  69.387  63.782
ATOM   2172  O   GLY A 140      82.533  68.720  62.769
ATOM   2173  N   ILE A 141      81.832  69.494  64.754
ATOM   2174  H   ILE A 141      82.079  70.047  65.570
ATOM   2175  CA  ILE A 141      80.509  68.865  64.723
ATOM   2176  HA  ILE A 141      80.625  67.806  64.489
ATOM   2177  CB  ILE A 141      79.873  68.989  66.123
ATOM   2178  HB  ILE A 141      80.013  70.009  66.483
ATOM   2179  CG2 ILE A 141      78.362  68.712  66.093
ATOM   2180 1HG2 ILE A 141      77.989  68.492  67.090
ATOM   2181 2HG2 ILE A 141      77.829  69.582  65.708
ATOM   2182 3HG2 ILE A 141      78.154  67.864  65.447
ATOM   2183  CG1 ILE A 141      80.601  68.024  67.083
ATOM   2184 1HG1 ILE A 141      81.678  68.091  66.928
ATOM   2185 2HG1 ILE A 141      80.303  66.996  66.878
ATOM   2186  CD1 ILE A 141      80.345  68.344  68.555
ATOM   2187  HD1 ILE A 141      81.088  67.823  69.151
ATOM   2188  HD2 ILE A 141      80.444  69.415  68.737
ATOM   2189  HD3 ILE A 141      79.353  68.009  68.845
ATOM   2190  C   ILE A 141      79.621  69.463  63.637
ATOM   2191  O   ILE A 141      78.987  68.708  62.894
ATOM   2192  N   TRP A 142      79.605  70.790  63.483
ATOM   2193  H   TRP A 142      80.097  71.382  64.148
ATOM   2194  CA  TRP A 142      78.952  71.404  62.329
ATOM   2195  HA  TRP A 142      77.891  71.157  62.344
ATOM   2196  CB  TRP A 142      79.098  72.933  62.344
ATOM   2197  HB1 TRP A 142      78.682  73.322  61.413
ATOM   2198  HB2 TRP A 142      80.158  73.186  62.353
ATOM   2199  CG  TRP A 142      78.437  73.676  63.459
ATOM   2200  CD1 TRP A 142      77.302  73.312  64.096
ATOM   2201  HD1 TRP A 142      76.719  72.425  63.888
ATOM   2202  NE1 TRP A 142      77.003  74.245  65.063
ATOM   2203  HE1 TRP A 142      76.224  74.165  65.718
ATOM   2204  CE2 TRP A 142      77.949  75.240  65.129
ATOM   2205  CZ2 TRP A 142      78.110  76.347  65.974
ATOM   2206  HZ2 TRP A 142      77.386  76.544  66.751
ATOM   2207  CH2 TRP A 142      79.216  77.192  65.788
ATOM   2208  HH2 TRP A 142      79.359  78.050  66.431
ATOM   2209  CZ3 TRP A 142      80.122  76.934  64.743
ATOM   2210  HZ3 TRP A 142      80.957  77.601  64.583
ATOM   2211  CE3 TRP A 142      79.938  75.826  63.894
ATOM   2212  HE3 TRP A 142      80.627  75.652  63.082
ATOM   2213  CD2 TRP A 142      78.866  74.926  64.088
ATOM   2214  C   TRP A 142      79.510  70.869  61.014
ATOM   2215  O   TRP A 142      78.736  70.411  60.184
ATOM   2216  N   VAL A 143      80.831  70.873  60.827
ATOM   2217  H   VAL A 143      81.418  71.268  61.556
ATOM   2218  CA  VAL A 143      81.476  70.422  59.586
ATOM   2219  HA  VAL A 143      81.076  71.012  58.761
ATOM   2220  CB  VAL A 143      82.998  70.686  59.642
ATOM   2221  HB  VAL A 143      83.388  70.347  60.602
ATOM   2222  CG1 VAL A 143      83.788  69.984  58.529
ATOM   2223 1HG1 VAL A 143      84.830  70.301  58.553
ATOM   2224 2HG1 VAL A 143      83.762  68.905  58.675
ATOM   2225 3HG1 VAL A 143      83.361  70.227  57.555
ATOM   2226  CG2 VAL A 143      83.270  72.191  59.496
ATOM   2227 1HG2 VAL A 143      84.331  72.389  59.650
ATOM   2228 2HG2 VAL A 143      82.980  72.533  58.503
ATOM   2229 3HG2 VAL A 143      82.706  72.755  60.237
ATOM   2230  C   VAL A 143      81.161  68.964  59.249
ATOM   2231  O   VAL A 143      80.863  68.664  58.099
ATOM   2232  N   LEU A 144      81.140  68.064  60.233
ATOM   2233  H   LEU A 144      81.436  68.365  61.158
ATOM   2234  CA  LEU A 144      80.738  66.664  60.050
ATOM   2235  HA  LEU A 144      81.322  66.225  59.244
ATOM   2236  CB  LEU A 144      81.009  65.895  61.358
ATOM   2237  HB1 LEU A 144      80.476  64.943  61.332
ATOM   2238  HB2 LEU A 144      80.603  66.474  62.189
ATOM   2239  CG  LEU A 144      82.499  65.611  61.620
ATOM   2240  HG  LEU A 144      83.090  66.506  61.426
ATOM   2241  CD1 LEU A 144      82.706  65.198  63.078
ATOM   2242 1HD1 LEU A 144      83.761  64.995  63.256
ATOM   2243 2HD1 LEU A 144      82.396  66.014  63.731
ATOM   2244 3HD1 LEU A 144      82.121  64.307  63.305
ATOM   2245  CD2 LEU A 144      83.019  64.480  60.730
ATOM   2246 1HD2 LEU A 144      84.079  64.321  60.928
ATOM   2247 2HD2 LEU A 144      82.474  63.558  60.933
ATOM   2248 3HD2 LEU A 144      82.903  64.740  59.679
ATOM   2249  C   LEU A 144      79.257  66.517  59.658
ATOM   2250  O   LEU A 144      78.902  65.782  58.729
ATOM   2251  N   SER A 145      78.392  67.274  60.330
ATOM   2252  H   SER A 145      78.742  67.847  61.090
ATOM   2253  CA  SER A 145      76.967  67.334  59.998
ATOM   2254  HA  SER A 145      76.545  66.334  60.108
ATOM   2255  CB  SER A 145      76.224  68.263  60.964
ATOM   2256  HB1 SER A 145      75.150  68.173  60.791
ATOM   2257  HB2 SER A 145      76.520  69.299  60.797
ATOM   2258  OG  SER A 145      76.511  67.904  62.299
ATOM   2259  HG  SER A 145      77.411  68.204  62.523
ATOM   2260  C   SER A 145      76.720  67.784  58.557
ATOM   2261  O   SER A 145      75.947  67.165  57.828
ATOM   2262  N   PHE A 146      77.444  68.811  58.113
ATOM   2263  H   PHE A 146      78.050  69.287  58.776
ATOM   2264  CA  PHE A 146      77.493  69.248  56.726
ATOM   2265  HA  PHE A 146      76.469  69.386  56.380
ATOM   2266  CB  PHE A 146      78.217  70.601  56.604
ATOM   2267  HB1 PHE A 146      78.522  70.740  55.566
ATOM   2268  HB2 PHE A 146      79.127  70.584  57.205
ATOM   2269  CG  PHE A 146      77.368  71.805  56.981
ATOM   2270  CD1 PHE A 146      77.669  72.577  58.119
ATOM   2271  HD1 PHE A 146      78.525  72.334  58.725
ATOM   2272  CE1 PHE A 146      76.869  73.679  58.465
ATOM   2273  HE1 PHE A 146      77.098  74.261  59.346
ATOM   2274  CZ  PHE A 146      75.781  74.040  57.653
ATOM   2275  HZ  PHE A 146      75.169  74.891  57.917
ATOM   2276  CE2 PHE A 146      75.496  73.297  56.496
ATOM   2277  HE2 PHE A 146      74.670  73.578  55.859
ATOM   2278  CD2 PHE A 146      76.285  72.182  56.162
ATOM   2279  HD2 PHE A 146      76.068  71.626  55.261
ATOM   2280  C   PHE A 146      78.122  68.209  55.788
ATOM   2281  O   PHE A 146      77.759  68.173  54.621
ATOM   2282  N   LEU A 147      79.008  67.327  56.238
ATOM   2283  H   LEU A 147      79.332  67.411  57.195
ATOM   2284  CA  LEU A 147      79.574  66.267  55.401
ATOM   2285  HA  LEU A 147      79.729  66.660  54.397
ATOM   2286  CB  LEU A 147      80.942  65.837  55.966
ATOM   2287  HB1 LEU A 147      81.225  64.874  55.536
ATOM   2288  HB2 LEU A 147      80.848  65.693  57.040
ATOM   2289  CG  LEU A 147      82.075  66.842  55.678
ATOM   2290  HG  LEU A 147      81.736  67.858  55.865
ATOM   2291  CD1 LEU A 147      83.271  66.547  56.582
ATOM   2292 1HD1 LEU A 147      84.073  67.254  56.371
ATOM   2293 2HD1 LEU A 147      82.974  66.662  57.623
ATOM   2294 3HD1 LEU A 147      83.626  65.530  56.417
ATOM   2295  CD2 LEU A 147      82.557  66.755  54.228
ATOM   2296 1HD2 LEU A 147      83.370  67.465  54.071
ATOM   2297 2HD2 LEU A 147      82.912  65.748  54.010
ATOM   2298 3HD2 LEU A 147      81.745  67.007  53.549
ATOM   2299  C   LEU A 147      78.659  65.056  55.229
ATOM   2300  O   LEU A 147      78.877  64.276  54.305
ATOM   2301  N   LEU A 148      77.623  64.914  56.062
ATOM   2302  H   LEU A 148      77.584  65.504  56.884
ATOM   2303  CA  LEU A 148      76.470  64.075  55.712
ATOM   2304  HA  LEU A 148      76.806  63.208  55.143
ATOM   2305  CB  LEU A 148      75.765  63.578  56.988
ATOM   2306  HB1 LEU A 148      74.856  63.053  56.690
ATOM   2307  HB2 LEU A 148      75.469  64.437  57.593
ATOM   2308  CG  LEU A 148      76.605  62.631  57.866
ATOM   2309  HG  LEU A 148      77.470  63.165  58.257
ATOM   2310  CD1 LEU A 148      75.751  62.162  59.041
ATOM   2311 1HD1 LEU A 148      76.359  61.561  59.715
ATOM   2312 2HD1 LEU A 148      75.371  63.026  59.586
ATOM   2313 3HD1 LEU A 148      74.906  61.575  58.676
ATOM   2314  CD2 LEU A 148      77.084  61.385  57.116
ATOM   2315 1HD2 LEU A 148      77.561  60.696  57.812
ATOM   2316 2HD2 LEU A 148      76.237  60.886  56.644
ATOM   2317 3HD2 LEU A 148      77.814  61.667  56.359
ATOM   2318  C   LEU A 148      75.471  64.821  54.785
ATOM   2319  O   LEU A 148      75.176  64.417  53.640
ATOM   2320  N   ALA A 149      74.974  65.951  55.294
ATOM   2321  H   ALA A 149      75.272  66.229  56.223
ATOM   2322  CA  ALA A 149      73.840  66.647  54.709
ATOM   2323  HA  ALA A 149      73.025  65.927  54.608
ATOM   2324  CB  ALA A 149      73.385  67.746  55.656
ATOM   2325  HB1 ALA A 149      72.486  68.216  55.252
ATOM   2326  HB2 ALA A 149      73.158  67.326  56.637
ATOM   2327  HB3 ALA A 149      74.180  68.484  55.749
ATOM   2328  C   ALA A 149      74.120  67.201  53.280
ATOM   2329  O   ALA A 149      73.308  67.141  52.341
ATOM   2330  N   THR A 150      75.310  67.766  53.088
ATOM   2331  H   THR A 150      75.979  67.787  53.848
ATOM   2332  CA  THR A 150      75.664  68.390  51.813
ATOM   2333  HA  THR A 150      74.851  69.071  51.559
ATOM   2334  CB  THR A 150      76.946  69.243  51.844
ATOM   2335  HB  THR A 150      77.824  68.599  51.837
ATOM   2336  CG2 THR A 150      77.037  70.220  50.672
ATOM   2337 1HG2 THR A 150      77.089  69.679  49.728
ATOM   2338 2HG2 THR A 150      76.165  70.876  50.670
ATOM   2339 3HG2 THR A 150      77.936  70.826  50.777
ATOM   2340  OG1 THR A 150      76.992  70.035  53.000
ATOM   2341  HG1 THR A 150      77.327  69.445  53.700
ATOM   2342  C   THR A 150      75.766  67.394  50.663
ATOM   2343  O   THR A 150      75.261  67.736  49.610
ATOM   2344  N   PRO A 151      76.327  66.175  50.774
ATOM   2345  CD  PRO A 151      77.354  65.773  51.729
ATOM   2346  HD1 PRO A 151      76.946  65.691  52.730
ATOM   2347  HD2 PRO A 151      78.178  66.485  51.739
ATOM   2348  CG  PRO A 151      77.870  64.412  51.248
ATOM   2349  HG1 PRO A 151      78.053  63.722  52.068
ATOM   2350  HG2 PRO A 151      78.779  64.556  50.662
ATOM   2351  CB  PRO A 151      76.761  63.882  50.348
ATOM   2352  HB1 PRO A 151      75.999  63.396  50.961
ATOM   2353  HB2 PRO A 151      77.146  63.196  49.593
ATOM   2354  CA  PRO A 151      76.205  65.160  49.726
ATOM   2355  HA  PRO A 151      76.871  65.455  48.916
ATOM   2356  C   PRO A 151      74.826  64.913  49.121
ATOM   2357  O   PRO A 151      74.734  64.769  47.886
ATOM   2358  N   VAL A 152      73.786  64.896  49.974
ATOM   2359  H   VAL A 152      73.948  64.993  50.971
ATOM   2360  CA  VAL A 152      72.390  64.845  49.468
ATOM   2361  HA  VAL A 152      72.288  63.937  48.878
ATOM   2362  CB  VAL A 152      71.328  64.746  50.603
ATOM   2363  HB  VAL A 152      70.529  64.116  50.226
ATOM   2364  CG1 VAL A 152      71.877  64.012  51.825
ATOM   2365 1HG1 VAL A 152      71.062  63.706  52.482
ATOM   2366 2HG1 VAL A 152      72.395  63.130  51.473
ATOM   2367 3HG1 VAL A 152      72.569  64.635  52.388
ATOM   2368  CG2 VAL A 152      70.633  66.038  51.059
ATOM   2369 1HG2 VAL A 152      70.156  65.888  52.025
ATOM   2370 2HG2 VAL A 152      71.328  66.858  51.162
ATOM   2371 3HG2 VAL A 152      69.878  66.331  50.337
ATOM   2372  C   VAL A 152      72.130  66.011  48.516
ATOM   2373  O   VAL A 152      71.663  65.808  47.395
ATOM   2374  N   LEU A 153      72.534  67.229  48.912
ATOM   2375  H   LEU A 153      72.983  67.324  49.814
ATOM   2376  CA  LEU A 153      72.420  68.412  48.038
ATOM   2377  HA  LEU A 153      71.394  68.443  47.674
ATOM   2378  CB  LEU A 153      72.672  69.661  48.916
ATOM   2379  HB1 LEU A 153      73.729  69.689  49.176
ATOM   2380  HB2 LEU A 153      72.113  69.554  49.847
ATOM   2381  CG  LEU A 153      72.302  71.023  48.295
ATOM   2382  HG  LEU A 153      72.793  71.140  47.330
ATOM   2383  CD1 LEU A 153      70.791  71.180  48.109
ATOM   2384 1HD1 LEU A 153      70.572  72.162  47.692
ATOM   2385 2HD1 LEU A 153      70.431  70.414  47.429
ATOM   2386 3HD1 LEU A 153      70.287  71.075  49.072
ATOM   2387  CD2 LEU A 153      72.781  72.147  49.211
ATOM   2388 1HD2 LEU A 153      72.536  73.115  48.775
ATOM   2389 2HD2 LEU A 153      72.306  72.060  50.185
ATOM   2390 3HD2 LEU A 153      73.862  72.085  49.337
ATOM   2391  C   LEU A 153      73.332  68.384  46.805
ATOM   2392  O   LEU A 153      73.031  69.040  45.807
ATOM   2393  N   ALA A 154      74.415  67.615  46.858
ATOM   2394  H   ALA A 154      74.611  67.162  47.742
ATOM   2395  CA  ALA A 154      75.354  67.430  45.775
ATOM   2396  HA  ALA A 154      75.524  68.408  45.322
ATOM   2397  CB  ALA A 154      76.719  66.956  46.306
ATOM   2398  HB1 ALA A 154      77.438  66.933  45.487
ATOM   2399  HB2 ALA A 154      77.076  67.653  47.066
ATOM   2400  HB3 ALA A 154      76.651  65.962  46.742
ATOM   2401  C   ALA A 154      74.729  66.573  44.690
ATOM   2402  O   ALA A 154      74.034  67.074  43.803
ATOM   2403  N   TYR A 155      74.954  65.272  44.774
ATOM   2404  H   TYR A 155      75.397  64.912  45.609
ATOM   2405  CA  TYR A 155      74.790  64.407  43.598
ATOM   2406  HA  TYR A 155      73.999  64.807  42.962
ATOM   2407  CB  TYR A 155      76.104  64.395  42.798
ATOM   2408  HB1 TYR A 155      76.861  63.834  43.349
ATOM   2409  HB2 TYR A 155      76.467  65.419  42.696
ATOM   2410  CG  TYR A 155      75.955  63.836  41.399
ATOM   2411  CD1 TYR A 155      75.130  64.502  40.472
ATOM   2412  HD1 TYR A 155      74.621  65.413  40.756
ATOM   2413  CE1 TYR A 155      74.973  63.989  39.173
ATOM   2414  HE1 TYR A 155      74.343  64.492  38.455
ATOM   2415  CZ  TYR A 155      75.650  62.812  38.796
ATOM   2416  OH  TYR A 155      75.503  62.333  37.534
ATOM   2417  HH  TYR A 155      76.040  61.556  37.374
ATOM   2418  CE2 TYR A 155      76.491  62.150  39.718
ATOM   2419  HE2 TYR A 155      77.021  61.256  39.424
ATOM   2420  CD2 TYR A 155      76.638  62.664  41.021
ATOM   2421  HD2 TYR A 155      77.278  62.162  41.732
ATOM   2422  C   TYR A 155      74.330  63.045  44.058
ATOM   2423  O   TYR A 155      74.853  61.995  43.682
ATOM   2424  N   ARG A 156      73.358  63.112  44.964
ATOM   2425  H   ARG A 156      73.030  64.039  45.214
ATOM   2426  CA  ARG A 156      72.602  61.993  45.481
ATOM   2427  HA  ARG A 156      72.731  61.156  44.793
ATOM   2428  CB  ARG A 156      73.131  61.535  46.860
ATOM   2429  HB1 ARG A 156      72.669  60.578  47.105
ATOM   2430  HB2 ARG A 156      72.835  62.256  47.622
ATOM   2431  CG  ARG A 156      74.660  61.359  46.922
ATOM   2432  HG1 ARG A 156      75.121  62.338  47.044
ATOM   2433  HG2 ARG A 156      75.031  60.926  45.999
ATOM   2434  CD  ARG A 156      75.085  60.463  48.088
ATOM   2435  HD1 ARG A 156      74.367  60.596  48.890
ATOM   2436  HD2 ARG A 156      76.063  60.796  48.440
ATOM   2437  NE  ARG A 156      75.178  59.040  47.692
ATOM   2438  HE  ARG A 156      74.891  58.793  46.755
ATOM   2439  CZ  ARG A 156      75.721  58.060  48.395
ATOM   2440  NH1 ARG A 156      76.023  56.938  47.809
ATOM   2441 1HH1 ARG A 156      75.820  56.844  46.817
ATOM   2442 2HH1 ARG A 156      76.367  56.153  48.332
ATOM   2443  NH2 ARG A 156      75.973  58.165  49.668
ATOM   2444 1HH2 ARG A 156      75.532  58.935  50.167
ATOM   2445 2HH2 ARG A 156      76.386  57.409  50.178
ATOM   2446  C   ARG A 156      71.123  62.326  45.457
ATOM   2447  O   ARG A 156      70.678  63.306  44.860
ATOM   2448  N   THR A 157      70.350  61.438  46.061
ATOM   2449  H   THR A 157      70.806  60.680  46.539
ATOM   2450  CA  THR A 157      68.953  61.696  46.361
ATOM   2451  HA  THR A 157      68.415  61.870  45.433
ATOM   2452  CB  THR A 157      68.343  60.486  47.080
ATOM   2453  HB  THR A 157      68.580  59.648  46.452
ATOM   2454  CG2 THR A 157      68.864  60.139  48.477
ATOM   2455 1HG2 THR A 157      68.450  59.183  48.800
ATOM   2456 2HG2 THR A 157      69.951  60.063  48.465
ATOM   2457 3HG2 THR A 157      68.573  60.899  49.202
ATOM   2458  OG1 THR A 157      66.943  60.602  47.132
ATOM   2459  HG1 THR A 157      66.687  60.629  48.075
ATOM   2460  C   THR A 157      68.787  62.886  47.276
ATOM   2461  O   THR A 157      69.517  63.045  48.253
ATOM   2462  N   VAL A 158      67.764  63.665  46.970
ATOM   2463  H   VAL A 158      67.258  63.467  46.123
ATOM   2464  CA  VAL A 158      67.281  64.771  47.774
ATOM   2465  HA  VAL A 158      67.143  64.442  48.805
ATOM   2466  CB  VAL A 158      68.321  65.924  47.788
ATOM   2467  HB  VAL A 158      69.189  65.571  48.338
ATOM   2468  CG1 VAL A 158      68.828  66.346  46.402
ATOM   2469 1HG1 VAL A 158      69.554  67.145  46.533
ATOM   2470 2HG1 VAL A 158      69.338  65.509  45.925
ATOM   2471 3HG1 VAL A 158      68.012  66.681  45.770
ATOM   2472  CG2 VAL A 158      67.829  67.178  48.518
ATOM   2473 1HG2 VAL A 158      68.545  67.993  48.403
ATOM   2474 2HG2 VAL A 158      66.850  67.480  48.162
ATOM   2475 3HG2 VAL A 158      67.757  66.977  49.577
ATOM   2476  C   VAL A 158      65.951  65.234  47.221
ATOM   2477  O   VAL A 158      65.855  65.613  46.054
ATOM   2478  N   VAL A 159      64.890  65.065  48.001
ATOM   2479  H   VAL A 159      65.001  64.813  48.977
ATOM   2480  CA  VAL A 159      63.540  65.032  47.448
ATOM   2481  HA  VAL A 159      63.458  65.858  46.741
ATOM   2482  CB  VAL A 159      63.269  63.708  46.678
ATOM   2483  HB  VAL A 159      62.357  63.284  47.075
ATOM   2484  CG1 VAL A 159      63.050  63.951  45.177
ATOM   2485 1HG1 VAL A 159      62.773  63.020  44.684
ATOM   2486 2HG1 VAL A 159      62.256  64.677  45.015
ATOM   2487 3HG1 VAL A 159      63.963  64.338  44.724
ATOM   2488  CG2 VAL A 159      64.353  62.617  46.766
ATOM   2489 1HG2 VAL A 159      63.983  61.683  46.351
ATOM   2490 2HG2 VAL A 159      65.229  62.898  46.186
ATOM   2491 3HG2 VAL A 159      64.649  62.455  47.802
ATOM   2492  C   VAL A 159      62.475  65.286  48.521
ATOM   2493  O   VAL A 159      62.784  65.274  49.712
ATOM   2494  N   PRO A 160      61.208  65.518  48.155
ATOM   2495  CD  PRO A 160      60.693  65.920  46.857
ATOM   2496  HD1 PRO A 160      60.407  65.033  46.290
ATOM   2497  HD2 PRO A 160      61.407  66.523  46.296
ATOM   2498  CG  PRO A 160      59.446  66.743  47.170
ATOM   2499  HG1 PRO A 160      58.728  66.720  46.349
ATOM   2500  HG2 PRO A 160      59.730  67.769  47.404
ATOM   2501  CB  PRO A 160      58.901  66.062  48.423
ATOM   2502  HB1 PRO A 160      58.237  65.249  48.122
ATOM   2503  HB2 PRO A 160      58.357  66.766  49.054
ATOM   2504  CA  PRO A 160      60.148  65.513  49.140
ATOM   2505  HA  PRO A 160      60.400  66.191  49.937
ATOM   2506  C   PRO A 160      59.854  64.131  49.700
ATOM   2507  O   PRO A 160      59.683  63.177  48.921
ATOM   2508  N   TRP A 161      59.686  64.002  51.022
ATOM   2509  H   TRP A 161      59.670  64.815  51.631
ATOM   2510  CA  TRP A 161      59.051  62.781  51.499
ATOM   2511  HA  TRP A 161      59.459  61.949  50.938
ATOM   2512  CB  TRP A 161      59.384  62.527  52.966
ATOM   2513  HB1 TRP A 161      58.977  63.334  53.577
ATOM   2514  HB2 TRP A 161      60.466  62.520  53.073
ATOM   2515  CG  TRP A 161      58.872  61.214  53.462
ATOM   2516  CD1 TRP A 161      58.057  61.059  54.520
ATOM   2517  HD1 TRP A 161      57.687  61.866  55.140
ATOM   2518  NE1 TRP A 161      57.660  59.748  54.604
ATOM   2519  HE1 TRP A 161      56.892  59.467  55.200
ATOM   2520  CE2 TRP A 161      58.223  58.965  53.627
ATOM   2521  CZ2 TRP A 161      58.110  57.610  53.290
ATOM   2522  HZ2 TRP A 161      57.515  56.924  53.873
ATOM   2523  CH2 TRP A 161      58.784  57.132  52.158
ATOM   2524  HH2 TRP A 161      58.707  56.089  51.884
ATOM   2525  CZ3 TRP A 161      59.564  58.005  51.388
ATOM   2526  HZ3 TRP A 161      60.090  57.624  50.523
ATOM   2527  CE3 TRP A 161      59.678  59.358  51.751
ATOM   2528  HE3 TRP A 161      60.289  60.011  51.171
ATOM   2529  CD2 TRP A 161      59.012  59.880  52.875
ATOM   2530  C   TRP A 161      57.556  62.834  51.211
ATOM   2531  O   TRP A 161      56.956  63.903  51.238
ATOM   2532  N   LYS A 162      56.948  61.710  50.796
ATOM   2533  H   LYS A 162      57.435  60.825  50.853
ATOM   2534  CA  LYS A 162      55.644  61.824  50.118
ATOM   2535  HA  LYS A 162      55.750  62.633  49.392
ATOM   2536  CB  LYS A 162      55.224  60.553  49.341
ATOM   2537  HB1 LYS A 162      54.533  59.965  49.950
ATOM   2538  HB2 LYS A 162      56.110  59.934  49.188
ATOM   2539  CG  LYS A 162      54.588  60.788  47.937
ATOM   2540  HG1 LYS A 162      54.436  59.800  47.500
ATOM   2541  HG2 LYS A 162      55.326  61.298  47.317
ATOM   2542  CD  LYS A 162      53.249  61.561  47.803
ATOM   2543  HD1 LYS A 162      53.411  62.608  48.056
ATOM   2544  HD2 LYS A 162      52.516  61.140  48.494
ATOM   2545  CE  LYS A 162      52.709  61.458  46.351
ATOM   2546  HE1 LYS A 162      52.522  60.401  46.136
ATOM   2547  HE2 LYS A 162      53.488  61.794  45.662
ATOM   2548  NZ  LYS A 162      51.457  62.227  46.078
ATOM   2549  HZ1 LYS A 162      51.124  62.062  45.122
ATOM   2550  HZ2 LYS A 162      50.698  61.952  46.684
ATOM   2551  HZ3 LYS A 162      51.576  63.232  46.124
ATOM   2552  C   LYS A 162      54.511  62.315  51.024
ATOM   2553  O   LYS A 162      53.585  62.997  50.591
ATOM   2554  N   THR A 163      54.564  61.899  52.276
ATOM   2555  H   THR A 163      55.453  61.552  52.611
ATOM   2556  CA  THR A 163      53.408  61.598  53.122
ATOM   2557  HA  THR A 163      52.712  60.982  52.551
ATOM   2558  CB  THR A 163      53.901  60.745  54.283
ATOM   2559  HB  THR A 163      53.064  60.551  54.934
ATOM   2560  CG2 THR A 163      54.495  59.443  53.709
ATOM   2561 1HG2 THR A 163      54.669  58.724  54.504
ATOM   2562 2HG2 THR A 163      53.799  58.992  53.001
ATOM   2563 3HG2 THR A 163      55.434  59.631  53.193
ATOM   2564  OG1 THR A 163      54.898  61.402  55.021
ATOM   2565  HG1 THR A 163      54.479  62.196  55.390
ATOM   2566  C   THR A 163      52.622  62.825  53.562
ATOM   2567  O   THR A 163      52.862  63.382  54.629
ATOM   2568  N   ASN A 164      51.739  63.264  52.661
ATOM   2569  H   ASN A 164      51.679  62.737  51.805
ATOM   2570  CA  ASN A 164      51.058  64.552  52.646
ATOM   2571  HA  ASN A 164      50.392  64.534  51.787
ATOM   2572  CB  ASN A 164      50.168  64.684  53.904
ATOM   2573  HB1 ASN A 164      50.580  65.435  54.579
ATOM   2574  HB2 ASN A 164      50.117  63.740  54.448
ATOM   2575  CG  ASN A 164      48.748  65.066  53.548
ATOM   2576  OD1 ASN A 164      47.821  64.318  53.798
ATOM   2577  ND2 ASN A 164      48.566  66.192  52.901
ATOM   2578 1HD2 ASN A 164      49.350  66.804  52.702
ATOM   2579 2HD2 ASN A 164      47.621  66.418  52.636
ATOM   2580  C   ASN A 164      51.934  65.761  52.408
ATOM   2581  O   ASN A 164      51.409  66.871  52.336
ATOM   2582  N   MET A 165      53.248  65.573  52.310
ATOM   2583  H   MET A 165      53.607  64.637  52.208
ATOM   2584  CA  MET A 165      54.112  66.587  52.896
ATOM   2585  HA  MET A 165      53.470  67.382  53.282
ATOM   2586  CB  MET A 165      54.810  66.079  54.154
ATOM   2587  HB1 MET A 165      54.035  65.727  54.835
ATOM   2588  HB2 MET A 165      55.299  66.922  54.631
ATOM   2589  CG  MET A 165      55.820  64.955  53.921
ATOM   2590  HG1 MET A 165      56.570  65.311  53.216
ATOM   2591  HG2 MET A 165      55.299  64.117  53.466
ATOM   2592  SD  MET A 165      56.699  64.334  55.383
ATOM   2593  CE  MET A 165      55.588  64.741  56.756
ATOM   2594  HE1 MET A 165      55.417  65.815  56.807
ATOM   2595  HE2 MET A 165      54.632  64.235  56.627
ATOM   2596  HE3 MET A 165      56.053  64.430  57.690
ATOM   2597  C   MET A 165      54.987  67.280  51.859
ATOM   2598  O   MET A 165      55.469  66.733  50.864
ATOM   2599  N   SER A 166      55.149  68.561  52.135
ATOM   2600  H   SER A 166      54.591  68.973  52.873
ATOM   2601  CA  SER A 166      56.259  69.376  51.702
ATOM   2602  HA  SER A 166      56.467  69.228  50.642
ATOM   2603  CB  SER A 166      55.848  70.827  51.981
ATOM   2604  HB1 SER A 166      55.062  71.131  51.289
ATOM   2605  HB2 SER A 166      56.728  71.439  51.841
ATOM   2606  OG  SER A 166      55.388  70.973  53.321
ATOM   2607  HG  SER A 166      55.097  71.878  53.501
ATOM   2608  C   SER A 166      57.514  69.153  52.498
ATOM   2609  O   SER A 166      58.558  69.655  52.103
ATOM   2610  N   LEU A 167      57.413  68.463  53.632
ATOM   2611  H   LEU A 167      56.505  68.129  53.902
ATOM   2612  CA  LEU A 167      58.549  68.083  54.430
ATOM   2613  HA  LEU A 167      59.137  68.981  54.608
ATOM   2614  CB  LEU A 167      58.082  67.539  55.785
ATOM   2615  HB1 LEU A 167      58.829  66.858  56.194
ATOM   2616  HB2 LEU A 167      57.164  66.985  55.657
ATOM   2617  CG  LEU A 167      57.835  68.699  56.760
ATOM   2618  HG  LEU A 167      57.341  69.521  56.243
ATOM   2619  CD1 LEU A 167      56.942  68.280  57.926
ATOM   2620 1HD1 LEU A 167      57.371  67.432  58.444
ATOM   2621 2HD1 LEU A 167      56.833  69.112  58.621
ATOM   2622 3HD1 LEU A 167      55.953  68.006  57.558
ATOM   2623  CD2 LEU A 167      59.183  69.171  57.295
ATOM   2624 1HD2 LEU A 167      59.037  69.941  58.051
ATOM   2625 2HD2 LEU A 167      59.732  68.332  57.712
ATOM   2626 3HD2 LEU A 167      59.790  69.574  56.491
ATOM   2627  C   LEU A 167      59.436  67.138  53.626
ATOM   2628  O   LEU A 167      59.160  65.962  53.361
ATOM   2629  N   CYS A 168      60.495  67.748  53.130
ATOM   2630  H   CYS A 168      60.622  68.727  53.329
ATOM   2631  CA  CYS A 168      61.449  67.080  52.293
ATOM   2632  HA  CYS A 168      60.983  66.257  51.768
ATOM   2633  CB  CYS A 168      62.029  68.096  51.298
ATOM   2634  HB1 CYS A 168      62.785  67.612  50.679
ATOM   2635  HB2 CYS A 168      62.507  68.911  51.844
ATOM   2636  SG  CYS A 168      60.739  68.768  50.222
ATOM   2637  HG  CYS A 168      59.979  69.306  51.185
ATOM   2638  C   CYS A 168      62.553  66.523  53.157
ATOM   2639  O   CYS A 168      62.968  67.121  54.147
ATOM   2640  N   PHE A 169      63.010  65.367  52.732
ATOM   2641  H   PHE A 169      62.744  65.072  51.795
ATOM   2642  CA  PHE A 169      63.904  64.484  53.446
ATOM   2643  HA  PHE A 169      64.694  65.052  53.930
ATOM   2644  CB  PHE A 169      63.108  63.697  54.508
ATOM   2645  HB1 PHE A 169      63.588  62.741  54.703
ATOM   2646  HB2 PHE A 169      62.119  63.469  54.121
ATOM   2647  CG  PHE A 169      62.970  64.407  55.841
ATOM   2648  CD1 PHE A 169      61.761  65.032  56.195
ATOM   2649  HD1 PHE A 169      60.924  65.025  55.512
ATOM   2650  CE1 PHE A 169      61.651  65.699  57.428
ATOM   2651  HE1 PHE A 169      60.739  66.215  57.679
ATOM   2652  CZ  PHE A 169      62.736  65.721  58.322
ATOM   2653  HZ  PHE A 169      62.647  66.229  59.273
ATOM   2654  CE2 PHE A 169      63.943  65.096  57.970
ATOM   2655  HE2 PHE A 169      64.782  65.127  58.649
ATOM   2656  CD2 PHE A 169      64.062  64.445  56.729
ATOM   2657  HD2 PHE A 169      64.994  63.977  56.459
ATOM   2658  C   PHE A 169      64.526  63.550  52.404
ATOM   2659  O   PHE A 169      64.025  63.507  51.282
ATOM   2660  N   PRO A 170      65.558  62.734  52.695
ATOM   2661  CD  PRO A 170      66.185  62.498  53.991
ATOM   2662  HD1 PRO A 170      65.587  61.784  54.556
ATOM   2663  HD2 PRO A 170      66.301  63.417  54.564
ATOM   2664  CG  PRO A 170      67.549  61.871  53.697
ATOM   2665  HG1 PRO A 170      67.836  61.157  54.470
ATOM   2666  HG2 PRO A 170      68.312  62.642  53.602
ATOM   2667  CB  PRO A 170      67.343  61.186  52.349
ATOM   2668  HB1 PRO A 170      66.966  60.176  52.523
ATOM   2669  HB2 PRO A 170      68.271  61.142  51.779
ATOM   2670  CA  PRO A 170      66.278  62.030  51.634
ATOM   2671  HA  PRO A 170      66.776  62.769  51.008
ATOM   2672  C   PRO A 170      65.451  61.132  50.697
ATOM   2673  O   PRO A 170      65.938  60.717  49.641
ATOM   2674  N   ARG A 171      64.213  60.820  51.108
ATOM   2675  H   ARG A 171      63.935  61.299  51.950
ATOM   2676  CA  ARG A 171      63.140  60.058  50.456
ATOM   2677  HA  ARG A 171      62.319  60.035  51.163
ATOM   2678  CB  ARG A 171      62.672  60.798  49.182
ATOM   2679  HB1 ARG A 171      63.457  60.674  48.441
ATOM   2680  HB2 ARG A 171      62.565  61.863  49.399
ATOM   2681  CG  ARG A 171      61.352  60.299  48.561
ATOM   2682  HG1 ARG A 171      60.516  60.609  49.180
ATOM   2683  HG2 ARG A 171      61.354  59.215  48.503
ATOM   2684  CD  ARG A 171      61.124  60.845  47.146
ATOM   2685  HD1 ARG A 171      62.039  60.729  46.567
ATOM   2686  HD2 ARG A 171      60.877  61.902  47.200
ATOM   2687  NE  ARG A 171      60.046  60.130  46.447
ATOM   2688  HE  ARG A 171      60.329  59.407  45.809
ATOM   2689  CZ  ARG A 171      58.750  60.310  46.598
ATOM   2690  NH1 ARG A 171      57.926  59.520  45.966
ATOM   2691 1HH1 ARG A 171      58.296  58.765  45.414
ATOM   2692 2HH1 ARG A 171      56.937  59.616  46.078
ATOM   2693  NH2 ARG A 171      58.255  61.239  47.370
ATOM   2694 1HH2 ARG A 171      58.890  61.878  47.855
ATOM   2695 2HH2 ARG A 171      57.272  61.391  47.448
ATOM   2696  C   ARG A 171      63.445  58.596  50.180
ATOM   2697  O   ARG A 171      62.514  57.808  50.098
ATOM   2698  N   TYR A 172      64.718  58.254  50.012
ATOM   2699  H   TYR A 172      65.398  58.999  50.020
ATOM   2700  CA  TYR A 172      65.203  56.896  49.810
ATOM   2701  HA  TYR A 172      66.175  56.963  49.321
ATOM   2702  CB  TYR A 172      65.447  56.285  51.192
ATOM   2703  HB1 TYR A 172      66.377  56.722  51.512
ATOM   2704  HB2 TYR A 172      65.608  55.208  51.120
ATOM   2705  CG  TYR A 172      64.408  56.589  52.262
ATOM   2706  CD1 TYR A 172      63.241  55.810  52.354
ATOM   2707  HD1 TYR A 172      63.079  54.995  51.661
ATOM   2708  CE1 TYR A 172      62.289  56.092  53.347
ATOM   2709  HE1 TYR A 172      61.384  55.517  53.414
ATOM   2710  CZ  TYR A 172      62.525  57.109  54.290
ATOM   2711  OH  TYR A 172      61.664  57.280  55.323
ATOM   2712  HH  TYR A 172      62.088  57.756  56.055
ATOM   2713  CE2 TYR A 172      63.686  57.909  54.191
ATOM   2714  HE2 TYR A 172      63.858  58.701  54.904
ATOM   2715  CD2 TYR A 172      64.613  57.661  53.161
ATOM   2716  HD2 TYR A 172      65.508  58.261  53.087
ATOM   2717  C   TYR A 172      64.336  56.029  48.871
ATOM   2718  O   TYR A 172      64.041  54.869  49.160
ATOM   2719  N   PRO A 173      63.856  56.600  47.746
ATOM   2720  CD  PRO A 173      64.375  57.755  47.018
ATOM   2721  HD1 PRO A 173      65.427  57.622  46.773
ATOM   2722  HD2 PRO A 173      64.236  58.669  47.588
ATOM   2723  CG  PRO A 173      63.546  57.853  45.740
ATOM   2724  HG1 PRO A 173      64.008  57.260  44.950
ATOM   2725  HG2 PRO A 173      63.422  58.887  45.417
ATOM   2726  CB  PRO A 173      62.217  57.219  46.147
ATOM   2727  HB1 PRO A 173      61.680  56.820  45.285
ATOM   2728  HB2 PRO A 173      61.604  57.953  46.660
ATOM   2729  CA  PRO A 173      62.619  56.129  47.144
ATOM   2730  HA  PRO A 173      61.850  56.038  47.914
ATOM   2731  C   PRO A 173      62.728  54.787  46.430
ATOM   2732  O   PRO A 173      61.715  54.124  46.211
ATOM   2733  N   SER A 174      63.948  54.484  45.999
ATOM   2734  H   SER A 174      64.673  55.081  46.368
ATOM   2735  CA  SER A 174      64.376  53.713  44.832
ATOM   2736  HA  SER A 174      64.647  52.707  45.157
ATOM   2737  CB  SER A 174      63.297  53.593  43.737
ATOM   2738  HB1 SER A 174      63.742  53.218  42.815
ATOM   2739  HB2 SER A 174      62.859  54.572  43.538
ATOM   2740  OG  SER A 174      62.292  52.684  44.125
ATOM   2741  HG  SER A 174      61.889  53.047  44.938
ATOM   2742  C   SER A 174      65.619  54.365  44.248
ATOM   2743  O   SER A 174      65.958  55.487  44.618
ATOM   2744  N   GLU A 175      66.264  53.689  43.303
ATOM   2745  H   GLU A 175      65.890  52.791  43.034
ATOM   2746  CA  GLU A 175      67.576  54.063  42.767
ATOM   2747  HA  GLU A 175      67.763  53.319  41.993
ATOM   2748  CB  GLU A 175      67.486  55.381  41.969
ATOM   2749  HB1 GLU A 175      67.335  56.223  42.632
ATOM   2750  HB2 GLU A 175      66.595  55.314  41.342
ATOM   2751  CG  GLU A 175      68.660  55.667  41.027
ATOM   2752  HG1 GLU A 175      68.309  56.325  40.229
ATOM   2753  HG2 GLU A 175      69.003  54.736  40.570
ATOM   2754  CD  GLU A 175      69.796  56.355  41.772
ATOM   2755  OE1 GLU A 175      70.595  55.628  42.391
ATOM   2756  OE2 GLU A 175      69.804  57.608  41.817
ATOM   2757  C   GLU A 175      68.711  53.836  43.791
ATOM   2758  O   GLU A 175      68.683  54.267  44.950
ATOM   2759  N   GLY A 176      69.669  52.996  43.388
ATOM   2760  H   GLY A 176      69.716  52.758  42.409
ATOM   2761  CA  GLY A 176      70.575  52.302  44.301
ATOM   2762  HA1 GLY A 176      71.185  51.604  43.728
ATOM   2763  HA2 GLY A 176      69.989  51.735  45.023
ATOM   2764  C   GLY A 176      71.522  53.222  45.076
ATOM   2765  O   GLY A 176      71.895  52.923  46.208
ATOM   2766  N   HIS A 177      71.864  54.378  44.512
ATOM   2767  H   HIS A 177      71.476  54.595  43.591
ATOM   2768  CA  HIS A 177      72.624  55.446  45.162
ATOM   2769  HA  HIS A 177      73.526  55.028  45.608
ATOM   2770  CB  HIS A 177      73.030  56.426  44.047
ATOM   2771  HB1 HIS A 177      72.137  56.961  43.728
ATOM   2772  HB2 HIS A 177      73.389  55.850  43.192
ATOM   2773  CG  HIS A 177      74.078  57.473  44.325
ATOM   2774  ND1 HIS A 177      75.289  57.323  45.016
ATOM   2775  CE1 HIS A 177      76.007  58.428  44.734
ATOM   2776  HE1 HIS A 177      77.011  58.625  45.090
ATOM   2777  NE2 HIS A 177      75.290  59.268  43.973
ATOM   2778  HE2 HIS A 177      75.564  60.205  43.666
ATOM   2779  CD2 HIS A 177      74.088  58.676  43.689
ATOM   2780  HD2 HIS A 177      73.336  59.038  42.998
ATOM   2781  C   HIS A 177      71.832  56.165  46.256
ATOM   2782  O   HIS A 177      72.395  56.633  47.247
ATOM   2783  N   ARG A 178      70.505  56.212  46.102
ATOM   2784  H   ARG A 178      70.125  55.752  45.278
ATOM   2785  CA  ARG A 178      69.547  56.776  47.069
ATOM   2786  HA  ARG A 178      69.963  57.693  47.484
ATOM   2787  CB  ARG A 178      68.204  57.092  46.370
ATOM   2788  HB1 ARG A 178      67.642  57.785  46.991
ATOM   2789  HB2 ARG A 178      67.613  56.182  46.302
ATOM   2790  CG  ARG A 178      68.396  57.669  44.953
ATOM   2791  HG1 ARG A 178      68.650  56.843  44.295
ATOM   2792  HG2 ARG A 178      69.258  58.338  44.952
ATOM   2793  CD  ARG A 178      67.210  58.433  44.340
ATOM   2794  HD1 ARG A 178      66.966  59.300  44.951
ATOM   2795  HD2 ARG A 178      66.333  57.793  44.284
ATOM   2796  NE  ARG A 178      67.605  58.841  42.985
ATOM   2797  HE  ARG A 178      68.154  58.142  42.486
ATOM   2798  CZ  ARG A 178      67.901  60.050  42.573
ATOM   2799  NH1 ARG A 178      68.898  60.184  41.761
ATOM   2800 1HH1 ARG A 178      69.443  59.331  41.573
ATOM   2801 2HH1 ARG A 178      69.207  61.072  41.424
ATOM   2802  NH2 ARG A 178      67.282  61.118  42.989
ATOM   2803 1HH2 ARG A 178      66.457  60.997  43.544
ATOM   2804 2HH2 ARG A 178      67.608  62.025  42.707
ATOM   2805  C   ARG A 178      69.313  55.822  48.239
ATOM   2806  O   ARG A 178      69.237  56.262  49.388
ATOM   2807  N   ALA A 179      69.244  54.524  47.940
ATOM   2808  H   ALA A 179      69.214  54.268  46.961
ATOM   2809  CA  ALA A 179      69.184  53.464  48.948
ATOM   2810  HA  ALA A 179      68.368  53.687  49.638
ATOM   2811  CB  ALA A 179      68.852  52.146  48.236
ATOM   2812  HB1 ALA A 179      68.743  51.350  48.974
ATOM   2813  HB2 ALA A 179      67.912  52.247  47.691
ATOM   2814  HB3 ALA A 179      69.645  51.879  47.536
ATOM   2815  C   ALA A 179      70.467  53.357  49.798
ATOM   2816  O   ALA A 179      70.428  53.425  51.030
ATOM   2817  N   PHE A 180      71.625  53.282  49.136
ATOM   2818  H   PHE A 180      71.593  53.174  48.126
ATOM   2819  CA  PHE A 180      72.948  53.350  49.763
ATOM   2820  HA  PHE A 180      73.079  52.483  50.413
ATOM   2821  CB  PHE A 180      74.003  53.280  48.638
ATOM   2822  HB1 PHE A 180      73.704  53.996  47.871
ATOM   2823  HB2 PHE A 180      73.948  52.288  48.188
ATOM   2824  CG  PHE A 180      75.467  53.570  48.947
ATOM   2825  CD1 PHE A 180      76.001  53.539  50.253
ATOM   2826  HD1 PHE A 180      75.399  53.232  51.095
ATOM   2827  CE1 PHE A 180      77.343  53.891  50.480
ATOM   2828  HE1 PHE A 180      77.742  53.869  51.485
ATOM   2829  CZ  PHE A 180      78.177  54.229  49.400
ATOM   2830  HZ  PHE A 180      79.217  54.470  49.577
ATOM   2831  CE2 PHE A 180      77.669  54.202  48.090
ATOM   2832  HE2 PHE A 180      78.319  54.418  47.252
ATOM   2833  CD2 PHE A 180      76.321  53.871  47.868
ATOM   2834  HD2 PHE A 180      75.941  53.843  46.854
ATOM   2835  C   PHE A 180      73.088  54.601  50.639
ATOM   2836  O   PHE A 180      73.453  54.490  51.815
ATOM   2837  N   HIS A 181      72.752  55.782  50.100
ATOM   2838  H   HIS A 181      72.474  55.844  49.126
ATOM   2839  CA  HIS A 181      72.801  56.993  50.913
ATOM   2840  HA  HIS A 181      73.815  57.094  51.304
ATOM   2841  CB  HIS A 181      72.489  58.268  50.122
ATOM   2842  HB1 HIS A 181      71.428  58.302  49.869
ATOM   2843  HB2 HIS A 181      73.064  58.286  49.202
ATOM   2844  CG  HIS A 181      72.859  59.473  50.955
ATOM   2845  ND1 HIS A 181      74.168  59.907  51.200
ATOM   2846  CE1 HIS A 181      74.066  60.820  52.186
ATOM   2847  HE1 HIS A 181      74.896  61.356  52.631
ATOM   2848  NE2 HIS A 181      72.787  60.963  52.564
ATOM   2849  HE2 HIS A 181      72.457  61.576  53.324
ATOM   2850  CD2 HIS A 181      72.008  60.139  51.787
ATOM   2851  HD2 HIS A 181      70.948  59.963  51.904
ATOM   2852  C   HIS A 181      71.892  56.919  52.138
ATOM   2853  O   HIS A 181      72.351  57.319  53.203
ATOM   2854  N   LEU A 182      70.655  56.398  52.058
ATOM   2855  H   LEU A 182      70.272  56.084  51.175
ATOM   2856  CA  LEU A 182      69.894  56.254  53.302
ATOM   2857  HA  LEU A 182      69.885  57.243  53.764
ATOM   2858  CB  LEU A 182      68.419  55.858  53.152
ATOM   2859  HB1 LEU A 182      68.336  55.031  52.445
ATOM   2860  HB2 LEU A 182      67.920  56.738  52.773
ATOM   2861  CG  LEU A 182      67.752  55.461  54.502
ATOM   2862  HG  LEU A 182      68.333  54.670  54.970
ATOM   2863  CD1 LEU A 182      67.619  56.625  55.497
ATOM   2864 1HD1 LEU A 182      67.294  56.235  56.458
ATOM   2865 2HD1 LEU A 182      68.578  57.118  55.643
ATOM   2866 3HD1 LEU A 182      66.907  57.359  55.122
ATOM   2867  CD2 LEU A 182      66.370  54.853  54.352
ATOM   2868 1HD2 LEU A 182      65.604  55.613  54.308
ATOM   2869 2HD2 LEU A 182      66.325  54.236  53.457
ATOM   2870 3HD2 LEU A 182      66.172  54.240  55.228
ATOM   2871  C   LEU A 182      70.595  55.356  54.319
ATOM   2872  O   LEU A 182      70.651  55.719  55.495
ATOM   2873  N   ILE A 183      71.099  54.190  53.909
ATOM   2874  H   ILE A 183      71.020  53.922  52.932
ATOM   2875  CA  ILE A 183      71.689  53.269  54.894
ATOM   2876  HA  ILE A 183      70.943  53.093  55.671
ATOM   2877  CB  ILE A 183      72.021  51.897  54.262
ATOM   2878  HB  ILE A 183      72.691  52.055  53.415
ATOM   2879  CG2 ILE A 183      72.726  50.989  55.292
ATOM   2880 1HG2 ILE A 183      72.945  50.015  54.858
ATOM   2881 2HG2 ILE A 183      73.677  51.425  55.599
ATOM   2882 3HG2 ILE A 183      72.093  50.853  56.170
ATOM   2883  CG1 ILE A 183      70.725  51.213  53.760
ATOM   2884 1HG1 ILE A 183      70.148  51.913  53.157
ATOM   2885 2HG1 ILE A 183      70.106  50.932  54.614
ATOM   2886  CD1 ILE A 183      70.967  49.974  52.890
ATOM   2887  HD1 ILE A 183      70.014  49.627  52.488
ATOM   2888  HD2 ILE A 183      71.629  50.225  52.060
ATOM   2889  HD3 ILE A 183      71.406  49.169  53.478
ATOM   2890  C   ILE A 183      72.893  53.907  55.601
ATOM   2891  O   ILE A 183      72.989  53.876  56.831
ATOM   2892  N   PHE A 184      73.763  54.554  54.826
ATOM   2893  H   PHE A 184      73.562  54.599  53.833
ATOM   2894  CA  PHE A 184      74.898  55.319  55.332
ATOM   2895  HA  PHE A 184      75.572  54.655  55.872
ATOM   2896  CB  PHE A 184      75.631  55.876  54.097
ATOM   2897  HB1 PHE A 184      74.892  56.283  53.406
ATOM   2898  HB2 PHE A 184      76.119  55.047  53.582
ATOM   2899  CG  PHE A 184      76.658  56.962  54.352
ATOM   2900  CD1 PHE A 184      77.957  56.628  54.779
ATOM   2901  HD1 PHE A 184      78.222  55.597  54.961
ATOM   2902  CE1 PHE A 184      78.915  57.640  54.976
ATOM   2903  HE1 PHE A 184      79.911  57.384  55.311
ATOM   2904  CZ  PHE A 184      78.577  58.986  54.749
ATOM   2905  HZ  PHE A 184      79.311  59.765  54.907
ATOM   2906  CE2 PHE A 184      77.279  59.323  54.330
ATOM   2907  HE2 PHE A 184      77.016  60.361  54.174
ATOM   2908  CD2 PHE A 184      76.320  58.313  54.132
ATOM   2909  HD2 PHE A 184      75.318  58.581  53.823
ATOM   2910  C   PHE A 184      74.490  56.440  56.288
ATOM   2911  O   PHE A 184      75.095  56.572  57.350
ATOM   2912  N   GLU A 185      73.474  57.229  55.944
ATOM   2913  H   GLU A 185      73.007  57.074  55.054
ATOM   2914  CA  GLU A 185      73.091  58.391  56.739
ATOM   2915  HA  GLU A 185      74.002  58.939  56.987
ATOM   2916  CB  GLU A 185      72.200  59.320  55.894
ATOM   2917  HB1 GLU A 185      71.178  58.937  55.870
ATOM   2918  HB2 GLU A 185      72.583  59.358  54.875
ATOM   2919  CG  GLU A 185      72.218  60.748  56.448
ATOM   2920  HG1 GLU A 185      73.239  61.133  56.391
ATOM   2921  HG2 GLU A 185      71.941  60.720  57.500
ATOM   2922  CD  GLU A 185      71.272  61.682  55.681
ATOM   2923  OE1 GLU A 185      70.074  61.754  56.045
ATOM   2924  OE2 GLU A 185      71.748  62.378  54.761
ATOM   2925  C   GLU A 185      72.425  57.999  58.060
ATOM   2926  O   GLU A 185      72.773  58.530  59.112
ATOM   2927  N   ALA A 186      71.543  56.999  58.034
ATOM   2928  H   ALA A 186      71.312  56.579  57.138
ATOM   2929  CA  ALA A 186      70.918  56.458  59.228
ATOM   2930  HA  ALA A 186      70.429  57.272  59.766
ATOM   2931  CB  ALA A 186      69.851  55.460  58.753
ATOM   2932  HB1 ALA A 186      69.340  55.011  59.602
ATOM   2933  HB2 ALA A 186      69.115  55.980  58.141
ATOM   2934  HB3 ALA A 186      70.312  54.671  58.155
ATOM   2935  C   ALA A 186      71.917  55.807  60.186
ATOM   2936  O   ALA A 186      71.918  56.116  61.386
ATOM   2937  N   VAL A 187      72.742  54.891  59.666
ATOM   2938  H   VAL A 187      72.698  54.698  58.668
ATOM   2939  CA  VAL A 187      73.706  54.148  60.481
ATOM   2940  HA  VAL A 187      73.177  53.726  61.334
ATOM   2941  CB  VAL A 187      74.315  52.969  59.697
ATOM   2942  HB  VAL A 187      74.734  53.333  58.758
ATOM   2943  CG1 VAL A 187      75.425  52.248  60.474
ATOM   2944 1HG1 VAL A 187      75.780  51.391  59.899
ATOM   2945 2HG1 VAL A 187      76.271  52.916  60.634
ATOM   2946 3HG1 VAL A 187      75.051  51.904  61.438
ATOM   2947  CG2 VAL A 187      73.233  51.919  59.401
ATOM   2948 1HG2 VAL A 187      73.658  51.111  58.806
ATOM   2949 2HG2 VAL A 187      72.840  51.509  60.331
ATOM   2950 3HG2 VAL A 187      72.414  52.360  58.835
ATOM   2951  C   VAL A 187      74.763  55.077  61.039
ATOM   2952  O   VAL A 187      74.851  55.193  62.256
ATOM   2953  N   THR A 188      75.495  55.781  60.169
ATOM   2954  H   THR A 188      75.303  55.684  59.179
ATOM   2955  CA  THR A 188      76.529  56.740  60.570
ATOM   2956  HA  THR A 188      77.283  56.195  61.138
ATOM   2957  CB  THR A 188      77.240  57.397  59.372
ATOM   2958  HB  THR A 188      76.584  58.125  58.893
ATOM   2959  CG2 THR A 188      78.536  58.090  59.785
ATOM   2960 1HG2 THR A 188      79.006  58.521  58.901
ATOM   2961 2HG2 THR A 188      78.323  58.889  60.495
ATOM   2962 3HG2 THR A 188      79.217  57.368  60.237
ATOM   2963  OG1 THR A 188      77.577  56.413  58.426
ATOM   2964  HG1 THR A 188      76.806  56.373  57.836
ATOM   2965  C   THR A 188      75.915  57.757  61.513
ATOM   2966  O   THR A 188      76.104  57.655  62.722
ATOM   2967  N   GLY A 189      75.093  58.656  60.971
ATOM   2968  H   GLY A 189      74.773  58.516  60.018
ATOM   2969  CA  GLY A 189      74.710  59.916  61.589
ATOM   2970  HA1 GLY A 189      74.498  60.632  60.798
ATOM   2971  HA2 GLY A 189      75.539  60.298  62.185
ATOM   2972  C   GLY A 189      73.472  59.879  62.469
ATOM   2973  O   GLY A 189      73.153  60.919  63.028
ATOM   2974  N   PHE A 190      72.832  58.729  62.706
ATOM   2975  H   PHE A 190      73.064  57.905  62.171
ATOM   2976  CA  PHE A 190      72.148  58.588  63.992
ATOM   2977  HA  PHE A 190      72.356  59.464  64.607
ATOM   2978  CB  PHE A 190      70.628  58.522  63.855
ATOM   2979  HB1 PHE A 190      70.371  57.677  63.221
ATOM   2980  HB2 PHE A 190      70.276  59.435  63.373
ATOM   2981  CG  PHE A 190      69.948  58.382  65.209
ATOM   2982  CD1 PHE A 190      70.141  59.365  66.200
ATOM   2983  HD1 PHE A 190      70.724  60.247  65.981
ATOM   2984  CE1 PHE A 190      69.588  59.199  67.483
ATOM   2985  HE1 PHE A 190      69.760  59.939  68.248
ATOM   2986  CZ  PHE A 190      68.805  58.069  67.771
ATOM   2987  HZ  PHE A 190      68.375  57.943  68.755
ATOM   2988  CE2 PHE A 190      68.598  57.094  66.781
ATOM   2989  HE2 PHE A 190      68.004  56.222  67.000
ATOM   2990  CD2 PHE A 190      69.186  57.239  65.513
ATOM   2991  HD2 PHE A 190      69.059  56.457  64.783
ATOM   2992  C   PHE A 190      72.700  57.436  64.817
ATOM   2993  O   PHE A 190      73.089  57.652  65.971
ATOM   2994  N   LEU A 191      72.754  56.230  64.246
ATOM   2995  H   LEU A 191      72.527  56.119  63.265
ATOM   2996  CA  LEU A 191      72.967  55.056  65.079
ATOM   2997  HA  LEU A 191      72.251  55.122  65.898
ATOM   2998  CB  LEU A 191      72.659  53.778  64.279
ATOM   2999  HB1 LEU A 191      73.456  53.623  63.556
ATOM   3000  HB2 LEU A 191      71.725  53.922  63.735
ATOM   3001  CG  LEU A 191      72.540  52.495  65.121
ATOM   3002  HG  LEU A 191      73.485  52.306  65.630
ATOM   3003  CD1 LEU A 191      71.416  52.554  66.159
ATOM   3004 1HD1 LEU A 191      71.322  51.587  66.654
ATOM   3005 2HD1 LEU A 191      71.655  53.294  66.922
ATOM   3006 3HD1 LEU A 191      70.470  52.809  65.683
ATOM   3007  CD2 LEU A 191      72.253  51.323  64.179
ATOM   3008 1HD2 LEU A 191      72.227  50.395  64.751
ATOM   3009 2HD2 LEU A 191      71.296  51.464  63.678
ATOM   3010 3HD2 LEU A 191      73.043  51.247  63.432
ATOM   3011  C   LEU A 191      74.363  55.050  65.716
ATOM   3012  O   LEU A 191      74.453  54.687  66.891
ATOM   3013  N   LEU A 192      75.431  55.485  65.019
ATOM   3014  H   LEU A 192      75.331  55.802  64.057
ATOM   3015  CA  LEU A 192      76.760  55.322  65.617
ATOM   3016  HA  LEU A 192      76.758  54.339  66.086
ATOM   3017  CB  LEU A 192      77.842  55.276  64.519
ATOM   3018  HB1 LEU A 192      77.959  56.259  64.071
ATOM   3019  HB2 LEU A 192      77.504  54.602  63.730
ATOM   3020  CG  LEU A 192      79.219  54.788  65.012
ATOM   3021  HG  LEU A 192      79.568  55.435  65.817
ATOM   3022  CD1 LEU A 192      79.188  53.339  65.508
ATOM   3023 1HD1 LEU A 192      80.200  53.009  65.742
ATOM   3024 2HD1 LEU A 192      78.599  53.267  66.422
ATOM   3025 3HD1 LEU A 192      78.766  52.686  64.744
ATOM   3026  CD2 LEU A 192      80.228  54.860  63.864
ATOM   3027 1HD2 LEU A 192      81.208  54.532  64.211
ATOM   3028 2HD2 LEU A 192      79.907  54.222  63.040
ATOM   3029 3HD2 LEU A 192      80.311  55.888  63.511
ATOM   3030  C   LEU A 192      77.017  56.320  66.769
ATOM   3031  O   LEU A 192      77.419  55.883  67.853
ATOM   3032  N   PRO A 193      76.695  57.622  66.628
ATOM   3033  CD  PRO A 193      76.505  58.355  65.393
ATOM   3034  HD1 PRO A 193      75.521  58.123  64.988
ATOM   3035  HD2 PRO A 193      77.303  58.133  64.691
ATOM   3036  CG  PRO A 193      76.566  59.837  65.722
ATOM   3037  HG1 PRO A 193      75.948  60.431  65.046
ATOM   3038  HG2 PRO A 193      77.603  60.176  65.709
ATOM   3039  CB  PRO A 193      76.035  59.849  67.140
ATOM   3040  HB1 PRO A 193      74.945  59.816  67.107
ATOM   3041  HB2 PRO A 193      76.374  60.731  67.673
ATOM   3042  CA  PRO A 193      76.593  58.549  67.738
ATOM   3043  HA  PRO A 193      77.595  58.741  68.122
ATOM   3044  C   PRO A 193      75.710  58.095  68.891
ATOM   3045  O   PRO A 193      76.114  58.236  70.035
ATOM   3046  N   PHE A 194      74.529  57.533  68.619
ATOM   3047  H   PHE A 194      74.222  57.466  67.654
ATOM   3048  CA  PHE A 194      73.629  57.071  69.678
ATOM   3049  HA  PHE A 194      73.466  57.908  70.358
ATOM   3050  CB  PHE A 194      72.277  56.696  69.044
ATOM   3051  HB1 PHE A 194      72.452  55.902  68.317
ATOM   3052  HB2 PHE A 194      71.907  57.562  68.494
ATOM   3053  CG  PHE A 194      71.162  56.243  69.979
ATOM   3054  CD1 PHE A 194      71.095  56.673  71.321
ATOM   3055  HD1 PHE A 194      71.843  57.337  71.727
ATOM   3056  CE1 PHE A 194      70.061  56.226  72.160
ATOM   3057  HE1 PHE A 194      70.037  56.543  73.193
ATOM   3058  CZ  PHE A 194      69.064  55.373  71.656
ATOM   3059  HZ  PHE A 194      68.267  55.033  72.303
ATOM   3060  CE2 PHE A 194      69.102  54.969  70.311
ATOM   3061  HE2 PHE A 194      68.332  54.320  69.920
ATOM   3062  CD2 PHE A 194      70.151  55.398  69.477
ATOM   3063  HD2 PHE A 194      70.177  55.081  68.444
ATOM   3064  C   PHE A 194      74.231  55.927  70.502
ATOM   3065  O   PHE A 194      74.149  55.941  71.730
ATOM   3066  N   LEU A 195      74.907  54.979  69.851
ATOM   3067  H   LEU A 195      74.937  55.016  68.837
ATOM   3068  CA  LEU A 195      75.642  53.919  70.539
ATOM   3069  HA  LEU A 195      74.979  53.440  71.260
ATOM   3070  CB  LEU A 195      76.097  52.878  69.499
ATOM   3071  HB1 LEU A 195      76.787  52.182  69.978
ATOM   3072  HB2 LEU A 195      76.647  53.396  68.711
ATOM   3073  CG  LEU A 195      74.952  52.067  68.860
ATOM   3074  HG  LEU A 195      74.174  52.732  68.492
ATOM   3075  CD1 LEU A 195      75.497  51.255  67.686
ATOM   3076 1HD1 LEU A 195      74.687  50.688  67.226
ATOM   3077 2HD1 LEU A 195      75.913  51.930  66.938
ATOM   3078 3HD1 LEU A 195      76.272  50.569  68.028
ATOM   3079  CD2 LEU A 195      74.316  51.087  69.849
ATOM   3080 1HD2 LEU A 195      73.542  50.509  69.344
ATOM   3081 2HD2 LEU A 195      75.071  50.410  70.247
ATOM   3082 3HD2 LEU A 195      73.851  51.632  70.669
ATOM   3083  C   LEU A 195      76.843  54.449  71.333
ATOM   3084  O   LEU A 195      77.088  53.968  72.437
ATOM   3085  N   ALA A 196      77.575  55.448  70.830
ATOM   3086  H   ALA A 196      77.361  55.790  69.898
ATOM   3087  CA  ALA A 196      78.687  56.054  71.567
ATOM   3088  HA  ALA A 196      79.350  55.261  71.916
ATOM   3089  CB  ALA A 196      79.470  56.944  70.595
ATOM   3090  HB1 ALA A 196      80.336  57.370  71.104
ATOM   3091  HB2 ALA A 196      79.812  56.352  69.745
ATOM   3092  HB3 ALA A 196      78.836  57.754  70.232
ATOM   3093  C   ALA A 196      78.225  56.850  72.808
ATOM   3094  O   ALA A 196      78.842  56.777  73.878
ATOM   3095  N   VAL A 197      77.108  57.573  72.677
ATOM   3096  H   VAL A 197      76.706  57.644  71.743
ATOM   3097  CA  VAL A 197      76.364  58.208  73.768
ATOM   3098  HA  VAL A 197      76.987  58.966  74.245
ATOM   3099  CB  VAL A 197      75.082  58.902  73.247
ATOM   3100  HB  VAL A 197      74.595  58.265  72.515
ATOM   3101  CG1 VAL A 197      74.055  59.238  74.335
ATOM   3102 1HG1 VAL A 197      73.249  59.831  73.907
ATOM   3103 2HG1 VAL A 197      73.620  58.329  74.748
ATOM   3104 3HG1 VAL A 197      74.533  59.809  75.133
ATOM   3105  CG2 VAL A 197      75.422  60.226  72.572
ATOM   3106 1HG2 VAL A 197      74.549  60.613  72.045
ATOM   3107 2HG2 VAL A 197      75.736  60.946  73.326
ATOM   3108 3HG2 VAL A 197      76.214  60.076  71.843
ATOM   3109  C   VAL A 197      75.998  57.187  74.832
ATOM   3110  O   VAL A 197      76.332  57.380  75.992
ATOM   3111  N   VAL A 198      75.352  56.082  74.460
ATOM   3112  H   VAL A 198      75.079  55.972  73.487
ATOM   3113  CA  VAL A 198      74.919  55.078  75.434
ATOM   3114  HA  VAL A 198      74.378  55.589  76.224
ATOM   3115  CB  VAL A 198      73.943  54.070  74.789
ATOM   3116  HB  VAL A 198      74.366  53.705  73.853
ATOM   3117  CG1 VAL A 198      73.626  52.861  75.683
ATOM   3118 1HG1 VAL A 198      72.874  52.233  75.205
ATOM   3119 2HG1 VAL A 198      74.520  52.255  75.830
ATOM   3120 3HG1 VAL A 198      73.257  53.195  76.653
ATOM   3121  CG2 VAL A 198      72.600  54.759  74.502
ATOM   3122 1HG2 VAL A 198      71.929  54.067  73.992
ATOM   3123 2HG2 VAL A 198      72.138  55.092  75.431
ATOM   3124 3HG2 VAL A 198      72.748  55.622  73.855
ATOM   3125  C   VAL A 198      76.100  54.370  76.106
ATOM   3126  O   VAL A 198      76.039  54.069  77.298
ATOM   3127  N   ALA A 199      77.203  54.141  75.392
ATOM   3128  H   ALA A 199      77.189  54.340  74.396
ATOM   3129  CA  ALA A 199      78.418  53.580  75.975
ATOM   3130  HA  ALA A 199      78.161  52.649  76.482
ATOM   3131  CB  ALA A 199      79.396  53.247  74.840
ATOM   3132  HB1 ALA A 199      80.297  52.796  75.255
ATOM   3133  HB2 ALA A 199      78.931  52.539  74.151
ATOM   3134  HB3 ALA A 199      79.666  54.151  74.293
ATOM   3135  C   ALA A 199      79.046  54.515  77.036
ATOM   3136  O   ALA A 199      79.317  54.128  78.184
ATOM   3137  N   SER A 200      79.213  55.786  76.663
ATOM   3138  H   SER A 200      78.933  56.044  75.722
ATOM   3139  CA  SER A 200      79.748  56.811  77.561
ATOM   3140  HA  SER A 200      80.691  56.424  77.949
ATOM   3141  CB  SER A 200      80.106  58.105  76.820
ATOM   3142  HB1 SER A 200      80.978  57.911  76.194
ATOM   3143  HB2 SER A 200      80.373  58.873  77.548
ATOM   3144  OG  SER A 200      79.072  58.590  75.995
ATOM   3145  HG  SER A 200      78.961  57.995  75.233
ATOM   3146  C   SER A 200      78.876  57.043  78.805
ATOM   3147  O   SER A 200      79.399  57.107  79.918
ATOM   3148  N   TYR A 201      77.556  57.041  78.621
ATOM   3149  H   TYR A 201      77.245  57.077  77.654
ATOM   3150  CA  TYR A 201      76.495  56.995  79.634
ATOM   3151  HA  TYR A 201      76.586  57.872  80.273
ATOM   3152  CB  TYR A 201      75.149  57.100  78.881
ATOM   3153  HB1 TYR A 201      75.201  56.389  78.063
ATOM   3154  HB2 TYR A 201      75.091  58.093  78.433
ATOM   3155  CG  TYR A 201      73.819  56.833  79.583
ATOM   3156  CD1 TYR A 201      73.573  57.223  80.915
ATOM   3157  HD1 TYR A 201      74.354  57.697  81.492
ATOM   3158  CE1 TYR A 201      72.315  56.979  81.504
ATOM   3159  HE1 TYR A 201      72.135  57.255  82.530
ATOM   3160  CZ  TYR A 201      71.282  56.363  80.761
ATOM   3161  OH  TYR A 201      70.060  56.140  81.320
ATOM   3162  HH  TYR A 201      69.492  55.628  80.739
ATOM   3163  CE2 TYR A 201      71.519  55.993  79.422
ATOM   3164  HE2 TYR A 201      70.735  55.533  78.840
ATOM   3165  CD2 TYR A 201      72.779  56.228  78.844
ATOM   3166  HD2 TYR A 201      72.946  55.945  77.816
ATOM   3167  C   TYR A 201      76.550  55.774  80.543
ATOM   3168  O   TYR A 201      76.263  55.913  81.726
ATOM   3169  N   SER A 202      76.982  54.616  80.051
ATOM   3170  H   SER A 202      77.183  54.554  79.061
ATOM   3171  CA  SER A 202      77.181  53.431  80.889
ATOM   3172  HA  SER A 202      76.296  53.285  81.510
ATOM   3173  CB  SER A 202      77.343  52.184  80.017
ATOM   3174  HB1 SER A 202      77.436  51.308  80.661
ATOM   3175  HB2 SER A 202      78.241  52.261  79.406
ATOM   3176  OG  SER A 202      76.212  52.024  79.181
ATOM   3177  HG  SER A 202      76.116  52.807  78.612
ATOM   3178  C   SER A 202      78.383  53.601  81.824
ATOM   3179  O   SER A 202      78.288  53.345  83.035
ATOM   3180  N   ASP A 203      79.512  54.095  81.294
ATOM   3181  H   ASP A 203      79.554  54.310  80.302
ATOM   3182  CA  ASP A 203      80.707  54.230  82.139
ATOM   3183  HA  ASP A 203      80.765  53.309  82.722
ATOM   3184  CB  ASP A 203      81.988  54.274  81.295
ATOM   3185  HB1 ASP A 203      82.244  55.303  81.043
ATOM   3186  HB2 ASP A 203      81.832  53.725  80.365
ATOM   3187  CG  ASP A 203      83.108  53.587  82.078
ATOM   3188  OD1 ASP A 203      83.123  52.339  82.113
ATOM   3189  OD2 ASP A 203      83.893  54.263  82.780
ATOM   3190  C   ASP A 203      80.604  55.363  83.183
ATOM   3191  O   ASP A 203      80.953  55.195  84.365
ATOM   3192  N   ILE A 204      79.977  56.473  82.768
ATOM   3193  H   ILE A 204      79.707  56.516  81.788
ATOM   3194  CA  ILE A 204      79.393  57.475  83.659
ATOM   3195  HA  ILE A 204      80.198  57.979  84.194
ATOM   3196  CB  ILE A 204      78.595  58.533  82.852
ATOM   3197  HB  ILE A 204      77.948  58.006  82.151
ATOM   3198  CG2 ILE A 204      77.699  59.406  83.758
ATOM   3199 1HG2 ILE A 204      77.168  60.150  83.169
ATOM   3200 2HG2 ILE A 204      76.939  58.794  84.244
ATOM   3201 3HG2 ILE A 204      78.309  59.897  84.514
ATOM   3202  CG1 ILE A 204      79.547  59.453  82.055
ATOM   3203 1HG1 ILE A 204      80.337  58.858  81.598
ATOM   3204 2HG1 ILE A 204      80.021  60.159  82.738
ATOM   3205  CD1 ILE A 204      78.844  60.232  80.933
ATOM   3206  HD1 ILE A 204      79.576  60.825  80.393
ATOM   3207  HD2 ILE A 204      78.371  59.545  80.233
ATOM   3208  HD3 ILE A 204      78.085  60.901  81.332
ATOM   3209  C   ILE A 204      78.521  56.791  84.694
ATOM   3210  O   ILE A 204      78.773  57.007  85.857
ATOM   3211  N   GLY A 205      77.540  55.964  84.346
ATOM   3212  H   GLY A 205      77.348  55.804  83.362
ATOM   3213  CA  GLY A 205      76.669  55.307  85.320
ATOM   3214  HA1 GLY A 205      76.037  54.595  84.788
ATOM   3215  HA2 GLY A 205      76.031  56.053  85.794
ATOM   3216  C   GLY A 205      77.420  54.555  86.394
ATOM   3217  O   GLY A 205      77.062  54.709  87.555
ATOM   3218  N   ARG A 206      78.516  53.849  86.080
ATOM   3219  H   ARG A 206      78.767  53.740  85.100
ATOM   3220  CA  ARG A 206      79.374  53.325  87.164
ATOM   3221  HA  ARG A 206      78.737  52.741  87.832
ATOM   3222  CB  ARG A 206      80.456  52.393  86.598
ATOM   3223  HB1 ARG A 206      81.164  52.976  86.006
ATOM   3224  HB2 ARG A 206      79.977  51.661  85.946
ATOM   3225  CG  ARG A 206      81.197  51.646  87.724
ATOM   3226  HG1 ARG A 206      80.459  51.156  88.362
ATOM   3227  HG2 ARG A 206      81.751  52.360  88.335
ATOM   3228  CD  ARG A 206      82.169  50.569  87.215
ATOM   3229  HD1 ARG A 206      81.623  49.849  86.602
ATOM   3230  HD2 ARG A 206      82.564  50.028  88.078
ATOM   3231  NE  ARG A 206      83.300  51.146  86.462
ATOM   3232  HE  ARG A 206      84.115  51.414  86.988
ATOM   3233  CZ  ARG A 206      83.351  51.346  85.152
ATOM   3234  NH1 ARG A 206      84.342  51.982  84.611
ATOM   3235 1HH1 ARG A 206      85.068  52.402  85.146
ATOM   3236 2HH1 ARG A 206      84.221  52.269  83.631
ATOM   3237  NH2 ARG A 206      82.430  50.945  84.327
ATOM   3238 1HH2 ARG A 206      81.598  50.493  84.641
ATOM   3239 2HH2 ARG A 206      82.551  51.227  83.349
ATOM   3240  C   ARG A 206      79.949  54.446  88.038
ATOM   3241  O   ARG A 206      79.705  54.463  89.246
ATOM   3242  N   ARG A 207      80.698  55.395  87.465
ATOM   3243  H   ARG A 207      80.773  55.399  86.450
ATOM   3244  CA  ARG A 207      81.424  56.406  88.278
ATOM   3245  HA  ARG A 207      82.001  55.893  89.047
ATOM   3246  CB  ARG A 207      82.391  57.163  87.363
ATOM   3247  HB1 ARG A 207      82.729  58.069  87.869
ATOM   3248  HB2 ARG A 207      81.833  57.467  86.476
ATOM   3249  CG  ARG A 207      83.641  56.330  86.995
ATOM   3250  HG1 ARG A 207      83.535  55.305  87.350
ATOM   3251  HG2 ARG A 207      84.502  56.766  87.505
ATOM   3252  CD  ARG A 207      83.942  56.281  85.492
ATOM   3253  HD1 ARG A 207      83.267  55.560  85.031
ATOM   3254  HD2 ARG A 207      84.963  55.930  85.335
ATOM   3255  NE  ARG A 207      83.760  57.599  84.866
ATOM   3256  HE  ARG A 207      83.674  58.398  85.483
ATOM   3257  CZ  ARG A 207      83.463  57.818  83.609
ATOM   3258  NH1 ARG A 207      83.041  58.977  83.234
ATOM   3259 1HH1 ARG A 207      83.180  59.754  83.860
ATOM   3260 2HH1 ARG A 207      82.970  59.138  82.237
ATOM   3261  NH2 ARG A 207      83.587  56.934  82.677
ATOM   3262 1HH2 ARG A 207      83.863  55.973  82.905
ATOM   3263 2HH2 ARG A 207      83.350  57.168  81.736
ATOM   3264  C   ARG A 207      80.539  57.405  89.046
ATOM   3265  O   ARG A 207      80.832  57.801  90.172
ATOM   3266  N   LEU A 208      79.454  57.825  88.422
ATOM   3267  H   LEU A 208      79.305  57.421  87.502
ATOM   3268  CA  LEU A 208      78.486  58.820  88.855
ATOM   3269  HA  LEU A 208      79.011  59.561  89.457
ATOM   3270  CB  LEU A 208      77.875  59.502  87.617
ATOM   3271  HB1 LEU A 208      77.346  58.749  87.031
ATOM   3272  HB2 LEU A 208      78.682  59.907  87.006
ATOM   3273  CG  LEU A 208      76.876  60.624  87.953
ATOM   3274  HG  LEU A 208      76.045  60.232  88.536
ATOM   3275  CD1 LEU A 208      77.548  61.752  88.735
ATOM   3276 1HD1 LEU A 208      76.850  62.561  88.885
ATOM   3277 2HD1 LEU A 208      77.832  61.394  89.726
ATOM   3278 3HD1 LEU A 208      78.436  62.107  88.217
ATOM   3279  CD2 LEU A 208      76.304  61.211  86.664
ATOM   3280 1HD2 LEU A 208      75.591  61.999  86.904
ATOM   3281 2HD2 LEU A 208      77.108  61.559  86.021
ATOM   3282 3HD2 LEU A 208      75.761  60.425  86.136
ATOM   3283  C   LEU A 208      77.376  58.223  89.715
ATOM   3284  O   LEU A 208      76.984  58.880  90.675
ATOM   3285  N   GLN A 209      76.927  56.978  89.484
ATOM   3286  H   GLN A 209      77.246  56.440  88.684
ATOM   3287  CA  GLN A 209      76.225  56.268  90.555
ATOM   3288  HA  GLN A 209      75.349  56.859  90.812
ATOM   3289  CB  GLN A 209      75.754  54.865  90.141
ATOM   3290  HB1 GLN A 209      76.628  54.235  89.969
ATOM   3291  HB2 GLN A 209      75.176  54.942  89.220
ATOM   3292  CG  GLN A 209      74.875  54.170  91.191
ATOM   3293  HG1 GLN A 209      75.406  54.102  92.139
ATOM   3294  HG2 GLN A 209      74.677  53.152  90.853
ATOM   3295  CD  GLN A 209      73.549  54.888  91.412
ATOM   3296  OE1 GLN A 209      73.468  55.914  92.073
ATOM   3297  NE2 GLN A 209      72.459  54.396  90.865
ATOM   3298 1HE2 GLN A 209      72.518  53.576  90.285
ATOM   3299 2HE2 GLN A 209      71.586  54.842  91.076
ATOM   3300  C   GLN A 209      77.140  56.221  91.785
ATOM   3301  O   GLN A 209      76.696  56.538  92.892
ATOM   3302  N   ALA A 210      78.439  55.981  91.561
ATOM   3303  H   ALA A 210      78.721  55.661  90.641
ATOM   3304  CA  ALA A 210      79.475  56.081  92.578
ATOM   3305  HA  ALA A 210      79.056  55.622  93.475
ATOM   3306  CB  ALA A 210      80.662  55.192  92.177
ATOM   3307  HB1 ALA A 210      81.365  55.116  93.006
ATOM   3308  HB2 ALA A 210      80.306  54.188  91.938
ATOM   3309  HB3 ALA A 210      81.179  55.599  91.312
ATOM   3310  C   ALA A 210      79.910  57.493  93.040
ATOM   3311  O   ALA A 210      80.882  57.617  93.797
ATOM   3312  N   ARG A 211      79.193  58.565  92.675
ATOM   3313  H   ARG A 211      78.449  58.431  91.999
ATOM   3314  CA  ARG A 211      79.300  59.881  93.338
ATOM   3315  HA  ARG A 211      79.753  59.747  94.319
ATOM   3316  CB  ARG A 211      80.213  60.819  92.511
ATOM   3317  HB1 ARG A 211      79.906  61.846  92.715
ATOM   3318  HB2 ARG A 211      80.062  60.653  91.442
ATOM   3319  CG  ARG A 211      81.715  60.737  92.857
ATOM   3320  HG1 ARG A 211      81.824  60.497  93.915
ATOM   3321  HG2 ARG A 211      82.147  61.727  92.702
ATOM   3322  CD  ARG A 211      82.535  59.746  92.017
ATOM   3323  HD1 ARG A 211      82.497  60.059  90.972
ATOM   3324  HD2 ARG A 211      82.098  58.753  92.069
ATOM   3325  NE  ARG A 211      83.947  59.694  92.465
ATOM   3326  HE  ARG A 211      84.605  60.229  91.925
ATOM   3327  CZ  ARG A 211      84.417  59.000  93.493
ATOM   3328  NH1 ARG A 211      85.673  59.091  93.847
ATOM   3329 1HH1 ARG A 211      86.297  59.710  93.362
ATOM   3330 2HH1 ARG A 211      86.005  58.565  94.635
ATOM   3331  NH2 ARG A 211      83.662  58.207  94.203
ATOM   3332 1HH2 ARG A 211      82.689  58.073  93.929
ATOM   3333 2HH2 ARG A 211      84.021  57.680  94.978
ATOM   3334  C   ARG A 211      77.932  60.542  93.572
ATOM   3335  O   ARG A 211      77.259  61.004  92.651
ATOM   3336  N   ARG A 212      77.531  60.621  94.846
ATOM   3337  H   ARG A 212      78.121  60.187  95.539
ATOM   3338  CA  ARG A 212      76.258  61.231  95.282
ATOM   3339  HA  ARG A 212      75.471  60.928  94.596
ATOM   3340  CB  ARG A 212      75.880  60.688  96.679
ATOM   3341  HB1 ARG A 212      74.978  61.203  97.015
ATOM   3342  HB2 ARG A 212      76.679  60.919  97.385
ATOM   3343  CG  ARG A 212      75.595  59.171  96.713
ATOM   3344  HG1 ARG A 212      76.502  58.621  96.458
ATOM   3345  HG2 ARG A 212      74.821  58.934  95.981
ATOM   3346  CD  ARG A 212      75.118  58.738  98.112
ATOM   3347  HD1 ARG A 212      74.208  59.293  98.352
ATOM   3348  HD2 ARG A 212      75.887  59.002  98.841
ATOM   3349  NE  ARG A 212      74.842  57.285  98.202
ATOM   3350  HE  ARG A 212      75.105  56.719  97.411
ATOM   3351  CZ  ARG A 212      74.297  56.652  99.234
ATOM   3352  NH1 ARG A 212      74.092  55.364  99.194
ATOM   3353 1HH1 ARG A 212      74.345  54.831  98.380
ATOM   3354 2HH1 ARG A 212      73.690  54.891  99.985
ATOM   3355  NH2 ARG A 212      73.941  57.268 100.329
ATOM   3356 1HH2 ARG A 212      74.103  58.254 100.420
ATOM   3357 2HH2 ARG A 212      73.528  56.761 101.093
ATOM   3358  C   ARG A 212      76.234  62.767  95.308
ATOM   3359  O   ARG A 212      75.143  63.329  95.308
ATOM   3360  N   PHE A 213      77.402  63.420  95.337
ATOM   3361  H   PHE A 213      78.234  62.856  95.357
ATOM   3362  CA  PHE A 213      77.590  64.875  95.475
ATOM   3363  HA  PHE A 213      77.454  65.121  96.529
ATOM   3364  CB  PHE A 213      79.038  65.241  95.115
ATOM   3365  HB1 PHE A 213      79.175  66.313  95.264
ATOM   3366  HB2 PHE A 213      79.201  65.035  94.055
ATOM   3367  CG  PHE A 213      80.087  64.509  95.933
ATOM   3368  CD1 PHE A 213      80.923  63.555  95.322
ATOM   3369  HD1 PHE A 213      80.836  63.359  94.265
ATOM   3370  CE1 PHE A 213      81.894  62.876  96.081
ATOM   3371  HE1 PHE A 213      82.551  62.158  95.612
ATOM   3372  CZ  PHE A 213      82.033  63.151  97.453
ATOM   3373  HZ  PHE A 213      82.788  62.643  98.038
ATOM   3374  CE2 PHE A 213      81.203  64.105  98.065
ATOM   3375  HE2 PHE A 213      81.322  64.328  99.117
ATOM   3376  CD2 PHE A 213      80.230  64.782  97.308
ATOM   3377  HD2 PHE A 213      79.605  65.522  97.787
ATOM   3378  C   PHE A 213      76.577  65.705  94.671
ATOM   3379  O   PHE A 213      76.662  65.811  93.437
ATOM   3380  N   ARG A 214      75.602  66.263  95.414
ATOM   3381  H   ARG A 214      75.634  66.064  96.404
ATOM   3382  CA  ARG A 214      74.334  66.790  94.889
ATOM   3383  HA  ARG A 214      73.703  65.933  94.640
ATOM   3384  CB  ARG A 214      73.611  67.617  95.972
ATOM   3385  HB1 ARG A 214      74.265  68.420  96.316
ATOM   3386  HB2 ARG A 214      73.394  66.965  96.820
ATOM   3387  CG  ARG A 214      72.292  68.230  95.467
ATOM   3388  HG1 ARG A 214      71.656  67.441  95.061
ATOM   3389  HG2 ARG A 214      72.513  68.945  94.673
ATOM   3390  CD  ARG A 214      71.535  68.960  96.584
ATOM   3391  HD1 ARG A 214      72.219  69.647  97.087
ATOM   3392  HD2 ARG A 214      71.176  68.227  97.311
ATOM   3393  NE  ARG A 214      70.396  69.722  96.035
ATOM   3394  HE  ARG A 214      70.237  69.643  95.045
ATOM   3395  CZ  ARG A 214      69.588  70.532  96.698
ATOM   3396  NH1 ARG A 214      68.668  71.208  96.070
ATOM   3397 1HH1 ARG A 214      68.587  71.186  95.068
ATOM   3398 2HH1 ARG A 214      68.042  71.799  96.589
ATOM   3399  NH2 ARG A 214      69.662  70.695  97.992
ATOM   3400 1HH2 ARG A 214      70.323  70.159  98.524
ATOM   3401 2HH2 ARG A 214      69.066  71.356  98.457
ATOM   3402  C   ARG A 214      74.542  67.538  93.568
ATOM   3403  O   ARG A 214      74.063  67.116  92.513
ATOM   3404  N   ARG A 215      75.338  68.613  93.632
ATOM   3405  H   ARG A 215      75.760  68.808  94.526
ATOM   3406  CA  ARG A 215      75.547  69.553  92.530
ATOM   3407  HA  ARG A 215      74.577  70.008  92.319
ATOM   3408  CB  ARG A 215      76.500  70.688  92.976
ATOM   3409  HB1 ARG A 215      77.502  70.289  93.143
ATOM   3410  HB2 ARG A 215      76.132  71.084  93.925
ATOM   3411  CG  ARG A 215      76.571  71.858  91.972
ATOM   3412  HG1 ARG A 215      75.556  72.092  91.647
ATOM   3413  HG2 ARG A 215      77.142  71.550  91.094
ATOM   3414  CD  ARG A 215      77.179  73.156  92.546
ATOM   3415  HD1 ARG A 215      76.616  73.454  93.434
ATOM   3416  HD2 ARG A 215      77.057  73.941  91.796
ATOM   3417  NE  ARG A 215      78.611  73.037  92.887
ATOM   3418  HE  ARG A 215      78.970  72.112  93.041
ATOM   3419  CZ  ARG A 215      79.472  74.031  93.052
ATOM   3420  NH1 ARG A 215      80.716  73.763  93.350
ATOM   3421 1HH1 ARG A 215      81.006  72.813  93.502
ATOM   3422 2HH1 ARG A 215      81.379  74.503  93.480
ATOM   3423  NH2 ARG A 215      79.145  75.293  92.939
ATOM   3424 1HH2 ARG A 215      78.174  75.543  92.773
ATOM   3425 2HH2 ARG A 215      79.833  76.009  93.056
ATOM   3426  C   ARG A 215      75.938  68.870  91.218
ATOM   3427  O   ARG A 215      75.155  68.887  90.264
ATOM   3428  N   SER A 216      77.100  68.220  91.168
ATOM   3429  H   SER A 216      77.634  68.077  92.014
ATOM   3430  CA  SER A 216      77.535  67.549  89.938
ATOM   3431  HA  SER A 216      77.561  68.299  89.148
ATOM   3432  CB  SER A 216      78.960  66.999  90.075
ATOM   3433  HB1 SER A 216      79.643  67.826  90.275
ATOM   3434  HB2 SER A 216      79.257  66.521  89.142
ATOM   3435  OG  SER A 216      79.043  66.067  91.129
ATOM   3436  HG  SER A 216      79.963  65.798  91.243
ATOM   3437  C   SER A 216      76.549  66.478  89.480
ATOM   3438  O   SER A 216      76.279  66.368  88.265
ATOM   3439  N   ARG A 217      75.963  65.736  90.434
ATOM   3440  H   ARG A 217      76.229  65.877  91.408
ATOM   3441  CA  ARG A 217      75.010  64.675  90.092
ATOM   3442  HA  ARG A 217      75.483  63.962  89.428
ATOM   3443  CB  ARG A 217      74.641  63.955  91.392
ATOM   3444  HB1 ARG A 217      74.069  64.622  92.036
ATOM   3445  HB2 ARG A 217      75.566  63.693  91.911
ATOM   3446  CG  ARG A 217      73.839  62.675  91.163
ATOM   3447  HG1 ARG A 217      74.384  62.010  90.490
ATOM   3448  HG2 ARG A 217      72.862  62.910  90.741
ATOM   3449  CD  ARG A 217      73.674  62.002  92.523
ATOM   3450  HD1 ARG A 217      73.146  62.677  93.200
ATOM   3451  HD2 ARG A 217      74.665  61.825  92.935
ATOM   3452  NE  ARG A 217      72.927  60.741  92.423
ATOM   3453  HE  ARG A 217      71.924  60.810  92.406
ATOM   3454  CZ  ARG A 217      73.438  59.522  92.437
ATOM   3455  NH1 ARG A 217      72.632  58.505  92.452
ATOM   3456 1HH1 ARG A 217      71.639  58.622  92.443
ATOM   3457 2HH1 ARG A 217      73.016  57.565  92.381
ATOM   3458  NH2 ARG A 217      74.717  59.273  92.431
ATOM   3459 1HH2 ARG A 217      75.393  59.999  92.220
ATOM   3460 2HH2 ARG A 217      75.044  58.319  92.466
ATOM   3461  C   ARG A 217      73.807  65.221  89.340
ATOM   3462  O   ARG A 217      73.400  64.616  88.348
ATOM   3463  N   ARG A 218      73.338  66.415  89.716
ATOM   3464  H   ARG A 218      73.748  66.841  90.544
ATOM   3465  CA  ARG A 218      72.233  67.096  89.037
ATOM   3466  HA  ARG A 218      71.365  66.433  89.031
ATOM   3467  CB  ARG A 218      71.877  68.346  89.850
ATOM   3468  HB1 ARG A 218      72.746  68.998  89.880
ATOM   3469  HB2 ARG A 218      71.665  68.051  90.880
ATOM   3470  CG  ARG A 218      70.662  69.119  89.313
ATOM   3471  HG1 ARG A 218      69.814  68.951  89.977
ATOM   3472  HG2 ARG A 218      70.377  68.768  88.323
ATOM   3473  CD  ARG A 218      70.960  70.623  89.256
ATOM   3474  HD1 ARG A 218      71.238  70.957  90.258
ATOM   3475  HD2 ARG A 218      70.047  71.150  88.980
ATOM   3476  NE  ARG A 218      72.053  70.954  88.313
ATOM   3477  HE  ARG A 218      72.929  71.244  88.712
ATOM   3478  CZ  ARG A 218      71.967  71.011  86.998
ATOM   3479  NH1 ARG A 218      72.957  71.447  86.279
ATOM   3480 1HH1 ARG A 218      73.903  71.353  86.630
ATOM   3481 2HH1 ARG A 218      72.814  71.640  85.308
ATOM   3482  NH2 ARG A 218      70.907  70.648  86.340
ATOM   3483 1HH2 ARG A 218      70.071  70.348  86.845
ATOM   3484 2HH2 ARG A 218      70.868  70.654  85.338
ATOM   3485  C   ARG A 218      72.553  67.386  87.570
ATOM   3486  O   ARG A 218      71.727  67.108  86.702
ATOM   3487  N   THR A 219      73.769  67.855  87.275
ATOM   3488  H   THR A 219      74.419  68.032  88.031
ATOM   3489  CA  THR A 219      74.172  68.140  85.885
ATOM   3490  HA  THR A 219      73.422  68.783  85.427
ATOM   3491  CB  THR A 219      75.520  68.878  85.847
ATOM   3492  HB  THR A 219      76.293  68.240  86.276
ATOM   3493  CG2 THR A 219      75.941  69.284  84.435
ATOM   3494 1HG2 THR A 219      76.878  69.840  84.471
ATOM   3495 2HG2 THR A 219      76.101  68.398  83.819
ATOM   3496 3HG2 THR A 219      75.170  69.901  83.973
ATOM   3497  OG1 THR A 219      75.442  70.075  86.604
ATOM   3498  HG1 THR A 219      76.302  70.501  86.516
ATOM   3499  C   THR A 219      74.221  66.866  85.054
ATOM   3500  O   THR A 219      73.700  66.849  83.939
ATOM   3501  N   GLY A 220      74.760  65.775  85.607
ATOM   3502  H   GLY A 220      75.115  65.821  86.555
ATOM   3503  CA  GLY A 220      74.728  64.496  84.882
ATOM   3504  HA1 GLY A 220      75.221  63.731  85.471
ATOM   3505  HA2 GLY A 220      75.251  64.602  83.930
ATOM   3506  C   GLY A 220      73.321  63.985  84.597
ATOM   3507  O   GLY A 220      73.031  63.558  83.482
ATOM   3508  N   ARG A 221      72.422  64.071  85.582
ATOM   3509  H   ARG A 221      72.720  64.441  86.480
ATOM   3510  CA  ARG A 221      71.043  63.594  85.431
ATOM   3511  HA  ARG A 221      71.101  62.574  85.049
ATOM   3512  CB  ARG A 221      70.344  63.565  86.808
ATOM   3513  HB1 ARG A 221      69.884  64.529  87.031
ATOM   3514  HB2 ARG A 221      71.099  63.376  87.573
ATOM   3515  CG  ARG A 221      69.311  62.430  86.932
ATOM   3516  HG1 ARG A 221      69.147  62.227  87.992
ATOM   3517  HG2 ARG A 221      69.738  61.526  86.495
ATOM   3518  CD  ARG A 221      67.942  62.721  86.295
ATOM   3519  HD1 ARG A 221      68.046  63.363  85.426
ATOM   3520  HD2 ARG A 221      67.332  63.268  87.018
ATOM   3521  NE  ARG A 221      67.251  61.473  85.911
ATOM   3522  HE  ARG A 221      66.590  61.100  86.570
ATOM   3523  CZ  ARG A 221      67.388  60.812  84.772
ATOM   3524  NH1 ARG A 221      66.732  59.704  84.571
ATOM   3525 1HH1 ARG A 221      66.170  59.313  85.307
ATOM   3526 2HH1 ARG A 221      66.819  59.222  83.694
ATOM   3527  NH2 ARG A 221      68.166  61.212  83.807
ATOM   3528 1HH2 ARG A 221      68.596  62.131  83.849
ATOM   3529 2HH2 ARG A 221      68.220  60.689  82.954
ATOM   3530  C   ARG A 221      70.272  64.394  84.384
ATOM   3531  O   ARG A 221      69.554  63.785  83.597
ATOM   3532  N   LEU A 222      70.468  65.711  84.332
ATOM   3533  H   LEU A 222      71.042  66.134  85.053
ATOM   3534  CA  LEU A 222      69.957  66.568  83.260
ATOM   3535  HA  LEU A 222      68.871  66.471  83.224
ATOM   3536  CB  LEU A 222      70.293  68.026  83.635
ATOM   3537  HB1 LEU A 222      71.323  68.053  83.991
ATOM   3538  HB2 LEU A 222      69.649  68.323  84.464
ATOM   3539  CG  LEU A 222      70.171  69.069  82.506
ATOM   3540  HG  LEU A 222      70.864  68.803  81.707
ATOM   3541  CD1 LEU A 222      68.761  69.167  81.920
ATOM   3542 1HD1 LEU A 222      68.091  69.683  82.601
ATOM   3543 2HD1 LEU A 222      68.786  69.712  80.981
ATOM   3544 3HD1 LEU A 222      68.355  68.181  81.702
ATOM   3545  CD2 LEU A 222      70.606  70.427  83.070
ATOM   3546 1HD2 LEU A 222      69.838  70.811  83.742
ATOM   3547 2HD2 LEU A 222      71.567  70.325  83.569
ATOM   3548 3HD2 LEU A 222      70.740  71.132  82.254
ATOM   3549  C   LEU A 222      70.481  66.174  81.873
ATOM   3550  O   LEU A 222      69.663  65.996  80.971
ATOM   3551  N   VAL A 223      71.798  65.981  81.703
ATOM   3552  H   VAL A 223      72.442  66.143  82.470
ATOM   3553  CA  VAL A 223      72.310  65.549  80.387
ATOM   3554  HA  VAL A 223      71.991  66.283  79.647
ATOM   3555  CB  VAL A 223      73.853  65.490  80.337
ATOM   3556  HB  VAL A 223      74.220  64.862  81.150
ATOM   3557  CG1 VAL A 223      74.380  64.933  79.006
ATOM   3558 1HG1 VAL A 223      75.468  65.009  78.965
ATOM   3559 2HG1 VAL A 223      74.123  63.879  78.911
ATOM   3560 3HG1 VAL A 223      73.952  65.480  78.164
ATOM   3561  CG2 VAL A 223      74.445  66.897  80.494
ATOM   3562 1HG2 VAL A 223      75.534  66.848  80.463
ATOM   3563 2HG2 VAL A 223      74.097  67.539  79.685
ATOM   3564 3HG2 VAL A 223      74.145  67.334  81.444
ATOM   3565  C   VAL A 223      71.690  64.222  79.938
ATOM   3566  O   VAL A 223      71.243  64.093  78.797
ATOM   3567  N   VAL A 224      71.578  63.266  80.865
ATOM   3568  H   VAL A 224      71.961  63.446  81.787
ATOM   3569  CA  VAL A 224      70.902  61.985  80.622
ATOM   3570  HA  VAL A 224      71.359  61.531  79.744
ATOM   3571  CB  VAL A 224      71.136  61.006  81.788
ATOM   3572  HB  VAL A 224      70.836  61.481  82.723
ATOM   3573  CG1 VAL A 224      70.350  59.700  81.631
ATOM   3574 1HG1 VAL A 224      70.557  59.034  82.468
ATOM   3575 2HG1 VAL A 224      69.282  59.886  81.597
ATOM   3576 3HG1 VAL A 224      70.642  59.209  80.700
ATOM   3577  CG2 VAL A 224      72.619  60.617  81.879
ATOM   3578 1HG2 VAL A 224      72.780  59.950  82.726
ATOM   3579 2HG2 VAL A 224      72.927  60.107  80.964
ATOM   3580 3HG2 VAL A 224      73.244  61.498  82.009
ATOM   3581  C   VAL A 224      69.418  62.143  80.254
ATOM   3582  O   VAL A 224      68.926  61.412  79.398
ATOM   3583  N   LEU A 225      68.676  63.090  80.841
ATOM   3584  H   LEU A 225      69.121  63.718  81.499
ATOM   3585  CA  LEU A 225      67.286  63.358  80.438
ATOM   3586  HA  LEU A 225      66.721  62.427  80.432
ATOM   3587  CB  LEU A 225      66.602  64.367  81.393
ATOM   3588  HB1 LEU A 225      65.675  64.702  80.924
ATOM   3589  HB2 LEU A 225      67.241  65.244  81.492
ATOM   3590  CG  LEU A 225      66.241  63.860  82.794
ATOM   3591  HG  LEU A 225      67.136  63.497  83.279
ATOM   3592  CD1 LEU A 225      65.679  64.984  83.660
ATOM   3593 1HD1 LEU A 225      65.520  64.630  84.678
ATOM   3594 2HD1 LEU A 225      66.375  65.822  83.683
ATOM   3595 3HD1 LEU A 225      64.726  65.329  83.255
ATOM   3596  CD2 LEU A 225      65.210  62.731  82.761
ATOM   3597 1HD2 LEU A 225      64.936  62.448  83.777
ATOM   3598 2HD2 LEU A 225      64.314  63.068  82.237
ATOM   3599 3HD2 LEU A 225      65.616  61.862  82.249
ATOM   3600  C   LEU A 225      67.174  63.937  79.022
ATOM   3601  O   LEU A 225      66.277  63.540  78.269
ATOM   3602  N   ILE A 226      68.073  64.862  78.669
ATOM   3603  H   ILE A 226      68.768  65.150  79.351
ATOM   3604  CA  ILE A 226      68.124  65.440  77.322
ATOM   3605  HA  ILE A 226      67.147  65.859  77.079
ATOM   3606  CB  ILE A 226      69.164  66.585  77.235
ATOM   3607  HB  ILE A 226      70.118  66.194  77.593
ATOM   3608  CG2 ILE A 226      69.381  67.053  75.782
ATOM   3609 1HG2 ILE A 226      70.021  67.934  75.755
ATOM   3610 2HG2 ILE A 226      69.865  66.273  75.194
ATOM   3611 3HG2 ILE A 226      68.425  67.294  75.310
ATOM   3612  CG1 ILE A 226      68.802  67.792  78.135
ATOM   3613 1HG1 ILE A 226      69.693  68.408  78.248
ATOM   3614 2HG1 ILE A 226      68.532  67.436  79.127
ATOM   3615  CD1 ILE A 226      67.667  68.695  77.631
ATOM   3616  HD1 ILE A 226      67.436  69.442  78.391
ATOM   3617  HD2 ILE A 226      67.969  69.214  76.722
ATOM   3618  HD3 ILE A 226      66.776  68.106  77.425
ATOM   3619  C   ILE A 226      68.397  64.354  76.271
ATOM   3620  O   ILE A 226      67.681  64.248  75.279
ATOM   3621  N   ILE A 227      69.364  63.470  76.519
ATOM   3622  H   ILE A 227      69.950  63.608  77.336
ATOM   3623  CA  ILE A 227      69.587  62.294  75.668
ATOM   3624  HA  ILE A 227      69.876  62.617  74.668
ATOM   3625  CB  ILE A 227      70.733  61.434  76.286
ATOM   3626  HB  ILE A 227      70.514  61.297  77.345
ATOM   3627  CG2 ILE A 227      70.839  60.028  75.653
ATOM   3628 1HG2 ILE A 227      71.706  59.495  76.041
ATOM   3629 2HG2 ILE A 227      69.963  59.427  75.894
ATOM   3630 3HG2 ILE A 227      70.924  60.116  74.569
ATOM   3631  CG1 ILE A 227      72.105  62.128  76.177
ATOM   3632 1HG1 ILE A 227      71.990  63.205  76.305
ATOM   3633 2HG1 ILE A 227      72.503  61.939  75.184
ATOM   3634  CD1 ILE A 227      73.147  61.649  77.197
ATOM   3635  HD1 ILE A 227      73.336  60.582  77.094
ATOM   3636  HD2 ILE A 227      74.078  62.187  77.030
ATOM   3637  HD3 ILE A 227      72.805  61.858  78.207
ATOM   3638  C   ILE A 227      68.340  61.419  75.538
ATOM   3639  O   ILE A 227      67.987  61.022  74.429
ATOM   3640  N   LEU A 228      67.699  61.074  76.661
ATOM   3641  H   LEU A 228      68.062  61.398  77.551
ATOM   3642  CA  LEU A 228      66.573  60.138  76.656
ATOM   3643  HA  LEU A 228      66.888  59.221  76.158
ATOM   3644  CB  LEU A 228      66.159  59.813  78.103
ATOM   3645  HB1 LEU A 228      65.163  59.366  78.095
ATOM   3646  HB2 LEU A 228      66.091  60.750  78.658
ATOM   3647  CG  LEU A 228      67.115  58.850  78.833
ATOM   3648  HG  LEU A 228      68.147  59.157  78.680
ATOM   3649  CD1 LEU A 228      66.811  58.867  80.334
ATOM   3650 1HD1 LEU A 228      67.505  58.203  80.848
ATOM   3651 2HD1 LEU A 228      66.932  59.881  80.710
ATOM   3652 3HD1 LEU A 228      65.788  58.533  80.508
ATOM   3653  CD2 LEU A 228      66.973  57.410  78.343
ATOM   3654 1HD2 LEU A 228      67.651  56.763  78.898
ATOM   3655 2HD2 LEU A 228      65.948  57.065  78.477
ATOM   3656 3HD2 LEU A 228      67.232  57.349  77.287
ATOM   3657  C   LEU A 228      65.381  60.664  75.856
ATOM   3658  O   LEU A 228      64.769  59.927  75.081
ATOM   3659  N   THR A 229      65.090  61.957  76.010
ATOM   3660  H   THR A 229      65.662  62.503  76.642
ATOM   3661  CA  THR A 229      64.077  62.640  75.197
ATOM   3662  HA  THR A 229      63.179  62.023  75.219
ATOM   3663  CB  THR A 229      63.671  64.010  75.752
ATOM   3664  HB  THR A 229      63.130  64.552  74.977
ATOM   3665  CG2 THR A 229      62.748  63.864  76.959
ATOM   3666 1HG2 THR A 229      63.278  63.393  77.787
ATOM   3667 2HG2 THR A 229      62.397  64.850  77.265
ATOM   3668 3HG2 THR A 229      61.884  63.256  76.691
ATOM   3669  OG1 THR A 229      64.775  64.771  76.164
ATOM   3670  HG1 THR A 229      65.177  64.352  76.938
ATOM   3671  C   THR A 229      64.453  62.720  73.720
ATOM   3672  O   THR A 229      63.611  62.415  72.873
ATOM   3673  N   PHE A 230      65.709  63.035  73.388
ATOM   3674  H   PHE A 230      66.348  63.345  74.114
ATOM   3675  CA  PHE A 230      66.182  63.051  72.003
ATOM   3676  HA  PHE A 230      65.576  63.772  71.454
ATOM   3677  CB  PHE A 230      67.634  63.539  71.945
ATOM   3678  HB1 PHE A 230      68.288  62.821  72.440
ATOM   3679  HB2 PHE A 230      67.715  64.486  72.481
ATOM   3680  CG  PHE A 230      68.100  63.753  70.520
ATOM   3681  CD1 PHE A 230      67.738  64.931  69.842
ATOM   3682  HD1 PHE A 230      67.176  65.700  70.353
ATOM   3683  CE1 PHE A 230      68.091  65.104  68.493
ATOM   3684  HE1 PHE A 230      67.798  66.002  67.970
ATOM   3685  CZ  PHE A 230      68.819  64.106  67.823
ATOM   3686  HZ  PHE A 230      69.094  64.248  66.787
ATOM   3687  CE2 PHE A 230      69.167  62.923  68.494
ATOM   3688  HE2 PHE A 230      69.691  62.145  67.963
ATOM   3689  CD2 PHE A 230      68.812  62.745  69.842
ATOM   3690  HD2 PHE A 230      69.073  61.830  70.352
ATOM   3691  C   PHE A 230      66.010  61.701  71.290
ATOM   3692  O   PHE A 230      65.471  61.635  70.180
ATOM   3693  N   ALA A 231      66.397  60.616  71.959
ATOM   3694  H   ALA A 231      66.825  60.739  72.871
ATOM   3695  CA  ALA A 231      66.203  59.267  71.460
ATOM   3696  HA  ALA A 231      66.618  59.208  70.452
ATOM   3697  CB  ALA A 231      66.986  58.307  72.359
ATOM   3698  HB1 ALA A 231      66.890  57.291  71.975
ATOM   3699  HB2 ALA A 231      68.040  58.588  72.370
ATOM   3700  HB3 ALA A 231      66.594  58.343  73.377
ATOM   3701  C   ALA A 231      64.727  58.874  71.370
ATOM   3702  O   ALA A 231      64.358  58.221  70.410
ATOM   3703  N   ALA A 232      63.849  59.279  72.287
ATOM   3704  H   ALA A 232      64.171  59.786  73.104
ATOM   3705  CA  ALA A 232      62.423  58.965  72.150
ATOM   3706  HA  ALA A 232      62.320  57.902  71.927
ATOM   3707  CB  ALA A 232      61.753  59.227  73.505
ATOM   3708  HB1 ALA A 232      60.698  58.954  73.450
ATOM   3709  HB2 ALA A 232      62.235  58.627  74.279
ATOM   3710  HB3 ALA A 232      61.837  60.283  73.764
ATOM   3711  C   ALA A 232      61.696  59.730  71.035
ATOM   3712  O   ALA A 232      60.739  59.197  70.473
ATOM   3713  N   PHE A 233      62.124  60.953  70.704
ATOM   3714  H   PHE A 233      62.851  61.391  71.261
ATOM   3715  CA  PHE A 233      61.582  61.654  69.539
ATOM   3716  HA  PHE A 233      60.504  61.492  69.511
ATOM   3717  CB  PHE A 233      61.817  63.168  69.648
ATOM   3718  HB1 PHE A 233      61.658  63.612  68.664
ATOM   3719  HB2 PHE A 233      62.853  63.358  69.934
ATOM   3720  CG  PHE A 233      60.868  63.856  70.617
ATOM   3721  CD1 PHE A 233      61.347  64.459  71.793
ATOM   3722  HD1 PHE A 233      62.404  64.455  72.012
ATOM   3723  CE1 PHE A 233      60.450  65.066  72.690
ATOM   3724  HE1 PHE A 233      60.815  65.508  73.601
ATOM   3725  CZ  PHE A 233      59.076  65.101  72.406
ATOM   3726  HZ  PHE A 233      58.393  65.578  73.095
ATOM   3727  CE2 PHE A 233      58.592  64.511  71.229
ATOM   3728  HE2 PHE A 233      57.535  64.532  71.012
ATOM   3729  CD2 PHE A 233      59.486  63.886  70.342
ATOM   3730  HD2 PHE A 233      59.113  63.431  69.440
ATOM   3731  C   PHE A 233      62.116  61.051  68.211
ATOM   3732  O   PHE A 233      61.377  60.579  67.326
ATOM   3733  N   TRP A 234      63.439  61.046  68.058
ATOM   3734  H   TRP A 234      64.037  61.388  68.806
ATOM   3735  CA  TRP A 234      64.030  60.712  66.769
ATOM   3736  HA  TRP A 234      63.426  61.167  65.982
ATOM   3737  CB  TRP A 234      65.430  61.325  66.670
ATOM   3738  HB1 TRP A 234      66.070  60.872  67.431
ATOM   3739  HB2 TRP A 234      65.363  62.391  66.894
ATOM   3740  CG  TRP A 234      66.092  61.182  65.330
ATOM   3741  CD1 TRP A 234      67.158  60.398  65.074
ATOM   3742  HD1 TRP A 234      67.638  59.774  65.813
ATOM   3743  NE1 TRP A 234      67.562  60.560  63.763
ATOM   3744  HE1 TRP A 234      68.398  60.136  63.387
ATOM   3745  CE2 TRP A 234      66.738  61.432  63.087
ATOM   3746  CZ2 TRP A 234      66.734  61.926  61.774
ATOM   3747  HZ2 TRP A 234      67.512  61.636  61.084
ATOM   3748  CH2 TRP A 234      65.724  62.826  61.385
ATOM   3749  HH2 TRP A 234      65.706  63.228  60.382
ATOM   3750  CZ3 TRP A 234      64.726  63.198  62.304
ATOM   3751  HZ3 TRP A 234      63.936  63.869  61.997
ATOM   3752  CE3 TRP A 234      64.751  62.702  63.623
ATOM   3753  HE3 TRP A 234      63.993  62.995  64.331
ATOM   3754  CD2 TRP A 234      65.765  61.823  64.057
ATOM   3755  C   TRP A 234      64.071  59.207  66.466
ATOM   3756  O   TRP A 234      63.976  58.829  65.293
ATOM   3757  N   LEU A 235      64.162  58.330  67.478
ATOM   3758  H   LEU A 235      64.202  58.663  68.437
ATOM   3759  CA  LEU A 235      64.232  56.885  67.244
ATOM   3760  HA  LEU A 235      65.092  56.756  66.586
ATOM   3761  CB  LEU A 235      64.553  56.053  68.504
ATOM   3762  HB1 LEU A 235      63.749  56.182  69.222
ATOM   3763  HB2 LEU A 235      65.477  56.428  68.945
ATOM   3764  CG  LEU A 235      64.707  54.536  68.262
ATOM   3765  HG  LEU A 235      63.818  54.146  67.768
ATOM   3766  CD1 LEU A 235      65.939  54.186  67.423
ATOM   3767 1HD1 LEU A 235      65.984  53.108  67.270
ATOM   3768 2HD1 LEU A 235      65.884  54.664  66.446
ATOM   3769 3HD1 LEU A 235      66.842  54.510  67.939
ATOM   3770  CD2 LEU A 235      64.841  53.820  69.606
ATOM   3771 1HD2 LEU A 235      64.930  52.746  69.443
ATOM   3772 2HD2 LEU A 235      65.718  54.183  70.142
ATOM   3773 3HD2 LEU A 235      63.953  54.009  70.208
ATOM   3774  C   LEU A 235      63.053  56.310  66.464
ATOM   3775  O   LEU A 235      63.315  55.614  65.490
ATOM   3776  N   PRO A 236      61.783  56.608  66.782
ATOM   3777  CD  PRO A 236      61.297  57.201  68.020
ATOM   3778  HD1 PRO A 236      61.499  58.268  68.020
ATOM   3779  HD2 PRO A 236      61.741  56.741  68.900
ATOM   3780  CG  PRO A 236      59.791  56.963  68.030
ATOM   3781  HG1 PRO A 236      59.257  57.759  68.550
ATOM   3782  HG2 PRO A 236      59.575  55.993  68.480
ATOM   3783  CB  PRO A 236      59.453  56.927  66.544
ATOM   3784  HB1 PRO A 236      59.366  57.955  66.188
ATOM   3785  HB2 PRO A 236      58.537  56.369  66.350
ATOM   3786  CA  PRO A 236      60.675  56.260  65.905
ATOM   3787  HA  PRO A 236      60.542  55.178  65.922
ATOM   3788  C   PRO A 236      60.863  56.711  64.446
ATOM   3789  O   PRO A 236      60.685  55.895  63.531
ATOM   3790  N   TYR A 237      61.248  57.974  64.182
ATOM   3791  H   TYR A 237      61.455  58.626  64.930
ATOM   3792  CA  TYR A 237      61.473  58.344  62.765
ATOM   3793  HA  TYR A 237      60.549  58.175  62.211
ATOM   3794  CB  TYR A 237      61.833  59.841  62.636
ATOM   3795  HB1 TYR A 237      62.551  60.101  63.415
ATOM   3796  HB2 TYR A 237      60.937  60.436  62.818
ATOM   3797  CG  TYR A 237      62.442  60.240  61.289
ATOM   3798  CD1 TYR A 237      61.633  60.711  60.236
ATOM   3799  HD1 TYR A 237      60.569  60.808  60.394
ATOM   3800  CE1 TYR A 237      62.217  61.110  59.010
ATOM   3801  HE1 TYR A 237      61.622  61.564  58.232
ATOM   3802  CZ  TYR A 237      63.614  60.998  58.822
ATOM   3803  OH  TYR A 237      64.203  61.405  57.663
ATOM   3804  HH  TYR A 237      65.147  61.534  57.786
ATOM   3805  CE2 TYR A 237      64.414  60.483  59.859
ATOM   3806  HE2 TYR A 237      65.483  60.397  59.733
ATOM   3807  CD2 TYR A 237      63.834  60.133  61.091
ATOM   3808  HD2 TYR A 237      64.470  59.808  61.904
ATOM   3809  C   TYR A 237      62.558  57.507  62.074
ATOM   3810  O   TYR A 237      62.369  57.083  60.929
ATOM   3811  N   HIS A 238      63.685  57.279  62.753
ATOM   3812  H   HIS A 238      63.753  57.653  63.697
ATOM   3813  CA  HIS A 238      64.840  56.545  62.225
ATOM   3814  HA  HIS A 238      65.148  56.981  61.276
ATOM   3815  CB  HIS A 238      65.990  56.703  63.230
ATOM   3816  HB1 HIS A 238      65.645  56.402  64.220
ATOM   3817  HB2 HIS A 238      66.274  57.755  63.287
ATOM   3818  CG  HIS A 238      67.211  55.885  62.904
ATOM   3819  ND1 HIS A 238      67.447  54.589  63.362
ATOM   3820  CE1 HIS A 238      68.670  54.259  62.926
ATOM   3821  HE1 HIS A 238      69.152  53.310  63.121
ATOM   3822  NE2 HIS A 238      69.214  55.282  62.242
ATOM   3823  HE2 HIS A 238      70.163  55.312  61.881
ATOM   3824  CD2 HIS A 238      68.296  56.308  62.195
ATOM   3825  HD2 HIS A 238      68.426  57.283  61.747
ATOM   3826  C   HIS A 238      64.547  55.063  61.961
ATOM   3827  O   HIS A 238      64.891  54.529  60.901
ATOM   3828  N   VAL A 239      63.808  54.436  62.874
ATOM   3829  H   VAL A 239      63.577  54.944  63.724
ATOM   3830  CA  VAL A 239      63.285  53.079  62.729
ATOM   3831  HA  VAL A 239      64.125  52.407  62.551
ATOM   3832  CB  VAL A 239      62.570  52.610  64.018
ATOM   3833  HB  VAL A 239      61.882  53.388  64.350
ATOM   3834  CG1 VAL A 239      61.770  51.312  63.827
ATOM   3835 1HG1 VAL A 239      61.370  50.982  64.786
ATOM   3836 2HG1 VAL A 239      60.930  51.479  63.153
ATOM   3837 3HG1 VAL A 239      62.413  50.532  63.418
ATOM   3838  CG2 VAL A 239      63.591  52.341  65.131
ATOM   3839 1HG2 VAL A 239      63.074  52.111  66.062
ATOM   3840 2HG2 VAL A 239      64.236  51.506  64.857
ATOM   3841 3HG2 VAL A 239      64.212  53.221  65.288
ATOM   3842  C   VAL A 239      62.374  52.967  61.520
ATOM   3843  O   VAL A 239      62.552  52.041  60.726
ATOM   3844  N   VAL A 240      61.441  53.908  61.325
ATOM   3845  H   VAL A 240      61.311  54.649  62.007
ATOM   3846  CA  VAL A 240      60.596  53.820  60.123
ATOM   3847  HA  VAL A 240      60.294  52.774  60.046
ATOM   3848  CB  VAL A 240      59.273  54.590  60.248
ATOM   3849  HB  VAL A 240      59.458  55.665  60.279
ATOM   3850  CG1 VAL A 240      58.339  54.252  59.082
ATOM   3851 1HG1 VAL A 240      57.401  54.798  59.178
ATOM   3852 2HG1 VAL A 240      58.814  54.498  58.137
ATOM   3853 3HG1 VAL A 240      58.121  53.183  59.071
ATOM   3854  CG2 VAL A 240      58.498  54.149  61.499
ATOM   3855 1HG2 VAL A 240      57.516  54.622  61.525
ATOM   3856 2HG2 VAL A 240      58.368  53.066  61.499
ATOM   3857 3HG2 VAL A 240      59.033  54.428  62.403
ATOM   3858  C   VAL A 240      61.390  54.076  58.835
ATOM   3859  O   VAL A 240      61.150  53.391  57.849
ATOM   3860  N   ASN A 241      62.403  54.952  58.841
ATOM   3861  H   ASN A 241      62.571  55.493  59.681
ATOM   3862  CA  ASN A 241      63.338  55.079  57.710
ATOM   3863  HA  ASN A 241      62.784  55.406  56.829
ATOM   3864  CB  ASN A 241      64.442  56.119  58.017
ATOM   3865  HB1 ASN A 241      65.325  55.835  57.448
ATOM   3866  HB2 ASN A 241      64.713  56.089  59.066
ATOM   3867  CG  ASN A 241      64.143  57.562  57.662
ATOM   3868  OD1 ASN A 241      63.012  58.011  57.551
ATOM   3869  ND2 ASN A 241      65.164  58.358  57.440
ATOM   3870 1HD2 ASN A 241      66.107  58.008  57.460
ATOM   3871 2HD2 ASN A 241      64.950  59.313  57.211
ATOM   3872  C   ASN A 241      63.985  53.743  57.321
ATOM   3873  O   ASN A 241      63.986  53.379  56.147
ATOM   3874  N   LEU A 242      64.537  53.019  58.296
ATOM   3875  H   LEU A 242      64.514  53.382  59.244
ATOM   3876  CA  LEU A 242      65.184  51.725  58.059
ATOM   3877  HA  LEU A 242      65.953  51.856  57.296
ATOM   3878  CB  LEU A 242      65.850  51.312  59.388
ATOM   3879  HB1 LEU A 242      65.082  51.278  60.163
ATOM   3880  HB2 LEU A 242      66.567  52.086  59.668
ATOM   3881  CG  LEU A 242      66.571  49.954  59.374
ATOM   3882  HG  LEU A 242      65.857  49.162  59.148
ATOM   3883  CD1 LEU A 242      67.704  49.907  58.349
ATOM   3884 1HD1 LEU A 242      68.228  48.954  58.428
ATOM   3885 2HD1 LEU A 242      67.296  49.987  57.342
ATOM   3886 3HD1 LEU A 242      68.405  50.722  58.530
ATOM   3887  CD2 LEU A 242      67.166  49.686  60.757
ATOM   3888 1HD2 LEU A 242      67.640  48.705  60.772
ATOM   3889 2HD2 LEU A 242      67.905  50.449  61.002
ATOM   3890 3HD2 LEU A 242      66.374  49.702  61.506
ATOM   3891  C   LEU A 242      64.190  50.666  57.552
ATOM   3892  O   LEU A 242      64.490  49.929  56.613
ATOM   3893  N   ALA A 243      62.990  50.611  58.137
ATOM   3894  H   ALA A 243      62.799  51.231  58.917
ATOM   3895  CA  ALA A 243      61.944  49.688  57.714
ATOM   3896  HA  ALA A 243      62.346  48.674  57.758
ATOM   3897  CB  ALA A 243      60.778  49.778  58.706
ATOM   3898  HB1 ALA A 243      60.023  49.035  58.449
ATOM   3899  HB2 ALA A 243      61.135  49.590  59.719
ATOM   3900  HB3 ALA A 243      60.329  50.772  58.662
ATOM   3901  C   ALA A 243      61.465  49.922  56.275
ATOM   3902  O   ALA A 243      61.186  48.973  55.540
ATOM   3903  N   GLU A 244      61.405  51.184  55.866
ATOM   3904  H   GLU A 244      61.556  51.911  56.561
ATOM   3905  CA  GLU A 244      61.073  51.620  54.513
ATOM   3906  HA  GLU A 244      60.198  51.081  54.155
ATOM   3907  CB  GLU A 244      60.745  53.119  54.575
ATOM   3908  HB1 GLU A 244      60.677  53.493  53.556
ATOM   3909  HB2 GLU A 244      61.575  53.638  55.055
ATOM   3910  CG  GLU A 244      59.451  53.490  55.327
ATOM   3911  HG1 GLU A 244      59.552  54.508  55.711
ATOM   3912  HG2 GLU A 244      59.289  52.819  56.172
ATOM   3913  CD  GLU A 244      58.248  53.444  54.394
ATOM   3914  OE1 GLU A 244      58.184  54.303  53.490
ATOM   3915  OE2 GLU A 244      57.462  52.477  54.453
ATOM   3916  C   GLU A 244      62.223  51.410  53.522
ATOM   3917  O   GLU A 244      61.964  51.183  52.345
ATOM   3918  N   ALA A 245      63.481  51.415  53.972
ATOM   3919  H   ALA A 245      63.660  51.745  54.914
ATOM   3920  CA  ALA A 245      64.604  50.940  53.173
ATOM   3921  HA  ALA A 245      64.611  51.478  52.223
ATOM   3922  CB  ALA A 245      65.920  51.224  53.909
ATOM   3923  HB1 ALA A 245      65.907  52.231  54.304
ATOM   3924  HB2 ALA A 245      66.059  50.531  54.736
ATOM   3925  HB3 ALA A 245      66.755  51.112  53.217
ATOM   3926  C   ALA A 245      64.478  49.447  52.880
ATOM   3927  O   ALA A 245      64.654  49.005  51.746
ATOM   3928  N   GLY A 246      64.113  48.675  53.904
ATOM   3929  H   GLY A 246      64.031  49.098  54.824
ATOM   3930  CA  GLY A 246      63.852  47.255  53.751
ATOM   3931  HA1 GLY A 246      63.617  46.845  54.723
ATOM   3932  HA2 GLY A 246      64.753  46.763  53.385
ATOM   3933  C   GLY A 246      62.709  46.967  52.759
ATOM   3934  O   GLY A 246      62.880  46.186  51.825
ATOM   3935  N   ARG A 247      61.571  47.656  52.911
ATOM   3936  H   ARG A 247      61.498  48.255  53.728
ATOM   3937  CA  ARG A 247      60.437  47.636  51.970
ATOM   3938  HA  ARG A 247      59.990  46.639  51.926
ATOM   3939  CB  ARG A 247      59.388  48.678  52.448
ATOM   3940  HB1 ARG A 247      59.904  49.623  52.590
ATOM   3941  HB2 ARG A 247      58.990  48.371  53.416
ATOM   3942  CG  ARG A 247      58.220  48.940  51.465
ATOM   3943  HG1 ARG A 247      57.634  48.033  51.368
ATOM   3944  HG2 ARG A 247      58.598  49.145  50.471
ATOM   3945  CD  ARG A 247      57.284  50.108  51.843
ATOM   3946  HD1 ARG A 247      56.844  49.906  52.822
ATOM   3947  HD2 ARG A 247      56.472  50.155  51.119
ATOM   3948  NE  ARG A 247      57.931  51.439  51.907
ATOM   3949  HE  ARG A 247      57.779  51.953  52.779
ATOM   3950  CZ  ARG A 247      58.664  52.071  51.004
ATOM   3951  NH1 ARG A 247      59.228  53.210  51.258
ATOM   3952 1HH1 ARG A 247      58.961  53.675  52.131
ATOM   3953 2HH1 ARG A 247      59.884  53.632  50.634
ATOM   3954  NH2 ARG A 247      58.850  51.597  49.808
ATOM   3955 1HH2 ARG A 247      58.408  50.730  49.578
ATOM   3956 2HH2 ARG A 247      59.451  52.070  49.164
ATOM   3957  C   ARG A 247      60.839  48.011  50.547
ATOM   3958  O   ARG A 247      60.267  47.512  49.587
ATOM   3959  N   ALA A 248      61.709  49.001  50.396
ATOM   3960  H   ALA A 248      62.059  49.474  51.221
ATOM   3961  CA  ALA A 248      62.075  49.524  49.095
ATOM   3962  HA  ALA A 248      61.183  49.593  48.470
ATOM   3963  CB  ALA A 248      62.650  50.935  49.263
ATOM   3964  HB1 ALA A 248      62.910  51.349  48.287
ATOM   3965  HB2 ALA A 248      61.916  51.589  49.734
ATOM   3966  HB3 ALA A 248      63.547  50.905  49.883
ATOM   3967  C   ALA A 248      63.068  48.607  48.372
ATOM   3968  O   ALA A 248      62.995  48.467  47.153
ATOM   3969  N   LEU A 249      63.887  47.857  49.114
ATOM   3970  H   LEU A 249      63.945  48.066  50.106
ATOM   3971  CA  LEU A 249      64.485  46.603  48.655
ATOM   3972  HA  LEU A 249      64.718  46.741  47.599
ATOM   3973  CB  LEU A 249      65.830  46.396  49.380
ATOM   3974  HB1 LEU A 249      65.650  46.275  50.446
ATOM   3975  HB2 LEU A 249      66.405  47.315  49.258
ATOM   3976  CG  LEU A 249      66.708  45.228  48.873
ATOM   3977  HG  LEU A 249      66.290  44.284  49.212
ATOM   3978  CD1 LEU A 249      66.845  45.173  47.349
ATOM   3979 1HD1 LEU A 249      67.560  44.399  47.072
ATOM   3980 2HD1 LEU A 249      65.887  44.915  46.899
ATOM   3981 3HD1 LEU A 249      67.183  46.136  46.966
ATOM   3982  CD2 LEU A 249      68.120  45.359  49.450
ATOM   3983 1HD2 LEU A 249      68.703  44.473  49.197
ATOM   3984 2HD2 LEU A 249      68.608  46.245  49.046
ATOM   3985 3HD2 LEU A 249      68.072  45.445  50.532
ATOM   3986  C   LEU A 249      63.457  45.438  48.707
ATOM   3987  O   LEU A 249      63.713  44.328  49.171
ATOM   3988  N   ALA A 250      62.263  45.745  48.197
ATOM   3989  H   ALA A 250      62.217  46.670  47.797
ATOM   3990  CA  ALA A 250      61.009  45.002  48.092
ATOM   3991  HA  ALA A 250      60.238  45.745  47.888
ATOM   3992  CB  ALA A 250      61.083  44.136  46.826
ATOM   3993  HB1 ALA A 250      60.124  43.643  46.661
ATOM   3994  HB2 ALA A 250      61.309  44.764  45.963
ATOM   3995  HB3 ALA A 250      61.863  43.381  46.932
ATOM   3996  C   ALA A 250      60.461  44.211  49.293
ATOM   3997  O   ALA A 250      59.381  44.519  49.792
ATOM   3998  N   GLY A 251      61.166  43.166  49.713
ATOM   3999  H   GLY A 251      62.060  43.013  49.263
ATOM   4000  CA  GLY A 251      60.765  42.277  50.811
ATOM   4001  HA1 GLY A 251      60.525  41.293  50.410
ATOM   4002  HA2 GLY A 251      59.887  42.674  51.323
ATOM   4003  C   GLY A 251      61.876  42.120  51.846
ATOM   4004  O   GLY A 251      61.715  41.391  52.821
ATOM   4005  N   GLN A 252      63.000  42.823  51.655
ATOM   4006  H   GLN A 252      63.073  43.407  50.828
ATOM   4007  CA  GLN A 252      64.087  42.899  52.621
ATOM   4008  HA  GLN A 252      64.423  41.877  52.796
ATOM   4009  CB  GLN A 252      65.264  43.672  52.004
ATOM   4010  HB1 GLN A 252      64.924  44.669  51.744
ATOM   4011  HB2 GLN A 252      65.566  43.166  51.087
ATOM   4012  CG  GLN A 252      66.507  43.823  52.896
ATOM   4013  HG1 GLN A 252      66.260  44.404  53.784
ATOM   4014  HG2 GLN A 252      67.269  44.375  52.350
ATOM   4015  CD  GLN A 252      67.108  42.484  53.318
ATOM   4016  OE1 GLN A 252      67.962  41.916  52.660
ATOM   4017  NE2 GLN A 252      66.682  41.937  54.434
ATOM   4018 1HE2 GLN A 252      65.909  42.355  54.942
ATOM   4019 2HE2 GLN A 252      67.085  41.057  54.683
ATOM   4020  C   GLN A 252      63.656  43.453  53.984
ATOM   4021  O   GLN A 252      64.258  43.155  55.020
ATOM   4022  N   ALA A 253      62.567  44.201  54.004
ATOM   4023  H   ALA A 253      62.161  44.453  53.109
ATOM   4024  CA  ALA A 253      61.681  44.260  55.143
ATOM   4025  HA  ALA A 253      61.773  43.307  55.674
ATOM   4026  CB  ALA A 253      62.087  45.372  56.128
ATOM   4027  HB1 ALA A 253      61.572  45.231  57.079
ATOM   4028  HB2 ALA A 253      63.161  45.325  56.319
ATOM   4029  HB3 ALA A 253      61.811  46.347  55.728
ATOM   4030  C   ALA A 253      60.249  44.377  54.716
ATOM   4031  O   ALA A 253      59.980  44.616  53.547
ATOM   4032  N   ALA A 254      59.388  44.228  55.725
ATOM   4033  H   ALA A 254      59.792  44.009  56.621
ATOM   4034  CA  ALA A 254      57.935  44.244  55.663
ATOM   4035  HA  ALA A 254      57.610  43.220  55.801
ATOM   4036  CB  ALA A 254      57.419  45.063  56.854
ATOM   4037  HB1 ALA A 254      56.334  45.109  56.821
ATOM   4038  HB2 ALA A 254      57.723  44.603  57.792
ATOM   4039  HB3 ALA A 254      57.817  46.076  56.824
ATOM   4040  C   ALA A 254      57.401  44.690  54.315
ATOM   4041  O   ALA A 254      56.892  43.888  53.550
ATOM   4042  N   GLY A 255      57.505  46.003  54.076
ATOM   4043  H   GLY A 255      58.143  46.537  54.641
ATOM   4044  CA  GLY A 255      56.444  46.758  53.434
ATOM   4045  HA1 GLY A 255      56.328  46.448  52.405
ATOM   4046  HA2 GLY A 255      56.664  47.827  53.477
ATOM   4047  C   GLY A 255      55.151  46.537  54.203
ATOM   4048  O   GLY A 255      54.739  47.290  55.068
ATOM   4049  N   LEU A 256      54.522  45.421  53.869
ATOM   4050  H   LEU A 256      55.016  44.747  53.295
ATOM   4051  CA  LEU A 256      53.137  45.224  54.000
ATOM   4052  HA  LEU A 256      52.839  44.358  53.385
ATOM   4053  CB  LEU A 256      52.745  44.895  55.475
ATOM   4054  HB1 LEU A 256      51.675  44.704  55.526
ATOM   4055  HB2 LEU A 256      52.975  45.772  56.071
ATOM   4056  CG  LEU A 256      53.492  43.695  56.067
ATOM   4057  HG  LEU A 256      54.570  43.844  56.044
ATOM   4058  CD1 LEU A 256      53.102  43.535  57.547
ATOM   4059 1HD1 LEU A 256      53.394  44.427  58.092
ATOM   4060 2HD1 LEU A 256      52.031  43.372  57.632
ATOM   4061 3HD1 LEU A 256      53.630  42.687  57.973
ATOM   4062  CD2 LEU A 256      53.190  42.382  55.349
ATOM   4063 1HD2 LEU A 256      52.123  42.194  55.336
ATOM   4064 2HD2 LEU A 256      53.581  42.416  54.338
ATOM   4065 3HD2 LEU A 256      53.684  41.553  55.850
ATOM   4066  C   LEU A 256      52.366  46.422  53.356
ATOM   4067  O   LEU A 256      52.863  47.496  53.126
ATOM   4068  N   GLY A 257      51.050  46.247  53.208
ATOM   4069  H   GLY A 257      50.691  45.320  53.357
ATOM   4070  CA  GLY A 257      50.214  47.428  53.375
ATOM   4071  HA1 GLY A 257      49.277  47.246  52.859
ATOM   4072  HA2 GLY A 257      50.695  48.343  52.995
ATOM   4073  C   GLY A 257      49.906  47.580  54.860
ATOM   4074  O   GLY A 257      48.762  47.742  55.206
ATOM   4075  N   LEU A 258      50.913  47.547  55.741
ATOM   4076  H   LEU A 258      51.840  47.400  55.396
ATOM   4077  CA  LEU A 258      50.717  47.803  57.169
ATOM   4078  HA  LEU A 258      49.795  48.372  57.300
ATOM   4079  CB  LEU A 258      50.554  46.471  57.931
ATOM   4080  HB1 LEU A 258      51.503  45.943  57.901
ATOM   4081  HB2 LEU A 258      49.809  45.860  57.424
ATOM   4082  CG  LEU A 258      50.144  46.633  59.408
ATOM   4083  HG  LEU A 258      50.839  47.299  59.920
ATOM   4084  CD1 LEU A 258      48.727  47.180  59.569
ATOM   4085 1HD1 LEU A 258      48.667  48.183  59.159
ATOM   4086 2HD1 LEU A 258      48.018  46.538  59.047
ATOM   4087 3HD1 LEU A 258      48.456  47.213  60.621
ATOM   4088  CD2 LEU A 258      50.205  45.270  60.104
ATOM   4089 1HD2 LEU A 258      51.218  44.870  60.045
ATOM   4090 2HD2 LEU A 258      49.937  45.377  61.155
ATOM   4091 3HD2 LEU A 258      49.513  44.578  59.624
ATOM   4092  C   LEU A 258      51.844  48.647  57.745
ATOM   4093  O   LEU A 258      51.526  49.654  58.379
ATOM   4094  N   VAL A 259      53.115  48.393  57.383
ATOM   4095  H   VAL A 259      53.353  47.578  56.841
ATOM   4096  CA  VAL A 259      54.017  49.547  57.296
ATOM   4097  HA  VAL A 259      53.890  50.119  58.216
ATOM   4098  CB  VAL A 259      55.534  49.284  57.202
ATOM   4099  HB  VAL A 259      55.836  49.018  56.196
ATOM   4100  CG1 VAL A 259      56.307  50.563  57.549
ATOM   4101 1HG1 VAL A 259      57.378  50.383  57.457
ATOM   4102 2HG1 VAL A 259      56.045  51.355  56.846
ATOM   4103 3HG1 VAL A 259      56.084  50.886  58.566
ATOM   4104  CG2 VAL A 259      55.977  48.185  58.181
ATOM   4105 1HG2 VAL A 259      55.514  47.240  57.901
ATOM   4106 2HG2 VAL A 259      57.059  48.069  58.133
ATOM   4107 3HG2 VAL A 259      55.690  48.451  59.198
ATOM   4108  C   VAL A 259      53.496  50.452  56.179
ATOM   4109  O   VAL A 259      53.140  51.602  56.430
ATOM   4110  N   GLY A 260      53.226  49.870  55.008
ATOM   4111  H   GLY A 260      53.582  48.936  54.826
ATOM   4112  CA  GLY A 260      52.586  50.582  53.919
ATOM   4113  HA1 GLY A 260      52.509  49.924  53.057
ATOM   4114  HA2 GLY A 260      53.221  51.410  53.612
ATOM   4115  C   GLY A 260      51.172  51.122  54.201
ATOM   4116  O   GLY A 260      50.875  52.218  53.760
ATOM   4117  N   LYS A 261      50.304  50.453  54.993
ATOM   4118  H   LYS A 261      50.590  49.579  55.395
ATOM   4119  CA  LYS A 261      49.026  51.060  55.418
ATOM   4120  HA  LYS A 261      49.010  52.041  54.937
ATOM   4121  CB  LYS A 261      47.701  50.477  54.853
ATOM   4122  HB1 LYS A 261      46.947  51.226  55.094
ATOM   4123  HB2 LYS A 261      47.419  49.627  55.444
ATOM   4124  CG  LYS A 261      47.694  50.222  53.363
ATOM   4125  HG1 LYS A 261      48.449  49.508  53.055
ATOM   4126  HG2 LYS A 261      47.842  51.147  52.792
ATOM   4127  CD  LYS A 261      46.312  49.654  52.924
ATOM   4128  HD1 LYS A 261      45.546  50.361  53.262
ATOM   4129  HD2 LYS A 261      46.166  48.699  53.438
ATOM   4130  CE  LYS A 261      46.228  49.470  51.409
ATOM   4131  HE1 LYS A 261      46.979  48.733  51.107
ATOM   4132  HE2 LYS A 261      46.509  50.414  50.929
ATOM   4133  NZ  LYS A 261      44.883  49.053  50.984
ATOM   4134  HZ1 LYS A 261      44.782  48.967  49.985
ATOM   4135  HZ2 LYS A 261      44.606  48.162  51.364
ATOM   4136  HZ3 LYS A 261      44.161  49.699  51.260
ATOM   4137  C   LYS A 261      48.937  51.489  56.896
ATOM   4138  O   LYS A 261      47.873  51.418  57.516
ATOM   4139  N   ARG A 262      50.002  52.102  57.415
ATOM   4140  H   ARG A 262      50.903  51.784  57.105
ATOM   4141  CA  ARG A 262      49.928  53.430  58.085
ATOM   4142  HA  ARG A 262      48.879  53.791  58.078
ATOM   4143  CB  ARG A 262      50.353  53.333  59.566
ATOM   4144  HB1 ARG A 262      50.352  54.346  59.961
ATOM   4145  HB2 ARG A 262      51.376  52.961  59.616
ATOM   4146  CG  ARG A 262      49.423  52.518  60.461
ATOM   4147  HG1 ARG A 262      48.382  52.700  60.212
ATOM   4148  HG2 ARG A 262      49.572  52.807  61.497
ATOM   4149  CD  ARG A 262      49.664  50.987  60.407
ATOM   4150  HD1 ARG A 262      50.710  50.798  60.655
ATOM   4151  HD2 ARG A 262      49.503  50.664  59.385
ATOM   4152  NE  ARG A 262      48.747  50.242  61.281
ATOM   4153  HE  ARG A 262      47.893  49.947  60.840
ATOM   4154  CZ  ARG A 262      48.962  49.860  62.521
ATOM   4155  NH1 ARG A 262      48.097  49.103  63.138
ATOM   4156 1HH1 ARG A 262      47.262  48.805  62.666
ATOM   4157 2HH1 ARG A 262      48.249  48.819  64.088
ATOM   4158  NH2 ARG A 262      50.027  50.226  63.182
ATOM   4159 1HH2 ARG A 262      50.700  50.806  62.712
ATOM   4160 2HH2 ARG A 262      50.186  49.918  64.124
ATOM   4161  C   ARG A 262      50.699  54.470  57.282
ATOM   4162  O   ARG A 262      50.658  55.605  57.695
ATOM   4163  N   LEU A 263      51.349  54.096  56.150
ATOM   4164  H   LEU A 263      51.230  53.166  55.793
ATOM   4165  CA  LEU A 263      52.512  54.801  55.579
ATOM   4166  HA  LEU A 263      53.408  54.434  56.081
ATOM   4167  CB  LEU A 263      52.657  54.477  54.078
ATOM   4168  HB1 LEU A 263      51.675  54.566  53.616
ATOM   4169  HB2 LEU A 263      52.997  53.450  54.003
ATOM   4170  CG  LEU A 263      53.625  55.335  53.245
ATOM   4171  HG  LEU A 263      53.330  56.384  53.274
ATOM   4172  CD1 LEU A 263      55.064  55.219  53.732
ATOM   4173 1HD1 LEU A 263      55.720  55.788  53.077
ATOM   4174 2HD1 LEU A 263      55.154  55.593  54.748
ATOM   4175 3HD1 LEU A 263      55.384  54.176  53.713
ATOM   4176  CD2 LEU A 263      53.575  54.891  51.782
ATOM   4177 1HD2 LEU A 263      54.233  55.522  51.185
ATOM   4178 2HD2 LEU A 263      53.904  53.854  51.701
ATOM   4179 3HD2 LEU A 263      52.557  54.975  51.405
ATOM   4180  C   LEU A 263      52.488  56.314  55.783
ATOM   4181  O   LEU A 263      53.328  56.881  56.478
ATOM   4182  N   SER A 264      51.493  56.958  55.167
ATOM   4183  H   SER A 264      50.818  56.427  54.638
ATOM   4184  CA  SER A 264      51.485  58.411  55.124
ATOM   4185  HA  SER A 264      52.432  58.699  54.720
ATOM   4186  CB  SER A 264      50.381  58.943  54.190
ATOM   4187  HB1 SER A 264      49.402  58.787  54.648
ATOM   4188  HB2 SER A 264      50.414  58.394  53.248
ATOM   4189  OG  SER A 264      50.562  60.324  53.912
ATOM   4190  HG  SER A 264      49.706  60.773  53.989
ATOM   4191  C   SER A 264      51.346  59.023  56.518
ATOM   4192  O   SER A 264      52.164  59.828  56.971
ATOM   4193  N   LEU A 265      50.309  58.585  57.229
ATOM   4194  H   LEU A 265      49.745  57.842  56.846
ATOM   4195  CA  LEU A 265      49.987  59.092  58.552
ATOM   4196  HA  LEU A 265      49.880  60.176  58.491
ATOM   4197  CB  LEU A 265      48.655  58.482  59.027
ATOM   4198  HB1 LEU A 265      48.497  58.755  60.072
ATOM   4199  HB2 LEU A 265      48.730  57.395  58.978
ATOM   4200  CG  LEU A 265      47.430  58.942  58.212
ATOM   4201  HG  LEU A 265      47.600  58.746  57.153
ATOM   4202  CD1 LEU A 265      46.194  58.157  58.650
ATOM   4203 1HD1 LEU A 265      45.339  58.450  58.040
ATOM   4204 2HD1 LEU A 265      46.362  57.089  58.516
ATOM   4205 3HD1 LEU A 265      45.972  58.357  59.699
ATOM   4206  CD2 LEU A 265      47.136  60.431  58.406
ATOM   4207 1HD2 LEU A 265      46.217  60.694  57.881
ATOM   4208 2HD2 LEU A 265      47.018  60.659  59.466
ATOM   4209 3HD2 LEU A 265      47.939  61.037  57.989
ATOM   4210  C   LEU A 265      51.108  58.840  59.563
ATOM   4211  O   LEU A 265      51.497  59.754  60.286
ATOM   4212  N   ALA A 266      51.684  57.639  59.535
ATOM   4213  H   ALA A 266      51.337  56.968  58.859
ATOM   4214  CA  ALA A 266      52.823  57.258  60.348
ATOM   4215  HA  ALA A 266      52.538  57.340  61.399
ATOM   4216  CB  ALA A 266      53.197  55.797  60.066
ATOM   4217  HB1 ALA A 266      54.105  55.539  60.610
ATOM   4218  HB2 ALA A 266      52.397  55.144  60.400
ATOM   4219  HB3 ALA A 266      53.369  55.642  58.999
ATOM   4220  C   ALA A 266      54.015  58.188  60.140
ATOM   4221  O   ALA A 266      54.495  58.813  61.088
ATOM   4222  N   ARG A 267      54.484  58.312  58.895
ATOM   4223  H   ARG A 267      54.004  57.824  58.140
ATOM   4224  CA  ARG A 267      55.667  59.125  58.601
ATOM   4225  HA  ARG A 267      56.487  58.800  59.244
ATOM   4226  CB  ARG A 267      56.070  58.923  57.155
ATOM   4227  HB1 ARG A 267      56.923  59.573  56.978
ATOM   4228  HB2 ARG A 267      55.240  59.262  56.540
ATOM   4229  CG  ARG A 267      56.411  57.468  56.767
ATOM   4230  HG1 ARG A 267      56.388  57.394  55.684
ATOM   4231  HG2 ARG A 267      55.657  56.784  57.147
ATOM   4232  CD  ARG A 267      57.761  56.944  57.256
ATOM   4233  HD1 ARG A 267      57.879  55.931  56.867
ATOM   4234  HD2 ARG A 267      57.755  56.919  58.346
ATOM   4235  NE  ARG A 267      58.867  57.764  56.757
ATOM   4236  HE  ARG A 267      58.917  57.892  55.754
ATOM   4237  CZ  ARG A 267      59.814  58.341  57.461
ATOM   4238  NH1 ARG A 267      60.402  59.383  56.955
ATOM   4239 1HH1 ARG A 267      60.092  59.741  56.065
ATOM   4240 2HH1 ARG A 267      61.155  59.812  57.467
ATOM   4241  NH2 ARG A 267      60.193  57.940  58.644
ATOM   4242 1HH2 ARG A 267      59.813  57.086  59.001
ATOM   4243 2HH2 ARG A 267      61.075  58.268  59.012
ATOM   4244  C   ARG A 267      55.465  60.599  58.934
ATOM   4245  O   ARG A 267      56.374  61.208  59.497
ATOM   4246  N   ASN A 268      54.276  61.149  58.673
ATOM   4247  H   ASN A 268      53.568  60.591  58.204
ATOM   4248  CA  ASN A 268      53.965  62.516  59.095
ATOM   4249  HA  ASN A 268      54.717  63.182  58.680
ATOM   4250  CB  ASN A 268      52.589  62.944  58.549
ATOM   4251  HB1 ASN A 268      51.818  62.271  58.925
ATOM   4252  HB2 ASN A 268      52.589  62.891  57.460
ATOM   4253  CG  ASN A 268      52.270  64.379  58.950
ATOM   4254  OD1 ASN A 268      53.038  65.293  58.720
ATOM   4255  ND2 ASN A 268      51.164  64.617  59.620
ATOM   4256 1HD2 ASN A 268      50.540  63.878  59.886
ATOM   4257 2HD2 ASN A 268      51.002  65.579  59.858
ATOM   4258  C   ASN A 268      54.048  62.691  60.611
ATOM   4259  O   ASN A 268      54.763  63.575  61.076
ATOM   4260  N   VAL A 269      53.379  61.818  61.367
ATOM   4261  H   VAL A 269      52.820  61.098  60.916
ATOM   4262  CA  VAL A 269      53.375  61.885  62.833
ATOM   4263  HA  VAL A 269      52.993  62.867  63.113
ATOM   4264  CB  VAL A 269      52.411  60.845  63.441
ATOM   4265  HB  VAL A 269      52.611  59.865  63.006
ATOM   4266  CG1 VAL A 269      52.533  60.736  64.967
ATOM   4267 1HG1 VAL A 269      51.754  60.083  65.359
ATOM   4268 2HG1 VAL A 269      53.497  60.304  65.234
ATOM   4269 3HG1 VAL A 269      52.441  61.722  65.425
ATOM   4270  CG2 VAL A 269      50.957  61.246  63.141
ATOM   4271 1HG2 VAL A 269      50.282  60.462  63.484
ATOM   4272 2HG2 VAL A 269      50.712  62.178  63.650
ATOM   4273 3HG2 VAL A 269      50.806  61.384  62.072
ATOM   4274  C   VAL A 269      54.779  61.825  63.432
ATOM   4275  O   VAL A 269      55.108  62.633  64.306
ATOM   4276  N   LEU A 270      55.635  60.933  62.929
ATOM   4277  H   LEU A 270      55.312  60.293  62.210
ATOM   4278  CA  LEU A 270      57.000  60.819  63.449
ATOM   4279  HA  LEU A 270      56.944  60.849  64.537
ATOM   4280  CB  LEU A 270      57.582  59.452  63.062
ATOM   4281  HB1 LEU A 270      58.580  59.374  63.495
ATOM   4282  HB2 LEU A 270      57.671  59.396  61.977
ATOM   4283  CG  LEU A 270      56.731  58.262  63.562
ATOM   4284  HG  LEU A 270      55.782  58.246  63.041
ATOM   4285  CD1 LEU A 270      57.434  56.951  63.246
ATOM   4286 1HD1 LEU A 270      56.767  56.117  63.462
ATOM   4287 2HD1 LEU A 270      57.709  56.926  62.193
ATOM   4288 3HD1 LEU A 270      58.325  56.860  63.854
ATOM   4289  CD2 LEU A 270      56.420  58.311  65.058
ATOM   4290 1HD2 LEU A 270      55.647  59.056  65.237
ATOM   4291 2HD2 LEU A 270      56.036  57.348  65.393
ATOM   4292 3HD2 LEU A 270      57.307  58.576  65.627
ATOM   4293  C   LEU A 270      57.905  62.006  63.068
ATOM   4294  O   LEU A 270      58.717  62.449  63.888
ATOM   4295  N   ILE A 271      57.735  62.577  61.871
ATOM   4296  H   ILE A 271      57.040  62.203  61.232
ATOM   4297  CA  ILE A 271      58.470  63.796  61.498
ATOM   4298  HA  ILE A 271      59.530  63.633  61.698
ATOM   4299  CB  ILE A 271      58.314  64.038  59.980
ATOM   4300  HB  ILE A 271      57.258  63.966  59.715
ATOM   4301  CG2 ILE A 271      58.820  65.430  59.588
ATOM   4302 1HG2 ILE A 271      58.712  65.578  58.515
ATOM   4303 2HG2 ILE A 271      58.219  66.185  60.092
ATOM   4304 3HG2 ILE A 271      59.865  65.547  59.880
ATOM   4305  CG1 ILE A 271      59.115  62.964  59.208
ATOM   4306 1HG1 ILE A 271      58.871  61.982  59.605
ATOM   4307 2HG1 ILE A 271      60.180  63.138  59.366
ATOM   4308  CD1 ILE A 271      58.846  62.902  57.702
ATOM   4309  HD1 ILE A 271      59.421  62.088  57.264
ATOM   4310  HD2 ILE A 271      57.788  62.710  57.533
ATOM   4311  HD3 ILE A 271      59.139  63.831  57.215
ATOM   4312  C   ILE A 271      58.061  65.003  62.365
ATOM   4313  O   ILE A 271      58.913  65.722  62.901
ATOM   4314  N   ALA A 272      56.758  65.192  62.577
ATOM   4315  H   ALA A 272      56.095  64.570  62.123
ATOM   4316  CA  ALA A 272      56.235  66.241  63.446
ATOM   4317  HA  ALA A 272      56.575  67.205  63.065
ATOM   4318  CB  ALA A 272      54.704  66.216  63.376
ATOM   4319  HB1 ALA A 272      54.295  67.022  63.987
ATOM   4320  HB2 ALA A 272      54.380  66.356  62.344
ATOM   4321  HB3 ALA A 272      54.325  65.261  63.742
ATOM   4322  C   ALA A 272      56.746  66.126  64.900
ATOM   4323  O   ALA A 272      57.169  67.121  65.504
ATOM   4324  N   LEU A 273      56.761  64.900  65.434
ATOM   4325  H   LEU A 273      56.340  64.140  64.908
ATOM   4326  CA  LEU A 273      57.373  64.595  66.726
ATOM   4327  HA  LEU A 273      56.871  65.184  67.491
ATOM   4328  CB  LEU A 273      57.174  63.099  67.035
ATOM   4329  HB1 LEU A 273      57.925  62.762  67.746
ATOM   4330  HB2 LEU A 273      57.329  62.527  66.121
ATOM   4331  CG  LEU A 273      55.778  62.787  67.606
ATOM   4332  HG  LEU A 273      55.016  63.301  67.021
ATOM   4333  CD1 LEU A 273      55.507  61.287  67.541
ATOM   4334 1HD1 LEU A 273      54.519  61.073  67.951
ATOM   4335 2HD1 LEU A 273      55.529  60.966  66.503
ATOM   4336 3HD1 LEU A 273      56.264  60.741  68.106
ATOM   4337  CD2 LEU A 273      55.659  63.221  69.071
ATOM   4338 1HD2 LEU A 273      54.662  62.982  69.439
ATOM   4339 2HD2 LEU A 273      56.395  62.695  69.679
ATOM   4340 3HD2 LEU A 273      55.812  64.294  69.165
ATOM   4341  C   LEU A 273      58.857  65.017  66.797
ATOM   4342  O   LEU A 273      59.281  65.678  67.759
ATOM   4343  N   ALA A 274      59.637  64.709  65.755
ATOM   4344  H   ALA A 274      59.268  64.138  65.001
ATOM   4345  CA  ALA A 274      61.011  65.199  65.664
ATOM   4346  HA  ALA A 274      61.563  64.781  66.507
ATOM   4347  CB  ALA A 274      61.669  64.665  64.386
ATOM   4348  HB1 ALA A 274      62.728  64.920  64.395
ATOM   4349  HB2 ALA A 274      61.560  63.580  64.342
ATOM   4350  HB3 ALA A 274      61.215  65.106  63.502
ATOM   4351  C   ALA A 274      61.118  66.742  65.796
ATOM   4352  O   ALA A 274      61.847  67.270  66.656
ATOM   4353  N   PHE A 275      60.323  67.488  65.016
ATOM   4354  H   PHE A 275      59.728  67.034  64.334
ATOM   4355  CA  PHE A 275      60.306  68.953  65.169
ATOM   4356  HA  PHE A 275      61.312  69.317  64.952
ATOM   4357  CB  PHE A 275      59.354  69.622  64.176
ATOM   4358  HB1 PHE A 275      59.219  70.665  64.469
ATOM   4359  HB2 PHE A 275      58.377  69.140  64.218
ATOM   4360  CG  PHE A 275      59.888  69.608  62.764
ATOM   4361  CD1 PHE A 275      59.311  68.767  61.803
ATOM   4362  HD1 PHE A 275      58.473  68.139  62.066
ATOM   4363  CE1 PHE A 275      59.846  68.717  60.509
ATOM   4364  HE1 PHE A 275      59.409  68.049  59.791
ATOM   4365  CZ  PHE A 275      60.941  69.522  60.156
ATOM   4366  HZ  PHE A 275      61.354  69.484  59.159
ATOM   4367  CE2 PHE A 275      61.504  70.382  61.109
ATOM   4368  HE2 PHE A 275      62.334  71.015  60.833
ATOM   4369  CD2 PHE A 275      60.990  70.412  62.417
ATOM   4370  HD2 PHE A 275      61.441  71.062  63.154
ATOM   4371  C   PHE A 275      60.007  69.428  66.624
ATOM   4372  O   PHE A 275      60.650  70.333  67.186
ATOM   4373  N   LEU A 276      59.062  68.757  67.288
ATOM   4374  H   LEU A 276      58.565  68.014  66.807
ATOM   4375  CA  LEU A 276      58.742  69.030  68.693
ATOM   4376  HA  LEU A 276      58.524  70.095  68.774
ATOM   4377  CB  LEU A 276      57.463  68.258  69.075
ATOM   4378  HB1 LEU A 276      57.353  68.254  70.160
ATOM   4379  HB2 LEU A 276      57.571  67.222  68.758
ATOM   4380  CG  LEU A 276      56.188  68.858  68.446
ATOM   4381  HG  LEU A 276      56.378  69.146  67.412
ATOM   4382  CD1 LEU A 276      55.052  67.836  68.449
ATOM   4383 1HD1 LEU A 276      54.169  68.277  67.990
ATOM   4384 2HD1 LEU A 276      55.347  66.965  67.864
ATOM   4385 3HD1 LEU A 276      54.822  67.530  69.469
ATOM   4386  CD2 LEU A 276      55.730  70.092  69.231
ATOM   4387 1HD2 LEU A 276      54.808  70.480  68.800
ATOM   4388 2HD2 LEU A 276      55.550  69.829  70.273
ATOM   4389 3HD2 LEU A 276      56.491  70.870  69.188
ATOM   4390  C   LEU A 276      59.891  68.790  69.706
ATOM   4391  O   LEU A 276      59.976  69.474  70.754
ATOM   4392  N   SER A 277      60.831  67.894  69.371
ATOM   4393  H   SER A 277      60.717  67.362  68.516
ATOM   4394  CA  SER A 277      62.087  67.781  70.145
ATOM   4395  HA  SER A 277      61.803  67.408  71.129
ATOM   4396  CB  SER A 277      63.055  66.745  69.568
ATOM   4397  HB1 SER A 277      62.506  65.842  69.306
ATOM   4398  HB2 SER A 277      63.794  66.495  70.331
ATOM   4399  OG  SER A 277      63.739  67.221  68.431
ATOM   4400  HG  SER A 277      63.087  67.352  67.712
ATOM   4401  C   SER A 277      62.785  69.125  70.401
ATOM   4402  O   SER A 277      63.162  69.447  71.542
ATOM   4403  N   SER A 278      62.786  69.968  69.370
ATOM   4404  H   SER A 278      62.507  69.636  68.455
ATOM   4405  CA  SER A 278      63.371  71.312  69.484
ATOM   4406  HA  SER A 278      64.338  71.177  69.968
ATOM   4407  CB  SER A 278      63.673  71.840  68.084
ATOM   4408  HB1 SER A 278      64.165  72.806  68.155
ATOM   4409  HB2 SER A 278      62.750  71.941  67.512
ATOM   4410  OG  SER A 278      64.550  70.933  67.439
ATOM   4411  HG  SER A 278      65.443  71.040  67.852
ATOM   4412  C   SER A 278      62.636  72.315  70.379
ATOM   4413  O   SER A 278      63.161  73.391  70.653
ATOM   4414  N   SER A 279      61.463  71.972  70.917
ATOM   4415  H   SER A 279      61.070  71.084  70.628
ATOM   4416  CA  SER A 279      60.947  72.663  72.144
ATOM   4417  HA  SER A 279      61.386  73.657  72.226
ATOM   4418  CB  SER A 279      59.431  72.842  72.003
ATOM   4419  HB1 SER A 279      59.212  73.337  71.055
ATOM   4420  HB2 SER A 279      59.076  73.476  72.814
ATOM   4421  OG  SER A 279      58.735  71.608  72.066
ATOM   4422  HG  SER A 279      59.211  70.929  71.557
ATOM   4423  C   SER A 279      61.234  71.938  73.476
ATOM   4424  O   SER A 279      61.304  72.566  74.554
ATOM   4425  N   VAL A 280      61.404  70.607  73.431
ATOM   4426  H   VAL A 280      61.442  70.125  72.540
ATOM   4427  CA  VAL A 280      61.622  69.863  74.691
ATOM   4428  HA  VAL A 280      60.796  70.148  75.342
ATOM   4429  CB  VAL A 280      61.534  68.329  74.496
ATOM   4430  HB  VAL A 280      60.898  68.124  73.633
ATOM   4431  CG1 VAL A 280      62.869  67.589  74.300
ATOM   4432 1HG1 VAL A 280      62.695  66.553  74.029
ATOM   4433 2HG1 VAL A 280      63.451  68.042  73.503
ATOM   4434 3HG1 VAL A 280      63.466  67.606  75.214
ATOM   4435  CG2 VAL A 280      60.859  67.707  75.724
ATOM   4436 1HG2 VAL A 280      60.762  66.630  75.598
ATOM   4437 2HG2 VAL A 280      61.455  67.903  76.617
ATOM   4438 3HG2 VAL A 280      59.864  68.131  75.857
ATOM   4439  C   VAL A 280      62.891  70.240  75.454
ATOM   4440  O   VAL A 280      62.854  70.323  76.692
ATOM   4441  N   ASN A 281      63.994  70.480  74.732
ATOM   4442  H   ASN A 281      63.967  70.353  73.725
ATOM   4443  CA  ASN A 281      65.272  70.795  75.405
ATOM   4444  HA  ASN A 281      65.571  69.919  75.984
ATOM   4445  CB  ASN A 281      66.367  71.048  74.334
ATOM   4446  HB1 ASN A 281      67.319  71.214  74.830
ATOM   4447  HB2 ASN A 281      66.137  71.932  73.745
ATOM   4448  CG  ASN A 281      66.564  69.896  73.370
ATOM   4449  OD1 ASN A 281      66.729  68.762  73.776
ATOM   4450  ND2 ASN A 281      66.507  70.125  72.082
ATOM   4451 1HD2 ASN A 281      66.446  71.067  71.673
ATOM   4452 2HD2 ASN A 281      66.585  69.342  71.467
ATOM   4453  C   ASN A 281      65.170  71.967  76.398
ATOM   4454  O   ASN A 281      65.525  71.773  77.568
ATOM   4455  N   PRO A 282      64.656  73.158  76.010
ATOM   4456  CD  PRO A 282      64.351  73.638  74.663
ATOM   4457  HD1 PRO A 282      63.788  72.920  74.072
ATOM   4458  HD2 PRO A 282      65.282  73.885  74.150
ATOM   4459  CG  PRO A 282      63.546  74.923  74.841
ATOM   4460  HG1 PRO A 282      62.487  74.700  74.953
ATOM   4461  HG2 PRO A 282      63.704  75.612  74.010
ATOM   4462  CB  PRO A 282      64.078  75.485  76.154
ATOM   4463  HB1 PRO A 282      63.317  76.064  76.678
ATOM   4464  HB2 PRO A 282      64.939  76.114  75.937
ATOM   4465  CA  PRO A 282      64.531  74.255  76.955
ATOM   4466  HA  PRO A 282      65.518  74.479  77.357
ATOM   4467  C   PRO A 282      63.637  73.957  78.154
ATOM   4468  O   PRO A 282      63.997  74.329  79.279
ATOM   4469  N   VAL A 283      62.513  73.249  77.956
ATOM   4470  H   VAL A 283      62.280  72.894  77.036
ATOM   4471  CA  VAL A 283      61.687  72.896  79.137
ATOM   4472  HA  VAL A 283      61.430  73.816  79.662
ATOM   4473  CB  VAL A 283      60.368  72.221  78.701
ATOM   4474  HB  VAL A 283      60.596  71.306  78.154
ATOM   4475  CG1 VAL A 283      59.479  71.859  79.900
ATOM   4476 1HG1 VAL A 283      58.538  71.436  79.547
ATOM   4477 2HG1 VAL A 283      59.967  71.112  80.525
ATOM   4478 3HG1 VAL A 283      59.271  72.747  80.499
ATOM   4479  CG2 VAL A 283      59.543  73.141  77.788
ATOM   4480 1HG2 VAL A 283      58.617  72.642  77.500
ATOM   4481 2HG2 VAL A 283      59.306  74.071  78.306
ATOM   4482 3HG2 VAL A 283      60.097  73.365  76.877
ATOM   4483  C   VAL A 283      62.447  72.015  80.134
ATOM   4484  O   VAL A 283      62.406  72.286  81.339
ATOM   4485  N   LEU A 284      63.185  71.007  79.654
ATOM   4486  H   LEU A 284      63.227  70.860  78.649
ATOM   4487  CA  LEU A 284      63.990  70.154  80.534
ATOM   4488  HA  LEU A 284      63.337  69.738  81.298
ATOM   4489  CB  LEU A 284      64.637  69.016  79.721
ATOM   4490  HB1 LEU A 284      65.582  68.744  80.194
ATOM   4491  HB2 LEU A 284      64.871  69.384  78.721
ATOM   4492  CG  LEU A 284      63.791  67.739  79.602
ATOM   4493  HG  LEU A 284      62.828  67.965  79.145
ATOM   4494  CD1 LEU A 284      64.552  66.754  78.719
ATOM   4495 1HD1 LEU A 284      64.019  65.807  78.680
ATOM   4496 2HD1 LEU A 284      64.617  67.149  77.703
ATOM   4497 3HD1 LEU A 284      65.555  66.584  79.111
ATOM   4498  CD2 LEU A 284      63.569  67.058  80.960
ATOM   4499 1HD2 LEU A 284      63.088  66.091  80.813
ATOM   4500 2HD2 LEU A 284      64.525  66.919  81.464
ATOM   4501 3HD2 LEU A 284      62.918  67.664  81.588
ATOM   4502  C   LEU A 284      65.077  70.936  81.289
ATOM   4503  O   LEU A 284      65.270  70.741  82.498
ATOM   4504  N   TYR A 285      65.773  71.830  80.581
ATOM   4505  H   TYR A 285      65.596  71.922  79.584
ATOM   4506  CA  TYR A 285      66.797  72.657  81.203
ATOM   4507  HA  TYR A 285      67.529  71.997  81.665
ATOM   4508  CB  TYR A 285      67.520  73.516  80.137
ATOM   4509  HB1 TYR A 285      68.172  74.210  80.662
ATOM   4510  HB2 TYR A 285      66.779  74.110  79.601
ATOM   4511  CG  TYR A 285      68.405  72.787  79.127
ATOM   4512  CD1 TYR A 285      68.282  73.027  77.743
ATOM   4513  HD1 TYR A 285      67.552  73.733  77.378
ATOM   4514  CE1 TYR A 285      69.085  72.326  76.820
ATOM   4515  HE1 TYR A 285      68.978  72.491  75.758
ATOM   4516  CZ  TYR A 285      70.031  71.388  77.278
ATOM   4517  OH  TYR A 285      70.766  70.655  76.401
ATOM   4518  HH  TYR A 285      71.338  70.023  76.835
ATOM   4519  CE2 TYR A 285      70.216  71.205  78.664
ATOM   4520  HE2 TYR A 285      70.960  70.511  79.015
ATOM   4521  CD2 TYR A 285      69.410  71.913  79.578
ATOM   4522  HD2 TYR A 285      69.547  71.778  80.635
ATOM   4523  C   TYR A 285      66.239  73.540  82.319
ATOM   4524  O   TYR A 285      66.866  73.621  83.378
ATOM   4525  N   ALA A 286      65.065  74.154  82.120
ATOM   4526  H   ALA A 286      64.592  74.057  81.224
ATOM   4527  CA  ALA A 286      64.420  74.936  83.177
ATOM   4528  HA  ALA A 286      65.132  75.678  83.544
ATOM   4529  CB  ALA A 286      63.227  75.685  82.569
ATOM   4530  HB1 ALA A 286      62.760  76.306  83.335
ATOM   4531  HB2 ALA A 286      63.568  76.323  81.754
ATOM   4532  HB3 ALA A 286      62.492  74.975  82.185
ATOM   4533  C   ALA A 286      63.995  74.090  84.384
ATOM   4534  O   ALA A 286      64.264  74.465  85.525
ATOM   4535  N   CYS A 287      63.364  72.940  84.138
ATOM   4536  H   CYS A 287      63.153  72.701  83.177
ATOM   4537  CA  CYS A 287      62.857  72.079  85.206
ATOM   4538  HA  CYS A 287      62.260  72.684  85.892
ATOM   4539  CB  CYS A 287      61.948  71.006  84.587
ATOM   4540  HB1 CYS A 287      61.606  70.337  85.379
ATOM   4541  HB2 CYS A 287      62.508  70.424  83.852
ATOM   4542  SG  CYS A 287      60.496  71.752  83.791
ATOM   4543  HG  CYS A 287      61.146  72.243  82.723
ATOM   4544  C   CYS A 287      63.940  71.403  86.052
ATOM   4545  O   CYS A 287      63.656  71.019  87.185
ATOM   4546  N   ALA A 288      65.162  71.227  85.528
ATOM   4547  H   ALA A 288      65.309  71.495  84.562
ATOM   4548  CA  ALA A 288      66.158  70.377  86.190
ATOM   4549  HA  ALA A 288      65.725  69.972  87.105
ATOM   4550  CB  ALA A 288      66.422  69.169  85.282
ATOM   4551  HB1 ALA A 288      65.486  68.645  85.081
ATOM   4552  HB2 ALA A 288      66.842  69.507  84.340
ATOM   4553  HB3 ALA A 288      67.115  68.480  85.765
ATOM   4554  C   ALA A 288      67.451  71.061  86.645
ATOM   4555  O   ALA A 288      68.322  70.406  87.228
ATOM   4556  N   GLY A 289      67.615  72.362  86.413
ATOM   4557  H   GLY A 289      66.878  72.855  85.918
ATOM   4558  CA  GLY A 289      68.843  73.088  86.731
ATOM   4559  HA1 GLY A 289      69.425  73.203  85.817
ATOM   4560  HA2 GLY A 289      69.439  72.550  87.462
ATOM   4561  C   GLY A 289      68.554  74.473  87.290
ATOM   4562  O   GLY A 289      68.606  75.480  86.576
ATOM   4563  N   GLY A 290      68.304  74.488  88.600
ATOM   4564  H   GLY A 290      68.155  73.599  89.052
ATOM   4565  CA  GLY A 290      68.138  75.669  89.441
ATOM   4566  HA1 GLY A 290      68.448  75.405  90.449
ATOM   4567  HA2 GLY A 290      67.081  75.935  89.486
ATOM   4568  C   GLY A 290      68.924  76.910  89.026
ATOM   4569  O   GLY A 290      68.341  77.962  88.814
ATOM   4570  N   GLY A 291      70.231  76.776  88.772
ATOM   4571  H   GLY A 291      70.664  75.892  88.987
ATOM   4572  CA  GLY A 291      71.054  77.879  88.264
ATOM   4573  HA1 GLY A 291      72.035  77.492  87.994
ATOM   4574  HA2 GLY A 291      71.178  78.614  89.060
ATOM   4575  C   GLY A 291      70.464  78.591  87.051
ATOM   4576  O   GLY A 291      70.387  79.824  87.015
ATOM   4577  N   LEU A 292      70.101  77.826  86.020
ATOM   4578  H   LEU A 292      70.003  76.828  86.180
ATOM   4579  CA  LEU A 292      69.492  78.364  84.802
ATOM   4580  HA  LEU A 292      70.044  79.248  84.503
ATOM   4581  CB  LEU A 292      69.558  77.335  83.657
ATOM   4582  HB1 LEU A 292      68.803  76.567  83.840
ATOM   4583  HB2 LEU A 292      70.533  76.846  83.655
ATOM   4584  CG  LEU A 292      69.317  77.967  82.267
ATOM   4585  HG  LEU A 292      68.426  78.591  82.286
ATOM   4586  CD1 LEU A 292      70.507  78.813  81.798
ATOM   4587 1HD1 LEU A 292      70.313  79.173  80.787
ATOM   4588 2HD1 LEU A 292      70.635  79.681  82.439
ATOM   4589 3HD1 LEU A 292      71.414  78.209  81.780
ATOM   4590  CD2 LEU A 292      69.091  76.870  81.233
ATOM   4591 1HD2 LEU A 292      68.922  77.312  80.250
ATOM   4592 2HD2 LEU A 292      69.951  76.202  81.185
ATOM   4593 3HD2 LEU A 292      68.199  76.305  81.505
ATOM   4594  C   LEU A 292      68.063  78.838  85.028
ATOM   4595  O   LEU A 292      67.704  79.857  84.443
ATOM   4596  N   LEU A 293      67.297  78.186  85.907
ATOM   4597  H   LEU A 293      67.645  77.345  86.356
ATOM   4598  CA  LEU A 293      65.986  78.709  86.301
ATOM   4599  HA  LEU A 293      65.374  78.771  85.400
ATOM   4600  CB  LEU A 293      65.323  77.688  87.244
ATOM   4601  HB1 LEU A 293      65.944  77.565  88.129
ATOM   4602  HB2 LEU A 293      65.284  76.726  86.730
ATOM   4603  CG  LEU A 293      63.902  78.042  87.718
ATOM   4604  HG  LEU A 293      63.939  78.935  88.343
ATOM   4605  CD1 LEU A 293      62.932  78.286  86.561
ATOM   4606 1HD1 LEU A 293      61.919  78.409  86.945
ATOM   4607 2HD1 LEU A 293      63.206  79.194  86.026
ATOM   4608 3HD1 LEU A 293      62.951  77.436  85.878
ATOM   4609  CD2 LEU A 293      63.369  76.880  88.557
ATOM   4610 1HD2 LEU A 293      62.377  77.118  88.938
ATOM   4611 2HD2 LEU A 293      63.307  75.978  87.944
ATOM   4612 3HD2 LEU A 293      64.037  76.689  89.397
ATOM   4613  C   LEU A 293      66.060  80.123  86.877
ATOM   4614  O   LEU A 293      65.403  81.037  86.381
ATOM   4615  N   ARG A 294      66.947  80.322  87.851
ATOM   4616  H   ARG A 294      67.422  79.500  88.219
ATOM   4617  CA  ARG A 294      67.221  81.612  88.477
ATOM   4618  HA  ARG A 294      66.273  81.983  88.859
ATOM   4619  CB  ARG A 294      68.245  81.432  89.612
ATOM   4620  HB1 ARG A 294      69.244  81.705  89.269
ATOM   4621  HB2 ARG A 294      68.296  80.383  89.909
ATOM   4622  CG  ARG A 294      67.899  82.260  90.855
ATOM   4623  HG1 ARG A 294      68.008  83.322  90.632
ATOM   4624  HG2 ARG A 294      68.631  81.993  91.615
ATOM   4625  CD  ARG A 294      66.477  82.002  91.391
ATOM   4626  HD1 ARG A 294      65.753  82.519  90.759
ATOM   4627  HD2 ARG A 294      66.374  82.432  92.387
ATOM   4628  NE  ARG A 294      66.146  80.565  91.429
ATOM   4629  HE  ARG A 294      66.893  79.888  91.302
ATOM   4630  CZ  ARG A 294      64.992  80.031  91.765
ATOM   4631  NH1 ARG A 294      64.846  78.739  91.726
ATOM   4632 1HH1 ARG A 294      65.724  78.213  91.620
ATOM   4633 2HH1 ARG A 294      64.025  78.293  92.073
ATOM   4634  NH2 ARG A 294      64.003  80.771  92.175
ATOM   4635 1HH2 ARG A 294      64.269  81.673  92.549
ATOM   4636 2HH2 ARG A 294      63.159  80.359  92.536
ATOM   4637  C   ARG A 294      67.678  82.642  87.465
ATOM   4638  O   ARG A 294      67.105  83.728  87.422
ATOM   4639  N   SER A 295      68.668  82.323  86.621
ATOM   4640  H   SER A 295      69.088  81.402  86.676
ATOM   4641  CA  SER A 295      69.150  83.331  85.661
ATOM   4642  HA  SER A 295      69.344  84.243  86.229
ATOM   4643  CB  SER A 295      70.478  82.956  85.005
ATOM   4644  HB1 SER A 295      71.216  82.775  85.782
ATOM   4645  HB2 SER A 295      70.807  83.794  84.403
ATOM   4646  OG  SER A 295      70.428  81.822  84.167
ATOM   4647  HG  SER A 295      69.961  82.058  83.344
ATOM   4648  C   SER A 295      68.148  83.733  84.581
ATOM   4649  O   SER A 295      68.136  84.893  84.146
ATOM   4650  N   ALA A 296      67.321  82.777  84.150
ATOM   4651  H   ALA A 296      67.395  81.836  84.533
ATOM   4652  CA  ALA A 296      66.212  83.029  83.241
ATOM   4653  HA  ALA A 296      66.589  83.554  82.362
ATOM   4654  CB  ALA A 296      65.625  81.691  82.775
ATOM   4655  HB1 ALA A 296      64.825  81.875  82.056
ATOM   4656  HB2 ALA A 296      66.395  81.085  82.298
ATOM   4657  HB3 ALA A 296      65.216  81.141  83.624
ATOM   4658  C   ALA A 296      65.159  83.926  83.884
ATOM   4659  O   ALA A 296      64.716  84.883  83.264
ATOM   4660  N   GLY A 297      64.835  83.678  85.151
ATOM   4661  H   GLY A 297      65.209  82.842  85.590
ATOM   4662  CA  GLY A 297      63.924  84.501  85.934
ATOM   4663  HA1 GLY A 297      63.804  84.052  86.920
ATOM   4664  HA2 GLY A 297      62.950  84.524  85.443
ATOM   4665  C   GLY A 297      64.401  85.934  86.121
ATOM   4666  O   GLY A 297      63.629  86.850  85.880
ATOM   4667  N   VAL A 298      65.677  86.153  86.452
ATOM   4668  H   VAL A 298      66.262  85.352  86.665
ATOM   4669  CA  VAL A 298      66.271  87.498  86.486
ATOM   4670  HA  VAL A 298      65.715  88.108  87.199
ATOM   4671  CB  VAL A 298      67.745  87.452  86.947
ATOM   4672  HB  VAL A 298      68.289  86.737  86.329
ATOM   4673  CG1 VAL A 298      68.452  88.812  86.841
ATOM   4674 1HG1 VAL A 298      69.475  88.727  87.209
ATOM   4675 2HG1 VAL A 298      68.486  89.152  85.810
ATOM   4676 3HG1 VAL A 298      67.917  89.552  87.436
ATOM   4677  CG2 VAL A 298      67.853  87.014  88.414
ATOM   4678 1HG2 VAL A 298      68.900  86.940  88.709
ATOM   4679 2HG2 VAL A 298      67.348  87.736  89.057
ATOM   4680 3HG2 VAL A 298      67.391  86.039  88.556
ATOM   4681  C   VAL A 298      66.110  88.184  85.120
ATOM   4682  O   VAL A 298      65.534  89.270  85.005
ATOM   4683  N   GLY A 299      66.585  87.517  84.058
ATOM   4684  H   GLY A 299      66.907  86.565  84.198
ATOM   4685  CA  GLY A 299      66.446  88.025  82.689
ATOM   4686  HA1 GLY A 299      66.720  87.235  81.992
ATOM   4687  HA2 GLY A 299      67.083  88.888  82.531
ATOM   4688  C   GLY A 299      65.042  88.494  82.320
ATOM   4689  O   GLY A 299      64.860  89.644  81.927
ATOM   4690  N   PHE A 300      64.055  87.629  82.518
ATOM   4691  H   PHE A 300      64.283  86.704  82.866
ATOM   4692  CA  PHE A 300      62.659  87.905  82.226
ATOM   4693  HA  PHE A 300      62.580  88.242  81.191
ATOM   4694  CB  PHE A 300      61.871  86.593  82.366
ATOM   4695  HB1 PHE A 300      61.789  86.333  83.423
ATOM   4696  HB2 PHE A 300      62.431  85.793  81.880
ATOM   4697  CG  PHE A 300      60.484  86.627  81.749
ATOM   4698  CD1 PHE A 300      60.287  86.165  80.434
ATOM   4699  HD1 PHE A 300      61.121  85.780  79.863
ATOM   4700  CE1 PHE A 300      59.004  86.197  79.857
ATOM   4701  HE1 PHE A 300      58.855  85.844  78.847
ATOM   4702  CZ  PHE A 300      57.914  86.694  80.595
ATOM   4703  HZ  PHE A 300      56.929  86.723  80.151
ATOM   4704  CE2 PHE A 300      58.108  87.154  81.909
ATOM   4705  HE2 PHE A 300      57.271  87.539  82.474
ATOM   4706  CD2 PHE A 300      59.390  87.119  82.486
ATOM   4707  HD2 PHE A 300      59.536  87.482  83.493
ATOM   4708  C   PHE A 300      62.066  89.011  83.104
ATOM   4709  O   PHE A 300      61.249  89.808  82.644
ATOM   4710  N   VAL A 301      62.516  89.111  84.357
ATOM   4711  H   VAL A 301      63.173  88.417  84.697
ATOM   4712  CA  VAL A 301      62.114  90.190  85.260
ATOM   4713  HA  VAL A 301      61.027  90.276  85.228
ATOM   4714  CB  VAL A 301      62.519  89.855  86.708
ATOM   4715  HB  VAL A 301      63.533  89.460  86.726
ATOM   4716  CG1 VAL A 301      62.460  91.049  87.661
ATOM   4717 1HG1 VAL A 301      62.773  90.711  88.640
ATOM   4718 2HG1 VAL A 301      63.148  91.827  87.355
ATOM   4719 3HG1 VAL A 301      61.448  91.452  87.709
ATOM   4720  CG2 VAL A 301      61.551  88.810  87.281
ATOM   4721 1HG2 VAL A 301      61.892  88.496  88.269
ATOM   4722 2HG2 VAL A 301      60.547  89.226  87.362
ATOM   4723 3HG2 VAL A 301      61.508  87.932  86.639
ATOM   4724  C   VAL A 301      62.659  91.529  84.763
ATOM   4725  O   VAL A 301      62.063  92.568  85.055
ATOM   4726  N   ALA A 302      63.746  91.550  83.983
ATOM   4727  H   ALA A 302      64.153  90.660  83.714
ATOM   4728  CA  ALA A 302      64.420  92.769  83.514
ATOM   4729  HA  ALA A 302      65.332  92.421  83.028
ATOM   4730  CB  ALA A 302      63.591  93.441  82.408
ATOM   4731  HB1 ALA A 302      64.152  94.274  81.983
ATOM   4732  HB2 ALA A 302      63.392  92.715  81.617
ATOM   4733  HB3 ALA A 302      62.645  93.804  82.798
ATOM   4734  C   ALA A 302      64.918  93.701  84.638
ATOM   4735  O   ALA A 302      65.305  94.841  84.396
ATOM   4736  N   LYS A 303      64.923  93.186  85.868
ATOM   4737  H   LYS A 303      64.625  92.217  85.918
ATOM   4738  CA  LYS A 303      65.615  93.660  87.069
ATOM   4739  HA  LYS A 303      66.490  94.241  86.770
ATOM   4740  CB  LYS A 303      64.729  94.526  88.000
ATOM   4741  HB1 LYS A 303      65.376  94.934  88.778
ATOM   4742  HB2 LYS A 303      63.995  93.896  88.507
ATOM   4743  CG  LYS A 303      64.011  95.721  87.343
ATOM   4744  HG1 LYS A 303      64.642  96.135  86.556
ATOM   4745  HG2 LYS A 303      63.873  96.500  88.093
ATOM   4746  CD  LYS A 303      62.624  95.336  86.801
ATOM   4747  HD1 LYS A 303      61.856  95.692  87.490
ATOM   4748  HD2 LYS A 303      62.547  94.252  86.767
ATOM   4749  CE  LYS A 303      62.369  95.906  85.400
ATOM   4750  HE1 LYS A 303      63.281  95.787  84.808
ATOM   4751  HE2 LYS A 303      62.158  96.976  85.477
ATOM   4752  NZ  LYS A 303      61.257  95.184  84.735
ATOM   4753  HZ1 LYS A 303      61.150  95.478  83.775
ATOM   4754  HZ2 LYS A 303      61.466  94.183  84.733
ATOM   4755  HZ3 LYS A 303      60.388  95.306  85.234
ATOM   4756  C   LYS A 303      66.098  92.411  87.809
ATOM   4757  O   LYS A 303      65.756  91.291  87.434
ATOM   4758  N   LEU A 304      66.830  92.583  88.898
ATOM   4759  H   LEU A 304      67.067  93.522  89.171
ATOM   4760  CA  LEU A 304      66.825  91.564  89.941
ATOM   4761  HA  LEU A 304      66.940  90.570  89.506
ATOM   4762  CB  LEU A 304      68.031  91.859  90.860
ATOM   4763  HB1 LEU A 304      67.857  92.795  91.395
ATOM   4764  HB2 LEU A 304      68.900  92.009  90.218
ATOM   4765  CG  LEU A 304      68.406  90.763  91.876
ATOM   4766  HG  LEU A 304      68.563  89.833  91.332
ATOM   4767  CD1 LEU A 304      69.713  91.157  92.565
ATOM   4768 1HD1 LEU A 304      69.990  90.372  93.267
ATOM   4769 2HD1 LEU A 304      70.501  91.270  91.823
ATOM   4770 3HD1 LEU A 304      69.584  92.091  93.111
ATOM   4771  CD2 LEU A 304      67.374  90.538  92.980
ATOM   4772 1HD2 LEU A 304      67.755  89.812  93.699
ATOM   4773 2HD2 LEU A 304      67.155  91.477  93.489
ATOM   4774 3HD2 LEU A 304      66.463  90.137  92.559
ATOM   4775  C   LEU A 304      65.480  91.662  90.673
ATOM   4776  O   LEU A 304      65.206  92.659  91.336
ATOM   4777  N   LEU A 305      64.656  90.621  90.578
ATOM   4778  H   LEU A 305      64.880  89.880  89.928
ATOM   4779  CA  LEU A 305      63.592  90.370  91.553
ATOM   4780  HA  LEU A 305      63.926  90.778  92.510
ATOM   4781  CB  LEU A 305      62.268  91.090  91.205
ATOM   4782  HB1 LEU A 305      61.676  90.477  90.526
ATOM   4783  HB2 LEU A 305      62.510  92.025  90.698
ATOM   4784  CG  LEU A 305      61.405  91.447  92.432
ATOM   4785  HG  LEU A 305      61.981  92.090  93.098
ATOM   4786  CD1 LEU A 305      60.168  92.221  91.969
ATOM   4787 1HD1 LEU A 305      59.567  92.505  92.833
ATOM   4788 2HD1 LEU A 305      60.475  93.127  91.447
ATOM   4789 3HD1 LEU A 305      59.567  91.602  91.303
ATOM   4790  CD2 LEU A 305      60.925  90.228  93.223
ATOM   4791 1HD2 LEU A 305      60.233  90.541  94.005
ATOM   4792 2HD2 LEU A 305      60.424  89.524  92.557
ATOM   4793 3HD2 LEU A 305      61.769  89.736  93.701
ATOM   4794  C   LEU A 305      63.474  88.860  91.732
ATOM   4795  O   LEU A 305      62.643  88.192  91.126
ATOM   4796  N   GLU A 306      64.433  88.325  92.488
ATOM   4797  H   GLU A 306      65.070  88.959  92.946
ATOM   4798  CA  GLU A 306      64.692  86.896  92.687
ATOM   4799  HA  GLU A 306      64.615  86.398  91.720
ATOM   4800  CB  GLU A 306      66.142  86.690  93.185
ATOM   4801  HB1 GLU A 306      66.277  85.644  93.468
ATOM   4802  HB2 GLU A 306      66.324  87.316  94.060
ATOM   4803  CG  GLU A 306      67.171  87.020  92.087
ATOM   4804  HG1 GLU A 306      67.042  88.048  91.751
ATOM   4805  HG2 GLU A 306      66.970  86.376  91.227
ATOM   4806  CD  GLU A 306      68.621  86.796  92.544
ATOM   4807  OE1 GLU A 306      69.335  87.760  92.916
ATOM   4808  OE2 GLU A 306      69.074  85.632  92.479
ATOM   4809  C   GLU A 306      63.633  86.226  93.582
ATOM   4810  O   GLU A 306      63.904  85.766  94.689
ATOM   4811  N   GLY A 307      62.388  86.241  93.102
ATOM   4812  H   GLY A 307      62.266  86.714  92.212
ATOM   4813  CA  GLY A 307      61.178  86.043  93.898
ATOM   4814  HA1 GLY A 307      60.320  86.220  93.251
ATOM   4815  HA2 GLY A 307      61.161  86.805  94.678
ATOM   4816  C   GLY A 307      60.953  84.696  94.585
ATOM   4817  O   GLY A 307      60.020  84.555  95.368
ATOM   4818  N   THR A 308      61.811  83.717  94.335
ATOM   4819  H   THR A 308      62.598  83.955  93.743
ATOM   4820  CA  THR A 308      62.043  82.585  95.237
ATOM   4821  HA  THR A 308      61.757  82.862  96.252
ATOM   4822  CB  THR A 308      61.274  81.308  94.834
ATOM   4823  HB  THR A 308      61.625  80.486  95.458
ATOM   4824  CG2 THR A 308      59.765  81.417  95.018
ATOM   4825 1HG2 THR A 308      59.299  80.453  94.814
ATOM   4826 2HG2 THR A 308      59.540  81.705  96.046
ATOM   4827 3HG2 THR A 308      59.348  82.166  94.344
ATOM   4828  OG1 THR A 308      61.490  80.963  93.484
ATOM   4829  HG1 THR A 308      60.914  81.539  92.970
ATOM   4830  C   THR A 308      63.531  82.304  95.223
ATOM   4831  O   THR A 308      64.205  82.708  94.271
ATOM   4832  N   GLY A 309      63.997  81.596  96.260
ATOM   4833  H   GLY A 309      63.332  81.335  96.970
ATOM   4834  CA  GLY A 309      65.381  81.180  96.489
ATOM   4835  HA1 GLY A 309      65.397  80.122  96.752
ATOM   4836  HA2 GLY A 309      65.778  81.735  97.339
ATOM   4837  C   GLY A 309      66.304  81.372  95.312
ATOM   4838  O   GLY A 309      66.146  80.659  94.326
ATOM   4839  N   SER A 310      67.260  82.295  95.425
ATOM   4840  H   SER A 310      67.294  82.835  96.278
ATOM   4841  CA  SER A 310      68.410  82.458  94.529
ATOM   4842  HA  SER A 310      68.062  82.578  93.516
ATOM   4843  CB  SER A 310      69.147  83.746  94.931
ATOM   4844  HB1 SER A 310      68.453  84.587  94.903
ATOM   4845  HB2 SER A 310      69.953  83.944  94.227
ATOM   4846  OG  SER A 310      69.686  83.620  96.235
ATOM   4847  HG  SER A 310      70.208  82.802  96.224
ATOM   4848  C   SER A 310      69.352  81.229  94.613
ATOM   4849  O   SER A 310      70.561  81.339  94.851
ATOM   4850  N   GLU A 311      68.737  80.051  94.533
ATOM   4851  H   GLU A 311      67.781  80.092  94.208
ATOM   4852  CA  GLU A 311      69.119  78.769  95.103
ATOM   4853  HA  GLU A 311      68.230  78.141  95.166
ATOM   4854  CB  GLU A 311      70.090  78.100  94.089
ATOM   4855  HB1 GLU A 311      70.237  77.057  94.374
ATOM   4856  HB2 GLU A 311      71.054  78.600  94.173
ATOM   4857  CG  GLU A 311      69.694  78.130  92.600
ATOM   4858  HG1 GLU A 311      70.479  77.630  92.026
ATOM   4859  HG2 GLU A 311      69.653  79.162  92.242
ATOM   4860  CD  GLU A 311      68.366  77.419  92.332
ATOM   4861  OE1 GLU A 311      68.258  76.231  92.706
ATOM   4862  OE2 GLU A 311      67.471  78.047  91.715
ATOM   4863  C   GLU A 311      69.721  78.852  96.510
ATOM   4864  O   GLU A 311      69.455  79.770  97.286
ATOM   4865  N   ALA A 312      70.567  77.872  96.815
ATOM   4866  H   ALA A 312      70.654  77.121  96.151
ATOM   4867  CA  ALA A 312      71.722  78.085  97.660
ATOM   4868  HA  ALA A 312      71.785  79.139  97.931
ATOM   4869  CB  ALA A 312      71.553  77.282  98.958
ATOM   4870  HB1 ALA A 312      72.417  77.444  99.603
ATOM   4871  HB2 ALA A 312      70.654  77.615  99.478
ATOM   4872  HB3 ALA A 312      71.468  76.218  98.732
ATOM   4873  C   ALA A 312      72.981  77.704  96.879
ATOM   4874  O   ALA A 312      73.269  76.524  96.656
ATOM   4875  N   SER A 313      73.683  78.748  96.442
ATOM   4876  H   SER A 313      73.249  79.651  96.581
ATOM   4877  CA  SER A 313      74.935  78.772  95.678
ATOM   4878  HA  SER A 313      75.452  79.691  95.955
ATOM   4879  CB  SER A 313      75.893  77.608  95.996
ATOM   4880  HB1 SER A 313      75.899  77.417  97.071
ATOM   4881  HB2 SER A 313      76.904  77.887  95.700
ATOM   4882  OG  SER A 313      75.536  76.426  95.296
ATOM   4883  HG  SER A 313      74.664  76.180  95.675
ATOM   4884  C   SER A 313      74.680  78.864  94.166
ATOM   4885  O   SER A 313      73.573  78.676  93.673
ATOM   4886  N   SER A 314      75.756  79.048  93.418
ATOM   4887  H   SER A 314      76.622  79.288  93.860
ATOM   4888  CA  SER A 314      75.825  78.753  91.992
ATOM   4889  HA  SER A 314      76.860  78.900  91.681
ATOM   4890  CB  SER A 314      75.587  77.232  91.734
ATOM   4891  HB1 SER A 314      75.820  77.016  90.695
ATOM   4892  HB2 SER A 314      74.538  77.009  91.911
ATOM   4893  OG  SER A 314      76.412  76.450  92.591
ATOM   4894  HG  SER A 314      76.000  76.468  93.480
ATOM   4895  C   SER A 314      75.031  79.663  91.010
ATOM   4896  O   SER A 314      75.274  79.656  89.833
ATOM   4897  N   THR A 315      74.204  80.549  91.571
ATOM   4898  H   THR A 315      73.847  80.405  92.518
ATOM   4899  CA  THR A 315      74.308  82.015  91.390
ATOM   4900  HA  THR A 315      73.887  82.315  90.447
ATOM   4901  CB  THR A 315      73.454  82.677  92.498
ATOM   4902  HB  THR A 315      73.670  83.736  92.581
ATOM   4903  CG2 THR A 315      71.975  82.490  92.187
ATOM   4904 1HG2 THR A 315      71.743  82.921  91.220
ATOM   4905 2HG2 THR A 315      71.697  81.438  92.188
ATOM   4906 3HG2 THR A 315      71.380  82.998  92.936
ATOM   4907  OG1 THR A 315      73.666  82.042  93.745
ATOM   4908  HG1 THR A 315      72.805  82.035  94.180
ATOM   4909  C   THR A 315      75.800  82.412  91.451
ATOM   4910  O   THR A 315      76.461  82.298  92.470
ATOM   4911  N   ARG A 316      76.345  82.725  90.261
ATOM   4912  H   ARG A 316      75.715  82.608  89.484
ATOM   4913  CA  ARG A 316      77.551  83.534  89.937
ATOM   4914  HA  ARG A 316      78.031  83.062  89.105
ATOM   4915  CB  ARG A 316      77.015  84.940  89.497
ATOM   4916  HB1 ARG A 316      77.064  85.615  90.347
ATOM   4917  HB2 ARG A 316      75.956  84.850  89.283
ATOM   4918  CG  ARG A 316      77.596  85.712  88.305
ATOM   4919  HG1 ARG A 316      77.060  86.659  88.260
ATOM   4920  HG2 ARG A 316      77.379  85.225  87.361
ATOM   4921  CD  ARG A 316      79.083  86.058  88.373
ATOM   4922  HD1 ARG A 316      79.306  86.493  89.350
ATOM   4923  HD2 ARG A 316      79.278  86.809  87.609
ATOM   4924  NE  ARG A 316      79.965  84.914  88.109
ATOM   4925  HE  ARG A 316      79.631  83.979  88.271
ATOM   4926  CZ  ARG A 316      81.249  85.013  87.867
ATOM   4927  NH1 ARG A 316      81.940  83.922  87.718
ATOM   4928 1HH1 ARG A 316      81.469  83.039  87.889
ATOM   4929 2HH1 ARG A 316      82.924  83.978  87.529
ATOM   4930  NH2 ARG A 316      81.845  86.168  87.770
ATOM   4931 1HH2 ARG A 316      81.355  87.029  87.946
ATOM   4932 2HH2 ARG A 316      82.852  86.252  87.682
ATOM   4933  C   ARG A 316      78.671  83.672  90.979
ATOM   4934  O   ARG A 316      79.169  84.771  91.219
ATOM   4935  N   ARG A 317      79.062  82.536  91.568
ATOM   4936  H   ARG A 317      78.494  81.736  91.347
ATOM   4937  CA  ARG A 317      80.011  82.375  92.689
ATOM   4938  HA  ARG A 317      79.525  81.674  93.367
ATOM   4939  CB  ARG A 317      81.322  81.688  92.231
ATOM   4940  HB1 ARG A 317      81.919  82.383  91.638
ATOM   4941  HB2 ARG A 317      81.063  80.835  91.602
ATOM   4942  CG  ARG A 317      82.153  81.178  93.435
ATOM   4943  HG1 ARG A 317      81.468  80.814  94.203
ATOM   4944  HG2 ARG A 317      82.705  82.011  93.864
ATOM   4945  CD  ARG A 317      83.142  80.034  93.146
ATOM   4946  HD1 ARG A 317      82.582  79.166  92.795
ATOM   4947  HD2 ARG A 317      83.625  79.769  94.089
ATOM   4948  NE  ARG A 317      84.171  80.380  92.149
ATOM   4949  HE  ARG A 317      84.001  81.180  91.565
ATOM   4950  CZ  ARG A 317      85.320  79.756  91.932
ATOM   4951  NH1 ARG A 317      86.093  80.135  90.967
ATOM   4952 1HH1 ARG A 317      86.049  81.115  90.705
ATOM   4953 2HH1 ARG A 317      87.051  79.796  90.974
ATOM   4954  NH2 ARG A 317      85.764  78.770  92.657
ATOM   4955 1HH2 ARG A 317      85.293  78.534  93.508
ATOM   4956 2HH2 ARG A 317      86.712  78.461  92.495
ATOM   4957  C   ARG A 317      80.191  83.623  93.562
ATOM   4958  O   ARG A 317      81.309  84.067  93.798
ATOM   4959  N   GLY A 318      79.062  84.179  94.002
ATOM   4960  H   GLY A 318      78.183  83.773  93.710
ATOM   4961  CA  GLY A 318      79.010  85.390  94.808
ATOM   4962  HA1 GLY A 318      79.920  85.972  94.657
ATOM   4963  HA2 GLY A 318      78.953  85.119  95.862
ATOM   4964  C   GLY A 318      77.836  86.280  94.474
ATOM   4965  O   GLY A 318      77.000  86.615  95.321
ATOM   4966  N   GLY A 319      77.726  86.604  93.196
ATOM   4967  H   GLY A 319      78.373  86.212  92.522
ATOM   4968  CA  GLY A 319      76.554  87.308  92.728
ATOM   4969  HA1 GLY A 319      76.799  87.753  91.791
ATOM   4970  HA2 GLY A 319      76.247  88.073  93.441
ATOM   4971  C   GLY A 319      75.404  86.355  92.425
ATOM   4972  O   GLY A 319      75.603  85.153  92.282
ATOM   4973  N   SER A 320      74.235  86.921  92.150
ATOM   4974  H   SER A 320      74.146  87.900  92.349
ATOM   4975  CA  SER A 320      73.396  86.424  91.064
ATOM   4976  HA  SER A 320      73.518  85.343  91.018
ATOM   4977  CB  SER A 320      71.910  86.648  91.337
ATOM   4978  HB1 SER A 320      71.312  86.486  90.440
ATOM   4979  HB2 SER A 320      71.725  87.650  91.718
ATOM   4980  OG  SER A 320      71.569  85.665  92.281
ATOM   4981  HG  SER A 320      70.573  85.671  92.381
ATOM   4982  C   SER A 320      73.886  86.910  89.718
ATOM   4983  O   SER A 320      74.959  87.489  89.588
ATOM   4984  N   LEU A 321      73.165  86.543  88.677
ATOM   4985  H   LEU A 321      72.264  86.119  88.838
ATOM   4986  CA  LEU A 321      73.722  86.409  87.354
ATOM   4987  HA  LEU A 321      74.675  86.941  87.290
ATOM   4988  CB  LEU A 321      73.983  84.916  87.030
ATOM   4989  HB1 LEU A 321      75.051  84.819  86.841
ATOM   4990  HB2 LEU A 321      73.477  84.694  86.097
ATOM   4991  CG  LEU A 321      73.564  83.814  88.032
ATOM   4992  HG  LEU A 321      74.027  83.982  88.997
ATOM   4993  CD1 LEU A 321      72.050  83.715  88.241
ATOM   4994 1HD1 LEU A 321      71.513  84.162  87.407
ATOM   4995 2HD1 LEU A 321      71.727  82.683  88.376
ATOM   4996 3HD1 LEU A 321      71.759  84.251  89.145
ATOM   4997  CD2 LEU A 321      74.095  82.485  87.487
ATOM   4998 1HD2 LEU A 321      73.768  81.659  88.121
ATOM   4999 2HD2 LEU A 321      73.743  82.348  86.470
ATOM   5000 3HD2 LEU A 321      75.181  82.507  87.495
ATOM   5001  C   LEU A 321      72.755  87.072  86.408
ATOM   5002  O   LEU A 321      71.629  86.608  86.234
ATOM   5003  N   GLY A 322      73.198  88.181  85.843
ATOM   5004  H   GLY A 322      74.062  88.569  86.197
ATOM   5005  CA  GLY A 322      72.359  89.002  84.998
ATOM   5006  HA1 GLY A 322      71.684  89.571  85.639
ATOM   5007  HA2 GLY A 322      71.758  88.358  84.384
ATOM   5008  C   GLY A 322      73.121  89.998  84.141
ATOM   5009  O   GLY A 322      72.581  91.054  83.821
ATOM   5010  N   GLN A 323      74.384  89.680  83.837
ATOM   5011  H   GLN A 323      74.692  88.759  84.099
ATOM   5012  CA  GLN A 323      75.434  90.652  83.571
ATOM   5013  HA  GLN A 323      76.383  90.117  83.583
ATOM   5014  CB  GLN A 323      75.278  91.263  82.158
ATOM   5015  HB1 GLN A 323      74.455  91.980  82.165
ATOM   5016  HB2 GLN A 323      74.998  90.480  81.454
ATOM   5017  CG  GLN A 323      76.546  91.977  81.639
ATOM   5018  HG1 GLN A 323      77.086  92.428  82.472
ATOM   5019  HG2 GLN A 323      76.238  92.787  80.977
ATOM   5020  CD  GLN A 323      77.490  91.079  80.835
ATOM   5021  OE1 GLN A 323      77.078  90.280  80.001
ATOM   5022  NE2 GLN A 323      78.794  91.207  80.988
ATOM   5023 1HE2 GLN A 323      79.185  91.901  81.606
ATOM   5024 2HE2 GLN A 323      79.382  90.664  80.379
ATOM   5025  C   GLN A 323      75.469  91.636  84.749
ATOM   5026  O   GLN A 323      75.696  91.199  85.881
ATOM   5027  N   THR A 324      75.233  92.922  84.517
ATOM   5028  H   THR A 324      75.006  93.227  83.580
ATOM   5029  CA  THR A 324      75.600  93.987  85.449
ATOM   5030  HA  THR A 324      76.688  93.984  85.533
ATOM   5031  CB  THR A 324      75.190  95.359  84.881
ATOM   5032  HB  THR A 324      74.126  95.521  85.059
ATOM   5033  CG2 THR A 324      75.985  96.516  85.483
ATOM   5034 1HG2 THR A 324      75.661  97.460  85.044
ATOM   5035 2HG2 THR A 324      75.820  96.564  86.560
ATOM   5036 3HG2 THR A 324      77.050  96.377  85.295
ATOM   5037  OG1 THR A 324      75.419  95.395  83.487
ATOM   5038  HG1 THR A 324      75.325  96.314  83.213
ATOM   5039  C   THR A 324      75.068  93.843  86.867
ATOM   5040  O   THR A 324      75.772  94.100  87.841
ATOM   5041  N   ALA A 325      73.849  93.340  87.011
ATOM   5042  H   ALA A 325      73.313  93.108  86.189
ATOM   5043  CA  ALA A 325      73.395  92.860  88.302
ATOM   5044  HA  ALA A 325      73.566  93.635  89.052
ATOM   5045  CB  ALA A 325      71.883  92.611  88.216
ATOM   5046  HB1 ALA A 325      71.516  92.249  89.177
ATOM   5047  HB2 ALA A 325      71.366  93.539  87.966
ATOM   5048  HB3 ALA A 325      71.667  91.862  87.452
ATOM   5049  C   ALA A 325      74.148  91.592  88.709
ATOM   5050  O   ALA A 325      73.942  90.499  88.174
ATOM   5051  N   ARG A 326      75.007  91.771  89.709
ATOM   5052  H   ARG A 326      75.235  92.730  89.934
ATOM   5053  CA  ARG A 326      75.657  90.720  90.489
ATOM   5054  HA  ARG A 326      76.295  91.239  91.205
ATOM   5055  CB  ARG A 326      74.615  89.987  91.352
ATOM   5056  HB1 ARG A 326      75.158  89.239  91.897
ATOM   5057  HB2 ARG A 326      73.872  89.514  90.711
ATOM   5058  CG  ARG A 326      73.887  90.851  92.401
ATOM   5059  HG1 ARG A 326      73.346  91.647  91.888
ATOM   5060  HG2 ARG A 326      74.620  91.311  93.065
ATOM   5061  CD  ARG A 326      72.867  90.058  93.249
ATOM   5062  HD1 ARG A 326      72.162  89.570  92.576
ATOM   5063  HD2 ARG A 326      72.309  90.768  93.863
ATOM   5064  NE  ARG A 326      73.488  89.059  94.146
ATOM   5065  HE  ARG A 326      74.431  89.238  94.444
ATOM   5066  CZ  ARG A 326      72.900  88.000  94.694
ATOM   5067  NH1 ARG A 326      73.603  87.186  95.435
ATOM   5068 1HH1 ARG A 326      74.599  87.291  95.556
ATOM   5069 2HH1 ARG A 326      73.153  86.367  95.804
ATOM   5070  NH2 ARG A 326      71.640  87.691  94.525
ATOM   5071 1HH2 ARG A 326      71.020  88.155  93.858
ATOM   5072 2HH2 ARG A 326      71.258  86.831  94.875
ATOM   5073  C   ARG A 326      76.680  89.869  89.741
ATOM   5074  O   ARG A 326      77.501  89.253  90.409
ATOM   5075  N   SER A 327      76.827  89.965  88.417
ATOM   5076  H   SER A 327      76.176  90.540  87.898
ATOM   5077  CA  SER A 327      78.038  89.448  87.749
ATOM   5078  HA  SER A 327      78.292  88.516  88.234
ATOM   5079  CB  SER A 327      77.814  89.127  86.255
ATOM   5080  HB1 SER A 327      78.545  88.384  85.937
ATOM   5081  HB2 SER A 327      77.964  90.026  85.657
ATOM   5082  OG  SER A 327      76.499  88.652  85.997
ATOM   5083  HG  SER A 327      75.957  89.441  86.187
ATOM   5084  C   SER A 327      79.227  90.374  87.972
ATOM   5085  O   SER A 327      79.719  90.999  87.034
ATOM   5086  N   GLY A 328      79.665  90.427  89.234
ATOM   5087  H   GLY A 328      79.110  89.939  89.925
ATOM   5088  CA  GLY A 328      80.994  90.823  89.650
ATOM   5089  HA1 GLY A 328      81.263  90.294  90.564
ATOM   5090  HA2 GLY A 328      80.999  91.889  89.866
ATOM   5091  C   GLY A 328      82.009  90.450  88.578
ATOM   5092  O   GLY A 328      82.063  89.269  88.190
ATOM   5093  N   PRO A 329      82.775  91.435  88.079
ATOM   5094  CD  PRO A 329      82.592  92.870  88.241
ATOM   5095  HD1 PRO A 329      82.870  93.161  89.254
ATOM   5096  HD2 PRO A 329      81.563  93.165  88.027
ATOM   5097  CG  PRO A 329      83.545  93.516  87.239
ATOM   5098  HG1 PRO A 329      83.873  94.502  87.569
ATOM   5099  HG2 PRO A 329      83.064  93.573  86.260
ATOM   5100  CB  PRO A 329      84.697  92.517  87.189
ATOM   5101  HB1 PRO A 329      85.370  92.705  88.028
ATOM   5102  HB2 PRO A 329      85.240  92.572  86.244
ATOM   5103  CA  PRO A 329      84.000  91.163  87.366
ATOM   5104  HA  PRO A 329      83.746  90.754  86.388
ATOM   5105  C   PRO A 329      84.878  90.172  88.129
ATOM   5106  O   PRO A 329      84.793  90.055  89.351
ATOM   5107  N   ALA A 330      85.728  89.451  87.404
ATOM   5108  H   ALA A 330      85.773  89.617  86.413
ATOM   5109  CA  ALA A 330      86.329  88.223  87.909
ATOM   5110  HA  ALA A 330      86.809  87.747  87.052
ATOM   5111  CB  ALA A 330      87.483  88.535  88.885
ATOM   5112  HB1 ALA A 330      87.984  87.610  89.174
ATOM   5113  HB2 ALA A 330      88.212  89.182  88.395
ATOM   5114  HB3 ALA A 330      87.115  89.035  89.781
ATOM   5115  C   ALA A 330      85.288  87.190  88.369
ATOM   5116  O   ALA A 330      84.500  86.707  87.550
ATOM   5117  N   ALA A 331      85.317  86.847  89.656
ATOM   5118  H   ALA A 331      85.992  87.353  90.221
ATOM   5119  CA  ALA A 331      84.620  85.795  90.400
ATOM   5120  HA  ALA A 331      83.589  86.084  90.604
ATOM   5121  CB  ALA A 331      84.684  84.458  89.630
ATOM   5122  HB1 ALA A 331      84.118  83.696  90.163
ATOM   5123  HB2 ALA A 331      84.277  84.559  88.634
ATOM   5124  HB3 ALA A 331      85.725  84.143  89.539
ATOM   5125  C   ALA A 331      85.404  85.633  91.728
ATOM   5126  O   ALA A 331      86.365  86.364  91.961
ATOM   5127  N   LEU A 332      85.116  84.609  92.535
ATOM   5128  H   LEU A 332      84.273  84.090  92.380
ATOM   5129  CA  LEU A 332      86.146  84.033  93.417
ATOM   5130  HA  LEU A 332      86.761  84.827  93.847
ATOM   5131  CB  LEU A 332      85.473  83.272  94.584
ATOM   5132  HB1 LEU A 332      86.260  82.847  95.209
ATOM   5133  HB2 LEU A 332      84.909  82.441  94.166
ATOM   5134  CG  LEU A 332      84.554  84.100  95.493
ATOM   5135  HG  LEU A 332      83.696  84.450  94.922
ATOM   5136  CD1 LEU A 332      84.045  83.209  96.628
ATOM   5137 1HD1 LEU A 332      83.348  83.769  97.251
ATOM   5138 2HD1 LEU A 332      83.531  82.339  96.227
ATOM   5139 3HD1 LEU A 332      84.884  82.886  97.248
ATOM   5140  CD2 LEU A 332      85.251  85.316  96.103
ATOM   5141 1HD2 LEU A 332      84.596  85.798  96.828
ATOM   5142 2HD2 LEU A 332      86.172  85.000  96.598
ATOM   5143 3HD2 LEU A 332      85.491  86.037  95.323
ATOM   5144  C   LEU A 332      87.103  83.087  92.677
ATOM   5145  O   LEU A 332      86.799  82.651  91.561
ATOM   5146  N   GLU A 333      88.194  82.720  93.341
ATOM   5147  H   GLU A 333      88.284  83.083  94.294
ATOM   5148  CA  GLU A 333      89.299  81.881  92.852
ATOM   5149  HA  GLU A 333      89.426  82.088  91.839
ATOM   5150  CB  GLU A 333      90.644  82.235  93.555
ATOM   5151  HB1 GLU A 333      91.291  82.621  92.768
ATOM   5152  HB2 GLU A 333      91.103  81.312  93.889
ATOM   5153  CG  GLU A 333      90.649  83.277  94.677
ATOM   5154  HG1 GLU A 333      90.208  84.218  94.335
ATOM   5155  HG2 GLU A 333      91.677  83.486  94.983
ATOM   5156  CD  GLU A 333      89.883  82.788  95.933
ATOM   5157  OE1 GLU A 333      88.691  83.139  96.031
ATOM   5158  OE2 GLU A 333      90.473  81.988  96.671
ATOM   5159  C   GLU A 333      88.962  80.304  92.981
ATOM   5160  O   GLU A 333      88.716  79.806  91.861
ATOM   5161  N   PRO A 334      88.861  79.462  94.060
ATOM   5162  CD  PRO A 334      88.724  78.002  93.829
ATOM   5163  HD1 PRO A 334      89.722  77.550  93.834
ATOM   5164  HD2 PRO A 334      88.245  77.757  92.879
ATOM   5165  CG  PRO A 334      87.882  77.400  94.960
ATOM   5166  HG1 PRO A 334      88.481  76.707  95.541
ATOM   5167  HG2 PRO A 334      86.992  76.909  94.582
ATOM   5168  CB  PRO A 334      87.498  78.605  95.825
ATOM   5169  HB1 PRO A 334      87.383  78.338  96.882
ATOM   5170  HB2 PRO A 334      86.593  79.083  95.435
ATOM   5171  CA  PRO A 334      88.698  79.520  95.584
ATOM   5172  HA  PRO A 334      88.419  80.555  95.867
ATOM   5173  C   PRO A 334      89.943  79.044  96.359
ATOM   5174  O   PRO A 334      89.844  78.439  97.422
ATOM   5175  N   GLY A 335      91.119  79.175  95.748
ATOM   5176  H   GLY A 335      91.170  79.709  94.897
ATOM   5177  CA  GLY A 335      92.415  78.806  96.312
ATOM   5178  HA1 GLY A 335      92.484  77.727  96.438
ATOM   5179  HA2 GLY A 335      92.528  79.301  97.276
ATOM   5180  C   GLY A 335      93.539  79.275  95.355
ATOM   5181  O   GLY A 335      93.262  79.496  94.183
ATOM   5182  N   PRO A 336      94.773  79.429  95.851
ATOM   5183  CD  PRO A 336      95.208  79.047  97.189
ATOM   5184  HD1 PRO A 336      95.065  77.978  97.347
ATOM   5185  HD2 PRO A 336      94.628  79.607  97.923
ATOM   5186  CG  PRO A 336      96.676  79.427  97.287
ATOM   5187  HG1 PRO A 336      97.306  78.629  96.895
ATOM   5188  HG2 PRO A 336      96.972  79.665  98.308
ATOM   5189  CB  PRO A 336      96.745  80.648  96.377
ATOM   5190  HB1 PRO A 336      97.763  80.876  96.058
ATOM   5191  HB2 PRO A 336      96.322  81.511  96.896
ATOM   5192  CA  PRO A 336      95.819  80.256  95.212
ATOM   5193  HA  PRO A 336      95.344  81.164  94.836
ATOM   5194  C   PRO A 336      96.562  79.600  94.032
ATOM   5195  O   PRO A 336      97.782  79.548  93.974
ATOM   5196  N   SER A 337      95.796  79.036  93.102
ATOM   5197  H   SER A 337      94.795  79.106  93.244
ATOM   5198  CA  SER A 337      96.187  78.509  91.788
ATOM   5199  HA  SER A 337      96.732  79.265  91.220
ATOM   5200  CB  SER A 337      97.023  77.228  91.897
ATOM   5201  HB1 SER A 337      97.080  76.745  90.921
ATOM   5202  HB2 SER A 337      96.560  76.539  92.604
ATOM   5203  OG  SER A 337      98.338  77.526  92.322
ATOM   5204  HG  SER A 337      98.279  78.266  92.957
ATOM   5205  C   SER A 337      94.862  78.222  91.086
ATOM   5206  O   SER A 337      94.364  77.097  91.147
ATOM   5207  N   GLU A 338      94.192  79.284  90.627
ATOM   5208  H   GLU A 338      94.694  80.172  90.528
ATOM   5209  CA  GLU A 338      92.728  79.329  90.525
ATOM   5210  HA  GLU A 338      92.343  79.333  91.545
ATOM   5211  CB  GLU A 338      92.214  80.619  89.859
ATOM   5212  HB1 GLU A 338      91.128  80.625  89.962
ATOM   5213  HB2 GLU A 338      92.442  80.608  88.792
ATOM   5214  CG  GLU A 338      92.750  81.915  90.478
ATOM   5215  HG1 GLU A 338      92.987  81.751  91.532
ATOM   5216  HG2 GLU A 338      91.966  82.674  90.420
ATOM   5217  CD  GLU A 338      93.983  82.404  89.721
ATOM   5218  OE1 GLU A 338      95.086  81.897  90.027
ATOM   5219  OE2 GLU A 338      93.793  83.248  88.812
ATOM   5220  C   GLU A 338      92.129  78.120  89.798
ATOM   5221  O   GLU A 338      92.288  77.937  88.591
ATOM   5222  N   SER A 339      91.394  77.287  90.541
ATOM   5223  H   SER A 339      91.348  77.456  91.536
ATOM   5224  CA  SER A 339      90.878  75.993  90.075
ATOM   5225  HA  SER A 339      91.730  75.391  89.758
ATOM   5226  CB  SER A 339      90.173  75.274  91.230
ATOM   5227  HB1 SER A 339      90.094  74.210  91.001
ATOM   5228  HB2 SER A 339      89.168  75.681  91.346
ATOM   5229  OG  SER A 339      90.863  75.453  92.453
ATOM   5230  HG  SER A 339      91.785  75.196  92.329
ATOM   5231  C   SER A 339      89.902  76.055  88.893
ATOM   5232  O   SER A 339      89.505  75.026  88.341
ATOM   5233  N   LEU A 340      89.496  77.267  88.520
ATOM   5234  H   LEU A 340      89.966  78.047  88.966
ATOM   5235  CA  LEU A 340      88.747  77.572  87.317
ATOM   5236  HA  LEU A 340      88.862  76.759  86.600
ATOM   5237  CB  LEU A 340      87.255  77.766  87.662
ATOM   5238  HB1 LEU A 340      86.751  78.199  86.796
ATOM   5239  HB2 LEU A 340      87.186  78.493  88.474
ATOM   5240  CG  LEU A 340      86.497  76.487  88.072
ATOM   5241  HG  LEU A 340      87.012  75.999  88.898
ATOM   5242  CD1 LEU A 340      85.092  76.862  88.554
ATOM   5243 1HD1 LEU A 340      84.562  75.958  88.857
ATOM   5244 2HD1 LEU A 340      85.168  77.529  89.412
ATOM   5245 3HD1 LEU A 340      84.535  77.352  87.755
ATOM   5246  CD2 LEU A 340      86.350  75.500  86.907
ATOM   5247 1HD2 LEU A 340      85.759  74.643  87.232
ATOM   5248 2HD2 LEU A 340      85.858  75.983  86.063
ATOM   5249 3HD2 LEU A 340      87.333  75.135  86.609
ATOM   5250  C   LEU A 340      89.323  78.839  86.700
ATOM   5251  O   LEU A 340      89.557  79.823  87.403
ATOM   5252  N   THR A 341      89.492  78.830  85.375
ATOM   5253  H   THR A 341      89.302  77.977  84.876
ATOM   5254  CA  THR A 341      89.825  80.029  84.598
ATOM   5255  HA  THR A 341      90.647  80.535  85.110
ATOM   5256  CB  THR A 341      90.328  79.712  83.176
ATOM   5257  HB  THR A 341      90.343  80.633  82.592
ATOM   5258  CG2 THR A 341      91.744  79.139  83.206
ATOM   5259 1HG2 THR A 341      92.082  78.919  82.193
ATOM   5260 2HG2 THR A 341      92.426  79.869  83.644
ATOM   5261 3HG2 THR A 341      91.780  78.231  83.808
ATOM   5262  OG1 THR A 341      89.532  78.749  82.504
ATOM   5263  HG1 THR A 341      90.052  77.936  82.544
ATOM   5264  C   THR A 341      88.645  81.008  84.600
ATOM   5265  O   THR A 341      87.836  81.049  83.663
ATOM   5266  N   ALA A 342      88.532  81.747  85.704
ATOM   5267  H   ALA A 342      89.153  81.492  86.467
ATOM   5268  CA  ALA A 342      87.463  82.687  86.016
ATOM   5269  HA  ALA A 342      86.871  82.862  85.117
ATOM   5270  CB  ALA A 342      86.554  82.044  87.072
ATOM   5271  HB1 ALA A 342      85.719  82.711  87.285
ATOM   5272  HB2 ALA A 342      86.170  81.092  86.703
ATOM   5273  HB3 ALA A 342      87.118  81.873  87.992
ATOM   5274  C   ALA A 342      87.974  84.066  86.477
ATOM   5275  O   ALA A 342      87.255  85.052  86.324
ATOM   5276  N   SER A 343      89.213  84.143  86.976
ATOM   5277  H   SER A 343      89.746  83.296  87.108
ATOM   5278  CA  SER A 343      89.943  85.386  87.275
ATOM   5279  HA  SER A 343      89.344  86.014  87.934
ATOM   5280  CB  SER A 343      91.245  85.018  88.005
ATOM   5281  HB1 SER A 343      91.001  84.553  88.962
ATOM   5282  HB2 SER A 343      91.832  85.918  88.195
ATOM   5283  OG  SER A 343      92.006  84.106  87.225
ATOM   5284  HG  SER A 343      92.758  83.790  87.812
ATOM   5285  C   SER A 343      90.331  86.223  86.051
ATOM   5286  O   SER A 343      90.490  87.438  86.128
ATOM   5287  N   SER A 344      90.473  85.552  84.913
ATOM   5288  H   SER A 344      90.212  84.583  84.945
ATOM   5289  CA  SER A 344      91.299  85.952  83.775
ATOM   5290  HA  SER A 344      91.665  86.972  83.908
ATOM   5291  CB  SER A 344      92.498  84.985  83.758
ATOM   5292  HB1 SER A 344      93.080  85.102  82.848
ATOM   5293  HB2 SER A 344      92.145  83.953  83.801
ATOM   5294  OG  SER A 344      93.362  85.233  84.845
ATOM   5295  HG  SER A 344      92.991  84.864  85.667
ATOM   5296  C   SER A 344      90.461  85.880  82.484
ATOM   5297  O   SER A 344      89.373  85.301  82.488
ATOM   5298  N   PRO A 345      90.917  86.491  81.377
ATOM   5299  CD  PRO A 345      92.325  86.677  81.033
ATOM   5300  HD1 PRO A 345      92.760  85.713  80.764
ATOM   5301  HD2 PRO A 345      92.883  87.125  81.857
ATOM   5302  CG  PRO A 345      92.379  87.603  79.816
ATOM   5303  HG1 PRO A 345      93.094  87.251  79.072
ATOM   5304  HG2 PRO A 345      92.630  88.615  80.138
ATOM   5305  CB  PRO A 345      90.951  87.574  79.282
ATOM   5306  HB1 PRO A 345      90.807  86.697  78.649
ATOM   5307  HB2 PRO A 345      90.705  88.491  78.743
ATOM   5308  CA  PRO A 345      90.143  87.427  80.570
ATOM   5309  HA  PRO A 345      90.239  88.376  81.102
ATOM   5310  C   PRO A 345      88.649  87.275  80.291
ATOM   5311  O   PRO A 345      88.080  86.205  80.080
ATOM   5312  N   LEU A 346      88.050  88.458  80.120
ATOM   5313  H   LEU A 346      88.625  89.271  80.291
ATOM   5314  CA  LEU A 346      86.694  88.729  79.634
ATOM   5315  HA  LEU A 346      85.999  88.121  80.213
ATOM   5316  CB  LEU A 346      86.353  90.219  79.876
ATOM   5317  HB1 LEU A 346      85.303  90.370  79.618
ATOM   5318  HB2 LEU A 346      86.947  90.826  79.190
ATOM   5319  CG  LEU A 346      86.578  90.759  81.301
ATOM   5320  HG  LEU A 346      87.645  90.751  81.522
ATOM   5321  CD1 LEU A 346      86.077  92.200  81.387
ATOM   5322 1HD1 LEU A 346      86.283  92.608  82.377
ATOM   5323 2HD1 LEU A 346      86.592  92.813  80.647
ATOM   5324 3HD1 LEU A 346      85.004  92.240  81.198
ATOM   5325  CD2 LEU A 346      85.849  89.942  82.369
ATOM   5326 1HD2 LEU A 346      86.042  90.383  83.347
ATOM   5327 2HD2 LEU A 346      84.780  89.958  82.176
ATOM   5328 3HD2 LEU A 346      86.218  88.918  82.381
ATOM   5329  C   LEU A 346      86.503  88.345  78.153
ATOM   5330  O   LEU A 346      85.865  89.069  77.393
ATOM   5331  N   LYS A 347      87.018  87.185  77.725
ATOM   5332  H   LYS A 347      87.500  86.633  78.428
ATOM   5333  CA  LYS A 347      86.864  86.591  76.384
ATOM   5334  HA  LYS A 347      87.115  87.360  75.650
ATOM   5335  CB  LYS A 347      87.868  85.430  76.217
ATOM   5336  HB1 LYS A 347      87.535  84.758  75.424
ATOM   5337  HB2 LYS A 347      87.927  84.855  77.144
ATOM   5338  CG  LYS A 347      89.262  85.941  75.818
ATOM   5339  HG1 LYS A 347      89.625  86.649  76.565
ATOM   5340  HG2 LYS A 347      89.180  86.456  74.860
ATOM   5341  CD  LYS A 347      90.259  84.778  75.691
ATOM   5342  HD1 LYS A 347      89.834  83.997  75.056
ATOM   5343  HD2 LYS A 347      90.424  84.352  76.681
ATOM   5344  CE  LYS A 347      91.617  85.202  75.109
ATOM   5345  HE1 LYS A 347      92.303  84.357  75.216
ATOM   5346  HE2 LYS A 347      92.019  86.040  75.687
ATOM   5347  NZ  LYS A 347      91.515  85.559  73.672
ATOM   5348  HZ1 LYS A 347      92.414  85.618  73.219
ATOM   5349  HZ2 LYS A 347      90.960  84.855  73.171
ATOM   5350  HZ3 LYS A 347      91.002  86.414  73.526
ATOM   5351  C   LYS A 347      85.418  86.179  76.018
ATOM   5352  O   LYS A 347      85.154  85.345  75.148
ATOM   5353  N   LEU A 348      84.444  86.806  76.661
ATOM   5354  H   LEU A 348      84.729  87.570  77.259
ATOM   5355  CA  LEU A 348      83.027  86.703  76.353
ATOM   5356  HA  LEU A 348      82.708  85.669  76.491
ATOM   5357  CB  LEU A 348      82.298  87.603  77.379
ATOM   5358  HB1 LEU A 348      82.742  88.600  77.321
ATOM   5359  HB2 LEU A 348      82.490  87.216  78.381
ATOM   5360  CG  LEU A 348      80.774  87.775  77.200
ATOM   5361  HG  LEU A 348      80.559  88.188  76.215
ATOM   5362  CD1 LEU A 348      80.009  86.462  77.366
ATOM   5363 1HD1 LEU A 348      78.943  86.645  77.243
ATOM   5364 2HD1 LEU A 348      80.316  85.753  76.599
ATOM   5365 3HD1 LEU A 348      80.189  86.046  78.354
ATOM   5366  CD2 LEU A 348      80.265  88.771  78.245
ATOM   5367 1HD2 LEU A 348      79.190  88.892  78.144
ATOM   5368 2HD2 LEU A 348      80.487  88.412  79.247
ATOM   5369 3HD2 LEU A 348      80.749  89.737  78.092
ATOM   5370  C   LEU A 348      82.660  87.103  74.935
ATOM   5371  O   LEU A 348      81.733  86.526  74.398
ATOM   5372  N   ASN A 349      83.383  88.016  74.292
ATOM   5373  H   ASN A 349      84.088  88.540  74.790
ATOM   5374  CA  ASN A 349      83.143  88.317  72.879
ATOM   5375  HA  ASN A 349      82.088  88.153  72.677
ATOM   5376  CB  ASN A 349      83.417  89.809  72.646
ATOM   5377  HB1 ASN A 349      83.372  90.023  71.578
ATOM   5378  HB2 ASN A 349      84.407  90.081  73.013
ATOM   5379  CG  ASN A 349      82.369  90.651  73.353
ATOM   5380  OD1 ASN A 349      82.554  91.132  74.458
ATOM   5381  ND2 ASN A 349      81.202  90.787  72.771
ATOM   5382 1HD2 ASN A 349      81.010  90.285  71.907
ATOM   5383 2HD2 ASN A 349      80.527  91.372  73.221
ATOM   5384  C   ASN A 349      83.907  87.385  71.922
ATOM   5385  O   ASN A 349      83.664  87.388  70.723
ATOM   5386  N   GLU A 350      84.746  86.496  72.452
ATOM   5387  H   GLU A 350      84.907  86.524  73.447
ATOM   5388  CA  GLU A 350      85.155  85.260  71.774
ATOM   5389  HA  GLU A 350      85.242  85.453  70.703
ATOM   5390  CB  GLU A 350      86.531  84.831  72.323
ATOM   5391  HB1 GLU A 350      86.396  84.006  73.025
ATOM   5392  HB2 GLU A 350      86.993  85.656  72.870
ATOM   5393  CG  GLU A 350      87.500  84.404  71.219
ATOM   5394  HG1 GLU A 350      87.853  85.288  70.685
ATOM   5395  HG2 GLU A 350      86.977  83.765  70.506
ATOM   5396  CD  GLU A 350      88.681  83.644  71.828
ATOM   5397  OE1 GLU A 350      88.657  82.393  71.763
ATOM   5398  OE2 GLU A 350      89.562  84.293  72.434
ATOM   5399  C   GLU A 350      84.142  84.132  71.960
ATOM   5400  O   GLU A 350      84.175  83.145  71.227
ATOM   5401  N   LEU A 351      83.231  84.272  72.929
ATOM   5402  H   LEU A 351      83.326  85.039  73.576
ATOM   5403  CA  LEU A 351      81.945  83.567  72.864
ATOM   5404  HA  LEU A 351      82.129  82.585  72.424
ATOM   5405  CB  LEU A 351      81.381  83.303  74.273
ATOM   5406  HB1 LEU A 351      80.552  82.600  74.177
ATOM   5407  HB2 LEU A 351      80.970  84.225  74.677
ATOM   5408  CG  LEU A 351      82.407  82.729  75.275
ATOM   5409  HG  LEU A 351      83.221  83.439  75.417
ATOM   5410  CD1 LEU A 351      81.742  82.533  76.636
ATOM   5411 1HD1 LEU A 351      82.464  82.128  77.342
ATOM   5412 2HD1 LEU A 351      81.370  83.490  76.996
ATOM   5413 3HD1 LEU A 351      80.905  81.840  76.536
ATOM   5414  CD2 LEU A 351      83.004  81.386  74.840
ATOM   5415 1HD2 LEU A 351      83.657  80.994  75.619
ATOM   5416 2HD2 LEU A 351      82.204  80.676  74.640
ATOM   5417 3HD2 LEU A 351      83.586  81.527  73.931
ATOM   5418  C   LEU A 351      80.947  84.240  71.898
ATOM   5419  O   LEU A 351      80.092  83.555  71.339
ATOM   5420  N   ASN A 352      81.079  85.553  71.654
ATOM   5421  H   ASN A 352      81.643  86.065  72.315
ATOM   5422  CA  ASN A 352      80.287  86.319  70.694
ATOM   5423  HA  ASN A 352      80.208  85.698  69.801
ATOM   5424  CB  ASN A 352      78.858  86.501  71.266
ATOM   5425  HB1 ASN A 352      78.789  87.423  71.841
ATOM   5426  HB2 ASN A 352      78.617  85.677  71.934
ATOM   5427  CG  ASN A 352      77.791  86.504  70.187
ATOM   5428  OD1 ASN A 352      77.252  87.526  69.805
ATOM   5429  ND2 ASN A 352      77.461  85.347  69.661
ATOM   5430 1HD2 ASN A 352      77.928  84.506  69.963
ATOM   5431 2HD2 ASN A 352      76.778  85.367  68.925
ATOM   5432  C   ASN A 352      80.899  87.648  70.207
ATOM   5433  O   ASN A 352      81.995  88.042  70.605
