# Supplementary material for: Proteome-wide prediction of targets for aspirin: new insight into the molecular mechanism of aspirin
Source: PeerJ. 2016 Mar 10;4:e1791. doi: 10.7717/peerj.1791 (PMC4793309; doi:10.7717/peerj.1791)
Supplement: File S1 — The raw data contains all strucures of the identified 79 proteins. The Protocols show how to prepare protein strucure and run CDOCKER. [file peerj-04-1791-s004.zip › 79_protein_strucures/NP_056530_PLA2G3.pdb]

REMARK   Accelrys Discovery Studio PDB file
REMARK   Created:  Thu Jan 21 12:53:34 �й���׼ʱ�� 2016
SSBOND   1 CYS A  211    CYS A  244                                     
SSBOND   2 CYS A  187    CYS A  213                                     
SSBOND   3 CYS A  180    CYS A  220                                     
ATOM      1  N   TRP A 151      36.718  41.973  21.884  1.00 99.43           N  
ATOM      2  HT1 TRP A 151      36.264  42.719  22.502  1.00 99.43           H  
ATOM      3  HT2 TRP A 151      37.747  41.863  22.156  1.00 99.43           H  
ATOM      4  CA  TRP A 151      36.623  42.383  20.464  1.00 99.43           C  
ATOM      5  HA  TRP A 151      35.575  42.481  20.182  1.00 99.43           H  
ATOM      6  CB  TRP A 151      37.347  43.727  20.241  1.00 99.43           C  
ATOM      7  HB1 TRP A 151      36.962  44.437  20.973  1.00 99.43           H  
ATOM      8  HB2 TRP A 151      38.411  43.564  20.416  1.00 99.43           H  
ATOM      9  CG  TRP A 151      37.194  44.351  18.867  1.00 99.43           C  
ATOM     10  CD2 TRP A 151      38.050  45.396  18.380  1.00 99.43           C  
ATOM     11  CE2 TRP A 151      37.615  45.725  17.098  1.00 99.43           C  
ATOM     12  CE3 TRP A 151      39.111  46.030  18.960  1.00 99.43           C  
ATOM     13  HE3 TRP A 151      39.448  45.771  19.964  1.00 99.43           H  
ATOM     14  CD1 TRP A 151      36.292  44.101  17.871  1.00 99.43           C  
ATOM     15  HD1 TRP A 151      35.495  43.359  17.922  1.00 99.43           H  
ATOM     16  NE1 TRP A 151      36.536  44.921  16.797  1.00 99.43           N  
ATOM     17  HE1 TRP A 151      35.982  44.934  15.881  1.00 99.43           H  
ATOM     18  CZ2 TRP A 151      38.237  46.700  16.371  1.00 99.43           C  
ATOM     19  HZ2 TRP A 151      37.899  46.962  15.369  1.00 99.43           H  
ATOM     20  CZ3 TRP A 151      39.738  47.010  18.225  1.00 99.43           C  
ATOM     21  HZ3 TRP A 151      40.590  47.537  18.654  1.00 99.43           H  
ATOM     22  CH2 TRP A 151      39.309  47.339  16.955  1.00 99.43           C  
ATOM     23  HH2 TRP A 151      39.829  48.121  16.402  1.00 99.43           H  
ATOM     24  C   TRP A 151      37.273  41.328  19.622  1.00 99.43           C  
ATOM     25  O   TRP A 151      37.843  40.370  20.143  1.00 99.43           O  
ATOM     26  N   THR A 152      37.167  41.458  18.285  1.00 94.84           N  
ATOM     27  HN  THR A 152      36.611  42.275  17.875  1.00 94.84           H  
ATOM     28  CA  THR A 152      37.792  40.513  17.407  1.00 94.84           C  
ATOM     29  HA  THR A 152      38.350  39.785  17.995  1.00 94.84           H  
ATOM     30  CB  THR A 152      36.836  39.796  16.498  1.00 94.84           C  
ATOM     31  HB  THR A 152      36.039  39.354  17.095  1.00 94.84           H  
ATOM     32  OG1 THR A 152      37.516  38.766  15.794  1.00 94.84           O  
ATOM     33  HG1 THR A 152      38.289  39.185  15.221  1.00 94.84           H  
ATOM     34  CG2 THR A 152      36.226  40.803  15.511  1.00 94.84           C  
ATOM     35 1HG2 THR A 152      35.531  40.288  14.848  1.00 94.84           H  
ATOM     36 2HG2 THR A 152      37.020  41.260  14.920  1.00 94.84           H  
ATOM     37 3HG2 THR A 152      35.694  41.577  16.064  1.00 94.84           H  
ATOM     38  C   THR A 152      38.736  41.291  16.551  1.00 94.84           C  
ATOM     39  O   THR A 152      38.401  42.378  16.082  1.00 94.84           O  
ATOM     40  N   MET A 153      39.958  40.765  16.327  1.00110.85           N  
ATOM     41  HN  MET A 153      40.231  39.814  16.734  1.00110.85           H  
ATOM     42  CA  MET A 153      40.879  41.517  15.529  1.00110.85           C  
ATOM     43  HA  MET A 153      40.806  42.562  15.832  1.00110.85           H  
ATOM     44  CB  MET A 153      42.354  41.098  15.637  1.00110.85           C  
ATOM     45  HB1 MET A 153      42.956  41.848  15.125  1.00110.85           H  
ATOM     46  HB2 MET A 153      42.622  41.076  16.693  1.00110.85           H  
ATOM     47  CG  MET A 153      42.687  39.735  15.037  1.00110.85           C  
ATOM     48  HG1 MET A 153      42.293  38.959  15.693  1.00110.85           H  
ATOM     49  HG2 MET A 153      42.213  39.659  14.058  1.00110.85           H  
ATOM     50  SD  MET A 153      44.476  39.480  14.840  1.00110.85           S  
ATOM     51  CE  MET A 153      44.393  37.757  14.277  1.00110.85           C  
ATOM     52  HE1 MET A 153      45.401  37.386  14.091  1.00110.85           H  
ATOM     53  HE2 MET A 153      43.811  37.702  13.357  1.00110.85           H  
ATOM     54  HE3 MET A 153      43.917  37.146  15.044  1.00110.85           H  
ATOM     55  C   MET A 153      40.462  41.427  14.088  1.00110.85           C  
ATOM     56  O   MET A 153      40.076  40.368  13.594  1.00110.85           O  
ATOM     57  N   PRO A 154      40.554  42.533  13.393  1.00 92.68           N  
ATOM     58  CD  PRO A 154      40.549  43.840  14.030  1.00 92.68           C  
ATOM     59  HD1 PRO A 154      39.914  43.830  14.916  1.00 92.68           H  
ATOM     60  HD2 PRO A 154      41.561  44.131  14.311  1.00 92.68           H  
ATOM     61  CA  PRO A 154      40.128  42.591  12.019  1.00 92.68           C  
ATOM     62  HA  PRO A 154      39.100  42.234  11.948  1.00 92.68           H  
ATOM     63  CB  PRO A 154      40.174  44.068  11.633  1.00 92.68           C  
ATOM     64  HB1 PRO A 154      41.134  44.322  11.183  1.00 92.68           H  
ATOM     65  HB2 PRO A 154      39.370  44.313  10.939  1.00 92.68           H  
ATOM     66  CG  PRO A 154      39.985  44.805  12.973  1.00 92.68           C  
ATOM     67  HG1 PRO A 154      40.537  45.745  12.976  1.00 92.68           H  
ATOM     68  HG2 PRO A 154      38.929  45.003  13.157  1.00 92.68           H  
ATOM     69  C   PRO A 154      41.003  41.731  11.176  1.00 92.68           C  
ATOM     70  O   PRO A 154      42.215  41.733  11.388  1.00 92.68           O  
ATOM     71  N   GLY A 155      40.413  41.023  10.194  1.00 23.79           N  
ATOM     72  HN  GLY A 155      39.357  41.111  10.046  1.00 23.79           H  
ATOM     73  CA  GLY A 155      41.171  40.155   9.345  1.00 23.79           C  
ATOM     74  HA1 GLY A 155      40.797  40.222   8.323  1.00 23.79           H  
ATOM     75  HA2 GLY A 155      42.222  40.444   9.368  1.00 23.79           H  
ATOM     76  C   GLY A 155      41.022  38.752   9.846  1.00 23.79           C  
ATOM     77  O   GLY A 155      41.463  37.808   9.190  1.00 23.79           O  
ATOM     78  N   THR A 156      40.409  38.578  11.037  1.00 60.19           N  
ATOM     79  HN  THR A 156      40.078  39.427  11.597  1.00 60.19           H  
ATOM     80  CA  THR A 156      40.201  37.251  11.552  1.00 60.19           C  
ATOM     81  HA  THR A 156      40.283  36.536  10.734  1.00 60.19           H  
ATOM     82  CB  THR A 156      41.160  36.865  12.636  1.00 60.19           C  
ATOM     83  HB  THR A 156      40.973  35.832  12.930  1.00 60.19           H  
ATOM     84  OG1 THR A 156      40.996  37.711  13.765  1.00 60.19           O  
ATOM     85  HG1 THR A 156      41.178  38.707  13.486  1.00 60.19           H  
ATOM     86  CG2 THR A 156      42.588  36.983  12.080  1.00 60.19           C  
ATOM     87 1HG2 THR A 156      43.304  36.706  12.854  1.00 60.19           H  
ATOM     88 2HG2 THR A 156      42.772  38.010  11.766  1.00 60.19           H  
ATOM     89 3HG2 THR A 156      42.702  36.316  11.225  1.00 60.19           H  
ATOM     90  C   THR A 156      38.819  37.174  12.131  1.00 60.19           C  
ATOM     91  O   THR A 156      38.256  38.182  12.553  1.00 60.19           O  
ATOM     92  N   LEU A 157      38.184  35.988  12.022  1.00142.07           N  
ATOM     93  HN  LEU A 157      38.665  35.211  11.465  1.00142.07           H  
ATOM     94  CA  LEU A 157      36.899  35.702  12.608  1.00142.07           C  
ATOM     95  HA  LEU A 157      36.266  36.582  12.499  1.00142.07           H  
ATOM     96  CB  LEU A 157      36.193  34.505  11.937  1.00142.07           C  
ATOM     97  HB1 LEU A 157      36.876  33.656  11.959  1.00142.07           H  
ATOM     98  HB2 LEU A 157      35.302  34.270  12.520  1.00142.07           H  
ATOM     99  CG  LEU A 157      35.759  34.730  10.473  1.00142.07           C  
ATOM    100  HG  LEU A 157      35.416  33.767  10.094  1.00142.07           H  
ATOM    101  CD1 LEU A 157      34.571  35.699  10.365  1.00142.07           C  
ATOM    102 1HD1 LEU A 157      34.300  35.827   9.317  1.00142.07           H  
ATOM    103 2HD1 LEU A 157      34.849  36.664  10.789  1.00142.07           H  
ATOM    104 3HD1 LEU A 157      33.720  35.294  10.913  1.00142.07           H  
ATOM    105  CD2 LEU A 157      36.947  35.154   9.599  1.00142.07           C  
ATOM    106 1HD2 LEU A 157      36.609  35.305   8.574  1.00142.07           H  
ATOM    107 2HD2 LEU A 157      37.709  34.375   9.619  1.00142.07           H  
ATOM    108 3HD2 LEU A 157      37.368  36.084   9.983  1.00142.07           H  
ATOM    109  C   LEU A 157      36.984  35.351  14.073  1.00142.07           C  
ATOM    110  O   LEU A 157      36.101  35.696  14.855  1.00142.07           O  
ATOM    111  N   TRP A 158      37.977  34.504  14.414  1.00151.64           N  
ATOM    112  HN  TRP A 158      38.667  34.256  13.635  1.00151.64           H  
ATOM    113  CA  TRP A 158      38.227  33.889  15.696  1.00151.64           C  
ATOM    114  HA  TRP A 158      37.256  33.712  16.159  1.00151.64           H  
ATOM    115  CB  TRP A 158      38.879  32.518  15.485  1.00151.64           C  
ATOM    116  HB1 TRP A 158      39.865  32.656  15.042  1.00151.64           H  
ATOM    117  HB2 TRP A 158      38.979  32.018  16.448  1.00151.64           H  
ATOM    118  CG  TRP A 158      38.037  31.660  14.565  1.00151.64           C  
ATOM    119  CD2 TRP A 158      36.972  30.793  14.985  1.00151.64           C  
ATOM    120  CE2 TRP A 158      36.431  30.215  13.836  1.00151.64           C  
ATOM    121  CE3 TRP A 158      36.481  30.506  16.225  1.00151.64           C  
ATOM    122  HE3 TRP A 158      36.901  30.962  17.121  1.00151.64           H  
ATOM    123  CD1 TRP A 158      38.095  31.566  13.204  1.00151.64           C  
ATOM    124  HD1 TRP A 158      38.803  32.100  12.570  1.00151.64           H  
ATOM    125  NE1 TRP A 158      37.130  30.699  12.751  1.00151.64           N  
ATOM    126  HE1 TRP A 158      36.951  30.443  11.728  1.00151.64           H  
ATOM    127  CZ2 TRP A 158      35.388  29.337  13.911  1.00151.64           C  
ATOM    128  HZ2 TRP A 158      34.962  28.886  13.015  1.00151.64           H  
ATOM    129  CZ3 TRP A 158      35.432  29.616  16.298  1.00151.64           C  
ATOM    130  HZ3 TRP A 158      35.017  29.359  17.273  1.00151.64           H  
ATOM    131  CH2 TRP A 158      34.896  29.044  15.163  1.00151.64           C  
ATOM    132  HH2 TRP A 158      34.065  28.345  15.259  1.00151.64           H  
ATOM    133  C   TRP A 158      39.045  34.676  16.679  1.00151.64           C  
ATOM    134  O   TRP A 158      38.881  34.474  17.866  1.00151.64           O  
ATOM    135  N   CYS A 159      39.991  35.547  16.294  1.00 76.24           N  
ATOM    136  HN  CYS A 159      40.106  35.843  15.272  1.00 76.24           H  
ATOM    137  CA  CYS A 159      40.847  36.063  17.341  1.00 76.24           C  
ATOM    138  HA  CYS A 159      41.060  35.244  18.028  1.00 76.24           H  
ATOM    139  CB  CYS A 159      42.191  36.584  16.806  1.00 76.24           C  
ATOM    140  HB1 CYS A 159      42.001  37.458  16.183  1.00 76.24           H  
ATOM    141  HB2 CYS A 159      42.814  36.870  17.653  1.00 76.24           H  
ATOM    142  SG  CYS A 159      43.093  35.347  15.812  1.00 76.24           S  
ATOM    143  HG  CYS A 159      43.347  34.267  16.564  1.00 76.24           H  
ATOM    144  C   CYS A 159      40.176  37.159  18.130  1.00 76.24           C  
ATOM    145  O   CYS A 159      39.932  38.245  17.604  1.00 76.24           O  
ATOM    146  N   GLY A 160      39.887  36.894  19.436  1.00 36.30           N  
ATOM    147  HN  GLY A 160      40.126  35.927  19.827  1.00 36.30           H  
ATOM    148  CA  GLY A 160      39.272  37.862  20.316  1.00 36.30           C  
ATOM    149  HA1 GLY A 160      40.027  38.275  20.986  1.00 36.30           H  
ATOM    150  HA2 GLY A 160      38.834  38.665  19.723  1.00 36.30           H  
ATOM    151  C   GLY A 160      38.196  37.194  21.126  1.00 36.30           C  
ATOM    152  O   GLY A 160      38.119  35.973  21.162  1.00 36.30           O  
ATOM    153  N   VAL A 161      37.318  37.963  21.810  1.00 95.37           N  
ATOM    154  HN  VAL A 161      37.372  39.031  21.770  1.00 95.37           H  
ATOM    155  CA  VAL A 161      36.307  37.300  22.595  1.00 95.37           C  
ATOM    156  HA  VAL A 161      36.789  36.562  23.236  1.00 95.37           H  
ATOM    157  CB  VAL A 161      35.485  38.230  23.458  1.00 95.37           C  
ATOM    158  HB  VAL A 161      36.156  38.778  24.119  1.00 95.37           H  
ATOM    159  CG1 VAL A 161      34.735  39.238  22.572  1.00 95.37           C  
ATOM    160 1HG1 VAL A 161      34.145  39.905  23.200  1.00 95.37           H  
ATOM    161 2HG1 VAL A 161      34.074  38.702  21.890  1.00 95.37           H  
ATOM    162 3HG1 VAL A 161      35.454  39.822  21.997  1.00 95.37           H  
ATOM    163  CG2 VAL A 161      34.534  37.382  24.315  1.00 95.37           C  
ATOM    164 1HG2 VAL A 161      33.932  38.036  24.945  1.00 95.37           H  
ATOM    165 2HG2 VAL A 161      35.115  36.707  24.943  1.00 95.37           H  
ATOM    166 3HG2 VAL A 161      33.880  36.801  23.665  1.00 95.37           H  
ATOM    167  C   VAL A 161      35.383  36.593  21.658  1.00 95.37           C  
ATOM    168  O   VAL A 161      34.821  37.192  20.741  1.00 95.37           O  
ATOM    169  N   GLY A 162      35.221  35.272  21.871  1.00 34.37           N  
ATOM    170  HN  GLY A 162      35.763  34.798  22.662  1.00 34.37           H  
ATOM    171  CA  GLY A 162      34.336  34.490  21.058  1.00 34.37           C  
ATOM    172  HA1 GLY A 162      34.369  33.448  21.376  1.00 34.37           H  
ATOM    173  HA2 GLY A 162      33.318  34.868  21.154  1.00 34.37           H  
ATOM    174  C   GLY A 162      34.782  34.597  19.635  1.00 34.37           C  
ATOM    175  O   GLY A 162      35.961  34.776  19.343  1.00 34.37           O  
ATOM    176  N   ASP A 163      33.825  34.470  18.697  1.00 85.75           N  
ATOM    177  HN  ASP A 163      32.814  34.288  18.996  1.00 85.75           H  
ATOM    178  CA  ASP A 163      34.142  34.575  17.300  1.00 85.75           C  
ATOM    179  HA  ASP A 163      35.006  35.227  17.174  1.00 85.75           H  
ATOM    180  CB  ASP A 163      34.424  33.221  16.632  1.00 85.75           C  
ATOM    181  HB1 ASP A 163      34.713  33.373  15.592  1.00 85.75           H  
ATOM    182  HB2 ASP A 163      35.226  32.706  17.161  1.00 85.75           H  
ATOM    183  CG  ASP A 163      33.147  32.396  16.699  1.00 85.75           C  
ATOM    184  OD1 ASP A 163      32.702  32.063  17.830  1.00 85.75           O  
ATOM    185  OD2 ASP A 163      32.599  32.084  15.609  1.00 85.75           O  
ATOM    186  C   ASP A 163      32.965  35.172  16.603  1.00 85.75           C  
ATOM    187  O   ASP A 163      31.858  35.187  17.140  1.00 85.75           O  
ATOM    188  N   SER A 164      33.188  35.729  15.394  1.00 84.05           N  
ATOM    189  HN  SER A 164      34.178  35.784  14.992  1.00 84.05           H  
ATOM    190  CA  SER A 164      32.073  36.245  14.660  1.00 84.05           C  
ATOM    191  HA  SER A 164      31.151  36.062  15.211  1.00 84.05           H  
ATOM    192  CB  SER A 164      32.205  37.745  14.347  1.00 84.05           C  
ATOM    193  HB1 SER A 164      31.299  38.090  13.849  1.00 84.05           H  
ATOM    194  HB2 SER A 164      32.341  38.296  15.278  1.00 84.05           H  
ATOM    195  OG  SER A 164      33.322  37.974  13.499  1.00 84.05           O  
ATOM    196  HG  SER A 164      34.198  37.645  13.976  1.00 84.05           H  
ATOM    197  C   SER A 164      32.032  35.525  13.349  1.00 84.05           C  
ATOM    198  O   SER A 164      31.764  36.123  12.307  1.00 84.05           O  
ATOM    199  N   ALA A 165      32.281  34.201  13.383  1.00 57.55           N  
ATOM    200  HN  ALA A 165      32.500  33.736  14.322  1.00 57.55           H  
ATOM    201  CA  ALA A 165      32.261  33.397  12.194  1.00 57.55           C  
ATOM    202  HA  ALA A 165      32.644  33.984  11.359  1.00 57.55           H  
ATOM    203  CB  ALA A 165      33.094  32.108  12.328  1.00 57.55           C  
ATOM    204  HB1 ALA A 165      33.041  31.542  11.398  1.00 57.55           H  
ATOM    205  HB2 ALA A 165      32.699  31.503  13.144  1.00 57.55           H  
ATOM    206  HB3 ALA A 165      34.132  32.366  12.537  1.00 57.55           H  
ATOM    207  C   ALA A 165      30.847  33.001  11.907  1.00 57.55           C  
ATOM    208  O   ALA A 165      30.050  32.780  12.819  1.00 57.55           O  
ATOM    209  N   GLY A 166      30.495  32.947  10.607  1.00 25.77           N  
ATOM    210  HN  GLY A 166      31.209  33.235   9.864  1.00 25.77           H  
ATOM    211  CA  GLY A 166      29.192  32.515  10.188  1.00 25.77           C  
ATOM    212  HA1 GLY A 166      28.431  33.055  10.751  1.00 25.77           H  
ATOM    213  HA2 GLY A 166      29.067  32.715   9.124  1.00 25.77           H  
ATOM    214  C   GLY A 166      29.053  31.045  10.441  1.00 25.77           C  
ATOM    215  O   GLY A 166      28.018  30.580  10.917  1.00 25.77           O  
ATOM    216  N   ASN A 167      30.111  30.273  10.115  1.00 78.06           N  
ATOM    217  HN  ASN A 167      31.004  30.734   9.747  1.00 78.06           H  
ATOM    218  CA  ASN A 167      30.061  28.844  10.253  1.00 78.06           C  
ATOM    219  HA  ASN A 167      29.200  28.570  10.863  1.00 78.06           H  
ATOM    220  CB  ASN A 167      29.993  28.097   8.910  1.00 78.06           C  
ATOM    221  HB1 ASN A 167      29.904  27.025   9.088  1.00 78.06           H  
ATOM    222  HB2 ASN A 167      29.132  28.443   8.339  1.00 78.06           H  
ATOM    223  CG  ASN A 167      31.273  28.387   8.139  1.00 78.06           C  
ATOM    224  OD1 ASN A 167      31.705  29.533   8.037  1.00 78.06           O  
ATOM    225  ND2 ASN A 167      31.900  27.316   7.583  1.00 78.06           N  
ATOM    226 1HD2 ASN A 167      31.489  26.335   7.700  1.00 78.06           H  
ATOM    227 2HD2 ASN A 167      32.805  27.454   7.028  1.00 78.06           H  
ATOM    228  C   ASN A 167      31.315  28.402  10.937  1.00 78.06           C  
ATOM    229  O   ASN A 167      32.232  29.189  11.158  1.00 78.06           O  
ATOM    230  N   SER A 168      31.373  27.108  11.305  1.00 37.44           N  
ATOM    231  HN  SER A 168      30.557  26.463  11.054  1.00 37.44           H  
ATOM    232  CA  SER A 168      32.489  26.563  12.021  1.00 37.44           C  
ATOM    233  HA  SER A 168      32.659  27.160  12.917  1.00 37.44           H  
ATOM    234  CB  SER A 168      32.266  25.099  12.435  1.00 37.44           C  
ATOM    235  HB1 SER A 168      33.106  24.764  13.044  1.00 37.44           H  
ATOM    236  HB2 SER A 168      31.345  25.024  13.013  1.00 37.44           H  
ATOM    237  OG  SER A 168      32.165  24.277  11.281  1.00 37.44           O  
ATOM    238  HG  SER A 168      31.356  24.596  10.693  1.00 37.44           H  
ATOM    239  C   SER A 168      33.727  26.599  11.172  1.00 37.44           C  
ATOM    240  O   SER A 168      34.828  26.776  11.690  1.00 37.44           O  
ATOM    241  N   SER A 169      33.573  26.388   9.851  1.00 96.66           N  
ATOM    242  HN  SER A 169      32.576  26.279   9.477  1.00 96.66           H  
ATOM    243  CA  SER A 169      34.658  26.299   8.906  1.00 96.66           C  
ATOM    244  HA  SER A 169      35.475  25.759   9.385  1.00 96.66           H  
ATOM    245  CB  SER A 169      34.260  25.524   7.637  1.00 96.66           C  
ATOM    246  HB1 SER A 169      33.961  24.513   7.913  1.00 96.66           H  
ATOM    247  HB2 SER A 169      33.425  26.031   7.154  1.00 96.66           H  
ATOM    248  OG  SER A 169      35.354  25.459   6.734  1.00 96.66           O  
ATOM    249  HG  SER A 169      35.644  26.431   6.464  1.00 96.66           H  
ATOM    250  C   SER A 169      35.188  27.634   8.457  1.00 96.66           C  
ATOM    251  O   SER A 169      36.216  27.675   7.785  1.00 96.66           O  
ATOM    252  N   GLU A 170      34.509  28.753   8.775  1.00128.71           N  
ATOM    253  HN  GLU A 170      33.662  28.679   9.424  1.00128.71           H  
ATOM    254  CA  GLU A 170      34.891  30.048   8.266  1.00128.71           C  
ATOM    255  HA  GLU A 170      34.965  29.992   7.180  1.00128.71           H  
ATOM    256  CB  GLU A 170      33.871  31.142   8.640  1.00128.71           C  
ATOM    257  HB1 GLU A 170      32.904  30.859   8.225  1.00128.71           H  
ATOM    258  HB2 GLU A 170      33.803  31.184   9.727  1.00128.71           H  
ATOM    259  CG  GLU A 170      34.214  32.545   8.131  1.00128.71           C  
ATOM    260  HG1 GLU A 170      33.806  33.292   8.812  1.00128.71           H  
ATOM    261  HG2 GLU A 170      35.296  32.659   8.072  1.00128.71           H  
ATOM    262  CD  GLU A 170      33.604  32.723   6.750  1.00128.71           C  
ATOM    263  OE1 GLU A 170      32.790  31.849   6.352  1.00128.71           O  
ATOM    264  OE2 GLU A 170      33.935  33.737   6.080  1.00128.71           O  
ATOM    265  C   GLU A 170      36.212  30.501   8.821  1.00128.71           C  
ATOM    266  O   GLU A 170      36.488  30.337  10.008  1.00128.71           O  
ATOM    267  N   LEU A 171      37.068  31.085   7.945  1.00108.19           N  
ATOM    268  HN  LEU A 171      36.813  31.101   6.906  1.00108.19           H  
ATOM    269  CA  LEU A 171      38.307  31.684   8.365  1.00108.19           C  
ATOM    270  HA  LEU A 171      38.257  31.846   9.442  1.00108.19           H  
ATOM    271  CB  LEU A 171      39.586  30.884   8.060  1.00108.19           C  
ATOM    272  HB1 LEU A 171      39.616  30.672   6.991  1.00108.19           H  
ATOM    273  HB2 LEU A 171      40.449  31.491   8.335  1.00108.19           H  
ATOM    274  CG  LEU A 171      39.660  29.549   8.827  1.00108.19           C  
ATOM    275  HG  LEU A 171      39.195  29.729   9.796  1.00108.19           H  
ATOM    276  CD1 LEU A 171      38.823  28.457   8.148  1.00108.19           C  
ATOM    277 1HD1 LEU A 171      38.901  27.531   8.718  1.00108.19           H  
ATOM    278 2HD1 LEU A 171      39.193  28.292   7.136  1.00108.19           H  
ATOM    279 3HD1 LEU A 171      37.780  28.771   8.107  1.00108.19           H  
ATOM    280  CD2 LEU A 171      41.104  29.132   9.118  1.00108.19           C  
ATOM    281 1HD2 LEU A 171      41.107  28.186   9.660  1.00108.19           H  
ATOM    282 2HD2 LEU A 171      41.589  29.898   9.723  1.00108.19           H  
ATOM    283 3HD2 LEU A 171      41.645  29.014   8.179  1.00108.19           H  
ATOM    284  C   LEU A 171      38.413  33.023   7.697  1.00108.19           C  
ATOM    285  O   LEU A 171      37.815  33.254   6.647  1.00108.19           O  
ATOM    286  N   GLY A 172      39.177  33.950   8.312  1.00 26.82           N  
ATOM    287  HN  GLY A 172      39.713  33.675   9.196  1.00 26.82           H  
ATOM    288  CA  GLY A 172      39.293  35.294   7.817  1.00 26.82           C  
ATOM    289  HA1 GLY A 172      38.363  35.575   7.323  1.00 26.82           H  
ATOM    290  HA2 GLY A 172      39.479  35.969   8.652  1.00 26.82           H  
ATOM    291  C   GLY A 172      40.419  35.398   6.841  1.00 26.82           C  
ATOM    292  O   GLY A 172      41.027  34.404   6.446  1.00 26.82           O  
ATOM    293  N   VAL A 173      40.733  36.653   6.455  1.00 95.77           N  
ATOM    294  HN  VAL A 173      40.208  37.471   6.903  1.00 95.77           H  
ATOM    295  CA  VAL A 173      41.736  36.941   5.473  1.00 95.77           C  
ATOM    296  HA  VAL A 173      41.464  36.449   4.539  1.00 95.77           H  
ATOM    297  CB  VAL A 173      41.887  38.413   5.218  1.00 95.77           C  
ATOM    298  HB  VAL A 173      42.711  38.567   4.522  1.00 95.77           H  
ATOM    299  CG1 VAL A 173      40.590  38.927   4.573  1.00 95.77           C  
ATOM    300 1HG1 VAL A 173      40.679  39.996   4.379  1.00 95.77           H  
ATOM    301 2HG1 VAL A 173      39.753  38.749   5.248  1.00 95.77           H  
ATOM    302 3HG1 VAL A 173      40.417  38.401   3.634  1.00 95.77           H  
ATOM    303  CG2 VAL A 173      42.223  39.110   6.546  1.00 95.77           C  
ATOM    304 1HG2 VAL A 173      42.336  40.181   6.377  1.00 95.77           H  
ATOM    305 2HG2 VAL A 173      43.154  38.706   6.944  1.00 95.77           H  
ATOM    306 3HG2 VAL A 173      41.418  38.939   7.261  1.00 95.77           H  
ATOM    307  C   VAL A 173      43.050  36.400   5.936  1.00 95.77           C  
ATOM    308  O   VAL A 173      43.764  35.762   5.163  1.00 95.77           O  
ATOM    309  N   PHE A 174      43.417  36.629   7.210  1.00125.04           N  
ATOM    310  HN  PHE A 174      42.809  37.210   7.871  1.00125.04           H  
ATOM    311  CA  PHE A 174      44.658  36.060   7.641  1.00125.04           C  
ATOM    312  HA  PHE A 174      45.357  36.020   6.805  1.00125.04           H  
ATOM    313  CB  PHE A 174      45.286  36.831   8.807  1.00125.04           C  
ATOM    314  HB1 PHE A 174      44.573  36.943   9.624  1.00125.04           H  
ATOM    315  HB2 PHE A 174      46.179  36.322   9.170  1.00125.04           H  
ATOM    316  CG  PHE A 174      45.634  38.155   8.227  1.00125.04           C  
ATOM    317  CD1 PHE A 174      44.688  39.150   8.163  1.00125.04           C  
ATOM    318  HD1 PHE A 174      43.684  38.967   8.545  1.00125.04           H  
ATOM    319  CD2 PHE A 174      46.888  38.390   7.713  1.00125.04           C  
ATOM    320  HD2 PHE A 174      47.638  37.599   7.737  1.00125.04           H  
ATOM    321  CE1 PHE A 174      44.998  40.374   7.621  1.00125.04           C  
ATOM    322  HE1 PHE A 174      44.244  41.160   7.584  1.00125.04           H  
ATOM    323  CE2 PHE A 174      47.204  39.612   7.170  1.00125.04           C  
ATOM    324  HE2 PHE A 174      48.204  39.791   6.775  1.00125.04           H  
ATOM    325  CZ  PHE A 174      46.258  40.608   7.126  1.00125.04           C  
ATOM    326  HZ  PHE A 174      46.507  41.580   6.700  1.00125.04           H  
ATOM    327  C   PHE A 174      44.321  34.678   8.086  1.00125.04           C  
ATOM    328  O   PHE A 174      44.115  34.412   9.268  1.00125.04           O  
ATOM    329  N   GLN A 175      44.306  33.752   7.112  1.00 56.19           N  
ATOM    330  HN  GLN A 175      44.634  34.035   6.134  1.00 56.19           H  
ATOM    331  CA  GLN A 175      43.872  32.405   7.322  1.00 56.19           C  
ATOM    332  HA  GLN A 175      42.865  32.422   7.740  1.00 56.19           H  
ATOM    333  CB  GLN A 175      43.854  31.580   6.026  1.00 56.19           C  
ATOM    334  HB1 GLN A 175      44.850  31.608   5.584  1.00 56.19           H  
ATOM    335  HB2 GLN A 175      43.595  30.551   6.274  1.00 56.19           H  
ATOM    336  CG  GLN A 175      42.850  32.099   4.995  1.00 56.19           C  
ATOM    337  HG1 GLN A 175      41.842  32.067   5.409  1.00 56.19           H  
ATOM    338  HG2 GLN A 175      43.098  33.124   4.719  1.00 56.19           H  
ATOM    339  CD  GLN A 175      42.936  31.198   3.773  1.00 56.19           C  
ATOM    340  OE1 GLN A 175      42.211  31.381   2.797  1.00 56.19           O  
ATOM    341  NE2 GLN A 175      43.853  30.195   3.826  1.00 56.19           N  
ATOM    342 1HE2 GLN A 175      44.465  30.075   4.696  1.00 56.19           H  
ATOM    343 2HE2 GLN A 175      43.963  29.526   2.998  1.00 56.19           H  
ATOM    344  C   GLN A 175      44.777  31.709   8.281  1.00 56.19           C  
ATOM    345  O   GLN A 175      44.324  30.902   9.088  1.00 56.19           O  
ATOM    346  N   GLY A 176      46.091  31.960   8.195  1.00 41.06           N  
ATOM    347  HN  GLY A 176      46.467  32.673   7.491  1.00 41.06           H  
ATOM    348  CA  GLY A 176      46.979  31.252   9.067  1.00 41.06           C  
ATOM    349  HA1 GLY A 176      46.791  30.183   8.967  1.00 41.06           H  
ATOM    350  HA2 GLY A 176      48.006  31.470   8.774  1.00 41.06           H  
ATOM    351  C   GLY A 176      46.793  31.642  10.503  1.00 41.06           C  
ATOM    352  O   GLY A 176      46.755  30.780  11.381  1.00 41.06           O  
ATOM    353  N   PRO A 177      46.731  32.918  10.778  1.00164.06           N  
ATOM    354  CD  PRO A 177      47.481  33.880   9.988  1.00164.06           C  
ATOM    355  HD1 PRO A 177      48.359  33.408   9.547  1.00164.06           H  
ATOM    356  HD2 PRO A 177      46.855  34.294   9.198  1.00164.06           H  
ATOM    357  CA  PRO A 177      46.590  33.341  12.146  1.00164.06           C  
ATOM    358  HA  PRO A 177      47.346  32.820  12.733  1.00164.06           H  
ATOM    359  CB  PRO A 177      46.934  34.829  12.161  1.00164.06           C  
ATOM    360  HB1 PRO A 177      46.041  35.437  12.018  1.00164.06           H  
ATOM    361  HB2 PRO A 177      47.418  35.108  13.097  1.00164.06           H  
ATOM    362  CG  PRO A 177      47.902  34.984  10.973  1.00164.06           C  
ATOM    363  HG1 PRO A 177      47.797  35.968  10.516  1.00164.06           H  
ATOM    364  HG2 PRO A 177      48.933  34.840  11.295  1.00164.06           H  
ATOM    365  C   PRO A 177      45.256  33.002  12.722  1.00164.06           C  
ATOM    366  O   PRO A 177      45.175  32.634  13.895  1.00164.06           O  
ATOM    367  N   ASP A 178      44.205  33.109  11.893  1.00 53.95           N  
ATOM    368  HN  ASP A 178      44.392  33.384  10.876  1.00 53.95           H  
ATOM    369  CA  ASP A 178      42.849  32.877  12.290  1.00 53.95           C  
ATOM    370  HA  ASP A 178      42.626  33.477  13.172  1.00 53.95           H  
ATOM    371  CB  ASP A 178      41.852  33.230  11.174  1.00 53.95           C  
ATOM    372  HB1 ASP A 178      42.137  34.178  10.717  1.00 53.95           H  
ATOM    373  HB2 ASP A 178      41.859  32.445  10.418  1.00 53.95           H  
ATOM    374  CG  ASP A 178      40.456  33.351  11.770  1.00 53.95           C  
ATOM    375  OD1 ASP A 178      40.334  33.331  13.024  1.00 53.95           O  
ATOM    376  OD2 ASP A 178      39.490  33.470  10.970  1.00 53.95           O  
ATOM    377  C   ASP A 178      42.683  31.427  12.626  1.00 53.95           C  
ATOM    378  O   ASP A 178      41.937  31.068  13.536  1.00 53.95           O  
ATOM    379  N   LEU A 179      43.384  30.553  11.882  1.00 76.85           N  
ATOM    380  HN  LEU A 179      44.045  30.927  11.128  1.00 76.85           H  
ATOM    381  CA  LEU A 179      43.272  29.134  12.068  1.00 76.85           C  
ATOM    382  HA  LEU A 179      42.228  28.838  11.967  1.00 76.85           H  
ATOM    383  CB  LEU A 179      44.128  28.335  11.070  1.00 76.85           C  
ATOM    384  HB1 LEU A 179      43.804  28.586  10.060  1.00 76.85           H  
ATOM    385  HB2 LEU A 179      45.170  28.626  11.200  1.00 76.85           H  
ATOM    386  CG  LEU A 179      44.024  26.809  11.248  1.00 76.85           C  
ATOM    387  HG  LEU A 179      44.251  26.592  12.292  1.00 76.85           H  
ATOM    388  CD1 LEU A 179      42.593  26.313  10.985  1.00 76.85           C  
ATOM    389 1HD1 LEU A 179      42.552  25.232  11.119  1.00 76.85           H  
ATOM    390 2HD1 LEU A 179      42.303  26.564   9.965  1.00 76.85           H  
ATOM    391 3HD1 LEU A 179      41.908  26.791  11.685  1.00 76.85           H  
ATOM    392  CD2 LEU A 179      45.073  26.075  10.395  1.00 76.85           C  
ATOM    393 1HD2 LEU A 179      44.974  25.000  10.542  1.00 76.85           H  
ATOM    394 2HD2 LEU A 179      46.072  26.392  10.695  1.00 76.85           H  
ATOM    395 3HD2 LEU A 179      44.917  26.313   9.343  1.00 76.85           H  
ATOM    396  C   LEU A 179      43.750  28.802  13.445  1.00 76.85           C  
ATOM    397  O   LEU A 179      43.163  27.969  14.133  1.00 76.85           O  
ATOM    398  N   CYS A 180      44.838  29.461  13.884  1.00 39.47           N  
ATOM    399  HN  CYS A 180      45.286  30.206  13.260  1.00 39.47           H  
ATOM    400  CA  CYS A 180      45.409  29.187  15.169  1.00 39.47           C  
ATOM    401  HA  CYS A 180      45.652  28.127  15.236  1.00 39.47           H  
ATOM    402  CB  CYS A 180      46.677  30.018  15.445  1.00 39.47           C  
ATOM    403  HB1 CYS A 180      46.423  31.076  15.373  1.00 39.47           H  
ATOM    404  HB2 CYS A 180      47.027  29.795  16.453  1.00 39.47           H  
ATOM    405  SG  CYS A 180      48.019  29.662  14.272  1.00 39.47           S  
ATOM    406  HG  CYS A 180      48.352  28.367  14.353  1.00 39.47           H  
ATOM    407  C   CYS A 180      44.400  29.534  16.231  1.00 39.47           C  
ATOM    408  O   CYS A 180      44.266  28.812  17.217  1.00 39.47           O  
ATOM    409  N   CYS A 181      43.686  30.671  16.071  1.00 50.31           N  
ATOM    410  HN  CYS A 181      43.862  31.261  15.196  1.00 50.31           H  
ATOM    411  CA  CYS A 181      42.699  31.130  17.018  1.00 50.31           C  
ATOM    412  HA  CYS A 181      43.146  31.101  18.012  1.00 50.31           H  
ATOM    413  CB  CYS A 181      42.230  32.576  16.747  1.00 50.31           C  
ATOM    414  HB1 CYS A 181      41.933  32.655  15.701  1.00 50.31           H  
ATOM    415  HB2 CYS A 181      41.373  32.789  17.386  1.00 50.31           H  
ATOM    416  SG  CYS A 181      43.524  33.813  17.079  1.00 50.31           S  
ATOM    417  HG  CYS A 181      43.895  33.738  18.365  1.00 50.31           H  
ATOM    418  C   CYS A 181      41.499  30.230  17.023  1.00 50.31           C  
ATOM    419  O   CYS A 181      40.897  29.990  18.069  1.00 50.31           O  
ATOM    420  N   ARG A 182      41.115  29.716  15.839  1.00 45.47           N  
ATOM    421  HN  ARG A 182      41.700  29.946  14.973  1.00 45.47           H  
ATOM    422  CA  ARG A 182      39.961  28.875  15.678  1.00 45.47           C  
ATOM    423  HA  ARG A 182      39.067  29.412  15.995  1.00 45.47           H  
ATOM    424  CB  ARG A 182      39.807  28.429  14.214  1.00 45.47           C  
ATOM    425  HB1 ARG A 182      39.718  29.321  13.594  1.00 45.47           H  
ATOM    426  HB2 ARG A 182      40.703  27.877  13.931  1.00 45.47           H  
ATOM    427  CG  ARG A 182      38.595  27.539  13.945  1.00 45.47           C  
ATOM    428  HG1 ARG A 182      38.661  26.659  14.585  1.00 45.47           H  
ATOM    429  HG2 ARG A 182      37.692  28.099  14.187  1.00 45.47           H  
ATOM    430  CD  ARG A 182      38.508  27.078  12.487  1.00 45.47           C  
ATOM    431  HD1 ARG A 182      38.375  27.939  11.832  1.00 45.47           H  
ATOM    432  HD2 ARG A 182      39.419  26.547  12.209  1.00 45.47           H  
ATOM    433  NE  ARG A 182      37.335  26.168  12.376  1.00 45.47           N  
ATOM    434  HE  ARG A 182      36.374  26.572  12.134  1.00 45.47           H  
ATOM    435  CZ  ARG A 182      37.469  24.823  12.579  1.00 45.47           C  
ATOM    436  NH1 ARG A 182      38.686  24.279  12.874  1.00 45.47           N  
ATOM    437 1HH1 ARG A 182      39.549  24.907  12.949  1.00 45.47           H  
ATOM    438 2HH1 ARG A 182      38.777  23.224  13.031  1.00 45.47           H  
ATOM    439  NH2 ARG A 182      36.373  24.017  12.482  1.00 45.47           N  
ATOM    440 1HH2 ARG A 182      35.418  24.439  12.249  1.00 45.47           H  
ATOM    441 2HH2 ARG A 182      36.468  22.963  12.639  1.00 45.47           H  
ATOM    442  C   ARG A 182      40.139  27.649  16.521  1.00 45.47           C  
ATOM    443  O   ARG A 182      39.245  27.264  17.274  1.00 45.47           O  
ATOM    444  N   GLU A 183      41.325  27.019  16.428  1.00 29.93           N  
ATOM    445  HN  GLU A 183      42.079  27.431  15.790  1.00 29.93           H  
ATOM    446  CA  GLU A 183      41.615  25.814  17.154  1.00 29.93           C  
ATOM    447  HA  GLU A 183      40.845  25.070  16.951  1.00 29.93           H  
ATOM    448  CB  GLU A 183      42.997  25.234  16.811  1.00 29.93           C  
ATOM    449  HB1 GLU A 183      43.742  26.020  16.934  1.00 29.93           H  
ATOM    450  HB2 GLU A 183      43.211  24.419  17.503  1.00 29.93           H  
ATOM    451  CG  GLU A 183      43.093  24.695  15.383  1.00 29.93           C  
ATOM    452  HG1 GLU A 183      42.367  23.895  15.241  1.00 29.93           H  
ATOM    453  HG2 GLU A 183      42.894  25.497  14.672  1.00 29.93           H  
ATOM    454  CD  GLU A 183      44.501  24.156  15.170  1.00 29.93           C  
ATOM    455  OE1 GLU A 183      45.315  24.210  16.131  1.00 29.93           O  
ATOM    456  OE2 GLU A 183      44.781  23.687  14.036  1.00 29.93           O  
ATOM    457  C   GLU A 183      41.626  26.140  18.616  1.00 29.93           C  
ATOM    458  O   GLU A 183      41.165  25.358  19.445  1.00 29.93           O  
ATOM    459  N   HIS A 184      42.158  27.324  18.965  1.00 61.73           N  
ATOM    460  HN  HIS A 184      42.482  27.989  18.192  1.00 61.73           H  
ATOM    461  CA  HIS A 184      42.310  27.733  20.333  1.00 61.73           C  
ATOM    462  HA  HIS A 184      42.899  26.986  20.866  1.00 61.73           H  
ATOM    463  CB  HIS A 184      43.023  29.100  20.426  1.00 61.73           C  
ATOM    464  HB1 HIS A 184      43.890  29.069  19.766  1.00 61.73           H  
ATOM    465  HB2 HIS A 184      42.327  29.863  20.077  1.00 61.73           H  
ATOM    466  CG  HIS A 184      43.499  29.502  21.792  1.00 61.73           C  
ATOM    467  CD2 HIS A 184      44.468  28.952  22.574  1.00 61.73           C  
ATOM    468  HD2 HIS A 184      45.054  28.072  22.309  1.00 61.73           H  
ATOM    469  ND1 HIS A 184      43.015  30.580  22.499  1.00 61.73           N  
ATOM    470  HD1 HIS A 184      42.238  31.248  22.191  1.00 61.73           H  
ATOM    471  CE1 HIS A 184      43.713  30.632  23.661  1.00 61.73           C  
ATOM    472  HE1 HIS A 184      43.555  31.387  24.431  1.00 61.73           H  
ATOM    473  NE2 HIS A 184      44.606  29.664  23.752  1.00 61.73           N1+
ATOM    474  HE2 HIS A 184      45.285  29.473  24.557  1.00 61.73           H  
ATOM    475  C   HIS A 184      40.947  27.825  20.960  1.00 61.73           C  
ATOM    476  O   HIS A 184      40.744  27.372  22.086  1.00 61.73           O  
ATOM    477  N   ASP A 185      39.971  28.395  20.224  1.00 53.37           N  
ATOM    478  HN  ASP A 185      40.214  28.735  19.239  1.00 53.37           H  
ATOM    479  CA  ASP A 185      38.619  28.571  20.691  1.00 53.37           C  
ATOM    480  HA  ASP A 185      38.627  29.114  21.636  1.00 53.37           H  
ATOM    481  CB  ASP A 185      37.741  29.318  19.676  1.00 53.37           C  
ATOM    482  HB1 ASP A 185      37.760  28.797  18.719  1.00 53.37           H  
ATOM    483  HB2 ASP A 185      36.716  29.368  20.043  1.00 53.37           H  
ATOM    484  CG  ASP A 185      38.295  30.724  19.506  1.00 53.37           C  
ATOM    485  OD1 ASP A 185      39.201  31.106  20.293  1.00 53.37           O  
ATOM    486  OD2 ASP A 185      37.814  31.435  18.585  1.00 53.37           O  
ATOM    487  C   ASP A 185      37.975  27.231  20.888  1.00 53.37           C  
ATOM    488  O   ASP A 185      37.113  27.066  21.749  1.00 53.37           O  
ATOM    489  N   ARG A 186      38.367  26.256  20.049  1.00173.33           N  
ATOM    490  HN  ARG A 186      39.147  26.501  19.358  1.00173.33           H  
ATOM    491  CA  ARG A 186      37.844  24.917  19.986  1.00173.33           C  
ATOM    492  HA  ARG A 186      36.758  24.976  19.915  1.00173.33           H  
ATOM    493  CB  ARG A 186      38.367  24.143  18.766  1.00173.33           C  
ATOM    494  HB1 ARG A 186      39.457  24.159  18.786  1.00173.33           H  
ATOM    495  HB2 ARG A 186      38.017  23.113  18.833  1.00173.33           H  
ATOM    496  CG  ARG A 186      37.896  24.731  17.435  1.00173.33           C  
ATOM    497  HG1 ARG A 186      37.952  25.818  17.500  1.00173.33           H  
ATOM    498  HG2 ARG A 186      38.564  24.379  16.648  1.00173.33           H  
ATOM    499  CD  ARG A 186      36.465  24.343  17.062  1.00173.33           C  
ATOM    500  HD1 ARG A 186      35.784  24.610  17.871  1.00173.33           H  
ATOM    501  HD2 ARG A 186      36.166  24.859  16.150  1.00173.33           H  
ATOM    502  NE  ARG A 186      36.443  22.870  16.844  1.00173.33           N  
ATOM    503  HE  ARG A 186      36.595  22.472  15.862  1.00173.33           H  
ATOM    504  CZ  ARG A 186      36.229  22.028  17.896  1.00173.33           C  
ATOM    505  NH1 ARG A 186      36.022  22.536  19.146  1.00173.33           N  
ATOM    506 1HH1 ARG A 186      36.028  23.595  19.301  1.00173.33           H  
ATOM    507 2HH1 ARG A 186      35.854  21.875  19.971  1.00173.33           H  
ATOM    508  NH2 ARG A 186      36.216  20.677  17.698  1.00173.33           N  
ATOM    509 1HH2 ARG A 186      36.374  20.278  16.718  1.00173.33           H  
ATOM    510 2HH2 ARG A 186      36.048  20.017  18.523  1.00173.33           H  
ATOM    511  C   ARG A 186      38.194  24.121  21.201  1.00173.33           C  
ATOM    512  O   ARG A 186      37.516  23.132  21.468  1.00173.33           O  
ATOM    513  N   CYS A 187      39.266  24.506  21.926  1.00 66.26           N  
ATOM    514  HN  CYS A 187      39.739  25.422  21.638  1.00 66.26           H  
ATOM    515  CA  CYS A 187      39.838  23.802  23.054  1.00 66.26           C  
ATOM    516  HA  CYS A 187      40.537  23.057  22.674  1.00 66.26           H  
ATOM    517  CB  CYS A 187      40.605  24.747  23.999  1.00 66.26           C  
ATOM    518  HB1 CYS A 187      41.412  25.219  23.438  1.00 66.26           H  
ATOM    519  HB2 CYS A 187      39.917  25.511  24.359  1.00 66.26           H  
ATOM    520  SG  CYS A 187      41.319  23.893  25.429  1.00 66.26           S  
ATOM    521  HG  CYS A 187      40.341  23.315  26.139  1.00 66.26           H  
ATOM    522  C   CYS A 187      38.793  23.095  23.870  1.00 66.26           C  
ATOM    523  O   CYS A 187      37.778  23.651  24.287  1.00 66.26           O  
ATOM    524  N   PRO A 188      39.062  21.826  24.049  1.00 86.04           N  
ATOM    525  CD  PRO A 188      40.407  21.305  23.864  1.00 86.04           C  
ATOM    526  HD1 PRO A 188      40.605  21.120  22.808  1.00 86.04           H  
ATOM    527  HD2 PRO A 188      41.146  22.003  24.256  1.00 86.04           H  
ATOM    528  CA  PRO A 188      38.208  20.902  24.749  1.00 86.04           C  
ATOM    529  HA  PRO A 188      37.271  20.798  24.202  1.00 86.04           H  
ATOM    530  CB  PRO A 188      38.952  19.569  24.725  1.00 86.04           C  
ATOM    531  HB1 PRO A 188      38.750  18.993  25.628  1.00 86.04           H  
ATOM    532  HB2 PRO A 188      38.673  18.982  23.850  1.00 86.04           H  
ATOM    533  CG  PRO A 188      40.431  19.989  24.658  1.00 86.04           C  
ATOM    534  HG1 PRO A 188      40.835  20.147  25.658  1.00 86.04           H  
ATOM    535  HG2 PRO A 188      41.025  19.235  24.141  1.00 86.04           H  
ATOM    536  C   PRO A 188      37.912  21.329  26.153  1.00 86.04           C  
ATOM    537  O   PRO A 188      36.803  21.063  26.616  1.00 86.04           O  
ATOM    538  N   GLN A 189      38.872  21.953  26.865  1.00128.19           N  
ATOM    539  HN  GLN A 189      39.822  22.176  26.427  1.00128.19           H  
ATOM    540  CA  GLN A 189      38.587  22.311  28.226  1.00128.19           C  
ATOM    541  HA  GLN A 189      37.533  22.120  28.427  1.00128.19           H  
ATOM    542  CB  GLN A 189      39.436  21.534  29.247  1.00128.19           C  
ATOM    543  HB1 GLN A 189      39.425  20.480  28.970  1.00128.19           H  
ATOM    544  HB2 GLN A 189      40.457  21.912  29.202  1.00128.19           H  
ATOM    545  CG  GLN A 189      38.941  21.658  30.689  1.00128.19           C  
ATOM    546  HG1 GLN A 189      37.857  21.544  30.718  1.00128.19           H  
ATOM    547  HG2 GLN A 189      39.405  20.888  31.306  1.00128.19           H  
ATOM    548  CD  GLN A 189      39.327  23.032  31.207  1.00128.19           C  
ATOM    549  OE1 GLN A 189      38.615  23.634  32.009  1.00128.19           O  
ATOM    550  NE2 GLN A 189      40.496  23.541  30.733  1.00128.19           N  
ATOM    551 1HE2 GLN A 189      41.082  22.977  30.037  1.00128.19           H  
ATOM    552 2HE2 GLN A 189      40.830  24.505  31.056  1.00128.19           H  
ATOM    553  C   GLN A 189      38.853  23.770  28.393  1.00128.19           C  
ATOM    554  O   GLN A 189      39.977  24.243  28.219  1.00128.19           O  
ATOM    555  N   ASN A 190      37.794  24.518  28.757  1.00103.27           N  
ATOM    556  HN  ASN A 190      36.854  24.041  28.942  1.00103.27           H  
ATOM    557  CA  ASN A 190      37.901  25.936  28.901  1.00103.27           C  
ATOM    558  HA  ASN A 190      38.917  26.210  29.186  1.00103.27           H  
ATOM    559  CB  ASN A 190      37.501  26.657  27.616  1.00103.27           C  
ATOM    560  HB1 ASN A 190      38.137  26.349  26.786  1.00103.27           H  
ATOM    561  HB2 ASN A 190      36.458  26.457  27.369  1.00103.27           H  
ATOM    562  CG  ASN A 190      37.703  28.108  27.929  1.00103.27           C  
ATOM    563  OD1 ASN A 190      38.842  28.570  27.901  1.00103.27           O  
ATOM    564  ND2 ASN A 190      36.591  28.804  28.293  1.00103.27           N  
ATOM    565 1HD2 ASN A 190      35.643  28.310  28.342  1.00103.27           H  
ATOM    566 2HD2 ASN A 190      36.665  29.845  28.530  1.00103.27           H  
ATOM    567  C   ASN A 190      36.933  26.355  29.966  1.00103.27           C  
ATOM    568  O   ASN A 190      35.951  25.663  30.228  1.00103.27           O  
ATOM    569  N   ILE A 191      37.211  27.494  30.636  1.00149.97           N  
ATOM    570  HN  ILE A 191      38.119  28.021  30.429  1.00149.97           H  
ATOM    571  CA  ILE A 191      36.305  28.005  31.620  1.00149.97           C  
ATOM    572  HA  ILE A 191      35.377  27.441  31.529  1.00149.97           H  
ATOM    573  CB  ILE A 191      36.818  27.799  33.025  1.00149.97           C  
ATOM    574  HB  ILE A 191      36.128  28.285  33.716  1.00149.97           H  
ATOM    575  CG2 ILE A 191      36.771  26.284  33.282  1.00149.97           C  
ATOM    576 1HG2 ILE A 191      37.133  26.074  34.289  1.00149.97           H  
ATOM    577 2HG2 ILE A 191      37.402  25.772  32.556  1.00149.97           H  
ATOM    578 3HG2 ILE A 191      35.745  25.930  33.184  1.00149.97           H  
ATOM    579  CG1 ILE A 191      38.224  28.386  33.253  1.00149.97           C  
ATOM    580 1HG1 ILE A 191      38.641  27.917  34.144  1.00149.97           H  
ATOM    581 2HG1 ILE A 191      38.836  28.131  32.388  1.00149.97           H  
ATOM    582  CD1 ILE A 191      38.295  29.893  33.445  1.00149.97           C  
ATOM    583 1HD1 ILE A 191      39.332  30.192  33.597  1.00149.97           H  
ATOM    584 2HD1 ILE A 191      37.704  30.177  34.316  1.00149.97           H  
ATOM    585 3HD1 ILE A 191      37.900  30.392  32.560  1.00149.97           H  
ATOM    586  C   ILE A 191      35.992  29.435  31.288  1.00149.97           C  
ATOM    587  O   ILE A 191      36.874  30.281  31.150  1.00149.97           O  
ATOM    588  N   SER A 192      34.684  29.725  31.137  1.00 42.52           N  
ATOM    589  HN  SER A 192      33.973  28.949  31.327  1.00 42.52           H  
ATOM    590  CA  SER A 192      34.186  31.012  30.737  1.00 42.52           C  
ATOM    591  HA  SER A 192      34.752  31.369  29.877  1.00 42.52           H  
ATOM    592  CB  SER A 192      32.689  30.947  30.375  1.00 42.52           C  
ATOM    593  HB1 SER A 192      32.126  30.585  31.235  1.00 42.52           H  
ATOM    594  HB2 SER A 192      32.340  31.944  30.104  1.00 42.52           H  
ATOM    595  OG  SER A 192      32.490  30.066  29.279  1.00 42.52           O  
ATOM    596  HG  SER A 192      33.030  30.413  28.448  1.00 42.52           H  
ATOM    597  C   SER A 192      34.360  31.963  31.878  1.00 42.52           C  
ATOM    598  O   SER A 192      34.518  31.543  33.022  1.00 42.52           O  
ATOM    599  N   PRO A 193      34.349  33.244  31.595  1.00126.94           N  
ATOM    600  CD  PRO A 193      33.688  33.794  30.421  1.00126.94           C  
ATOM    601  HD1 PRO A 193      34.364  33.794  29.566  1.00126.94           H  
ATOM    602  HD2 PRO A 193      32.795  33.217  30.179  1.00126.94           H  
ATOM    603  CA  PRO A 193      34.558  34.241  32.609  1.00126.94           C  
ATOM    604  HA  PRO A 193      35.589  34.194  32.961  1.00126.94           H  
ATOM    605  CB  PRO A 193      34.310  35.585  31.926  1.00126.94           C  
ATOM    606  HB1 PRO A 193      33.880  36.304  32.623  1.00126.94           H  
ATOM    607  HB2 PRO A 193      35.233  35.989  31.511  1.00126.94           H  
ATOM    608  CG  PRO A 193      33.311  35.233  30.810  1.00126.94           C  
ATOM    609  HG1 PRO A 193      32.286  35.280  31.178  1.00126.94           H  
ATOM    610  HG2 PRO A 193      33.424  35.907  29.961  1.00126.94           H  
ATOM    611  C   PRO A 193      33.623  34.027  33.762  1.00126.94           C  
ATOM    612  O   PRO A 193      32.424  33.860  33.540  1.00126.94           O  
ATOM    613  N   LEU A 194      34.167  34.067  34.996  1.00211.00           N  
ATOM    614  HN  LEU A 194      35.224  34.219  35.067  1.00211.00           H  
ATOM    615  CA  LEU A 194      33.432  33.921  36.222  1.00211.00           C  
ATOM    616  HA  LEU A 194      34.099  34.149  37.054  1.00211.00           H  
ATOM    617  CB  LEU A 194      32.214  34.854  36.304  1.00211.00           C  
ATOM    618  HB1 LEU A 194      31.555  34.635  35.464  1.00211.00           H  
ATOM    619  HB2 LEU A 194      31.690  34.655  37.239  1.00211.00           H  
ATOM    620  CG  LEU A 194      32.578  36.349  36.259  1.00211.00           C  
ATOM    621  HG  LEU A 194      33.021  36.538  35.281  1.00211.00           H  
ATOM    622  CD1 LEU A 194      31.319  37.225  36.357  1.00211.00           C  
ATOM    623 1HD1 LEU A 194      31.604  38.277  36.323  1.00211.00           H  
ATOM    624 2HD1 LEU A 194      30.804  37.019  37.296  1.00211.00           H  
ATOM    625 3HD1 LEU A 194      30.655  37.002  35.522  1.00211.00           H  
ATOM    626  CD2 LEU A 194      33.644  36.703  37.308  1.00211.00           C  
ATOM    627 1HD2 LEU A 194      33.876  37.766  37.247  1.00211.00           H  
ATOM    628 2HD2 LEU A 194      34.547  36.123  37.119  1.00211.00           H  
ATOM    629 3HD2 LEU A 194      33.266  36.471  38.304  1.00211.00           H  
ATOM    630  C   LEU A 194      32.939  32.515  36.381  1.00211.00           C  
ATOM    631  O   LEU A 194      32.139  32.235  37.272  1.00211.00           O  
ATOM    632  N   GLN A 195      33.421  31.582  35.544  1.00154.23           N  
ATOM    633  HN  GLN A 195      34.136  31.862  34.799  1.00154.23           H  
ATOM    634  CA  GLN A 195      32.994  30.217  35.633  1.00154.23           C  
ATOM    635  HA  GLN A 195      31.970  30.202  36.006  1.00154.23           H  
ATOM    636  CB  GLN A 195      33.018  29.527  34.254  1.00154.23           C  
ATOM    637  HB1 GLN A 195      32.356  30.086  33.592  1.00154.23           H  
ATOM    638  HB2 GLN A 195      34.039  29.578  33.875  1.00154.23           H  
ATOM    639  CG  GLN A 195      32.583  28.065  34.219  1.00154.23           C  
ATOM    640  HG1 GLN A 195      32.123  27.787  35.167  1.00154.23           H  
ATOM    641  HG2 GLN A 195      31.872  27.904  33.408  1.00154.23           H  
ATOM    642  CD  GLN A 195      33.837  27.244  33.986  1.00154.23           C  
ATOM    643  OE1 GLN A 195      34.087  26.785  32.872  1.00154.23           O  
ATOM    644  NE2 GLN A 195      34.658  27.063  35.054  1.00154.23           N  
ATOM    645 1HE2 GLN A 195      34.406  27.491  36.001  1.00154.23           H  
ATOM    646 2HE2 GLN A 195      35.557  26.492  34.947  1.00154.23           H  
ATOM    647  C   GLN A 195      33.868  29.510  36.626  1.00154.23           C  
ATOM    648  O   GLN A 195      34.988  29.940  36.896  1.00154.23           O  
ATOM    649  N   TYR A 196      33.343  28.421  37.231  1.00156.17           N  
ATOM    650  HN  TYR A 196      32.360  28.103  36.953  1.00156.17           H  
ATOM    651  CA  TYR A 196      34.053  27.673  38.234  1.00156.17           C  
ATOM    652  HA  TYR A 196      35.035  28.120  38.388  1.00156.17           H  
ATOM    653  CB  TYR A 196      33.293  27.644  39.573  1.00156.17           C  
ATOM    654  HB1 TYR A 196      33.417  28.601  40.079  1.00156.17           H  
ATOM    655  HB2 TYR A 196      32.234  27.467  39.383  1.00156.17           H  
ATOM    656  CG  TYR A 196      33.828  26.555  40.438  1.00156.17           C  
ATOM    657  CD1 TYR A 196      34.992  26.704  41.157  1.00156.17           C  
ATOM    658  HD1 TYR A 196      35.550  27.638  41.097  1.00156.17           H  
ATOM    659  CE1 TYR A 196      35.455  25.680  41.952  1.00156.17           C  
ATOM    660  HE1 TYR A 196      36.379  25.804  42.516  1.00156.17           H  
ATOM    661  CD2 TYR A 196      33.132  25.372  40.534  1.00156.17           C  
ATOM    662  HD2 TYR A 196      32.205  25.247  39.974  1.00156.17           H  
ATOM    663  CE2 TYR A 196      33.588  24.346  41.325  1.00156.17           C  
ATOM    664  HE2 TYR A 196      33.028  23.413  41.388  1.00156.17           H  
ATOM    665  CZ  TYR A 196      34.752  24.500  42.035  1.00156.17           C  
ATOM    666  OH  TYR A 196      35.218  23.445  42.847  1.00156.17           O  
ATOM    667  HH  TYR A 196      36.170  23.145  42.520  1.00156.17           H  
ATOM    668  C   TYR A 196      34.220  26.260  37.770  1.00156.17           C  
ATOM    669  O   TYR A 196      33.246  25.597  37.414  1.00156.17           O  
ATOM    670  N   ASN A 197      35.482  25.774  37.737  1.00 95.39           N  
ATOM    671  HN  ASN A 197      36.298  26.418  37.988  1.00 95.39           H  
ATOM    672  CA  ASN A 197      35.748  24.412  37.372  1.00 95.39           C  
ATOM    673  HA  ASN A 197      34.919  23.792  37.712  1.00 95.39           H  
ATOM    674  CB  ASN A 197      35.959  24.168  35.866  1.00 95.39           C  
ATOM    675  HB1 ASN A 197      36.532  24.990  35.437  1.00 95.39           H  
ATOM    676  HB2 ASN A 197      36.498  23.232  35.717  1.00 95.39           H  
ATOM    677  CG  ASN A 197      34.597  24.088  35.194  1.00 95.39           C  
ATOM    678  OD1 ASN A 197      34.411  24.564  34.075  1.00 95.39           O  
ATOM    679  ND2 ASN A 197      33.618  23.448  35.888  1.00 95.39           N  
ATOM    680 1HD2 ASN A 197      33.829  23.035  36.852  1.00 95.39           H  
ATOM    681 2HD2 ASN A 197      32.637  23.358  35.470  1.00 95.39           H  
ATOM    682  C   ASN A 197      36.998  23.956  38.057  1.00 95.39           C  
ATOM    683  O   ASN A 197      37.892  24.745  38.360  1.00 95.39           O  
ATOM    684  N   TYR A 198      37.066  22.640  38.332  1.00213.11           N  
ATOM    685  HN  TYR A 198      36.213  22.034  38.109  1.00213.11           H  
ATOM    686  CA  TYR A 198      38.216  22.002  38.907  1.00213.11           C  
ATOM    687  HA  TYR A 198      37.965  20.960  39.103  1.00213.11           H  
ATOM    688  CB  TYR A 198      39.456  22.034  37.994  1.00213.11           C  
ATOM    689  HB1 TYR A 198      39.689  23.062  37.717  1.00213.11           H  
ATOM    690  HB2 TYR A 198      40.310  21.593  38.508  1.00213.11           H  
ATOM    691  CG  TYR A 198      39.127  21.240  36.779  1.00213.11           C  
ATOM    692  CD1 TYR A 198      39.050  19.869  36.856  1.00213.11           C  
ATOM    693  HD1 TYR A 198      39.233  19.373  37.809  1.00213.11           H  
ATOM    694  CE1 TYR A 198      38.746  19.115  35.748  1.00213.11           C  
ATOM    695  HE1 TYR A 198      38.682  18.029  35.822  1.00213.11           H  
ATOM    696  CD2 TYR A 198      38.913  21.858  35.569  1.00213.11           C  
ATOM    697  HD2 TYR A 198      38.985  22.943  35.492  1.00213.11           H  
ATOM    698  CE2 TYR A 198      38.609  21.110  34.457  1.00213.11           C  
ATOM    699  HE2 TYR A 198      38.436  21.604  33.501  1.00213.11           H  
ATOM    700  CZ  TYR A 198      38.523  19.742  34.546  1.00213.11           C  
ATOM    701  OH  TYR A 198      38.208  18.985  33.399  1.00213.11           O  
ATOM    702  HH  TYR A 198      38.992  18.318  33.193  1.00213.11           H  
ATOM    703  C   TYR A 198      38.586  22.646  40.205  1.00213.11           C  
ATOM    704  O   TYR A 198      39.752  22.619  40.599  1.00213.11           O  
ATOM    705  N   GLY A 199      37.606  23.225  40.919  1.00 40.67           N  
ATOM    706  HN  GLY A 199      36.608  23.258  40.534  1.00 40.67           H  
ATOM    707  CA  GLY A 199      37.903  23.798  42.200  1.00 40.67           C  
ATOM    708  HA1 GLY A 199      36.983  23.908  42.774  1.00 40.67           H  
ATOM    709  HA2 GLY A 199      38.593  23.149  42.740  1.00 40.67           H  
ATOM    710  C   GLY A 199      38.530  25.138  41.998  1.00 40.67           C  
ATOM    711  O   GLY A 199      38.991  25.766  42.950  1.00 40.67           O  
ATOM    712  N   ILE A 200      38.556  25.615  40.743  1.00 41.05           N  
ATOM    713  HN  ILE A 200      38.137  25.037  39.946  1.00 41.05           H  
ATOM    714  CA  ILE A 200      39.140  26.891  40.464  1.00 41.05           C  
ATOM    715  HA  ILE A 200      39.459  27.366  41.392  1.00 41.05           H  
ATOM    716  CB  ILE A 200      40.292  26.814  39.503  1.00 41.05           C  
ATOM    717  HB  ILE A 200      39.940  26.345  38.585  1.00 41.05           H  
ATOM    718  CG2 ILE A 200      40.742  28.246  39.170  1.00 41.05           C  
ATOM    719 1HG2 ILE A 200      41.579  28.211  38.473  1.00 41.05           H  
ATOM    720 2HG2 ILE A 200      41.052  28.752  40.084  1.00 41.05           H  
ATOM    721 3HG2 ILE A 200      39.914  28.791  38.717  1.00 41.05           H  
ATOM    722  CG1 ILE A 200      41.411  25.940  40.092  1.00 41.05           C  
ATOM    723 1HG1 ILE A 200      41.888  26.491  40.903  1.00 41.05           H  
ATOM    724 2HG1 ILE A 200      40.964  25.027  40.486  1.00 41.05           H  
ATOM    725  CD1 ILE A 200      42.484  25.552  39.075  1.00 41.05           C  
ATOM    726 1HD1 ILE A 200      43.240  24.936  39.561  1.00 41.05           H  
ATOM    727 2HD1 ILE A 200      42.951  26.453  38.677  1.00 41.05           H  
ATOM    728 3HD1 ILE A 200      42.027  24.990  38.261  1.00 41.05           H  
ATOM    729  C   ILE A 200      38.066  27.701  39.818  1.00 41.05           C  
ATOM    730  O   ILE A 200      37.122  27.148  39.258  1.00 41.05           O  
ATOM    731  N   ARG A 201      38.143  29.041  39.942  1.00111.54           N  
ATOM    732  HN  ARG A 201      38.935  29.481  40.512  1.00111.54           H  
ATOM    733  CA  ARG A 201      37.164  29.877  39.310  1.00111.54           C  
ATOM    734  HA  ARG A 201      36.581  29.295  38.596  1.00111.54           H  
ATOM    735  CB  ARG A 201      36.226  30.585  40.303  1.00111.54           C  
ATOM    736  HB1 ARG A 201      36.839  31.129  41.022  1.00111.54           H  
ATOM    737  HB2 ARG A 201      35.608  31.289  39.746  1.00111.54           H  
ATOM    738  CG  ARG A 201      35.301  29.645  41.077  1.00111.54           C  
ATOM    739  HG1 ARG A 201      34.679  29.105  40.363  1.00111.54           H  
ATOM    740  HG2 ARG A 201      35.914  28.937  41.634  1.00111.54           H  
ATOM    741  CD  ARG A 201      34.387  30.379  42.062  1.00111.54           C  
ATOM    742  HD1 ARG A 201      34.988  30.915  42.797  1.00111.54           H  
ATOM    743  HD2 ARG A 201      33.754  31.085  41.525  1.00111.54           H  
ATOM    744  NE  ARG A 201      33.542  29.359  42.745  1.00111.54           N  
ATOM    745  HE  ARG A 201      33.894  28.878  43.633  1.00111.54           H  
ATOM    746  CZ  ARG A 201      32.317  29.041  42.233  1.00111.54           C  
ATOM    747  NH1 ARG A 201      31.869  29.667  41.107  1.00111.54           N  
ATOM    748 1HH1 ARG A 201      32.477  30.405  40.627  1.00111.54           H  
ATOM    749 2HH1 ARG A 201      30.909  29.420  40.703  1.00111.54           H  
ATOM    750  NH2 ARG A 201      31.541  28.101  42.847  1.00111.54           N  
ATOM    751 1HH2 ARG A 201      31.892  27.612  43.731  1.00111.54           H  
ATOM    752 2HH2 ARG A 201      30.581  27.853  42.444  1.00111.54           H  
ATOM    753  C   ARG A 201      37.912  30.957  38.600  1.00111.54           C  
ATOM    754  O   ARG A 201      38.877  31.495  39.145  1.00111.54           O  
ATOM    755  N   ASN A 202      37.494  31.320  37.364  1.00117.61           N  
ATOM    756  HN  ASN A 202      36.655  30.858  36.887  1.00117.61           H  
ATOM    757  CA  ASN A 202      38.249  32.364  36.736  1.00117.61           C  
ATOM    758  HA  ASN A 202      39.214  32.400  37.242  1.00117.61           H  
ATOM    759  CB  ASN A 202      38.545  32.231  35.223  1.00117.61           C  
ATOM    760  HB1 ASN A 202      39.338  32.932  34.963  1.00117.61           H  
ATOM    761  HB2 ASN A 202      38.879  31.213  35.024  1.00117.61           H  
ATOM    762  CG  ASN A 202      37.336  32.523  34.347  1.00117.61           C  
ATOM    763  OD1 ASN A 202      36.179  32.397  34.734  1.00117.61           O  
ATOM    764  ND2 ASN A 202      37.627  32.911  33.077  1.00117.61           N  
ATOM    765 1HD2 ASN A 202      38.647  32.991  32.762  1.00117.61           H  
ATOM    766 2HD2 ASN A 202      36.836  33.137  32.392  1.00117.61           H  
ATOM    767  C   ASN A 202      37.577  33.675  37.000  1.00117.61           C  
ATOM    768  O   ASN A 202      36.392  33.887  36.746  1.00117.61           O  
ATOM    769  N   TYR A 203      38.356  34.573  37.613  1.00166.53           N  
ATOM    770  HN  TYR A 203      39.351  34.266  37.859  1.00166.53           H  
ATOM    771  CA  TYR A 203      37.981  35.906  37.970  1.00166.53           C  
ATOM    772  HA  TYR A 203      37.003  35.880  38.452  1.00166.53           H  
ATOM    773  CB  TYR A 203      38.986  36.564  38.925  1.00166.53           C  
ATOM    774  HB1 TYR A 203      39.053  35.988  39.848  1.00166.53           H  
ATOM    775  HB2 TYR A 203      39.968  36.613  38.455  1.00166.53           H  
ATOM    776  CG  TYR A 203      38.494  37.938  39.218  1.00166.53           C  
ATOM    777  CD1 TYR A 203      37.536  38.154  40.182  1.00166.53           C  
ATOM    778  HD1 TYR A 203      37.127  37.310  40.738  1.00166.53           H  
ATOM    779  CE1 TYR A 203      37.091  39.427  40.448  1.00166.53           C  
ATOM    780  HE1 TYR A 203      36.333  39.590  41.214  1.00166.53           H  
ATOM    781  CD2 TYR A 203      38.997  39.012  38.521  1.00166.53           C  
ATOM    782  HD2 TYR A 203      39.753  38.850  37.753  1.00166.53           H  
ATOM    783  CE2 TYR A 203      38.556  40.287  38.783  1.00166.53           C  
ATOM    784  HE2 TYR A 203      38.962  41.131  38.226  1.00166.53           H  
ATOM    785  CZ  TYR A 203      37.602  40.494  39.749  1.00166.53           C  
ATOM    786  OH  TYR A 203      37.146  41.801  40.023  1.00166.53           O  
ATOM    787  HH  TYR A 203      36.112  41.855  39.848  1.00166.53           H  
ATOM    788  C   TYR A 203      37.896  36.770  36.752  1.00166.53           C  
ATOM    789  O   TYR A 203      37.153  37.751  36.728  1.00166.53           O  
ATOM    790  N   ARG A 204      38.711  36.447  35.730  1.00156.64           N  
ATOM    791  HN  ARG A 204      39.251  35.524  35.775  1.00156.64           H  
ATOM    792  CA  ARG A 204      38.883  37.292  34.584  1.00156.64           C  
ATOM    793  HA  ARG A 204      39.178  38.276  34.949  1.00156.64           H  
ATOM    794  CB  ARG A 204      39.987  36.810  33.631  1.00156.64           C  
ATOM    795  HB1 ARG A 204      40.846  36.492  34.221  1.00156.64           H  
ATOM    796  HB2 ARG A 204      39.609  35.966  33.054  1.00156.64           H  
ATOM    797  CG  ARG A 204      40.432  37.907  32.664  1.00156.64           C  
ATOM    798  HG1 ARG A 204      41.195  37.500  32.001  1.00156.64           H  
ATOM    799  HG2 ARG A 204      39.571  38.225  32.076  1.00156.64           H  
ATOM    800  CD  ARG A 204      41.010  39.127  33.388  1.00156.64           C  
ATOM    801  HD1 ARG A 204      40.256  39.556  34.048  1.00156.64           H  
ATOM    802  HD2 ARG A 204      41.880  38.831  33.973  1.00156.64           H  
ATOM    803  NE  ARG A 204      41.410  40.129  32.361  1.00156.64           N  
ATOM    804  HE  ARG A 204      40.673  40.770  31.925  1.00156.64           H  
ATOM    805  CZ  ARG A 204      42.716  40.230  31.976  1.00156.64           C  
ATOM    806  NH1 ARG A 204      43.660  39.421  32.538  1.00156.64           N  
ATOM    807 1HH1 ARG A 204      43.377  38.706  33.282  1.00156.64           H  
ATOM    808 2HH1 ARG A 204      44.683  39.502  32.235  1.00156.64           H  
ATOM    809  NH2 ARG A 204      43.076  41.145  31.029  1.00156.64           N  
ATOM    810 1HH2 ARG A 204      42.335  41.781  30.590  1.00156.64           H  
ATOM    811 2HH2 ARG A 204      44.099  41.226  30.725  1.00156.64           H  
ATOM    812  C   ARG A 204      37.623  37.471  33.799  1.00156.64           C  
ATOM    813  O   ARG A 204      36.685  36.681  33.860  1.00156.64           O  
ATOM    814  N   PHE A 205      37.592  38.600  33.067  1.00 99.47           N  
ATOM    815  HN  PHE A 205      38.445  39.242  33.138  1.00 99.47           H  
ATOM    816  CA  PHE A 205      36.534  39.029  32.203  1.00 99.47           C  
ATOM    817  HA  PHE A 205      35.585  38.969  32.737  1.00 99.47           H  
ATOM    818  CB  PHE A 205      36.736  40.464  31.681  1.00 99.47           C  
ATOM    819  HB1 PHE A 205      36.780  41.162  32.517  1.00 99.47           H  
ATOM    820  HB2 PHE A 205      37.661  40.525  31.107  1.00 99.47           H  
ATOM    821  CG  PHE A 205      35.572  40.786  30.808  1.00 99.47           C  
ATOM    822  CD1 PHE A 205      34.393  41.237  31.358  1.00 99.47           C  
ATOM    823  HD1 PHE A 205      34.313  41.357  32.438  1.00 99.47           H  
ATOM    824  CD2 PHE A 205      35.657  40.644  29.442  1.00 99.47           C  
ATOM    825  HD2 PHE A 205      36.586  40.292  28.993  1.00 99.47           H  
ATOM    826  CE1 PHE A 205      33.315  41.537  30.559  1.00 99.47           C  
ATOM    827  HE1 PHE A 205      32.387  41.892  31.006  1.00 99.47           H  
ATOM    828  CE2 PHE A 205      34.582  40.942  28.638  1.00 99.47           C  
ATOM    829  HE2 PHE A 205      34.660  40.824  27.557  1.00 99.47           H  
ATOM    830  CZ  PHE A 205      33.409  41.389  29.197  1.00 99.47           C  
ATOM    831  HZ  PHE A 205      32.556  41.625  28.561  1.00 99.47           H  
ATOM    832  C   PHE A 205      36.491  38.122  31.011  1.00 99.47           C  
ATOM    833  O   PHE A 205      35.441  37.954  30.394  1.00 99.47           O  
ATOM    834  N   HIS A 206      37.654  37.568  30.615  1.00 59.78           N  
ATOM    835  HN  HIS A 206      38.545  37.751  31.179  1.00 59.78           H  
ATOM    836  CA  HIS A 206      37.714  36.736  29.446  1.00 59.78           C  
ATOM    837  HA  HIS A 206      36.757  36.802  28.929  1.00 59.78           H  
ATOM    838  CB  HIS A 206      38.824  37.159  28.466  1.00 59.78           C  
ATOM    839  HB1 HIS A 206      38.926  36.391  27.700  1.00 59.78           H  
ATOM    840  HB2 HIS A 206      38.539  38.102  28.000  1.00 59.78           H  
ATOM    841  CG  HIS A 206      40.146  37.339  29.146  1.00 59.78           C  
ATOM    842  CD2 HIS A 206      40.751  38.475  29.590  1.00 59.78           C  
ATOM    843  HD2 HIS A 206      40.338  39.479  29.490  1.00 59.78           H  
ATOM    844  ND1 HIS A 206      40.999  36.307  29.468  1.00 59.78           N  
ATOM    845  HD1 HIS A 206      40.847  35.267  29.267  1.00 59.78           H  
ATOM    846  CE1 HIS A 206      42.069  36.864  30.089  1.00 59.78           C  
ATOM    847  HE1 HIS A 206      42.919  36.294  30.464  1.00 59.78           H  
ATOM    848  NE2 HIS A 206      41.962  38.177  30.186  1.00 59.78           N1+
ATOM    849  HE2 HIS A 206      42.658  38.859  30.628  1.00 59.78           H  
ATOM    850  C   HIS A 206      37.939  35.311  29.837  1.00 59.78           C  
ATOM    851  O   HIS A 206      38.202  34.974  30.990  1.00 59.78           O  
ATOM    852  N   THR A 207      37.800  34.445  28.820  1.00 65.47           N  
ATOM    853  HN  THR A 207      37.574  34.878  27.868  1.00 65.47           H  
ATOM    854  CA  THR A 207      37.915  33.018  28.843  1.00 65.47           C  
ATOM    855  HA  THR A 207      37.234  32.593  29.580  1.00 65.47           H  
ATOM    856  CB  THR A 207      37.571  32.526  27.468  1.00 65.47           C  
ATOM    857  HB  THR A 207      38.145  33.119  26.756  1.00 65.47           H  
ATOM    858  OG1 THR A 207      36.195  32.741  27.189  1.00 65.47           O  
ATOM    859  HG1 THR A 207      35.610  32.224  27.891  1.00 65.47           H  
ATOM    860  CG2 THR A 207      37.981  31.076  27.286  1.00 65.47           C  
ATOM    861 1HG2 THR A 207      37.719  30.747  26.280  1.00 65.47           H  
ATOM    862 2HG2 THR A 207      37.461  30.456  28.017  1.00 65.47           H  
ATOM    863 3HG2 THR A 207      39.057  30.981  27.430  1.00 65.47           H  
ATOM    864  C   THR A 207      39.331  32.623  29.149  1.00 65.47           C  
ATOM    865  O   THR A 207      40.284  33.235  28.669  1.00 65.47           O  
ATOM    866  N   ILE A 208      39.489  31.572  29.985  1.00 45.75           N  
ATOM    867  HN  ILE A 208      38.612  31.120  30.400  1.00 45.75           H  
ATOM    868  CA  ILE A 208      40.771  31.027  30.348  1.00 45.75           C  
ATOM    869  HA  ILE A 208      41.559  31.510  29.770  1.00 45.75           H  
ATOM    870  CB  ILE A 208      41.065  31.143  31.817  1.00 45.75           C  
ATOM    871  HB  ILE A 208      40.245  30.676  32.362  1.00 45.75           H  
ATOM    872  CG2 ILE A 208      42.348  30.352  32.121  1.00 45.75           C  
ATOM    873 1HG2 ILE A 208      42.577  30.425  33.184  1.00 45.75           H  
ATOM    874 2HG2 ILE A 208      43.175  30.764  31.542  1.00 45.75           H  
ATOM    875 3HG2 ILE A 208      42.203  29.306  31.852  1.00 45.75           H  
ATOM    876  CG1 ILE A 208      41.129  32.622  32.233  1.00 45.75           C  
ATOM    877 1HG1 ILE A 208      42.045  33.054  31.830  1.00 45.75           H  
ATOM    878 2HG1 ILE A 208      40.267  33.137  31.809  1.00 45.75           H  
ATOM    879  CD1 ILE A 208      41.121  32.831  33.749  1.00 45.75           C  
ATOM    880 1HD1 ILE A 208      41.168  33.897  33.970  1.00 45.75           H  
ATOM    881 2HD1 ILE A 208      41.983  32.331  34.190  1.00 45.75           H  
ATOM    882 3HD1 ILE A 208      40.206  32.414  34.169  1.00 45.75           H  
ATOM    883  C   ILE A 208      40.714  29.566  30.019  1.00 45.75           C  
ATOM    884  O   ILE A 208      39.710  28.909  30.289  1.00 45.75           O  
ATOM    885  N   SER A 209      41.796  29.008  29.435  1.00 45.91           N  
ATOM    886  HN  SER A 209      42.683  29.587  29.280  1.00 45.91           H  
ATOM    887  CA  SER A 209      41.750  27.631  29.022  1.00 45.91           C  
ATOM    888  HA  SER A 209      40.820  27.191  29.382  1.00 45.91           H  
ATOM    889  CB  SER A 209      41.822  27.446  27.497  1.00 45.91           C  
ATOM    890  HB1 SER A 209      41.701  26.390  27.255  1.00 45.91           H  
ATOM    891  HB2 SER A 209      41.025  28.021  27.025  1.00 45.91           H  
ATOM    892  OG  SER A 209      43.078  27.898  27.013  1.00 45.91           O  
ATOM    893  HG  SER A 209      43.197  28.915  27.244  1.00 45.91           H  
ATOM    894  C   SER A 209      42.897  26.868  29.605  1.00 45.91           C  
ATOM    895  O   SER A 209      43.775  27.417  30.270  1.00 45.91           O  
ATOM    896  N   HIS A 210      42.879  25.543  29.352  1.00 86.85           N  
ATOM    897  HN  HIS A 210      42.075  25.164  28.756  1.00 86.85           H  
ATOM    898  CA  HIS A 210      43.856  24.603  29.821  1.00 86.85           C  
ATOM    899  HA  HIS A 210      43.946  24.689  30.904  1.00 86.85           H  
ATOM    900  CB  HIS A 210      43.502  23.150  29.455  1.00 86.85           C  
ATOM    901  HB1 HIS A 210      42.472  22.964  29.758  1.00 86.85           H  
ATOM    902  HB2 HIS A 210      43.589  23.040  28.374  1.00 86.85           H  
ATOM    903  CG  HIS A 210      44.375  22.116  30.103  1.00 86.85           C  
ATOM    904  CD2 HIS A 210      45.536  21.551  29.670  1.00 86.85           C  
ATOM    905  HD2 HIS A 210      46.036  21.798  28.733  1.00 86.85           H  
ATOM    906  ND1 HIS A 210      44.099  21.528  31.317  1.00 86.85           N  
ATOM    907  HD1 HIS A 210      43.260  21.731  31.949  1.00 86.85           H  
ATOM    908  CE1 HIS A 210      45.097  20.641  31.557  1.00 86.85           C  
ATOM    909  HE1 HIS A 210      45.154  20.017  32.449  1.00 86.85           H  
ATOM    910  NE2 HIS A 210      45.992  20.620  30.586  1.00 86.85           N1+
ATOM    911  HE2 HIS A 210      46.874  20.017  30.522  1.00 86.85           H  
ATOM    912  C   HIS A 210      45.169  24.940  29.190  1.00 86.85           C  
ATOM    913  O   HIS A 210      45.225  25.566  28.132  1.00 86.85           O  
ATOM    914  N   CYS A 211      46.269  24.543  29.860  1.00 72.13           N  
ATOM    915  HN  CYS A 211      46.157  23.959  30.749  1.00 72.13           H  
ATOM    916  CA  CYS A 211      47.592  24.887  29.407  1.00 72.13           C  
ATOM    917  HA  CYS A 211      47.604  25.964  29.240  1.00 72.13           H  
ATOM    918  CB  CYS A 211      48.722  24.571  30.398  1.00 72.13           C  
ATOM    919  HB1 CYS A 211      48.546  23.618  30.897  1.00 72.13           H  
ATOM    920  HB2 CYS A 211      49.687  24.543  29.891  1.00 72.13           H  
ATOM    921  SG  CYS A 211      48.655  25.925  31.567  1.00 72.13           S  
ATOM    922  HG  CYS A 211      48.855  27.083  30.922  1.00 72.13           H  
ATOM    923  C   CYS A 211      47.924  24.242  28.113  1.00 72.13           C  
ATOM    924  O   CYS A 211      48.647  24.824  27.307  1.00 72.13           O  
ATOM    925  N   ASP A 212      47.418  23.022  27.876  1.00 40.82           N  
ATOM    926  HN  ASP A 212      46.752  22.561  28.575  1.00 40.82           H  
ATOM    927  CA  ASP A 212      47.789  22.350  26.667  1.00 40.82           C  
ATOM    928  HA  ASP A 212      48.871  22.223  26.641  1.00 40.82           H  
ATOM    929  CB  ASP A 212      47.109  20.981  26.495  1.00 40.82           C  
ATOM    930  HB1 ASP A 212      47.362  20.334  27.335  1.00 40.82           H  
ATOM    931  HB2 ASP A 212      46.028  21.108  26.446  1.00 40.82           H  
ATOM    932  CG  ASP A 212      47.618  20.366  25.195  1.00 40.82           C  
ATOM    933  OD1 ASP A 212      48.640  20.872  24.659  1.00 40.82           O  
ATOM    934  OD2 ASP A 212      46.988  19.387  24.714  1.00 40.82           O  
ATOM    935  C   ASP A 212      47.360  23.187  25.507  1.00 40.82           C  
ATOM    936  O   ASP A 212      48.106  23.353  24.543  1.00 40.82           O  
ATOM    937  N   CYS A 213      46.139  23.741  25.576  1.00 40.10           N  
ATOM    938  HN  CYS A 213      45.551  23.602  26.459  1.00 40.10           H  
ATOM    939  CA  CYS A 213      45.605  24.515  24.494  1.00 40.10           C  
ATOM    940  HA  CYS A 213      45.689  23.924  23.582  1.00 40.10           H  
ATOM    941  CB  CYS A 213      44.118  24.847  24.712  1.00 40.10           C  
ATOM    942  HB1 CYS A 213      44.002  25.388  25.651  1.00 40.10           H  
ATOM    943  HB2 CYS A 213      43.761  25.466  23.889  1.00 40.10           H  
ATOM    944  SG  CYS A 213      43.147  23.310  24.777  1.00 40.10           S  
ATOM    945  HG  CYS A 213      43.287  22.643  23.623  1.00 40.10           H  
ATOM    946  C   CYS A 213      46.399  25.776  24.307  1.00 40.10           C  
ATOM    947  O   CYS A 213      46.655  26.190  23.178  1.00 40.10           O  
ATOM    948  N   ASP A 214      46.810  26.423  25.413  1.00 50.12           N  
ATOM    949  HN  ASP A 214      46.578  26.010  26.373  1.00 50.12           H  
ATOM    950  CA  ASP A 214      47.552  27.654  25.342  1.00 50.12           C  
ATOM    951  HA  ASP A 214      47.003  28.346  24.703  1.00 50.12           H  
ATOM    952  CB  ASP A 214      47.757  28.324  26.713  1.00 50.12           C  
ATOM    953  HB1 ASP A 214      47.997  27.569  27.462  1.00 50.12           H  
ATOM    954  HB2 ASP A 214      48.569  29.048  26.653  1.00 50.12           H  
ATOM    955  CG  ASP A 214      46.461  29.030  27.087  1.00 50.12           C  
ATOM    956  OD1 ASP A 214      45.682  29.359  26.154  1.00 50.12           O  
ATOM    957  OD2 ASP A 214      46.237  29.263  28.305  1.00 50.12           O  
ATOM    958  C   ASP A 214      48.902  27.425  24.734  1.00 50.12           C  
ATOM    959  O   ASP A 214      49.422  28.295  24.037  1.00 50.12           O  
ATOM    960  N   THR A 215      49.534  26.273  25.025  1.00103.42           N  
ATOM    961  HN  THR A 215      49.059  25.562  25.668  1.00103.42           H  
ATOM    962  CA  THR A 215      50.836  25.980  24.488  1.00103.42           C  
ATOM    963  HA  THR A 215      51.492  26.830  24.675  1.00103.42           H  
ATOM    964  CB  THR A 215      51.454  24.750  25.087  1.00103.42           C  
ATOM    965  HB  THR A 215      52.456  24.617  24.679  1.00103.42           H  
ATOM    966  OG1 THR A 215      50.669  23.606  24.783  1.00103.42           O  
ATOM    967  HG1 THR A 215      49.703  23.730  25.175  1.00103.42           H  
ATOM    968  CG2 THR A 215      51.549  24.941  26.610  1.00103.42           C  
ATOM    969 1HG2 THR A 215      51.996  24.055  27.061  1.00103.42           H  
ATOM    970 2HG2 THR A 215      50.551  25.092  27.021  1.00103.42           H  
ATOM    971 3HG2 THR A 215      52.167  25.811  26.830  1.00103.42           H  
ATOM    972  C   THR A 215      50.743  25.759  23.010  1.00103.42           C  
ATOM    973  O   THR A 215      51.573  26.237  22.239  1.00103.42           O  
ATOM    974  N   ARG A 216      49.703  25.029  22.575  1.00151.78           N  
ATOM    975  HN  ARG A 216      48.974  24.692  23.282  1.00151.78           H  
ATOM    976  CA  ARG A 216      49.541  24.688  21.193  1.00151.78           C  
ATOM    977  HA  ARG A 216      50.424  24.158  20.835  1.00151.78           H  
ATOM    978  CB  ARG A 216      48.287  23.829  20.967  1.00151.78           C  
ATOM    979  HB1 ARG A 216      48.211  23.112  21.784  1.00151.78           H  
ATOM    980  HB2 ARG A 216      47.416  24.485  20.976  1.00151.78           H  
ATOM    981  CG  ARG A 216      48.292  23.057  19.651  1.00151.78           C  
ATOM    982  HG1 ARG A 216      47.291  22.664  19.475  1.00151.78           H  
ATOM    983  HG2 ARG A 216      48.560  23.743  18.847  1.00151.78           H  
ATOM    984  CD  ARG A 216      49.281  21.890  19.647  1.00151.78           C  
ATOM    985  HD1 ARG A 216      49.383  21.492  18.637  1.00151.78           H  
ATOM    986  HD2 ARG A 216      50.254  22.226  20.005  1.00151.78           H  
ATOM    987  NE  ARG A 216      48.740  20.840  20.555  1.00151.78           N  
ATOM    988  HE  ARG A 216      47.921  21.065  21.206  1.00151.78           H  
ATOM    989  CZ  ARG A 216      49.289  19.591  20.556  1.00151.78           C  
ATOM    990  NH1 ARG A 216      50.338  19.305  19.730  1.00151.78           N  
ATOM    991 1HH1 ARG A 216      50.730  20.061  19.082  1.00151.78           H  
ATOM    992 2HH1 ARG A 216      50.768  18.325  19.731  1.00151.78           H  
ATOM    993  NH2 ARG A 216      48.789  18.626  21.383  1.00151.78           N  
ATOM    994 1HH2 ARG A 216      47.967  18.849  22.030  1.00151.78           H  
ATOM    995 2HH2 ARG A 216      49.220  17.646  21.384  1.00151.78           H  
ATOM    996  C   ARG A 216      49.367  25.962  20.431  1.00151.78           C  
ATOM    997  O   ARG A 216      49.872  26.124  19.322  1.00151.78           O  
ATOM    998  N   PHE A 217      48.633  26.904  21.042  1.00 74.71           N  
ATOM    999  HN  PHE A 217      48.260  26.688  22.021  1.00 74.71           H  
ATOM   1000  CA  PHE A 217      48.315  28.177  20.474  1.00 74.71           C  
ATOM   1001  HA  PHE A 217      47.810  28.028  19.520  1.00 74.71           H  
ATOM   1002  CB  PHE A 217      47.380  28.953  21.429  1.00 74.71           C  
ATOM   1003  HB1 PHE A 217      46.511  28.333  21.648  1.00 74.71           H  
ATOM   1004  HB2 PHE A 217      47.920  29.163  22.353  1.00 74.71           H  
ATOM   1005  CG  PHE A 217      46.912  30.242  20.845  1.00 74.71           C  
ATOM   1006  CD1 PHE A 217      46.170  30.265  19.687  1.00 74.71           C  
ATOM   1007  HD1 PHE A 217      45.933  29.330  19.179  1.00 74.71           H  
ATOM   1008  CD2 PHE A 217      47.161  31.427  21.499  1.00 74.71           C  
ATOM   1009  HD2 PHE A 217      47.716  31.419  22.437  1.00 74.71           H  
ATOM   1010  CE1 PHE A 217      45.724  31.457  19.164  1.00 74.71           C  
ATOM   1011  HE1 PHE A 217      45.150  31.464  18.237  1.00 74.71           H  
ATOM   1012  CE2 PHE A 217      46.717  32.620  20.982  1.00 74.71           C  
ATOM   1013  HE2 PHE A 217      46.933  33.553  21.502  1.00 74.71           H  
ATOM   1014  CZ  PHE A 217      46.001  32.637  19.809  1.00 74.71           C  
ATOM   1015  HZ  PHE A 217      45.655  33.583  19.393  1.00 74.71           H  
ATOM   1016  C   PHE A 217      49.590  28.935  20.246  1.00 74.71           C  
ATOM   1017  O   PHE A 217      49.769  29.538  19.188  1.00 74.71           O  
ATOM   1018  N   GLN A 218      50.524  28.915  21.221  1.00192.64           N  
ATOM   1019  HN  GLN A 218      50.371  28.344  22.113  1.00192.64           H  
ATOM   1020  CA  GLN A 218      51.728  29.678  21.035  1.00192.64           C  
ATOM   1021  HA  GLN A 218      51.432  30.692  20.767  1.00192.64           H  
ATOM   1022  CB  GLN A 218      52.685  29.782  22.259  1.00192.64           C  
ATOM   1023  HB1 GLN A 218      53.437  30.533  22.016  1.00192.64           H  
ATOM   1024  HB2 GLN A 218      52.089  30.124  23.105  1.00192.64           H  
ATOM   1025  CG  GLN A 218      53.437  28.519  22.716  1.00192.64           C  
ATOM   1026  HG1 GLN A 218      53.300  27.735  21.971  1.00192.64           H  
ATOM   1027  HG2 GLN A 218      54.498  28.752  22.809  1.00192.64           H  
ATOM   1028  CD  GLN A 218      52.917  28.019  24.066  1.00192.64           C  
ATOM   1029  OE1 GLN A 218      52.821  29.080  23.457  1.00192.64           O  
ATOM   1030  NE2 GLN A 218      53.539  26.817  23.929  1.00192.64           N  
ATOM   1031 1HE2 GLN A 218      54.118  26.611  23.053  1.00192.64           H  
ATOM   1032 2HE2 GLN A 218      53.450  26.078  24.697  1.00192.64           H  
ATOM   1033  C   GLN A 218      52.511  29.123  19.887  1.00192.64           C  
ATOM   1034  O   GLN A 218      53.060  29.876  19.084  1.00192.64           O  
ATOM   1035  N   GLN A 219      52.577  27.785  19.771  1.00 67.54           N  
ATOM   1036  HN  GLN A 219      52.046  27.171  20.468  1.00 67.54           H  
ATOM   1037  CA  GLN A 219      53.346  27.165  18.729  1.00 67.54           C  
ATOM   1038  HA  GLN A 219      54.366  27.549  18.764  1.00 67.54           H  
ATOM   1039  CB  GLN A 219      53.383  25.632  18.850  1.00 67.54           C  
ATOM   1040  HB1 GLN A 219      53.822  25.372  19.813  1.00 67.54           H  
ATOM   1041  HB2 GLN A 219      52.361  25.257  18.803  1.00 67.54           H  
ATOM   1042  CG  GLN A 219      54.199  24.957  17.746  1.00 67.54           C  
ATOM   1043  HG1 GLN A 219      53.769  25.191  16.772  1.00 67.54           H  
ATOM   1044  HG2 GLN A 219      55.231  25.307  17.782  1.00 67.54           H  
ATOM   1045  CD  GLN A 219      54.154  23.455  17.983  1.00 67.54           C  
ATOM   1046  OE1 GLN A 219      53.530  22.982  18.931  1.00 67.54           O  
ATOM   1047  NE2 GLN A 219      54.834  22.681  17.096  1.00 67.54           N  
ATOM   1048 1HE2 GLN A 219      55.363  23.136  16.285  1.00 67.54           H  
ATOM   1049 2HE2 GLN A 219      54.840  21.617  17.209  1.00 67.54           H  
ATOM   1050  C   GLN A 219      52.745  27.495  17.397  1.00 67.54           C  
ATOM   1051  O   GLN A 219      53.464  27.766  16.437  1.00 67.54           O  
ATOM   1052  N   CYS A 220      51.401  27.490  17.309  1.00 33.22           N  
ATOM   1053  HN  CYS A 220      50.819  27.321  18.191  1.00 33.22           H  
ATOM   1054  CA  CYS A 220      50.733  27.707  16.056  1.00 33.22           C  
ATOM   1055  HA  CYS A 220      51.086  26.970  15.334  1.00 33.22           H  
ATOM   1056  CB  CYS A 220      49.199  27.603  16.167  1.00 33.22           C  
ATOM   1057  HB1 CYS A 220      48.946  26.654  16.640  1.00 33.22           H  
ATOM   1058  HB2 CYS A 220      48.836  28.425  16.784  1.00 33.22           H  
ATOM   1059  SG  CYS A 220      48.381  27.684  14.545  1.00 33.22           S  
ATOM   1060  HG  CYS A 220      48.675  28.850  13.953  1.00 33.22           H  
ATOM   1061  C   CYS A 220      51.060  29.078  15.551  1.00 33.22           C  
ATOM   1062  O   CYS A 220      51.362  29.259  14.373  1.00 33.22           O  
ATOM   1063  N   LEU A 221      51.043  30.074  16.453  1.00 56.24           N  
ATOM   1064  HN  LEU A 221      50.837  29.831  17.475  1.00 56.24           H  
ATOM   1065  CA  LEU A 221      51.287  31.448  16.114  1.00 56.24           C  
ATOM   1066  HA  LEU A 221      50.588  31.753  15.335  1.00 56.24           H  
ATOM   1067  CB  LEU A 221      51.144  32.396  17.317  1.00 56.24           C  
ATOM   1068  HB1 LEU A 221      51.753  32.009  18.134  1.00 56.24           H  
ATOM   1069  HB2 LEU A 221      51.511  33.380  17.025  1.00 56.24           H  
ATOM   1070  CG  LEU A 221      49.698  32.548  17.820  1.00 56.24           C  
ATOM   1071  HG  LEU A 221      49.369  31.568  18.164  1.00 56.24           H  
ATOM   1072  CD1 LEU A 221      49.621  33.505  19.020  1.00 56.24           C  
ATOM   1073 1HD1 LEU A 221      48.586  33.591  19.351  1.00 56.24           H  
ATOM   1074 2HD1 LEU A 221      49.990  34.488  18.726  1.00 56.24           H  
ATOM   1075 3HD1 LEU A 221      50.232  33.117  19.835  1.00 56.24           H  
ATOM   1076  CD2 LEU A 221      48.761  32.971  16.676  1.00 56.24           C  
ATOM   1077 1HD2 LEU A 221      47.745  33.072  17.057  1.00 56.24           H  
ATOM   1078 2HD2 LEU A 221      48.781  32.215  15.891  1.00 56.24           H  
ATOM   1079 3HD2 LEU A 221      49.092  33.926  16.269  1.00 56.24           H  
ATOM   1080  C   LEU A 221      52.682  31.586  15.600  1.00 56.24           C  
ATOM   1081  O   LEU A 221      52.968  32.437  14.760  1.00 56.24           O  
ATOM   1082  N   GLN A 222      53.588  30.719  16.075  1.00129.22           N  
ATOM   1083  HN  GLN A 222      53.258  29.904  16.685  1.00129.22           H  
ATOM   1084  CA  GLN A 222      54.984  30.853  15.789  1.00129.22           C  
ATOM   1085  HA  GLN A 222      55.335  31.785  16.233  1.00129.22           H  
ATOM   1086  CB  GLN A 222      55.816  29.698  16.373  1.00129.22           C  
ATOM   1087  HB1 GLN A 222      55.673  29.683  17.454  1.00129.22           H  
ATOM   1088  HB2 GLN A 222      55.455  28.763  15.945  1.00129.22           H  
ATOM   1089  CG  GLN A 222      57.313  29.815  16.085  1.00129.22           C  
ATOM   1090  HG1 GLN A 222      57.484  29.817  15.009  1.00129.22           H  
ATOM   1091  HG2 GLN A 222      57.703  30.737  16.517  1.00129.22           H  
ATOM   1092  CD  GLN A 222      58.004  28.615  16.717  1.00129.22           C  
ATOM   1093  OE1 GLN A 222      59.220  28.460  16.619  1.00129.22           O  
ATOM   1094  NE2 GLN A 222      57.207  27.740  17.387  1.00129.22           N  
ATOM   1095 1HE2 GLN A 222      56.153  27.915  17.448  1.00129.22           H  
ATOM   1096 2HE2 GLN A 222      57.634  26.877  17.853  1.00129.22           H  
ATOM   1097  C   GLN A 222      55.256  30.904  14.311  1.00129.22           C  
ATOM   1098  O   GLN A 222      56.134  31.662  13.900  1.00129.22           O  
ATOM   1099  N   ASN A 223      54.577  30.118  13.446  1.00261.71           N  
ATOM   1100  HN  ASN A 223      53.796  29.448  13.740  1.00261.71           H  
ATOM   1101  CA  ASN A 223      55.021  30.281  12.083  1.00261.71           C  
ATOM   1102  HA  ASN A 223      55.561  31.225  12.019  1.00261.71           H  
ATOM   1103  CB  ASN A 223      55.974  29.162  11.625  1.00261.71           C  
ATOM   1104  HB1 ASN A 223      56.767  29.030  12.361  1.00261.71           H  
ATOM   1105  HB2 ASN A 223      55.420  28.230  11.516  1.00261.71           H  
ATOM   1106  CG  ASN A 223      56.579  29.560  10.285  1.00261.71           C  
ATOM   1107  OD1 ASN A 223      57.714  30.032  10.224  1.00261.71           O  
ATOM   1108  ND2 ASN A 223      55.810  29.365   9.180  1.00261.71           N  
ATOM   1109 1HD2 ASN A 223      54.829  28.949   9.278  1.00261.71           H  
ATOM   1110 2HD2 ASN A 223      56.186  29.627   8.213  1.00261.71           H  
ATOM   1111  C   ASN A 223      53.894  30.327  11.083  1.00261.71           C  
ATOM   1112  O   ASN A 223      53.169  29.346  10.929  1.00261.71           O  
ATOM   1113  N   GLN A 224      53.750  31.469  10.355  1.00313.62           N  
ATOM   1114  HN  GLN A 224      54.378  32.302  10.595  1.00313.62           H  
ATOM   1115  CA  GLN A 224      52.803  31.622   9.282  1.00313.62           C  
ATOM   1116  HA  GLN A 224      53.213  31.151   8.389  1.00313.62           H  
ATOM   1117  CB  GLN A 224      51.434  30.993   9.581  1.00313.62           C  
ATOM   1118  HB1 GLN A 224      51.592  30.013  10.030  1.00313.62           H  
ATOM   1119  HB2 GLN A 224      50.903  31.634  10.284  1.00313.62           H  
ATOM   1120  CG  GLN A 224      50.573  30.823   8.330  1.00313.62           C  
ATOM   1121  HG1 GLN A 224      50.112  31.774   8.063  1.00313.62           H  
ATOM   1122  HG2 GLN A 224      51.186  30.471   7.501  1.00313.62           H  
ATOM   1123  CD  GLN A 224      49.499  29.797   8.655  1.00313.62           C  
ATOM   1124  OE1 GLN A 224      48.674  29.452   7.810  1.00313.62           O  
ATOM   1125  NE2 GLN A 224      49.505  29.293   9.918  1.00313.62           N  
ATOM   1126 1HE2 GLN A 224      50.241  29.622  10.622  1.00313.62           H  
ATOM   1127 2HE2 GLN A 224      48.774  28.567  10.208  1.00313.62           H  
ATOM   1128  C   GLN A 224      52.651  33.097   9.018  1.00313.62           C  
ATOM   1129  O   GLN A 224      53.647  33.798   8.850  1.00313.62           O  
ATOM   1130  N   HIS A 225      51.400  33.611   8.935  1.00117.68           N  
ATOM   1131  HN  HIS A 225      50.552  32.966   9.030  1.00117.68           H  
ATOM   1132  CA  HIS A 225      51.206  35.023   8.719  1.00117.68           C  
ATOM   1133  HA  HIS A 225      51.752  35.333   7.828  1.00117.68           H  
ATOM   1134  CB  HIS A 225      49.729  35.431   8.584  1.00117.68           C  
ATOM   1135  HB1 HIS A 225      49.188  35.075   9.461  1.00117.68           H  
ATOM   1136  HB2 HIS A 225      49.671  36.519   8.538  1.00117.68           H  
ATOM   1137  CG  HIS A 225      49.077  34.865   7.357  1.00117.68           C  
ATOM   1138  CD2 HIS A 225      48.830  35.442   6.148  1.00117.68           C  
ATOM   1139  HD2 HIS A 225      49.089  36.468   5.885  1.00117.68           H  
ATOM   1140  ND1 HIS A 225      48.594  33.579   7.265  1.00117.68           N  
ATOM   1141  HD1 HIS A 225      48.616  32.832   8.031  1.00117.68           H  
ATOM   1142  CE1 HIS A 225      48.084  33.441   6.015  1.00117.68           C  
ATOM   1143  HE1 HIS A 225      47.627  32.524   5.643  1.00117.68           H  
ATOM   1144  NE2 HIS A 225      48.204  34.545   5.300  1.00117.68           N1+
ATOM   1145  HE2 HIS A 225      47.888  34.709   4.291  1.00117.68           H  
ATOM   1146  C   HIS A 225      51.773  35.717   9.921  1.00117.68           C  
ATOM   1147  O   HIS A 225      51.110  35.870  10.946  1.00117.68           O  
ATOM   1148  N   ASP A 226      53.037  36.164   9.797  1.00 96.83           N  
ATOM   1149  HN  ASP A 226      53.498  36.102   8.834  1.00 96.83           H  
ATOM   1150  CA  ASP A 226      53.805  36.719  10.876  1.00 96.83           C  
ATOM   1151  HA  ASP A 226      53.784  36.005  11.699  1.00 96.83           H  
ATOM   1152  CB  ASP A 226      55.277  36.953  10.497  1.00 96.83           C  
ATOM   1153  HB1 ASP A 226      55.828  37.310  11.367  1.00 96.83           H  
ATOM   1154  HB2 ASP A 226      55.718  36.020  10.145  1.00 96.83           H  
ATOM   1155  CG  ASP A 226      55.335  37.997   9.391  1.00 96.83           C  
ATOM   1156  OD1 ASP A 226      54.399  38.027   8.548  1.00 96.83           O  
ATOM   1157  OD2 ASP A 226      56.325  38.777   9.372  1.00 96.83           O  
ATOM   1158  C   ASP A 226      53.276  38.024  11.390  1.00 96.83           C  
ATOM   1159  O   ASP A 226      53.230  38.229  12.601  1.00 96.83           O  
ATOM   1160  N   SER A 227      52.860  38.946  10.502  1.00 76.66           N  
ATOM   1161  HN  SER A 227      52.796  38.705   9.461  1.00 76.66           H  
ATOM   1162  CA  SER A 227      52.502  40.258  10.968  1.00 76.66           C  
ATOM   1163  HA  SER A 227      53.376  40.705  11.441  1.00 76.66           H  
ATOM   1164  CB  SER A 227      52.034  41.188   9.833  1.00 76.66           C  
ATOM   1165  HB1 SER A 227      51.823  42.176  10.243  1.00 76.66           H  
ATOM   1166  HB2 SER A 227      52.822  41.265   9.084  1.00 76.66           H  
ATOM   1167  OG  SER A 227      50.859  40.675   9.223  1.00 76.66           O  
ATOM   1168  HG  SER A 227      51.058  39.724   8.825  1.00 76.66           H  
ATOM   1169  C   SER A 227      51.404  40.179  11.983  1.00 76.66           C  
ATOM   1170  O   SER A 227      51.572  40.597  13.127  1.00 76.66           O  
ATOM   1171  N   ILE A 228      50.240  39.636  11.596  1.00 68.41           N  
ATOM   1172  HN  ILE A 228      50.135  39.259  10.600  1.00 68.41           H  
ATOM   1173  CA  ILE A 228      49.136  39.557  12.505  1.00 68.41           C  
ATOM   1174  HA  ILE A 228      49.054  40.539  12.972  1.00 68.41           H  
ATOM   1175  CB  ILE A 228      47.813  39.289  11.860  1.00 68.41           C  
ATOM   1176  HB  ILE A 228      47.932  38.484  11.135  1.00 68.41           H  
ATOM   1177  CG2 ILE A 228      46.810  38.842  12.938  1.00 68.41           C  
ATOM   1178 1HG2 ILE A 228      45.843  38.645  12.476  1.00 68.41           H  
ATOM   1179 2HG2 ILE A 228      46.702  39.630  13.683  1.00 68.41           H  
ATOM   1180 3HG2 ILE A 228      47.174  37.934  13.420  1.00 68.41           H  
ATOM   1181  CG1 ILE A 228      47.402  40.572  11.116  1.00 68.41           C  
ATOM   1182 1HG1 ILE A 228      47.333  41.380  11.844  1.00 68.41           H  
ATOM   1183 2HG1 ILE A 228      48.177  40.805  10.386  1.00 68.41           H  
ATOM   1184  CD1 ILE A 228      46.073  40.478  10.383  1.00 68.41           C  
ATOM   1185 1HD1 ILE A 228      45.863  41.426   9.888  1.00 68.41           H  
ATOM   1186 2HD1 ILE A 228      45.279  40.258  11.096  1.00 68.41           H  
ATOM   1187 3HD1 ILE A 228      46.123  39.683   9.639  1.00 68.41           H  
ATOM   1188  C   ILE A 228      49.397  38.589  13.611  1.00 68.41           C  
ATOM   1189  O   ILE A 228      48.909  38.775  14.723  1.00 68.41           O  
ATOM   1190  N   SER A 229      50.121  37.494  13.337  1.00 81.94           N  
ATOM   1191  HN  SER A 229      50.505  37.332  12.352  1.00 81.94           H  
ATOM   1192  CA  SER A 229      50.374  36.543  14.380  1.00 81.94           C  
ATOM   1193  HA  SER A 229      49.420  36.255  14.821  1.00 81.94           H  
ATOM   1194  CB  SER A 229      51.081  35.271  13.878  1.00 81.94           C  
ATOM   1195  HB1 SER A 229      51.211  34.580  14.711  1.00 81.94           H  
ATOM   1196  HB2 SER A 229      50.469  34.801  13.108  1.00 81.94           H  
ATOM   1197  OG  SER A 229      52.352  35.591  13.334  1.00 81.94           O  
ATOM   1198  HG  SER A 229      52.232  36.254  12.529  1.00 81.94           H  
ATOM   1199  C   SER A 229      51.217  37.175  15.447  1.00 81.94           C  
ATOM   1200  O   SER A 229      51.036  36.892  16.631  1.00 81.94           O  
ATOM   1201  N   ASP A 230      52.169  38.050  15.064  1.00 85.24           N  
ATOM   1202  HN  ASP A 230      52.290  38.305  14.032  1.00 85.24           H  
ATOM   1203  CA  ASP A 230      53.016  38.632  16.064  1.00 85.24           C  
ATOM   1204  HA  ASP A 230      53.401  37.818  16.678  1.00 85.24           H  
ATOM   1205  CB  ASP A 230      54.233  39.409  15.510  1.00 85.24           C  
ATOM   1206  HB1 ASP A 230      54.849  39.738  16.347  1.00 85.24           H  
ATOM   1207  HB2 ASP A 230      54.813  38.742  14.872  1.00 85.24           H  
ATOM   1208  CG  ASP A 230      53.820  40.628  14.697  1.00 85.24           C  
ATOM   1209  OD1 ASP A 230      53.251  41.585  15.288  1.00 85.24           O  
ATOM   1210  OD2 ASP A 230      54.088  40.620  13.466  1.00 85.24           O  
ATOM   1211  C   ASP A 230      52.207  39.521  16.956  1.00 85.24           C  
ATOM   1212  O   ASP A 230      52.433  39.548  18.164  1.00 85.24           O  
ATOM   1213  N   ILE A 231      51.247  40.278  16.390  1.00118.36           N  
ATOM   1214  HN  ILE A 231      51.072  40.219  15.336  1.00118.36           H  
ATOM   1215  CA  ILE A 231      50.459  41.163  17.200  1.00118.36           C  
ATOM   1216  HA  ILE A 231      51.141  41.763  17.802  1.00118.36           H  
ATOM   1217  CB  ILE A 231      49.585  42.106  16.410  1.00118.36           C  
ATOM   1218  HB  ILE A 231      50.206  42.587  15.654  1.00118.36           H  
ATOM   1219  CG2 ILE A 231      48.493  41.305  15.686  1.00118.36           C  
ATOM   1220 1HG2 ILE A 231      47.861  41.985  15.115  1.00118.36           H  
ATOM   1221 2HG2 ILE A 231      47.885  40.774  16.419  1.00118.36           H  
ATOM   1222 3HG2 ILE A 231      48.957  40.587  15.010  1.00118.36           H  
ATOM   1223  CG1 ILE A 231      49.027  43.201  17.333  1.00118.36           C  
ATOM   1224 1HG1 ILE A 231      48.306  43.793  16.770  1.00118.36           H  
ATOM   1225 2HG1 ILE A 231      48.526  42.722  18.174  1.00118.36           H  
ATOM   1226  CD1 ILE A 231      50.101  44.139  17.880  1.00118.36           C  
ATOM   1227 1HD1 ILE A 231      49.638  44.887  18.523  1.00118.36           H  
ATOM   1228 2HD1 ILE A 231      50.606  44.636  17.052  1.00118.36           H  
ATOM   1229 3HD1 ILE A 231      50.827  43.565  18.456  1.00118.36           H  
ATOM   1230  C   ILE A 231      49.592  40.368  18.136  1.00118.36           C  
ATOM   1231  O   ILE A 231      49.495  40.685  19.320  1.00118.36           O  
ATOM   1232  N   VAL A 232      48.940  39.305  17.626  1.00 38.12           N  
ATOM   1233  HN  VAL A 232      49.080  39.064  16.593  1.00 38.12           H  
ATOM   1234  CA  VAL A 232      48.064  38.482  18.415  1.00 38.12           C  
ATOM   1235  HA  VAL A 232      47.291  39.100  18.872  1.00 38.12           H  
ATOM   1236  CB  VAL A 232      47.426  37.387  17.609  1.00 38.12           C  
ATOM   1237  HB  VAL A 232      48.217  36.764  17.191  1.00 38.12           H  
ATOM   1238  CG1 VAL A 232      46.576  36.520  18.552  1.00 38.12           C  
ATOM   1239 1HG1 VAL A 232      46.104  35.719  17.983  1.00 38.12           H  
ATOM   1240 2HG1 VAL A 232      45.806  37.136  19.018  1.00 38.12           H  
ATOM   1241 3HG1 VAL A 232      47.214  36.090  19.325  1.00 38.12           H  
ATOM   1242  CG2 VAL A 232      46.640  38.012  16.447  1.00 38.12           C  
ATOM   1243 1HG2 VAL A 232      46.174  37.223  15.857  1.00 38.12           H  
ATOM   1244 2HG2 VAL A 232      47.319  38.585  15.815  1.00 38.12           H  
ATOM   1245 3HG2 VAL A 232      45.869  38.673  16.843  1.00 38.12           H  
ATOM   1246  C   VAL A 232      48.866  37.801  19.484  1.00 38.12           C  
ATOM   1247  O   VAL A 232      48.409  37.666  20.617  1.00 38.12           O  
ATOM   1248  N   GLY A 233      50.076  37.321  19.131  1.00 31.45           N  
ATOM   1249  HN  GLY A 233      50.421  37.488  18.132  1.00 31.45           H  
ATOM   1250  CA  GLY A 233      50.923  36.595  20.039  1.00 31.45           C  
ATOM   1251  HA1 GLY A 233      50.367  35.750  20.445  1.00 31.45           H  
ATOM   1252  HA2 GLY A 233      51.795  36.230  19.496  1.00 31.45           H  
ATOM   1253  C   GLY A 233      51.382  37.465  21.170  1.00 31.45           C  
ATOM   1254  O   GLY A 233      51.353  37.054  22.329  1.00 31.45           O  
ATOM   1255  N   VAL A 234      51.837  38.693  20.862  1.00 30.46           N  
ATOM   1256  HN  VAL A 234      51.822  39.022  19.844  1.00 30.46           H  
ATOM   1257  CA  VAL A 234      52.342  39.566  21.882  1.00 30.46           C  
ATOM   1258  HA  VAL A 234      53.125  39.054  22.441  1.00 30.46           H  
ATOM   1259  CB  VAL A 234      52.885  40.846  21.326  1.00 30.46           C  
ATOM   1260  HB  VAL A 234      52.093  41.346  20.769  1.00 30.46           H  
ATOM   1261  CG1 VAL A 234      53.303  41.749  22.499  1.00 30.46           C  
ATOM   1262 1HG1 VAL A 234      53.701  42.687  22.112  1.00 30.46           H  
ATOM   1263 2HG1 VAL A 234      54.068  41.246  23.090  1.00 30.46           H  
ATOM   1264 3HG1 VAL A 234      52.436  41.955  23.127  1.00 30.46           H  
ATOM   1265  CG2 VAL A 234      54.026  40.504  20.354  1.00 30.46           C  
ATOM   1266 1HG2 VAL A 234      54.436  41.423  19.937  1.00 30.46           H  
ATOM   1267 2HG2 VAL A 234      53.642  39.879  19.547  1.00 30.46           H  
ATOM   1268 3HG2 VAL A 234      54.810  39.966  20.888  1.00 30.46           H  
ATOM   1269  C   VAL A 234      51.223  39.929  22.811  1.00 30.46           C  
ATOM   1270  O   VAL A 234      51.398  39.933  24.027  1.00 30.46           O  
ATOM   1271  N   ALA A 235      50.037  40.248  22.257  1.00 38.42           N  
ATOM   1272  HN  ALA A 235      49.907  40.161  21.199  1.00 38.42           H  
ATOM   1273  CA  ALA A 235      48.946  40.704  23.072  1.00 38.42           C  
ATOM   1274  HA  ALA A 235      49.275  41.575  23.638  1.00 38.42           H  
ATOM   1275  CB  ALA A 235      47.709  41.096  22.241  1.00 38.42           C  
ATOM   1276  HB1 ALA A 235      46.915  41.433  22.907  1.00 38.42           H  
ATOM   1277  HB2 ALA A 235      47.364  40.232  21.673  1.00 38.42           H  
ATOM   1278  HB3 ALA A 235      47.972  41.900  21.554  1.00 38.42           H  
ATOM   1279  C   ALA A 235      48.504  39.643  24.038  1.00 38.42           C  
ATOM   1280  O   ALA A 235      48.391  39.899  25.236  1.00 38.42           O  
ATOM   1281  N   PHE A 236      48.265  38.415  23.542  1.00 67.35           N  
ATOM   1282  HN  PHE A 236      48.473  38.225  22.510  1.00 67.35           H  
ATOM   1283  CA  PHE A 236      47.739  37.349  24.354  1.00 67.35           C  
ATOM   1284  HA  PHE A 236      46.822  37.693  24.832  1.00 67.35           H  
ATOM   1285  CB  PHE A 236      47.414  36.117  23.485  1.00 67.35           C  
ATOM   1286  HB1 PHE A 236      46.737  36.413  22.684  1.00 67.35           H  
ATOM   1287  HB2 PHE A 236      48.338  35.729  23.056  1.00 67.35           H  
ATOM   1288  CG  PHE A 236      46.768  35.049  24.301  1.00 67.35           C  
ATOM   1289  CD1 PHE A 236      45.426  35.114  24.593  1.00 67.35           C  
ATOM   1290  HD1 PHE A 236      44.835  35.955  24.230  1.00 67.35           H  
ATOM   1291  CD2 PHE A 236      47.497  33.972  24.754  1.00 67.35           C  
ATOM   1292  HD2 PHE A 236      48.559  33.902  24.520  1.00 67.35           H  
ATOM   1293  CE1 PHE A 236      44.821  34.130  25.338  1.00 67.35           C  
ATOM   1294  HE1 PHE A 236      43.758  34.197  25.568  1.00 67.35           H  
ATOM   1295  CE2 PHE A 236      46.897  32.983  25.499  1.00 67.35           C  
ATOM   1296  HE2 PHE A 236      47.484  32.137  25.856  1.00 67.35           H  
ATOM   1297  CZ  PHE A 236      45.557  33.062  25.793  1.00 67.35           C  
ATOM   1298  HZ  PHE A 236      45.080  32.281  26.385  1.00 67.35           H  
ATOM   1299  C   PHE A 236      48.710  36.926  25.420  1.00 67.35           C  
ATOM   1300  O   PHE A 236      48.362  36.862  26.599  1.00 67.35           O  
ATOM   1301  N   PHE A 237      49.952  36.588  25.025  1.00 79.84           N  
ATOM   1302  HN  PHE A 237      50.218  36.697  23.994  1.00 79.84           H  
ATOM   1303  CA  PHE A 237      50.931  36.084  25.952  1.00 79.84           C  
ATOM   1304  HA  PHE A 237      50.436  35.350  26.588  1.00 79.84           H  
ATOM   1305  CB  PHE A 237      52.092  35.372  25.237  1.00 79.84           C  
ATOM   1306  HB1 PHE A 237      52.511  36.017  24.464  1.00 79.84           H  
ATOM   1307  HB2 PHE A 237      52.871  35.108  25.953  1.00 79.84           H  
ATOM   1308  CG  PHE A 237      51.515  34.141  24.625  1.00 79.84           C  
ATOM   1309  CD1 PHE A 237      51.358  33.000  25.378  1.00 79.84           C  
ATOM   1310  HD1 PHE A 237      51.660  33.000  26.425  1.00 79.84           H  
ATOM   1311  CD2 PHE A 237      51.129  34.124  23.305  1.00 79.84           C  
ATOM   1312  HD2 PHE A 237      51.247  35.021  22.697  1.00 79.84           H  
ATOM   1313  CE1 PHE A 237      50.825  31.860  24.824  1.00 79.84           C  
ATOM   1314  HE1 PHE A 237      50.706  30.963  25.432  1.00 79.84           H  
ATOM   1315  CE2 PHE A 237      50.595  32.987  22.744  1.00 79.84           C  
ATOM   1316  HE2 PHE A 237      50.293  32.986  21.697  1.00 79.84           H  
ATOM   1317  CZ  PHE A 237      50.442  31.852  23.504  1.00 79.84           C  
ATOM   1318  HZ  PHE A 237      50.019  30.950  23.062  1.00 79.84           H  
ATOM   1319  C   PHE A 237      51.520  37.137  26.848  1.00 79.84           C  
ATOM   1320  O   PHE A 237      51.741  36.890  28.033  1.00 79.84           O  
ATOM   1321  N   ASN A 238      51.918  38.293  26.277  1.00 87.74           N  
ATOM   1322  HN  ASN A 238      51.744  38.454  25.234  1.00 87.74           H  
ATOM   1323  CA  ASN A 238      52.573  39.312  27.054  1.00 87.74           C  
ATOM   1324  HA  ASN A 238      53.172  38.800  27.807  1.00 87.74           H  
ATOM   1325  CB  ASN A 238      53.545  40.135  26.195  1.00 87.74           C  
ATOM   1326  HB1 ASN A 238      53.019  40.568  25.344  1.00 87.74           H  
ATOM   1327  HB2 ASN A 238      53.990  40.932  26.791  1.00 87.74           H  
ATOM   1328  CG  ASN A 238      54.625  39.178  25.711  1.00 87.74           C  
ATOM   1329  OD1 ASN A 238      54.695  38.038  26.168  1.00 87.74           O  
ATOM   1330  ND2 ASN A 238      55.488  39.647  24.771  1.00 87.74           N  
ATOM   1331 1HD2 ASN A 238      55.389  40.648  24.406  1.00 87.74           H  
ATOM   1332 2HD2 ASN A 238      56.266  39.015  24.396  1.00 87.74           H  
ATOM   1333  C   ASN A 238      51.695  40.300  27.790  1.00 87.74           C  
ATOM   1334  O   ASN A 238      51.855  40.501  28.993  1.00 87.74           O  
ATOM   1335  N   VAL A 239      50.784  40.980  27.057  1.00 66.02           N  
ATOM   1336  HN  VAL A 239      50.598  40.656  26.054  1.00 66.02           H  
ATOM   1337  CA  VAL A 239      50.047  42.123  27.556  1.00 66.02           C  
ATOM   1338  HA  VAL A 239      50.764  42.764  28.069  1.00 66.02           H  
ATOM   1339  CB  VAL A 239      49.458  42.932  26.441  1.00 66.02           C  
ATOM   1340  HB  VAL A 239      48.786  42.294  25.867  1.00 66.02           H  
ATOM   1341  CG1 VAL A 239      48.639  44.079  27.054  1.00 66.02           C  
ATOM   1342 1HG1 VAL A 239      48.202  44.680  26.257  1.00 66.02           H  
ATOM   1343 2HG1 VAL A 239      49.290  44.705  27.665  1.00 66.02           H  
ATOM   1344 3HG1 VAL A 239      47.844  43.667  27.675  1.00 66.02           H  
ATOM   1345  CG2 VAL A 239      50.600  43.394  25.519  1.00 66.02           C  
ATOM   1346 1HG2 VAL A 239      50.190  43.985  24.700  1.00 66.02           H  
ATOM   1347 2HG2 VAL A 239      51.116  42.523  25.115  1.00 66.02           H  
ATOM   1348 3HG2 VAL A 239      51.304  44.001  26.088  1.00 66.02           H  
ATOM   1349  C   VAL A 239      48.918  41.865  28.523  1.00 66.02           C  
ATOM   1350  O   VAL A 239      48.867  42.459  29.598  1.00 66.02           O  
ATOM   1351  N   LEU A 240      47.997  40.957  28.158  1.00160.23           N  
ATOM   1352  HN  LEU A 240      48.216  40.389  27.278  1.00160.23           H  
ATOM   1353  CA  LEU A 240      46.747  40.659  28.815  1.00160.23           C  
ATOM   1354  HA  LEU A 240      46.178  41.585  28.900  1.00160.23           H  
ATOM   1355  CB  LEU A 240      45.926  39.665  27.956  1.00160.23           C  
ATOM   1356  HB1 LEU A 240      45.727  40.152  27.001  1.00160.23           H  
ATOM   1357  HB2 LEU A 240      46.551  38.787  27.793  1.00160.23           H  
ATOM   1358  CG  LEU A 240      44.572  39.167  28.507  1.00160.23           C  
ATOM   1359  HG  LEU A 240      43.997  40.034  28.831  1.00160.23           H  
ATOM   1360  CD1 LEU A 240      43.779  38.450  27.401  1.00160.23           C  
ATOM   1361 1HD1 LEU A 240      42.827  38.104  27.802  1.00160.23           H  
ATOM   1362 2HD1 LEU A 240      44.351  37.596  27.038  1.00160.23           H  
ATOM   1363 3HD1 LEU A 240      43.596  39.141  26.578  1.00160.23           H  
ATOM   1364  CD2 LEU A 240      44.746  38.228  29.713  1.00160.23           C  
ATOM   1365 1HD2 LEU A 240      43.767  37.904  30.066  1.00160.23           H  
ATOM   1366 2HD2 LEU A 240      45.264  38.756  30.514  1.00160.23           H  
ATOM   1367 3HD2 LEU A 240      45.331  37.358  29.415  1.00160.23           H  
ATOM   1368  C   LEU A 240      46.946  40.105  30.191  1.00160.23           C  
ATOM   1369  O   LEU A 240      46.063  40.235  31.036  1.00160.23           O  
ATOM   1370  N   GLU A 241      48.083  39.441  30.451  1.00292.11           N  
ATOM   1371  HN  GLU A 241      48.823  39.368  29.682  1.00292.11           H  
ATOM   1372  CA  GLU A 241      48.346  38.824  31.724  1.00292.11           C  
ATOM   1373  HA  GLU A 241      49.241  38.216  31.591  1.00292.11           H  
ATOM   1374  CB  GLU A 241      48.656  39.808  32.876  1.00292.11           C  
ATOM   1375  HB1 GLU A 241      48.946  39.220  33.747  1.00292.11           H  
ATOM   1376  HB2 GLU A 241      49.493  40.433  32.564  1.00292.11           H  
ATOM   1377  CG  GLU A 241      47.515  40.733  33.297  1.00292.11           C  
ATOM   1378  HG1 GLU A 241      47.213  41.356  32.455  1.00292.11           H  
ATOM   1379  HG2 GLU A 241      46.664  40.141  33.636  1.00292.11           H  
ATOM   1380  CD  GLU A 241      48.019  41.609  34.432  1.00292.11           C  
ATOM   1381  OE1 GLU A 241      49.215  41.477  34.809  1.00292.11           O  
ATOM   1382  OE2 GLU A 241      47.205  42.428  34.933  1.00292.11           O  
ATOM   1383  C   GLU A 241      47.249  37.878  32.132  1.00292.11           C  
ATOM   1384  O   GLU A 241      46.575  38.075  33.142  1.00292.11           O  
ATOM   1385  N   ILE A 242      47.071  36.800  31.333  1.00142.23           N  
ATOM   1386  HN  ILE A 242      47.697  36.715  30.469  1.00142.23           H  
ATOM   1387  CA  ILE A 242      46.103  35.759  31.558  1.00142.23           C  
ATOM   1388  HA  ILE A 242      45.418  36.067  32.348  1.00142.23           H  
ATOM   1389  CB  ILE A 242      45.318  35.389  30.336  1.00142.23           C  
ATOM   1390  HB  ILE A 242      44.847  36.292  29.949  1.00142.23           H  
ATOM   1391  CG2 ILE A 242      46.311  34.876  29.280  1.00142.23           C  
ATOM   1392 1HG2 ILE A 242      45.769  34.598  28.376  1.00142.23           H  
ATOM   1393 2HG2 ILE A 242      46.839  34.005  29.669  1.00142.23           H  
ATOM   1394 3HG2 ILE A 242      47.030  35.661  29.045  1.00142.23           H  
ATOM   1395  CG1 ILE A 242      44.207  34.382  30.689  1.00142.23           C  
ATOM   1396 1HG1 ILE A 242      44.674  33.440  30.976  1.00142.23           H  
ATOM   1397 2HG1 ILE A 242      43.638  34.777  31.530  1.00142.23           H  
ATOM   1398  CD1 ILE A 242      43.241  34.111  29.537  1.00142.23           C  
ATOM   1399 1HD1 ILE A 242      42.486  33.393  29.857  1.00142.23           H  
ATOM   1400 2HD1 ILE A 242      43.791  33.705  28.689  1.00142.23           H  
ATOM   1401 3HD1 ILE A 242      42.756  35.042  29.243  1.00142.23           H  
ATOM   1402  C   ILE A 242      46.819  34.504  31.978  1.00142.23           C  
ATOM   1403  O   ILE A 242      48.006  34.307  31.718  1.00142.23           O  
ATOM   1404  N   PRO A 243      46.088  33.746  32.766  1.00139.68           N  
ATOM   1405  CD  PRO A 243      45.268  34.431  33.753  1.00139.68           C  
ATOM   1406  HD1 PRO A 243      45.819  35.261  34.195  1.00139.68           H  
ATOM   1407  HD2 PRO A 243      44.353  34.806  33.293  1.00139.68           H  
ATOM   1408  CA  PRO A 243      46.526  32.456  33.254  1.00139.68           C  
ATOM   1409  HA  PRO A 243      47.614  32.416  33.198  1.00139.68           H  
ATOM   1410  CB  PRO A 243      46.114  32.398  34.724  1.00139.68           C  
ATOM   1411  HB1 PRO A 243      45.801  31.391  34.999  1.00139.68           H  
ATOM   1412  HB2 PRO A 243      46.934  32.713  35.369  1.00139.68           H  
ATOM   1413  CG  PRO A 243      44.939  33.379  34.819  1.00139.68           C  
ATOM   1414  HG1 PRO A 243      43.996  32.880  34.597  1.00139.68           H  
ATOM   1415  HG2 PRO A 243      44.887  33.831  35.810  1.00139.68           H  
ATOM   1416  C   PRO A 243      45.965  31.284  32.496  1.00139.68           C  
ATOM   1417  O   PRO A 243      45.033  31.434  31.705  1.00139.68           O  
ATOM   1418  N   CYS A 244      46.491  30.087  32.817  1.00128.81           N  
ATOM   1419  HN  CYS A 244      47.188  30.066  33.629  1.00128.81           H  
ATOM   1420  CA  CYS A 244      46.206  28.841  32.175  1.00128.81           C  
ATOM   1421  HA  CYS A 244      45.284  28.876  31.595  1.00128.81           H  
ATOM   1422  CB  CYS A 244      47.434  28.629  31.296  1.00128.81           C  
ATOM   1423  HB1 CYS A 244      47.469  29.442  30.571  1.00128.81           H  
ATOM   1424  HB2 CYS A 244      48.315  28.674  31.937  1.00128.81           H  
ATOM   1425  SG  CYS A 244      47.493  27.098  30.399  1.00128.81           S  
ATOM   1426  HG  CYS A 244      47.472  26.073  31.262  1.00128.81           H  
ATOM   1427  C   CYS A 244      46.150  27.810  33.278  1.00128.81           C  
ATOM   1428  O   CYS A 244      46.839  27.958  34.285  1.00128.81           O  
ATOM   1429  N   PHE A 245      45.319  26.744  33.153  1.00 72.68           N  
ATOM   1430  HN  PHE A 245      44.704  26.615  32.287  1.00 72.68           H  
ATOM   1431  CA  PHE A 245      45.299  25.792  34.237  1.00 72.68           C  
ATOM   1432  HA  PHE A 245      46.168  26.008  34.858  1.00 72.68           H  
ATOM   1433  CB  PHE A 245      44.064  25.890  35.157  1.00 72.68           C  
ATOM   1434  HB1 PHE A 245      44.119  25.111  35.918  1.00 72.68           H  
ATOM   1435  HB2 PHE A 245      44.050  26.868  35.638  1.00 72.68           H  
ATOM   1436  CG  PHE A 245      42.818  25.715  34.363  1.00 72.68           C  
ATOM   1437  CD1 PHE A 245      42.290  24.463  34.147  1.00 72.68           C  
ATOM   1438  HD1 PHE A 245      42.790  23.585  34.557  1.00 72.68           H  
ATOM   1439  CD2 PHE A 245      42.175  26.814  33.844  1.00 72.68           C  
ATOM   1440  HD2 PHE A 245      42.585  27.809  34.014  1.00 72.68           H  
ATOM   1441  CE1 PHE A 245      41.136  24.314  33.417  1.00 72.68           C  
ATOM   1442  HE1 PHE A 245      40.723  23.319  33.248  1.00 72.68           H  
ATOM   1443  CE2 PHE A 245      41.021  26.671  33.113  1.00 72.68           C  
ATOM   1444  HE2 PHE A 245      40.520  27.548  32.704  1.00 72.68           H  
ATOM   1445  CZ  PHE A 245      40.501  25.418  32.899  1.00 72.68           C  
ATOM   1446  HZ  PHE A 245      39.586  25.299  32.319  1.00 72.68           H  
ATOM   1447  C   PHE A 245      45.469  24.388  33.734  1.00 72.68           C  
ATOM   1448  O   PHE A 245      45.088  24.063  32.610  1.00 72.68           O  
ATOM   1449  N   VAL A 246      46.106  23.531  34.571  1.00 52.30           N  
ATOM   1450  HN  VAL A 246      46.444  23.906  35.515  1.00 52.30           H  
ATOM   1451  CA  VAL A 246      46.354  22.145  34.263  1.00 52.30           C  
ATOM   1452  HA  VAL A 246      45.496  21.734  33.731  1.00 52.30           H  
ATOM   1453  CB  VAL A 246      47.599  21.947  33.433  1.00 52.30           C  
ATOM   1454  HB  VAL A 246      48.433  22.451  33.921  1.00 52.30           H  
ATOM   1455  CG1 VAL A 246      47.939  20.454  33.277  1.00 52.30           C  
ATOM   1456 1HG1 VAL A 246      48.841  20.347  32.674  1.00 52.30           H  
ATOM   1457 2HG1 VAL A 246      47.112  19.942  32.786  1.00 52.30           H  
ATOM   1458 3HG1 VAL A 246      48.106  20.014  34.260  1.00 52.30           H  
ATOM   1459  CG2 VAL A 246      47.344  22.607  32.078  1.00 52.30           C  
ATOM   1460 1HG2 VAL A 246      48.222  22.487  31.444  1.00 52.30           H  
ATOM   1461 2HG2 VAL A 246      47.143  23.669  32.222  1.00 52.30           H  
ATOM   1462 3HG2 VAL A 246      46.485  22.137  31.600  1.00 52.30           H  
ATOM   1463  C   VAL A 246      46.535  21.410  35.559  1.00 52.30           C  
ATOM   1464  O   VAL A 246      46.834  22.012  36.590  1.00 52.30           O  
ATOM   1465  N   LEU A 247      46.330  20.074  35.543  1.00111.36           N  
ATOM   1466  HN  LEU A 247      46.010  19.598  34.640  1.00111.36           H  
ATOM   1467  CA  LEU A 247      46.537  19.289  36.725  1.00111.36           C  
ATOM   1468  HA  LEU A 247      46.161  19.835  37.590  1.00111.36           H  
ATOM   1469  CB  LEU A 247      45.901  17.888  36.691  1.00111.36           C  
ATOM   1470  HB1 LEU A 247      46.222  17.389  35.777  1.00111.36           H  
ATOM   1471  HB2 LEU A 247      46.259  17.329  37.556  1.00111.36           H  
ATOM   1472  CG  LEU A 247      44.365  17.892  36.723  1.00111.36           C  
ATOM   1473  HG  LEU A 247      44.065  18.502  37.575  1.00111.36           H  
ATOM   1474  CD1 LEU A 247      43.784  18.555  35.467  1.00111.36           C  
ATOM   1475 1HD1 LEU A 247      42.695  18.542  35.519  1.00111.36           H  
ATOM   1476 2HD1 LEU A 247      44.111  18.008  34.583  1.00111.36           H  
ATOM   1477 3HD1 LEU A 247      44.132  19.586  35.406  1.00111.36           H  
ATOM   1478  CD2 LEU A 247      43.812  16.479  36.964  1.00111.36           C  
ATOM   1479 1HD2 LEU A 247      42.723  16.513  36.982  1.00111.36           H  
ATOM   1480 2HD2 LEU A 247      44.179  16.103  37.919  1.00111.36           H  
ATOM   1481 3HD2 LEU A 247      44.142  15.818  36.163  1.00111.36           H  
ATOM   1482  C   LEU A 247      48.005  19.083  36.873  1.00111.36           C  
ATOM   1483  O   LEU A 247      48.680  18.609  35.960  1.00111.36           O  
ATOM   1484  N   GLU A 248      48.533  19.455  38.053  1.00 91.58           N  
ATOM   1485  HN  GLU A 248      47.891  19.859  38.807  1.00 91.58           H  
ATOM   1486  CA  GLU A 248      49.933  19.324  38.326  1.00 91.58           C  
ATOM   1487  HA  GLU A 248      50.340  18.470  37.784  1.00 91.58           H  
ATOM   1488  CB  GLU A 248      50.728  20.596  37.976  1.00 91.58           C  
ATOM   1489  HB1 GLU A 248      50.658  20.756  36.900  1.00 91.58           H  
ATOM   1490  HB2 GLU A 248      50.273  21.437  38.499  1.00 91.58           H  
ATOM   1491  CG  GLU A 248      52.210  20.542  38.356  1.00 91.58           C  
ATOM   1492  HG1 GLU A 248      52.663  21.521  38.201  1.00 91.58           H  
ATOM   1493  HG2 GLU A 248      52.309  20.257  39.403  1.00 91.58           H  
ATOM   1494  CD  GLU A 248      52.905  19.513  37.479  1.00 91.58           C  
ATOM   1495  OE1 GLU A 248      52.542  18.311  37.581  1.00 91.58           O  
ATOM   1496  OE2 GLU A 248      53.810  19.913  36.698  1.00 91.58           O  
ATOM   1497  C   GLU A 248      50.068  19.107  39.795  1.00 91.58           C  
ATOM   1498  O   GLU A 248      49.156  19.398  40.567  1.00 91.58           O  
ATOM   1499  N   GLU A 249      51.216  18.560  40.228  1.00 92.15           N  
ATOM   1500  HN  GLU A 249      51.976  18.263  39.536  1.00 92.15           H  
ATOM   1501  CA  GLU A 249      51.399  18.383  41.636  1.00 92.15           C  
ATOM   1502  HA  GLU A 249      50.454  18.003  42.024  1.00 92.15           H  
ATOM   1503  CB  GLU A 249      52.476  17.339  42.006  1.00 92.15           C  
ATOM   1504  HB1 GLU A 249      52.920  17.634  42.957  1.00 92.15           H  
ATOM   1505  HB2 GLU A 249      51.985  16.372  42.118  1.00 92.15           H  
ATOM   1506  CG  GLU A 249      53.605  17.182  40.983  1.00 92.15           C  
ATOM   1507  HG1 GLU A 249      53.194  16.868  40.024  1.00 92.15           H  
ATOM   1508  HG2 GLU A 249      54.129  18.130  40.861  1.00 92.15           H  
ATOM   1509  CD  GLU A 249      54.567  16.124  41.504  1.00 92.15           C  
ATOM   1510  OE1 GLU A 249      54.083  15.045  41.940  1.00 92.15           O  
ATOM   1511  OE2 GLU A 249      55.800  16.384  41.480  1.00 92.15           O  
ATOM   1512  C   GLU A 249      51.594  19.735  42.246  1.00 92.15           C  
ATOM   1513  O   GLU A 249      51.958  20.688  41.558  1.00 92.15           O  
ATOM   1514  N   GLN A 250      51.317  19.864  43.560  1.00102.59           N  
ATOM   1515  HN  GLN A 250      51.072  18.998  44.138  1.00102.59           H  
ATOM   1516  CA  GLN A 250      51.348  21.157  44.190  1.00102.59           C  
ATOM   1517  HA  GLN A 250      50.585  21.785  43.731  1.00102.59           H  
ATOM   1518  CB  GLN A 250      51.111  21.129  45.710  1.00102.59           C  
ATOM   1519  HB1 GLN A 250      51.887  20.516  46.169  1.00102.59           H  
ATOM   1520  HB2 GLN A 250      51.182  22.149  46.089  1.00102.59           H  
ATOM   1521  CG  GLN A 250      49.748  20.560  46.105  1.00102.59           C  
ATOM   1522  HG1 GLN A 250      49.499  20.853  47.125  1.00102.59           H  
ATOM   1523  HG2 GLN A 250      48.978  20.922  45.424  1.00102.59           H  
ATOM   1524  CD  GLN A 250      49.864  19.049  46.008  1.00102.59           C  
ATOM   1525  OE1 GLN A 250      48.869  18.327  45.973  1.00102.59           O  
ATOM   1526  NE2 GLN A 250      51.131  18.556  45.964  1.00102.59           N  
ATOM   1527 1HE2 GLN A 250      51.966  19.224  45.998  1.00102.59           H  
ATOM   1528 2HE2 GLN A 250      51.292  17.500  45.895  1.00102.59           H  
ATOM   1529  C   GLN A 250      52.683  21.790  43.966  1.00102.59           C  
ATOM   1530  O   GLN A 250      53.724  21.169  44.172  1.00102.59           O  
ATOM   1531  N   GLU A 251      52.667  23.074  43.550  1.00133.69           N  
ATOM   1532  HN  GLU A 251      51.730  23.583  43.459  1.00133.69           H  
ATOM   1533  CA  GLU A 251      53.881  23.773  43.226  1.00133.69           C  
ATOM   1534  HA  GLU A 251      54.608  23.050  42.856  1.00133.69           H  
ATOM   1535  CB  GLU A 251      53.681  24.860  42.150  1.00133.69           C  
ATOM   1536  HB1 GLU A 251      53.199  24.399  41.288  1.00133.69           H  
ATOM   1537  HB2 GLU A 251      53.029  25.630  42.563  1.00133.69           H  
ATOM   1538  CG  GLU A 251      54.972  25.534  41.671  1.00133.69           C  
ATOM   1539  HG1 GLU A 251      55.825  24.902  41.916  1.00133.69           H  
ATOM   1540  HG2 GLU A 251      54.927  25.683  40.592  1.00133.69           H  
ATOM   1541  CD  GLU A 251      55.122  26.883  42.365  1.00133.69           C  
ATOM   1542  OE1 GLU A 251      55.250  26.911  43.617  1.00133.69           O  
ATOM   1543  OE2 GLU A 251      55.112  27.913  41.639  1.00133.69           O  
ATOM   1544  C   GLU A 251      54.444  24.428  44.452  1.00133.69           C  
ATOM   1545  O   GLU A 251      53.742  25.150  45.159  1.00133.69           O  
ATOM   1546  N   ALA A 252      55.712  24.086  44.782  1.00 65.22           N  
ATOM   1547  HN  ALA A 252      56.200  23.346  44.183  1.00 65.22           H  
ATOM   1548  CA  ALA A 252      56.451  24.649  45.884  1.00 65.22           C  
ATOM   1549  HA  ALA A 252      55.786  24.685  46.747  1.00 65.22           H  
ATOM   1550  CB  ALA A 252      57.669  23.791  46.264  1.00 65.22           C  
ATOM   1551  HB1 ALA A 252      58.195  24.255  47.099  1.00 65.22           H  
ATOM   1552  HB2 ALA A 252      58.341  23.715  45.409  1.00 65.22           H  
ATOM   1553  HB3 ALA A 252      57.336  22.794  46.554  1.00 65.22           H  
ATOM   1554  C   ALA A 252      56.962  26.045  45.638  1.00 65.22           C  
ATOM   1555  O   ALA A 252      56.744  26.938  46.456  1.00 65.22           O  
ATOM   1556  N   CYS A 253      57.644  26.286  44.493  1.00 91.69           N  
ATOM   1557  HN  CYS A 253      57.721  25.533  43.737  1.00 91.69           H  
ATOM   1558  CA  CYS A 253      58.265  27.576  44.310  1.00 91.69           C  
ATOM   1559  HA  CYS A 253      57.551  28.361  44.561  1.00 91.69           H  
ATOM   1560  CB  CYS A 253      59.534  27.743  45.171  1.00 91.69           C  
ATOM   1561  HB1 CYS A 253      59.305  27.416  46.185  1.00 91.69           H  
ATOM   1562  HB2 CYS A 253      60.317  27.110  44.753  1.00 91.69           H  
ATOM   1563  SG  CYS A 253      60.160  29.450  45.249  1.00 91.69           S  
ATOM   1564  HG  CYS A 253      60.464  29.872  44.014  1.00 91.69           H  
ATOM   1565  C   CYS A 253      58.656  27.700  42.866  1.00 91.69           C  
ATOM   1566  O   CYS A 253      58.220  26.893  42.049  1.00 91.69           O  
ATOM   1567  N   VAL A 254      59.449  28.735  42.487  1.00 79.91           N  
ATOM   1568  HN  VAL A 254      59.781  29.465  43.196  1.00 79.91           H  
ATOM   1569  CA  VAL A 254      59.829  28.819  41.099  1.00 79.91           C  
ATOM   1570  HA  VAL A 254      59.982  27.808  40.721  1.00 79.91           H  
ATOM   1571  CB  VAL A 254      58.809  29.510  40.221  1.00 79.91           C  
ATOM   1572  HB  VAL A 254      58.867  30.581  40.416  1.00 79.91           H  
ATOM   1573  CG1 VAL A 254      59.191  29.272  38.748  1.00 79.91           C  
ATOM   1574 1HG1 VAL A 254      58.466  29.764  38.100  1.00 79.91           H  
ATOM   1575 2HG1 VAL A 254      59.195  28.202  38.542  1.00 79.91           H  
ATOM   1576 3HG1 VAL A 254      60.183  29.682  38.559  1.00 79.91           H  
ATOM   1577  CG2 VAL A 254      57.388  29.040  40.570  1.00 79.91           C  
ATOM   1578 1HG2 VAL A 254      56.669  29.548  39.928  1.00 79.91           H  
ATOM   1579 2HG2 VAL A 254      57.173  29.275  41.613  1.00 79.91           H  
ATOM   1580 3HG2 VAL A 254      57.313  27.963  40.417  1.00 79.91           H  
ATOM   1581  C   VAL A 254      61.131  29.582  40.970  1.00 79.91           C  
ATOM   1582  O   VAL A 254      61.599  30.205  41.924  1.00 79.91           O  
ATOM   1583  N   ALA A 255      61.778  29.402  39.791  1.00 87.79           N  
ATOM   1584  HN  ALA A 255      61.306  28.666  39.174  1.00 87.79           H  
ATOM   1585  CA  ALA A 255      62.952  29.969  39.172  1.00 87.79           C  
ATOM   1586  HA  ALA A 255      63.738  30.004  39.926  1.00 87.79           H  
ATOM   1587  CB  ALA A 255      63.466  29.116  38.003  1.00 87.79           C  
ATOM   1588  HB1 ALA A 255      64.350  29.585  37.571  1.00 87.79           H  
ATOM   1589  HB2 ALA A 255      62.690  29.036  37.242  1.00 87.79           H  
ATOM   1590  HB3 ALA A 255      63.724  28.121  38.365  1.00 87.79           H  
ATOM   1591  C   ALA A 255      62.764  31.371  38.641  1.00 87.79           C  
ATOM   1592  O   ALA A 255      63.734  32.110  38.524  1.00 87.79           O  
ATOM   1593  N   TRP A 256      61.548  31.788  38.238  1.00119.63           N  
ATOM   1594  HN  TRP A 256      60.686  31.173  38.391  1.00119.63           H  
ATOM   1595  CA  TRP A 256      61.423  33.074  37.597  1.00119.63           C  
ATOM   1596  HA  TRP A 256      60.390  33.207  37.276  1.00119.63           H  
ATOM   1597  CB  TRP A 256      61.824  34.266  38.484  1.00119.63           C  
ATOM   1598  HB1 TRP A 256      62.826  34.080  38.872  1.00119.63           H  
ATOM   1599  HB2 TRP A 256      61.834  35.163  37.865  1.00119.63           H  
ATOM   1600  CG  TRP A 256      60.903  34.511  39.655  1.00119.63           C  
ATOM   1601  CD2 TRP A 256      61.104  33.960  40.965  1.00119.63           C  
ATOM   1602  CE2 TRP A 256      60.063  34.421  41.771  1.00119.63           C  
ATOM   1603  CE3 TRP A 256      62.079  33.140  41.457  1.00119.63           C  
ATOM   1604  HE3 TRP A 256      62.893  32.783  40.826  1.00119.63           H  
ATOM   1605  CD1 TRP A 256      59.770  35.269  39.724  1.00119.63           C  
ATOM   1606  HD1 TRP A 256      59.340  35.829  38.893  1.00119.63           H  
ATOM   1607  NE1 TRP A 256      59.251  35.222  40.996  1.00119.63           N  
ATOM   1608  HE1 TRP A 256      58.366  35.723  41.329  1.00119.63           H  
ATOM   1609  CZ2 TRP A 256      59.980  34.066  43.087  1.00119.63           C  
ATOM   1610  HZ2 TRP A 256      59.168  34.425  43.720  1.00119.63           H  
ATOM   1611  CZ3 TRP A 256      61.991  32.783  42.784  1.00119.63           C  
ATOM   1612  HZ3 TRP A 256      62.750  32.128  43.212  1.00119.63           H  
ATOM   1613  CH2 TRP A 256      60.962  33.237  43.583  1.00119.63           C  
ATOM   1614  HH2 TRP A 256      60.925  32.933  44.629  1.00119.63           H  
ATOM   1615  C   TRP A 256      62.308  33.080  36.390  1.00119.63           C  
ATOM   1616  O   TRP A 256      63.142  33.967  36.209  1.00119.63           O  
ATOM   1617  N   TYR A 257      62.112  32.083  35.505  1.00150.76           N  
ATOM   1618  HN  TYR A 257      61.346  31.360  35.694  1.00150.76           H  
ATOM   1619  CA  TYR A 257      62.906  31.969  34.316  1.00150.76           C  
ATOM   1620  HA  TYR A 257      63.946  31.864  34.625  1.00150.76           H  
ATOM   1621  CB  TYR A 257      62.564  30.765  33.421  1.00150.76           C  
ATOM   1622  HB1 TYR A 257      61.514  30.498  33.538  1.00150.76           H  
ATOM   1623  HB2 TYR A 257      62.764  31.006  32.377  1.00150.76           H  
ATOM   1624  CG  TYR A 257      63.431  29.635  33.861  1.00150.76           C  
ATOM   1625  CD1 TYR A 257      63.198  28.935  35.021  1.00150.76           C  
ATOM   1626  HD1 TYR A 257      62.352  29.199  35.656  1.00150.76           H  
ATOM   1627  CE1 TYR A 257      64.033  27.901  35.381  1.00150.76           C  
ATOM   1628  HE1 TYR A 257      63.844  27.353  36.304  1.00150.76           H  
ATOM   1629  CD2 TYR A 257      64.504  29.276  33.075  1.00150.76           C  
ATOM   1630  HD2 TYR A 257      64.695  29.822  32.151  1.00150.76           H  
ATOM   1631  CE2 TYR A 257      65.338  28.244  33.431  1.00150.76           C  
ATOM   1632  HE2 TYR A 257      66.182  27.977  32.796  1.00150.76           H  
ATOM   1633  CZ  TYR A 257      65.101  27.552  34.592  1.00150.76           C  
ATOM   1634  OH  TYR A 257      65.948  26.490  34.973  1.00150.76           O  
ATOM   1635  HH  TYR A 257      66.383  26.705  35.904  1.00150.76           H  
ATOM   1636  C   TYR A 257      62.798  33.223  33.526  1.00150.76           C  
ATOM   1637  O   TYR A 257      63.768  33.652  32.912  1.00150.76           O  
ATOM   1638  N   TRP A 258      61.610  33.829  33.450  1.00279.98           N  
ATOM   1639  HN  TRP A 258      60.729  33.370  33.848  1.00279.98           H  
ATOM   1640  CA  TRP A 258      61.553  35.112  32.819  1.00279.98           C  
ATOM   1641  HA  TRP A 258      62.556  35.509  32.665  1.00279.98           H  
ATOM   1642  CB  TRP A 258      60.758  35.125  31.505  1.00279.98           C  
ATOM   1643  HB1 TRP A 258      61.226  34.425  30.813  1.00279.98           H  
ATOM   1644  HB2 TRP A 258      59.739  34.801  31.717  1.00279.98           H  
ATOM   1645  CG  TRP A 258      60.698  36.480  30.843  1.00279.98           C  
ATOM   1646  CD2 TRP A 258      61.682  36.969  29.918  1.00279.98           C  
ATOM   1647  CE2 TRP A 258      61.284  38.249  29.531  1.00279.98           C  
ATOM   1648  CE3 TRP A 258      62.823  36.398  29.431  1.00279.98           C  
ATOM   1649  HE3 TRP A 258      63.131  35.398  29.735  1.00279.98           H  
ATOM   1650  CD1 TRP A 258      59.765  37.467  30.971  1.00279.98           C  
ATOM   1651  HD1 TRP A 258      58.879  37.411  31.603  1.00279.98           H  
ATOM   1652  NE1 TRP A 258      60.106  38.542  30.186  1.00279.98           N  
ATOM   1653  HE1 TRP A 258      59.551  39.453  30.098  1.00279.98           H  
ATOM   1654  CZ2 TRP A 258      62.025  38.980  28.648  1.00279.98           C  
ATOM   1655  HZ2 TRP A 258      61.717  39.980  28.344  1.00279.98           H  
ATOM   1656  CZ3 TRP A 258      63.568  37.139  28.540  1.00279.98           C  
ATOM   1657  HZ3 TRP A 258      64.485  36.716  28.130  1.00279.98           H  
ATOM   1658  CH2 TRP A 258      63.177  38.405  28.156  1.00279.98           C  
ATOM   1659  HH2 TRP A 258      63.792  38.962  27.449  1.00279.98           H  
ATOM   1660  C   TRP A 258      60.806  35.943  33.798  1.00279.98           C  
ATOM   1661  O   TRP A 258      59.642  35.659  34.065  1.00279.98           O  
ATOM   1662  N   TRP A 259      61.440  37.018  34.305  1.00 78.71           N  
ATOM   1663  HN  TRP A 259      62.388  37.296  33.894  1.00 78.71           H  
ATOM   1664  CA  TRP A 259      60.895  37.805  35.373  1.00 78.71           C  
ATOM   1665  HA  TRP A 259      60.888  37.199  36.279  1.00 78.71           H  
ATOM   1666  CB  TRP A 259      61.685  39.095  35.655  1.00 78.71           C  
ATOM   1667  HB1 TRP A 259      62.708  38.821  35.914  1.00 78.71           H  
ATOM   1668  HB2 TRP A 259      61.689  39.700  34.748  1.00 78.71           H  
ATOM   1669  CG  TRP A 259      61.117  39.929  36.779  1.00 78.71           C  
ATOM   1670  CD2 TRP A 259      61.451  39.748  38.163  1.00 78.71           C  
ATOM   1671  CE2 TRP A 259      60.728  40.694  38.889  1.00 78.71           C  
ATOM   1672  CE3 TRP A 259      62.291  38.865  38.779  1.00 78.71           C  
ATOM   1673  HE3 TRP A 259      62.855  38.126  38.209  1.00 78.71           H  
ATOM   1674  CD1 TRP A 259      60.223  40.959  36.728  1.00 78.71           C  
ATOM   1675  HD1 TRP A 259      59.770  41.350  35.817  1.00 78.71           H  
ATOM   1676  NE1 TRP A 259      59.979  41.431  37.996  1.00 78.71           N  
ATOM   1677  HE1 TRP A 259      59.319  42.235  38.248  1.00 78.71           H  
ATOM   1678  CZ2 TRP A 259      60.835  40.772  40.248  1.00 78.71           C  
ATOM   1679  HZ2 TRP A 259      60.271  41.510  40.819  1.00 78.71           H  
ATOM   1680  CZ3 TRP A 259      62.397  38.946  40.150  1.00 78.71           C  
ATOM   1681  HZ3 TRP A 259      63.058  38.257  40.676  1.00 78.71           H  
ATOM   1682  CH2 TRP A 259      61.683  39.882  40.870  1.00 78.71           C  
ATOM   1683  HH2 TRP A 259      61.792  39.918  41.954  1.00 78.71           H  
ATOM   1684  C   TRP A 259      59.491  38.192  35.053  1.00 78.71           C  
ATOM   1685  O   TRP A 259      59.090  38.245  33.893  1.00 78.71           O  
ATOM   1686  N   GLY A 260      58.684  38.367  36.114  1.00 25.27           N  
ATOM   1687  HN  GLY A 260      59.077  38.212  37.097  1.00 25.27           H  
ATOM   1688  CA  GLY A 260      57.318  38.754  35.966  1.00 25.27           C  
ATOM   1689  HA1 GLY A 260      57.013  39.379  36.806  1.00 25.27           H  
ATOM   1690  HA2 GLY A 260      57.184  39.305  35.035  1.00 25.27           H  
ATOM   1691  C   GLY A 260      56.508  37.502  35.940  1.00 25.27           C  
ATOM   1692  O   GLY A 260      55.339  37.503  36.321  1.00 25.27           O  
ATOM   1693  N   GLY A 261      57.129  36.383  35.516  1.00 31.19           N  
ATOM   1694  HN  GLY A 261      58.159  36.421  35.230  1.00 31.19           H  
ATOM   1695  CA  GLY A 261      56.412  35.141  35.447  1.00 31.19           C  
ATOM   1696  HA1 GLY A 261      55.567  35.169  36.134  1.00 31.19           H  
ATOM   1697  HA2 GLY A 261      56.050  34.985  34.431  1.00 31.19           H  
ATOM   1698  C   GLY A 261      57.332  34.023  35.829  1.00 31.19           C  
ATOM   1699  O   GLY A 261      58.552  34.167  35.793  1.00 31.19           O  
ATOM   1700  N   CYS A 262      56.756  32.857  36.197  1.00117.15           N  
ATOM   1701  HN  CYS A 262      55.692  32.749  36.158  1.00117.15           H  
ATOM   1702  CA  CYS A 262      57.575  31.763  36.641  1.00117.15           C  
ATOM   1703  HA  CYS A 262      58.617  32.079  36.593  1.00117.15           H  
ATOM   1704  CB  CYS A 262      57.260  31.369  38.098  1.00117.15           C  
ATOM   1705  HB1 CYS A 262      57.995  30.627  38.411  1.00117.15           H  
ATOM   1706  HB2 CYS A 262      57.358  32.262  38.716  1.00117.15           H  
ATOM   1707  SG  CYS A 262      55.605  30.672  38.381  1.00117.15           S  
ATOM   1708  HG  CYS A 262      54.675  31.568  38.023  1.00117.15           H  
ATOM   1709  C   CYS A 262      57.403  30.572  35.731  1.00117.15           C  
ATOM   1710  O   CYS A 262      56.386  29.877  35.754  1.00117.15           O  
ATOM   1711  N   ARG A 263      58.393  30.353  34.837  1.00173.26           N  
ATOM   1712  HN  ARG A 263      59.217  31.034  34.798  1.00173.26           H  
ATOM   1713  CA  ARG A 263      58.371  29.230  33.935  1.00173.26           C  
ATOM   1714  HA  ARG A 263      57.356  29.135  33.548  1.00173.26           H  
ATOM   1715  CB  ARG A 263      59.320  29.374  32.732  1.00173.26           C  
ATOM   1716  HB1 ARG A 263      60.287  29.719  33.098  1.00173.26           H  
ATOM   1717  HB2 ARG A 263      59.435  28.394  32.268  1.00173.26           H  
ATOM   1718  CG  ARG A 263      58.833  30.356  31.665  1.00173.26           C  
ATOM   1719  HG1 ARG A 263      59.339  30.121  30.729  1.00173.26           H  
ATOM   1720  HG2 ARG A 263      57.759  30.221  31.542  1.00173.26           H  
ATOM   1721  CD  ARG A 263      59.095  31.824  31.995  1.00173.26           C  
ATOM   1722  HD1 ARG A 263      58.424  32.463  31.421  1.00173.26           H  
ATOM   1723  HD2 ARG A 263      58.945  32.002  33.060  1.00173.26           H  
ATOM   1724  NE  ARG A 263      60.511  32.103  31.623  1.00173.26           N  
ATOM   1725  HE  ARG A 263      61.279  32.056  32.367  1.00173.26           H  
ATOM   1726  CZ  ARG A 263      60.828  32.418  30.333  1.00173.26           C  
ATOM   1727  NH1 ARG A 263      59.851  32.468  29.381  1.00173.26           N  
ATOM   1728 1HH1 ARG A 263      58.835  32.260  29.645  1.00173.26           H  
ATOM   1729 2HH1 ARG A 263      60.101  32.715  28.370  1.00173.26           H  
ATOM   1730  NH2 ARG A 263      62.123  32.685  29.995  1.00173.26           N  
ATOM   1731 1HH2 ARG A 263      62.889  32.647  30.741  1.00173.26           H  
ATOM   1732 2HH2 ARG A 263      62.372  32.932  28.984  1.00173.26           H  
ATOM   1733  C   ARG A 263      58.727  27.938  34.604  1.00173.26           C  
ATOM   1734  O   ARG A 263      58.091  26.913  34.355  1.00173.26           O  
ATOM   1735  N   MET A 264      59.771  27.934  35.460  1.00130.53           N  
ATOM   1736  HN  MET A 264      60.295  28.831  35.717  1.00130.53           H  
ATOM   1737  CA  MET A 264      60.137  26.658  36.005  1.00130.53           C  
ATOM   1738  HA  MET A 264      59.515  25.889  35.547  1.00130.53           H  
ATOM   1739  CB  MET A 264      61.612  26.287  35.801  1.00130.53           C  
ATOM   1740  HB1 MET A 264      61.820  26.278  34.731  1.00130.53           H  
ATOM   1741  HB2 MET A 264      62.228  27.045  36.285  1.00130.53           H  
ATOM   1742  CG  MET A 264      61.985  24.920  36.377  1.00130.53           C  
ATOM   1743  HG1 MET A 264      63.071  24.831  36.367  1.00130.53           H  
ATOM   1744  HG2 MET A 264      61.626  24.874  37.405  1.00130.53           H  
ATOM   1745  SD  MET A 264      61.291  23.506  35.469  1.00130.53           S  
ATOM   1746  CE  MET A 264      62.028  22.245  36.548  1.00130.53           C  
ATOM   1747  HE1 MET A 264      61.745  21.253  36.195  1.00130.53           H  
ATOM   1748  HE2 MET A 264      61.668  22.383  37.568  1.00130.53           H  
ATOM   1749  HE3 MET A 264      63.114  22.340  36.530  1.00130.53           H  
ATOM   1750  C   MET A 264      59.885  26.668  37.469  1.00130.53           C  
ATOM   1751  O   MET A 264      60.732  27.052  38.273  1.00130.53           O  
ATOM   1752  N   TYR A 265      58.697  26.181  37.838  1.00 75.11           N  
ATOM   1753  HN  TYR A 265      58.037  25.828  37.074  1.00 75.11           H  
ATOM   1754  CA  TYR A 265      58.259  26.105  39.194  1.00 75.11           C  
ATOM   1755  HA  TYR A 265      58.804  26.836  39.792  1.00 75.11           H  
ATOM   1756  CB  TYR A 265      56.747  26.351  39.339  1.00 75.11           C  
ATOM   1757  HB1 TYR A 265      56.435  26.164  40.366  1.00 75.11           H  
ATOM   1758  HB2 TYR A 265      56.508  27.379  39.068  1.00 75.11           H  
ATOM   1759  CG  TYR A 265      56.058  25.405  38.415  1.00 75.11           C  
ATOM   1760  CD1 TYR A 265      55.816  24.102  38.787  1.00 75.11           C  
ATOM   1761  HD1 TYR A 265      56.131  23.754  39.771  1.00 75.11           H  
ATOM   1762  CE1 TYR A 265      55.181  23.234  37.929  1.00 75.11           C  
ATOM   1763  HE1 TYR A 265      54.994  22.204  38.235  1.00 75.11           H  
ATOM   1764  CD2 TYR A 265      55.655  25.826  37.168  1.00 75.11           C  
ATOM   1765  HD2 TYR A 265      55.842  26.855  36.861  1.00 75.11           H  
ATOM   1766  CE2 TYR A 265      55.020  24.964  36.306  1.00 75.11           C  
ATOM   1767  HE2 TYR A 265      54.706  25.310  35.321  1.00 75.11           H  
ATOM   1768  CZ  TYR A 265      54.782  23.665  36.687  1.00 75.11           C  
ATOM   1769  OH  TYR A 265      54.130  22.777  35.805  1.00 75.11           O  
ATOM   1770  HH  TYR A 265      54.760  21.962  35.599  1.00 75.11           H  
ATOM   1771  C   TYR A 265      58.563  24.730  39.693  1.00 75.11           C  
ATOM   1772  O   TYR A 265      58.540  23.769  38.928  1.00 75.11           O  
ATOM   1773  N   GLY A 266      58.940  24.626  40.984  1.00 33.72           N  
ATOM   1774  HN  GLY A 266      59.049  25.519  41.564  1.00 33.72           H  
ATOM   1775  CA  GLY A 266      59.200  23.361  41.606  1.00 33.72           C  
ATOM   1776  HA1 GLY A 266      59.635  22.673  40.882  1.00 33.72           H  
ATOM   1777  HA2 GLY A 266      59.887  23.492  42.442  1.00 33.72           H  
ATOM   1778  C   GLY A 266      57.896  22.827  42.097  1.00 33.72           C  
ATOM   1779  O   GLY A 266      56.971  23.581  42.396  1.00 33.72           O  
ATOM   1780  N   THR A 267      57.804  21.491  42.221  1.00 97.91           N  
ATOM   1781  HN  THR A 267      58.654  20.872  42.022  1.00 97.91           H  
ATOM   1782  CA  THR A 267      56.563  20.902  42.621  1.00 97.91           C  
ATOM   1783  HA  THR A 267      55.915  21.665  43.052  1.00 97.91           H  
ATOM   1784  CB  THR A 267      55.880  20.254  41.465  1.00 97.91           C  
ATOM   1785  HB  THR A 267      56.465  19.405  41.112  1.00 97.91           H  
ATOM   1786  OG1 THR A 267      55.700  21.193  40.414  1.00 97.91           O  
ATOM   1787  HG1 THR A 267      55.113  21.993  40.756  1.00 97.91           H  
ATOM   1788  CG2 THR A 267      54.517  19.784  41.949  1.00 97.91           C  
ATOM   1789 1HG2 THR A 267      53.985  19.303  41.128  1.00 97.91           H  
ATOM   1790 2HG2 THR A 267      53.941  20.640  42.302  1.00 97.91           H  
ATOM   1791 3HG2 THR A 267      54.646  19.072  42.764  1.00 97.91           H  
ATOM   1792  C   THR A 267      56.865  19.856  43.648  1.00 97.91           C  
ATOM   1793  O   THR A 267      58.013  19.441  43.795  1.00 97.91           O  
ATOM   1794  N   VAL A 268      55.837  19.430  44.416  1.00 99.19           N  
ATOM   1795  HN  VAL A 268      54.867  19.866  44.297  1.00 99.19           H  
ATOM   1796  CA  VAL A 268      56.041  18.396  45.389  1.00 99.19           C  
ATOM   1797  HA  VAL A 268      57.112  18.238  45.513  1.00 99.19           H  
ATOM   1798  CB  VAL A 268      55.438  18.704  46.733  1.00 99.19           C  
ATOM   1799  HB  VAL A 268      55.870  19.635  47.099  1.00 99.19           H  
ATOM   1800  CG1 VAL A 268      53.920  18.901  46.580  1.00 99.19           C  
ATOM   1801 1HG1 VAL A 268      53.482  19.124  47.553  1.00 99.19           H  
ATOM   1802 2HG1 VAL A 268      53.473  17.990  46.181  1.00 99.19           H  
ATOM   1803 3HG1 VAL A 268      53.727  19.729  45.897  1.00 99.19           H  
ATOM   1804  CG2 VAL A 268      55.824  17.576  47.704  1.00 99.19           C  
ATOM   1805 1HG2 VAL A 268      55.397  17.779  48.686  1.00 99.19           H  
ATOM   1806 2HG2 VAL A 268      56.910  17.521  47.785  1.00 99.19           H  
ATOM   1807 3HG2 VAL A 268      55.440  16.627  47.330  1.00 99.19           H  
ATOM   1808  C   VAL A 268      55.428  17.139  44.857  1.00 99.19           C  
ATOM   1809  O   VAL A 268      54.229  17.027  44.604  1.00 99.19           O  
ATOM   1810  N   PRO A 269      56.290  16.189  44.669  1.00128.43           N  
ATOM   1811  CD  PRO A 269      57.646  16.528  44.268  1.00128.43           C  
ATOM   1812  HD1 PRO A 269      57.659  17.481  43.739  1.00128.43           H  
ATOM   1813  HD2 PRO A 269      58.296  16.588  45.141  1.00128.43           H  
ATOM   1814  CA  PRO A 269      55.880  14.915  44.145  1.00128.43           C  
ATOM   1815  HA  PRO A 269      55.258  15.095  43.268  1.00128.43           H  
ATOM   1816  CB  PRO A 269      57.161  14.226  43.682  1.00128.43           C  
ATOM   1817  HB1 PRO A 269      57.581  13.611  44.478  1.00128.43           H  
ATOM   1818  HB2 PRO A 269      56.974  13.607  42.805  1.00128.43           H  
ATOM   1819  CG  PRO A 269      58.101  15.393  43.338  1.00128.43           C  
ATOM   1820  HG1 PRO A 269      59.139  15.124  43.535  1.00128.43           H  
ATOM   1821  HG2 PRO A 269      57.992  15.682  42.293  1.00128.43           H  
ATOM   1822  C   PRO A 269      55.088  14.093  45.116  1.00128.43           C  
ATOM   1823  O   PRO A 269      54.545  13.069  44.706  1.00128.43           O  
ATOM   1824  N   LEU A 270      55.030  14.491  46.402  1.00 87.37           N  
ATOM   1825  HN  LEU A 270      55.495  15.412  46.688  1.00 87.37           H  
ATOM   1826  CA  LEU A 270      54.357  13.704  47.397  1.00 87.37           C  
ATOM   1827  HA  LEU A 270      54.783  12.701  47.403  1.00 87.37           H  
ATOM   1828  CB  LEU A 270      54.503  14.320  48.808  1.00 87.37           C  
ATOM   1829  HB1 LEU A 270      55.559  14.543  48.960  1.00 87.37           H  
ATOM   1830  HB2 LEU A 270      53.929  15.247  48.821  1.00 87.37           H  
ATOM   1831  CG  LEU A 270      54.031  13.463  50.011  1.00 87.37           C  
ATOM   1832  HG  LEU A 270      54.668  12.579  50.044  1.00 87.37           H  
ATOM   1833  CD1 LEU A 270      54.253  14.229  51.325  1.00 87.37           C  
ATOM   1834 1HD1 LEU A 270      53.918  13.618  52.163  1.00 87.37           H  
ATOM   1835 2HD1 LEU A 270      53.685  15.159  51.304  1.00 87.37           H  
ATOM   1836 3HD1 LEU A 270      55.313  14.454  51.441  1.00 87.37           H  
ATOM   1837  CD2 LEU A 270      52.579  12.970  49.894  1.00 87.37           C  
ATOM   1838 1HD2 LEU A 270      52.324  12.378  50.773  1.00 87.37           H  
ATOM   1839 2HD2 LEU A 270      52.474  12.355  49.000  1.00 87.37           H  
ATOM   1840 3HD2 LEU A 270      51.908  13.827  49.826  1.00 87.37           H  
ATOM   1841  C   LEU A 270      52.900  13.614  47.052  1.00 87.37           C  
ATOM   1842  O   LEU A 270      52.318  12.533  47.135  1.00 87.37           O  
ATOM   1843  N   ALA A 271      52.270  14.738  46.648  1.00 50.98           N  
ATOM   1844  HN  ALA A 271      52.818  15.649  46.531  1.00 50.98           H  
ATOM   1845  CA  ALA A 271      50.856  14.703  46.376  1.00 50.98           C  
ATOM   1846  HA  ALA A 271      50.415  13.879  46.937  1.00 50.98           H  
ATOM   1847  CB  ALA A 271      50.114  15.997  46.743  1.00 50.98           C  
ATOM   1848  HB1 ALA A 271      49.055  15.889  46.507  1.00 50.98           H  
ATOM   1849  HB2 ALA A 271      50.529  16.829  46.173  1.00 50.98           H  
ATOM   1850  HB3 ALA A 271      50.230  16.193  47.809  1.00 50.98           H  
ATOM   1851  C   ALA A 271      50.639  14.455  44.914  1.00 50.98           C  
ATOM   1852  O   ALA A 271      51.417  14.904  44.074  1.00 50.98           O  
ATOM   1853  N   ARG A 272      49.570  13.703  44.572  1.00255.94           N  
ATOM   1854  HN  ARG A 272      48.871  13.391  45.319  1.00255.94           H  
ATOM   1855  CA  ARG A 272      49.377  13.325  43.201  1.00255.94           C  
ATOM   1856  HA  ARG A 272      50.270  12.789  42.879  1.00255.94           H  
ATOM   1857  CB  ARG A 272      48.174  12.381  43.011  1.00255.94           C  
ATOM   1858  HB1 ARG A 272      48.093  12.142  41.951  1.00255.94           H  
ATOM   1859  HB2 ARG A 272      48.365  11.469  43.576  1.00255.94           H  
ATOM   1860  CG  ARG A 272      46.834  12.960  43.475  1.00255.94           C  
ATOM   1861  HG1 ARG A 272      46.918  14.047  43.494  1.00255.94           H  
ATOM   1862  HG2 ARG A 272      46.067  12.667  42.758  1.00255.94           H  
ATOM   1863  CD  ARG A 272      46.399  12.487  44.864  1.00255.94           C  
ATOM   1864  HD1 ARG A 272      45.338  12.689  45.009  1.00255.94           H  
ATOM   1865  HD2 ARG A 272      46.583  11.417  44.965  1.00255.94           H  
ATOM   1866  NE  ARG A 272      47.199  13.236  45.873  1.00255.94           N  
ATOM   1867  HE  ARG A 272      48.037  13.824  45.562  1.00255.94           H  
ATOM   1868  CZ  ARG A 272      46.863  13.173  47.195  1.00255.94           C  
ATOM   1869  NH1 ARG A 272      45.792  12.425  47.591  1.00255.94           N  
ATOM   1870 1HH1 ARG A 272      45.217  11.889  46.866  1.00255.94           H  
ATOM   1871 2HH1 ARG A 272      45.528  12.375  48.627  1.00255.94           H  
ATOM   1872  NH2 ARG A 272      47.598  13.857  48.120  1.00255.94           N  
ATOM   1873 1HH2 ARG A 272      48.438  14.443  47.809  1.00255.94           H  
ATOM   1874 2HH2 ARG A 272      47.334  13.807  49.156  1.00255.94           H  
ATOM   1875  C   ARG A 272      49.192  14.494  42.275  1.00255.94           C  
ATOM   1876  O   ARG A 272      50.083  14.799  41.490  1.00255.94           O  
ATOM   1877  N   LEU A 273      48.079  15.245  42.374  1.00125.14           N  
ATOM   1878  HN  LEU A 273      47.358  15.071  43.146  1.00125.14           H  
ATOM   1879  CA  LEU A 273      47.896  16.291  41.401  1.00125.14           C  
ATOM   1880  HA  LEU A 273      48.795  16.906  41.350  1.00125.14           H  
ATOM   1881  CB  LEU A 273      47.523  15.796  39.985  1.00125.14           C  
ATOM   1882  HB1 LEU A 273      46.717  15.069  40.088  1.00125.14           H  
ATOM   1883  HB2 LEU A 273      47.168  16.655  39.415  1.00125.14           H  
ATOM   1884  CG  LEU A 273      48.654  15.132  39.178  1.00125.14           C  
ATOM   1885  HG  LEU A 273      48.966  14.241  39.722  1.00125.14           H  
ATOM   1886  CD1 LEU A 273      48.154  14.680  37.796  1.00125.14           C  
ATOM   1887 1HD1 LEU A 273      48.973  14.215  37.247  1.00125.14           H  
ATOM   1888 2HD1 LEU A 273      47.790  15.544  37.240  1.00125.14           H  
ATOM   1889 3HD1 LEU A 273      47.345  13.960  37.919  1.00125.14           H  
ATOM   1890  CD2 LEU A 273      49.878  16.058  39.064  1.00125.14           C  
ATOM   1891 1HD2 LEU A 273      50.659  15.560  38.489  1.00125.14           H  
ATOM   1892 2HD2 LEU A 273      50.253  16.289  40.061  1.00125.14           H  
ATOM   1893 3HD2 LEU A 273      49.590  16.981  38.561  1.00125.14           H  
ATOM   1894  C   LEU A 273      46.740  17.129  41.817  1.00125.14           C  
ATOM   1895  O   LEU A 273      45.790  16.649  42.433  1.00125.14           O  
ATOM   1896  N   GLN A 274      46.805  18.428  41.479  1.00 91.76           N  
ATOM   1897  HN  GLN A 274      47.682  18.808  40.999  1.00 91.76           H  
ATOM   1898  CA  GLN A 274      45.710  19.306  41.756  1.00 91.76           C  
ATOM   1899  HA  GLN A 274      44.775  18.746  41.747  1.00 91.76           H  
ATOM   1900  CB  GLN A 274      45.859  20.053  43.091  1.00 91.76           C  
ATOM   1901  HB1 GLN A 274      46.810  20.586  43.084  1.00 91.76           H  
ATOM   1902  HB2 GLN A 274      45.041  20.768  43.179  1.00 91.76           H  
ATOM   1903  CG  GLN A 274      45.830  19.132  44.313  1.00 91.76           C  
ATOM   1904  HG1 GLN A 274      46.530  18.309  44.172  1.00 91.76           H  
ATOM   1905  HG2 GLN A 274      46.104  19.694  45.206  1.00 91.76           H  
ATOM   1906  CD  GLN A 274      44.416  18.587  44.460  1.00 91.76           C  
ATOM   1907  OE1 GLN A 274      43.532  18.893  43.661  1.00 91.76           O  
ATOM   1908  NE2 GLN A 274      44.194  17.755  45.512  1.00 91.76           N  
ATOM   1909 1HE2 GLN A 274      44.993  17.516  46.183  1.00 91.76           H  
ATOM   1910 2HE2 GLN A 274      43.221  17.339  45.669  1.00 91.76           H  
ATOM   1911  C   GLN A 274      45.702  20.327  40.662  1.00 91.76           C  
ATOM   1912  O   GLN A 274      46.754  20.692  40.140  1.00 91.76           O  
ATOM   1913  N   PRO A 275      44.541  20.780  40.275  1.00 89.00           N  
ATOM   1914  CD  PRO A 275      43.346  19.958  40.306  1.00 89.00           C  
ATOM   1915  HD1 PRO A 275      43.464  19.075  39.677  1.00 89.00           H  
ATOM   1916  HD2 PRO A 275      43.111  19.650  41.325  1.00 89.00           H  
ATOM   1917  CA  PRO A 275      44.463  21.796  39.261  1.00 89.00           C  
ATOM   1918  HA  PRO A 275      45.121  21.521  38.437  1.00 89.00           H  
ATOM   1919  CB  PRO A 275      43.017  21.796  38.758  1.00 89.00           C  
ATOM   1920  HB1 PRO A 275      42.606  22.806  38.769  1.00 89.00           H  
ATOM   1921  HB2 PRO A 275      42.962  21.392  37.747  1.00 89.00           H  
ATOM   1922  CG  PRO A 275      42.258  20.889  39.748  1.00 89.00           C  
ATOM   1923  HG1 PRO A 275      41.806  21.479  40.546  1.00 89.00           H  
ATOM   1924  HG2 PRO A 275      41.484  20.317  39.235  1.00 89.00           H  
ATOM   1925  C   PRO A 275      44.925  23.094  39.832  1.00 89.00           C  
ATOM   1926  O   PRO A 275      44.527  23.429  40.947  1.00 89.00           O  
ATOM   1927  N   ARG A 276      45.742  23.848  39.072  1.00119.99           N  
ATOM   1928  HN  ARG A 276      46.006  23.516  38.090  1.00119.99           H  
ATOM   1929  CA  ARG A 276      46.262  25.089  39.562  1.00119.99           C  
ATOM   1930  HA  ARG A 276      45.561  25.516  40.279  1.00119.99           H  
ATOM   1931  CB  ARG A 276      47.645  24.938  40.227  1.00119.99           C  
ATOM   1932  HB1 ARG A 276      47.551  24.232  41.052  1.00119.99           H  
ATOM   1933  HB2 ARG A 276      48.338  24.541  39.485  1.00119.99           H  
ATOM   1934  CG  ARG A 276      48.229  26.242  40.777  1.00119.99           C  
ATOM   1935  HG1 ARG A 276      48.480  26.888  39.936  1.00119.99           H  
ATOM   1936  HG2 ARG A 276      47.471  26.725  41.393  1.00119.99           H  
ATOM   1937  CD  ARG A 276      49.487  26.046  41.626  1.00119.99           C  
ATOM   1938  HD1 ARG A 276      49.899  27.015  41.906  1.00119.99           H  
ATOM   1939  HD2 ARG A 276      49.242  25.481  42.525  1.00119.99           H  
ATOM   1940  NE  ARG A 276      50.479  25.292  40.809  1.00119.99           N  
ATOM   1941  HE  ARG A 276      51.155  25.818  40.168  1.00119.99           H  
ATOM   1942  CZ  ARG A 276      50.524  23.929  40.880  1.00119.99           C  
ATOM   1943  NH1 ARG A 276      49.652  23.258  41.688  1.00119.99           N  
ATOM   1944 1HH1 ARG A 276      48.933  23.800  42.266  1.00119.99           H  
ATOM   1945 2HH1 ARG A 276      49.688  22.190  41.743  1.00119.99           H  
ATOM   1946  NH2 ARG A 276      51.447  23.237  40.150  1.00119.99           N  
ATOM   1947 1HH2 ARG A 276      52.136  23.763  39.522  1.00119.99           H  
ATOM   1948 2HH2 ARG A 276      51.482  22.169  40.206  1.00119.99           H  
ATOM   1949  C   ARG A 276      46.390  26.007  38.387  1.00119.99           C  
ATOM   1950  O   ARG A 276      46.202  25.592  37.244  1.00119.99           O  
ATOM   1951  N   THR A 277      46.697  27.293  38.650  1.00107.57           N  
ATOM   1952  HN  THR A 277      46.846  27.595  39.665  1.00107.57           H  
ATOM   1953  CA  THR A 277      46.829  28.266  37.606  1.00107.57           C  
ATOM   1954  HA  THR A 277      46.357  27.891  36.698  1.00107.57           H  
ATOM   1955  CB  THR A 277      46.238  29.598  37.964  1.00107.57           C  
ATOM   1956  HB  THR A 277      45.214  29.453  38.309  1.00107.57           H  
ATOM   1957  OG1 THR A 277      46.231  30.457  36.833  1.00107.57           O  
ATOM   1958  HG1 THR A 277      47.215  30.600  36.495  1.00107.57           H  
ATOM   1959  CG2 THR A 277      47.070  30.215  39.101  1.00107.57           C  
ATOM   1960 1HG2 THR A 277      46.652  31.184  39.373  1.00107.57           H  
ATOM   1961 2HG2 THR A 277      48.100  30.344  38.769  1.00107.57           H  
ATOM   1962 3HG2 THR A 277      47.048  29.555  39.968  1.00107.57           H  
ATOM   1963  C   THR A 277      48.292  28.469  37.362  1.00107.57           C  
ATOM   1964  O   THR A 277      49.096  28.406  38.292  1.00107.57           O  
ATOM   1965  N   PHE A 278      48.671  28.705  36.086  1.00 59.47           N  
ATOM   1966  HN  PHE A 278      47.926  28.793  35.323  1.00 59.47           H  
ATOM   1967  CA  PHE A 278      50.059  28.839  35.740  1.00 59.47           C  
ATOM   1968  HA  PHE A 278      50.645  29.000  36.645  1.00 59.47           H  
ATOM   1969  CB  PHE A 278      50.613  27.619  34.980  1.00 59.47           C  
ATOM   1970  HB1 PHE A 278      49.979  27.406  34.119  1.00 59.47           H  
ATOM   1971  HB2 PHE A 278      51.628  27.829  34.642  1.00 59.47           H  
ATOM   1972  CG  PHE A 278      50.625  26.441  35.895  1.00 59.47           C  
ATOM   1973  CD1 PHE A 278      51.696  26.216  36.730  1.00 59.47           C  
ATOM   1974  HD1 PHE A 278      52.539  26.907  36.723  1.00 59.47           H  
ATOM   1975  CD2 PHE A 278      49.570  25.558  35.915  1.00 59.47           C  
ATOM   1976  HD2 PHE A 278      48.716  25.723  35.258  1.00 59.47           H  
ATOM   1977  CE1 PHE A 278      51.714  25.129  37.573  1.00 59.47           C  
ATOM   1978  HE1 PHE A 278      52.568  24.963  38.230  1.00 59.47           H  
ATOM   1979  CE2 PHE A 278      49.582  24.469  36.756  1.00 59.47           C  
ATOM   1980  HE2 PHE A 278      48.740  23.777  36.764  1.00 59.47           H  
ATOM   1981  CZ  PHE A 278      50.655  24.253  37.586  1.00 59.47           C  
ATOM   1982  HZ  PHE A 278      50.667  23.390  38.252  1.00 59.47           H  
ATOM   1983  C   PHE A 278      50.231  30.011  34.819  1.00 59.47           C  
ATOM   1984  O   PHE A 278      49.287  30.470  34.179  1.00 59.47           O  
ATOM   1985  N   TYR A 279      51.480  30.515  34.744  1.00113.01           N  
ATOM   1986  HN  TYR A 279      52.237  30.054  35.343  1.00113.01           H  
ATOM   1987  CA  TYR A 279      51.868  31.624  33.919  1.00113.01           C  
ATOM   1988  HA  TYR A 279      51.027  32.310  33.822  1.00113.01           H  
ATOM   1989  CB  TYR A 279      53.089  32.393  34.453  1.00113.01           C  
ATOM   1990  HB1 TYR A 279      53.919  31.705  34.614  1.00113.01           H  
ATOM   1991  HB2 TYR A 279      53.386  33.161  33.738  1.00113.01           H  
ATOM   1992  CG  TYR A 279      52.696  33.026  35.744  1.00113.01           C  
ATOM   1993  CD1 TYR A 279      52.724  32.303  36.915  1.00113.01           C  
ATOM   1994  HD1 TYR A 279      53.036  31.259  36.897  1.00113.01           H  
ATOM   1995  CE1 TYR A 279      52.362  32.885  38.107  1.00113.01           C  
ATOM   1996  HE1 TYR A 279      52.387  32.302  39.028  1.00113.01           H  
ATOM   1997  CD2 TYR A 279      52.302  34.343  35.784  1.00113.01           C  
ATOM   1998  HD2 TYR A 279      52.277  34.927  34.864  1.00113.01           H  
ATOM   1999  CE2 TYR A 279      51.939  34.931  36.973  1.00113.01           C  
ATOM   2000  HE2 TYR A 279      51.628  35.975  36.992  1.00113.01           H  
ATOM   2001  CZ  TYR A 279      51.969  34.201  38.137  1.00113.01           C  
ATOM   2002  OH  TYR A 279      51.596  34.800  39.359  1.00113.01           O  
ATOM   2003  HH  TYR A 279      50.779  34.283  39.768  1.00113.01           H  
ATOM   2004  C   TYR A 279      52.229  31.094  32.566  1.00113.01           C  
ATOM   2005  O   TYR A 279      52.616  29.935  32.422  1.00113.01           O  
ATOM   2006  N   ASN A 280      52.020  31.921  31.522  1.00 47.95           N  
ATOM   2007  HN  ASN A 280      51.591  32.885  31.700  1.00 47.95           H  
ATOM   2008  CA  ASN A 280      52.357  31.545  30.179  1.00 47.95           C  
ATOM   2009  HA  ASN A 280      52.366  30.458  30.104  1.00 47.95           H  
ATOM   2010  CB  ASN A 280      51.396  32.116  29.123  1.00 47.95           C  
ATOM   2011  HB1 ASN A 280      51.294  33.193  29.257  1.00 47.95           H  
ATOM   2012  HB2 ASN A 280      51.777  31.909  28.123  1.00 47.95           H  
ATOM   2013  CG  ASN A 280      50.046  31.440  29.313  1.00 47.95           C  
ATOM   2014  OD1 ASN A 280      49.963  30.220  29.449  1.00 47.95           O  
ATOM   2015  ND2 ASN A 280      48.956  32.253  29.333  1.00 47.95           N  
ATOM   2016 1HD2 ASN A 280      49.075  33.310  29.218  1.00 47.95           H  
ATOM   2017 2HD2 ASN A 280      47.979  31.835  29.463  1.00 47.95           H  
ATOM   2018  C   ASN A 280      53.723  32.070  29.873  1.00 47.95           C  
ATOM   2019  O   ASN A 280      54.216  32.975  30.543  1.00 47.95           O  
ATOM   2020  N   ALA A 281      54.381  31.485  28.851  1.00 35.01           N  
ATOM   2021  HN  ALA A 281      53.918  30.673  28.330  1.00 35.01           H  
ATOM   2022  CA  ALA A 281      55.683  31.923  28.445  1.00 35.01           C  
ATOM   2023  HA  ALA A 281      56.293  32.104  29.330  1.00 35.01           H  
ATOM   2024  CB  ALA A 281      56.411  30.932  27.521  1.00 35.01           C  
ATOM   2025  HB1 ALA A 281      57.389  31.333  27.256  1.00 35.01           H  
ATOM   2026  HB2 ALA A 281      55.824  30.781  26.615  1.00 35.01           H  
ATOM   2027  HB3 ALA A 281      56.536  29.979  28.036  1.00 35.01           H  
ATOM   2028  C   ALA A 281      55.516  33.201  27.693  1.00 35.01           C  
ATOM   2029  O   ALA A 281      54.456  33.463  27.125  1.00 35.01           O  
ATOM   2030  N   SER A 282      56.563  34.049  27.701  1.00 68.54           N  
ATOM   2031  HN  SER A 282      57.449  33.808  28.250  1.00 68.54           H  
ATOM   2032  CA  SER A 282      56.478  35.276  26.968  1.00 68.54           C  
ATOM   2033  HA  SER A 282      55.506  35.735  27.147  1.00 68.54           H  
ATOM   2034  CB  SER A 282      57.586  36.286  27.313  1.00 68.54           C  
ATOM   2035  HB1 SER A 282      57.405  37.217  26.776  1.00 68.54           H  
ATOM   2036  HB2 SER A 282      57.577  36.478  28.386  1.00 68.54           H  
ATOM   2037  OG  SER A 282      58.855  35.769  26.940  1.00 68.54           O  
ATOM   2038  HG  SER A 282      59.034  34.873  27.457  1.00 68.54           H  
ATOM   2039  C   SER A 282      56.603  34.939  25.521  1.00 68.54           C  
ATOM   2040  O   SER A 282      57.279  33.980  25.147  1.00 68.54           O  
ATOM   2041  N   TRP A 283      55.929  35.727  24.665  1.00 70.41           N  
ATOM   2042  HN  TRP A 283      55.337  36.536  25.039  1.00 70.41           H  
ATOM   2043  CA  TRP A 283      56.000  35.489  23.254  1.00 70.41           C  
ATOM   2044  HA  TRP A 283      56.111  34.421  23.065  1.00 70.41           H  
ATOM   2045  CB  TRP A 283      54.784  36.031  22.483  1.00 70.41           C  
ATOM   2046  HB1 TRP A 283      53.887  35.548  22.872  1.00 70.41           H  
ATOM   2047  HB2 TRP A 283      54.721  37.106  22.652  1.00 70.41           H  
ATOM   2048  CG  TRP A 283      54.851  35.785  20.995  1.00 70.41           C  
ATOM   2049  CD2 TRP A 283      54.413  34.572  20.363  1.00 70.41           C  
ATOM   2050  CE2 TRP A 283      54.642  34.715  18.995  1.00 70.41           C  
ATOM   2051  CE3 TRP A 283      53.866  33.433  20.881  1.00 70.41           C  
ATOM   2052  HE3 TRP A 283      53.688  33.325  21.951  1.00 70.41           H  
ATOM   2053  CD1 TRP A 283      55.316  36.594  20.000  1.00 70.41           C  
ATOM   2054  HD1 TRP A 283      55.722  37.595  20.146  1.00 70.41           H  
ATOM   2055  NE1 TRP A 283      55.196  35.960  18.786  1.00 70.41           N  
ATOM   2056  HE1 TRP A 283      55.484  36.365  17.838  1.00 70.41           H  
ATOM   2057  CZ2 TRP A 283      54.326  33.715  18.120  1.00 70.41           C  
ATOM   2058  HZ2 TRP A 283      54.504  33.822  17.050  1.00 70.41           H  
ATOM   2059  CZ3 TRP A 283      53.548  32.427  19.997  1.00 70.41           C  
ATOM   2060  HZ3 TRP A 283      53.109  31.503  20.374  1.00 70.41           H  
ATOM   2061  CH2 TRP A 283      53.774  32.566  18.643  1.00 70.41           C  
ATOM   2062  HH2 TRP A 283      53.510  31.749  17.972  1.00 70.41           H  
ATOM   2063  C   TRP A 283      57.229  36.232  22.750  1.00 70.41           C  
ATOM   2064 2OCT TRP A 283      57.251  37.486  22.869  1.00 70.41           O  
ATOM   2065 1OCT TRP A 283      58.161  35.554  22.240  1.00 70.41           O  
ATOM   2066  HCT TRP A 283      58.526  34.871  22.949  1.00 70.41           H  
TER    2067      TRP A 283 
HETATM 2068  O1  UNK     0      40.589  36.724  23.336  1.00  0.00           O  
HETATM 2069  O2  UNK     0      38.391  33.347  22.609  1.00  0.00           O  
HETATM 2070  O3  UNK     0      39.037  34.676  24.296  1.00  0.00           O  
HETATM 2071  O4  UNK     0      41.890  36.311  25.142  1.00  0.00           O  
HETATM 2072  C5  UNK     0      41.163  35.676  22.598  1.00  0.00           C  
HETATM 2073  C6  UNK     0      40.516  34.444  22.513  1.00  0.00           C  
HETATM 2074  C7  UNK     0      42.344  35.925  21.908  1.00  0.00           C  
HETATM 2075  C8  UNK     0      41.093  33.449  21.727  1.00  0.00           C  
HETATM 2076  C9  UNK     0      42.907  34.919  21.133  1.00  0.00           C  
HETATM 2077  C10 UNK     0      42.279  33.683  21.041  1.00  0.00           C  
HETATM 2078  C11 UNK     0      39.259  34.181  23.231  1.00  0.00           C  
HETATM 2079  C12 UNK     0      40.987  36.922  24.581  1.00  0.00           C  
HETATM 2080  C13 UNK     0      40.188  38.014  25.291  1.00  0.00           C  
HETATM 2081  H14 UNK     0      38.665  33.109  21.732  1.00  0.00           H  
HETATM 2082  H15 UNK     0      42.817  36.893  21.974  1.00  0.00           H  
HETATM 2083  H16 UNK     0      40.625  32.481  21.649  1.00  0.00           H  
HETATM 2084  H17 UNK     0      43.828  35.096  20.597  1.00  0.00           H  
HETATM 2085  H18 UNK     0      42.712  32.899  20.435  1.00  0.00           H  
HETATM 2086  H19 UNK     0      39.138  37.723  25.341  1.00  0.00           H  
HETATM 2087  H20 UNK     0      40.270  38.950  24.737  1.00  0.00           H  
HETATM 2088  H21 UNK     0      40.570  38.162  26.300  1.00  0.00           H  
TER    2089      UNK     0 
CONECT  405 1059
CONECT  520  944
CONECT  921 1425
CONECT  944  520
CONECT 1059  405
CONECT 1425  921
CONECT 2068 2072 2079
CONECT 2069 2078 2081
CONECT 2070 2078
CONECT 2071 2079
CONECT 2072 2068 2073 2074
CONECT 2073 2072 2075 2078
CONECT 2074 2072 2076 2082
CONECT 2075 2073 2077 2083
CONECT 2076 2074 2077 2084
CONECT 2077 2075 2076 2085
CONECT 2078 2069 2070 2073
CONECT 2079 2068 2071 2080
CONECT 2080 2079 2086 2087 2088
CONECT 2081 2069
CONECT 2082 2074
CONECT 2083 2075
CONECT 2084 2076
CONECT 2085 2077
CONECT 2086 2080
CONECT 2087 2080
CONECT 2088 2080
END
