# Supplementary material for: Proteome-wide prediction of targets for aspirin: new insight into the molecular mechanism of aspirin
Source: PeerJ. 2016 Mar 10;4:e1791. doi: 10.7717/peerj.1791 (PMC4793309; doi:10.7717/peerj.1791)
Supplement: File S1 — The raw data contains all strucures of the identified 79 proteins. The Protocols show how to prepare protein strucure and run CDOCKER. [file peerj-04-1791-s004.zip › 79_protein_strucures/NP_036532_PLA2G2D.pdb]

REMARK   Accelrys Discovery Studio PDB file
REMARK   Created:  Fri Jan 22 13:24:40 �й���׼ʱ�� 2016
SSBOND   1 CYS A   69    CYS A  145                                     
SSBOND   2 CYS A   63    CYS A  118                                     
SSBOND   3 CYS A   97    CYS A  109                                     
SSBOND   4 CYS A   70    CYS A  111                                     
SSBOND   5 CYS A   79    CYS A  104                                     
SSBOND   6 CYS A   48    CYS A   64                                     
ATOM      1  N   GLY A  21     -49.545 128.555  53.774  1.00 22.69           N  
ATOM      2  HT1 GLY A  21     -48.968 127.656  53.712  1.00 22.69           H  
ATOM      3  HT2 GLY A  21     -49.053 129.333  53.228  1.00 22.69           H  
ATOM      4  CA  GLY A  21     -49.682 128.957  55.192  1.00 22.69           C  
ATOM      5  HA1 GLY A  21     -50.266 129.875  55.261  1.00 22.69           H  
ATOM      6  HA2 GLY A  21     -50.179 128.166  55.754  1.00 22.69           H  
ATOM      7  C   GLY A  21     -48.317 129.185  55.742  1.00 22.69           C  
ATOM      8  O   GLY A  21     -47.344 128.588  55.285  1.00 22.69           O  
ATOM      9  N   ILE A  22     -48.234 129.997  56.808  1.00101.39           N  
ATOM     10  HN  ILE A  22     -49.140 130.344  57.260  1.00101.39           H  
ATOM     11  CA  ILE A  22     -46.985 130.417  57.365  1.00101.39           C  
ATOM     12  HA  ILE A  22     -46.436 131.001  56.626  1.00101.39           H  
ATOM     13  CB  ILE A  22     -47.153 131.228  58.619  1.00101.39           C  
ATOM     14  HB  ILE A  22     -46.162 131.516  58.969  1.00101.39           H  
ATOM     15  CG2 ILE A  22     -47.926 132.511  58.271  1.00101.39           C  
ATOM     16 1HG2 ILE A  22     -48.057 133.112  59.171  1.00101.39           H  
ATOM     17 2HG2 ILE A  22     -48.903 132.248  57.865  1.00101.39           H  
ATOM     18 3HG2 ILE A  22     -47.367 133.083  57.531  1.00101.39           H  
ATOM     19  CG1 ILE A  22     -47.814 130.374  59.715  1.00101.39           C  
ATOM     20 1HG1 ILE A  22     -48.863 130.232  59.455  1.00101.39           H  
ATOM     21 2HG1 ILE A  22     -47.313 129.407  59.746  1.00101.39           H  
ATOM     22  CD1 ILE A  22     -47.743 130.999  61.108  1.00101.39           C  
ATOM     23 1HD1 ILE A  22     -48.229 130.340  61.828  1.00101.39           H  
ATOM     24 2HD1 ILE A  22     -48.249 131.964  61.100  1.00101.39           H  
ATOM     25 3HD1 ILE A  22     -46.700 131.139  61.391  1.00101.39           H  
ATOM     26  C   ILE A  22     -46.191 129.207  57.731  1.00101.39           C  
ATOM     27  O   ILE A  22     -44.966 129.214  57.622  1.00101.39           O  
ATOM     28  N   LEU A  23     -46.854 128.141  58.211  1.00142.15           N  
ATOM     29  HN  LEU A  23     -47.919 128.160  58.315  1.00142.15           H  
ATOM     30  CA  LEU A  23     -46.103 126.979  58.580  1.00142.15           C  
ATOM     31  HA  LEU A  23     -45.343 127.278  59.303  1.00142.15           H  
ATOM     32  CB  LEU A  23     -46.972 125.871  59.219  1.00142.15           C  
ATOM     33  HB1 LEU A  23     -46.298 125.137  59.660  1.00142.15           H  
ATOM     34  HB2 LEU A  23     -47.570 126.333  60.004  1.00142.15           H  
ATOM     35  CG  LEU A  23     -47.937 125.114  58.282  1.00142.15           C  
ATOM     36  HG  LEU A  23     -48.587 124.531  58.934  1.00142.15           H  
ATOM     37  CD1 LEU A  23     -48.862 126.077  57.521  1.00142.15           C  
ATOM     38 1HD1 LEU A  23     -49.526 125.507  56.872  1.00142.15           H  
ATOM     39 2HD1 LEU A  23     -48.261 126.758  56.917  1.00142.15           H  
ATOM     40 3HD1 LEU A  23     -49.455 126.651  58.233  1.00142.15           H  
ATOM     41  CD2 LEU A  23     -47.206 124.092  57.398  1.00142.15           C  
ATOM     42 1HD2 LEU A  23     -47.926 123.585  56.756  1.00142.15           H  
ATOM     43 2HD2 LEU A  23     -46.703 123.359  58.029  1.00142.15           H  
ATOM     44 3HD2 LEU A  23     -46.469 124.606  56.781  1.00142.15           H  
ATOM     45  C   LEU A  23     -45.411 126.455  57.360  1.00142.15           C  
ATOM     46  O   LEU A  23     -44.226 126.120  57.402  1.00142.15           O  
ATOM     47  N   ASN A  24     -46.131 126.418  56.225  1.00 49.77           N  
ATOM     48  HN  ASN A  24     -47.141 126.772  56.235  1.00 49.77           H  
ATOM     49  CA  ASN A  24     -45.578 125.916  55.004  1.00 49.77           C  
ATOM     50  HA  ASN A  24     -45.213 124.901  55.158  1.00 49.77           H  
ATOM     51  CB  ASN A  24     -46.590 125.929  53.849  1.00 49.77           C  
ATOM     52  HB1 ASN A  24     -47.066 126.908  53.785  1.00 49.77           H  
ATOM     53  HB2 ASN A  24     -46.082 125.709  52.910  1.00 49.77           H  
ATOM     54  CG  ASN A  24     -47.639 124.862  54.131  1.00 49.77           C  
ATOM     55  OD1 ASN A  24     -48.823 125.157  54.279  1.00 49.77           O  
ATOM     56  ND2 ASN A  24     -47.190 123.580  54.205  1.00 49.77           N  
ATOM     57 1HD2 ASN A  24     -46.150 123.369  54.068  1.00 49.77           H  
ATOM     58 2HD2 ASN A  24     -47.877 122.783  54.401  1.00 49.77           H  
ATOM     59  C   ASN A  24     -44.439 126.806  54.625  1.00 49.77           C  
ATOM     60  O   ASN A  24     -43.362 126.327  54.269  1.00 49.77           O  
ATOM     61  N   LEU A  25     -44.637 128.134  54.757  1.00112.98           N  
ATOM     62  HN  LEU A  25     -45.559 128.486  55.171  1.00112.98           H  
ATOM     63  CA  LEU A  25     -43.641 129.086  54.356  1.00112.98           C  
ATOM     64  HA  LEU A  25     -43.466 128.999  53.284  1.00112.98           H  
ATOM     65  CB  LEU A  25     -43.967 130.554  54.707  1.00112.98           C  
ATOM     66  HB1 LEU A  25     -44.375 130.567  55.718  1.00112.98           H  
ATOM     67  HB2 LEU A  25     -43.031 131.112  54.685  1.00112.98           H  
ATOM     68  CG  LEU A  25     -44.967 131.288  53.793  1.00112.98           C  
ATOM     69  HG  LEU A  25     -44.635 131.124  52.768  1.00112.98           H  
ATOM     70  CD1 LEU A  25     -46.387 130.728  53.891  1.00112.98           C  
ATOM     71 1HD1 LEU A  25     -47.045 131.286  53.225  1.00112.98           H  
ATOM     72 2HD1 LEU A  25     -46.745 130.822  54.916  1.00112.98           H  
ATOM     73 3HD1 LEU A  25     -46.384 129.677  53.602  1.00112.98           H  
ATOM     74  CD2 LEU A  25     -44.919 132.805  54.037  1.00112.98           C  
ATOM     75 1HD2 LEU A  25     -45.633 133.302  53.381  1.00112.98           H  
ATOM     76 2HD2 LEU A  25     -43.915 133.176  53.828  1.00112.98           H  
ATOM     77 3HD2 LEU A  25     -45.174 133.015  55.076  1.00112.98           H  
ATOM     78  C   LEU A  25     -42.372 128.822  55.088  1.00112.98           C  
ATOM     79  O   LEU A  25     -41.303 128.738  54.483  1.00112.98           O  
ATOM     80  N   ASN A  26     -42.474 128.647  56.413  1.00 36.51           N  
ATOM     81  HN  ASN A  26     -43.447 128.624  56.858  1.00 36.51           H  
ATOM     82  CA  ASN A  26     -41.327 128.490  57.251  1.00 36.51           C  
ATOM     83  HA  ASN A  26     -40.677 129.357  57.133  1.00 36.51           H  
ATOM     84  CB  ASN A  26     -41.696 128.334  58.735  1.00 36.51           C  
ATOM     85  HB1 ASN A  26     -42.438 127.544  58.851  1.00 36.51           H  
ATOM     86  HB2 ASN A  26     -40.806 128.086  59.314  1.00 36.51           H  
ATOM     87  CG  ASN A  26     -42.272 129.658  59.215  1.00 36.51           C  
ATOM     88  OD1 ASN A  26     -41.821 130.729  58.813  1.00 36.51           O  
ATOM     89  ND2 ASN A  26     -43.298 129.586  60.104  1.00 36.51           N  
ATOM     90 1HD2 ASN A  26     -43.658 128.632  60.429  1.00 36.51           H  
ATOM     91 2HD2 ASN A  26     -43.745 130.483  60.479  1.00 36.51           H  
ATOM     92  C   ASN A  26     -40.583 127.261  56.846  1.00 36.51           C  
ATOM     93  O   ASN A  26     -39.353 127.243  56.869  1.00 36.51           O  
ATOM     94  N   LYS A  27     -41.309 126.197  56.460  1.00 58.46           N  
ATOM     95  HN  LYS A  27     -42.375 126.268  56.403  1.00 58.46           H  
ATOM     96  CA  LYS A  27     -40.654 124.968  56.125  1.00 58.46           C  
ATOM     97  HA  LYS A  27     -40.064 124.644  56.982  1.00 58.46           H  
ATOM     98  CB  LYS A  27     -41.614 123.831  55.733  1.00 58.46           C  
ATOM     99  HB1 LYS A  27     -42.348 124.227  55.032  1.00 58.46           H  
ATOM    100  HB2 LYS A  27     -41.036 123.044  55.248  1.00 58.46           H  
ATOM    101  CG  LYS A  27     -42.360 123.220  56.918  1.00 58.46           C  
ATOM    102  HG1 LYS A  27     -41.640 122.697  57.547  1.00 58.46           H  
ATOM    103  HG2 LYS A  27     -42.822 124.026  57.488  1.00 58.46           H  
ATOM    104  CD  LYS A  27     -43.451 122.231  56.506  1.00 58.46           C  
ATOM    105  HD1 LYS A  27     -44.237 122.781  55.989  1.00 58.46           H  
ATOM    106  HD2 LYS A  27     -43.013 121.498  55.828  1.00 58.46           H  
ATOM    107  CE  LYS A  27     -44.079 121.485  57.684  1.00 58.46           C  
ATOM    108  HE1 LYS A  27     -44.609 120.607  57.314  1.00 58.46           H  
ATOM    109  HE2 LYS A  27     -43.294 121.173  58.373  1.00 58.46           H  
ATOM    110  NZ  LYS A  27     -45.030 122.368  58.393  1.00 58.46           N1+
ATOM    111  HZ1 LYS A  27     -45.464 121.838  59.215  1.00 58.46           H  
ATOM    112  HZ2 LYS A  27     -45.802 122.675  57.719  1.00 58.46           H  
ATOM    113  HZ3 LYS A  27     -44.512 123.230  58.758  1.00 58.46           H  
ATOM    114  C   LYS A  27     -39.735 125.175  54.965  1.00 58.46           C  
ATOM    115  O   LYS A  27     -38.625 124.648  54.956  1.00 58.46           O  
ATOM    116  N   MET A  28     -40.165 125.944  53.948  1.00 47.48           N  
ATOM    117  HN  MET A  28     -41.120 126.423  54.005  1.00 47.48           H  
ATOM    118  CA  MET A  28     -39.340 126.121  52.785  1.00 47.48           C  
ATOM    119  HA  MET A  28     -39.083 125.138  52.390  1.00 47.48           H  
ATOM    120  CB  MET A  28     -40.015 126.934  51.670  1.00 47.48           C  
ATOM    121  HB1 MET A  28     -40.391 127.861  52.102  1.00 47.48           H  
ATOM    122  HB2 MET A  28     -39.266 127.163  50.912  1.00 47.48           H  
ATOM    123  CG  MET A  28     -41.179 126.214  50.992  1.00 47.48           C  
ATOM    124  HG1 MET A  28     -40.807 125.284  50.561  1.00 47.48           H  
ATOM    125  HG2 MET A  28     -41.933 125.989  51.746  1.00 47.48           H  
ATOM    126  SD  MET A  28     -41.957 127.189  49.673  1.00 47.48           S  
ATOM    127  CE  MET A  28     -43.403 126.107  49.504  1.00 47.48           C  
ATOM    128  HE1 MET A  28     -44.062 126.499  48.729  1.00 47.48           H  
ATOM    129  HE2 MET A  28     -43.941 126.067  50.451  1.00 47.48           H  
ATOM    130  HE3 MET A  28     -43.077 125.104  49.230  1.00 47.48           H  
ATOM    131  C   MET A  28     -38.076 126.835  53.142  1.00 47.48           C  
ATOM    132  O   MET A  28     -36.998 126.477  52.668  1.00 47.48           O  
ATOM    133  N   VAL A  29     -38.162 127.860  54.003  1.00 39.01           N  
ATOM    134  HN  VAL A  29     -39.099 128.107  54.457  1.00 39.01           H  
ATOM    135  CA  VAL A  29     -36.988 128.621  54.308  1.00 39.01           C  
ATOM    136  HA  VAL A  29     -36.591 129.049  53.388  1.00 39.01           H  
ATOM    137  CB  VAL A  29     -37.250 129.723  55.289  1.00 39.01           C  
ATOM    138  HB  VAL A  29     -37.664 129.285  56.197  1.00 39.01           H  
ATOM    139  CG1 VAL A  29     -35.912 130.396  55.640  1.00 39.01           C  
ATOM    140 1HG1 VAL A  29     -36.086 131.201  56.354  1.00 39.01           H  
ATOM    141 2HG1 VAL A  29     -35.462 130.804  54.735  1.00 39.01           H  
ATOM    142 3HG1 VAL A  29     -35.239 129.660  56.080  1.00 39.01           H  
ATOM    143  CG2 VAL A  29     -38.294 130.679  54.690  1.00 39.01           C  
ATOM    144 1HG2 VAL A  29     -38.494 131.487  55.394  1.00 39.01           H  
ATOM    145 2HG2 VAL A  29     -39.216 130.133  54.492  1.00 39.01           H  
ATOM    146 3HG2 VAL A  29     -37.913 131.097  53.758  1.00 39.01           H  
ATOM    147  C   VAL A  29     -35.955 127.730  54.920  1.00 39.01           C  
ATOM    148  O   VAL A  29     -34.784 127.801  54.561  1.00 39.01           O  
ATOM    149  N   LYS A  30     -36.357 126.845  55.848  0.00102.38           N  
ATOM    150  HN  LYS A  30     -37.393 126.783  56.108  0.00102.38           H  
ATOM    151  CA  LYS A  30     -35.408 125.983  56.493  0.00102.38           C  
ATOM    152  HA  LYS A  30     -34.678 126.557  57.063  0.00102.38           H  
ATOM    153  CB  LYS A  30     -36.076 124.905  57.369  0.00102.38           C  
ATOM    154  HB1 LYS A  30     -36.627 124.232  56.713  0.00102.38           H  
ATOM    155  HB2 LYS A  30     -35.289 124.351  57.880  0.00102.38           H  
ATOM    156  CG  LYS A  30     -37.045 125.432  58.426  0.00102.38           C  
ATOM    157  HG1 LYS A  30     -36.463 125.877  59.234  0.00102.38           H  
ATOM    158  HG2 LYS A  30     -37.672 126.196  57.966  0.00102.38           H  
ATOM    159  CD  LYS A  30     -37.955 124.356  59.023  0.00102.38           C  
ATOM    160  HD1 LYS A  30     -38.871 124.834  59.370  0.00102.38           H  
ATOM    161  HD2 LYS A  30     -38.194 123.635  58.241  0.00102.38           H  
ATOM    162  CE  LYS A  30     -37.328 123.604  60.197  0.00102.38           C  
ATOM    163  HE1 LYS A  30     -36.421 123.101  59.860  0.00102.38           H  
ATOM    164  HE2 LYS A  30     -37.079 124.312  60.987  0.00102.38           H  
ATOM    165  NZ  LYS A  30     -38.279 122.600  60.721  0.00102.38           N1+
ATOM    166  HZ1 LYS A  30     -37.832 122.079  61.542  0.00102.38           H  
ATOM    167  HZ2 LYS A  30     -38.524 121.903  59.947  0.00102.38           H  
ATOM    168  HZ3 LYS A  30     -39.170 123.091  61.053  0.00102.38           H  
ATOM    169  C   LYS A  30     -34.749 125.198  55.407  0.00102.38           C  
ATOM    170  O   LYS A  30     -33.555 124.904  55.464  0.00102.38           O  
ATOM    171  N   GLN A  31     -35.546 124.815  54.395  1.00 90.62           N  
ATOM    172  HN  GLN A  31     -36.569 125.128  54.387  1.00 90.62           H  
ATOM    173  CA  GLN A  31     -35.055 123.995  53.325  1.00 90.62           C  
ATOM    174  HA  GLN A  31     -34.582 123.116  53.762  1.00 90.62           H  
ATOM    175  CB  GLN A  31     -36.169 123.517  52.380  1.00 90.62           C  
ATOM    176  HB1 GLN A  31     -36.813 124.366  52.149  1.00 90.62           H  
ATOM    177  HB2 GLN A  31     -35.709 123.149  51.463  1.00 90.62           H  
ATOM    178  CG  GLN A  31     -37.032 122.402  52.970  1.00 90.62           C  
ATOM    179  HG1 GLN A  31     -37.286 122.633  54.005  1.00 90.62           H  
ATOM    180  HG2 GLN A  31     -37.946 122.289  52.388  1.00 90.62           H  
ATOM    181  CD  GLN A  31     -36.210 121.122  52.907  1.00 90.62           C  
ATOM    182  OE1 GLN A  31     -36.603 120.082  53.435  1.00 90.62           O  
ATOM    183  NE2 GLN A  31     -35.026 121.201  52.243  1.00 90.62           N  
ATOM    184 1HE2 GLN A  31     -34.721 122.127  51.802  1.00 90.62           H  
ATOM    185 2HE2 GLN A  31     -34.400 120.337  52.162  1.00 90.62           H  
ATOM    186  C   GLN A  31     -34.038 124.697  52.479  1.00 90.62           C  
ATOM    187  O   GLN A  31     -33.014 124.112  52.125  1.00 90.62           O  
ATOM    188  N   VAL A  32     -34.323 125.946  52.074  1.00126.07           N  
ATOM    189  HN  VAL A  32     -35.238 126.403  52.387  1.00126.07           H  
ATOM    190  CA  VAL A  32     -33.423 126.678  51.230  1.00126.07           C  
ATOM    191  HA  VAL A  32     -33.067 126.011  50.445  1.00126.07           H  
ATOM    192  CB  VAL A  32     -34.079 127.864  50.585  1.00126.07           C  
ATOM    193  HB  VAL A  32     -33.337 128.381  49.977  1.00126.07           H  
ATOM    194  CG1 VAL A  32     -35.201 127.361  49.661  1.00126.07           C  
ATOM    195 1HG1 VAL A  32     -35.688 128.211  49.184  1.00126.07           H  
ATOM    196 2HG1 VAL A  32     -35.933 126.805  50.247  1.00126.07           H  
ATOM    197 3HG1 VAL A  32     -34.778 126.710  48.896  1.00126.07           H  
ATOM    198  CG2 VAL A  32     -34.559 128.824  51.688  1.00126.07           C  
ATOM    199 1HG2 VAL A  32     -35.038 129.691  51.233  1.00126.07           H  
ATOM    200 2HG2 VAL A  32     -33.706 129.151  52.282  1.00126.07           H  
ATOM    201 3HG2 VAL A  32     -35.274 128.311  52.331  1.00126.07           H  
ATOM    202  C   VAL A  32     -32.235 127.202  51.982  1.00126.07           C  
ATOM    203  O   VAL A  32     -31.149 127.318  51.419  1.00126.07           O  
ATOM    204  N   THR A  33     -32.463 127.696  53.215  1.00 95.58           N  
ATOM    205  HN  THR A  33     -33.452 127.627  53.618  1.00 95.58           H  
ATOM    206  CA  THR A  33     -31.438 128.311  54.014  1.00 95.58           C  
ATOM    207  HA  THR A  33     -30.737 128.779  53.324  1.00 95.58           H  
ATOM    208  CB  THR A  33     -31.991 129.400  54.877  1.00 95.58           C  
ATOM    209  HB  THR A  33     -31.175 129.952  55.343  1.00 95.58           H  
ATOM    210  OG1 THR A  33     -32.846 128.870  55.879  1.00 95.58           O  
ATOM    211  HG1 THR A  33     -33.645 128.362  55.425  1.00 95.58           H  
ATOM    212  CG2 THR A  33     -32.787 130.333  53.950  1.00 95.58           C  
ATOM    213 1HG2 THR A  33     -33.213 131.149  54.534  1.00 95.58           H  
ATOM    214 2HG2 THR A  33     -33.589 129.772  53.471  1.00 95.58           H  
ATOM    215 3HG2 THR A  33     -32.124 130.741  53.187  1.00 95.58           H  
ATOM    216  C   THR A  33     -30.644 127.394  54.883  1.00 95.58           C  
ATOM    217  O   THR A  33     -29.441 127.584  55.045  1.00 95.58           O  
ATOM    218  N   GLY A  34     -31.306 126.400  55.504  1.00 27.77           N  
ATOM    219  HN  GLY A  34     -32.341 126.234  55.289  1.00 27.77           H  
ATOM    220  CA  GLY A  34     -30.632 125.563  56.452  1.00 27.77           C  
ATOM    221  HA1 GLY A  34     -31.100 124.579  56.488  1.00 27.77           H  
ATOM    222  HA2 GLY A  34     -29.581 125.456  56.183  1.00 27.77           H  
ATOM    223  C   GLY A  34     -30.762 126.251  57.778  1.00 27.77           C  
ATOM    224  O   GLY A  34     -30.497 125.666  58.826  1.00 27.77           O  
ATOM    225  N   LYS A  35     -31.194 127.528  57.754  1.00 86.76           N  
ATOM    226  HN  LYS A  35     -31.411 127.983  56.810  1.00 86.76           H  
ATOM    227  CA  LYS A  35     -31.372 128.295  58.948  1.00 86.76           C  
ATOM    228  HA  LYS A  35     -30.616 128.014  59.681  1.00 86.76           H  
ATOM    229  CB  LYS A  35     -31.347 129.818  58.737  1.00 86.76           C  
ATOM    230  HB1 LYS A  35     -31.963 130.046  57.867  1.00 86.76           H  
ATOM    231  HB2 LYS A  35     -31.779 130.286  59.622  1.00 86.76           H  
ATOM    232  CG  LYS A  35     -29.967 130.432  58.508  1.00 86.76           C  
ATOM    233  HG1 LYS A  35     -29.402 130.384  59.439  1.00 86.76           H  
ATOM    234  HG2 LYS A  35     -29.450 129.857  57.739  1.00 86.76           H  
ATOM    235  CD  LYS A  35     -30.052 131.893  58.058  1.00 86.76           C  
ATOM    236  HD1 LYS A  35     -30.348 131.910  57.009  1.00 86.76           H  
ATOM    237  HD2 LYS A  35     -30.813 132.391  58.659  1.00 86.76           H  
ATOM    238  CE  LYS A  35     -28.746 132.674  58.199  1.00 86.76           C  
ATOM    239  HE1 LYS A  35     -27.913 132.048  57.879  1.00 86.76           H  
ATOM    240  HE2 LYS A  35     -28.790 133.567  57.576  1.00 86.76           H  
ATOM    241  NZ  LYS A  35     -28.549 133.069  59.612  1.00 86.76           N1+
ATOM    242  HZ1 LYS A  35     -27.634 133.615  59.706  1.00 86.76           H  
ATOM    243  HZ2 LYS A  35     -28.505 132.193  60.225  1.00 86.76           H  
ATOM    244  HZ3 LYS A  35     -29.365 133.685  59.928  1.00 86.76           H  
ATOM    245  C   LYS A  35     -32.721 127.977  59.476  1.00 86.76           C  
ATOM    246  O   LYS A  35     -33.601 127.522  58.745  1.00 86.76           O  
ATOM    247  N   MET A  36     -32.910 128.196  60.787  1.00144.83           N  
ATOM    248  HN  MET A  36     -32.114 128.552  61.407  1.00144.83           H  
ATOM    249  CA  MET A  36     -34.203 127.940  61.327  1.00144.83           C  
ATOM    250  HA  MET A  36     -34.713 127.177  60.740  1.00144.83           H  
ATOM    251  CB  MET A  36     -34.161 127.532  62.813  1.00144.83           C  
ATOM    252  HB1 MET A  36     -33.241 126.974  62.988  1.00144.83           H  
ATOM    253  HB2 MET A  36     -34.156 128.440  63.416  1.00144.83           H  
ATOM    254  CG  MET A  36     -35.340 126.664  63.263  1.00144.83           C  
ATOM    255  HG1 MET A  36     -35.387 125.799  62.602  1.00144.83           H  
ATOM    256  HG2 MET A  36     -35.140 126.333  64.282  1.00144.83           H  
ATOM    257  SD  MET A  36     -36.971 127.461  63.250  1.00144.83           S  
ATOM    258  CE  MET A  36     -37.862 125.967  63.774  1.00144.83           C  
ATOM    259  HE1 MET A  36     -38.927 126.186  63.849  1.00144.83           H  
ATOM    260  HE2 MET A  36     -37.489 125.643  64.746  1.00144.83           H  
ATOM    261  HE3 MET A  36     -37.705 125.174  63.043  1.00144.83           H  
ATOM    262  C   MET A  36     -34.913 129.250  61.203  1.00144.83           C  
ATOM    263  O   MET A  36     -34.608 130.199  61.923  1.00144.83           O  
ATOM    264  N   PRO A  37     -35.846 129.304  60.282  1.00119.51           N  
ATOM    265  CD  PRO A  37     -36.251 128.131  59.536  1.00119.51           C  
ATOM    266  HD1 PRO A  37     -35.499 127.872  58.790  1.00119.51           H  
ATOM    267  HD2 PRO A  37     -36.406 127.285  60.205  1.00119.51           H  
ATOM    268  CA  PRO A  37     -36.619 130.471  59.946  1.00119.51           C  
ATOM    269  HA  PRO A  37     -35.965 131.306  59.697  1.00119.51           H  
ATOM    270  CB  PRO A  37     -37.459 130.065  58.736  1.00119.51           C  
ATOM    271  HB1 PRO A  37     -38.444 130.529  58.775  1.00119.51           H  
ATOM    272  HB2 PRO A  37     -36.961 130.345  57.807  1.00119.51           H  
ATOM    273  CG  PRO A  37     -37.570 128.534  58.858  1.00119.51           C  
ATOM    274  HG1 PRO A  37     -38.425 128.253  59.473  1.00119.51           H  
ATOM    275  HG2 PRO A  37     -37.660 128.071  57.876  1.00119.51           H  
ATOM    276  C   PRO A  37     -37.466 130.802  61.123  1.00119.51           C  
ATOM    277  O   PRO A  37     -37.427 130.032  62.079  1.00119.51           O  
ATOM    278  N   ILE A  38     -38.160 131.963  61.102  1.00161.92           N  
ATOM    279  HN  ILE A  38     -38.110 132.574  60.225  1.00161.92           H  
ATOM    280  CA  ILE A  38     -38.962 132.412  62.208  1.00161.92           C  
ATOM    281  HA  ILE A  38     -39.742 133.077  61.837  1.00161.92           H  
ATOM    282  CB  ILE A  38     -39.589 131.347  63.068  1.00161.92           C  
ATOM    283  HB  ILE A  38     -38.803 130.666  63.396  1.00161.92           H  
ATOM    284  CG2 ILE A  38     -40.190 132.026  64.311  1.00161.92           C  
ATOM    285 1HG2 ILE A  38     -40.651 131.273  64.950  1.00161.92           H  
ATOM    286 2HG2 ILE A  38     -40.944 132.750  64.001  1.00161.92           H  
ATOM    287 3HG2 ILE A  38     -39.402 132.537  64.863  1.00161.92           H  
ATOM    288  CG1 ILE A  38     -40.613 130.543  62.251  1.00161.92           C  
ATOM    289 1HG1 ILE A  38     -40.100 130.089  61.403  1.00161.92           H  
ATOM    290 2HG1 ILE A  38     -41.026 129.760  62.887  1.00161.92           H  
ATOM    291  CD1 ILE A  38     -41.766 131.397  61.721  1.00161.92           C  
ATOM    292 1HD1 ILE A  38     -42.453 130.769  61.153  1.00161.92           H  
ATOM    293 2HD1 ILE A  38     -41.371 132.180  61.074  1.00161.92           H  
ATOM    294 3HD1 ILE A  38     -42.297 131.851  62.558  1.00161.92           H  
ATOM    295  C   ILE A  38     -37.994 133.199  63.015  1.00161.92           C  
ATOM    296  O   ILE A  38     -37.932 134.424  62.949  1.00161.92           O  
ATOM    297  N   LEU A  39     -37.194 132.499  63.825  1.00 91.29           N  
ATOM    298  HN  LEU A  39     -37.287 131.437  63.921  1.00 91.29           H  
ATOM    299  CA  LEU A  39     -36.212 133.229  64.556  1.00 91.29           C  
ATOM    300  HA  LEU A  39     -36.701 134.006  65.143  1.00 91.29           H  
ATOM    301  CB  LEU A  39     -35.355 132.351  65.483  1.00 91.29           C  
ATOM    302  HB1 LEU A  39     -34.897 131.563  64.885  1.00 91.29           H  
ATOM    303  HB2 LEU A  39     -34.576 132.973  65.923  1.00 91.29           H  
ATOM    304  CG  LEU A  39     -36.155 131.695  66.622  1.00 91.29           C  
ATOM    305  HG  LEU A  39     -36.740 132.486  67.091  1.00 91.29           H  
ATOM    306  CD1 LEU A  39     -37.157 130.660  66.085  1.00 91.29           C  
ATOM    307 1HD1 LEU A  39     -37.704 130.217  66.917  1.00 91.29           H  
ATOM    308 2HD1 LEU A  39     -36.620 129.879  65.547  1.00 91.29           H  
ATOM    309 3HD1 LEU A  39     -37.858 131.149  65.409  1.00 91.29           H  
ATOM    310  CD2 LEU A  39     -35.222 131.133  67.703  1.00 91.29           C  
ATOM    311 1HD2 LEU A  39     -35.816 130.676  68.494  1.00 91.29           H  
ATOM    312 2HD2 LEU A  39     -34.621 131.941  68.121  1.00 91.29           H  
ATOM    313 3HD2 LEU A  39     -34.565 130.383  67.263  1.00 91.29           H  
ATOM    314  C   LEU A  39     -35.291 133.863  63.562  1.00 91.29           C  
ATOM    315  O   LEU A  39     -34.902 135.017  63.726  1.00 91.29           O  
ATOM    316  N   SER A  40     -34.888 133.118  62.511  1.00123.50           N  
ATOM    317  HN  SER A  40     -35.236 132.113  62.393  1.00123.50           H  
ATOM    318  CA  SER A  40     -33.985 133.693  61.554  1.00123.50           C  
ATOM    319  HA  SER A  40     -33.176 134.166  62.111  1.00123.50           H  
ATOM    320  CB  SER A  40     -33.349 132.670  60.593  1.00123.50           C  
ATOM    321  HB1 SER A  40     -34.113 131.967  60.260  1.00123.50           H  
ATOM    322  HB2 SER A  40     -32.938 133.195  59.731  1.00123.50           H  
ATOM    323  OG  SER A  40     -32.309 131.957  61.247  1.00123.50           O  
ATOM    324  HG  SER A  40     -31.570 132.631  61.567  1.00123.50           H  
ATOM    325  C   SER A  40     -34.626 134.754  60.698  1.00123.50           C  
ATOM    326  O   SER A  40     -34.084 135.843  60.552  1.00123.50           O  
ATOM    327  N   TYR A  41     -35.706 134.398  59.978  1.00140.92           N  
ATOM    328  HN  TYR A  41     -36.058 133.394  60.088  1.00140.92           H  
ATOM    329  CA  TYR A  41     -36.432 135.256  59.068  1.00140.92           C  
ATOM    330  HA  TYR A  41     -35.706 136.008  58.760  1.00140.92           H  
ATOM    331  CB  TYR A  41     -36.818 134.535  57.770  1.00140.92           C  
ATOM    332  HB1 TYR A  41     -37.285 133.573  57.982  1.00140.92           H  
ATOM    333  HB2 TYR A  41     -37.495 135.145  57.172  1.00140.92           H  
ATOM    334  CG  TYR A  41     -35.512 134.351  57.075  1.00140.92           C  
ATOM    335  CD1 TYR A  41     -34.725 133.252  57.330  1.00140.92           C  
ATOM    336  HD1 TYR A  41     -35.062 132.498  58.042  1.00140.92           H  
ATOM    337  CE1 TYR A  41     -33.516 133.097  56.694  1.00140.92           C  
ATOM    338  HE1 TYR A  41     -32.901 132.222  56.901  1.00140.92           H  
ATOM    339  CD2 TYR A  41     -35.064 135.301  56.185  1.00140.92           C  
ATOM    340  HD2 TYR A  41     -35.674 136.182  55.986  1.00140.92           H  
ATOM    341  CE2 TYR A  41     -33.857 135.151  55.545  1.00140.92           C  
ATOM    342  HE2 TYR A  41     -33.515 135.908  54.839  1.00140.92           H  
ATOM    343  CZ  TYR A  41     -33.082 134.045  55.797  1.00140.92           C  
ATOM    344  OH  TYR A  41     -31.842 133.885  55.144  1.00140.92           O  
ATOM    345  HH  TYR A  41     -31.073 133.842  55.858  1.00140.92           H  
ATOM    346  C   TYR A  41     -37.606 136.045  59.567  1.00140.92           C  
ATOM    347  O   TYR A  41     -38.021 136.983  58.891  1.00140.92           O  
ATOM    348  N   TRP A  42     -38.273 135.629  60.657  1.00145.17           N  
ATOM    349  HN  TRP A  42     -37.876 134.846  61.268  1.00145.17           H  
ATOM    350  CA  TRP A  42     -39.529 136.250  60.993  1.00145.17           C  
ATOM    351  HA  TRP A  42     -40.153 136.172  60.103  1.00145.17           H  
ATOM    352  CB  TRP A  42     -40.294 135.520  62.119  1.00145.17           C  
ATOM    353  HB1 TRP A  42     -40.382 134.470  61.840  1.00145.17           H  
ATOM    354  HB2 TRP A  42     -39.708 135.606  63.034  1.00145.17           H  
ATOM    355  CG  TRP A  42     -41.681 136.045  62.402  1.00145.17           C  
ATOM    356  CD2 TRP A  42     -42.092 136.648  63.640  1.00145.17           C  
ATOM    357  CE2 TRP A  42     -43.449 136.949  63.522  1.00145.17           C  
ATOM    358  CE3 TRP A  42     -41.400 136.922  64.785  1.00145.17           C  
ATOM    359  HE3 TRP A  42     -40.341 136.681  64.879  1.00145.17           H  
ATOM    360  CD1 TRP A  42     -42.789 136.004  61.608  1.00145.17           C  
ATOM    361  HD1 TRP A  42     -42.818 135.597  60.597  1.00145.17           H  
ATOM    362  NE1 TRP A  42     -43.863 136.551  62.268  1.00145.17           N  
ATOM    363  HE1 TRP A  42     -44.853 136.651  61.875  1.00145.17           H  
ATOM    364  CZ2 TRP A  42     -44.137 137.529  64.550  1.00145.17           C  
ATOM    365  HZ2 TRP A  42     -45.199 137.758  64.462  1.00145.17           H  
ATOM    366  CZ3 TRP A  42     -42.095 137.515  65.816  1.00145.17           C  
ATOM    367  HZ3 TRP A  42     -41.573 137.754  66.743  1.00145.17           H  
ATOM    368  CH2 TRP A  42     -43.437 137.813  65.701  1.00145.17           C  
ATOM    369  HH2 TRP A  42     -43.953 138.283  66.538  1.00145.17           H  
ATOM    370  C   TRP A  42     -39.429 137.715  61.306  1.00145.17           C  
ATOM    371  O   TRP A  42     -40.287 138.468  60.856  1.00145.17           O  
ATOM    372  N   PRO A  43     -38.515 138.142  62.133  1.00171.70           N  
ATOM    373  CD  PRO A  43     -38.128 137.298  63.254  1.00171.70           C  
ATOM    374  HD1 PRO A  43     -39.011 136.898  63.752  1.00171.70           H  
ATOM    375  HD2 PRO A  43     -37.499 136.476  62.913  1.00171.70           H  
ATOM    376  CA  PRO A  43     -38.330 139.551  62.437  1.00171.70           C  
ATOM    377  HA  PRO A  43     -39.302 140.036  62.345  1.00171.70           H  
ATOM    378  CB  PRO A  43     -37.928 139.605  63.913  1.00171.70           C  
ATOM    379  HB1 PRO A  43     -37.179 140.379  64.080  1.00171.70           H  
ATOM    380  HB2 PRO A  43     -38.797 139.798  64.542  1.00171.70           H  
ATOM    381  CG  PRO A  43     -37.346 138.214  64.203  1.00171.70           C  
ATOM    382  HG1 PRO A  43     -36.279 138.184  63.983  1.00171.70           H  
ATOM    383  HG2 PRO A  43     -37.511 137.931  65.243  1.00171.70           H  
ATOM    384  C   PRO A  43     -37.357 140.327  61.594  1.00171.70           C  
ATOM    385  O   PRO A  43     -37.208 141.519  61.848  1.00171.70           O  
ATOM    386  N   TYR A  44     -36.661 139.710  60.629  1.00100.33           N  
ATOM    387  HN  TYR A  44     -36.932 138.707  60.374  1.00100.33           H  
ATOM    388  CA  TYR A  44     -35.567 140.323  59.915  1.00100.33           C  
ATOM    389  HA  TYR A  44     -34.763 140.532  60.620  1.00100.33           H  
ATOM    390  CB  TYR A  44     -35.035 139.371  58.827  1.00100.33           C  
ATOM    391  HB1 TYR A  44     -34.952 138.367  59.243  1.00100.33           H  
ATOM    392  HB2 TYR A  44     -35.734 139.362  57.991  1.00100.33           H  
ATOM    393  CG  TYR A  44     -33.697 139.804  58.336  1.00100.33           C  
ATOM    394  CD1 TYR A  44     -32.568 139.329  58.964  1.00100.33           C  
ATOM    395  HD1 TYR A  44     -32.669 138.651  59.812  1.00100.33           H  
ATOM    396  CE1 TYR A  44     -31.316 139.698  58.536  1.00100.33           C  
ATOM    397  HE1 TYR A  44     -30.430 139.318  59.045  1.00100.33           H  
ATOM    398  CD2 TYR A  44     -33.559 140.656  57.265  1.00100.33           C  
ATOM    399  HD2 TYR A  44     -34.445 141.037  56.757  1.00100.33           H  
ATOM    400  CE2 TYR A  44     -32.306 141.029  56.832  1.00100.33           C  
ATOM    401  HE2 TYR A  44     -32.203 141.707  55.985  1.00100.33           H  
ATOM    402  CZ  TYR A  44     -31.184 140.548  57.465  1.00100.33           C  
ATOM    403  OH  TYR A  44     -29.896 140.922  57.028  1.00100.33           O  
ATOM    404  HH  TYR A  44     -29.389 141.410  57.808  1.00100.33           H  
ATOM    405  C   TYR A  44     -35.967 141.614  59.238  1.00100.33           C  
ATOM    406  O   TYR A  44     -37.065 141.739  58.701  1.00100.33           O  
ATOM    407  N   GLY A  45     -35.083 142.642  59.309  1.00 64.22           N  
ATOM    408  HN  GLY A  45     -34.223 142.532  59.936  1.00 64.22           H  
ATOM    409  CA  GLY A  45     -35.248 143.871  58.581  1.00 64.22           C  
ATOM    410  HA1 GLY A  45     -34.424 144.539  58.831  1.00 64.22           H  
ATOM    411  HA2 GLY A  45     -35.227 143.651  57.514  1.00 64.22           H  
ATOM    412  C   GLY A  45     -36.541 144.558  58.906  1.00 64.22           C  
ATOM    413  O   GLY A  45     -37.066 144.463  60.014  1.00 64.22           O  
ATOM    414  N   CYS A  46     -36.978 145.417  57.955  1.00115.34           N  
ATOM    415  HN  CYS A  46     -36.357 145.564  57.096  1.00115.34           H  
ATOM    416  CA  CYS A  46     -38.217 146.147  58.014  1.00115.34           C  
ATOM    417  HA  CYS A  46     -38.401 146.386  59.061  1.00115.34           H  
ATOM    418  CB  CYS A  46     -38.164 147.480  57.245  1.00115.34           C  
ATOM    419  HB1 CYS A  46     -37.975 147.267  56.193  1.00115.34           H  
ATOM    420  HB2 CYS A  46     -39.128 147.979  57.348  1.00115.34           H  
ATOM    421  SG  CYS A  46     -36.865 148.597  57.852  1.00115.34           S  
ATOM    422  HG  CYS A  46     -37.086 148.880  59.143  1.00115.34           H  
ATOM    423  C   CYS A  46     -39.431 145.402  57.505  1.00115.34           C  
ATOM    424  O   CYS A  46     -40.551 145.735  57.883  1.00115.34           O  
ATOM    425  N   HIS A  47     -39.275 144.553  56.469  1.00133.20           N  
ATOM    426  HN  HIS A  47     -38.291 144.388  56.083  1.00133.20           H  
ATOM    427  CA  HIS A  47     -40.386 143.857  55.859  1.00133.20           C  
ATOM    428  HA  HIS A  47     -41.270 144.438  56.121  1.00133.20           H  
ATOM    429  CB  HIS A  47     -40.311 143.899  54.332  1.00133.20           C  
ATOM    430  HB1 HIS A  47     -39.352 143.502  54.000  1.00133.20           H  
ATOM    431  HB2 HIS A  47     -41.118 143.302  53.907  1.00133.20           H  
ATOM    432  CG  HIS A  47     -40.449 145.321  53.892  1.00133.20           C  
ATOM    433  CD2 HIS A  47     -41.549 146.010  53.484  1.00133.20           C  
ATOM    434  HD2 HIS A  47     -42.546 145.583  53.375  1.00133.20           H  
ATOM    435  ND1 HIS A  47     -39.412 146.223  53.889  1.00133.20           N  
ATOM    436  HD1 HIS A  47     -38.394 146.027  54.155  1.00133.20           H  
ATOM    437  CE1 HIS A  47     -39.930 147.410  53.483  1.00133.20           C  
ATOM    438  HE1 HIS A  47     -39.346 148.324  53.380  1.00133.20           H  
ATOM    439  NE2 HIS A  47     -41.221 147.330  53.227  1.00133.20           N1+
ATOM    440  HE2 HIS A  47     -41.871 148.112  52.894  1.00133.20           H  
ATOM    441  C   HIS A  47     -40.691 142.451  56.290  1.00133.20           C  
ATOM    442  O   HIS A  47     -41.839 142.014  56.213  1.00133.20           O  
ATOM    443  N   CYS A  48     -39.674 141.670  56.688  1.00 67.00           N  
ATOM    444  HN  CYS A  48     -38.697 142.082  56.831  1.00 67.00           H  
ATOM    445  CA  CYS A  48     -39.916 140.273  56.919  1.00 67.00           C  
ATOM    446  HA  CYS A  48     -40.444 139.882  56.050  1.00 67.00           H  
ATOM    447  CB  CYS A  48     -38.626 139.457  57.085  1.00 67.00           C  
ATOM    448  HB1 CYS A  48     -38.071 139.854  57.936  1.00 67.00           H  
ATOM    449  HB2 CYS A  48     -38.895 138.418  57.278  1.00 67.00           H  
ATOM    450  SG  CYS A  48     -37.549 139.515  55.610  1.00 67.00           S  
ATOM    451  HG  CYS A  48     -38.210 139.021  54.554  1.00 67.00           H  
ATOM    452  C   CYS A  48     -40.807 140.098  58.107  1.00 67.00           C  
ATOM    453  O   CYS A  48     -40.728 140.848  59.079  1.00 67.00           O  
ATOM    454  N   GLY A  49     -41.700 139.085  58.037  1.00 24.08           N  
ATOM    455  HN  GLY A  49     -41.712 138.453  57.174  1.00 24.08           H  
ATOM    456  CA  GLY A  49     -42.632 138.843  59.100  1.00 24.08           C  
ATOM    457  HA1 GLY A  49     -42.867 137.780  59.159  1.00 24.08           H  
ATOM    458  HA2 GLY A  49     -42.213 139.176  60.050  1.00 24.08           H  
ATOM    459  C   GLY A  49     -43.862 139.624  58.779  1.00 24.08           C  
ATOM    460  O   GLY A  49     -43.910 140.331  57.775  1.00 24.08           O  
ATOM    461  N   LEU A  50     -44.893 139.528  59.642  1.00145.26           N  
ATOM    462  HN  LEU A  50     -44.795 138.946  60.535  1.00145.26           H  
ATOM    463  CA  LEU A  50     -46.121 140.210  59.356  1.00145.26           C  
ATOM    464  HA  LEU A  50     -46.458 139.914  58.362  1.00145.26           H  
ATOM    465  CB  LEU A  50     -47.245 139.906  60.363  1.00145.26           C  
ATOM    466  HB1 LEU A  50     -46.876 140.122  61.366  1.00145.26           H  
ATOM    467  HB2 LEU A  50     -48.092 140.554  60.139  1.00145.26           H  
ATOM    468  CG  LEU A  50     -47.729 138.444  60.328  1.00145.26           C  
ATOM    469  HG  LEU A  50     -48.498 138.347  61.095  1.00145.26           H  
ATOM    470  CD1 LEU A  50     -48.395 138.112  58.983  1.00145.26           C  
ATOM    471 1HD1 LEU A  50     -48.726 137.074  58.988  1.00145.26           H  
ATOM    472 2HD1 LEU A  50     -47.678 138.260  58.176  1.00145.26           H  
ATOM    473 3HD1 LEU A  50     -49.253 138.766  58.831  1.00145.26           H  
ATOM    474  CD2 LEU A  50     -46.603 137.465  60.698  1.00145.26           C  
ATOM    475 1HD2 LEU A  50     -46.982 136.444  60.662  1.00145.26           H  
ATOM    476 2HD2 LEU A  50     -46.246 137.684  61.704  1.00145.26           H  
ATOM    477 3HD2 LEU A  50     -45.781 137.572  59.990  1.00145.26           H  
ATOM    478  C   LEU A  50     -45.889 141.690  59.358  1.00145.26           C  
ATOM    479  O   LEU A  50     -45.222 142.232  60.238  1.00145.26           O  
ATOM    480  N   GLY A  51     -46.433 142.378  58.329  1.00 22.97           N  
ATOM    481  HN  GLY A  51     -46.932 141.832  57.556  1.00 22.97           H  
ATOM    482  CA  GLY A  51     -46.371 143.810  58.228  1.00 22.97           C  
ATOM    483  HA1 GLY A  51     -47.132 144.155  57.527  1.00 22.97           H  
ATOM    484  HA2 GLY A  51     -46.555 144.248  59.209  1.00 22.97           H  
ATOM    485  C   GLY A  51     -45.021 144.236  57.741  1.00 22.97           C  
ATOM    486  O   GLY A  51     -44.156 143.410  57.454  1.00 22.97           O  
ATOM    487  N   GLY A  52     -44.822 145.572  57.632  1.00 33.55           N  
ATOM    488  HN  GLY A  52     -45.630 146.238  57.854  1.00 33.55           H  
ATOM    489  CA  GLY A  52     -43.557 146.120  57.227  1.00 33.55           C  
ATOM    490  HA1 GLY A  52     -42.831 146.004  58.031  1.00 33.55           H  
ATOM    491  HA2 GLY A  52     -43.199 145.603  56.337  1.00 33.55           H  
ATOM    492  C   GLY A  52     -43.751 147.579  56.924  1.00 33.55           C  
ATOM    493  O   GLY A  52     -44.856 148.014  56.613  1.00 33.55           O  
ATOM    494  N   ARG A  53     -42.658 148.376  57.021  0.00169.71           N  
ATOM    495  HN  ARG A  53     -41.724 147.952  57.326  0.00169.71           H  
ATOM    496  CA  ARG A  53     -42.732 149.783  56.721  0.00169.71           C  
ATOM    497  HA  ARG A  53     -43.304 149.928  55.805  0.00169.71           H  
ATOM    498  CB  ARG A  53     -43.342 150.634  57.843  0.00169.71           C  
ATOM    499  HB1 ARG A  53     -44.358 150.287  58.031  0.00169.71           H  
ATOM    500  HB2 ARG A  53     -42.741 150.506  58.744  0.00169.71           H  
ATOM    501  CG  ARG A  53     -43.390 152.121  57.495  0.00169.71           C  
ATOM    502  HG1 ARG A  53     -42.382 152.446  57.235  0.00169.71           H  
ATOM    503  HG2 ARG A  53     -44.047 152.252  56.635  0.00169.71           H  
ATOM    504  CD  ARG A  53     -43.902 153.002  58.631  0.00169.71           C  
ATOM    505  HD1 ARG A  53     -44.924 152.724  58.888  0.00169.71           H  
ATOM    506  HD2 ARG A  53     -43.263 152.890  59.507  0.00169.71           H  
ATOM    507  NE  ARG A  53     -43.863 154.410  58.148  0.00169.71           N  
ATOM    508  HE  ARG A  53     -43.832 154.620  57.099  0.00169.71           H  
ATOM    509  CZ  ARG A  53     -43.867 155.429  59.054  0.00169.71           C  
ATOM    510  NH1 ARG A  53     -43.878 155.147  60.389  0.00169.71           N  
ATOM    511 1HH1 ARG A  53     -43.883 154.130  60.721  0.00169.71           H  
ATOM    512 2HH1 ARG A  53     -43.881 155.943  61.104  0.00169.71           H  
ATOM    513  NH2 ARG A  53     -43.858 156.726  58.628  0.00169.71           N  
ATOM    514 1HH2 ARG A  53     -43.848 156.945  57.581  0.00169.71           H  
ATOM    515 2HH2 ARG A  53     -43.861 157.523  59.341  0.00169.71           H  
ATOM    516  C   ARG A  53     -41.342 150.312  56.530  0.00169.71           C  
ATOM    517  O   ARG A  53     -40.382 149.765  57.060  0.00169.71           O  
ATOM    518  N   GLY A  54     -41.214 151.420  55.767  1.00 29.60           N  
ATOM    519  HN  GLY A  54     -42.082 151.835  55.299  1.00 29.60           H  
ATOM    520  CA  GLY A  54     -39.937 152.054  55.570  1.00 29.60           C  
ATOM    521  HA1 GLY A  54     -40.086 153.108  55.336  1.00 29.60           H  
ATOM    522  HA2 GLY A  54     -39.341 151.964  56.478  1.00 29.60           H  
ATOM    523  C   GLY A  54     -39.226 151.385  54.437  1.00 29.60           C  
ATOM    524  O   GLY A  54     -39.813 150.614  53.681  1.00 29.60           O  
ATOM    525  N   GLN A  55     -37.919 151.682  54.293  1.00 97.72           N  
ATOM    526  HN  GLN A  55     -37.456 152.348  54.991  1.00 97.72           H  
ATOM    527  CA  GLN A  55     -37.131 151.129  53.228  1.00 97.72           C  
ATOM    528  HA  GLN A  55     -37.795 150.788  52.434  1.00 97.72           H  
ATOM    529  CB  GLN A  55     -36.126 152.137  52.645  1.00 97.72           C  
ATOM    530  HB1 GLN A  55     -35.617 151.667  51.803  1.00 97.72           H  
ATOM    531  HB2 GLN A  55     -36.678 153.009  52.295  1.00 97.72           H  
ATOM    532  CG  GLN A  55     -35.069 152.606  53.646  1.00 97.72           C  
ATOM    533  HG1 GLN A  55     -35.551 153.079  54.502  1.00 97.72           H  
ATOM    534  HG2 GLN A  55     -34.476 151.757  53.986  1.00 97.72           H  
ATOM    535  CD  GLN A  55     -34.178 153.609  52.931  1.00 97.72           C  
ATOM    536  OE1 GLN A  55     -33.120 153.989  53.432  1.00 97.72           O  
ATOM    537  NE2 GLN A  55     -34.617 154.057  51.724  1.00 97.72           N  
ATOM    538 1HE2 GLN A  55     -35.545 153.702  51.327  1.00 97.72           H  
ATOM    539 2HE2 GLN A  55     -34.034 154.764  51.172  1.00 97.72           H  
ATOM    540  C   GLN A  55     -36.374 149.955  53.773  1.00 97.72           C  
ATOM    541  O   GLN A  55     -35.992 149.937  54.941  1.00 97.72           O  
ATOM    542  N   PRO A  56     -36.158 148.964  52.943  1.00165.22           N  
ATOM    543  CD  PRO A  56     -37.052 148.719  51.824  1.00165.22           C  
ATOM    544  HD1 PRO A  56     -38.071 149.010  52.079  1.00165.22           H  
ATOM    545  HD2 PRO A  56     -36.724 149.275  50.946  1.00165.22           H  
ATOM    546  CA  PRO A  56     -35.482 147.766  53.363  1.00165.22           C  
ATOM    547  HA  PRO A  56     -36.006 147.373  54.234  1.00165.22           H  
ATOM    548  CB  PRO A  56     -35.654 146.768  52.221  1.00165.22           C  
ATOM    549  HB1 PRO A  56     -34.825 146.835  51.516  1.00165.22           H  
ATOM    550  HB2 PRO A  56     -35.726 145.749  52.601  1.00165.22           H  
ATOM    551  CG  PRO A  56     -36.975 147.205  51.562  1.00165.22           C  
ATOM    552  HG1 PRO A  56     -36.958 146.999  50.492  1.00165.22           H  
ATOM    553  HG2 PRO A  56     -37.821 146.691  52.018  1.00165.22           H  
ATOM    554  C   PRO A  56     -34.063 148.012  53.752  1.00165.22           C  
ATOM    555  O   PRO A  56     -33.373 148.780  53.085  1.00165.22           O  
ATOM    556  N   LYS A  57     -33.623 147.375  54.851  1.00119.61           N  
ATOM    557  HN  LYS A  57     -34.291 146.736  55.390  1.00119.61           H  
ATOM    558  CA  LYS A  57     -32.280 147.535  55.313  1.00119.61           C  
ATOM    559  HA  LYS A  57     -32.043 148.599  55.314  1.00119.61           H  
ATOM    560  CB  LYS A  57     -32.076 146.994  56.738  1.00119.61           C  
ATOM    561  HB1 LYS A  57     -32.420 145.960  56.774  1.00119.61           H  
ATOM    562  HB2 LYS A  57     -31.014 147.033  56.980  1.00119.61           H  
ATOM    563  CG  LYS A  57     -32.850 147.809  57.777  1.00119.61           C  
ATOM    564  HG1 LYS A  57     -33.912 147.757  57.535  1.00119.61           H  
ATOM    565  HG2 LYS A  57     -32.678 147.368  58.759  1.00119.61           H  
ATOM    566  CD  LYS A  57     -32.438 149.282  57.830  1.00119.61           C  
ATOM    567  HD1 LYS A  57     -31.448 149.349  58.281  1.00119.61           H  
ATOM    568  HD2 LYS A  57     -32.400 149.668  56.811  1.00119.61           H  
ATOM    569  CE  LYS A  57     -33.402 150.149  58.643  1.00119.61           C  
ATOM    570  HE1 LYS A  57     -34.394 150.099  58.194  1.00119.61           H  
ATOM    571  HE2 LYS A  57     -33.446 149.774  59.666  1.00119.61           H  
ATOM    572  NZ  LYS A  57     -32.945 151.558  58.660  1.00119.61           N1+
ATOM    573  HZ1 LYS A  57     -33.630 152.149  59.232  1.00119.61           H  
ATOM    574  HZ2 LYS A  57     -32.903 151.932  57.658  1.00119.61           H  
ATOM    575  HZ3 LYS A  57     -31.972 151.613  59.102  1.00119.61           H  
ATOM    576  C   LYS A  57     -31.331 146.841  54.381  1.00119.61           C  
ATOM    577  O   LYS A  57     -30.196 147.281  54.213  1.00119.61           O  
ATOM    578  N   ASP A  58     -31.734 145.701  53.782  1.00 76.92           N  
ATOM    579  HN  ASP A  58     -32.707 145.292  53.960  1.00 76.92           H  
ATOM    580  CA  ASP A  58     -30.801 145.057  52.894  1.00 76.92           C  
ATOM    581  HA  ASP A  58     -30.287 145.832  52.325  1.00 76.92           H  
ATOM    582  CB  ASP A  58     -29.737 144.207  53.610  1.00 76.92           C  
ATOM    583  HB1 ASP A  58     -29.023 143.827  52.879  1.00 76.92           H  
ATOM    584  HB2 ASP A  58     -29.215 144.821  54.343  1.00 76.92           H  
ATOM    585  CG  ASP A  58     -30.410 143.039  54.315  1.00 76.92           C  
ATOM    586  OD1 ASP A  58     -31.667 143.031  54.414  1.00 76.92           O  
ATOM    587  OD2 ASP A  58     -29.662 142.130  54.762  1.00 76.92           O  
ATOM    588  C   ASP A  58     -31.526 144.169  51.923  1.00 76.92           C  
ATOM    589  O   ASP A  58     -32.739 144.242  51.779  1.00 76.92           O  
ATOM    590  N   ALA A  59     -30.749 143.314  51.214  1.00 41.69           N  
ATOM    591  HN  ALA A  59     -29.702 143.296  51.434  1.00 41.69           H  
ATOM    592  CA  ALA A  59     -31.231 142.428  50.186  1.00 41.69           C  
ATOM    593  HA  ALA A  59     -31.751 143.022  49.435  1.00 41.69           H  
ATOM    594  CB  ALA A  59     -30.092 141.659  49.495  1.00 41.69           C  
ATOM    595  HB1 ALA A  59     -30.507 141.005  48.728  1.00 41.69           H  
ATOM    596  HB2 ALA A  59     -29.558 141.060  50.232  1.00 41.69           H  
ATOM    597  HB3 ALA A  59     -29.403 142.366  49.034  1.00 41.69           H  
ATOM    598  C   ALA A  59     -32.185 141.409  50.726  1.00 41.69           C  
ATOM    599  O   ALA A  59     -33.235 141.165  50.132  1.00 41.69           O  
ATOM    600  N   THR A  60     -31.856 140.797  51.878  1.00 40.53           N  
ATOM    601  HN  THR A  60     -30.952 141.072  52.381  1.00 40.53           H  
ATOM    602  CA  THR A  60     -32.698 139.782  52.442  1.00 40.53           C  
ATOM    603  HA  THR A  60     -32.822 138.960  51.737  1.00 40.53           H  
ATOM    604  CB  THR A  60     -32.171 139.269  53.751  1.00 40.53           C  
ATOM    605  HB  THR A  60     -32.131 140.090  54.466  1.00 40.53           H  
ATOM    606  OG1 THR A  60     -30.866 138.737  53.580  1.00 40.53           O  
ATOM    607  HG1 THR A  60     -30.897 137.947  52.889  1.00 40.53           H  
ATOM    608  CG2 THR A  60     -33.121 138.183  54.283  1.00 40.53           C  
ATOM    609 1HG2 THR A  60     -32.745 137.805  55.234  1.00 40.53           H  
ATOM    610 2HG2 THR A  60     -33.178 137.365  53.564  1.00 40.53           H  
ATOM    611 3HG2 THR A  60     -34.114 138.608  54.428  1.00 40.53           H  
ATOM    612  C   THR A  60     -34.014 140.424  52.723  1.00 40.53           C  
ATOM    613  O   THR A  60     -35.075 139.846  52.486  1.00 40.53           O  
ATOM    614  N   ASP A  61     -33.961 141.668  53.229  1.00 49.40           N  
ATOM    615  HN  ASP A  61     -33.005 142.130  53.364  1.00 49.40           H  
ATOM    616  CA  ASP A  61     -35.138 142.396  53.594  1.00 49.40           C  
ATOM    617  HA  ASP A  61     -35.700 141.827  54.335  1.00 49.40           H  
ATOM    618  CB  ASP A  61     -34.793 143.782  54.168  1.00 49.40           C  
ATOM    619  HB1 ASP A  61     -33.932 143.699  54.831  1.00 49.40           H  
ATOM    620  HB2 ASP A  61     -34.560 144.468  53.353  1.00 49.40           H  
ATOM    621  CG  ASP A  61     -35.990 144.303  54.948  1.00 49.40           C  
ATOM    622  OD1 ASP A  61     -37.029 143.592  54.986  1.00 49.40           O  
ATOM    623  OD2 ASP A  61     -35.878 145.417  55.526  1.00 49.40           O  
ATOM    624  C   ASP A  61     -35.981 142.584  52.367  1.00 49.40           C  
ATOM    625  O   ASP A  61     -37.196 142.398  52.408  1.00 49.40           O  
ATOM    626  N   TRP A  62     -35.346 142.910  51.224  1.00 65.61           N  
ATOM    627  HN  TRP A  62     -34.279 142.992  51.229  1.00 65.61           H  
ATOM    628  CA  TRP A  62     -36.058 143.151  49.999  1.00 65.61           C  
ATOM    629  HA  TRP A  62     -36.791 143.939  50.172  1.00 65.61           H  
ATOM    630  CB  TRP A  62     -35.158 143.566  48.814  1.00 65.61           C  
ATOM    631  HB1 TRP A  62     -34.287 142.911  48.811  1.00 65.61           H  
ATOM    632  HB2 TRP A  62     -35.726 143.420  47.895  1.00 65.61           H  
ATOM    633  CG  TRP A  62     -34.663 144.998  48.832  1.00 65.61           C  
ATOM    634  CD2 TRP A  62     -35.160 146.034  47.967  1.00 65.61           C  
ATOM    635  CE2 TRP A  62     -34.443 147.196  48.259  1.00 65.61           C  
ATOM    636  CE3 TRP A  62     -36.129 146.020  47.006  1.00 65.61           C  
ATOM    637  HE3 TRP A  62     -36.686 145.112  46.774  1.00 65.61           H  
ATOM    638  CD1 TRP A  62     -33.682 145.571  49.585  1.00 65.61           C  
ATOM    639  HD1 TRP A  62     -33.093 145.051  50.340  1.00 65.61           H  
ATOM    640  NE1 TRP A  62     -33.542 146.897  49.256  1.00 65.61           N  
ATOM    641  HE1 TRP A  62     -32.850 147.582  49.700  1.00 65.61           H  
ATOM    642  CZ2 TRP A  62     -34.687 148.364  47.594  1.00 65.61           C  
ATOM    643  HZ2 TRP A  62     -34.127 149.271  47.820  1.00 65.61           H  
ATOM    644  CZ3 TRP A  62     -36.373 147.202  46.341  1.00 65.61           C  
ATOM    645  HZ3 TRP A  62     -37.143 147.229  45.570  1.00 65.61           H  
ATOM    646  CH2 TRP A  62     -35.667 148.352  46.627  1.00 65.61           C  
ATOM    647  HH2 TRP A  62     -35.889 149.267  46.078  1.00 65.61           H  
ATOM    648  C   TRP A  62     -36.784 141.902  49.597  1.00 65.61           C  
ATOM    649  O   TRP A  62     -37.854 141.975  48.996  1.00 65.61           O  
ATOM    650  N   CYS A  63     -36.226 140.718  49.913  1.00 47.47           N  
ATOM    651  HN  CYS A  63     -35.327 140.691  50.493  1.00 47.47           H  
ATOM    652  CA  CYS A  63     -36.832 139.492  49.475  1.00 47.47           C  
ATOM    653  HA  CYS A  63     -36.828 139.456  48.386  1.00 47.47           H  
ATOM    654  CB  CYS A  63     -36.128 138.236  50.032  1.00 47.47           C  
ATOM    655  HB1 CYS A  63     -36.098 138.312  51.119  1.00 47.47           H  
ATOM    656  HB2 CYS A  63     -36.709 137.360  49.745  1.00 47.47           H  
ATOM    657  SG  CYS A  63     -34.429 138.021  49.425  1.00 47.47           S  
ATOM    658  HG  CYS A  63     -34.442 137.911  48.090  1.00 47.47           H  
ATOM    659  C   CYS A  63     -38.250 139.439  49.970  1.00 47.47           C  
ATOM    660  O   CYS A  63     -39.163 139.176  49.193  1.00 47.47           O  
ATOM    661  N   CYS A  64     -38.468 139.689  51.276  1.00 96.08           N  
ATOM    662  HN  CYS A  64     -37.625 139.928  51.890  1.00 96.08           H  
ATOM    663  CA  CYS A  64     -39.768 139.654  51.895  1.00 96.08           C  
ATOM    664  HA  CYS A  64     -40.287 138.774  51.515  1.00 96.08           H  
ATOM    665  CB  CYS A  64     -39.693 139.520  53.436  1.00 96.08           C  
ATOM    666  HB1 CYS A  64     -40.684 139.716  53.846  1.00 96.08           H  
ATOM    667  HB2 CYS A  64     -39.395 138.500  53.677  1.00 96.08           H  
ATOM    668  SG  CYS A  64     -38.515 140.660  54.220  1.00 96.08           S  
ATOM    669  HG  CYS A  64     -37.284 140.429  53.743  1.00 96.08           H  
ATOM    670  C   CYS A  64     -40.572 140.854  51.501  1.00 96.08           C  
ATOM    671  O   CYS A  64     -41.773 140.904  51.768  1.00 96.08           O  
ATOM    672  N   GLN A  65     -39.930 141.905  50.960  1.00 95.75           N  
ATOM    673  HN  GLN A  65     -38.865 141.889  50.858  1.00 95.75           H  
ATOM    674  CA  GLN A  65     -40.679 143.049  50.519  1.00 95.75           C  
ATOM    675  HA  GLN A  65     -41.265 143.454  51.344  1.00 95.75           H  
ATOM    676  CB  GLN A  65     -39.772 144.138  49.930  1.00 95.75           C  
ATOM    677  HB1 GLN A  65     -39.073 144.460  50.702  1.00 95.75           H  
ATOM    678  HB2 GLN A  65     -39.219 143.711  49.093  1.00 95.75           H  
ATOM    679  CG  GLN A  65     -40.537 145.362  49.430  1.00 95.75           C  
ATOM    680  HG1 GLN A  65     -41.352 145.051  48.777  1.00 95.75           H  
ATOM    681  HG2 GLN A  65     -40.940 145.921  50.275  1.00 95.75           H  
ATOM    682  CD  GLN A  65     -39.553 146.225  48.658  1.00 95.75           C  
ATOM    683  OE1 GLN A  65     -38.534 146.661  49.191  1.00 95.75           O  
ATOM    684  NE2 GLN A  65     -39.857 146.463  47.354  1.00 95.75           N  
ATOM    685 1HE2 GLN A  65     -40.747 146.050  46.928  1.00 95.75           H  
ATOM    686 2HE2 GLN A  65     -39.206 147.063  46.754  1.00 95.75           H  
ATOM    687  C   GLN A  65     -41.587 142.610  49.406  1.00 95.75           C  
ATOM    688  O   GLN A  65     -42.795 142.829  49.445  1.00 95.75           O  
ATOM    689  N   THR A  66     -41.016 141.921  48.400  1.00100.12           N  
ATOM    690  HN  THR A  66     -39.967 141.716  48.451  1.00100.12           H  
ATOM    691  CA  THR A  66     -41.755 141.449  47.260  1.00100.12           C  
ATOM    692  HA  THR A  66     -42.316 142.277  46.826  1.00100.12           H  
ATOM    693  CB  THR A  66     -40.888 140.826  46.200  1.00100.12           C  
ATOM    694  HB  THR A  66     -40.064 141.500  45.968  1.00100.12           H  
ATOM    695  OG1 THR A  66     -41.648 140.596  45.024  1.00100.12           O  
ATOM    696  HG1 THR A  66     -42.445 139.948  45.243  1.00100.12           H  
ATOM    697  CG2 THR A  66     -40.322 139.497  46.729  1.00100.12           C  
ATOM    698 1HG2 THR A  66     -39.693 139.040  45.966  1.00100.12           H  
ATOM    699 2HG2 THR A  66     -41.143 138.823  46.973  1.00100.12           H  
ATOM    700 3HG2 THR A  66     -39.729 139.685  47.624  1.00100.12           H  
ATOM    701  C   THR A  66     -42.708 140.402  47.734  1.00100.12           C  
ATOM    702  O   THR A  66     -43.791 140.219  47.179  1.00100.12           O  
ATOM    703  N   HIS A  67     -42.303 139.667  48.780  1.00 53.06           N  
ATOM    704  HN  HIS A  67     -41.354 139.884  49.224  1.00 53.06           H  
ATOM    705  CA  HIS A  67     -43.091 138.603  49.327  1.00 53.06           C  
ATOM    706  HA  HIS A  67     -43.281 137.854  48.558  1.00 53.06           H  
ATOM    707  CB  HIS A  67     -42.381 137.946  50.526  1.00 53.06           C  
ATOM    708  HB1 HIS A  67     -41.395 137.619  50.196  1.00 53.06           H  
ATOM    709  HB2 HIS A  67     -42.273 138.698  51.308  1.00 53.06           H  
ATOM    710  CG  HIS A  67     -43.090 136.763  51.115  1.00 53.06           C  
ATOM    711  CD2 HIS A  67     -43.088 135.455  50.727  1.00 53.06           C  
ATOM    712  HD2 HIS A  67     -42.547 135.064  49.865  1.00 53.06           H  
ATOM    713  ND1 HIS A  67     -43.891 136.818  52.233  1.00 53.06           N  
ATOM    714  HD1 HIS A  67     -44.125 137.690  52.807  1.00 53.06           H  
ATOM    715  CE1 HIS A  67     -44.327 135.555  52.469  1.00 53.06           C  
ATOM    716  HE1 HIS A  67     -44.981 135.282  53.297  1.00 53.06           H  
ATOM    717  NE2 HIS A  67     -43.866 134.694  51.578  1.00 53.06           N1+
ATOM    718  HE2 HIS A  67     -44.054 133.642  51.527  1.00 53.06           H  
ATOM    719  C   HIS A  67     -44.386 139.173  49.805  1.00 53.06           C  
ATOM    720  O   HIS A  67     -45.449 138.610  49.549  1.00 53.06           O  
ATOM    721  N   ASP A  68     -44.325 140.320  50.506  1.00 58.46           N  
ATOM    722  HN  ASP A  68     -43.371 140.775  50.673  1.00 58.46           H  
ATOM    723  CA  ASP A  68     -45.500 140.951  51.036  1.00 58.46           C  
ATOM    724  HA  ASP A  68     -46.043 140.254  51.673  1.00 58.46           H  
ATOM    725  CB  ASP A  68     -45.179 142.239  51.816  1.00 58.46           C  
ATOM    726  HB1 ASP A  68     -44.625 142.922  51.172  1.00 58.46           H  
ATOM    727  HB2 ASP A  68     -46.110 142.711  52.131  1.00 58.46           H  
ATOM    728  CG  ASP A  68     -44.338 141.913  53.046  1.00 58.46           C  
ATOM    729  OD1 ASP A  68     -44.794 141.125  53.916  1.00 58.46           O  
ATOM    730  OD2 ASP A  68     -43.216 142.477  53.132  1.00 58.46           O  
ATOM    731  C   ASP A  68     -46.358 141.370  49.887  1.00 58.46           C  
ATOM    732  O   ASP A  68     -47.582 141.266  49.943  1.00 58.46           O  
ATOM    733  N   CYS A  69     -45.724 141.873  48.813  1.00 72.12           N  
ATOM    734  HN  CYS A  69     -44.656 141.942  48.827  1.00 72.12           H  
ATOM    735  CA  CYS A  69     -46.434 142.320  47.650  1.00 72.12           C  
ATOM    736  HA  CYS A  69     -47.148 143.094  47.931  1.00 72.12           H  
ATOM    737  CB  CYS A  69     -45.490 142.858  46.567  1.00 72.12           C  
ATOM    738  HB1 CYS A  69     -45.038 143.784  46.922  1.00 72.12           H  
ATOM    739  HB2 CYS A  69     -44.709 142.120  46.382  1.00 72.12           H  
ATOM    740  SG  CYS A  69     -46.360 143.190  45.013  1.00 72.12           S  
ATOM    741  HG  CYS A  69     -46.914 142.057  44.560  1.00 72.12           H  
ATOM    742  C   CYS A  69     -47.159 141.161  47.052  1.00 72.12           C  
ATOM    743  O   CYS A  69     -48.315 141.280  46.647  1.00 72.12           O  
ATOM    744  N   CYS A  70     -46.494 139.994  47.006  1.00 42.80           N  
ATOM    745  HN  CYS A  70     -45.520 139.924  47.444  1.00 42.80           H  
ATOM    746  CA  CYS A  70     -47.070 138.843  46.380  1.00 42.80           C  
ATOM    747  HA  CYS A  70     -47.296 139.068  45.338  1.00 42.80           H  
ATOM    748  CB  CYS A  70     -46.155 137.599  46.457  1.00 42.80           C  
ATOM    749  HB1 CYS A  70     -45.129 137.913  46.266  1.00 42.80           H  
ATOM    750  HB2 CYS A  70     -46.227 137.179  47.460  1.00 42.80           H  
ATOM    751  SG  CYS A  70     -46.594 136.301  45.256  1.00 42.80           S  
ATOM    752  HG  CYS A  70     -47.850 135.890  45.480  1.00 42.80           H  
ATOM    753  C   CYS A  70     -48.336 138.536  47.113  1.00 42.80           C  
ATOM    754  O   CYS A  70     -49.362 138.267  46.498  1.00 42.80           O  
ATOM    755  N   TYR A  71     -48.295 138.599  48.459  1.00 64.04           N  
ATOM    756  HN  TYR A  71     -47.373 138.856  48.937  1.00 64.04           H  
ATOM    757  CA  TYR A  71     -49.449 138.332  49.272  1.00 64.04           C  
ATOM    758  HA  TYR A  71     -49.826 137.338  49.030  1.00 64.04           H  
ATOM    759  CB  TYR A  71     -49.152 138.395  50.782  1.00 64.04           C  
ATOM    760  HB1 TYR A  71     -48.404 139.163  50.977  1.00 64.04           H  
ATOM    761  HB2 TYR A  71     -50.066 138.631  51.326  1.00 64.04           H  
ATOM    762  CG  TYR A  71     -48.635 137.069  51.221  1.00 64.04           C  
ATOM    763  CD1 TYR A  71     -47.481 136.531  50.703  1.00 64.04           C  
ATOM    764  HD1 TYR A  71     -46.920 137.077  49.944  1.00 64.04           H  
ATOM    765  CE1 TYR A  71     -47.031 135.306  51.139  1.00 64.04           C  
ATOM    766  HE1 TYR A  71     -46.117 134.885  50.721  1.00 64.04           H  
ATOM    767  CD2 TYR A  71     -49.317 136.370  52.191  1.00 64.04           C  
ATOM    768  HD2 TYR A  71     -50.227 136.793  52.617  1.00 64.04           H  
ATOM    769  CE2 TYR A  71     -48.871 135.149  52.631  1.00 64.04           C  
ATOM    770  HE2 TYR A  71     -49.423 134.610  53.401  1.00 64.04           H  
ATOM    771  CZ  TYR A  71     -47.727 134.610  52.098  1.00 64.04           C  
ATOM    772  OH  TYR A  71     -47.265 133.354  52.545  1.00 64.04           O  
ATOM    773  HH  TYR A  71     -47.223 132.688  51.735  1.00 64.04           H  
ATOM    774  C   TYR A  71     -50.519 139.334  48.989  1.00 64.04           C  
ATOM    775  O   TYR A  71     -51.688 138.980  48.857  1.00 64.04           O  
ATOM    776  N   ASP A  72     -50.146 140.619  48.872  0.00 65.99           N  
ATOM    777  HN  ASP A  72     -49.111 140.880  48.942  0.00 65.99           H  
ATOM    778  CA  ASP A  72     -51.124 141.641  48.655  0.00 65.99           C  
ATOM    779  HA  ASP A  72     -51.839 141.647  49.478  0.00 65.99           H  
ATOM    780  CB  ASP A  72     -50.492 143.036  48.505  0.00 65.99           C  
ATOM    781  HB1 ASP A  72     -49.832 143.232  49.350  0.00 65.99           H  
ATOM    782  HB2 ASP A  72     -49.920 143.081  47.578  0.00 65.99           H  
ATOM    783  CG  ASP A  72     -51.604 144.076  48.472  0.00 65.99           C  
ATOM    784  OD1 ASP A  72     -52.797 143.676  48.548  1.00 65.99           O  
ATOM    785  OD2 ASP A  72     -51.275 145.288  48.371  1.00 65.99           O  
ATOM    786  C   ASP A  72     -51.829 141.322  47.377  0.00 65.99           C  
ATOM    787  O   ASP A  72     -53.047 141.467  47.276  0.00 65.99           O  
ATOM    788  N   HIS A  73     -51.077 140.861  46.363  1.00 97.95           N  
ATOM    789  HN  HIS A  73     -50.024 140.725  46.496  1.00 97.95           H  
ATOM    790  CA  HIS A  73     -51.687 140.552  45.105  1.00 97.95           C  
ATOM    791  HA  HIS A  73     -52.227 141.435  44.762  1.00 97.95           H  
ATOM    792  CB  HIS A  73     -50.693 140.138  44.006  1.00 97.95           C  
ATOM    793  HB1 HIS A  73     -49.919 139.515  44.453  1.00 97.95           H  
ATOM    794  HB2 HIS A  73     -51.229 139.565  43.249  1.00 97.95           H  
ATOM    795  CG  HIS A  73     -50.038 141.315  43.342  1.00 97.95           C  
ATOM    796  CD2 HIS A  73     -50.500 142.105  42.333  1.00 97.95           C  
ATOM    797  HD2 HIS A  73     -51.463 141.980  41.838  1.00 97.95           H  
ATOM    798  ND1 HIS A  73     -48.800 141.814  43.673  1.00 97.95           N  
ATOM    799  HD1 HIS A  73     -48.143 141.441  44.430  1.00 97.95           H  
ATOM    800  CE1 HIS A  73     -48.573 142.873  42.852  1.00 97.95           C  
ATOM    801  HE1 HIS A  73     -47.665 143.476  42.876  1.00 97.95           H  
ATOM    802  NE2 HIS A  73     -49.577 143.088  42.023  1.00 97.95           N1+
ATOM    803  HE2 HIS A  73     -49.659 143.852  41.278  1.00 97.95           H  
ATOM    804  C   HIS A  73     -52.673 139.441  45.285  1.00 97.95           C  
ATOM    805  O   HIS A  73     -53.772 139.501  44.742  1.00 97.95           O  
ATOM    806  N   LEU A  74     -52.321 138.398  46.061  1.00 93.56           N  
ATOM    807  HN  LEU A  74     -51.362 138.377  46.535  1.00 93.56           H  
ATOM    808  CA  LEU A  74     -53.246 137.313  46.247  1.00 93.56           C  
ATOM    809  HA  LEU A  74     -53.528 136.916  45.272  1.00 93.56           H  
ATOM    810  CB  LEU A  74     -52.712 136.161  47.122  1.00 93.56           C  
ATOM    811  HB1 LEU A  74     -52.176 136.600  47.964  1.00 93.56           H  
ATOM    812  HB2 LEU A  74     -53.568 135.595  47.490  1.00 93.56           H  
ATOM    813  CG  LEU A  74     -51.758 135.174  46.413  1.00 93.56           C  
ATOM    814  HG  LEU A  74     -51.426 134.463  47.169  1.00 93.56           H  
ATOM    815  CD1 LEU A  74     -52.504 134.362  45.342  1.00 93.56           C  
ATOM    816 1HD1 LEU A  74     -51.810 133.675  44.858  1.00 93.56           H  
ATOM    817 2HD1 LEU A  74     -52.923 135.039  44.598  1.00 93.56           H  
ATOM    818 3HD1 LEU A  74     -53.309 133.795  45.810  1.00 93.56           H  
ATOM    819  CD2 LEU A  74     -50.498 135.857  45.868  1.00 93.56           C  
ATOM    820 1HD2 LEU A  74     -49.865 135.116  45.380  1.00 93.56           H  
ATOM    821 2HD2 LEU A  74     -49.950 136.319  46.690  1.00 93.56           H  
ATOM    822 3HD2 LEU A  74     -50.782 136.623  45.146  1.00 93.56           H  
ATOM    823  C   LEU A  74     -54.465 137.848  46.925  1.00 93.56           C  
ATOM    824  O   LEU A  74     -55.591 137.475  46.597  1.00 93.56           O  
ATOM    825  N   LYS A  75     -54.250 138.765  47.880  1.00107.84           N  
ATOM    826  HN  LYS A  75     -53.242 139.083  48.049  1.00107.84           H  
ATOM    827  CA  LYS A  75     -55.276 139.346  48.687  1.00107.84           C  
ATOM    828  HA  LYS A  75     -55.776 138.567  49.262  1.00107.84           H  
ATOM    829  CB  LYS A  75     -54.689 140.400  49.643  1.00107.84           C  
ATOM    830  HB1 LYS A  75     -53.932 139.912  50.258  1.00107.84           H  
ATOM    831  HB2 LYS A  75     -54.221 141.178  49.040  1.00107.84           H  
ATOM    832  CG  LYS A  75     -55.696 141.070  50.578  1.00107.84           C  
ATOM    833  HG1 LYS A  75     -56.311 141.756  49.995  1.00107.84           H  
ATOM    834  HG2 LYS A  75     -56.328 140.300  51.020  1.00107.84           H  
ATOM    835  CD  LYS A  75     -55.020 141.855  51.705  1.00107.84           C  
ATOM    836  HD1 LYS A  75     -55.790 142.199  52.396  1.00107.84           H  
ATOM    837  HD2 LYS A  75     -54.334 141.188  52.227  1.00107.84           H  
ATOM    838  CE  LYS A  75     -54.232 143.071  51.214  1.00107.84           C  
ATOM    839  HE1 LYS A  75     -53.553 142.763  50.419  1.00107.84           H  
ATOM    840  HE2 LYS A  75     -54.926 143.819  50.831  1.00107.84           H  
ATOM    841  NZ  LYS A  75     -53.450 143.653  52.328  1.00107.84           N1+
ATOM    842  HZ1 LYS A  75     -52.903 144.502  51.975  1.00107.84           H  
ATOM    843  HZ2 LYS A  75     -52.767 142.921  52.706  1.00107.84           H  
ATOM    844  HZ3 LYS A  75     -54.114 143.957  53.110  1.00107.84           H  
ATOM    845  C   LYS A  75     -56.267 140.031  47.797  1.00107.84           C  
ATOM    846  O   LYS A  75     -57.470 139.913  48.012  1.00107.84           O  
ATOM    847  N   THR A  76     -55.800 140.754  46.760  1.00 92.04           N  
ATOM    848  HN  THR A  76     -54.748 140.811  46.575  1.00 92.04           H  
ATOM    849  CA  THR A  76     -56.723 141.449  45.903  1.00 92.04           C  
ATOM    850  HA  THR A  76     -57.361 142.085  46.517  1.00 92.04           H  
ATOM    851  CB  THR A  76     -56.069 142.296  44.844  1.00 92.04           C  
ATOM    852  HB  THR A  76     -55.271 142.885  45.296  1.00 92.04           H  
ATOM    853  OG1 THR A  76     -57.030 143.171  44.271  1.00 92.04           O  
ATOM    854  HG1 THR A  76     -57.803 142.607  43.838  1.00 92.04           H  
ATOM    855  CG2 THR A  76     -55.478 141.398  43.747  1.00 92.04           C  
ATOM    856 1HG2 THR A  76     -55.007 142.018  42.984  1.00 92.04           H  
ATOM    857 2HG2 THR A  76     -56.273 140.807  43.293  1.00 92.04           H  
ATOM    858 3HG2 THR A  76     -54.734 140.732  44.184  1.00 92.04           H  
ATOM    859  C   THR A  76     -57.575 140.424  45.226  1.00 92.04           C  
ATOM    860  O   THR A  76     -58.771 140.626  45.022  1.00 92.04           O  
ATOM    861  N   GLN A  77     -56.958 139.280  44.885  0.00 88.55           N  
ATOM    862  HN  GLN A  77     -55.920 139.185  45.126  0.00 88.55           H  
ATOM    863  CA  GLN A  77     -57.589 138.179  44.223  0.00 88.55           C  
ATOM    864  HA  GLN A  77     -58.038 138.518  43.289  0.00 88.55           H  
ATOM    865  CB  GLN A  77     -56.615 137.024  43.944  0.00 88.55           C  
ATOM    866  HB1 GLN A  77     -55.727 137.430  43.460  0.00 88.55           H  
ATOM    867  HB2 GLN A  77     -56.336 136.570  44.895  0.00 88.55           H  
ATOM    868  CG  GLN A  77     -57.203 135.939  43.044  0.00 88.55           C  
ATOM    869  HG1 GLN A  77     -56.571 135.051  43.069  0.00 88.55           H  
ATOM    870  HG2 GLN A  77     -58.207 135.680  43.379  0.00 88.55           H  
ATOM    871  CD  GLN A  77     -57.255 136.501  41.631  0.00 88.55           C  
ATOM    872  OE1 GLN A  77     -56.277 137.060  41.138  1.00 88.55           O  
ATOM    873  NE2 GLN A  77     -58.431 136.359  40.961  1.00 88.55           N  
ATOM    874 1HE2 GLN A  77     -59.259 135.872  41.432  1.00 88.55           H  
ATOM    875 2HE2 GLN A  77     -58.527 136.735  39.964  1.00 88.55           H  
ATOM    876  C   GLN A  77     -58.653 137.665  45.139  0.00 88.55           C  
ATOM    877  O   GLN A  77     -59.633 137.070  44.695  0.00 88.55           O  
ATOM    878  N   GLY A  78     -58.467 137.854  46.459  1.00 30.24           N  
ATOM    879  HN  GLY A  78     -57.585 138.348  46.809  1.00 30.24           H  
ATOM    880  CA  GLY A  78     -59.447 137.395  47.395  1.00 30.24           C  
ATOM    881  HA1 GLY A  78     -59.553 138.120  48.202  1.00 30.24           H  
ATOM    882  HA2 GLY A  78     -60.405 137.267  46.892  1.00 30.24           H  
ATOM    883  C   GLY A  78     -58.990 136.087  47.949  1.00 30.24           C  
ATOM    884  O   GLY A  78     -59.755 135.394  48.618  1.00 30.24           O  
ATOM    885  N   CYS A  79     -57.729 135.706  47.677  1.00 66.34           N  
ATOM    886  HN  CYS A  79     -57.088 136.334  47.094  1.00 66.34           H  
ATOM    887  CA  CYS A  79     -57.252 134.447  48.178  1.00 66.34           C  
ATOM    888  HA  CYS A  79     -58.104 133.767  48.187  1.00 66.34           H  
ATOM    889  CB  CYS A  79     -56.159 133.782  47.325  1.00 66.34           C  
ATOM    890  HB1 CYS A  79     -55.421 134.533  47.043  1.00 66.34           H  
ATOM    891  HB2 CYS A  79     -55.676 133.000  47.911  1.00 66.34           H  
ATOM    892  SG  CYS A  79     -56.865 133.047  45.819  1.00 66.34           S  
ATOM    893  HG  CYS A  79     -57.771 132.119  46.156  1.00 66.34           H  
ATOM    894  C   CYS A  79     -56.767 134.553  49.585  1.00 66.34           C  
ATOM    895  O   CYS A  79     -56.541 135.635  50.125  1.00 66.34           O  
ATOM    896  N   SER A  80     -56.638 133.372  50.222  1.00 95.60           N  
ATOM    897  HN  SER A  80     -56.907 132.473  49.707  1.00 95.60           H  
ATOM    898  CA  SER A  80     -56.153 133.283  51.562  1.00 95.60           C  
ATOM    899  HA  SER A  80     -56.538 134.126  52.136  1.00 95.60           H  
ATOM    900  CB  SER A  80     -56.534 131.976  52.276  1.00 95.60           C  
ATOM    901  HB1 SER A  80     -57.620 131.892  52.318  1.00 95.60           H  
ATOM    902  HB2 SER A  80     -56.125 131.131  51.722  1.00 95.60           H  
ATOM    903  OG  SER A  80     -56.012 131.969  53.595  1.00 95.60           O  
ATOM    904  HG  SER A  80     -54.966 132.048  53.558  1.00 95.60           H  
ATOM    905  C   SER A  80     -54.669 133.379  51.496  1.00 95.60           C  
ATOM    906  O   SER A  80     -54.071 133.319  50.425  1.00 95.60           O  
ATOM    907  N   ILE A  81     -54.044 133.554  52.672  1.00210.18           N  
ATOM    908  HN  ILE A  81     -54.617 133.543  53.575  1.00210.18           H  
ATOM    909  CA  ILE A  81     -52.631 133.755  52.745  1.00210.18           C  
ATOM    910  HA  ILE A  81     -52.196 133.359  51.827  1.00210.18           H  
ATOM    911  CB  ILE A  81     -52.274 135.223  52.820  1.00210.18           C  
ATOM    912  HB  ILE A  81     -51.198 135.295  52.982  1.00210.18           H  
ATOM    913  CG2 ILE A  81     -52.582 135.834  51.444  1.00210.18           C  
ATOM    914 1HG2 ILE A  81     -52.338 136.896  51.455  1.00210.18           H  
ATOM    915 2HG2 ILE A  81     -53.641 135.707  51.218  1.00210.18           H  
ATOM    916 3HG2 ILE A  81     -51.986 135.332  50.682  1.00210.18           H  
ATOM    917  CG1 ILE A  81     -52.974 135.951  53.986  1.00210.18           C  
ATOM    918 1HG1 ILE A  81     -54.041 136.001  53.769  1.00210.18           H  
ATOM    919 2HG1 ILE A  81     -52.815 135.373  54.897  1.00210.18           H  
ATOM    920  CD1 ILE A  81     -52.463 137.373  54.222  1.00210.18           C  
ATOM    921 1HD1 ILE A  81     -53.003 137.820  55.057  1.00210.18           H  
ATOM    922 2HD1 ILE A  81     -52.624 137.971  53.325  1.00210.18           H  
ATOM    923 3HD1 ILE A  81     -51.398 137.343  54.452  1.00210.18           H  
ATOM    924  C   ILE A  81     -52.060 132.967  53.892  1.00210.18           C  
ATOM    925  O   ILE A  81     -51.846 131.760  53.789  1.00210.18           O  
ATOM    926  N   TYR A  82     -51.790 133.632  55.028  1.00122.02           N  
ATOM    927  HN  TYR A  82     -52.065 134.663  55.102  1.00122.02           H  
ATOM    928  CA  TYR A  82     -51.147 133.005  56.141  1.00122.02           C  
ATOM    929  HA  TYR A  82     -50.157 132.665  55.836  1.00122.02           H  
ATOM    930  CB  TYR A  82     -51.005 133.942  57.355  1.00122.02           C  
ATOM    931  HB1 TYR A  82     -51.986 134.299  57.667  1.00122.02           H  
ATOM    932  HB2 TYR A  82     -50.530 133.412  58.181  1.00122.02           H  
ATOM    933  CG  TYR A  82     -50.155 135.093  56.931  1.00122.02           C  
ATOM    934  CD1 TYR A  82     -50.727 136.166  56.282  1.00122.02           C  
ATOM    935  HD1 TYR A  82     -51.799 136.166  56.083  1.00122.02           H  
ATOM    936  CE1 TYR A  82     -49.962 137.236  55.883  1.00122.02           C  
ATOM    937  HE1 TYR A  82     -50.428 138.078  55.370  1.00122.02           H  
ATOM    938  CD2 TYR A  82     -48.801 135.110  57.175  1.00122.02           C  
ATOM    939  HD2 TYR A  82     -48.334 134.270  57.689  1.00122.02           H  
ATOM    940  CE2 TYR A  82     -48.030 136.179  56.776  1.00122.02           C  
ATOM    941  HE2 TYR A  82     -46.958 136.180  56.972  1.00122.02           H  
ATOM    942  CZ  TYR A  82     -48.611 137.245  56.130  1.00122.02           C  
ATOM    943  OH  TYR A  82     -47.827 138.344  55.718  1.00122.02           O  
ATOM    944  HH  TYR A  82     -47.895 138.452  54.676  1.00122.02           H  
ATOM    945  C   TYR A  82     -51.961 131.821  56.568  1.00122.02           C  
ATOM    946  O   TYR A  82     -51.412 130.803  56.981  1.00122.02           O  
ATOM    947  N   LYS A  83     -53.296 131.955  56.545  1.00153.73           N  
ATOM    948  HN  LYS A  83     -53.701 132.891  56.221  1.00153.73           H  
ATOM    949  CA  LYS A  83     -54.217 130.919  56.929  1.00153.73           C  
ATOM    950  HA  LYS A  83     -53.910 130.521  57.896  1.00153.73           H  
ATOM    951  CB  LYS A  83     -55.655 131.452  57.052  1.00153.73           C  
ATOM    952  HB1 LYS A  83     -55.949 131.868  56.088  1.00153.73           H  
ATOM    953  HB2 LYS A  83     -56.309 130.617  57.302  1.00153.73           H  
ATOM    954  CG  LYS A  83     -55.832 132.536  58.117  1.00153.73           C  
ATOM    955  HG1 LYS A  83     -55.124 133.338  57.910  1.00153.73           H  
ATOM    956  HG2 LYS A  83     -56.849 132.922  58.047  1.00153.73           H  
ATOM    957  CD  LYS A  83     -55.601 132.049  59.548  1.00153.73           C  
ATOM    958  HD1 LYS A  83     -54.760 131.355  59.547  1.00153.73           H  
ATOM    959  HD2 LYS A  83     -55.362 132.909  60.173  1.00153.73           H  
ATOM    960  CE  LYS A  83     -56.818 131.339  60.140  1.00153.73           C  
ATOM    961  HE1 LYS A  83     -57.122 130.529  59.477  1.00153.73           H  
ATOM    962  HE2 LYS A  83     -56.559 130.931  61.117  1.00153.73           H  
ATOM    963  NZ  LYS A  83     -57.936 132.299  60.289  1.00153.73           N1+
ATOM    964  HZ1 LYS A  83     -58.785 131.797  60.704  1.00153.73           H  
ATOM    965  HZ2 LYS A  83     -58.192 132.700  59.331  1.00153.73           H  
ATOM    966  HZ3 LYS A  83     -57.639 133.094  60.940  1.00153.73           H  
ATOM    967  C   LYS A  83     -54.279 129.782  55.939  1.00153.73           C  
ATOM    968  O   LYS A  83     -54.424 128.627  56.337  1.00153.73           O  
ATOM    969  N   ASP A  84     -54.196 130.074  54.624  1.00 93.31           N  
ATOM    970  HN  ASP A  84     -53.945 131.071  54.328  1.00 93.31           H  
ATOM    971  CA  ASP A  84     -54.436 129.078  53.604  1.00 93.31           C  
ATOM    972  HA  ASP A  84     -55.312 128.498  53.894  1.00 93.31           H  
ATOM    973  CB  ASP A  84     -54.699 129.681  52.213  1.00 93.31           C  
ATOM    974  HB1 ASP A  84     -55.416 130.497  52.304  1.00 93.31           H  
ATOM    975  HB2 ASP A  84     -53.764 130.062  51.803  1.00 93.31           H  
ATOM    976  CG  ASP A  84     -55.263 128.617  51.276  1.00 93.31           C  
ATOM    977  OD1 ASP A  84     -55.180 127.405  51.609  1.00 93.31           O  
ATOM    978  OD2 ASP A  84     -55.797 129.014  50.206  1.00 93.31           O  
ATOM    979  C   ASP A  84     -53.284 128.137  53.452  1.00 93.31           C  
ATOM    980  O   ASP A  84     -52.163 128.542  53.158  1.00 93.31           O  
ATOM    981  N   TYR A  85     -53.584 126.831  53.602  1.00125.89           N  
ATOM    982  HN  TYR A  85     -54.607 126.592  53.803  1.00125.89           H  
ATOM    983  CA  TYR A  85     -52.667 125.728  53.519  1.00125.89           C  
ATOM    984  HA  TYR A  85     -51.706 126.022  53.941  1.00125.89           H  
ATOM    985  CB  TYR A  85     -53.207 124.502  54.277  1.00125.89           C  
ATOM    986  HB1 TYR A  85     -53.214 124.718  55.345  1.00125.89           H  
ATOM    987  HB2 TYR A  85     -54.223 124.293  53.941  1.00125.89           H  
ATOM    988  CG  TYR A  85     -52.356 123.307  54.027  1.00125.89           C  
ATOM    989  CD1 TYR A  85     -51.242 123.057  54.793  1.00125.89           C  
ATOM    990  HD1 TYR A  85     -50.969 123.746  55.592  1.00125.89           H  
ATOM    991  CE1 TYR A  85     -50.469 121.944  54.559  1.00125.89           C  
ATOM    992  HE1 TYR A  85     -49.588 121.753  55.172  1.00125.89           H  
ATOM    993  CD2 TYR A  85     -52.690 122.426  53.025  1.00125.89           C  
ATOM    994  HD2 TYR A  85     -53.574 122.613  52.415  1.00125.89           H  
ATOM    995  CE2 TYR A  85     -51.922 121.313  52.785  1.00125.89           C  
ATOM    996  HE2 TYR A  85     -52.196 120.622  51.988  1.00125.89           H  
ATOM    997  CZ  TYR A  85     -50.808 121.072  53.551  1.00125.89           C  
ATOM    998  OH  TYR A  85     -50.020 119.928  53.305  1.00125.89           O  
ATOM    999  HH  TYR A  85     -49.041 120.222  53.064  1.00125.89           H  
ATOM   1000  C   TYR A  85     -52.485 125.342  52.082  1.00125.89           C  
ATOM   1001  O   TYR A  85     -53.393 125.512  51.271  1.00125.89           O  
ATOM   1002  N   TYR A  86     -51.261 124.896  51.718  1.00 76.94           N  
ATOM   1003  HN  TYR A  86     -50.481 124.893  52.450  1.00 76.94           H  
ATOM   1004  CA  TYR A  86     -50.960 124.426  50.393  1.00 76.94           C  
ATOM   1005  HA  TYR A  86     -51.865 124.006  49.953  1.00 76.94           H  
ATOM   1006  CB  TYR A  86     -50.410 125.519  49.455  1.00 76.94           C  
ATOM   1007  HB1 TYR A  86     -50.246 125.094  48.465  1.00 76.94           H  
ATOM   1008  HB2 TYR A  86     -51.134 126.331  49.387  1.00 76.94           H  
ATOM   1009  CG  TYR A  86     -49.119 126.053  49.981  1.00 76.94           C  
ATOM   1010  CD1 TYR A  86     -47.941 125.376  49.761  1.00 76.94           C  
ATOM   1011  HD1 TYR A  86     -47.956 124.441  49.201  1.00 76.94           H  
ATOM   1012  CE1 TYR A  86     -46.747 125.861  50.236  1.00 76.94           C  
ATOM   1013  HE1 TYR A  86     -45.825 125.306  50.063  1.00 76.94           H  
ATOM   1014  CD2 TYR A  86     -49.079 127.242  50.674  1.00 76.94           C  
ATOM   1015  HD2 TYR A  86     -50.001 127.798  50.846  1.00 76.94           H  
ATOM   1016  CE2 TYR A  86     -47.886 127.735  51.151  1.00 76.94           C  
ATOM   1017  HE2 TYR A  86     -47.868 128.674  51.705  1.00 76.94           H  
ATOM   1018  CZ  TYR A  86     -46.717 127.046  50.930  1.00 76.94           C  
ATOM   1019  OH  TYR A  86     -45.492 127.548  51.417  1.00 76.94           O  
ATOM   1020  HH  TYR A  86     -45.069 126.854  52.082  1.00 76.94           H  
ATOM   1021  C   TYR A  86     -49.930 123.338  50.520  1.00 76.94           C  
ATOM   1022  O   TYR A  86     -49.296 123.198  51.564  1.00 76.94           O  
ATOM   1023  N   ARG A  87     -49.727 122.537  49.450  1.00137.69           N  
ATOM   1024  HN  ARG A  87     -50.259 122.730  48.542  1.00137.69           H  
ATOM   1025  CA  ARG A  87     -48.808 121.428  49.509  1.00137.69           C  
ATOM   1026  HA  ARG A  87     -48.330 121.411  50.489  1.00137.69           H  
ATOM   1027  CB  ARG A  87     -49.505 120.078  49.264  1.00137.69           C  
ATOM   1028  HB1 ARG A  87     -50.076 119.818  50.155  1.00137.69           H  
ATOM   1029  HB2 ARG A  87     -50.183 120.189  48.417  1.00137.69           H  
ATOM   1030  CG  ARG A  87     -48.536 118.936  48.961  1.00137.69           C  
ATOM   1031  HG1 ARG A  87     -47.824 119.278  48.210  1.00137.69           H  
ATOM   1032  HG2 ARG A  87     -48.004 118.682  49.878  1.00137.69           H  
ATOM   1033  CD  ARG A  87     -49.225 117.675  48.436  1.00137.69           C  
ATOM   1034  HD1 ARG A  87     -49.735 117.163  49.252  1.00137.69           H  
ATOM   1035  HD2 ARG A  87     -49.947 117.940  47.664  1.00137.69           H  
ATOM   1036  NE  ARG A  87     -48.168 116.794  47.864  1.00137.69           N  
ATOM   1037  HE  ARG A  87     -47.206 117.199  47.627  1.00137.69           H  
ATOM   1038  CZ  ARG A  87     -48.422 115.473  47.641  1.00137.69           C  
ATOM   1039  NH1 ARG A  87     -49.621 114.936  48.015  1.00137.69           N  
ATOM   1040 1HH1 ARG A  87     -50.360 115.552  48.483  1.00137.69           H  
ATOM   1041 2HH1 ARG A  87     -49.821 113.899  47.840  1.00137.69           H  
ATOM   1042  NH2 ARG A  87     -47.480 114.688  47.043  1.00137.69           N  
ATOM   1043 1HH2 ARG A  87     -46.541 115.109  46.749  1.00137.69           H  
ATOM   1044 2HH2 ARG A  87     -47.680 113.651  46.868  1.00137.69           H  
ATOM   1045  C   ARG A  87     -47.752 121.560  48.448  1.00137.69           C  
ATOM   1046  O   ARG A  87     -47.989 122.128  47.382  1.00137.69           O  
ATOM   1047  N   TYR A  88     -46.531 121.054  48.742  1.00 65.27           N  
ATOM   1048  HN  TYR A  88     -46.365 120.632  49.711  1.00 65.27           H  
ATOM   1049  CA  TYR A  88     -45.451 121.066  47.793  1.00 65.27           C  
ATOM   1050  HA  TYR A  88     -45.859 120.999  46.784  1.00 65.27           H  
ATOM   1051  CB  TYR A  88     -44.555 122.315  47.896  1.00 65.27           C  
ATOM   1052  HB1 TYR A  88     -43.780 122.280  47.130  1.00 65.27           H  
ATOM   1053  HB2 TYR A  88     -45.156 123.215  47.765  1.00 65.27           H  
ATOM   1054  CG  TYR A  88     -43.932 122.313  49.250  1.00 65.27           C  
ATOM   1055  CD1 TYR A  88     -44.645 122.741  50.346  1.00 65.27           C  
ATOM   1056  HD1 TYR A  88     -45.672 123.084  50.220  1.00 65.27           H  
ATOM   1057  CE1 TYR A  88     -44.077 122.741  51.598  1.00 65.27           C  
ATOM   1058  HE1 TYR A  88     -44.654 123.081  52.458  1.00 65.27           H  
ATOM   1059  CD2 TYR A  88     -42.633 121.891  49.425  1.00 65.27           C  
ATOM   1060  HD2 TYR A  88     -42.053 121.556  48.565  1.00 65.27           H  
ATOM   1061  CE2 TYR A  88     -42.061 121.888  50.675  1.00 65.27           C  
ATOM   1062  HE2 TYR A  88     -41.033 121.548  50.802  1.00 65.27           H  
ATOM   1063  CZ  TYR A  88     -42.783 122.313  51.765  1.00 65.27           C  
ATOM   1064  OH  TYR A  88     -42.197 122.310  53.048  1.00 65.27           O  
ATOM   1065  HH  TYR A  88     -42.190 123.287  53.433  1.00 65.27           H  
ATOM   1066  C   TYR A  88     -44.580 119.873  48.053  1.00 65.27           C  
ATOM   1067  O   TYR A  88     -44.726 119.192  49.068  1.00 65.27           O  
ATOM   1068  N   ASN A  89     -43.651 119.592  47.117  1.00125.15           N  
ATOM   1069  HN  ASN A  89     -43.602 120.210  46.245  1.00125.15           H  
ATOM   1070  CA  ASN A  89     -42.723 118.500  47.238  1.00125.15           C  
ATOM   1071  HA  ASN A  89     -42.867 117.992  48.192  1.00125.15           H  
ATOM   1072  CB  ASN A  89     -42.819 117.488  46.084  1.00125.15           C  
ATOM   1073  HB1 ASN A  89     -42.729 118.006  45.129  1.00125.15           H  
ATOM   1074  HB2 ASN A  89     -42.024 116.748  46.173  1.00125.15           H  
ATOM   1075  CG  ASN A  89     -44.175 116.803  46.175  1.00125.15           C  
ATOM   1076  OD1 ASN A  89     -44.964 116.829  45.233  1.00125.15           O  
ATOM   1077  ND2 ASN A  89     -44.456 116.172  47.346  1.00125.15           N  
ATOM   1078 1HD2 ASN A  89     -43.740 116.176  48.141  1.00125.15           H  
ATOM   1079 2HD2 ASN A  89     -45.393 115.672  47.473  1.00125.15           H  
ATOM   1080  C   ASN A  89     -41.357 119.109  47.183  1.00125.15           C  
ATOM   1081  O   ASN A  89     -41.225 120.302  46.915  1.00125.15           O  
ATOM   1082  N   PHE A  90     -40.294 118.334  47.493  1.00120.30           N  
ATOM   1083  HN  PHE A  90     -40.406 117.314  47.795  1.00120.30           H  
ATOM   1084  CA  PHE A  90     -39.007 118.960  47.393  1.00120.30           C  
ATOM   1085  HA  PHE A  90     -38.987 119.586  46.501  1.00120.30           H  
ATOM   1086  CB  PHE A  90     -38.645 119.824  48.617  1.00120.30           C  
ATOM   1087  HB1 PHE A  90     -37.737 120.391  48.410  1.00120.30           H  
ATOM   1088  HB2 PHE A  90     -39.462 120.512  48.835  1.00120.30           H  
ATOM   1089  CG  PHE A  90     -38.420 118.923  49.788  1.00120.30           C  
ATOM   1090  CD1 PHE A  90     -39.466 118.554  50.604  1.00120.30           C  
ATOM   1091  HD1 PHE A  90     -40.470 118.923  50.394  1.00120.30           H  
ATOM   1092  CD2 PHE A  90     -37.160 118.443  50.073  1.00120.30           C  
ATOM   1093  HD2 PHE A  90     -36.321 118.725  49.437  1.00120.30           H  
ATOM   1094  CE1 PHE A  90     -39.259 117.725  51.681  1.00120.30           C  
ATOM   1095  HE1 PHE A  90     -40.096 117.444  52.320  1.00120.30           H  
ATOM   1096  CE2 PHE A  90     -36.947 117.613  51.148  1.00120.30           C  
ATOM   1097  HE2 PHE A  90     -35.944 117.243  51.361  1.00120.30           H  
ATOM   1098  CZ  PHE A  90     -37.998 117.250  51.954  1.00120.30           C  
ATOM   1099  HZ  PHE A  90     -37.833 116.589  52.805  1.00120.30           H  
ATOM   1100  C   PHE A  90     -37.938 117.928  47.283  1.00120.30           C  
ATOM   1101  O   PHE A  90     -38.099 116.774  47.666  1.00120.30           O  
ATOM   1102  N   SER A  91     -36.798 118.357  46.714  1.00103.37           N  
ATOM   1103  HN  SER A  91     -36.761 119.329  46.268  1.00103.37           H  
ATOM   1104  CA  SER A  91     -35.640 117.530  46.700  1.00103.37           C  
ATOM   1105  HA  SER A  91     -35.747 116.705  47.404  1.00103.37           H  
ATOM   1106  CB  SER A  91     -35.296 117.005  45.298  1.00103.37           C  
ATOM   1107  HB1 SER A  91     -36.131 116.416  44.918  1.00103.37           H  
ATOM   1108  HB2 SER A  91     -35.112 117.848  44.632  1.00103.37           H  
ATOM   1109  OG  SER A  91     -34.136 116.192  45.358  1.00103.37           O  
ATOM   1110  HG  SER A  91     -33.330 116.758  45.723  1.00103.37           H  
ATOM   1111  C   SER A  91     -34.552 118.453  47.132  1.00103.37           C  
ATOM   1112  O   SER A  91     -33.971 119.163  46.315  1.00103.37           O  
ATOM   1113  N   GLN A  92     -34.251 118.470  48.447  1.00 79.75           N  
ATOM   1114  HN  GLN A  92     -34.763 117.829  49.134  1.00 79.75           H  
ATOM   1115  CA  GLN A  92     -33.231 119.364  48.902  1.00 79.75           C  
ATOM   1116  HA  GLN A  92     -33.031 119.155  49.953  1.00 79.75           H  
ATOM   1117  CB  GLN A  92     -31.913 119.236  48.120  1.00 79.75           C  
ATOM   1118  HB1 GLN A  92     -32.120 119.383  47.060  1.00 79.75           H  
ATOM   1119  HB2 GLN A  92     -31.225 120.007  48.466  1.00 79.75           H  
ATOM   1120  CG  GLN A  92     -31.252 117.869  48.306  1.00 79.75           C  
ATOM   1121  HG1 GLN A  92     -31.013 117.715  49.358  1.00 79.75           H  
ATOM   1122  HG2 GLN A  92     -31.928 117.083  47.968  1.00 79.75           H  
ATOM   1123  CD  GLN A  92     -29.977 117.842  47.479  1.00 79.75           C  
ATOM   1124  OE1 GLN A  92     -29.103 117.000  47.686  1.00 79.75           O  
ATOM   1125  NE2 GLN A  92     -29.866 118.788  46.509  1.00 79.75           N  
ATOM   1126 1HE2 GLN A  92     -30.652 119.498  46.362  1.00 79.75           H  
ATOM   1127 2HE2 GLN A  92     -28.992 118.822  45.892  1.00 79.75           H  
ATOM   1128  C   GLN A  92     -33.759 120.761  48.788  1.00 79.75           C  
ATOM   1129  O   GLN A  92     -34.859 121.068  49.244  1.00 79.75           O  
ATOM   1130  N   GLY A  93     -32.933 121.663  48.229  1.00 46.83           N  
ATOM   1131  HN  GLY A  93     -31.968 121.324  47.914  1.00 46.83           H  
ATOM   1132  CA  GLY A  93     -33.252 123.051  48.024  1.00 46.83           C  
ATOM   1133  HA1 GLY A  93     -33.595 123.481  48.965  1.00 46.83           H  
ATOM   1134  HA2 GLY A  93     -32.358 123.577  47.688  1.00 46.83           H  
ATOM   1135  C   GLY A  93     -34.330 123.204  46.992  1.00 46.83           C  
ATOM   1136  O   GLY A  93     -35.076 124.181  47.017  1.00 46.83           O  
ATOM   1137  N   ASN A  94     -34.399 122.285  46.006  0.00 68.64           N  
ATOM   1138  HN  ASN A  94     -33.737 121.444  46.010  0.00 68.64           H  
ATOM   1139  CA  ASN A  94     -35.365 122.438  44.949  0.00 68.64           C  
ATOM   1140  HA  ASN A  94     -35.302 123.463  44.584  0.00 68.64           H  
ATOM   1141  CB  ASN A  94     -35.136 121.495  43.754  0.00 68.64           C  
ATOM   1142  HB1 ASN A  94     -34.922 120.488  44.111  0.00 68.64           H  
ATOM   1143  HB2 ASN A  94     -36.023 121.476  43.120  0.00 68.64           H  
ATOM   1144  CG  ASN A  94     -33.946 122.031  42.967  0.00 68.64           C  
ATOM   1145  OD1 ASN A  94     -33.392 121.355  42.103  1.00 68.64           O  
ATOM   1146  ND2 ASN A  94     -33.542 123.293  43.276  1.00 68.64           N  
ATOM   1147 1HD2 ASN A  94     -34.054 123.848  44.034  1.00 68.64           H  
ATOM   1148 2HD2 ASN A  94     -32.712 123.730  42.761  1.00 68.64           H  
ATOM   1149  C   ASN A  94     -36.754 122.219  45.471  0.00 68.64           C  
ATOM   1150  O   ASN A  94     -37.032 121.234  46.153  0.00 68.64           O  
ATOM   1151  N   ILE A  95     -37.670 123.152  45.122  1.00112.60           N  
ATOM   1152  HN  ILE A  95     -37.365 123.948  44.475  1.00112.60           H  
ATOM   1153  CA  ILE A  95     -39.035 123.125  45.580  1.00112.60           C  
ATOM   1154  HA  ILE A  95     -39.204 122.253  46.211  1.00112.60           H  
ATOM   1155  CB  ILE A  95     -39.435 124.381  46.309  1.00112.60           C  
ATOM   1156  HB  ILE A  95     -39.281 125.223  45.634  1.00112.60           H  
ATOM   1157  CG2 ILE A  95     -40.941 124.281  46.603  1.00112.60           C  
ATOM   1158 1HG2 ILE A  95     -41.269 125.176  47.132  1.00112.60           H  
ATOM   1159 2HG2 ILE A  95     -41.134 123.404  47.220  1.00112.60           H  
ATOM   1160 3HG2 ILE A  95     -41.490 124.193  45.665  1.00112.60           H  
ATOM   1161  CG1 ILE A  95     -38.594 124.629  47.574  1.00112.60           C  
ATOM   1162 1HG1 ILE A  95     -37.542 124.513  47.313  1.00112.60           H  
ATOM   1163 2HG1 ILE A  95     -38.775 125.650  47.909  1.00112.60           H  
ATOM   1164  CD1 ILE A  95     -38.906 123.684  48.731  1.00112.60           C  
ATOM   1165 1HD1 ILE A  95     -38.270 123.928  49.582  1.00112.60           H  
ATOM   1166 2HD1 ILE A  95     -38.720 122.656  48.421  1.00112.60           H  
ATOM   1167 3HD1 ILE A  95     -39.952 123.793  49.018  1.00112.60           H  
ATOM   1168  C   ILE A  95     -39.949 123.086  44.381  1.00112.60           C  
ATOM   1169  O   ILE A  95     -39.673 123.717  43.361  1.00112.60           O  
ATOM   1170  N   HIS A  96     -41.067 122.329  44.467  1.00 77.21           N  
ATOM   1171  HN  HIS A  96     -41.248 121.753  45.351  1.00 77.21           H  
ATOM   1172  CA  HIS A  96     -42.016 122.288  43.385  1.00 77.21           C  
ATOM   1173  HA  HIS A  96     -41.851 123.134  42.717  1.00 77.21           H  
ATOM   1174  CB  HIS A  96     -41.959 120.976  42.586  1.00 77.21           C  
ATOM   1175  HB1 HIS A  96     -40.916 120.757  42.358  1.00 77.21           H  
ATOM   1176  HB2 HIS A  96     -42.371 120.178  43.204  1.00 77.21           H  
ATOM   1177  CG  HIS A  96     -42.727 121.021  41.297  1.00 77.21           C  
ATOM   1178  CD2 HIS A  96     -42.280 121.226  40.030  1.00 77.21           C  
ATOM   1179  HD2 HIS A  96     -41.239 121.404  39.760  1.00 77.21           H  
ATOM   1180  ND1 HIS A  96     -44.087 120.839  41.195  1.00 77.21           N  
ATOM   1181  HD1 HIS A  96     -44.769 120.652  41.998  1.00 77.21           H  
ATOM   1182  CE1 HIS A  96     -44.394 120.943  39.874  1.00 77.21           C  
ATOM   1183  HE1 HIS A  96     -45.404 120.844  39.476  1.00 77.21           H  
ATOM   1184  NE2 HIS A  96     -43.331 121.177  39.130  1.00 77.21           N1+
ATOM   1185  HE2 HIS A  96     -43.290 121.301  38.068  1.00 77.21           H  
ATOM   1186  C   HIS A  96     -43.383 122.380  43.991  1.00 77.21           C  
ATOM   1187  O   HIS A  96     -43.755 121.553  44.823  1.00 77.21           O  
ATOM   1188  N   CYS A  97     -44.173 123.398  43.589  1.00 43.81           N  
ATOM   1189  HN  CYS A  97     -43.817 124.093  42.857  1.00 43.81           H  
ATOM   1190  CA  CYS A  97     -45.489 123.550  44.141  1.00 43.81           C  
ATOM   1191  HA  CYS A  97     -45.442 123.326  45.207  1.00 43.81           H  
ATOM   1192  CB  CYS A  97     -46.059 124.968  43.968  1.00 43.81           C  
ATOM   1193  HB1 CYS A  97     -46.080 125.218  42.907  1.00 43.81           H  
ATOM   1194  HB2 CYS A  97     -47.072 124.997  44.368  1.00 43.81           H  
ATOM   1195  SG  CYS A  97     -45.035 126.187  44.848  1.00 43.81           S  
ATOM   1196  HG  CYS A  97     -45.008 125.889  46.154  1.00 43.81           H  
ATOM   1197  C   CYS A  97     -46.393 122.557  43.492  1.00 43.81           C  
ATOM   1198  O   CYS A  97     -46.374 122.376  42.275  1.00 43.81           O  
ATOM   1199  N   SER A  98     -47.232 121.895  44.310  1.00 69.10           N  
ATOM   1200  HN  SER A  98     -47.260 122.150  45.349  1.00 69.10           H  
ATOM   1201  CA  SER A  98     -48.089 120.856  43.819  1.00 69.10           C  
ATOM   1202  HA  SER A  98     -47.518 120.223  43.140  1.00 69.10           H  
ATOM   1203  CB  SER A  98     -48.682 119.976  44.933  1.00 69.10           C  
ATOM   1204  HB1 SER A  98     -49.243 120.602  45.627  1.00 69.10           H  
ATOM   1205  HB2 SER A  98     -49.348 119.235  44.491  1.00 69.10           H  
ATOM   1206  OG  SER A  98     -47.641 119.313  45.635  1.00 69.10           O  
ATOM   1207  HG  SER A  98     -47.099 118.708  44.969  1.00 69.10           H  
ATOM   1208  C   SER A  98     -49.230 121.455  43.069  1.00 69.10           C  
ATOM   1209  O   SER A  98     -49.574 122.623  43.242  1.00 69.10           O  
ATOM   1210  N   ASP A  99     -49.830 120.645  42.175  0.00 72.14           N  
ATOM   1211  HN  ASP A  99     -49.454 119.655  42.022  0.00 72.14           H  
ATOM   1212  CA  ASP A  99     -50.963 121.095  41.429  0.00 72.14           C  
ATOM   1213  HA  ASP A  99     -50.756 122.075  40.999  0.00 72.14           H  
ATOM   1214  CB  ASP A  99     -51.385 120.118  40.318  0.00 72.14           C  
ATOM   1215  HB1 ASP A  99     -50.539 119.922  39.659  0.00 72.14           H  
ATOM   1216  HB2 ASP A  99     -51.725 119.182  40.761  0.00 72.14           H  
ATOM   1217  CG  ASP A  99     -52.517 120.753  39.526  0.00 72.14           C  
ATOM   1218  OD1 ASP A  99     -52.880 121.917  39.846  1.00 72.14           O  
ATOM   1219  OD2 ASP A  99     -53.031 120.087  38.587  1.00 72.14           O  
ATOM   1220  C   ASP A  99     -52.095 121.197  42.395  0.00 72.14           C  
ATOM   1221  O   ASP A  99     -52.388 120.252  43.126  0.00 72.14           O  
ATOM   1222  N   LYS A 100     -52.755 122.368  42.427  1.00 54.67           N  
ATOM   1223  HN  LYS A 100     -52.449 123.166  41.783  1.00 54.67           H  
ATOM   1224  CA  LYS A 100     -53.864 122.557  43.315  1.00 54.67           C  
ATOM   1225  HA  LYS A 100     -54.517 121.686  43.265  1.00 54.67           H  
ATOM   1226  CB  LYS A 100     -53.480 122.821  44.781  1.00 54.67           C  
ATOM   1227  HB1 LYS A 100     -52.643 123.519  44.797  1.00 54.67           H  
ATOM   1228  HB2 LYS A 100     -54.337 123.268  45.286  1.00 54.67           H  
ATOM   1229  CG  LYS A 100     -53.072 121.563  45.547  1.00 54.67           C  
ATOM   1230  HG1 LYS A 100     -53.938 120.906  45.620  1.00 54.67           H  
ATOM   1231  HG2 LYS A 100     -52.280 121.061  44.991  1.00 54.67           H  
ATOM   1232  CD  LYS A 100     -52.564 121.855  46.960  1.00 54.67           C  
ATOM   1233  HD1 LYS A 100     -51.578 122.314  46.884  1.00 54.67           H  
ATOM   1234  HD2 LYS A 100     -53.254 122.551  47.437  1.00 54.67           H  
ATOM   1235  CE  LYS A 100     -52.451 120.608  47.837  1.00 54.67           C  
ATOM   1236  HE1 LYS A 100     -53.363 120.017  47.745  1.00 54.67           H  
ATOM   1237  HE2 LYS A 100     -51.598 120.013  47.511  1.00 54.67           H  
ATOM   1238  NZ  LYS A 100     -52.263 121.003  49.251  1.00 54.67           N1+
ATOM   1239  HZ1 LYS A 100     -52.185 120.126  49.859  1.00 54.67           H  
ATOM   1240  HZ2 LYS A 100     -53.100 121.586  49.573  1.00 54.67           H  
ATOM   1241  HZ3 LYS A 100     -51.368 121.582  49.344  1.00 54.67           H  
ATOM   1242  C   LYS A 100     -54.610 123.760  42.844  1.00 54.67           C  
ATOM   1243  O   LYS A 100     -54.481 124.168  41.690  1.00 54.67           O  
ATOM   1244  N   GLY A 101     -55.443 124.342  43.733  1.00 28.64           N  
ATOM   1245  HN  GLY A 101     -55.563 123.923  44.710  1.00 28.64           H  
ATOM   1246  CA  GLY A 101     -56.166 125.523  43.364  1.00 28.64           C  
ATOM   1247  HA1 GLY A 101     -56.835 125.316  42.529  1.00 28.64           H  
ATOM   1248  HA2 GLY A 101     -56.744 125.897  44.209  1.00 28.64           H  
ATOM   1249  C   GLY A 101     -55.122 126.511  42.966  1.00 28.64           C  
ATOM   1250  O   GLY A 101     -54.225 126.833  43.743  1.00 28.64           O  
ATOM   1251  N   SER A 102     -55.222 127.008  41.721  1.00 86.18           N  
ATOM   1252  HN  SER A 102     -56.086 126.775  41.135  1.00 86.18           H  
ATOM   1253  CA  SER A 102     -54.203 127.840  41.159  1.00 86.18           C  
ATOM   1254  HA  SER A 102     -53.250 127.330  41.297  1.00 86.18           H  
ATOM   1255  CB  SER A 102     -54.392 128.071  39.647  1.00 86.18           C  
ATOM   1256  HB1 SER A 102     -53.586 128.705  39.279  1.00 86.18           H  
ATOM   1257  HB2 SER A 102     -54.363 127.111  39.132  1.00 86.18           H  
ATOM   1258  OG  SER A 102     -55.637 128.702  39.387  1.00 86.18           O  
ATOM   1259  HG  SER A 102     -56.418 128.094  39.737  1.00 86.18           H  
ATOM   1260  C   SER A 102     -54.104 129.149  41.817  1.00 86.18           C  
ATOM   1261  O   SER A 102     -53.097 129.459  42.453  1.00 86.18           O  
ATOM   1262  N   TRP A 103     -55.184 129.932  41.698  1.00122.97           N  
ATOM   1263  HN  TRP A 103     -56.080 129.565  41.242  1.00122.97           H  
ATOM   1264  CA  TRP A 103     -55.112 131.257  42.190  1.00122.97           C  
ATOM   1265  HA  TRP A 103     -54.287 131.768  41.694  1.00122.97           H  
ATOM   1266  CB  TRP A 103     -56.409 132.055  41.937  1.00122.97           C  
ATOM   1267  HB1 TRP A 103     -56.351 132.979  42.512  1.00122.97           H  
ATOM   1268  HB2 TRP A 103     -56.455 132.290  40.874  1.00122.97           H  
ATOM   1269  CG  TRP A 103     -57.696 131.353  42.314  1.00122.97           C  
ATOM   1270  CD2 TRP A 103     -58.997 131.958  42.205  1.00122.97           C  
ATOM   1271  CE2 TRP A 103     -59.928 131.004  42.614  1.00122.97           C  
ATOM   1272  CE3 TRP A 103     -59.382 133.200  41.794  1.00122.97           C  
ATOM   1273  HE3 TRP A 103     -58.652 133.942  41.471  1.00122.97           H  
ATOM   1274  CD1 TRP A 103     -57.897 130.087  42.777  1.00122.97           C  
ATOM   1275  HD1 TRP A 103     -57.108 129.360  42.972  1.00122.97           H  
ATOM   1276  NE1 TRP A 103     -59.242 129.861  42.962  1.00122.97           N  
ATOM   1277  HE1 TRP A 103     -59.681 128.952  43.316  1.00122.97           H  
ATOM   1278  CZ2 TRP A 103     -61.268 131.283  42.618  1.00122.97           C  
ATOM   1279  HZ2 TRP A 103     -62.000 130.539  42.933  1.00122.97           H  
ATOM   1280  CZ3 TRP A 103     -60.732 133.479  41.804  1.00122.97           C  
ATOM   1281  HZ3 TRP A 103     -61.076 134.463  41.485  1.00122.97           H  
ATOM   1282  CH2 TRP A 103     -61.657 132.539  42.209  1.00122.97           C  
ATOM   1283  HH2 TRP A 103     -62.716 132.796  42.205  1.00122.97           H  
ATOM   1284  C   TRP A 103     -54.821 131.185  43.638  1.00122.97           C  
ATOM   1285  O   TRP A 103     -53.867 131.801  44.111  1.00122.97           O  
ATOM   1286  N   CYS A 104     -55.608 130.417  44.400  1.00107.97           N  
ATOM   1287  HN  CYS A 104     -56.398 129.795  44.034  1.00107.97           H  
ATOM   1288  CA  CYS A 104     -55.240 130.548  45.768  1.00107.97           C  
ATOM   1289  HA  CYS A 104     -55.043 131.609  45.924  1.00107.97           H  
ATOM   1290  CB  CYS A 104     -56.386 130.187  46.726  1.00107.97           C  
ATOM   1291  HB1 CYS A 104     -56.722 129.170  46.523  1.00107.97           H  
ATOM   1292  HB2 CYS A 104     -56.034 130.255  47.755  1.00107.97           H  
ATOM   1293  SG  CYS A 104     -57.770 131.342  46.482  1.00107.97           S  
ATOM   1294  HG  CYS A 104     -57.358 132.593  46.731  1.00107.97           H  
ATOM   1295  C   CYS A 104     -53.981 129.831  46.172  1.00107.97           C  
ATOM   1296  O   CYS A 104     -52.935 130.438  46.402  1.00107.97           O  
ATOM   1297  N   GLU A 105     -54.043 128.489  46.162  1.00 87.55           N  
ATOM   1298  HN  GLU A 105     -54.890 128.025  45.700  1.00 87.55           H  
ATOM   1299  CA  GLU A 105     -53.033 127.641  46.738  1.00 87.55           C  
ATOM   1300  HA  GLU A 105     -52.871 127.924  47.778  1.00 87.55           H  
ATOM   1301  CB  GLU A 105     -53.467 126.169  46.669  1.00 87.55           C  
ATOM   1302  HB1 GLU A 105     -53.596 125.897  45.621  1.00 87.55           H  
ATOM   1303  HB2 GLU A 105     -52.680 125.557  47.109  1.00 87.55           H  
ATOM   1304  CG  GLU A 105     -54.773 125.878  47.407  1.00 87.55           C  
ATOM   1305  HG1 GLU A 105     -55.318 126.807  47.578  1.00 87.55           H  
ATOM   1306  HG2 GLU A 105     -55.389 125.198  46.818  1.00 87.55           H  
ATOM   1307  CD  GLU A 105     -54.418 125.235  48.734  1.00 87.55           C  
ATOM   1308  OE1 GLU A 105     -53.256 124.763  48.857  1.00 87.55           O  
ATOM   1309  OE2 GLU A 105     -55.302 125.191  49.630  1.00 87.55           O  
ATOM   1310  C   GLU A 105     -51.738 127.709  45.997  1.00 87.55           C  
ATOM   1311  O   GLU A 105     -50.669 127.874  46.587  1.00 87.55           O  
ATOM   1312  N   GLN A 106     -51.812 127.568  44.666  1.00 82.44           N  
ATOM   1313  HN  GLN A 106     -52.772 127.510  44.197  1.00 82.44           H  
ATOM   1314  CA  GLN A 106     -50.631 127.494  43.861  1.00 82.44           C  
ATOM   1315  HA  GLN A 106     -49.983 126.712  44.257  1.00 82.44           H  
ATOM   1316  CB  GLN A 106     -50.950 127.179  42.391  1.00 82.44           C  
ATOM   1317  HB1 GLN A 106     -51.471 126.222  42.350  1.00 82.44           H  
ATOM   1318  HB2 GLN A 106     -51.600 127.964  42.005  1.00 82.44           H  
ATOM   1319  CG  GLN A 106     -49.713 127.093  41.495  1.00 82.44           C  
ATOM   1320  HG1 GLN A 106     -49.185 128.047  41.498  1.00 82.44           H  
ATOM   1321  HG2 GLN A 106     -49.048 126.308  41.854  1.00 82.44           H  
ATOM   1322  CD  GLN A 106     -50.188 126.766  40.085  1.00 82.44           C  
ATOM   1323  OE1 GLN A 106     -49.693 127.310  39.101  1.00 82.44           O  
ATOM   1324  NE2 GLN A 106     -51.181 125.841  39.987  1.00 82.44           N  
ATOM   1325 1HE2 GLN A 106     -51.581 125.390  40.871  1.00 82.44           H  
ATOM   1326 2HE2 GLN A 106     -51.562 125.565  39.026  1.00 82.44           H  
ATOM   1327  C   GLN A 106     -49.897 128.793  43.895  1.00 82.44           C  
ATOM   1328  O   GLN A 106     -48.678 128.820  44.055  1.00 82.44           O  
ATOM   1329  N   GLN A 107     -50.628 129.911  43.764  1.00 36.13           N  
ATOM   1330  HN  GLN A 107     -51.695 129.854  43.703  1.00 36.13           H  
ATOM   1331  CA  GLN A 107     -49.968 131.182  43.707  1.00 36.13           C  
ATOM   1332  HA  GLN A 107     -49.210 131.143  42.925  1.00 36.13           H  
ATOM   1333  CB  GLN A 107     -50.917 132.351  43.406  1.00 36.13           C  
ATOM   1334  HB1 GLN A 107     -51.727 132.339  44.136  1.00 36.13           H  
ATOM   1335  HB2 GLN A 107     -50.360 133.283  43.497  1.00 36.13           H  
ATOM   1336  CG  GLN A 107     -51.523 132.279  42.004  1.00 36.13           C  
ATOM   1337  HG1 GLN A 107     -50.727 132.259  41.259  1.00 36.13           H  
ATOM   1338  HG2 GLN A 107     -52.131 131.379  41.911  1.00 36.13           H  
ATOM   1339  CD  GLN A 107     -52.392 133.509  41.794  1.00 36.13           C  
ATOM   1340  OE1 GLN A 107     -52.334 134.467  42.561  1.00 36.13           O  
ATOM   1341  NE2 GLN A 107     -53.218 133.488  40.714  1.00 36.13           N  
ATOM   1342 1HE2 GLN A 107     -53.231 132.636  40.067  1.00 36.13           H  
ATOM   1343 2HE2 GLN A 107     -53.855 134.324  40.511  1.00 36.13           H  
ATOM   1344  C   GLN A 107     -49.290 131.453  45.010  1.00 36.13           C  
ATOM   1345  O   GLN A 107     -48.159 131.935  45.034  1.00 36.13           O  
ATOM   1346  N   LEU A 108     -49.958 131.123  46.130  1.00 46.23           N  
ATOM   1347  HN  LEU A 108     -50.913 130.647  46.053  1.00 46.23           H  
ATOM   1348  CA  LEU A 108     -49.408 131.400  47.425  1.00 46.23           C  
ATOM   1349  HA  LEU A 108     -49.217 132.469  47.523  1.00 46.23           H  
ATOM   1350  CB  LEU A 108     -50.345 130.934  48.551  1.00 46.23           C  
ATOM   1351  HB1 LEU A 108     -51.296 131.455  48.441  1.00 46.23           H  
ATOM   1352  HB2 LEU A 108     -50.503 129.861  48.442  1.00 46.23           H  
ATOM   1353  CG  LEU A 108     -49.810 131.201  49.966  1.00 46.23           C  
ATOM   1354  HG  LEU A 108     -48.818 130.753  50.027  1.00 46.23           H  
ATOM   1355  CD1 LEU A 108     -49.647 132.707  50.211  1.00 46.23           C  
ATOM   1356 1HD1 LEU A 108     -49.267 132.873  51.219  1.00 46.23           H  
ATOM   1357 2HD1 LEU A 108     -50.613 133.200  50.102  1.00 46.23           H  
ATOM   1358 3HD1 LEU A 108     -48.945 133.120  49.486  1.00 46.23           H  
ATOM   1359  CD2 LEU A 108     -50.686 130.519  51.030  1.00 46.23           C  
ATOM   1360 1HD2 LEU A 108     -50.282 130.726  52.021  1.00 46.23           H  
ATOM   1361 2HD2 LEU A 108     -50.694 129.442  50.859  1.00 46.23           H  
ATOM   1362 3HD2 LEU A 108     -51.704 130.904  50.965  1.00 46.23           H  
ATOM   1363  C   LEU A 108     -48.121 130.642  47.555  1.00 46.23           C  
ATOM   1364  O   LEU A 108     -47.102 131.192  47.968  1.00 46.23           O  
ATOM   1365  N   CYS A 109     -48.135 129.364  47.145  1.00 38.58           N  
ATOM   1366  HN  CYS A 109     -49.024 128.961  46.708  1.00 38.58           H  
ATOM   1367  CA  CYS A 109     -46.976 128.530  47.284  1.00 38.58           C  
ATOM   1368  HA  CYS A 109     -46.703 128.467  48.337  1.00 38.58           H  
ATOM   1369  CB  CYS A 109     -47.202 127.110  46.732  1.00 38.58           C  
ATOM   1370  HB1 CYS A 109     -47.967 126.620  47.334  1.00 38.58           H  
ATOM   1371  HB2 CYS A 109     -47.546 127.188  45.701  1.00 38.58           H  
ATOM   1372  SG  CYS A 109     -45.695 126.094  46.767  1.00 38.58           S  
ATOM   1373  HG  CYS A 109     -44.745 126.676  46.022  1.00 38.58           H  
ATOM   1374  C   CYS A 109     -45.847 129.142  46.518  1.00 38.58           C  
ATOM   1375  O   CYS A 109     -44.716 129.203  46.998  1.00 38.58           O  
ATOM   1376  N   ALA A 110     -46.137 129.637  45.304  1.00 29.77           N  
ATOM   1377  HN  ALA A 110     -47.150 129.616  44.959  1.00 29.77           H  
ATOM   1378  CA  ALA A 110     -45.122 130.193  44.460  1.00 29.77           C  
ATOM   1379  HA  ALA A 110     -44.355 129.440  44.276  1.00 29.77           H  
ATOM   1380  CB  ALA A 110     -45.679 130.689  43.114  1.00 29.77           C  
ATOM   1381  HB1 ALA A 110     -44.868 131.100  42.514  1.00 29.77           H  
ATOM   1382  HB2 ALA A 110     -46.426 131.462  43.292  1.00 29.77           H  
ATOM   1383  HB3 ALA A 110     -46.138 129.856  42.581  1.00 29.77           H  
ATOM   1384  C   ALA A 110     -44.504 131.369  45.148  1.00 29.77           C  
ATOM   1385  O   ALA A 110     -43.293 131.567  45.074  1.00 29.77           O  
ATOM   1386  N   CYS A 111     -45.320 132.185  45.840  1.00 46.11           N  
ATOM   1387  HN  CYS A 111     -46.363 131.958  45.919  1.00 46.11           H  
ATOM   1388  CA  CYS A 111     -44.790 133.362  46.473  1.00 46.11           C  
ATOM   1389  HA  CYS A 111     -44.343 134.016  45.724  1.00 46.11           H  
ATOM   1390  CB  CYS A 111     -45.834 134.145  47.297  1.00 46.11           C  
ATOM   1391  HB1 CYS A 111     -46.193 133.492  48.092  1.00 46.11           H  
ATOM   1392  HB2 CYS A 111     -45.336 135.011  47.734  1.00 46.11           H  
ATOM   1393  SG  CYS A 111     -47.278 134.740  46.364  1.00 46.11           S  
ATOM   1394  HG  CYS A 111     -46.872 135.563  45.388  1.00 46.11           H  
ATOM   1395  C   CYS A 111     -43.755 132.941  47.463  1.00 46.11           C  
ATOM   1396  O   CYS A 111     -42.629 133.438  47.466  1.00 46.11           O  
ATOM   1397  N   ASP A 112     -44.113 131.961  48.306  1.00 49.85           N  
ATOM   1398  HN  ASP A 112     -45.068 131.495  48.181  1.00 49.85           H  
ATOM   1399  CA  ASP A 112     -43.259 131.518  49.368  1.00 49.85           C  
ATOM   1400  HA  ASP A 112     -43.024 132.355  50.026  1.00 49.85           H  
ATOM   1401  CB  ASP A 112     -43.899 130.384  50.180  1.00 49.85           C  
ATOM   1402  HB1 ASP A 112     -44.191 129.570  49.516  1.00 49.85           H  
ATOM   1403  HB2 ASP A 112     -43.191 130.013  50.921  1.00 49.85           H  
ATOM   1404  CG  ASP A 112     -45.126 130.952  50.874  1.00 49.85           C  
ATOM   1405  OD1 ASP A 112     -45.184 132.198  51.055  1.00 49.85           O  
ATOM   1406  OD2 ASP A 112     -46.021 130.143  51.234  1.00 49.85           O  
ATOM   1407  C   ASP A 112     -42.002 130.975  48.775  1.00 49.85           C  
ATOM   1408  O   ASP A 112     -40.921 131.132  49.341  1.00 49.85           O  
ATOM   1409  N   LYS A 113     -42.116 130.298  47.621  1.00 89.93           N  
ATOM   1410  HN  LYS A 113     -43.075 130.202  47.156  1.00 89.93           H  
ATOM   1411  CA  LYS A 113     -40.967 129.703  47.005  1.00 89.93           C  
ATOM   1412  HA  LYS A 113     -40.475 129.061  47.736  1.00 89.93           H  
ATOM   1413  CB  LYS A 113     -41.329 128.855  45.774  1.00 89.93           C  
ATOM   1414  HB1 LYS A 113     -42.016 128.069  46.088  1.00 89.93           H  
ATOM   1415  HB2 LYS A 113     -41.822 129.499  45.046  1.00 89.93           H  
ATOM   1416  CG  LYS A 113     -40.122 128.200  45.100  1.00 89.93           C  
ATOM   1417  HG1 LYS A 113     -39.574 128.966  44.552  1.00 89.93           H  
ATOM   1418  HG2 LYS A 113     -39.481 127.777  45.874  1.00 89.93           H  
ATOM   1419  CD  LYS A 113     -40.505 127.086  44.124  1.00 89.93           C  
ATOM   1420  HD1 LYS A 113     -39.600 126.742  43.623  1.00 89.93           H  
ATOM   1421  HD2 LYS A 113     -40.941 126.265  44.693  1.00 89.93           H  
ATOM   1422  CE  LYS A 113     -41.511 127.521  43.058  1.00 89.93           C  
ATOM   1423  HE1 LYS A 113     -41.977 126.638  42.620  1.00 89.93           H  
ATOM   1424  HE2 LYS A 113     -42.277 128.146  43.518  1.00 89.93           H  
ATOM   1425  NZ  LYS A 113     -40.826 128.290  41.996  1.00 89.93           N1+
ATOM   1426  HZ1 LYS A 113     -41.538 128.589  41.256  1.00 89.93           H  
ATOM   1427  HZ2 LYS A 113     -40.075 127.679  41.541  1.00 89.93           H  
ATOM   1428  HZ3 LYS A 113     -40.369 129.159  42.422  1.00 89.93           H  
ATOM   1429  C   LYS A 113     -39.997 130.758  46.567  1.00 89.93           C  
ATOM   1430  O   LYS A 113     -38.790 130.609  46.752  1.00 89.93           O  
ATOM   1431  N   GLU A 114     -40.496 131.860  45.973  1.00100.27           N  
ATOM   1432  HN  GLU A 114     -41.555 131.983  45.886  1.00100.27           H  
ATOM   1433  CA  GLU A 114     -39.616 132.871  45.456  1.00100.27           C  
ATOM   1434  HA  GLU A 114     -38.922 132.408  44.755  1.00100.27           H  
ATOM   1435  CB  GLU A 114     -40.376 133.999  44.731  1.00100.27           C  
ATOM   1436  HB1 GLU A 114     -40.994 133.549  43.955  1.00100.27           H  
ATOM   1437  HB2 GLU A 114     -41.014 134.502  45.458  1.00100.27           H  
ATOM   1438  CG  GLU A 114     -39.476 135.050  44.076  1.00100.27           C  
ATOM   1439  HG1 GLU A 114     -38.599 134.565  43.648  1.00100.27           H  
ATOM   1440  HG2 GLU A 114     -40.027 135.565  43.289  1.00100.27           H  
ATOM   1441  CD  GLU A 114     -39.040 136.053  45.136  1.00100.27           C  
ATOM   1442  OE1 GLU A 114     -39.935 136.621  45.818  1.00100.27           O  
ATOM   1443  OE2 GLU A 114     -37.806 136.258  45.280  1.00100.27           O  
ATOM   1444  C   GLU A 114     -38.833 133.488  46.572  1.00100.27           C  
ATOM   1445  O   GLU A 114     -37.616 133.645  46.474  1.00100.27           O  
ATOM   1446  N   VAL A 115     -39.513 133.846  47.674  1.00 88.62           N  
ATOM   1447  HN  VAL A 115     -40.563 133.646  47.732  1.00 88.62           H  
ATOM   1448  CA  VAL A 115     -38.858 134.491  48.773  1.00 88.62           C  
ATOM   1449  HA  VAL A 115     -38.326 135.366  48.399  1.00 88.62           H  
ATOM   1450  CB  VAL A 115     -39.818 134.931  49.841  1.00 88.62           C  
ATOM   1451  HB  VAL A 115     -40.568 135.578  49.386  1.00 88.62           H  
ATOM   1452  CG1 VAL A 115     -40.526 133.695  50.420  1.00 88.62           C  
ATOM   1453 1HG1 VAL A 115     -41.225 134.006  51.196  1.00 88.62           H  
ATOM   1454 2HG1 VAL A 115     -39.786 133.019  50.848  1.00 88.62           H  
ATOM   1455 3HG1 VAL A 115     -41.070 133.182  49.627  1.00 88.62           H  
ATOM   1456  CG2 VAL A 115     -39.038 135.747  50.885  1.00 88.62           C  
ATOM   1457 1HG2 VAL A 115     -39.718 136.077  51.671  1.00 88.62           H  
ATOM   1458 2HG2 VAL A 115     -38.589 136.617  50.405  1.00 88.62           H  
ATOM   1459 3HG2 VAL A 115     -38.254 135.127  51.320  1.00 88.62           H  
ATOM   1460  C   VAL A 115     -37.866 133.554  49.391  1.00 88.62           C  
ATOM   1461  O   VAL A 115     -36.748 133.950  49.716  1.00 88.62           O  
ATOM   1462  N   ALA A 116     -38.246 132.272  49.547  1.00 37.21           N  
ATOM   1463  HN  ALA A 116     -39.199 131.960  49.173  1.00 37.21           H  
ATOM   1464  CA  ALA A 116     -37.402 131.314  50.204  1.00 37.21           C  
ATOM   1465  HA  ALA A 116     -37.191 131.656  51.217  1.00 37.21           H  
ATOM   1466  CB  ALA A 116     -38.041 129.913  50.262  1.00 37.21           C  
ATOM   1467  HB1 ALA A 116     -37.364 129.225  50.768  1.00 37.21           H  
ATOM   1468  HB2 ALA A 116     -38.230 129.557  49.249  1.00 37.21           H  
ATOM   1469  HB3 ALA A 116     -38.982 129.965  50.810  1.00 37.21           H  
ATOM   1470  C   ALA A 116     -36.118 131.193  49.446  1.00 37.21           C  
ATOM   1471  O   ALA A 116     -35.036 131.217  50.030  1.00 37.21           O  
ATOM   1472  N   PHE A 117     -36.207 131.088  48.111  1.00137.39           N  
ATOM   1473  HN  PHE A 117     -37.175 131.090  47.655  1.00137.39           H  
ATOM   1474  CA  PHE A 117     -35.047 130.973  47.276  1.00137.39           C  
ATOM   1475  HA  PHE A 117     -34.440 130.125  47.594  1.00137.39           H  
ATOM   1476  CB  PHE A 117     -35.420 130.827  45.790  1.00137.39           C  
ATOM   1477  HB1 PHE A 117     -36.025 129.931  45.649  1.00137.39           H  
ATOM   1478  HB2 PHE A 117     -35.984 131.701  45.465  1.00137.39           H  
ATOM   1479  CG  PHE A 117     -34.164 130.715  44.995  1.00137.39           C  
ATOM   1480  CD1 PHE A 117     -33.523 129.509  44.858  1.00137.39           C  
ATOM   1481  HD1 PHE A 117     -33.936 128.621  45.337  1.00137.39           H  
ATOM   1482  CD2 PHE A 117     -33.630 131.826  44.381  1.00137.39           C  
ATOM   1483  HD2 PHE A 117     -34.130 132.789  44.480  1.00137.39           H  
ATOM   1484  CE1 PHE A 117     -32.364 129.409  44.121  1.00137.39           C  
ATOM   1485  HE1 PHE A 117     -31.866 128.445  44.018  1.00137.39           H  
ATOM   1486  CE2 PHE A 117     -32.473 131.733  43.644  1.00137.39           C  
ATOM   1487  HE2 PHE A 117     -32.062 132.620  43.161  1.00137.39           H  
ATOM   1488  CZ  PHE A 117     -31.835 130.523  43.516  1.00137.39           C  
ATOM   1489  HZ  PHE A 117     -30.914 130.447  42.938  1.00137.39           H  
ATOM   1490  C   PHE A 117     -34.268 132.240  47.414  1.00137.39           C  
ATOM   1491  O   PHE A 117     -33.039 132.233  47.477  1.00137.39           O  
ATOM   1492  N   CYS A 118     -34.993 133.369  47.484  1.00 39.36           N  
ATOM   1493  HN  CYS A 118     -36.060 133.295  47.506  1.00 39.36           H  
ATOM   1494  CA  CYS A 118     -34.391 134.669  47.530  1.00 39.36           C  
ATOM   1495  HA  CYS A 118     -33.784 134.810  46.636  1.00 39.36           H  
ATOM   1496  CB  CYS A 118     -35.432 135.798  47.611  1.00 39.36           C  
ATOM   1497  HB1 CYS A 118     -36.141 135.678  46.792  1.00 39.36           H  
ATOM   1498  HB2 CYS A 118     -35.958 135.720  48.563  1.00 39.36           H  
ATOM   1499  SG  CYS A 118     -34.683 137.451  47.494  1.00 39.36           S  
ATOM   1500  HG  CYS A 118     -33.814 137.621  48.500  1.00 39.36           H  
ATOM   1501  C   CYS A 118     -33.513 134.775  48.734  1.00 39.36           C  
ATOM   1502  O   CYS A 118     -32.398 135.288  48.652  1.00 39.36           O  
ATOM   1503  N   LEU A 119     -33.985 134.276  49.891  1.00 40.01           N  
ATOM   1504  HN  LEU A 119     -34.942 133.797  49.916  1.00 40.01           H  
ATOM   1505  CA  LEU A 119     -33.207 134.385  51.091  1.00 40.01           C  
ATOM   1506  HA  LEU A 119     -32.993 135.432  51.304  1.00 40.01           H  
ATOM   1507  CB  LEU A 119     -33.919 133.738  52.291  1.00 40.01           C  
ATOM   1508  HB1 LEU A 119     -34.110 132.691  52.058  1.00 40.01           H  
ATOM   1509  HB2 LEU A 119     -33.264 133.804  53.160  1.00 40.01           H  
ATOM   1510  CG  LEU A 119     -35.258 134.415  52.635  1.00 40.01           C  
ATOM   1511  HG  LEU A 119     -35.917 134.276  51.778  1.00 40.01           H  
ATOM   1512  CD1 LEU A 119     -35.934 133.741  53.840  1.00 40.01           C  
ATOM   1513 1HD1 LEU A 119     -36.877 134.243  54.056  1.00 40.01           H  
ATOM   1514 2HD1 LEU A 119     -35.279 133.808  54.709  1.00 40.01           H  
ATOM   1515 3HD1 LEU A 119     -36.126 132.693  53.610  1.00 40.01           H  
ATOM   1516  CD2 LEU A 119     -35.082 135.930  52.829  1.00 40.01           C  
ATOM   1517 1HD2 LEU A 119     -36.045 136.380  53.071  1.00 40.01           H  
ATOM   1518 2HD2 LEU A 119     -34.695 136.372  51.911  1.00 40.01           H  
ATOM   1519 3HD2 LEU A 119     -34.381 136.114  53.643  1.00 40.01           H  
ATOM   1520  C   LEU A 119     -31.933 133.637  50.867  1.00 40.01           C  
ATOM   1521  O   LEU A 119     -30.852 134.110  51.217  1.00 40.01           O  
ATOM   1522  N   LYS A 120     -32.031 132.452  50.238  1.00107.75           N  
ATOM   1523  HN  LYS A 120     -32.987 132.117  49.894  1.00107.75           H  
ATOM   1524  CA  LYS A 120     -30.876 131.631  50.021  1.00107.75           C  
ATOM   1525  HA  LYS A 120     -30.410 131.422  50.984  1.00107.75           H  
ATOM   1526  CB  LYS A 120     -31.209 130.296  49.335  1.00107.75           C  
ATOM   1527  HB1 LYS A 120     -31.910 129.746  49.963  1.00107.75           H  
ATOM   1528  HB2 LYS A 120     -31.671 130.504  48.370  1.00107.75           H  
ATOM   1529  CG  LYS A 120     -29.969 129.430  49.108  1.00107.75           C  
ATOM   1530  HG1 LYS A 120     -30.272 128.524  48.584  1.00107.75           H  
ATOM   1531  HG2 LYS A 120     -29.266 129.989  48.491  1.00107.75           H  
ATOM   1532  CD  LYS A 120     -29.261 129.026  50.403  1.00107.75           C  
ATOM   1533  HD1 LYS A 120     -28.960 129.932  50.929  1.00107.75           H  
ATOM   1534  HD2 LYS A 120     -29.963 128.464  51.019  1.00107.75           H  
ATOM   1535  CE  LYS A 120     -28.018 128.163  50.175  1.00107.75           C  
ATOM   1536  HE1 LYS A 120     -28.305 127.250  49.654  1.00107.75           H  
ATOM   1537  HE2 LYS A 120     -27.301 128.718  49.569  1.00107.75           H  
ATOM   1538  NZ  LYS A 120     -27.394 127.811  51.471  1.00107.75           N1+
ATOM   1539  HZ1 LYS A 120     -26.527 127.208  51.298  1.00107.75           H  
ATOM   1540  HZ2 LYS A 120     -28.094 127.265  52.068  1.00107.75           H  
ATOM   1541  HZ3 LYS A 120     -27.109 128.705  51.985  1.00107.75           H  
ATOM   1542  C   LYS A 120     -29.894 132.362  49.163  1.00107.75           C  
ATOM   1543  O   LYS A 120     -28.690 132.337  49.415  1.00107.75           O  
ATOM   1544  N   ARG A 121     -30.388 133.069  48.137  0.00142.72           N  
ATOM   1545  HN  ARG A 121     -31.446 133.115  47.985  0.00142.72           H  
ATOM   1546  CA  ARG A 121     -29.514 133.763  47.243  0.00142.72           C  
ATOM   1547  HA  ARG A 121     -28.819 133.053  46.795  0.00142.72           H  
ATOM   1548  CB  ARG A 121     -30.270 134.507  46.127  0.00142.72           C  
ATOM   1549  HB1 ARG A 121     -30.848 133.778  45.559  0.00142.72           H  
ATOM   1550  HB2 ARG A 121     -30.946 135.226  46.591  0.00142.72           H  
ATOM   1551  CG  ARG A 121     -29.358 135.260  45.156  0.00142.72           C  
ATOM   1552  HG1 ARG A 121     -28.785 135.996  45.720  0.00142.72           H  
ATOM   1553  HG2 ARG A 121     -28.677 134.544  44.695  0.00142.72           H  
ATOM   1554  CD  ARG A 121     -30.124 135.986  44.047  0.00142.72           C  
ATOM   1555  HD1 ARG A 121     -29.427 136.523  43.403  0.00142.72           H  
ATOM   1556  HD2 ARG A 121     -30.689 135.268  43.453  0.00142.72           H  
ATOM   1557  NE  ARG A 121     -31.055 136.947  44.704  0.00142.72           N  
ATOM   1558  HE  ARG A 121     -30.820 137.345  45.669  0.00142.72           H  
ATOM   1559  CZ  ARG A 121     -32.206 137.319  44.076  0.00142.72           C  
ATOM   1560  NH1 ARG A 121     -32.504 136.819  42.840  0.00142.72           N  
ATOM   1561 1HH1 ARG A 121     -31.833 136.135  42.364  0.00142.72           H  
ATOM   1562 2HH1 ARG A 121     -33.408 137.112  42.348  0.00142.72           H  
ATOM   1563  NH2 ARG A 121     -33.068 138.183  44.689  0.00142.72           N  
ATOM   1564 1HH2 ARG A 121     -32.839 138.567  45.661  0.00142.72           H  
ATOM   1565 2HH2 ARG A 121     -33.972 138.476  44.197  0.00142.72           H  
ATOM   1566  C   ARG A 121     -28.747 134.774  48.035  0.00142.72           C  
ATOM   1567  O   ARG A 121     -27.592 135.055  47.727  0.00142.72           O  
ATOM   1568  N   ASN A 122     -29.371 135.373  49.070  1.00112.41           N  
ATOM   1569  HN  ASN A 122     -30.367 135.099  49.349  1.00112.41           H  
ATOM   1570  CA  ASN A 122     -28.654 136.391  49.785  1.00112.41           C  
ATOM   1571  HA  ASN A 122     -27.747 136.641  49.235  1.00112.41           H  
ATOM   1572  CB  ASN A 122     -29.496 137.662  49.969  1.00112.41           C  
ATOM   1573  HB1 ASN A 122     -30.464 137.407  50.401  1.00112.41           H  
ATOM   1574  HB2 ASN A 122     -28.977 138.359  50.627  1.00112.41           H  
ATOM   1575  CG  ASN A 122     -29.690 138.290  48.598  1.00112.41           C  
ATOM   1576  OD1 ASN A 122     -28.755 138.833  48.012  1.00112.41           O  
ATOM   1577  ND2 ASN A 122     -30.940 138.214  48.067  1.00112.41           N  
ATOM   1578 1HD2 ASN A 122     -31.724 137.731  48.611  1.00112.41           H  
ATOM   1579 2HD2 ASN A 122     -31.139 138.638  47.105  1.00112.41           H  
ATOM   1580  C   ASN A 122     -28.280 135.921  51.161  1.00112.41           C  
ATOM   1581  O   ASN A 122     -28.174 136.724  52.086  1.00112.41           O  
ATOM   1582  N   LEU A 123     -27.979 134.624  51.325  1.00134.37           N  
ATOM   1583  HN  LEU A 123     -27.992 133.958  50.487  1.00134.37           H  
ATOM   1584  CA  LEU A 123     -27.639 134.135  52.630  1.00134.37           C  
ATOM   1585  HA  LEU A 123     -28.447 134.364  53.324  1.00134.37           H  
ATOM   1586  CB  LEU A 123     -27.367 132.621  52.644  1.00134.37           C  
ATOM   1587  HB1 LEU A 123     -28.261 132.105  52.293  1.00134.37           H  
ATOM   1588  HB2 LEU A 123     -26.537 132.412  51.969  1.00134.37           H  
ATOM   1589  CG  LEU A 123     -27.009 132.082  54.039  1.00134.37           C  
ATOM   1590  HG  LEU A 123     -26.187 132.689  54.418  1.00134.37           H  
ATOM   1591  CD1 LEU A 123     -28.188 132.257  55.010  1.00134.37           C  
ATOM   1592 1HD1 LEU A 123     -27.912 131.869  55.991  1.00134.37           H  
ATOM   1593 2HD1 LEU A 123     -29.053 131.711  54.634  1.00134.37           H  
ATOM   1594 3HD1 LEU A 123     -28.435 133.315  55.095  1.00134.37           H  
ATOM   1595  CD2 LEU A 123     -26.507 130.630  53.971  1.00134.37           C  
ATOM   1596 1HD2 LEU A 123     -26.263 130.282  54.975  1.00134.37           H  
ATOM   1597 2HD2 LEU A 123     -25.617 130.582  53.344  1.00134.37           H  
ATOM   1598 3HD2 LEU A 123     -27.285 129.996  53.546  1.00134.37           H  
ATOM   1599  C   LEU A 123     -26.384 134.822  53.082  1.00134.37           C  
ATOM   1600  O   LEU A 123     -26.226 135.142  54.260  1.00134.37           O  
ATOM   1601  N   ASP A 124     -25.453 135.080  52.143  1.00 75.99           N  
ATOM   1602  HN  ASP A 124     -25.671 134.855  51.120  1.00 75.99           H  
ATOM   1603  CA  ASP A 124     -24.175 135.649  52.476  1.00 75.99           C  
ATOM   1604  HA  ASP A 124     -23.673 134.990  53.185  1.00 75.99           H  
ATOM   1605  CB  ASP A 124     -23.273 135.824  51.241  1.00 75.99           C  
ATOM   1606  HB1 ASP A 124     -23.259 134.899  50.664  1.00 75.99           H  
ATOM   1607  HB2 ASP A 124     -23.655 136.635  50.620  1.00 75.99           H  
ATOM   1608  CG  ASP A 124     -21.861 136.158  51.706  1.00 75.99           C  
ATOM   1609  OD1 ASP A 124     -21.655 136.285  52.942  1.00 75.99           O  
ATOM   1610  OD2 ASP A 124     -20.969 136.293  50.827  1.00 75.99           O  
ATOM   1611  C   ASP A 124     -24.340 137.003  53.110  1.00 75.99           C  
ATOM   1612  O   ASP A 124     -23.666 137.322  54.089  1.00 75.99           O  
ATOM   1613  N   THR A 125     -25.254 137.827  52.572  1.00 67.28           N  
ATOM   1614  HN  THR A 125     -25.852 137.446  51.770  1.00 67.28           H  
ATOM   1615  CA  THR A 125     -25.491 139.184  52.992  1.00 67.28           C  
ATOM   1616  HA  THR A 125     -24.531 139.697  53.051  1.00 67.28           H  
ATOM   1617  CB  THR A 125     -26.369 139.937  52.038  1.00 67.28           C  
ATOM   1618  HB  THR A 125     -26.476 140.966  52.381  1.00 67.28           H  
ATOM   1619  OG1 THR A 125     -27.650 139.331  51.963  1.00 67.28           O  
ATOM   1620  HG1 THR A 125     -27.550 138.341  51.627  1.00 67.28           H  
ATOM   1621  CG2 THR A 125     -25.700 139.929  50.653  1.00 67.28           C  
ATOM   1622 1HG2 THR A 125     -26.324 140.473  49.944  1.00 67.28           H  
ATOM   1623 2HG2 THR A 125     -25.578 138.900  50.314  1.00 67.28           H  
ATOM   1624 3HG2 THR A 125     -24.723 140.408  50.718  1.00 67.28           H  
ATOM   1625  C   THR A 125     -26.140 139.236  54.351  1.00 67.28           C  
ATOM   1626  O   THR A 125     -26.166 140.287  54.986  1.00 67.28           O  
ATOM   1627  N   TYR A 126     -26.751 138.124  54.799  1.00 91.37           N  
ATOM   1628  HN  TYR A 126     -26.682 137.239  54.202  1.00 91.37           H  
ATOM   1629  CA  TYR A 126     -27.492 138.051  56.032  1.00 91.37           C  
ATOM   1630  HA  TYR A 126     -28.419 138.613  55.916  1.00 91.37           H  
ATOM   1631  CB  TYR A 126     -27.841 136.592  56.383  1.00 91.37           C  
ATOM   1632  HB1 TYR A 126     -28.299 136.119  55.514  1.00 91.37           H  
ATOM   1633  HB2 TYR A 126     -26.925 136.062  56.644  1.00 91.37           H  
ATOM   1634  CG  TYR A 126     -28.788 136.516  57.531  1.00 91.37           C  
ATOM   1635  CD1 TYR A 126     -28.363 136.728  58.821  1.00 91.37           C  
ATOM   1636  HD1 TYR A 126     -27.318 136.972  59.014  1.00 91.37           H  
ATOM   1637  CE1 TYR A 126     -29.249 136.634  59.870  1.00 91.37           C  
ATOM   1638  HE1 TYR A 126     -28.904 136.803  60.890  1.00 91.37           H  
ATOM   1639  CD2 TYR A 126     -30.110 136.202  57.307  1.00 91.37           C  
ATOM   1640  HD2 TYR A 126     -30.456 136.027  56.288  1.00 91.37           H  
ATOM   1641  CE2 TYR A 126     -30.998 136.106  58.351  1.00 91.37           C  
ATOM   1642  HE2 TYR A 126     -32.041 135.854  58.160  1.00 91.37           H  
ATOM   1643  CZ  TYR A 126     -30.568 136.328  59.634  1.00 91.37           C  
ATOM   1644  OH  TYR A 126     -31.477 136.230  60.707  1.00 91.37           O  
ATOM   1645  HH  TYR A 126     -31.159 135.478  61.368  1.00 91.37           H  
ATOM   1646  C   TYR A 126     -26.713 138.638  57.172  1.00 91.37           C  
ATOM   1647  O   TYR A 126     -25.531 138.347  57.362  1.00 91.37           O  
ATOM   1648  N   GLN A 127     -27.364 139.505  57.977  1.00137.28           N  
ATOM   1649  HN  GLN A 127     -28.386 139.765  57.793  1.00137.28           H  
ATOM   1650  CA  GLN A 127     -26.649 140.067  59.084  1.00137.28           C  
ATOM   1651  HA  GLN A 127     -25.737 139.492  59.244  1.00137.28           H  
ATOM   1652  CB  GLN A 127     -26.277 141.545  58.884  1.00137.28           C  
ATOM   1653  HB1 GLN A 127     -25.653 141.626  57.994  1.00137.28           H  
ATOM   1654  HB2 GLN A 127     -27.195 142.114  58.737  1.00137.28           H  
ATOM   1655  CG  GLN A 127     -25.516 142.151  60.064  1.00137.28           C  
ATOM   1656  HG1 GLN A 127     -25.453 143.233  59.946  1.00137.28           H  
ATOM   1657  HG2 GLN A 127     -26.031 141.916  60.996  1.00137.28           H  
ATOM   1658  CD  GLN A 127     -24.116 141.551  60.082  1.00137.28           C  
ATOM   1659  OE1 GLN A 127     -23.125 142.252  59.884  1.00137.28           O  
ATOM   1660  NE2 GLN A 127     -24.029 140.216  60.325  1.00137.28           N  
ATOM   1661 1HE2 GLN A 127     -24.918 139.643  60.491  1.00137.28           H  
ATOM   1662 2HE2 GLN A 127     -23.072 139.738  60.350  1.00137.28           H  
ATOM   1663  C   GLN A 127     -27.496 139.985  60.314  1.00137.28           C  
ATOM   1664  O   GLN A 127     -28.689 140.293  60.296  1.00137.28           O  
ATOM   1665  N   LYS A 128     -26.849 139.597  61.428  1.00125.25           N  
ATOM   1666  HN  LYS A 128     -25.794 139.440  61.349  1.00125.25           H  
ATOM   1667  CA  LYS A 128     -27.449 139.375  62.713  1.00125.25           C  
ATOM   1668  HA  LYS A 128     -28.272 138.670  62.590  1.00125.25           H  
ATOM   1669  CB  LYS A 128     -26.456 138.788  63.736  1.00125.25           C  
ATOM   1670  HB1 LYS A 128     -27.005 138.565  64.651  1.00125.25           H  
ATOM   1671  HB2 LYS A 128     -26.049 137.866  63.322  1.00125.25           H  
ATOM   1672  CG  LYS A 128     -25.284 139.706  64.096  1.00125.25           C  
ATOM   1673  HG1 LYS A 128     -24.721 139.920  63.187  1.00125.25           H  
ATOM   1674  HG2 LYS A 128     -25.685 140.635  64.502  1.00125.25           H  
ATOM   1675  CD  LYS A 128     -24.327 139.098  65.128  1.00125.25           C  
ATOM   1676  HD1 LYS A 128     -23.874 138.208  64.691  1.00125.25           H  
ATOM   1677  HD2 LYS A 128     -23.551 139.831  65.348  1.00125.25           H  
ATOM   1678  CE  LYS A 128     -24.996 138.698  66.445  1.00125.25           C  
ATOM   1679  HE1 LYS A 128     -25.265 139.597  67.000  1.00125.25           H  
ATOM   1680  HE2 LYS A 128     -25.895 138.119  66.232  1.00125.25           H  
ATOM   1681  NZ  LYS A 128     -24.068 137.879  67.259  1.00125.25           N1+
ATOM   1682  HZ1 LYS A 128     -24.545 137.605  68.177  1.00125.25           H  
ATOM   1683  HZ2 LYS A 128     -23.185 138.445  67.472  1.00125.25           H  
ATOM   1684  HZ3 LYS A 128     -23.803 136.995  66.717  1.00125.25           H  
ATOM   1685  C   LYS A 128     -28.002 140.654  63.251  1.00125.25           C  
ATOM   1686  O   LYS A 128     -28.986 140.644  63.991  1.00125.25           O  
ATOM   1687  N   ARG A 129     -27.393 141.800  62.907  1.00179.05           N  
ATOM   1688  HN  ARG A 129     -26.565 141.792  62.229  1.00179.05           H  
ATOM   1689  CA  ARG A 129     -27.866 143.035  63.460  1.00179.05           C  
ATOM   1690  HA  ARG A 129     -27.805 142.990  64.547  1.00179.05           H  
ATOM   1691  CB  ARG A 129     -27.091 144.266  62.958  1.00179.05           C  
ATOM   1692  HB1 ARG A 129     -27.173 144.308  61.872  1.00179.05           H  
ATOM   1693  HB2 ARG A 129     -27.540 145.159  63.392  1.00179.05           H  
ATOM   1694  CG  ARG A 129     -25.610 144.235  63.333  1.00179.05           C  
ATOM   1695  HG1 ARG A 129     -25.525 143.897  64.366  1.00179.05           H  
ATOM   1696  HG2 ARG A 129     -25.105 143.527  62.676  1.00179.05           H  
ATOM   1697  CD  ARG A 129     -24.909 145.590  63.211  1.00179.05           C  
ATOM   1698  HD1 ARG A 129     -25.404 146.320  63.851  1.00179.05           H  
ATOM   1699  HD2 ARG A 129     -23.865 145.493  63.510  1.00179.05           H  
ATOM   1700  NE  ARG A 129     -24.988 146.029  61.789  1.00179.05           N  
ATOM   1701  HE  ARG A 129     -25.489 145.421  61.065  1.00179.05           H  
ATOM   1702  CZ  ARG A 129     -24.418 147.211  61.415  1.00179.05           C  
ATOM   1703  NH1 ARG A 129     -23.749 147.963  62.339  1.00179.05           N  
ATOM   1704 1HH1 ARG A 129     -23.674 147.624  63.351  1.00179.05           H  
ATOM   1705 2HH1 ARG A 129     -23.300 148.891  62.050  1.00179.05           H  
ATOM   1706  NH2 ARG A 129     -24.515 147.645  60.124  1.00179.05           N  
ATOM   1707 1HH2 ARG A 129     -25.040 147.057  59.400  1.00179.05           H  
ATOM   1708 2HH2 ARG A 129     -24.066 148.573  59.836  1.00179.05           H  
ATOM   1709  C   ARG A 129     -29.295 143.211  63.051  1.00179.05           C  
ATOM   1710  O   ARG A 129     -30.106 143.723  63.819  1.00179.05           O  
ATOM   1711  N   LEU A 130     -29.610 142.829  61.800  1.00 77.66           N  
ATOM   1712  HN  LEU A 130     -28.818 142.419  61.209  1.00 77.66           H  
ATOM   1713  CA  LEU A 130     -30.904 142.916  61.176  1.00 77.66           C  
ATOM   1714  HA  LEU A 130     -31.309 143.903  61.399  1.00 77.66           H  
ATOM   1715  CB  LEU A 130     -30.847 142.777  59.645  1.00 77.66           C  
ATOM   1716  HB1 LEU A 130     -30.335 141.846  59.403  1.00 77.66           H  
ATOM   1717  HB2 LEU A 130     -31.868 142.740  59.264  1.00 77.66           H  
ATOM   1718  CG  LEU A 130     -30.109 143.934  58.947  1.00 77.66           C  
ATOM   1719  HG  LEU A 130     -29.055 143.846  59.211  1.00 77.66           H  
ATOM   1720  CD1 LEU A 130     -30.202 143.813  57.417  1.00 77.66           C  
ATOM   1721 1HD1 LEU A 130     -29.671 144.644  56.953  1.00 77.66           H  
ATOM   1722 2HD1 LEU A 130     -31.249 143.836  57.113  1.00 77.66           H  
ATOM   1723 3HD1 LEU A 130     -29.752 142.873  57.098  1.00 77.66           H  
ATOM   1724  CD2 LEU A 130     -30.592 145.297  59.470  1.00 77.66           C  
ATOM   1725 1HD2 LEU A 130     -30.053 146.095  58.959  1.00 77.66           H  
ATOM   1726 2HD2 LEU A 130     -30.405 145.362  60.542  1.00 77.66           H  
ATOM   1727 3HD2 LEU A 130     -31.660 145.402  59.280  1.00 77.66           H  
ATOM   1728  C   LEU A 130     -31.894 141.900  61.675  1.00 77.66           C  
ATOM   1729  O   LEU A 130     -33.102 142.109  61.556  1.00 77.66           O  
ATOM   1730  N   ARG A 131     -31.431 140.759  62.216  1.00140.70           N  
ATOM   1731  HN  ARG A 131     -30.387 140.661  62.431  1.00140.70           H  
ATOM   1732  CA  ARG A 131     -32.325 139.665  62.510  1.00140.70           C  
ATOM   1733  HA  ARG A 131     -32.713 139.274  61.570  1.00140.70           H  
ATOM   1734  CB  ARG A 131     -31.591 138.532  63.243  1.00140.70           C  
ATOM   1735  HB1 ARG A 131     -30.749 138.218  62.625  1.00140.70           H  
ATOM   1736  HB2 ARG A 131     -31.221 138.925  64.190  1.00140.70           H  
ATOM   1737  CG  ARG A 131     -32.446 137.302  63.541  1.00140.70           C  
ATOM   1738  HG1 ARG A 131     -33.251 137.590  64.217  1.00140.70           H  
ATOM   1739  HG2 ARG A 131     -32.869 136.934  62.606  1.00140.70           H  
ATOM   1740  CD  ARG A 131     -31.636 136.180  64.190  1.00140.70           C  
ATOM   1741  HD1 ARG A 131     -31.179 136.535  65.114  1.00140.70           H  
ATOM   1742  HD2 ARG A 131     -32.282 135.329  64.407  1.00140.70           H  
ATOM   1743  NE  ARG A 131     -30.580 135.785  63.216  1.00140.70           N  
ATOM   1744  HE  ARG A 131     -30.825 135.675  62.180  1.00140.70           H  
ATOM   1745  CZ  ARG A 131     -29.302 135.563  63.639  1.00140.70           C  
ATOM   1746  NH1 ARG A 131     -28.981 135.736  64.953  1.00140.70           N  
ATOM   1747 1HH1 ARG A 131     -29.731 136.045  65.651  1.00140.70           H  
ATOM   1748 2HH1 ARG A 131     -27.979 135.562  65.286  1.00140.70           H  
ATOM   1749  NH2 ARG A 131     -28.347 135.172  62.745  1.00140.70           N  
ATOM   1750 1HH2 ARG A 131     -28.601 135.040  61.714  1.00140.70           H  
ATOM   1751 2HH2 ARG A 131     -27.344 134.998  63.075  1.00140.70           H  
ATOM   1752  C   ARG A 131     -33.494 140.090  63.372  1.00140.70           C  
ATOM   1753  O   ARG A 131     -34.642 139.780  63.058  1.00140.70           O  
ATOM   1754  N   PHE A 132     -33.222 140.776  64.495  1.00131.53           N  
ATOM   1755  HN  PHE A 132     -32.194 141.015  64.669  1.00131.53           H  
ATOM   1756  CA  PHE A 132     -34.163 141.226  65.492  1.00131.53           C  
ATOM   1757  HA  PHE A 132     -34.945 140.468  65.532  1.00131.53           H  
ATOM   1758  CB  PHE A 132     -33.544 141.273  66.897  1.00131.53           C  
ATOM   1759  HB1 PHE A 132     -32.637 141.878  66.897  1.00131.53           H  
ATOM   1760  HB2 PHE A 132     -34.254 141.681  67.616  1.00131.53           H  
ATOM   1761  CG  PHE A 132     -33.228 139.851  67.219  1.00131.53           C  
ATOM   1762  CD1 PHE A 132     -34.241 138.963  67.500  1.00131.53           C  
ATOM   1763  HD1 PHE A 132     -35.276 139.305  67.486  1.00131.53           H  
ATOM   1764  CD2 PHE A 132     -31.926 139.402  67.238  1.00131.53           C  
ATOM   1765  HD2 PHE A 132     -31.113 140.093  67.014  1.00131.53           H  
ATOM   1766  CE1 PHE A 132     -33.964 137.649  67.798  1.00131.53           C  
ATOM   1767  HE1 PHE A 132     -34.776 136.958  68.024  1.00131.53           H  
ATOM   1768  CE2 PHE A 132     -31.643 138.090  67.537  1.00131.53           C  
ATOM   1769  HE2 PHE A 132     -30.608 137.748  67.557  1.00131.53           H  
ATOM   1770  CZ  PHE A 132     -32.662 137.209  67.811  1.00131.53           C  
ATOM   1771  HZ  PHE A 132     -32.439 136.166  68.037  1.00131.53           H  
ATOM   1772  C   PHE A 132     -34.864 142.535  65.220  1.00131.53           C  
ATOM   1773  O   PHE A 132     -35.761 142.898  65.977  1.00131.53           O  
ATOM   1774  N   TYR A 133     -34.395 143.321  64.230  1.00118.22           N  
ATOM   1775  HN  TYR A 133     -33.648 142.888  63.598  1.00118.22           H  
ATOM   1776  CA  TYR A 133     -34.782 144.679  63.922  1.00118.22           C  
ATOM   1777  HA  TYR A 133     -34.159 145.345  64.519  1.00118.22           H  
ATOM   1778  CB  TYR A 133     -34.516 144.995  62.433  1.00118.22           C  
ATOM   1779  HB1 TYR A 133     -33.551 144.574  62.152  1.00118.22           H  
ATOM   1780  HB2 TYR A 133     -35.301 144.537  61.832  1.00118.22           H  
ATOM   1781  CG  TYR A 133     -34.497 146.462  62.162  1.00118.22           C  
ATOM   1782  CD1 TYR A 133     -33.414 147.212  62.564  1.00118.22           C  
ATOM   1783  HD1 TYR A 133     -32.590 146.727  63.087  1.00118.22           H  
ATOM   1784  CE1 TYR A 133     -33.356 148.564  62.316  1.00118.22           C  
ATOM   1785  HE1 TYR A 133     -32.497 149.145  62.651  1.00118.22           H  
ATOM   1786  CD2 TYR A 133     -35.516 147.085  61.475  1.00118.22           C  
ATOM   1787  HD2 TYR A 133     -36.370 146.503  61.129  1.00118.22           H  
ATOM   1788  CE2 TYR A 133     -35.463 148.438  61.223  1.00118.22           C  
ATOM   1789  HE2 TYR A 133     -36.279 148.923  60.687  1.00118.22           H  
ATOM   1790  CZ  TYR A 133     -34.385 149.179  61.645  1.00118.22           C  
ATOM   1791  OH  TYR A 133     -34.331 150.566  61.385  1.00118.22           O  
ATOM   1792  HH  TYR A 133     -34.272 151.091  62.293  1.00118.22           H  
ATOM   1793  C   TYR A 133     -36.221 144.990  64.241  1.00118.22           C  
ATOM   1794  O   TYR A 133     -37.153 144.369  63.730  1.00118.22           O  
ATOM   1795  N   TRP A 134     -36.419 146.019  65.103  1.00154.92           N  
ATOM   1796  HN  TRP A 134     -35.561 146.498  65.526  1.00154.92           H  
ATOM   1797  CA  TRP A 134     -37.722 146.499  65.477  1.00154.92           C  
ATOM   1798  HA  TRP A 134     -38.408 145.655  65.552  1.00154.92           H  
ATOM   1799  CB  TRP A 134     -37.738 147.285  66.800  1.00154.92           C  
ATOM   1800  HB1 TRP A 134     -36.872 147.947  66.812  1.00154.92           H  
ATOM   1801  HB2 TRP A 134     -38.651 147.879  66.831  1.00154.92           H  
ATOM   1802  CG  TRP A 134     -37.692 146.428  68.041  1.00154.92           C  
ATOM   1803  CD2 TRP A 134     -36.524 145.761  68.548  1.00154.92           C  
ATOM   1804  CE2 TRP A 134     -36.914 145.063  69.691  1.00154.92           C  
ATOM   1805  CE3 TRP A 134     -35.235 145.729  68.098  1.00154.92           C  
ATOM   1806  HE3 TRP A 134     -34.932 146.272  67.203  1.00154.92           H  
ATOM   1807  CD1 TRP A 134     -38.716 146.104  68.881  1.00154.92           C  
ATOM   1808  HD1 TRP A 134     -39.745 146.445  68.772  1.00154.92           H  
ATOM   1809  NE1 TRP A 134     -38.260 145.285  69.884  1.00154.92           N  
ATOM   1810  HE1 TRP A 134     -38.851 144.886  70.682  1.00154.92           H  
ATOM   1811  CZ2 TRP A 134     -36.018 144.319  70.405  1.00154.92           C  
ATOM   1812  HZ2 TRP A 134     -36.321 143.770  71.297  1.00154.92           H  
ATOM   1813  CZ3 TRP A 134     -34.333 144.981  68.823  1.00154.92           C  
ATOM   1814  HZ3 TRP A 134     -33.294 144.934  68.497  1.00154.92           H  
ATOM   1815  CH2 TRP A 134     -34.718 144.290  69.954  1.00154.92           C  
ATOM   1816  HH2 TRP A 134     -33.976 143.709  70.502  1.00154.92           H  
ATOM   1817  C   TRP A 134     -38.195 147.424  64.398  1.00154.92           C  
ATOM   1818  O   TRP A 134     -37.446 148.271  63.919  1.00154.92           O  
ATOM   1819  N   ARG A 135     -39.477 147.280  64.014  1.00134.76           N  
ATOM   1820  HN  ARG A 135     -40.065 146.558  64.541  1.00134.76           H  
ATOM   1821  CA  ARG A 135     -40.126 148.010  62.959  1.00134.76           C  
ATOM   1822  HA  ARG A 135     -39.525 147.909  62.055  1.00134.76           H  
ATOM   1823  CB  ARG A 135     -41.531 147.454  62.666  1.00134.76           C  
ATOM   1824  HB1 ARG A 135     -41.463 146.367  62.629  1.00134.76           H  
ATOM   1825  HB2 ARG A 135     -42.189 147.750  63.483  1.00134.76           H  
ATOM   1826  CG  ARG A 135     -42.155 147.936  61.356  1.00134.76           C  
ATOM   1827  HG1 ARG A 135     -42.367 149.001  61.444  1.00134.76           H  
ATOM   1828  HG2 ARG A 135     -41.439 147.773  60.550  1.00134.76           H  
ATOM   1829  CD  ARG A 135     -43.457 147.207  61.006  1.00134.76           C  
ATOM   1830  HD1 ARG A 135     -43.573 147.158  59.923  1.00134.76           H  
ATOM   1831  HD2 ARG A 135     -43.436 146.197  61.416  1.00134.76           H  
ATOM   1832  NE  ARG A 135     -44.592 147.969  61.601  1.00134.76           N  
ATOM   1833  HE  ARG A 135     -44.433 148.960  61.972  1.00134.76           H  
ATOM   1834  CZ  ARG A 135     -45.834 147.407  61.674  1.00134.76           C  
ATOM   1835  NH1 ARG A 135     -46.023 146.115  61.274  1.00134.76           N  
ATOM   1836 1HH1 ARG A 135     -45.198 145.543  60.904  1.00134.76           H  
ATOM   1837 2HH1 ARG A 135     -46.996 145.674  61.331  1.00134.76           H  
ATOM   1838  NH2 ARG A 135     -46.889 148.136  62.142  1.00134.76           N  
ATOM   1839 1HH2 ARG A 135     -46.743 149.150  62.452  1.00134.76           H  
ATOM   1840 2HH2 ARG A 135     -47.862 147.694  62.198  1.00134.76           H  
ATOM   1841  C   ARG A 135     -40.250 149.477  63.280  1.00134.76           C  
ATOM   1842  O   ARG A 135     -40.162 150.302  62.372  1.00134.76           O  
ATOM   1843  N   PRO A 136     -40.455 149.870  64.509  1.00141.67           N  
ATOM   1844  CD  PRO A 136     -41.245 149.074  65.436  1.00141.67           C  
ATOM   1845  HD1 PRO A 136     -42.020 148.526  64.900  1.00141.67           H  
ATOM   1846  HD2 PRO A 136     -40.607 148.371  65.971  1.00141.67           H  
ATOM   1847  CA  PRO A 136     -40.606 151.277  64.777  1.00141.67           C  
ATOM   1848  HA  PRO A 136     -41.417 151.648  64.151  1.00141.67           H  
ATOM   1849  CB  PRO A 136     -41.063 151.370  66.229  1.00141.67           C  
ATOM   1850  HB1 PRO A 136     -40.210 151.398  66.907  1.00141.67           H  
ATOM   1851  HB2 PRO A 136     -41.684 152.251  66.389  1.00141.67           H  
ATOM   1852  CG  PRO A 136     -41.878 150.077  66.417  1.00141.67           C  
ATOM   1853  HG1 PRO A 136     -41.796 149.716  67.442  1.00141.67           H  
ATOM   1854  HG2 PRO A 136     -42.927 150.244  66.173  1.00141.67           H  
ATOM   1855  C   PRO A 136     -39.377 152.051  64.432  1.00141.67           C  
ATOM   1856  O   PRO A 136     -39.433 153.279  64.387  1.00141.67           O  
ATOM   1857  N   HIS A 137     -38.251 151.346  64.258  1.00 91.14           N  
ATOM   1858  HN  HIS A 137     -38.302 150.290  64.425  1.00 91.14           H  
ATOM   1859  CA  HIS A 137     -36.986 151.887  63.867  1.00 91.14           C  
ATOM   1860  HA  HIS A 137     -36.832 152.820  64.409  1.00 91.14           H  
ATOM   1861  CB  HIS A 137     -35.830 150.938  64.208  1.00 91.14           C  
ATOM   1862  HB1 HIS A 137     -35.998 149.979  63.717  1.00 91.14           H  
ATOM   1863  HB2 HIS A 137     -34.896 151.371  63.851  1.00 91.14           H  
ATOM   1864  CG  HIS A 137     -35.737 150.722  65.687  1.00 91.14           C  
ATOM   1865  CD2 HIS A 137     -36.396 151.355  66.699  1.00 91.14           C  
ATOM   1866  HD2 HIS A 137     -37.124 152.155  66.560  1.00 91.14           H  
ATOM   1867  ND1 HIS A 137     -34.923 149.793  66.297  1.00 91.14           N  
ATOM   1868  HD1 HIS A 137     -34.257 149.112  65.810  1.00 91.14           H  
ATOM   1869  CE1 HIS A 137     -35.128 149.907  67.632  1.00 91.14           C  
ATOM   1870  HE1 HIS A 137     -34.620 149.297  68.379  1.00 91.14           H  
ATOM   1871  NE2 HIS A 137     -36.015 150.844  67.924  1.00 91.14           N1+
ATOM   1872  HE2 HIS A 137     -36.360 151.140  68.893  1.00 91.14           H  
ATOM   1873  C   HIS A 137     -36.969 152.191  62.394  1.00 91.14           C  
ATOM   1874  O   HIS A 137     -36.080 152.888  61.914  1.00 91.14           O  
ATOM   1875  N   CYS A 138     -37.906 151.631  61.607  1.00112.41           N  
ATOM   1876  HN  CYS A 138     -38.719 151.084  62.037  1.00112.41           H  
ATOM   1877  CA  CYS A 138     -37.801 151.777  60.184  1.00112.41           C  
ATOM   1878  HA  CYS A 138     -36.743 151.791  59.921  1.00112.41           H  
ATOM   1879  CB  CYS A 138     -38.466 150.619  59.426  1.00112.41           C  
ATOM   1880  HB1 CYS A 138     -38.325 149.696  59.988  1.00112.41           H  
ATOM   1881  HB2 CYS A 138     -39.532 150.823  59.323  1.00112.41           H  
ATOM   1882  SG  CYS A 138     -37.736 150.432  57.783  1.00112.41           S  
ATOM   1883  HG  CYS A 138     -37.909 151.563  57.085  1.00112.41           H  
ATOM   1884  C   CYS A 138     -38.409 153.065  59.735  1.00112.41           C  
ATOM   1885  O   CYS A 138     -39.406 153.527  60.291  1.00112.41           O  
ATOM   1886  N   ARG A 139     -37.793 153.673  58.698  1.00153.73           N  
ATOM   1887  HN  ARG A 139     -36.951 153.189  58.250  1.00153.73           H  
ATOM   1888  CA  ARG A 139     -38.216 154.939  58.169  1.00153.73           C  
ATOM   1889  HA  ARG A 139     -39.289 155.071  58.307  1.00153.73           H  
ATOM   1890  CB  ARG A 139     -37.445 156.136  58.755  1.00153.73           C  
ATOM   1891  HB1 ARG A 139     -36.391 156.012  58.508  1.00153.73           H  
ATOM   1892  HB2 ARG A 139     -37.824 157.044  58.286  1.00153.73           H  
ATOM   1893  CG  ARG A 139     -37.561 156.301  60.269  1.00153.73           C  
ATOM   1894  HG1 ARG A 139     -37.778 155.325  60.703  1.00153.73           H  
ATOM   1895  HG2 ARG A 139     -36.605 156.663  60.647  1.00153.73           H  
ATOM   1896  CD  ARG A 139     -38.651 157.275  60.714  1.00153.73           C  
ATOM   1897  HD1 ARG A 139     -38.455 158.268  60.310  1.00153.73           H  
ATOM   1898  HD2 ARG A 139     -39.626 156.929  60.372  1.00153.73           H  
ATOM   1899  NE  ARG A 139     -38.611 157.309  62.201  1.00153.73           N  
ATOM   1900  HE  ARG A 139     -38.099 158.099  62.709  1.00153.73           H  
ATOM   1901  CZ  ARG A 139     -39.232 156.324  62.910  1.00153.73           C  
ATOM   1902  NH1 ARG A 139     -39.853 155.304  62.252  1.00153.73           N  
ATOM   1903 1HH1 ARG A 139     -39.852 155.278  61.182  1.00153.73           H  
ATOM   1904 2HH1 ARG A 139     -40.341 154.529  62.805  1.00153.73           H  
ATOM   1905  NH2 ARG A 139     -39.234 156.352  64.274  1.00153.73           N  
ATOM   1906 1HH2 ARG A 139     -38.746 157.150  64.793  1.00153.73           H  
ATOM   1907 2HH2 ARG A 139     -39.723 155.576  64.824  1.00153.73           H  
ATOM   1908  C   ARG A 139     -37.868 154.959  56.716  1.00153.73           C  
ATOM   1909  O   ARG A 139     -37.263 154.025  56.192  1.00153.73           O  
ATOM   1910  N   GLY A 140     -38.233 156.055  56.024  1.00 19.86           N  
ATOM   1911  HN  GLY A 140     -38.761 156.843  56.520  1.00 19.86           H  
ATOM   1912  CA  GLY A 140     -37.922 156.177  54.631  1.00 19.86           C  
ATOM   1913  HA1 GLY A 140     -37.639 157.205  54.403  1.00 19.86           H  
ATOM   1914  HA2 GLY A 140     -37.101 155.508  54.374  1.00 19.86           H  
ATOM   1915  C   GLY A 140     -39.142 155.803  53.859  1.00 19.86           C  
ATOM   1916  O   GLY A 140     -40.151 155.387  54.426  1.00 19.86           O  
ATOM   1917  N   GLN A 141     -39.086 155.958  52.524  1.00117.13           N  
ATOM   1918  HN  GLN A 141     -38.194 156.311  52.049  1.00117.13           H  
ATOM   1919  CA  GLN A 141     -40.248 155.639  51.756  1.00117.13           C  
ATOM   1920  HA  GLN A 141     -41.121 155.980  52.312  1.00117.13           H  
ATOM   1921  CB  GLN A 141     -40.300 156.278  50.354  1.00117.13           C  
ATOM   1922  HB1 GLN A 141     -41.255 156.016  49.898  1.00117.13           H  
ATOM   1923  HB2 GLN A 141     -40.238 157.360  50.473  1.00117.13           H  
ATOM   1924  CG  GLN A 141     -39.184 155.840  49.405  1.00117.13           C  
ATOM   1925  HG1 GLN A 141     -38.802 154.865  49.707  1.00117.13           H  
ATOM   1926  HG2 GLN A 141     -39.566 155.781  48.386  1.00117.13           H  
ATOM   1927  CD  GLN A 141     -38.074 156.876  49.482  1.00117.13           C  
ATOM   1928  OE1 GLN A 141     -37.533 157.157  50.551  1.00117.13           O  
ATOM   1929  NE2 GLN A 141     -37.729 157.476  48.311  1.00117.13           N  
ATOM   1930 1HE2 GLN A 141     -38.232 157.209  47.405  1.00117.13           H  
ATOM   1931 2HE2 GLN A 141     -36.955 158.215  48.296  1.00117.13           H  
ATOM   1932  C   GLN A 141     -40.348 154.159  51.607  1.00117.13           C  
ATOM   1933  O   GLN A 141     -39.347 153.441  51.614  1.00117.13           O  
ATOM   1934  N   THR A 142     -41.598 153.672  51.494  1.00 53.62           N  
ATOM   1935  HN  THR A 142     -42.426 154.348  51.540  1.00 53.62           H  
ATOM   1936  CA  THR A 142     -41.850 152.277  51.315  1.00 53.62           C  
ATOM   1937  HA  THR A 142     -41.053 151.701  51.784  1.00 53.62           H  
ATOM   1938  CB  THR A 142     -43.177 151.833  51.862  1.00 53.62           C  
ATOM   1939  HB  THR A 142     -43.307 150.769  51.664  1.00 53.62           H  
ATOM   1940  OG1 THR A 142     -44.231 152.554  51.241  1.00 53.62           O  
ATOM   1941  HG1 THR A 142     -44.110 153.580  51.426  1.00 53.62           H  
ATOM   1942  CG2 THR A 142     -43.188 152.067  53.383  1.00 53.62           C  
ATOM   1943 1HG2 THR A 142     -44.146 151.749  53.793  1.00 53.62           H  
ATOM   1944 2HG2 THR A 142     -43.039 153.127  53.589  1.00 53.62           H  
ATOM   1945 3HG2 THR A 142     -42.386 151.491  53.846  1.00 53.62           H  
ATOM   1946  C   THR A 142     -41.838 152.036  49.843  1.00 53.62           C  
ATOM   1947  O   THR A 142     -42.264 152.880  49.059  1.00 53.62           O  
ATOM   1948  N   PRO A 143     -41.366 150.894  49.444  1.00 76.97           N  
ATOM   1949  CD  PRO A 143     -40.449 150.121  50.264  1.00 76.97           C  
ATOM   1950  HD1 PRO A 143     -39.789 150.782  50.826  1.00 76.97           H  
ATOM   1951  HD2 PRO A 143     -41.000 149.483  50.955  1.00 76.97           H  
ATOM   1952  CA  PRO A 143     -41.200 150.621  48.043  1.00 76.97           C  
ATOM   1953  HA  PRO A 143     -40.507 151.371  47.662  1.00 76.97           H  
ATOM   1954  CB  PRO A 143     -40.470 149.282  47.973  1.00 76.97           C  
ATOM   1955  HB1 PRO A 143     -41.177 148.452  47.952  1.00 76.97           H  
ATOM   1956  HB2 PRO A 143     -39.826 149.234  47.095  1.00 76.97           H  
ATOM   1957  CG  PRO A 143     -39.638 149.266  49.271  1.00 76.97           C  
ATOM   1958  HG1 PRO A 143     -39.525 148.248  49.643  1.00 76.97           H  
ATOM   1959  HG2 PRO A 143     -38.654 149.703  49.102  1.00 76.97           H  
ATOM   1960  C   PRO A 143     -42.439 150.719  47.200  1.00 76.97           C  
ATOM   1961  O   PRO A 143     -42.318 151.154  46.056  1.00 76.97           O  
ATOM   1962  N   GLY A 144     -43.629 150.345  47.714  1.00 37.49           N  
ATOM   1963  HN  GLY A 144     -43.686 149.932  48.699  1.00 37.49           H  
ATOM   1964  CA  GLY A 144     -44.822 150.508  46.922  1.00 37.49           C  
ATOM   1965  HA1 GLY A 144     -45.692 150.310  47.548  1.00 37.49           H  
ATOM   1966  HA2 GLY A 144     -44.865 151.533  46.552  1.00 37.49           H  
ATOM   1967  C   GLY A 144     -44.837 149.568  45.755  1.00 37.49           C  
ATOM   1968  O   GLY A 144     -44.713 149.980  44.605  1.00 37.49           O  
ATOM   1969  N   CYS A 145     -44.972 148.260  46.022  1.00 72.34           N  
ATOM   1970  HN  CYS A 145     -45.035 147.929  47.037  1.00 72.34           H  
ATOM   1971  CA  CYS A 145     -45.032 147.304  44.957  1.00 72.34           C  
ATOM   1972  HA  CYS A 145     -44.140 147.392  44.337  1.00 72.34           H  
ATOM   1973  CB  CYS A 145     -45.153 145.867  45.482  1.00 72.34           C  
ATOM   1974  HB1 CYS A 145     -44.288 145.654  46.110  1.00 72.34           H  
ATOM   1975  HB2 CYS A 145     -46.063 145.791  46.077  1.00 72.34           H  
ATOM   1976  SG  CYS A 145     -45.224 144.630  44.162  1.00 72.34           S  
ATOM   1977  HG  CYS A 145     -46.289 144.867  43.383  1.00 72.34           H  
ATOM   1978  C   CYS A 145     -46.261 147.623  44.128  1.00 72.34           C  
ATOM   1979 2OCT CYS A 145     -46.082 147.943  42.923  1.00 72.34           O  
ATOM   1980 1OCT CYS A 145     -47.389 147.556  44.686  1.00 72.34           O  
ATOM   1981  HCT CYS A 145     -47.547 146.580  45.040  1.00 72.34           H  
TER    1982      CYS A 145 
HETATM 1983  O1  UNK     0     -42.591 136.798  56.145  1.00  0.00           O  
HETATM 1984  O2  UNK     0     -41.232 136.636  53.915  1.00  0.00           O  
HETATM 1985  O3  UNK     0     -39.181 135.808  54.221  1.00  0.00           O  
HETATM 1986  O4  UNK     0     -44.496 135.636  55.764  1.00  0.00           O  
HETATM 1987  C5  UNK     0     -41.872 135.657  56.546  1.00  0.00           C  
HETATM 1988  C6  UNK     0     -40.757 135.238  55.819  1.00  0.00           C  
HETATM 1989  C7  UNK     0     -42.247 135.016  57.722  1.00  0.00           C  
HETATM 1990  C8  UNK     0     -40.031 134.143  56.285  1.00  0.00           C  
HETATM 1991  C9  UNK     0     -41.513 133.929  58.175  1.00  0.00           C  
HETATM 1992  C10 UNK     0     -40.411 133.489  57.452  1.00  0.00           C  
HETATM 1993  C11 UNK     0     -40.309 135.916  54.592  1.00  0.00           C  
HETATM 1994  C12 UNK     0     -43.859 136.683  55.778  1.00  0.00           C  
HETATM 1995  C13 UNK     0     -44.484 138.006  55.334  1.00  0.00           C  
HETATM 1996  H14 UNK     0     -40.855 137.082  53.170  1.00  0.00           H  
HETATM 1997  H15 UNK     0     -43.104 135.361  58.279  1.00  0.00           H  
HETATM 1998  H16 UNK     0     -39.164 133.789  55.744  1.00  0.00           H  
HETATM 1999  H17 UNK     0     -41.799 133.429  59.090  1.00  0.00           H  
HETATM 2000  H18 UNK     0     -39.845 132.638  57.802  1.00  0.00           H  
HETATM 2001  H19 UNK     0     -45.202 137.832  54.534  1.00  0.00           H  
HETATM 2002  H20 UNK     0     -43.709 138.682  54.972  1.00  0.00           H  
HETATM 2003  H21 UNK     0     -45.004 138.474  56.169  1.00  0.00           H  
TER    2004      UNK     0 
CONECT  450  668
CONECT  657 1499
CONECT  668  450
CONECT  740 1976
CONECT  751 1393
CONECT  892 1293
CONECT 1195 1372
CONECT 1293  892
CONECT 1372 1195
CONECT 1393  751
CONECT 1499  657
CONECT 1976  740
CONECT 1983 1987 1994
CONECT 1984 1993 1996
CONECT 1985 1993
CONECT 1986 1994
CONECT 1987 1983 1988 1989
CONECT 1988 1987 1990 1993
CONECT 1989 1987 1991 1997
CONECT 1990 1988 1992 1998
CONECT 1991 1989 1992 1999
CONECT 1992 1990 1991 2000
CONECT 1993 1984 1985 1988
CONECT 1994 1983 1986 1995
CONECT 1995 1994 2001 2002 2003
CONECT 1996 1984
CONECT 1997 1989
CONECT 1998 1990
CONECT 1999 1991
CONECT 2000 1992
CONECT 2001 1995
CONECT 2002 1995
CONECT 2003 1995
END
