# Supplementary material for: Proteome-wide prediction of targets for aspirin: new insight into the molecular mechanism of aspirin
Source: PeerJ. 2016 Mar 10;4:e1791. doi: 10.7717/peerj.1791 (PMC4793309; doi:10.7717/peerj.1791)
Supplement: File S1 — The raw data contains all strucures of the identified 79 proteins. The Protocols show how to prepare protein strucure and run CDOCKER. [file peerj-04-1791-s004.zip › 79_protein_strucures/NP_000954_PTGS2.pdb]

REMARK   Accelrys Discovery Studio PDB file
REMARK   Created:  Thu Jan 21 09:41:19 �й���׼ʱ�� 2016
SSBOND   1 CYS A   22    CYS A  145                                     
SSBOND   2 CYS A   26    CYS A   42                                     
SSBOND   3 CYS A  555    CYS A  561                                     
SSBOND   4 CYS A   21    CYS A   32                                     
SSBOND   5 CYS A   44    CYS A   54                                     
ATOM      1  N   ALA A  18      55.524  59.932  43.290  1.00 28.93           N1+
ATOM      2  HT1 ALA A  18      56.124  59.701  42.435  1.00 28.93           H  
ATOM      3  HT2 ALA A  18      55.104  59.030  43.684  1.00 28.93           H  
ATOM      4  HT3 ALA A  18      56.133  60.398  44.037  1.00 28.93           H  
ATOM      5  CA  ALA A  18      54.433  60.855  42.895  1.00 28.93           C  
ATOM      6  HA  ALA A  18      54.867  61.769  42.490  1.00 28.93           H  
ATOM      7  CB  ALA A  18      53.547  60.199  41.824  1.00 28.93           C  
ATOM      8  HB1 ALA A  18      52.749  60.886  41.541  1.00 28.93           H  
ATOM      9  HB2 ALA A  18      53.112  59.282  42.223  1.00 28.93           H  
ATOM     10  HB3 ALA A  18      54.150  59.963  40.947  1.00 28.93           H  
ATOM     11  C   ALA A  18      53.577  61.197  44.068  1.00 28.93           C  
ATOM     12  O   ALA A  18      53.062  62.310  44.158  1.00 28.93           O  
ATOM     13  N   ASN A  19      53.418  60.240  45.005  1.00 79.00           N  
ATOM     14  HN  ASN A  19      53.927  59.306  44.889  1.00 79.00           H  
ATOM     15  CA  ASN A  19      52.583  60.443  46.153  1.00 79.00           C  
ATOM     16  HA  ASN A  19      51.604  60.798  45.833  1.00 79.00           H  
ATOM     17  CB  ASN A  19      52.417  59.162  46.990  1.00 79.00           C  
ATOM     18  HB1 ASN A  19      52.293  58.307  46.325  1.00 79.00           H  
ATOM     19  HB2 ASN A  19      53.302  59.016  47.610  1.00 79.00           H  
ATOM     20  CG  ASN A  19      51.190  59.293  47.881  1.00 79.00           C  
ATOM     21  OD1 ASN A  19      50.453  58.324  48.060  1.00 79.00           O  
ATOM     22  ND2 ASN A  19      50.956  60.505  48.451  1.00 79.00           N  
ATOM     23 1HD2 ASN A  19      51.623  61.321  48.266  1.00 79.00           H  
ATOM     24 2HD2 ASN A  19      50.105  60.643  49.085  1.00 79.00           H  
ATOM     25  C   ASN A  19      53.235  61.481  47.013  1.00 79.00           C  
ATOM     26  O   ASN A  19      54.369  61.327  47.462  1.00 79.00           O  
ATOM     27  N   PRO A  20      52.511  62.538  47.253  1.00169.30           N  
ATOM     28  CD  PRO A  20      51.426  62.930  46.368  1.00169.30           C  
ATOM     29  HD1 PRO A  20      50.490  62.472  46.687  1.00169.30           H  
ATOM     30  HD2 PRO A  20      51.645  62.634  45.342  1.00169.30           H  
ATOM     31  CA  PRO A  20      53.006  63.645  48.031  1.00169.30           C  
ATOM     32  HA  PRO A  20      53.966  63.959  47.622  1.00169.30           H  
ATOM     33  CB  PRO A  20      51.996  64.775  47.836  1.00169.30           C  
ATOM     34  HB1 PRO A  20      51.253  64.773  48.634  1.00169.30           H  
ATOM     35  HB2 PRO A  20      52.498  65.742  47.809  1.00169.30           H  
ATOM     36  CG  PRO A  20      51.342  64.460  46.480  1.00169.30           C  
ATOM     37  HG1 PRO A  20      50.304  64.792  46.465  1.00169.30           H  
ATOM     38  HG2 PRO A  20      51.889  64.938  45.667  1.00169.30           H  
ATOM     39  C   PRO A  20      53.192  63.278  49.470  1.00169.30           C  
ATOM     40  O   PRO A  20      53.920  63.976  50.174  1.00169.30           O  
ATOM     41  N   CYS A  21      52.475  62.241  49.937  1.00 87.60           N  
ATOM     42  HN  CYS A  21      51.810  61.753  49.255  1.00 87.60           H  
ATOM     43  CA  CYS A  21      52.533  61.738  51.281  1.00 87.60           C  
ATOM     44  HA  CYS A  21      52.620  62.590  51.956  1.00 87.60           H  
ATOM     45  CB  CYS A  21      51.297  60.920  51.704  1.00 87.60           C  
ATOM     46  HB1 CYS A  21      51.127  60.138  50.964  1.00 87.60           H  
ATOM     47  HB2 CYS A  21      51.495  60.465  52.675  1.00 87.60           H  
ATOM     48  SG  CYS A  21      49.791  61.937  51.834  1.00 87.60           S  
ATOM     49  C   CYS A  21      53.755  60.887  51.450  1.00 87.60           C  
ATOM     50  O   CYS A  21      54.033  60.394  52.541  1.00 87.60           O  
ATOM     51  N   CYS A  22      54.481  60.645  50.347  1.00105.45           N  
ATOM     52  HN  CYS A  22      54.201  61.155  49.449  1.00105.45           H  
ATOM     53  CA  CYS A  22      55.604  59.754  50.282  1.00105.45           C  
ATOM     54  HA  CYS A  22      55.266  58.734  50.462  1.00105.45           H  
ATOM     55  CB  CYS A  22      56.255  59.835  48.898  1.00105.45           C  
ATOM     56  HB1 CYS A  22      55.490  59.656  48.143  1.00105.45           H  
ATOM     57  HB2 CYS A  22      56.669  60.835  48.767  1.00105.45           H  
ATOM     58  SG  CYS A  22      57.577  58.631  48.673  1.00105.45           S  
ATOM     59  C   CYS A  22      56.657  60.117  51.296  1.00105.45           C  
ATOM     60  O   CYS A  22      57.264  59.235  51.902  1.00105.45           O  
ATOM     61  N   SER A  23      56.917  61.422  51.491  1.00 67.49           N  
ATOM     62  HN  SER A  23      56.325  62.136  50.957  1.00 67.49           H  
ATOM     63  CA  SER A  23      57.942  61.919  52.373  1.00 67.49           C  
ATOM     64  HA  SER A  23      58.848  61.339  52.201  1.00 67.49           H  
ATOM     65  CB  SER A  23      58.269  63.403  52.127  1.00 67.49           C  
ATOM     66  HB1 SER A  23      59.127  63.688  52.735  1.00 67.49           H  
ATOM     67  HB2 SER A  23      58.505  63.550  51.073  1.00 67.49           H  
ATOM     68  OG  SER A  23      57.157  64.214  52.476  1.00 67.49           O  
ATOM     69  HG  SER A  23      56.328  63.943  51.891  1.00 67.49           H  
ATOM     70  C   SER A  23      57.571  61.789  53.829  1.00 67.49           C  
ATOM     71  O   SER A  23      58.378  62.114  54.699  1.00 67.49           O  
ATOM     72  N   HIS A  24      56.353  61.312  54.145  1.00 77.73           N  
ATOM     73  HN  HIS A  24      55.701  61.008  53.353  1.00 77.73           H  
ATOM     74  CA  HIS A  24      55.888  61.193  55.510  1.00 77.73           C  
ATOM     75  HA  HIS A  24      54.864  60.820  55.482  1.00 77.73           H  
ATOM     76  CB  HIS A  24      56.724  60.208  56.341  1.00 77.73           C  
ATOM     77  HB1 HIS A  24      57.753  60.566  56.377  1.00 77.73           H  
ATOM     78  HB2 HIS A  24      56.317  60.169  57.351  1.00 77.73           H  
ATOM     79  CG  HIS A  24      56.716  58.823  55.765  1.00 77.73           C  
ATOM     80  CD2 HIS A  24      55.812  57.816  55.913  1.00 77.73           C  
ATOM     81  HD2 HIS A  24      54.907  57.878  56.518  1.00 77.73           H  
ATOM     82  ND1 HIS A  24      57.693  58.330  54.929  1.00 77.73           N  
ATOM     83  HD1 HIS A  24      58.566  58.849  54.592  1.00 77.73           H  
ATOM     84  CE1 HIS A  24      57.336  57.059  54.615  1.00 77.73           C  
ATOM     85  HE1 HIS A  24      57.919  56.407  53.964  1.00 77.73           H  
ATOM     86  NE2 HIS A  24      56.201  56.703  55.189  1.00 77.73           N  
ATOM     87  C   HIS A  24      55.874  62.525  56.223  1.00 77.73           C  
ATOM     88  O   HIS A  24      56.380  62.640  57.340  1.00 77.73           O  
ATOM     89  N   PRO A  25      55.296  63.533  55.611  1.00173.56           N  
ATOM     90  CD  PRO A  25      54.327  63.330  54.543  1.00173.56           C  
ATOM     91  HD1 PRO A  25      53.647  62.516  54.795  1.00173.56           H  
ATOM     92  HD2 PRO A  25      54.835  63.102  53.606  1.00173.56           H  
ATOM     93  CA  PRO A  25      55.241  64.879  56.131  1.00173.56           C  
ATOM     94  HA  PRO A  25      56.262  65.255  56.193  1.00173.56           H  
ATOM     95  CB  PRO A  25      54.510  65.687  55.060  1.00173.56           C  
ATOM     96  HB1 PRO A  25      53.952  66.511  55.505  1.00173.56           H  
ATOM     97  HB2 PRO A  25      55.209  66.078  54.320  1.00173.56           H  
ATOM     98  CG  PRO A  25      53.561  64.654  54.430  1.00173.56           C  
ATOM     99  HG1 PRO A  25      52.621  64.606  54.980  1.00173.56           H  
ATOM    100  HG2 PRO A  25      53.361  64.898  53.387  1.00173.56           H  
ATOM    101  C   PRO A  25      54.590  65.087  57.474  1.00173.56           C  
ATOM    102  O   PRO A  25      55.076  65.929  58.227  1.00173.56           O  
ATOM    103  N   CYS A  26      53.497  64.372  57.801  1.00 61.19           N  
ATOM    104  HN  CYS A  26      53.167  63.584  57.157  1.00 61.19           H  
ATOM    105  CA  CYS A  26      52.770  64.659  59.008  1.00 61.19           C  
ATOM    106  HA  CYS A  26      52.674  65.740  59.109  1.00 61.19           H  
ATOM    107  CB  CYS A  26      51.361  64.037  59.005  1.00 61.19           C  
ATOM    108  HB1 CYS A  26      51.453  62.957  59.122  1.00 61.19           H  
ATOM    109  HB2 CYS A  26      50.794  64.447  59.841  1.00 61.19           H  
ATOM    110  SG  CYS A  26      50.464  64.386  57.459  1.00 61.19           S  
ATOM    111  C   CYS A  26      53.510  64.133  60.193  1.00 61.19           C  
ATOM    112  O   CYS A  26      54.051  63.029  60.169  1.00 61.19           O  
ATOM    113  N   GLN A  27      53.559  64.930  61.277  1.00150.71           N  
ATOM    114  HN  GLN A  27      53.149  65.918  61.248  1.00150.71           H  
ATOM    115  CA  GLN A  27      54.170  64.429  62.467  1.00150.71           C  
ATOM    116  HA  GLN A  27      54.422  63.395  62.230  1.00150.71           H  
ATOM    117  CB  GLN A  27      55.505  65.060  62.900  1.00150.71           C  
ATOM    118  HB1 GLN A  27      55.667  64.813  63.949  1.00150.71           H  
ATOM    119  HB2 GLN A  27      56.296  64.616  62.296  1.00150.71           H  
ATOM    120  CG  GLN A  27      55.600  66.567  62.757  1.00150.71           C  
ATOM    121  HG1 GLN A  27      54.620  67.014  62.593  1.00150.71           H  
ATOM    122  HG2 GLN A  27      56.065  67.022  63.632  1.00150.71           H  
ATOM    123  CD  GLN A  27      56.483  66.698  61.527  1.00150.71           C  
ATOM    124  OE1 GLN A  27      57.647  66.302  61.573  1.00150.71           O  
ATOM    125  NE2 GLN A  27      55.927  67.212  60.401  1.00150.71           N  
ATOM    126 1HE2 GLN A  27      54.899  67.509  60.400  1.00150.71           H  
ATOM    127 2HE2 GLN A  27      56.516  67.320  59.515  1.00150.71           H  
ATOM    128  C   GLN A  27      53.187  64.326  63.590  1.00150.71           C  
ATOM    129  O   GLN A  27      52.046  64.772  63.491  1.00150.71           O  
ATOM    130  N   ASN A  28      53.622  63.650  64.673  1.00160.69           N  
ATOM    131  HN  ASN A  28      54.634  63.304  64.649  1.00160.69           H  
ATOM    132  CA  ASN A  28      52.864  63.347  65.858  1.00160.69           C  
ATOM    133  HA  ASN A  28      53.454  62.568  66.341  1.00160.69           H  
ATOM    134  CB  ASN A  28      52.783  64.452  66.934  1.00160.69           C  
ATOM    135  HB1 ASN A  28      52.019  64.179  67.661  1.00160.69           H  
ATOM    136  HB2 ASN A  28      53.749  64.528  67.433  1.00160.69           H  
ATOM    137  CG  ASN A  28      52.433  65.798  66.342  1.00160.69           C  
ATOM    138  OD1 ASN A  28      51.293  66.113  66.004  1.00160.69           O  
ATOM    139  ND2 ASN A  28      53.491  66.648  66.253  1.00160.69           N  
ATOM    140 1HD2 ASN A  28      54.458  66.335  66.588  1.00160.69           H  
ATOM    141 2HD2 ASN A  28      53.356  67.629  65.848  1.00160.69           H  
ATOM    142  C   ASN A  28      51.553  62.670  65.589  1.00160.69           C  
ATOM    143  O   ASN A  28      50.542  62.957  66.228  1.00160.69           O  
ATOM    144  N   ARG A  29      51.589  61.659  64.698  1.00177.14           N  
ATOM    145  HN  ARG A  29      52.520  61.463  64.208  1.00177.14           H  
ATOM    146  CA  ARG A  29      50.469  60.824  64.357  1.00177.14           C  
ATOM    147  HA  ARG A  29      50.853  59.993  63.766  1.00177.14           H  
ATOM    148  CB  ARG A  29      49.757  60.223  65.584  1.00177.14           C  
ATOM    149  HB1 ARG A  29      49.565  61.022  66.300  1.00177.14           H  
ATOM    150  HB2 ARG A  29      48.811  59.791  65.259  1.00177.14           H  
ATOM    151  CG  ARG A  29      50.578  59.133  66.279  1.00177.14           C  
ATOM    152  HG1 ARG A  29      51.635  59.360  66.140  1.00177.14           H  
ATOM    153  HG2 ARG A  29      50.339  59.150  67.342  1.00177.14           H  
ATOM    154  CD  ARG A  29      50.314  57.717  65.747  1.00177.14           C  
ATOM    155  HD1 ARG A  29      50.262  57.736  64.658  1.00177.14           H  
ATOM    156  HD2 ARG A  29      51.116  57.049  66.062  1.00177.14           H  
ATOM    157  NE  ARG A  29      49.014  57.244  66.307  1.00177.14           N1+
ATOM    158  HE  ARG A  29      48.520  57.827  67.056  1.00177.14           H  
ATOM    159  CZ  ARG A  29      48.445  56.077  65.878  1.00177.14           C  
ATOM    160  NH1 ARG A  29      49.022  55.345  64.881  1.00177.14           N  
ATOM    161 1HH1 ARG A  29      49.930  55.683  64.426  1.00177.14           H  
ATOM    162 2HH1 ARG A  29      48.567  54.433  64.554  1.00177.14           H  
ATOM    163  NH2 ARG A  29      47.290  55.634  66.455  1.00177.14           N  
ATOM    164 1HH2 ARG A  29      46.833  56.199  67.240  1.00177.14           H  
ATOM    165 2HH2 ARG A  29      46.842  54.721  66.122  1.00177.14           H  
ATOM    166  C   ARG A  29      49.453  61.530  63.522  1.00177.14           C  
ATOM    167  O   ARG A  29      48.306  61.089  63.441  1.00177.14           O  
ATOM    168  N   GLY A  30      49.844  62.616  62.834  1.00 25.13           N  
ATOM    169  HN  GLY A  30      50.838  63.000  62.933  1.00 25.13           H  
ATOM    170  CA  GLY A  30      48.894  63.246  61.964  1.00 25.13           C  
ATOM    171  HA1 GLY A  30      47.932  63.352  62.466  1.00 25.13           H  
ATOM    172  HA2 GLY A  30      49.254  64.228  61.656  1.00 25.13           H  
ATOM    173  C   GLY A  30      48.766  62.341  60.777  1.00 25.13           C  
ATOM    174  O   GLY A  30      49.690  61.589  60.468  1.00 25.13           O  
ATOM    175  N   VAL A  31      47.617  62.389  60.068  1.00 92.79           N  
ATOM    176  HN  VAL A  31      46.841  63.072  60.344  1.00 92.79           H  
ATOM    177  CA  VAL A  31      47.447  61.515  58.941  1.00 92.79           C  
ATOM    178  HA  VAL A  31      48.270  60.800  58.926  1.00 92.79           H  
ATOM    179  CB  VAL A  31      46.151  60.756  58.952  1.00 92.79           C  
ATOM    180  HB  VAL A  31      46.072  60.221  59.898  1.00 92.79           H  
ATOM    181  CG1 VAL A  31      44.986  61.753  58.857  1.00 92.79           C  
ATOM    182 1HG1 VAL A  31      44.041  61.210  58.864  1.00 92.79           H  
ATOM    183 2HG1 VAL A  31      45.070  62.323  57.932  1.00 92.79           H  
ATOM    184 3HG1 VAL A  31      45.020  62.434  59.707  1.00 92.79           H  
ATOM    185  CG2 VAL A  31      46.182  59.727  57.810  1.00 92.79           C  
ATOM    186 1HG2 VAL A  31      45.248  59.165  57.801  1.00 92.79           H  
ATOM    187 2HG2 VAL A  31      47.016  59.042  57.960  1.00 92.79           H  
ATOM    188 3HG2 VAL A  31      46.303  60.244  56.858  1.00 92.79           H  
ATOM    189  C   VAL A  31      47.498  62.332  57.683  1.00 92.79           C  
ATOM    190  O   VAL A  31      46.806  63.341  57.553  1.00 92.79           O  
ATOM    191  N   CYS A  32      48.339  61.897  56.717  1.00 50.15           N  
ATOM    192  HN  CYS A  32      48.887  60.993  56.881  1.00 50.15           H  
ATOM    193  CA  CYS A  32      48.525  62.604  55.478  1.00 50.15           C  
ATOM    194  HA  CYS A  32      48.371  63.669  55.649  1.00 50.15           H  
ATOM    195  CB  CYS A  32      49.928  62.388  54.864  1.00 50.15           C  
ATOM    196  HB1 CYS A  32      50.674  62.722  55.585  1.00 50.15           H  
ATOM    197  HB2 CYS A  32      50.059  61.323  54.672  1.00 50.15           H  
ATOM    198  SG  CYS A  32      50.194  63.289  53.304  1.00 50.15           S  
ATOM    199  C   CYS A  32      47.525  62.119  54.469  1.00 50.15           C  
ATOM    200  O   CYS A  32      47.291  60.918  54.342  1.00 50.15           O  
ATOM    201  N   MET A  33      46.913  63.063  53.717  1.00 50.41           N  
ATOM    202  HN  MET A  33      47.153  64.093  53.880  1.00 50.41           H  
ATOM    203  CA  MET A  33      45.949  62.723  52.704  1.00 50.41           C  
ATOM    204  HA  MET A  33      46.010  61.656  52.489  1.00 50.41           H  
ATOM    205  CB  MET A  33      44.506  63.083  53.103  1.00 50.41           C  
ATOM    206  HB1 MET A  33      44.263  62.553  54.024  1.00 50.41           H  
ATOM    207  HB2 MET A  33      44.457  64.158  53.278  1.00 50.41           H  
ATOM    208  CG  MET A  33      43.460  62.720  52.048  1.00 50.41           C  
ATOM    209  HG1 MET A  33      43.693  63.267  51.135  1.00 50.41           H  
ATOM    210  HG2 MET A  33      43.526  61.649  51.857  1.00 50.41           H  
ATOM    211  SD  MET A  33      41.748  63.109  52.524  1.00 50.41           S  
ATOM    212  CE  MET A  33      41.965  64.911  52.469  1.00 50.41           C  
ATOM    213  HE1 MET A  33      41.026  65.399  52.731  1.00 50.41           H  
ATOM    214  HE2 MET A  33      42.262  65.211  51.464  1.00 50.41           H  
ATOM    215  HE3 MET A  33      42.738  65.206  53.179  1.00 50.41           H  
ATOM    216  C   MET A  33      46.286  63.503  51.465  1.00 50.41           C  
ATOM    217  O   MET A  33      46.523  64.708  51.530  1.00 50.41           O  
ATOM    218  N   SER A  34      46.276  62.834  50.290  1.00122.23           N  
ATOM    219  HN  SER A  34      45.973  61.808  50.274  1.00122.23           H  
ATOM    220  CA  SER A  34      46.664  63.473  49.060  1.00122.23           C  
ATOM    221  HA  SER A  34      47.532  64.105  49.247  1.00122.23           H  
ATOM    222  CB  SER A  34      47.015  62.452  47.966  1.00122.23           C  
ATOM    223  HB1 SER A  34      47.844  61.831  48.307  1.00122.23           H  
ATOM    224  HB2 SER A  34      46.146  61.824  47.769  1.00122.23           H  
ATOM    225  OG  SER A  34      47.390  63.117  46.772  1.00122.23           O  
ATOM    226  HG  SER A  34      46.594  63.715  46.439  1.00122.23           H  
ATOM    227  C   SER A  34      45.534  64.329  48.551  1.00122.23           C  
ATOM    228  O   SER A  34      44.560  63.847  47.981  1.00122.23           O  
ATOM    229  N   VAL A  35      45.713  65.651  48.719  1.00118.62           N  
ATOM    230  HN  VAL A  35      46.662  65.910  49.139  1.00118.62           H  
ATOM    231  CA  VAL A  35      44.868  66.785  48.440  1.00118.62           C  
ATOM    232  HA  VAL A  35      43.860  66.560  48.790  1.00118.62           H  
ATOM    233  CB  VAL A  35      45.383  67.992  49.198  1.00118.62           C  
ATOM    234  HB  VAL A  35      46.394  68.200  48.847  1.00118.62           H  
ATOM    235  CG1 VAL A  35      44.529  69.250  48.951  1.00118.62           C  
ATOM    236 1HG1 VAL A  35      44.940  70.086  49.517  1.00118.62           H  
ATOM    237 2HG1 VAL A  35      43.504  69.063  49.273  1.00118.62           H  
ATOM    238 3HG1 VAL A  35      44.537  69.492  47.888  1.00118.62           H  
ATOM    239  CG2 VAL A  35      45.472  67.596  50.681  1.00118.62           C  
ATOM    240 1HG2 VAL A  35      45.840  68.442  51.262  1.00118.62           H  
ATOM    241 2HG2 VAL A  35      46.155  66.754  50.792  1.00118.62           H  
ATOM    242 3HG2 VAL A  35      44.484  67.311  51.041  1.00118.62           H  
ATOM    243  C   VAL A  35      44.809  67.067  46.960  1.00118.62           C  
ATOM    244  O   VAL A  35      44.218  68.053  46.534  1.00118.62           O  
ATOM    245  N   GLY A  36      45.542  66.311  46.131  1.00 69.99           N  
ATOM    246  HN  GLY A  36      46.129  65.509  46.528  1.00 69.99           H  
ATOM    247  CA  GLY A  36      45.550  66.563  44.718  1.00 69.99           C  
ATOM    248  HA1 GLY A  36      44.626  66.216  44.256  1.00 69.99           H  
ATOM    249  HA2 GLY A  36      45.683  67.625  44.513  1.00 69.99           H  
ATOM    250  C   GLY A  36      46.714  65.779  44.228  1.00 69.99           C  
ATOM    251  O   GLY A  36      47.288  64.995  44.978  1.00 69.99           O  
ATOM    252  N   PHE A  37      47.096  65.939  42.953  1.00 70.04           N  
ATOM    253  HN  PHE A  37      46.594  66.620  42.298  1.00 70.04           H  
ATOM    254  CA  PHE A  37      48.208  65.154  42.512  1.00 70.04           C  
ATOM    255  HA  PHE A  37      48.005  64.108  42.741  1.00 70.04           H  
ATOM    256  CB  PHE A  37      48.475  65.278  41.004  1.00 70.04           C  
ATOM    257  HB1 PHE A  37      48.520  66.329  40.718  1.00 70.04           H  
ATOM    258  HB2 PHE A  37      49.417  64.791  40.750  1.00 70.04           H  
ATOM    259  CG  PHE A  37      47.347  64.605  40.302  1.00 70.04           C  
ATOM    260  CD1 PHE A  37      46.190  65.291  40.012  1.00 70.04           C  
ATOM    261  HD1 PHE A  37      46.097  66.339  40.298  1.00 70.04           H  
ATOM    262  CD2 PHE A  37      47.447  63.282  39.938  1.00 70.04           C  
ATOM    263  HD2 PHE A  37      48.358  62.728  40.165  1.00 70.04           H  
ATOM    264  CE1 PHE A  37      45.150  64.666  39.365  1.00 70.04           C  
ATOM    265  HE1 PHE A  37      44.238  65.219  39.139  1.00 70.04           H  
ATOM    266  CE2 PHE A  37      46.410  62.652  39.291  1.00 70.04           C  
ATOM    267  HE2 PHE A  37      46.501  61.604  39.007  1.00 70.04           H  
ATOM    268  CZ  PHE A  37      45.259  63.345  39.003  1.00 70.04           C  
ATOM    269  HZ  PHE A  37      44.436  62.849  38.489  1.00 70.04           H  
ATOM    270  C   PHE A  37      49.460  65.566  43.238  1.00 70.04           C  
ATOM    271  O   PHE A  37      50.210  64.726  43.728  1.00 70.04           O  
ATOM    272  N   ASP A  38      49.738  66.881  43.249  1.00105.14           N  
ATOM    273  HN  ASP A  38      49.016  67.529  42.797  1.00105.14           H  
ATOM    274  CA  ASP A  38      50.910  67.507  43.808  1.00105.14           C  
ATOM    275  HA  ASP A  38      51.732  66.801  43.689  1.00105.14           H  
ATOM    276  CB  ASP A  38      51.297  68.774  43.032  1.00105.14           C  
ATOM    277  HB1 ASP A  38      50.436  69.436  42.937  1.00105.14           H  
ATOM    278  HB2 ASP A  38      52.104  69.298  43.545  1.00105.14           H  
ATOM    279  CG  ASP A  38      51.759  68.313  41.658  1.00105.14           C  
ATOM    280  OD1 ASP A  38      52.124  67.114  41.532  1.00105.14           O  
ATOM    281  OD2 ASP A  38      51.749  69.149  40.716  1.00105.14           O1-
ATOM    282  C   ASP A  38      50.861  67.875  45.264  1.00105.14           C  
ATOM    283  O   ASP A  38      51.910  68.178  45.832  1.00105.14           O  
ATOM    284  N   GLN A  39      49.675  67.966  45.898  1.00 97.24           N  
ATOM    285  HN  GLN A  39      48.767  67.643  45.433  1.00 97.24           H  
ATOM    286  CA  GLN A  39      49.682  68.517  47.229  1.00 97.24           C  
ATOM    287  HA  GLN A  39      50.702  68.811  47.478  1.00 97.24           H  
ATOM    288  CB  GLN A  39      48.765  69.745  47.382  1.00 97.24           C  
ATOM    289  HB1 GLN A  39      47.755  69.456  47.091  1.00 97.24           H  
ATOM    290  HB2 GLN A  39      48.770  70.047  48.429  1.00 97.24           H  
ATOM    291  CG  GLN A  39      49.184  70.949  46.533  1.00 97.24           C  
ATOM    292  HG1 GLN A  39      48.739  71.856  46.941  1.00 97.24           H  
ATOM    293  HG2 GLN A  39      50.270  71.041  46.541  1.00 97.24           H  
ATOM    294  CD  GLN A  39      48.700  70.742  45.102  1.00 97.24           C  
ATOM    295  OE1 GLN A  39      48.100  69.723  44.762  1.00 97.24           O  
ATOM    296  NE2 GLN A  39      48.964  71.753  44.231  1.00 97.24           N  
ATOM    297 1HE2 GLN A  39      49.483  72.627  44.567  1.00 97.24           H  
ATOM    298 2HE2 GLN A  39      48.653  71.675  43.210  1.00 97.24           H  
ATOM    299  C   GLN A  39      49.221  67.501  48.226  1.00 97.24           C  
ATOM    300  O   GLN A  39      48.857  66.381  47.874  1.00 97.24           O  
ATOM    301  N   TYR A  40      49.297  67.864  49.527  1.00 65.11           N  
ATOM    302  HN  TYR A  40      49.691  68.825  49.785  1.00 65.11           H  
ATOM    303  CA  TYR A  40      48.856  66.978  50.565  1.00 65.11           C  
ATOM    304  HA  TYR A  40      48.053  66.351  50.177  1.00 65.11           H  
ATOM    305  CB  TYR A  40      49.971  66.072  51.127  1.00 65.11           C  
ATOM    306  HB1 TYR A  40      49.534  65.324  51.788  1.00 65.11           H  
ATOM    307  HB2 TYR A  40      50.485  65.574  50.304  1.00 65.11           H  
ATOM    308  CG  TYR A  40      50.945  66.905  51.892  1.00 65.11           C  
ATOM    309  CD1 TYR A  40      50.750  67.149  53.232  1.00 65.11           C  
ATOM    310  HD1 TYR A  40      49.877  66.730  53.733  1.00 65.11           H  
ATOM    311  CE1 TYR A  40      51.641  67.914  53.947  1.00 65.11           C  
ATOM    312  HE1 TYR A  40      51.472  68.100  55.008  1.00 65.11           H  
ATOM    313  CD2 TYR A  40      52.054  67.438  51.275  1.00 65.11           C  
ATOM    314  HD2 TYR A  40      52.224  67.252  50.215  1.00 65.11           H  
ATOM    315  CE2 TYR A  40      52.950  68.204  51.985  1.00 65.11           C  
ATOM    316  HE2 TYR A  40      53.824  68.622  51.486  1.00 65.11           H  
ATOM    317  CZ  TYR A  40      52.744  68.443  53.323  1.00 65.11           C  
ATOM    318  OH  TYR A  40      53.661  69.228  54.053  1.00 65.11           O  
ATOM    319  HH  TYR A  40      53.168  70.067  54.448  1.00 65.11           H  
ATOM    320  C   TYR A  40      48.324  67.804  51.697  1.00 65.11           C  
ATOM    321  O   TYR A  40      48.499  69.022  51.731  1.00 65.11           O  
ATOM    322  N   LYS A  41      47.622  67.147  52.646  1.00116.82           N  
ATOM    323  HN  LYS A  41      47.432  66.101  52.523  1.00116.82           H  
ATOM    324  CA  LYS A  41      47.124  67.816  53.815  1.00116.82           C  
ATOM    325  HA  LYS A  41      47.721  68.708  54.003  1.00116.82           H  
ATOM    326  CB  LYS A  41      45.634  68.207  53.725  1.00116.82           C  
ATOM    327  HB1 LYS A  41      45.400  68.837  54.583  1.00116.82           H  
ATOM    328  HB2 LYS A  41      45.491  68.775  52.806  1.00116.82           H  
ATOM    329  CG  LYS A  41      44.644  67.036  53.715  1.00116.82           C  
ATOM    330  HG1 LYS A  41      43.693  67.401  53.327  1.00116.82           H  
ATOM    331  HG2 LYS A  41      45.037  66.267  53.050  1.00116.82           H  
ATOM    332  CD  LYS A  41      44.384  66.395  55.080  1.00116.82           C  
ATOM    333  HD1 LYS A  41      45.331  66.024  55.472  1.00116.82           H  
ATOM    334  HD2 LYS A  41      43.987  67.159  55.749  1.00116.82           H  
ATOM    335  CE  LYS A  41      43.392  65.232  55.032  1.00116.82           C  
ATOM    336  HE1 LYS A  41      42.436  65.590  54.650  1.00116.82           H  
ATOM    337  HE2 LYS A  41      43.780  64.455  54.373  1.00116.82           H  
ATOM    338  NZ  LYS A  41      43.197  64.670  56.387  1.00116.82           N1+
ATOM    339  HZ1 LYS A  41      42.502  63.858  56.340  1.00116.82           H  
ATOM    340  HZ2 LYS A  41      42.815  65.429  57.037  1.00116.82           H  
ATOM    341  HZ3 LYS A  41      44.133  64.316  56.765  1.00116.82           H  
ATOM    342  C   LYS A  41      47.286  66.862  54.955  1.00116.82           C  
ATOM    343  O   LYS A  41      47.307  65.648  54.759  1.00116.82           O  
ATOM    344  N   CYS A  42      47.428  67.388  56.186  1.00 45.07           N  
ATOM    345  HN  CYS A  42      47.439  68.449  56.321  1.00 45.07           H  
ATOM    346  CA  CYS A  42      47.564  66.512  57.316  1.00 45.07           C  
ATOM    347  HA  CYS A  42      47.610  65.481  56.966  1.00 45.07           H  
ATOM    348  CB  CYS A  42      48.796  66.805  58.196  1.00 45.07           C  
ATOM    349  HB1 CYS A  42      48.795  67.864  58.456  1.00 45.07           H  
ATOM    350  HB2 CYS A  42      48.726  66.207  59.105  1.00 45.07           H  
ATOM    351  SG  CYS A  42      50.362  66.413  57.362  1.00 45.07           S  
ATOM    352  C   CYS A  42      46.352  66.686  58.176  1.00 45.07           C  
ATOM    353  O   CYS A  42      45.870  67.801  58.368  1.00 45.07           O  
ATOM    354  N   ASP A  43      45.814  65.565  58.702  1.00 58.79           N  
ATOM    355  HN  ASP A  43      46.252  64.617  58.468  1.00 58.79           H  
ATOM    356  CA  ASP A  43      44.669  65.611  59.568  1.00 58.79           C  
ATOM    357  HA  ASP A  43      44.097  66.519  59.379  1.00 58.79           H  
ATOM    358  CB  ASP A  43      43.759  64.375  59.416  1.00 58.79           C  
ATOM    359  HB1 ASP A  43      43.623  64.154  58.357  1.00 58.79           H  
ATOM    360  HB2 ASP A  43      44.224  63.521  59.909  1.00 58.79           H  
ATOM    361  CG  ASP A  43      42.402  64.649  60.053  1.00 58.79           C  
ATOM    362  OD1 ASP A  43      42.276  65.673  60.774  1.00 58.79           O  
ATOM    363  OD2 ASP A  43      41.470  63.833  59.820  1.00 58.79           O1-
ATOM    364  C   ASP A  43      45.217  65.633  60.965  1.00 58.79           C  
ATOM    365  O   ASP A  43      45.720  64.631  61.470  1.00 58.79           O  
ATOM    366  N   CYS A  44      45.183  66.822  61.595  1.00 82.62           N  
ATOM    367  HN  CYS A  44      44.746  67.648  61.073  1.00 82.62           H  
ATOM    368  CA  CYS A  44      45.692  67.063  62.919  1.00 82.62           C  
ATOM    369  HA  CYS A  44      46.621  66.500  63.008  1.00 82.62           H  
ATOM    370  CB  CYS A  44      46.032  68.539  63.210  1.00 82.62           C  
ATOM    371  HB1 CYS A  44      45.158  69.144  62.970  1.00 82.62           H  
ATOM    372  HB2 CYS A  44      46.260  68.634  64.272  1.00 82.62           H  
ATOM    373  SG  CYS A  44      47.453  69.184  62.260  1.00 82.62           S  
ATOM    374  C   CYS A  44      44.771  66.559  63.996  1.00 82.62           C  
ATOM    375  O   CYS A  44      45.163  66.522  65.162  1.00 82.62           O  
ATOM    376  N   THR A  45      43.515  66.210  63.644  1.00 79.02           N  
ATOM    377  HN  THR A  45      43.277  66.195  62.601  1.00 79.02           H  
ATOM    378  CA  THR A  45      42.471  65.856  64.575  1.00 79.02           C  
ATOM    379  HA  THR A  45      42.059  66.781  64.977  1.00 79.02           H  
ATOM    380  CB  THR A  45      41.347  65.100  63.928  1.00 79.02           C  
ATOM    381  HB  THR A  45      41.728  64.160  63.528  1.00 79.02           H  
ATOM    382  OG1 THR A  45      40.788  65.867  62.872  1.00 79.02           O  
ATOM    383  HG1 THR A  45      40.419  66.773  63.254  1.00 79.02           H  
ATOM    384  CG2 THR A  45      40.274  64.804  64.989  1.00 79.02           C  
ATOM    385 1HG2 THR A  45      39.451  64.255  64.531  1.00 79.02           H  
ATOM    386 2HG2 THR A  45      39.900  65.742  65.400  1.00 79.02           H  
ATOM    387 3HG2 THR A  45      40.709  64.205  65.789  1.00 79.02           H  
ATOM    388  C   THR A  45      42.953  65.027  65.738  1.00 79.02           C  
ATOM    389  O   THR A  45      43.439  63.907  65.586  1.00 79.02           O  
ATOM    390  N   ARG A  46      42.789  65.615  66.947  1.00158.50           N  
ATOM    391  HN  ARG A  46      42.409  66.615  66.919  1.00158.50           H  
ATOM    392  CA  ARG A  46      43.050  65.095  68.267  1.00158.50           C  
ATOM    393  HA  ARG A  46      42.779  65.886  68.966  1.00158.50           H  
ATOM    394  CB  ARG A  46      42.179  63.871  68.640  1.00158.50           C  
ATOM    395  HB1 ARG A  46      42.424  63.588  69.664  1.00158.50           H  
ATOM    396  HB2 ARG A  46      41.134  64.177  68.587  1.00158.50           H  
ATOM    397  CG  ARG A  46      42.348  62.629  67.758  1.00158.50           C  
ATOM    398  HG1 ARG A  46      42.203  62.923  66.718  1.00158.50           H  
ATOM    399  HG2 ARG A  46      43.360  62.248  67.891  1.00158.50           H  
ATOM    400  CD  ARG A  46      41.359  61.502  68.085  1.00158.50           C  
ATOM    401  HD1 ARG A  46      41.850  60.535  67.974  1.00158.50           H  
ATOM    402  HD2 ARG A  46      40.998  61.611  69.108  1.00158.50           H  
ATOM    403  NE  ARG A  46      40.217  61.603  67.131  1.00158.50           N1+
ATOM    404  HE  ARG A  46      40.255  61.084  66.196  1.00158.50           H  
ATOM    405  CZ  ARG A  46      39.124  62.355  67.447  1.00158.50           C  
ATOM    406  NH1 ARG A  46      39.076  63.002  68.646  1.00158.50           N  
ATOM    407 1HH1 ARG A  46      39.893  62.918  69.332  1.00158.50           H  
ATOM    408 2HH1 ARG A  46      38.222  63.594  68.901  1.00158.50           H  
ATOM    409  NH2 ARG A  46      38.087  62.461  66.565  1.00158.50           N  
ATOM    410 1HH2 ARG A  46      38.131  61.954  65.624  1.00158.50           H  
ATOM    411 2HH2 ARG A  46      37.230  63.051  66.815  1.00158.50           H  
ATOM    412  C   ARG A  46      44.498  64.783  68.525  1.00158.50           C  
ATOM    413  O   ARG A  46      44.813  64.072  69.479  1.00158.50           O  
ATOM    414  N   THR A  47      45.423  65.305  67.699  1.00 53.79           N  
ATOM    415  HN  THR A  47      45.101  65.894  66.866  1.00 53.79           H  
ATOM    416  CA  THR A  47      46.833  65.096  67.902  1.00 53.79           C  
ATOM    417  HA  THR A  47      46.987  64.050  68.167  1.00 53.79           H  
ATOM    418  CB  THR A  47      47.646  65.393  66.676  1.00 53.79           C  
ATOM    419  HB  THR A  47      48.695  65.178  66.880  1.00 53.79           H  
ATOM    420  OG1 THR A  47      47.510  66.759  66.314  1.00 53.79           O  
ATOM    421  HG1 THR A  47      46.501  66.970  66.115  1.00 53.79           H  
ATOM    422  CG2 THR A  47      47.155  64.488  65.533  1.00 53.79           C  
ATOM    423 1HG2 THR A  47      47.736  64.691  64.633  1.00 53.79           H  
ATOM    424 2HG2 THR A  47      46.101  64.688  65.338  1.00 53.79           H  
ATOM    425 3HG2 THR A  47      47.279  63.443  65.817  1.00 53.79           H  
ATOM    426  C   THR A  47      47.358  65.947  69.025  1.00 53.79           C  
ATOM    427  O   THR A  47      48.204  65.502  69.799  1.00 53.79           O  
ATOM    428  N   GLY A  48      46.859  67.196  69.155  1.00 30.47           N  
ATOM    429  HN  GLY A  48      46.063  67.517  68.516  1.00 30.47           H  
ATOM    430  CA  GLY A  48      47.386  68.098  70.142  1.00 30.47           C  
ATOM    431  HA1 GLY A  48      46.570  68.632  70.628  1.00 30.47           H  
ATOM    432  HA2 GLY A  48      47.952  67.540  70.888  1.00 30.47           H  
ATOM    433  C   GLY A  48      48.286  69.071  69.444  1.00 30.47           C  
ATOM    434  O   GLY A  48      48.867  69.959  70.067  1.00 30.47           O  
ATOM    435  N   PHE A  49      48.425  68.924  68.114  1.00 61.77           N  
ATOM    436  HN  PHE A  49      47.893  68.144  67.611  1.00 61.77           H  
ATOM    437  CA  PHE A  49      49.277  69.799  67.360  1.00 61.77           C  
ATOM    438  HA  PHE A  49      49.599  70.633  67.984  1.00 61.77           H  
ATOM    439  CB  PHE A  49      50.502  69.075  66.779  1.00 61.77           C  
ATOM    440  HB1 PHE A  49      50.178  68.227  66.176  1.00 61.77           H  
ATOM    441  HB2 PHE A  49      51.079  69.763  66.160  1.00 61.77           H  
ATOM    442  CG  PHE A  49      51.338  68.596  67.917  1.00 61.77           C  
ATOM    443  CD1 PHE A  49      50.896  67.571  68.722  1.00 61.77           C  
ATOM    444  HD1 PHE A  49      49.925  67.114  68.528  1.00 61.77           H  
ATOM    445  CD2 PHE A  49      52.573  69.149  68.163  1.00 61.77           C  
ATOM    446  HD2 PHE A  49      52.942  69.952  67.525  1.00 61.77           H  
ATOM    447  CE1 PHE A  49      51.664  67.116  69.768  1.00 61.77           C  
ATOM    448  HE1 PHE A  49      51.299  66.308  70.402  1.00 61.77           H  
ATOM    449  CE2 PHE A  49      53.346  68.697  69.207  1.00 61.77           C  
ATOM    450  HE2 PHE A  49      54.321  69.145  69.396  1.00 61.77           H  
ATOM    451  CZ  PHE A  49      52.891  67.681  70.013  1.00 61.77           C  
ATOM    452  HZ  PHE A  49      53.502  67.325  70.843  1.00 61.77           H  
ATOM    453  C   PHE A  49      48.488  70.309  66.193  1.00 61.77           C  
ATOM    454  O   PHE A  49      47.529  69.678  65.752  1.00 61.77           O  
ATOM    455  N   TYR A  50      48.869  71.496  65.679  1.00 54.56           N  
ATOM    456  HN  TYR A  50      49.669  72.030  66.147  1.00 54.56           H  
ATOM    457  CA  TYR A  50      48.236  72.065  64.525  1.00 54.56           C  
ATOM    458  HA  TYR A  50      47.674  71.283  64.015  1.00 54.56           H  
ATOM    459  CB  TYR A  50      47.278  73.230  64.846  1.00 54.56           C  
ATOM    460  HB1 TYR A  50      46.936  73.685  63.916  1.00 54.56           H  
ATOM    461  HB2 TYR A  50      46.421  72.851  65.402  1.00 54.56           H  
ATOM    462  CG  TYR A  50      47.987  74.253  65.666  1.00 54.56           C  
ATOM    463  CD1 TYR A  50      48.768  75.222  65.079  1.00 54.56           C  
ATOM    464  HD1 TYR A  50      48.877  75.245  63.995  1.00 54.56           H  
ATOM    465  CE1 TYR A  50      49.412  76.162  65.849  1.00 54.56           C  
ATOM    466  HE1 TYR A  50      50.030  76.924  65.374  1.00 54.56           H  
ATOM    467  CD2 TYR A  50      47.858  74.242  67.037  1.00 54.56           C  
ATOM    468  HD2 TYR A  50      47.240  73.481  67.514  1.00 54.56           H  
ATOM    469  CE2 TYR A  50      48.499  75.180  67.812  1.00 54.56           C  
ATOM    470  HE2 TYR A  50      48.389  75.160  68.896  1.00 54.56           H  
ATOM    471  CZ  TYR A  50      49.278  76.142  67.217  1.00 54.56           C  
ATOM    472  OH  TYR A  50      49.938  77.106  68.008  1.00 54.56           O  
ATOM    473  HH  TYR A  50      50.974  77.035  67.855  1.00 54.56           H  
ATOM    474  C   TYR A  50      49.326  72.542  63.616  1.00 54.56           C  
ATOM    475  O   TYR A  50      50.495  72.555  63.999  1.00 54.56           O  
ATOM    476  N   GLY A  51      48.973  72.932  62.374  1.00 28.79           N  
ATOM    477  HN  GLY A  51      47.944  72.924  62.082  1.00 28.79           H  
ATOM    478  CA  GLY A  51      49.982  73.358  61.445  1.00 28.79           C  
ATOM    479  HA1 GLY A  51      49.769  74.373  61.111  1.00 28.79           H  
ATOM    480  HA2 GLY A  51      50.960  73.330  61.925  1.00 28.79           H  
ATOM    481  C   GLY A  51      49.968  72.428  60.275  1.00 28.79           C  
ATOM    482  O   GLY A  51      49.357  71.361  60.310  1.00 28.79           O  
ATOM    483  N   GLU A  52      50.691  72.814  59.208  1.00 52.01           N  
ATOM    484  HN  GLU A  52      51.290  73.697  59.283  1.00 52.01           H  
ATOM    485  CA  GLU A  52      50.687  72.084  57.975  1.00 52.01           C  
ATOM    486  HA  GLU A  52      49.672  72.060  57.579  1.00 52.01           H  
ATOM    487  CB  GLU A  52      51.625  72.694  56.919  1.00 52.01           C  
ATOM    488  HB1 GLU A  52      51.339  73.734  56.763  1.00 52.01           H  
ATOM    489  HB2 GLU A  52      52.646  72.650  57.298  1.00 52.01           H  
ATOM    490  CG  GLU A  52      51.577  71.971  55.572  1.00 52.01           C  
ATOM    491  HG1 GLU A  52      51.874  70.930  55.700  1.00 52.01           H  
ATOM    492  HG2 GLU A  52      50.567  72.014  55.165  1.00 52.01           H  
ATOM    493  CD  GLU A  52      52.544  72.671  54.628  1.00 52.01           C  
ATOM    494  OE1 GLU A  52      53.195  73.654  55.071  1.00 52.01           O  
ATOM    495  OE2 GLU A  52      52.644  72.233  53.450  1.00 52.01           O1-
ATOM    496  C   GLU A  52      51.144  70.685  58.234  1.00 52.01           C  
ATOM    497  O   GLU A  52      50.641  69.754  57.603  1.00 52.01           O  
ATOM    498  N   ASN A  53      52.131  70.489  59.136  1.00130.72           N  
ATOM    499  HN  ASN A  53      52.586  71.310  59.650  1.00130.72           H  
ATOM    500  CA  ASN A  53      52.545  69.136  59.377  1.00130.72           C  
ATOM    501  HA  ASN A  53      51.960  68.473  58.739  1.00130.72           H  
ATOM    502  CB  ASN A  53      54.013  68.897  59.107  1.00130.72           C  
ATOM    503  HB1 ASN A  53      54.638  69.572  59.691  1.00130.72           H  
ATOM    504  HB2 ASN A  53      54.292  67.865  59.321  1.00130.72           H  
ATOM    505  CG  ASN A  53      54.112  69.194  57.644  1.00130.72           C  
ATOM    506  OD1 ASN A  53      53.733  68.428  56.759  1.00130.72           O  
ATOM    507  ND2 ASN A  53      54.645  70.418  57.388  1.00130.72           N  
ATOM    508 1HD2 ASN A  53      54.942  71.052  58.197  1.00130.72           H  
ATOM    509 2HD2 ASN A  53      54.768  70.747  56.377  1.00130.72           H  
ATOM    510  C   ASN A  53      52.298  68.765  60.808  1.00130.72           C  
ATOM    511  O   ASN A  53      52.981  67.898  61.353  1.00130.72           O  
ATOM    512  N   CYS A  54      51.295  69.402  61.439  1.00 92.25           N  
ATOM    513  HN  CYS A  54      50.770  70.166  60.905  1.00 92.25           H  
ATOM    514  CA  CYS A  54      50.887  69.117  62.788  1.00 92.25           C  
ATOM    515  HA  CYS A  54      50.222  69.918  63.112  1.00 92.25           H  
ATOM    516  CB  CYS A  54      50.130  67.778  62.953  1.00 92.25           C  
ATOM    517  HB1 CYS A  54      50.823  66.969  62.719  1.00 92.25           H  
ATOM    518  HB2 CYS A  54      49.813  67.697  63.993  1.00 92.25           H  
ATOM    519  SG  CYS A  54      48.652  67.576  61.897  1.00 92.25           S  
ATOM    520  C   CYS A  54      52.078  69.107  63.707  1.00 92.25           C  
ATOM    521  O   CYS A  54      52.269  68.140  64.440  1.00 92.25           O  
ATOM    522  N   SER A  55      52.979  70.108  63.607  1.00 82.41           N  
ATOM    523  HN  SER A  55      52.856  70.839  62.836  1.00 82.41           H  
ATOM    524  CA  SER A  55      54.104  70.225  64.506  1.00 82.41           C  
ATOM    525  HA  SER A  55      54.288  69.242  64.939  1.00 82.41           H  
ATOM    526  CB  SER A  55      55.377  70.656  63.762  1.00 82.41           C  
ATOM    527  HB1 SER A  55      56.193  70.766  64.476  1.00 82.41           H  
ATOM    528  HB2 SER A  55      55.639  69.897  63.025  1.00 82.41           H  
ATOM    529  OG  SER A  55      55.157  71.895  63.104  1.00 82.41           O  
ATOM    530  HG  SER A  55      54.372  71.791  62.414  1.00 82.41           H  
ATOM    531  C   SER A  55      53.882  71.189  65.636  1.00 82.41           C  
ATOM    532  O   SER A  55      54.413  70.996  66.729  1.00 82.41           O  
ATOM    533  N   THR A  56      53.118  72.276  65.399  1.00 50.51           N  
ATOM    534  HN  THR A  56      52.613  72.384  64.462  1.00 50.51           H  
ATOM    535  CA  THR A  56      52.986  73.289  66.411  1.00 50.51           C  
ATOM    536  HA  THR A  56      53.975  73.542  66.794  1.00 50.51           H  
ATOM    537  CB  THR A  56      52.318  74.537  65.913  1.00 50.51           C  
ATOM    538  HB  THR A  56      51.305  74.300  65.588  1.00 50.51           H  
ATOM    539  OG1 THR A  56      53.049  75.077  64.821  1.00 50.51           O  
ATOM    540  HG1 THR A  56      54.025  75.309  65.133  1.00 50.51           H  
ATOM    541  CG2 THR A  56      52.261  75.560  67.060  1.00 50.51           C  
ATOM    542 1HG2 THR A  56      51.777  76.472  66.710  1.00 50.51           H  
ATOM    543 2HG2 THR A  56      53.273  75.791  67.392  1.00 50.51           H  
ATOM    544 3HG2 THR A  56      51.692  75.143  67.891  1.00 50.51           H  
ATOM    545  C   THR A  56      52.160  72.723  67.521  1.00 50.51           C  
ATOM    546  O   THR A  56      51.064  72.215  67.296  1.00 50.51           O  
ATOM    547  N   PRO A  57      52.679  72.783  68.721  1.00 82.28           N  
ATOM    548  CD  PRO A  57      54.118  72.799  68.921  1.00 82.28           C  
ATOM    549  HD1 PRO A  57      54.548  73.731  68.553  1.00 82.28           H  
ATOM    550  HD2 PRO A  57      54.587  71.956  68.414  1.00 82.28           H  
ATOM    551  CA  PRO A  57      51.986  72.228  69.852  1.00 82.28           C  
ATOM    552  HA  PRO A  57      51.508  71.301  69.535  1.00 82.28           H  
ATOM    553  CB  PRO A  57      53.059  71.880  70.886  1.00 82.28           C  
ATOM    554  HB1 PRO A  57      52.742  72.179  71.885  1.00 82.28           H  
ATOM    555  HB2 PRO A  57      53.271  70.811  70.876  1.00 82.28           H  
ATOM    556  CG  PRO A  57      54.293  72.683  70.444  1.00 82.28           C  
ATOM    557  HG1 PRO A  57      54.305  73.668  70.911  1.00 82.28           H  
ATOM    558  HG2 PRO A  57      55.212  72.152  70.691  1.00 82.28           H  
ATOM    559  C   PRO A  57      50.932  73.128  70.404  1.00 82.28           C  
ATOM    560  O   PRO A  57      51.064  74.347  70.309  1.00 82.28           O  
ATOM    561  N   GLU A  58      49.878  72.539  70.999  1.00 40.95           N  
ATOM    562  HN  GLU A  58      49.792  71.473  70.985  1.00 40.95           H  
ATOM    563  CA  GLU A  58      48.874  73.318  71.649  1.00 40.95           C  
ATOM    564  HA  GLU A  58      48.709  74.242  71.095  1.00 40.95           H  
ATOM    565  CB  GLU A  58      47.537  72.582  71.841  1.00 40.95           C  
ATOM    566  HB1 GLU A  58      47.734  71.624  72.322  1.00 40.95           H  
ATOM    567  HB2 GLU A  58      46.897  73.187  72.483  1.00 40.95           H  
ATOM    568  CG  GLU A  58      46.803  72.325  70.523  1.00 40.95           C  
ATOM    569  HG1 GLU A  58      46.585  73.273  70.031  1.00 40.95           H  
ATOM    570  HG2 GLU A  58      47.422  71.710  69.870  1.00 40.95           H  
ATOM    571  CD  GLU A  58      45.505  71.597  70.837  1.00 40.95           C  
ATOM    572  OE1 GLU A  58      45.258  71.318  72.040  1.00 40.95           O  
ATOM    573  OE2 GLU A  58      44.742  71.309  69.876  1.00 40.95           O1-
ATOM    574  C   GLU A  58      49.447  73.632  72.993  1.00 40.95           C  
ATOM    575  O   GLU A  58      50.425  73.013  73.407  1.00 40.95           O  
ATOM    576  N   PHE A  59      48.859  74.608  73.707  1.00 40.93           N  
ATOM    577  HN  PHE A  59      47.970  75.073  73.334  1.00 40.93           H  
ATOM    578  CA  PHE A  59      49.409  75.034  74.964  1.00 40.93           C  
ATOM    579  HA  PHE A  59      50.420  75.406  74.797  1.00 40.93           H  
ATOM    580  CB  PHE A  59      48.575  76.145  75.626  1.00 40.93           C  
ATOM    581  HB1 PHE A  59      48.534  77.016  74.971  1.00 40.93           H  
ATOM    582  HB2 PHE A  59      47.564  75.784  75.816  1.00 40.93           H  
ATOM    583  CG  PHE A  59      49.231  76.511  76.912  1.00 40.93           C  
ATOM    584  CD1 PHE A  59      50.368  77.285  76.923  1.00 40.93           C  
ATOM    585  HD1 PHE A  59      50.794  77.631  75.981  1.00 40.93           H  
ATOM    586  CD2 PHE A  59      48.699  76.093  78.110  1.00 40.93           C  
ATOM    587  HD2 PHE A  59      47.793  75.487  78.116  1.00 40.93           H  
ATOM    588  CE1 PHE A  59      50.972  77.627  78.110  1.00 40.93           C  
ATOM    589  HE1 PHE A  59      51.875  78.238  78.106  1.00 40.93           H  
ATOM    590  CE2 PHE A  59      49.299  76.432  79.300  1.00 40.93           C  
ATOM    591  HE2 PHE A  59      48.870  76.092  80.242  1.00 40.93           H  
ATOM    592  CZ  PHE A  59      50.438  77.199  79.302  1.00 40.93           C  
ATOM    593  HZ  PHE A  59      50.916  77.467  80.244  1.00 40.93           H  
ATOM    594  C   PHE A  59      49.472  73.878  75.912  1.00 40.93           C  
ATOM    595  O   PHE A  59      50.508  73.628  76.526  1.00 40.93           O  
ATOM    596  N   LEU A  60      48.373  73.114  76.034  1.00 48.78           N  
ATOM    597  HN  LEU A  60      47.508  73.336  75.445  1.00 48.78           H  
ATOM    598  CA  LEU A  60      48.344  72.005  76.943  1.00 48.78           C  
ATOM    599  HA  LEU A  60      48.571  72.354  77.950  1.00 48.78           H  
ATOM    600  CB  LEU A  60      47.001  71.257  76.950  1.00 48.78           C  
ATOM    601  HB1 LEU A  60      46.232  71.928  77.333  1.00 48.78           H  
ATOM    602  HB2 LEU A  60      46.758  70.971  75.927  1.00 48.78           H  
ATOM    603  CG  LEU A  60      47.023  69.986  77.823  1.00 48.78           C  
ATOM    604  HG  LEU A  60      47.858  69.378  77.475  1.00 48.78           H  
ATOM    605  CD1 LEU A  60      47.296  70.316  79.298  1.00 48.78           C  
ATOM    606 1HD1 LEU A  60      47.304  69.395  79.881  1.00 48.78           H  
ATOM    607 2HD1 LEU A  60      46.515  70.977  79.674  1.00 48.78           H  
ATOM    608 3HD1 LEU A  60      48.263  70.810  79.387  1.00 48.78           H  
ATOM    609  CD2 LEU A  60      45.750  69.149  77.623  1.00 48.78           C  
ATOM    610 1HD2 LEU A  60      45.796  68.260  78.252  1.00 48.78           H  
ATOM    611 2HD2 LEU A  60      45.672  68.850  76.578  1.00 48.78           H  
ATOM    612 3HD2 LEU A  60      44.878  69.742  77.897  1.00 48.78           H  
ATOM    613  C   LEU A  60      49.380  71.027  76.511  1.00 48.78           C  
ATOM    614  O   LEU A  60      50.014  70.383  77.344  1.00 48.78           O  
ATOM    615  N   THR A  61      49.576  70.900  75.188  1.00 37.31           N  
ATOM    616  HN  THR A  61      49.026  71.532  74.522  1.00 37.31           H  
ATOM    617  CA  THR A  61      50.495  69.948  74.636  1.00 37.31           C  
ATOM    618  HA  THR A  61      50.209  68.948  74.961  1.00 37.31           H  
ATOM    619  CB  THR A  61      50.536  69.981  73.137  1.00 37.31           C  
ATOM    620  HB  THR A  61      50.852  70.971  72.807  1.00 37.31           H  
ATOM    621  OG1 THR A  61      49.250  69.698  72.607  1.00 37.31           O  
ATOM    622  HG1 THR A  61      48.943  68.744  72.922  1.00 37.31           H  
ATOM    623  CG2 THR A  61      51.550  68.934  72.647  1.00 37.31           C  
ATOM    624 1HG2 THR A  61      51.590  68.948  71.558  1.00 37.31           H  
ATOM    625 2HG2 THR A  61      51.244  67.944  72.987  1.00 37.31           H  
ATOM    626 3HG2 THR A  61      52.536  69.167  73.049  1.00 37.31           H  
ATOM    627  C   THR A  61      51.868  70.248  75.138  1.00 37.31           C  
ATOM    628  O   THR A  61      52.637  69.334  75.425  1.00 37.31           O  
ATOM    629  N   ARG A  62      52.219  71.542  75.234  1.00 40.52           N  
ATOM    630  HN  ARG A  62      51.507  72.297  74.973  1.00 40.52           H  
ATOM    631  CA  ARG A  62      53.524  71.934  75.677  1.00 40.52           C  
ATOM    632  HA  ARG A  62      54.275  71.442  75.059  1.00 40.52           H  
ATOM    633  CB  ARG A  62      53.726  73.455  75.604  1.00 40.52           C  
ATOM    634  HB1 ARG A  62      52.934  73.937  76.178  1.00 40.52           H  
ATOM    635  HB2 ARG A  62      54.693  73.697  76.044  1.00 40.52           H  
ATOM    636  CG  ARG A  62      53.692  74.002  74.176  1.00 40.52           C  
ATOM    637  HG1 ARG A  62      54.491  73.529  73.605  1.00 40.52           H  
ATOM    638  HG2 ARG A  62      52.729  73.750  73.732  1.00 40.52           H  
ATOM    639  CD  ARG A  62      53.877  75.519  74.103  1.00 40.52           C  
ATOM    640  HD1 ARG A  62      53.055  76.018  74.616  1.00 40.52           H  
ATOM    641  HD2 ARG A  62      54.821  75.801  74.569  1.00 40.52           H  
ATOM    642  NE  ARG A  62      53.887  75.905  72.664  1.00 40.52           N1+
ATOM    643  HE  ARG A  62      52.967  76.111  72.158  1.00 40.52           H  
ATOM    644  CZ  ARG A  62      55.072  75.995  71.993  1.00 40.52           C  
ATOM    645  NH1 ARG A  62      56.246  75.745  72.645  1.00 40.52           N  
ATOM    646 1HH1 ARG A  62      56.236  75.479  73.681  1.00 40.52           H  
ATOM    647 2HH1 ARG A  62      57.175  75.815  72.119  1.00 40.52           H  
ATOM    648  NH2 ARG A  62      55.084  76.336  70.671  1.00 40.52           N  
ATOM    649 1HH2 ARG A  62      54.164  76.533  70.161  1.00 40.52           H  
ATOM    650 2HH2 ARG A  62      56.013  76.407  70.145  1.00 40.52           H  
ATOM    651  C   ARG A  62      53.716  71.527  77.103  1.00 40.52           C  
ATOM    652  O   ARG A  62      54.767  71.004  77.471  1.00 40.52           O  
ATOM    653  N   ILE A  63      52.691  71.742  77.944  1.00 48.62           N  
ATOM    654  HN  ILE A  63      51.766  72.120  77.562  1.00 48.62           H  
ATOM    655  CA  ILE A  63      52.819  71.472  79.344  1.00 48.62           C  
ATOM    656  HA  ILE A  63      53.650  72.047  79.753  1.00 48.62           H  
ATOM    657  CB  ILE A  63      51.562  71.814  80.080  1.00 48.62           C  
ATOM    658  HB  ILE A  63      50.745  71.233  79.651  1.00 48.62           H  
ATOM    659  CG2 ILE A  63      51.729  71.399  81.552  1.00 48.62           C  
ATOM    660 1HG2 ILE A  63      50.821  71.641  82.104  1.00 48.62           H  
ATOM    661 2HG2 ILE A  63      52.572  71.935  81.988  1.00 48.62           H  
ATOM    662 3HG2 ILE A  63      51.913  70.326  81.609  1.00 48.62           H  
ATOM    663  CG1 ILE A  63      51.249  73.305  79.884  1.00 48.62           C  
ATOM    664 1HG1 ILE A  63      51.908  73.884  80.531  1.00 48.62           H  
ATOM    665 2HG1 ILE A  63      51.442  73.564  78.843  1.00 48.62           H  
ATOM    666  CD1 ILE A  63      49.806  73.672  80.213  1.00 48.62           C  
ATOM    667 1HD1 ILE A  63      49.656  74.740  80.052  1.00 48.62           H  
ATOM    668 2HD1 ILE A  63      49.597  73.429  81.255  1.00 48.62           H  
ATOM    669 3HD1 ILE A  63      49.131  73.110  79.567  1.00 48.62           H  
ATOM    670  C   ILE A  63      53.074  70.016  79.540  1.00 48.62           C  
ATOM    671  O   ILE A  63      54.018  69.639  80.231  1.00 48.62           O  
ATOM    672  N   LYS A  64      52.272  69.140  78.908  1.00198.46           N  
ATOM    673  HN  LYS A  64      51.498  69.461  78.243  1.00198.46           H  
ATOM    674  CA  LYS A  64      52.512  67.756  79.175  1.00198.46           C  
ATOM    675  HA  LYS A  64      52.573  67.658  80.259  1.00198.46           H  
ATOM    676  CB  LYS A  64      51.448  66.739  78.703  1.00198.46           C  
ATOM    677  HB1 LYS A  64      51.749  65.758  79.071  1.00198.46           H  
ATOM    678  HB2 LYS A  64      50.500  67.023  79.160  1.00198.46           H  
ATOM    679  CG  LYS A  64      51.210  66.610  77.203  1.00198.46           C  
ATOM    680  HG1 LYS A  64      52.177  66.545  76.704  1.00198.46           H  
ATOM    681  HG2 LYS A  64      50.644  65.696  77.020  1.00198.46           H  
ATOM    682  CD  LYS A  64      50.440  67.780  76.613  1.00198.46           C  
ATOM    683  HD1 LYS A  64      50.939  68.704  76.905  1.00198.46           H  
ATOM    684  HD2 LYS A  64      50.451  67.688  75.527  1.00198.46           H  
ATOM    685  CE  LYS A  64      48.984  67.848  77.078  1.00198.46           C  
ATOM    686  HE1 LYS A  64      48.953  67.850  78.168  1.00198.46           H  
ATOM    687  HE2 LYS A  64      48.527  68.762  76.700  1.00198.46           H  
ATOM    688  NZ  LYS A  64      48.234  66.679  76.569  1.00198.46           N1+
ATOM    689  HZ1 LYS A  64      47.218  66.735  76.899  1.00198.46           H  
ATOM    690  HZ2 LYS A  64      48.680  65.780  76.940  1.00198.46           H  
ATOM    691  HZ3 LYS A  64      48.261  66.675  75.499  1.00198.46           H  
ATOM    692  C   LYS A  64      53.849  67.359  78.640  1.00198.46           C  
ATOM    693  O   LYS A  64      54.517  66.507  79.220  1.00198.46           O  
ATOM    694  N   LEU A  65      54.290  67.969  77.526  1.00 39.15           N  
ATOM    695  HN  LEU A  65      53.715  68.751  77.076  1.00 39.15           H  
ATOM    696  CA  LEU A  65      55.538  67.563  76.946  1.00 39.15           C  
ATOM    697  HA  LEU A  65      55.486  66.500  76.712  1.00 39.15           H  
ATOM    698  CB  LEU A  65      55.887  68.335  75.662  1.00 39.15           C  
ATOM    699  HB1 LEU A  65      55.865  69.402  75.885  1.00 39.15           H  
ATOM    700  HB2 LEU A  65      56.892  68.049  75.350  1.00 39.15           H  
ATOM    701  CG  LEU A  65      54.920  68.062  74.496  1.00 39.15           C  
ATOM    702  HG  LEU A  65      53.939  68.426  74.802  1.00 39.15           H  
ATOM    703  CD1 LEU A  65      55.323  68.854  73.242  1.00 39.15           C  
ATOM    704 1HD1 LEU A  65      54.621  68.640  72.436  1.00 39.15           H  
ATOM    705 2HD1 LEU A  65      56.328  68.563  72.935  1.00 39.15           H  
ATOM    706 3HD1 LEU A  65      55.306  69.921  73.465  1.00 39.15           H  
ATOM    707  CD2 LEU A  65      54.778  66.554  74.231  1.00 39.15           C  
ATOM    708 1HD2 LEU A  65      54.089  66.394  73.402  1.00 39.15           H  
ATOM    709 2HD2 LEU A  65      54.392  66.062  75.124  1.00 39.15           H  
ATOM    710 3HD2 LEU A  65      55.752  66.136  73.979  1.00 39.15           H  
ATOM    711  C   LEU A  65      56.661  67.788  77.916  1.00 39.15           C  
ATOM    712  O   LEU A  65      57.505  66.912  78.099  1.00 39.15           O  
ATOM    713  N   PHE A  66      56.700  68.961  78.578  1.00 35.16           N  
ATOM    714  HN  PHE A  66      55.916  69.676  78.437  1.00 35.16           H  
ATOM    715  CA  PHE A  66      57.786  69.260  79.472  1.00 35.16           C  
ATOM    716  HA  PHE A  66      58.725  69.141  78.931  1.00 35.16           H  
ATOM    717  CB  PHE A  66      57.728  70.687  80.047  1.00 35.16           C  
ATOM    718  HB1 PHE A  66      56.732  70.888  80.441  1.00 35.16           H  
ATOM    719  HB2 PHE A  66      58.463  70.795  80.845  1.00 35.16           H  
ATOM    720  CG  PHE A  66      58.037  71.638  78.940  1.00 35.16           C  
ATOM    721  CD1 PHE A  66      59.340  71.857  78.556  1.00 35.16           C  
ATOM    722  HD1 PHE A  66      60.147  71.330  79.064  1.00 35.16           H  
ATOM    723  CD2 PHE A  66      57.031  72.318  78.294  1.00 35.16           C  
ATOM    724  HD2 PHE A  66      55.995  72.160  78.593  1.00 35.16           H  
ATOM    725  CE1 PHE A  66      59.635  72.733  77.538  1.00 35.16           C  
ATOM    726  HE1 PHE A  66      60.671  72.895  77.241  1.00 35.16           H  
ATOM    727  CE2 PHE A  66      57.319  73.195  77.276  1.00 35.16           C  
ATOM    728  HE2 PHE A  66      56.512  73.726  76.770  1.00 35.16           H  
ATOM    729  CZ  PHE A  66      58.623  73.404  76.895  1.00 35.16           C  
ATOM    730  HZ  PHE A  66      58.853  74.098  76.087  1.00 35.16           H  
ATOM    731  C   PHE A  66      57.778  68.311  80.629  1.00 35.16           C  
ATOM    732  O   PHE A  66      58.816  67.778  81.016  1.00 35.16           O  
ATOM    733  N   LEU A  67      56.589  68.061  81.196  1.00105.95           N  
ATOM    734  HN  LEU A  67      55.711  68.491  80.762  1.00105.95           H  
ATOM    735  CA  LEU A  67      56.451  67.239  82.361  1.00105.95           C  
ATOM    736  HA  LEU A  67      57.110  67.642  83.130  1.00105.95           H  
ATOM    737  CB  LEU A  67      55.021  67.237  82.927  1.00105.95           C  
ATOM    738  HB1 LEU A  67      54.320  67.123  82.100  1.00105.95           H  
ATOM    739  HB2 LEU A  67      54.919  66.394  83.610  1.00105.95           H  
ATOM    740  CG  LEU A  67      54.676  68.532  83.689  1.00105.95           C  
ATOM    741  HG  LEU A  67      55.368  68.602  84.528  1.00105.95           H  
ATOM    742  CD1 LEU A  67      54.894  69.780  82.822  1.00105.95           C  
ATOM    743 1HD1 LEU A  67      54.640  70.671  83.396  1.00105.95           H  
ATOM    744 2HD1 LEU A  67      54.259  69.724  81.938  1.00105.95           H  
ATOM    745 3HD1 LEU A  67      55.939  69.832  82.515  1.00105.95           H  
ATOM    746  CD2 LEU A  67      53.259  68.467  84.280  1.00105.95           C  
ATOM    747 1HD2 LEU A  67      53.044  69.394  84.812  1.00105.95           H  
ATOM    748 2HD2 LEU A  67      53.192  67.628  84.972  1.00105.95           H  
ATOM    749 3HD2 LEU A  67      52.535  68.333  83.476  1.00105.95           H  
ATOM    750  C   LEU A  67      56.872  65.826  82.098  1.00105.95           C  
ATOM    751  O   LEU A  67      57.370  65.177  83.011  1.00105.95           O  
ATOM    752  N   LYS A  68      56.680  65.307  80.867  1.00122.29           N  
ATOM    753  HN  LYS A  68      56.315  65.957  80.099  1.00122.29           H  
ATOM    754  CA  LYS A  68      56.937  63.927  80.523  1.00122.29           C  
ATOM    755  HA  LYS A  68      56.357  63.290  81.191  1.00122.29           H  
ATOM    756  CB  LYS A  68      56.526  63.614  79.072  1.00122.29           C  
ATOM    757  HB1 LYS A  68      55.462  63.827  78.968  1.00122.29           H  
ATOM    758  HB2 LYS A  68      57.094  64.269  78.411  1.00122.29           H  
ATOM    759  CG  LYS A  68      56.767  62.168  78.631  1.00122.29           C  
ATOM    760  HG1 LYS A  68      56.767  62.143  77.541  1.00122.29           H  
ATOM    761  HG2 LYS A  68      57.745  61.860  79.002  1.00122.29           H  
ATOM    762  CD  LYS A  68      55.733  61.158  79.127  1.00122.29           C  
ATOM    763  HD1 LYS A  68      56.257  60.280  79.504  1.00122.29           H  
ATOM    764  HD2 LYS A  68      55.159  61.614  79.934  1.00122.29           H  
ATOM    765  CE  LYS A  68      54.764  60.715  78.027  1.00122.29           C  
ATOM    766  HE1 LYS A  68      54.091  61.538  77.787  1.00122.29           H  
ATOM    767  HE2 LYS A  68      55.331  60.438  77.138  1.00122.29           H  
ATOM    768  NZ  LYS A  68      53.970  59.553  78.482  1.00122.29           N1+
ATOM    769  HZ1 LYS A  68      53.298  59.254  77.705  1.00122.29           H  
ATOM    770  HZ2 LYS A  68      53.410  59.822  79.353  1.00122.29           H  
ATOM    771  HZ3 LYS A  68      54.627  58.742  78.717  1.00122.29           H  
ATOM    772  C   LYS A  68      58.393  63.550  80.646  1.00122.29           C  
ATOM    773  O   LYS A  68      59.277  64.155  80.041  1.00122.29           O  
ATOM    774  N   PRO A  69      58.656  62.529  81.428  1.00 83.22           N  
ATOM    775  CD  PRO A  69      57.870  62.282  82.624  1.00 83.22           C  
ATOM    776  HD1 PRO A  69      56.851  61.996  82.363  1.00 83.22           H  
ATOM    777  HD2 PRO A  69      57.848  63.167  83.260  1.00 83.22           H  
ATOM    778  CA  PRO A  69      59.996  62.007  81.549  1.00 83.22           C  
ATOM    779  HA  PRO A  69      60.705  62.835  81.529  1.00 83.22           H  
ATOM    780  CB  PRO A  69      60.067  61.317  82.914  1.00 83.22           C  
ATOM    781  HB1 PRO A  69      60.573  60.355  82.833  1.00 83.22           H  
ATOM    782  HB2 PRO A  69      60.591  61.944  83.635  1.00 83.22           H  
ATOM    783  CG  PRO A  69      58.597  61.125  83.327  1.00 83.22           C  
ATOM    784  HG1 PRO A  69      58.219  60.162  82.983  1.00 83.22           H  
ATOM    785  HG2 PRO A  69      58.485  61.195  84.409  1.00 83.22           H  
ATOM    786  C   PRO A  69      60.281  61.087  80.398  1.00 83.22           C  
ATOM    787  O   PRO A  69      59.350  60.459  79.898  1.00 83.22           O  
ATOM    788  N   THR A  70      61.558  60.945  79.990  1.00 41.53           N  
ATOM    789  HN  THR A  70      62.340  61.446  80.522  1.00 41.53           H  
ATOM    790  CA  THR A  70      61.886  60.131  78.851  1.00 41.53           C  
ATOM    791  HA  THR A  70      61.191  60.357  78.042  1.00 41.53           H  
ATOM    792  CB  THR A  70      63.289  60.327  78.359  1.00 41.53           C  
ATOM    793  HB  THR A  70      63.431  59.763  77.437  1.00 41.53           H  
ATOM    794  OG1 THR A  70      64.217  59.875  79.334  1.00 41.53           O  
ATOM    795  HG1 THR A  70      64.085  60.419  80.222  1.00 41.53           H  
ATOM    796  CG2 THR A  70      63.505  61.824  78.080  1.00 41.53           C  
ATOM    797 1HG2 THR A  70      64.522  61.984  77.721  1.00 41.53           H  
ATOM    798 2HG2 THR A  70      63.351  62.391  78.998  1.00 41.53           H  
ATOM    799 3HG2 THR A  70      62.796  62.159  77.323  1.00 41.53           H  
ATOM    800  C   THR A  70      61.750  58.685  79.222  1.00 41.53           C  
ATOM    801  O   THR A  70      61.624  58.333  80.394  1.00 41.53           O  
ATOM    802  N   PRO A  71      61.734  57.841  78.218  1.00 79.83           N  
ATOM    803  CD  PRO A  71      61.236  58.239  76.911  1.00 79.83           C  
ATOM    804  HD1 PRO A  71      62.039  58.669  76.312  1.00 79.83           H  
ATOM    805  HD2 PRO A  71      60.431  58.966  77.015  1.00 79.83           H  
ATOM    806  CA  PRO A  71      61.617  56.422  78.429  1.00 79.83           C  
ATOM    807  HA  PRO A  71      60.729  56.236  79.033  1.00 79.83           H  
ATOM    808  CB  PRO A  71      61.395  55.814  77.047  1.00 79.83           C  
ATOM    809  HB1 PRO A  71      62.343  55.537  76.587  1.00 79.83           H  
ATOM    810  HB2 PRO A  71      60.750  54.937  77.107  1.00 79.83           H  
ATOM    811  CG  PRO A  71      60.712  56.946  76.260  1.00 79.83           C  
ATOM    812  HG1 PRO A  71      60.990  56.905  75.207  1.00 79.83           H  
ATOM    813  HG2 PRO A  71      59.628  56.880  76.353  1.00 79.83           H  
ATOM    814  C   PRO A  71      62.800  55.857  79.144  1.00 79.83           C  
ATOM    815  O   PRO A  71      62.651  54.846  79.828  1.00 79.83           O  
ATOM    816  N   ASN A  72      63.990  56.450  78.944  1.00 57.52           N  
ATOM    817  HN  ASN A  72      64.049  57.281  78.273  1.00 57.52           H  
ATOM    818  CA  ASN A  72      65.183  56.003  79.603  1.00 57.52           C  
ATOM    819  HA  ASN A  72      65.251  54.918  79.529  1.00 57.52           H  
ATOM    820  CB  ASN A  72      66.456  56.633  79.021  1.00 57.52           C  
ATOM    821  HB1 ASN A  72      66.347  57.716  78.973  1.00 57.52           H  
ATOM    822  HB2 ASN A  72      67.315  56.381  79.643  1.00 57.52           H  
ATOM    823  CG  ASN A  72      66.643  56.067  77.624  1.00 57.52           C  
ATOM    824  OD1 ASN A  72      66.921  54.882  77.448  1.00 57.52           O  
ATOM    825  ND2 ASN A  72      66.474  56.942  76.598  1.00 57.52           N  
ATOM    826 1HD2 ASN A  72      66.224  57.962  76.801  1.00 57.52           H  
ATOM    827 2HD2 ASN A  72      66.591  56.610  75.587  1.00 57.52           H  
ATOM    828  C   ASN A  72      65.104  56.395  81.037  1.00 57.52           C  
ATOM    829  O   ASN A  72      65.576  55.670  81.910  1.00 57.52           O  
ATOM    830  N   THR A  73      64.533  57.584  81.308  1.00 30.66           N  
ATOM    831  HN  THR A  73      64.141  58.175  80.507  1.00 30.66           H  
ATOM    832  CA  THR A  73      64.443  58.069  82.653  1.00 30.66           C  
ATOM    833  HA  THR A  73      65.438  58.085  83.098  1.00 30.66           H  
ATOM    834  CB  THR A  73      63.843  59.441  82.730  1.00 30.66           C  
ATOM    835  HB  THR A  73      62.831  59.414  82.327  1.00 30.66           H  
ATOM    836  OG1 THR A  73      64.622  60.360  81.978  1.00 30.66           O  
ATOM    837  HG1 THR A  73      65.598  60.390  82.364  1.00 30.66           H  
ATOM    838  CG2 THR A  73      63.790  59.875  84.205  1.00 30.66           C  
ATOM    839 1HG2 THR A  73      63.355  60.872  84.276  1.00 30.66           H  
ATOM    840 2HG2 THR A  73      64.799  59.889  84.617  1.00 30.66           H  
ATOM    841 3HG2 THR A  73      63.178  59.172  84.769  1.00 30.66           H  
ATOM    842  C   THR A  73      63.563  57.153  83.442  1.00 30.66           C  
ATOM    843  O   THR A  73      63.943  56.698  84.520  1.00 30.66           O  
ATOM    844  N   VAL A  74      62.373  56.825  82.903  1.00 33.84           N  
ATOM    845  HN  VAL A  74      62.120  57.175  81.924  1.00 33.84           H  
ATOM    846  CA  VAL A  74      61.441  56.010  83.630  1.00 33.84           C  
ATOM    847  HA  VAL A  74      61.218  56.484  84.586  1.00 33.84           H  
ATOM    848  CB  VAL A  74      60.158  55.760  82.889  1.00 33.84           C  
ATOM    849  HB  VAL A  74      60.395  55.296  81.932  1.00 33.84           H  
ATOM    850  CG1 VAL A  74      59.299  54.780  83.709  1.00 33.84           C  
ATOM    851 1HG1 VAL A  74      58.363  54.589  83.183  1.00 33.84           H  
ATOM    852 2HG1 VAL A  74      59.084  55.214  84.686  1.00 33.84           H  
ATOM    853 3HG1 VAL A  74      59.840  53.843  83.839  1.00 33.84           H  
ATOM    854  CG2 VAL A  74      59.474  57.111  82.621  1.00 33.84           C  
ATOM    855 1HG2 VAL A  74      58.540  56.946  82.083  1.00 33.84           H  
ATOM    856 2HG2 VAL A  74      60.132  57.739  82.021  1.00 33.84           H  
ATOM    857 3HG2 VAL A  74      59.264  57.607  83.569  1.00 33.84           H  
ATOM    858  C   VAL A  74      62.065  54.678  83.875  1.00 33.84           C  
ATOM    859  O   VAL A  74      62.015  54.150  84.984  1.00 33.84           O  
ATOM    860  N   HIS A  75      62.715  54.120  82.842  1.00 65.79           N  
ATOM    861  HN  HIS A  75      62.792  54.658  81.921  1.00 65.79           H  
ATOM    862  CA  HIS A  75      63.307  52.821  82.945  1.00 65.79           C  
ATOM    863  HA  HIS A  75      62.530  52.085  83.149  1.00 65.79           H  
ATOM    864  CB  HIS A  75      64.044  52.440  81.645  1.00 65.79           C  
ATOM    865  HB1 HIS A  75      63.306  52.367  80.847  1.00 65.79           H  
ATOM    866  HB2 HIS A  75      64.753  53.235  81.413  1.00 65.79           H  
ATOM    867  CG  HIS A  75      64.798  51.145  81.701  1.00 65.79           C  
ATOM    868  CD2 HIS A  75      66.063  50.861  81.284  1.00 65.79           C  
ATOM    869  HD2 HIS A  75      66.745  51.583  80.834  1.00 65.79           H  
ATOM    870  ND1 HIS A  75      64.293  49.965  82.198  1.00 65.79           N  
ATOM    871  HD1 HIS A  75      63.318  49.812  82.612  1.00 65.79           H  
ATOM    872  CE1 HIS A  75      65.270  49.033  82.061  1.00 65.79           C  
ATOM    873  HE1 HIS A  75      65.165  47.993  82.370  1.00 65.79           H  
ATOM    874  NE2 HIS A  75      66.363  49.530  81.510  1.00 65.79           N  
ATOM    875  C   HIS A  75      64.289  52.834  84.076  1.00 65.79           C  
ATOM    876  O   HIS A  75      64.309  51.925  84.905  1.00 65.79           O  
ATOM    877  N   TYR A  76      65.091  53.907  84.171  1.00 47.10           N  
ATOM    878  HN  TYR A  76      64.942  54.721  83.493  1.00 47.10           H  
ATOM    879  CA  TYR A  76      66.140  54.005  85.145  1.00 47.10           C  
ATOM    880  HA  TYR A  76      66.853  53.195  84.988  1.00 47.10           H  
ATOM    881  CB  TYR A  76      66.873  55.353  85.037  1.00 47.10           C  
ATOM    882  HB1 TYR A  76      67.309  55.449  84.043  1.00 47.10           H  
ATOM    883  HB2 TYR A  76      66.165  56.165  85.204  1.00 47.10           H  
ATOM    884  CG  TYR A  76      67.954  55.421  86.060  1.00 47.10           C  
ATOM    885  CD1 TYR A  76      69.180  54.843  85.829  1.00 47.10           C  
ATOM    886  HD1 TYR A  76      69.363  54.323  84.889  1.00 47.10           H  
ATOM    887  CE1 TYR A  76      70.177  54.915  86.773  1.00 47.10           C  
ATOM    888  HE1 TYR A  76      71.145  54.452  86.581  1.00 47.10           H  
ATOM    889  CD2 TYR A  76      67.739  56.079  87.250  1.00 47.10           C  
ATOM    890  HD2 TYR A  76      66.772  56.544  87.442  1.00 47.10           H  
ATOM    891  CE2 TYR A  76      68.731  56.155  88.198  1.00 47.10           C  
ATOM    892  HE2 TYR A  76      68.549  56.677  89.137  1.00 47.10           H  
ATOM    893  CZ  TYR A  76      69.952  55.572  87.960  1.00 47.10           C  
ATOM    894  OH  TYR A  76      70.973  55.649  88.931  1.00 47.10           O  
ATOM    895  HH  TYR A  76      71.249  54.680  89.227  1.00 47.10           H  
ATOM    896  C   TYR A  76      65.572  53.902  86.527  1.00 47.10           C  
ATOM    897  O   TYR A  76      66.085  53.149  87.353  1.00 47.10           O  
ATOM    898  N   ILE A  77      64.488  54.643  86.822  1.00 83.43           N  
ATOM    899  HN  ILE A  77      64.035  55.254  86.069  1.00 83.43           H  
ATOM    900  CA  ILE A  77      63.941  54.612  88.150  1.00 83.43           C  
ATOM    901  HA  ILE A  77      64.745  54.831  88.853  1.00 83.43           H  
ATOM    902  CB  ILE A  77      62.835  55.603  88.383  1.00 83.43           C  
ATOM    903  HB  ILE A  77      62.130  55.534  87.555  1.00 83.43           H  
ATOM    904  CG2 ILE A  77      62.111  55.191  89.675  1.00 83.43           C  
ATOM    905 1HG2 ILE A  77      61.299  55.890  89.876  1.00 83.43           H  
ATOM    906 2HG2 ILE A  77      62.815  55.204  90.507  1.00 83.43           H  
ATOM    907 3HG2 ILE A  77      61.704  54.186  89.560  1.00 83.43           H  
ATOM    908  CG1 ILE A  77      63.385  57.040  88.436  1.00 83.43           C  
ATOM    909 1HG1 ILE A  77      62.573  57.703  88.734  1.00 83.43           H  
ATOM    910 2HG1 ILE A  77      64.175  57.073  89.186  1.00 83.43           H  
ATOM    911  CD1 ILE A  77      63.959  57.555  87.120  1.00 83.43           C  
ATOM    912 1HD1 ILE A  77      64.321  58.574  87.255  1.00 83.43           H  
ATOM    913 2HD1 ILE A  77      63.182  57.545  86.355  1.00 83.43           H  
ATOM    914 3HD1 ILE A  77      64.784  56.915  86.808  1.00 83.43           H  
ATOM    915  C   ILE A  77      63.407  53.249  88.464  1.00 83.43           C  
ATOM    916  O   ILE A  77      63.575  52.745  89.573  1.00 83.43           O  
ATOM    917  N   LEU A  78      62.740  52.617  87.489  1.00164.39           N  
ATOM    918  HN  LEU A  78      62.698  53.059  86.515  1.00164.39           H  
ATOM    919  CA  LEU A  78      62.083  51.367  87.716  1.00164.39           C  
ATOM    920  HA  LEU A  78      61.449  51.474  88.596  1.00164.39           H  
ATOM    921  CB  LEU A  78      61.180  51.029  86.518  1.00164.39           C  
ATOM    922  HB1 LEU A  78      60.686  51.945  86.195  1.00164.39           H  
ATOM    923  HB2 LEU A  78      61.810  50.651  85.713  1.00164.39           H  
ATOM    924  CG  LEU A  78      60.101  49.982  86.813  1.00164.39           C  
ATOM    925  HG  LEU A  78      60.581  49.014  86.956  1.00164.39           H  
ATOM    926  CD1 LEU A  78      59.329  50.346  88.090  1.00164.39           C  
ATOM    927 1HD1 LEU A  78      58.567  49.590  88.283  1.00164.39           H  
ATOM    928 2HD1 LEU A  78      58.852  51.318  87.962  1.00164.39           H  
ATOM    929 3HD1 LEU A  78      60.019  50.388  88.933  1.00164.39           H  
ATOM    930  CD2 LEU A  78      59.132  49.884  85.624  1.00164.39           C  
ATOM    931 1HD2 LEU A  78      58.367  49.138  85.839  1.00164.39           H  
ATOM    932 2HD2 LEU A  78      59.682  49.592  84.729  1.00164.39           H  
ATOM    933 3HD2 LEU A  78      58.659  50.852  85.459  1.00164.39           H  
ATOM    934  C   LEU A  78      63.110  50.304  88.007  1.00164.39           C  
ATOM    935  O   LEU A  78      62.850  49.352  88.741  1.00164.39           O  
ATOM    936  N   THR A  79      64.288  50.417  87.368  1.00 83.71           N  
ATOM    937  HN  THR A  79      64.387  51.233  86.683  1.00 83.71           H  
ATOM    938  CA  THR A  79      65.428  49.551  87.512  1.00 83.71           C  
ATOM    939  HA  THR A  79      65.053  48.532  87.607  1.00 83.71           H  
ATOM    940  CB  THR A  79      66.331  49.588  86.313  1.00 83.71           C  
ATOM    941  HB  THR A  79      67.149  48.882  86.455  1.00 83.71           H  
ATOM    942  OG1 THR A  79      66.862  50.891  86.126  1.00 83.71           O  
ATOM    943  HG1 THR A  79      66.076  51.572  85.980  1.00 83.71           H  
ATOM    944  CG2 THR A  79      65.507  49.172  85.083  1.00 83.71           C  
ATOM    945 1HG2 THR A  79      66.141  49.191  84.197  1.00 83.71           H  
ATOM    946 2HG2 THR A  79      64.677  49.866  84.950  1.00 83.71           H  
ATOM    947 3HG2 THR A  79      65.118  48.164  85.229  1.00 83.71           H  
ATOM    948  C   THR A  79      66.258  49.841  88.735  1.00 83.71           C  
ATOM    949  O   THR A  79      67.091  49.016  89.107  1.00 83.71           O  
ATOM    950  N   HIS A  80      66.146  51.043  89.341  1.00 62.01           N  
ATOM    951  HN  HIS A  80      65.430  51.759  88.994  1.00 62.01           H  
ATOM    952  CA  HIS A  80      67.002  51.352  90.461  1.00 62.01           C  
ATOM    953  HA  HIS A  80      67.621  50.481  90.679  1.00 62.01           H  
ATOM    954  CB  HIS A  80      67.920  52.555  90.197  1.00 62.01           C  
ATOM    955  HB1 HIS A  80      67.308  53.406  89.898  1.00 62.01           H  
ATOM    956  HB2 HIS A  80      68.456  52.797  91.115  1.00 62.01           H  
ATOM    957  CG  HIS A  80      68.917  52.271  89.115  1.00 62.01           C  
ATOM    958  CD2 HIS A  80      68.822  52.442  87.768  1.00 62.01           C  
ATOM    959  HD2 HIS A  80      67.951  52.849  87.254  1.00 62.01           H  
ATOM    960  ND1 HIS A  80      70.167  51.736  89.338  1.00 62.01           N  
ATOM    961  HD1 HIS A  80      70.587  51.470  90.285  1.00 62.01           H  
ATOM    962  CE1 HIS A  80      70.762  51.612  88.125  1.00 62.01           C  
ATOM    963  HE1 HIS A  80      71.766  51.215  87.979  1.00 62.01           H  
ATOM    964  NE2 HIS A  80      69.984  52.028  87.142  1.00 62.01           N  
ATOM    965  C   HIS A  80      66.168  51.663  91.668  1.00 62.01           C  
ATOM    966  O   HIS A  80      64.956  51.467  91.658  1.00 62.01           O  
ATOM    967  N   PHE A  81      66.808  52.187  92.740  1.00 64.88           N  
ATOM    968  HN  PHE A  81      67.859  52.376  92.673  1.00 64.88           H  
ATOM    969  CA  PHE A  81      66.123  52.499  93.968  1.00 64.88           C  
ATOM    970  HA  PHE A  81      66.847  52.844  94.706  1.00 64.88           H  
ATOM    971  CB  PHE A  81      65.041  53.575  93.778  1.00 64.88           C  
ATOM    972  HB1 PHE A  81      64.272  53.215  93.095  1.00 64.88           H  
ATOM    973  HB2 PHE A  81      64.588  53.823  94.738  1.00 64.88           H  
ATOM    974  CG  PHE A  81      65.711  54.773  93.205  1.00 64.88           C  
ATOM    975  CD1 PHE A  81      65.898  54.869  91.845  1.00 64.88           C  
ATOM    976  HD1 PHE A  81      65.553  54.065  91.195  1.00 64.88           H  
ATOM    977  CD2 PHE A  81      66.151  55.794  94.014  1.00 64.88           C  
ATOM    978  HD2 PHE A  81      66.009  55.729  95.093  1.00 64.88           H  
ATOM    979  CE1 PHE A  81      66.515  55.968  91.298  1.00 64.88           C  
ATOM    980  HE1 PHE A  81      66.657  56.033  90.219  1.00 64.88           H  
ATOM    981  CE2 PHE A  81      66.769  56.896  93.472  1.00 64.88           C  
ATOM    982  HE2 PHE A  81      67.114  57.701  94.121  1.00 64.88           H  
ATOM    983  CZ  PHE A  81      66.952  56.984  92.112  1.00 64.88           C  
ATOM    984  HZ  PHE A  81      67.442  57.857  91.682  1.00 64.88           H  
ATOM    985  C   PHE A  81      65.437  51.271  94.486  1.00 64.88           C  
ATOM    986  O   PHE A  81      64.247  51.294  94.798  1.00 64.88           O  
ATOM    987  N   LYS A  82      66.198  50.168  94.615  1.00 39.21           N  
ATOM    988  HN  LYS A  82      67.244  50.247  94.406  1.00 39.21           H  
ATOM    989  CA  LYS A  82      65.679  48.892  95.018  1.00 39.21           C  
ATOM    990  HA  LYS A  82      64.937  48.572  94.287  1.00 39.21           H  
ATOM    991  CB  LYS A  82      66.768  47.811  95.118  1.00 39.21           C  
ATOM    992  HB1 LYS A  82      67.239  47.703  94.141  1.00 39.21           H  
ATOM    993  HB2 LYS A  82      67.511  48.135  95.847  1.00 39.21           H  
ATOM    994  CG  LYS A  82      66.227  46.446  95.550  1.00 39.21           C  
ATOM    995  HG1 LYS A  82      65.983  46.493  96.611  1.00 39.21           H  
ATOM    996  HG2 LYS A  82      65.323  46.237  94.978  1.00 39.21           H  
ATOM    997  CD  LYS A  82      67.213  45.297  95.331  1.00 39.21           C  
ATOM    998  HD1 LYS A  82      67.454  45.247  94.269  1.00 39.21           H  
ATOM    999  HD2 LYS A  82      68.119  45.506  95.900  1.00 39.21           H  
ATOM   1000  CE  LYS A  82      66.670  43.935  95.769  1.00 39.21           C  
ATOM   1001  HE1 LYS A  82      66.433  43.966  96.832  1.00 39.21           H  
ATOM   1002  HE2 LYS A  82      65.768  43.707  95.201  1.00 39.21           H  
ATOM   1003  NZ  LYS A  82      67.682  42.883  95.524  1.00 39.21           N1+
ATOM   1004  HZ1 LYS A  82      67.294  41.935  95.833  1.00 39.21           H  
ATOM   1005  HZ2 LYS A  82      68.569  43.104  96.081  1.00 39.21           H  
ATOM   1006  HZ3 LYS A  82      67.916  42.849  94.480  1.00 39.21           H  
ATOM   1007  C   LYS A  82      65.022  48.972  96.363  1.00 39.21           C  
ATOM   1008  O   LYS A  82      63.982  48.352  96.574  1.00 39.21           O  
ATOM   1009  N   GLY A  83      65.594  49.723  97.322  1.00 20.14           N  
ATOM   1010  HN  GLY A  83      66.475  50.294  97.116  1.00 20.14           H  
ATOM   1011  CA  GLY A  83      64.998  49.743  98.627  1.00 20.14           C  
ATOM   1012  HA1 GLY A  83      64.960  48.729  99.024  1.00 20.14           H  
ATOM   1013  HA2 GLY A  83      65.595  50.370  99.289  1.00 20.14           H  
ATOM   1014  C   GLY A  83      63.607  50.296  98.536  1.00 20.14           C  
ATOM   1015  O   GLY A  83      62.671  49.744  99.113  1.00 20.14           O  
ATOM   1016  N   PHE A  84      63.432  51.392  97.779  1.00 80.05           N  
ATOM   1017  HN  PHE A  84      64.267  51.787  97.238  1.00 80.05           H  
ATOM   1018  CA  PHE A  84      62.161  52.051  97.672  1.00 80.05           C  
ATOM   1019  HA  PHE A  84      61.820  52.339  98.666  1.00 80.05           H  
ATOM   1020  CB  PHE A  84      62.234  53.301  96.778  1.00 80.05           C  
ATOM   1021  HB1 PHE A  84      62.946  54.011  97.198  1.00 80.05           H  
ATOM   1022  HB2 PHE A  84      62.552  53.017  95.775  1.00 80.05           H  
ATOM   1023  CG  PHE A  84      60.882  53.923  96.718  1.00 80.05           C  
ATOM   1024  CD1 PHE A  84      60.426  54.707  97.753  1.00 80.05           C  
ATOM   1025  HD1 PHE A  84      61.058  54.870  98.626  1.00 80.05           H  
ATOM   1026  CD2 PHE A  84      60.076  53.736  95.619  1.00 80.05           C  
ATOM   1027  HD2 PHE A  84      60.429  53.124  94.789  1.00 80.05           H  
ATOM   1028  CE1 PHE A  84      59.180  55.287  97.697  1.00 80.05           C  
ATOM   1029  HE1 PHE A  84      58.828  55.904  98.524  1.00 80.05           H  
ATOM   1030  CE2 PHE A  84      58.830  54.313  95.558  1.00 80.05           C  
ATOM   1031  HE2 PHE A  84      58.199  54.155  94.683  1.00 80.05           H  
ATOM   1032  CZ  PHE A  84      58.379  55.089  96.598  1.00 80.05           C  
ATOM   1033  HZ  PHE A  84      57.390  55.546  96.552  1.00 80.05           H  
ATOM   1034  C   PHE A  84      61.176  51.103  97.068  1.00 80.05           C  
ATOM   1035  O   PHE A  84      60.047  50.976  97.539  1.00 80.05           O  
ATOM   1036  N   TRP A  85      61.595  50.386  96.014  1.00 68.82           N  
ATOM   1037  HN  TRP A  85      62.600  50.493  95.664  1.00 68.82           H  
ATOM   1038  CA  TRP A  85      60.706  49.479  95.355  1.00 68.82           C  
ATOM   1039  HA  TRP A  85      59.810  50.025  95.061  1.00 68.82           H  
ATOM   1040  CB  TRP A  85      61.304  48.815  94.108  1.00 68.82           C  
ATOM   1041  HB1 TRP A  85      62.276  48.393  94.363  1.00 68.82           H  
ATOM   1042  HB2 TRP A  85      60.637  48.019  93.776  1.00 68.82           H  
ATOM   1043  CG  TRP A  85      61.479  49.808  92.988  1.00 68.82           C  
ATOM   1044  CD2 TRP A  85      60.392  50.558  92.428  1.00 68.82           C  
ATOM   1045  CE2 TRP A  85      60.930  51.406  91.461  1.00 68.82           C  
ATOM   1046  CE3 TRP A  85      59.054  50.547  92.704  1.00 68.82           C  
ATOM   1047  HE3 TRP A  85      58.637  49.887  93.465  1.00 68.82           H  
ATOM   1048  CD1 TRP A  85      62.609  50.229  92.352  1.00 68.82           C  
ATOM   1049  HD1 TRP A  85      63.614  49.858  92.551  1.00 68.82           H  
ATOM   1050  NE1 TRP A  85      62.293  51.191  91.422  1.00 68.82           N  
ATOM   1051  HE1 TRP A  85      62.986  51.689  90.777  1.00 68.82           H  
ATOM   1052  CZ2 TRP A  85      60.134  52.259  90.751  1.00 68.82           C  
ATOM   1053  HZ2 TRP A  85      60.551  52.927  89.998  1.00 68.82           H  
ATOM   1054  CZ3 TRP A  85      58.253  51.403  91.982  1.00 68.82           C  
ATOM   1055  HZ3 TRP A  85      57.180  51.418  92.171  1.00 68.82           H  
ATOM   1056  CH2 TRP A  85      58.783  52.242  91.024  1.00 68.82           C  
ATOM   1057  HH2 TRP A  85      58.119  52.906  90.471  1.00 68.82           H  
ATOM   1058  C   TRP A  85      60.319  48.428  96.337  1.00 68.82           C  
ATOM   1059  O   TRP A  85      59.222  47.879  96.270  1.00 68.82           O  
ATOM   1060  N   ASN A  86      61.230  48.106  97.268  1.00 51.53           N  
ATOM   1061  HN  ASN A  86      62.177  48.604  97.277  1.00 51.53           H  
ATOM   1062  CA  ASN A  86      60.947  47.104  98.248  1.00 51.53           C  
ATOM   1063  HA  ASN A  86      60.689  46.172  97.745  1.00 51.53           H  
ATOM   1064  CB  ASN A  86      62.137  46.859  99.193  1.00 51.53           C  
ATOM   1065  HB1 ASN A  86      63.057  46.785  98.613  1.00 51.53           H  
ATOM   1066  HB2 ASN A  86      62.219  47.683  99.902  1.00 51.53           H  
ATOM   1067  CG  ASN A  86      61.899  45.557  99.946  1.00 51.53           C  
ATOM   1068  OD1 ASN A  86      62.642  44.592  99.776  1.00 51.53           O  
ATOM   1069  ND2 ASN A  86      60.841  45.522 100.800  1.00 51.53           N  
ATOM   1070 1HD2 ASN A  86      60.220  46.385 100.918  1.00 51.53           H  
ATOM   1071 2HD2 ASN A  86      60.630  44.631 101.354  1.00 51.53           H  
ATOM   1072  C   ASN A  86      59.781  47.560  99.075  1.00 51.53           C  
ATOM   1073  O   ASN A  86      58.920  46.756  99.427  1.00 51.53           O  
ATOM   1074  N   VAL A  87      59.742  48.858  99.439  1.00 38.09           N  
ATOM   1075  HN  VAL A  87      60.521  49.516  99.115  1.00 38.09           H  
ATOM   1076  CA  VAL A  87      58.676  49.379 100.254  1.00 38.09           C  
ATOM   1077  HA  VAL A  87      58.570  48.746 101.135  1.00 38.09           H  
ATOM   1078  CB  VAL A  87      58.934  50.787 100.704  1.00 38.09           C  
ATOM   1079  HB  VAL A  87      59.056  51.415  99.822  1.00 38.09           H  
ATOM   1080  CG1 VAL A  87      57.708  51.283 101.490  1.00 38.09           C  
ATOM   1081 1HG1 VAL A  87      57.880  52.306 101.824  1.00 38.09           H  
ATOM   1082 2HG1 VAL A  87      57.547  50.641 102.356  1.00 38.09           H  
ATOM   1083 3HG1 VAL A  87      56.828  51.254 100.848  1.00 38.09           H  
ATOM   1084  CG2 VAL A  87      60.246  50.813 101.507  1.00 38.09           C  
ATOM   1085 1HG2 VAL A  87      60.448  51.831 101.842  1.00 38.09           H  
ATOM   1086 2HG2 VAL A  87      61.066  50.469 100.876  1.00 38.09           H  
ATOM   1087 3HG2 VAL A  87      60.155  50.158 102.373  1.00 38.09           H  
ATOM   1088  C   VAL A  87      57.370  49.390  99.512  1.00 38.09           C  
ATOM   1089  O   VAL A  87      56.370  48.864  99.996  1.00 38.09           O  
ATOM   1090  N   VAL A  88      57.360  49.959  98.290  1.00 41.72           N  
ATOM   1091  HN  VAL A  88      58.286  50.288  97.867  1.00 41.72           H  
ATOM   1092  CA  VAL A  88      56.149  50.139  97.535  1.00 41.72           C  
ATOM   1093  HA  VAL A  88      55.447  50.730  98.123  1.00 41.72           H  
ATOM   1094  CB  VAL A  88      56.386  50.822  96.220  1.00 41.72           C  
ATOM   1095  HB  VAL A  88      57.108  50.237  95.650  1.00 41.72           H  
ATOM   1096  CG1 VAL A  88      55.062  50.864  95.438  1.00 41.72           C  
ATOM   1097 1HG1 VAL A  88      55.221  51.358  94.480  1.00 41.72           H  
ATOM   1098 2HG1 VAL A  88      54.318  51.416  96.012  1.00 41.72           H  
ATOM   1099 3HG1 VAL A  88      54.708  49.847  95.267  1.00 41.72           H  
ATOM   1100  CG2 VAL A  88      56.988  52.209  96.497  1.00 41.72           C  
ATOM   1101 1HG2 VAL A  88      57.168  52.723  95.553  1.00 41.72           H  
ATOM   1102 2HG2 VAL A  88      57.930  52.096  97.034  1.00 41.72           H  
ATOM   1103 3HG2 VAL A  88      56.294  52.793  97.101  1.00 41.72           H  
ATOM   1104  C   VAL A  88      55.545  48.809  97.248  1.00 41.72           C  
ATOM   1105  O   VAL A  88      54.335  48.620  97.359  1.00 41.72           O  
ATOM   1106  N   ASN A  89      56.396  47.833  96.914  1.00104.42           N  
ATOM   1107  HN  ASN A  89      57.448  48.030  96.931  1.00104.42           H  
ATOM   1108  CA  ASN A  89      55.937  46.536  96.536  1.00104.42           C  
ATOM   1109  HA  ASN A  89      55.288  46.617  95.664  1.00104.42           H  
ATOM   1110  CB  ASN A  89      57.099  45.585  96.227  1.00104.42           C  
ATOM   1111  HB1 ASN A  89      57.910  46.127  95.741  1.00104.42           H  
ATOM   1112  HB2 ASN A  89      57.466  45.128  97.146  1.00104.42           H  
ATOM   1113  CG  ASN A  89      56.550  44.523  95.298  1.00104.42           C  
ATOM   1114  OD1 ASN A  89      55.927  44.861  94.292  1.00104.42           O  
ATOM   1115  ND2 ASN A  89      56.780  43.225  95.633  1.00104.42           N  
ATOM   1116 1HD2 ASN A  89      57.329  42.991  96.521  1.00104.42           H  
ATOM   1117 2HD2 ASN A  89      56.412  42.438  95.008  1.00104.42           H  
ATOM   1118  C   ASN A  89      55.162  45.979  97.689  1.00104.42           C  
ATOM   1119  O   ASN A  89      54.321  45.098  97.519  1.00104.42           O  
ATOM   1120  N   ASN A  90      55.496  46.431  98.909  1.00 82.12           N  
ATOM   1121  HN  ASN A  90      56.278  47.158  98.980  1.00 82.12           H  
ATOM   1122  CA  ASN A  90      54.866  45.997 100.123  1.00 82.12           C  
ATOM   1123  HA  ASN A  90      54.808  44.909 100.101  1.00 82.12           H  
ATOM   1124  CB  ASN A  90      55.658  46.403 101.374  1.00 82.12           C  
ATOM   1125  HB1 ASN A  90      55.837  47.478 101.371  1.00 82.12           H  
ATOM   1126  HB2 ASN A  90      55.105  46.129 102.272  1.00 82.12           H  
ATOM   1127  CG  ASN A  90      56.980  45.653 101.326  1.00 82.12           C  
ATOM   1128  OD1 ASN A  90      58.017  46.170 101.737  1.00 82.12           O  
ATOM   1129  ND2 ASN A  90      56.947  44.399 100.800  1.00 82.12           N  
ATOM   1130 1HD2 ASN A  90      56.023  43.991 100.447  1.00 82.12           H  
ATOM   1131 2HD2 ASN A  90      57.845  43.821 100.739  1.00 82.12           H  
ATOM   1132  C   ASN A  90      53.474  46.530 100.282  1.00 82.12           C  
ATOM   1133  O   ASN A  90      52.621  45.825 100.819  1.00 82.12           O  
ATOM   1134  N   ILE A  91      53.193  47.778  99.840  1.00109.15           N  
ATOM   1135  HN  ILE A  91      53.920  48.346  99.298  1.00109.15           H  
ATOM   1136  CA  ILE A  91      51.890  48.319 100.120  1.00109.15           C  
ATOM   1137  HA  ILE A  91      51.469  47.793 100.977  1.00109.15           H  
ATOM   1138  CB  ILE A  91      51.857  49.796 100.397  1.00109.15           C  
ATOM   1139  HB  ILE A  91      52.179  50.328  99.502  1.00109.15           H  
ATOM   1140  CG2 ILE A  91      50.390  50.154 100.685  1.00109.15           C  
ATOM   1141 1HG2 ILE A  91      50.310  51.221 100.894  1.00109.15           H  
ATOM   1142 2HG2 ILE A  91      50.040  49.588 101.549  1.00109.15           H  
ATOM   1143 3HG2 ILE A  91      49.778  49.907  99.817  1.00109.15           H  
ATOM   1144  CG1 ILE A  91      52.784  50.179 101.562  1.00109.15           C  
ATOM   1145 1HG1 ILE A  91      52.533  51.190 101.882  1.00109.15           H  
ATOM   1146 2HG1 ILE A  91      52.609  49.484 102.383  1.00109.15           H  
ATOM   1147  CD1 ILE A  91      54.268  50.141 101.208  1.00109.15           C  
ATOM   1148 1HD1 ILE A  91      54.857  50.423 102.080  1.00109.15           H  
ATOM   1149 2HD1 ILE A  91      54.466  50.839 100.395  1.00109.15           H  
ATOM   1150 3HD1 ILE A  91      54.542  49.133 100.896  1.00109.15           H  
ATOM   1151  C   ILE A  91      51.008  48.089  98.935  1.00109.15           C  
ATOM   1152  O   ILE A  91      51.281  48.513  97.814  1.00109.15           O  
ATOM   1153  N   PRO A  92      49.925  47.418  99.195  1.00 76.80           N  
ATOM   1154  CD  PRO A  92      49.844  46.515 100.332  1.00 76.80           C  
ATOM   1155  HD1 PRO A  92      49.554  47.059 101.231  1.00 76.80           H  
ATOM   1156  HD2 PRO A  92      50.802  46.023 100.498  1.00 76.80           H  
ATOM   1157  CA  PRO A  92      49.026  47.044  98.146  1.00 76.80           C  
ATOM   1158  HA  PRO A  92      49.595  46.414  97.462  1.00 76.80           H  
ATOM   1159  CB  PRO A  92      47.984  46.140  98.801  1.00 76.80           C  
ATOM   1160  HB1 PRO A  92      47.144  46.722  99.180  1.00 76.80           H  
ATOM   1161  HB2 PRO A  92      47.620  45.391  98.098  1.00 76.80           H  
ATOM   1162  CG  PRO A  92      48.766  45.482  99.955  1.00 76.80           C  
ATOM   1163  HG1 PRO A  92      48.109  45.285 100.802  1.00 76.80           H  
ATOM   1164  HG2 PRO A  92      49.225  44.550  99.626  1.00 76.80           H  
ATOM   1165  C   PRO A  92      48.467  48.164  97.326  1.00 76.80           C  
ATOM   1166  O   PRO A  92      48.444  48.026  96.104  1.00 76.80           O  
ATOM   1167  N   PHE A  93      48.017  49.276  97.940  1.00121.73           N  
ATOM   1168  HN  PHE A  93      48.076  49.379  99.003  1.00121.73           H  
ATOM   1169  CA  PHE A  93      47.457  50.318  97.128  1.00121.73           C  
ATOM   1170  HA  PHE A  93      46.792  49.837  96.410  1.00121.73           H  
ATOM   1171  CB  PHE A  93      46.614  51.367  97.887  1.00121.73           C  
ATOM   1172  HB1 PHE A  93      46.126  52.011  97.155  1.00121.73           H  
ATOM   1173  HB2 PHE A  93      45.858  50.843  98.472  1.00121.73           H  
ATOM   1174  CG  PHE A  93      47.410  52.224  98.809  1.00121.73           C  
ATOM   1175  CD1 PHE A  93      47.587  51.862 100.123  1.00121.73           C  
ATOM   1176  HD1 PHE A  93      47.153  50.932 100.490  1.00121.73           H  
ATOM   1177  CD2 PHE A  93      47.958  53.405  98.363  1.00121.73           C  
ATOM   1178  HD2 PHE A  93      47.819  53.706  97.325  1.00121.73           H  
ATOM   1179  CE1 PHE A  93      48.307  52.662 100.979  1.00121.73           C  
ATOM   1180  HE1 PHE A  93      48.444  52.362 102.018  1.00121.73           H  
ATOM   1181  CE2 PHE A  93      48.679  54.209  99.215  1.00121.73           C  
ATOM   1182  HE2 PHE A  93      49.112  55.140  98.849  1.00121.73           H  
ATOM   1183  CZ  PHE A  93      48.854  53.839 100.527  1.00121.73           C  
ATOM   1184  HZ  PHE A  93      49.423  54.475 101.205  1.00121.73           H  
ATOM   1185  C   PHE A  93      48.545  50.973  96.340  1.00121.73           C  
ATOM   1186  O   PHE A  93      48.328  51.378  95.200  1.00121.73           O  
ATOM   1187  N   LEU A  94      49.749  51.105  96.934  1.00105.73           N  
ATOM   1188  HN  LEU A  94      49.883  50.752  97.935  1.00105.73           H  
ATOM   1189  CA  LEU A  94      50.855  51.712  96.243  1.00105.73           C  
ATOM   1190  HA  LEU A  94      50.590  52.726  95.944  1.00105.73           H  
ATOM   1191  CB  LEU A  94      52.176  51.732  97.038  1.00105.73           C  
ATOM   1192  HB1 LEU A  94      52.317  50.744  97.476  1.00105.73           H  
ATOM   1193  HB2 LEU A  94      52.985  51.938  96.337  1.00105.73           H  
ATOM   1194  CG  LEU A  94      52.262  52.763  98.169  1.00105.73           C  
ATOM   1195  HG  LEU A  94      53.195  52.579  98.702  1.00105.73           H  
ATOM   1196  CD1 LEU A  94      52.327  54.195  97.625  1.00105.73           C  
ATOM   1197 1HD1 LEU A  94      52.387  54.898  98.456  1.00105.73           H  
ATOM   1198 2HD1 LEU A  94      51.432  54.402  97.039  1.00105.73           H  
ATOM   1199 3HD1 LEU A  94      53.208  54.304  96.993  1.00105.73           H  
ATOM   1200  CD2 LEU A  94      51.128  52.565  99.166  1.00105.73           C  
ATOM   1201 1HD2 LEU A  94      51.208  53.307  99.960  1.00105.73           H  
ATOM   1202 2HD2 LEU A  94      51.192  51.565  99.596  1.00105.73           H  
ATOM   1203 3HD2 LEU A  94      50.171  52.681  98.657  1.00105.73           H  
ATOM   1204  C   LEU A  94      51.187  50.900  95.034  1.00105.73           C  
ATOM   1205  O   LEU A  94      51.429  51.455  93.964  1.00105.73           O  
ATOM   1206  N   ARG A  95      51.225  49.560  95.171  1.00138.55           N  
ATOM   1207  HN  ARG A  95      51.003  49.109  96.115  1.00138.55           H  
ATOM   1208  CA  ARG A  95      51.566  48.741  94.040  1.00138.55           C  
ATOM   1209  HA  ARG A  95      52.576  48.952  93.688  1.00138.55           H  
ATOM   1210  CB  ARG A  95      51.348  47.232  94.243  1.00138.55           C  
ATOM   1211  HB1 ARG A  95      50.532  47.127  94.958  1.00138.55           H  
ATOM   1212  HB2 ARG A  95      51.041  46.828  93.278  1.00138.55           H  
ATOM   1213  CG  ARG A  95      52.485  46.350  94.745  1.00138.55           C  
ATOM   1214  HG1 ARG A  95      53.396  46.571  94.189  1.00138.55           H  
ATOM   1215  HG2 ARG A  95      52.653  46.533  95.806  1.00138.55           H  
ATOM   1216  CD  ARG A  95      52.086  44.884  94.527  1.00138.55           C  
ATOM   1217  HD1 ARG A  95      51.321  44.608  95.253  1.00138.55           H  
ATOM   1218  HD2 ARG A  95      51.690  44.765  93.518  1.00138.55           H  
ATOM   1219  NE  ARG A  95      53.267  43.996  94.698  1.00138.55           N1+
ATOM   1220  HE  ARG A  95      54.048  44.257  95.382  1.00138.55           H  
ATOM   1221  CZ  ARG A  95      53.340  42.842  93.969  1.00138.55           C  
ATOM   1222  NH1 ARG A  95      52.401  42.568  93.018  1.00138.55           N  
ATOM   1223 1HH1 ARG A  95      51.603  43.258  92.840  1.00138.55           H  
ATOM   1224 2HH1 ARG A  95      52.463  41.663  92.450  1.00138.55           H  
ATOM   1225  NH2 ARG A  95      54.351  41.954  94.191  1.00138.55           N  
ATOM   1226 1HH2 ARG A  95      55.090  42.160  94.937  1.00138.55           H  
ATOM   1227 2HH2 ARG A  95      54.406  41.051  93.619  1.00138.55           H  
ATOM   1228  C   ARG A  95      50.559  49.003  92.979  1.00138.55           C  
ATOM   1229  O   ARG A  95      50.893  49.288  91.831  1.00138.55           O  
ATOM   1230  N   ASN A  96      49.282  48.943  93.385  1.00 88.61           N  
ATOM   1231  HN  ASN A  96      49.091  48.825  94.431  1.00 88.61           H  
ATOM   1232  CA  ASN A  96      48.163  49.028  92.502  1.00 88.61           C  
ATOM   1233  HA  ASN A  96      48.193  48.207  91.785  1.00 88.61           H  
ATOM   1234  CB  ASN A  96      46.831  48.999  93.279  1.00 88.61           C  
ATOM   1235  HB1 ASN A  96      46.860  48.193  94.012  1.00 88.61           H  
ATOM   1236  HB2 ASN A  96      46.694  49.951  93.791  1.00 88.61           H  
ATOM   1237  CG  ASN A  96      45.665  48.769  92.327  1.00 88.61           C  
ATOM   1238  OD1 ASN A  96      44.916  47.807  92.491  1.00 88.61           O  
ATOM   1239  ND2 ASN A  96      45.489  49.670  91.324  1.00 88.61           N  
ATOM   1240 1HD2 ASN A  96      46.157  50.500  91.228  1.00 88.61           H  
ATOM   1241 2HD2 ASN A  96      44.683  49.549  90.631  1.00 88.61           H  
ATOM   1242  C   ASN A  96      48.239  50.329  91.785  1.00 88.61           C  
ATOM   1243  O   ASN A  96      47.990  50.404  90.584  1.00 88.61           O  
ATOM   1244  N   ALA A  97      48.613  51.393  92.506  1.00 34.72           N  
ATOM   1245  HN  ALA A  97      48.891  51.279  93.533  1.00 34.72           H  
ATOM   1246  CA  ALA A  97      48.638  52.680  91.892  1.00 34.72           C  
ATOM   1247  HA  ALA A  97      47.641  52.924  91.524  1.00 34.72           H  
ATOM   1248  CB  ALA A  97      49.108  53.780  92.860  1.00 34.72           C  
ATOM   1249  HB1 ALA A  97      49.110  54.741  92.346  1.00 34.72           H  
ATOM   1250  HB2 ALA A  97      50.116  53.553  93.207  1.00 34.72           H  
ATOM   1251  HB3 ALA A  97      48.432  53.827  93.714  1.00 34.72           H  
ATOM   1252  C   ALA A  97      49.597  52.646  90.742  1.00 34.72           C  
ATOM   1253  O   ALA A  97      49.304  53.177  89.672  1.00 34.72           O  
ATOM   1254  N   ILE A  98      50.772  52.020  90.940  1.00123.47           N  
ATOM   1255  HN  ILE A  98      50.939  51.510  91.865  1.00123.47           H  
ATOM   1256  CA  ILE A  98      51.809  52.017  89.945  1.00123.47           C  
ATOM   1257  HA  ILE A  98      52.008  53.044  89.640  1.00123.47           H  
ATOM   1258  CB  ILE A  98      53.081  51.409  90.466  1.00123.47           C  
ATOM   1259  HB  ILE A  98      52.885  50.362  90.696  1.00123.47           H  
ATOM   1260  CG2 ILE A  98      54.120  51.461  89.332  1.00123.47           C  
ATOM   1261 1HG2 ILE A  98      55.058  51.026  89.678  1.00123.47           H  
ATOM   1262 2HG2 ILE A  98      54.287  52.497  89.039  1.00123.47           H  
ATOM   1263 3HG2 ILE A  98      53.752  50.896  88.475  1.00123.47           H  
ATOM   1264  CG1 ILE A  98      53.538  52.105  91.762  1.00123.47           C  
ATOM   1265 1HG1 ILE A  98      52.744  52.004  92.502  1.00123.47           H  
ATOM   1266 2HG1 ILE A  98      54.436  51.602  92.121  1.00123.47           H  
ATOM   1267  CD1 ILE A  98      53.854  53.590  91.598  1.00123.47           C  
ATOM   1268 1HD1 ILE A  98      54.168  54.003  92.557  1.00123.47           H  
ATOM   1269 2HD1 ILE A  98      52.964  54.115  91.250  1.00123.47           H  
ATOM   1270 3HD1 ILE A  98      54.656  53.713  90.870  1.00123.47           H  
ATOM   1271  C   ILE A  98      51.456  51.207  88.728  1.00123.47           C  
ATOM   1272  O   ILE A  98      51.445  51.729  87.613  1.00123.47           O  
ATOM   1273  N   MET A  99      51.090  49.920  88.906  1.00178.77           N  
ATOM   1274  HN  MET A  99      50.898  49.523  89.881  1.00178.77           H  
ATOM   1275  CA  MET A  99      50.970  49.109  87.731  1.00178.77           C  
ATOM   1276  HA  MET A  99      51.867  49.303  87.143  1.00178.77           H  
ATOM   1277  CB  MET A  99      50.893  47.588  87.888  1.00178.77           C  
ATOM   1278  HB1 MET A  99      51.433  47.270  88.779  1.00178.77           H  
ATOM   1279  HB2 MET A  99      49.854  47.265  87.957  1.00178.77           H  
ATOM   1280  CG  MET A  99      51.551  47.011  86.628  1.00178.77           C  
ATOM   1281  HG1 MET A  99      51.067  47.478  85.770  1.00178.77           H  
ATOM   1282  HG2 MET A  99      52.602  47.298  86.654  1.00178.77           H  
ATOM   1283  SD  MET A  99      51.494  45.226  86.364  1.00178.77           S  
ATOM   1284  CE  MET A  99      49.934  45.319  85.449  1.00178.77           C  
ATOM   1285  HE1 MET A  99      49.633  44.318  85.141  1.00178.77           H  
ATOM   1286  HE2 MET A  99      50.066  45.946  84.567  1.00178.77           H  
ATOM   1287  HE3 MET A  99      49.163  45.750  86.088  1.00178.77           H  
ATOM   1288  C   MET A  99      49.829  49.566  86.895  1.00178.77           C  
ATOM   1289  O   MET A  99      49.805  49.321  85.691  1.00178.77           O  
ATOM   1290  N   SER A 100      48.817  50.187  87.519  1.00 68.42           N  
ATOM   1291  HN  SER A 100      48.833  50.313  88.581  1.00 68.42           H  
ATOM   1292  CA  SER A 100      47.715  50.680  86.750  1.00 68.42           C  
ATOM   1293  HA  SER A 100      47.241  49.856  86.216  1.00 68.42           H  
ATOM   1294  CB  SER A 100      46.671  51.409  87.611  1.00 68.42           C  
ATOM   1295  HB1 SER A 100      46.279  50.722  88.361  1.00 68.42           H  
ATOM   1296  HB2 SER A 100      47.142  52.258  88.106  1.00 68.42           H  
ATOM   1297  OG  SER A 100      45.604  51.873  86.797  1.00 68.42           O  
ATOM   1298  HG  SER A 100      45.978  52.537  86.074  1.00 68.42           H  
ATOM   1299  C   SER A 100      48.269  51.667  85.768  1.00 68.42           C  
ATOM   1300  O   SER A 100      47.852  51.712  84.612  1.00 68.42           O  
ATOM   1301  N   TYR A 101      49.241  52.480  86.218  1.00 53.17           N  
ATOM   1302  HN  TYR A 101      49.542  52.386  87.241  1.00 53.17           H  
ATOM   1303  CA  TYR A 101      49.900  53.467  85.408  1.00 53.17           C  
ATOM   1304  HA  TYR A 101      49.160  54.140  84.975  1.00 53.17           H  
ATOM   1305  CB  TYR A 101      50.916  54.276  86.233  1.00 53.17           C  
ATOM   1306  HB1 TYR A 101      50.387  54.998  86.855  1.00 53.17           H  
ATOM   1307  HB2 TYR A 101      51.490  53.601  86.867  1.00 53.17           H  
ATOM   1308  CG  TYR A 101      51.837  54.995  85.310  1.00 53.17           C  
ATOM   1309  CD1 TYR A 101      51.477  56.179  84.710  1.00 53.17           C  
ATOM   1310  HD1 TYR A 101      50.494  56.609  84.905  1.00 53.17           H  
ATOM   1311  CE1 TYR A 101      52.351  56.824  83.865  1.00 53.17           C  
ATOM   1312  HE1 TYR A 101      52.058  57.761  83.392  1.00 53.17           H  
ATOM   1313  CD2 TYR A 101      53.082  54.469  85.056  1.00 53.17           C  
ATOM   1314  HD2 TYR A 101      53.377  53.532  85.529  1.00 53.17           H  
ATOM   1315  CE2 TYR A 101      53.959  55.108  84.214  1.00 53.17           C  
ATOM   1316  HE2 TYR A 101      54.942  54.679  84.021  1.00 53.17           H  
ATOM   1317  CZ  TYR A 101      53.593  56.289  83.616  1.00 53.17           C  
ATOM   1318  OH  TYR A 101      54.492  56.949  82.751  1.00 53.17           O  
ATOM   1319  HH  TYR A 101      54.061  57.036  81.797  1.00 53.17           H  
ATOM   1320  C   TYR A 101      50.644  52.768  84.318  1.00 53.17           C  
ATOM   1321  O   TYR A 101      50.645  53.200  83.166  1.00 53.17           O  
ATOM   1322  N   VAL A 102      51.302  51.656  84.676  1.00122.92           N  
ATOM   1323  HN  VAL A 102      51.239  51.328  85.693  1.00122.92           H  
ATOM   1324  CA  VAL A 102      52.084  50.890  83.756  1.00122.92           C  
ATOM   1325  HA  VAL A 102      52.910  51.478  83.356  1.00122.92           H  
ATOM   1326  CB  VAL A 102      52.580  49.633  84.412  1.00122.92           C  
ATOM   1327  HB  VAL A 102      51.709  49.032  84.675  1.00122.92           H  
ATOM   1328  CG1 VAL A 102      53.414  48.828  83.415  1.00122.92           C  
ATOM   1329 1HG1 VAL A 102      53.773  47.917  83.893  1.00122.92           H  
ATOM   1330 2HG1 VAL A 102      54.265  49.425  83.087  1.00122.92           H  
ATOM   1331 3HG1 VAL A 102      52.800  48.568  82.553  1.00122.92           H  
ATOM   1332  CG2 VAL A 102      53.305  49.994  85.712  1.00122.92           C  
ATOM   1333 1HG2 VAL A 102      53.667  49.084  86.192  1.00122.92           H  
ATOM   1334 2HG2 VAL A 102      52.616  50.508  86.382  1.00122.92           H  
ATOM   1335 3HG2 VAL A 102      54.149  50.647  85.489  1.00122.92           H  
ATOM   1336  C   VAL A 102      51.162  50.447  82.670  1.00122.92           C  
ATOM   1337  O   VAL A 102      51.462  50.573  81.483  1.00122.92           O  
ATOM   1338  N   LEU A 103      49.990  49.918  83.068  1.00 87.55           N  
ATOM   1339  HN  LEU A 103      49.744  49.896  84.109  1.00 87.55           H  
ATOM   1340  CA  LEU A 103      49.070  49.385  82.109  1.00 87.55           C  
ATOM   1341  HA  LEU A 103      49.596  48.645  81.506  1.00 87.55           H  
ATOM   1342  CB  LEU A 103      47.850  48.706  82.746  1.00 87.55           C  
ATOM   1343  HB1 LEU A 103      47.356  49.426  83.398  1.00 87.55           H  
ATOM   1344  HB2 LEU A 103      47.167  48.407  81.951  1.00 87.55           H  
ATOM   1345  CG  LEU A 103      48.206  47.463  83.575  1.00 87.55           C  
ATOM   1346  HG  LEU A 103      48.688  47.812  84.488  1.00 87.55           H  
ATOM   1347  CD1 LEU A 103      46.945  46.706  83.992  1.00 87.55           C  
ATOM   1348 1HD1 LEU A 103      47.223  45.830  84.578  1.00 87.55           H  
ATOM   1349 2HD1 LEU A 103      46.400  46.389  83.103  1.00 87.55           H  
ATOM   1350 3HD1 LEU A 103      46.311  47.358  84.593  1.00 87.55           H  
ATOM   1351  CD2 LEU A 103      49.213  46.564  82.847  1.00 87.55           C  
ATOM   1352 1HD2 LEU A 103      49.439  45.696  83.466  1.00 87.55           H  
ATOM   1353 2HD2 LEU A 103      50.129  47.123  82.657  1.00 87.55           H  
ATOM   1354 3HD2 LEU A 103      48.787  46.233  81.900  1.00 87.55           H  
ATOM   1355  C   LEU A 103      48.536  50.443  81.194  1.00 87.55           C  
ATOM   1356  O   LEU A 103      48.515  50.265  79.977  1.00 87.55           O  
ATOM   1357  N   THR A 104      48.063  51.564  81.766  1.00 62.76           N  
ATOM   1358  HN  THR A 104      48.187  51.688  82.822  1.00 62.76           H  
ATOM   1359  CA  THR A 104      47.399  52.604  81.028  1.00 62.76           C  
ATOM   1360  HA  THR A 104      46.641  52.144  80.394  1.00 62.76           H  
ATOM   1361  CB  THR A 104      46.719  53.557  81.958  1.00 62.76           C  
ATOM   1362  HB  THR A 104      46.058  54.221  81.400  1.00 62.76           H  
ATOM   1363  OG1 THR A 104      47.682  54.314  82.677  1.00 62.76           O  
ATOM   1364  HG1 THR A 104      48.291  53.666  83.235  1.00 62.76           H  
ATOM   1365  CG2 THR A 104      45.907  52.712  82.953  1.00 62.76           C  
ATOM   1366 1HG2 THR A 104      45.392  53.370  83.653  1.00 62.76           H  
ATOM   1367 2HG2 THR A 104      46.578  52.051  83.502  1.00 62.76           H  
ATOM   1368 3HG2 THR A 104      45.174  52.115  82.410  1.00 62.76           H  
ATOM   1369  C   THR A 104      48.313  53.412  80.160  1.00 62.76           C  
ATOM   1370  O   THR A 104      48.034  53.625  78.980  1.00 62.76           O  
ATOM   1371  N   SER A 105      49.456  53.849  80.717  1.00 47.80           N  
ATOM   1372  HN  SER A 105      49.734  53.497  81.688  1.00 47.80           H  
ATOM   1373  CA  SER A 105      50.310  54.778  80.035  1.00 47.80           C  
ATOM   1374  HA  SER A 105      49.771  55.712  79.877  1.00 47.80           H  
ATOM   1375  CB  SER A 105      51.603  55.066  80.813  1.00 47.80           C  
ATOM   1376  HB1 SER A 105      52.194  55.804  80.270  1.00 47.80           H  
ATOM   1377  HB2 SER A 105      51.351  55.456  81.799  1.00 47.80           H  
ATOM   1378  OG  SER A 105      52.359  53.872  80.958  1.00 47.80           O  
ATOM   1379  HG  SER A 105      51.792  53.160  81.482  1.00 47.80           H  
ATOM   1380  C   SER A 105      50.699  54.207  78.715  1.00 47.80           C  
ATOM   1381  O   SER A 105      50.814  54.937  77.732  1.00 47.80           O  
ATOM   1382  N   ARG A 106      50.945  52.888  78.672  1.00203.95           N  
ATOM   1383  HN  ARG A 106      50.817  52.297  79.555  1.00203.95           H  
ATOM   1384  CA  ARG A 106      51.377  52.263  77.456  1.00203.95           C  
ATOM   1385  HA  ARG A 106      52.194  52.860  77.051  1.00203.95           H  
ATOM   1386  CB  ARG A 106      51.906  50.829  77.665  1.00203.95           C  
ATOM   1387  HB1 ARG A 106      51.075  50.205  77.993  1.00203.95           H  
ATOM   1388  HB2 ARG A 106      52.281  50.462  76.710  1.00203.95           H  
ATOM   1389  CG  ARG A 106      53.033  50.709  78.700  1.00203.95           C  
ATOM   1390  HG1 ARG A 106      52.607  50.920  79.681  1.00203.95           H  
ATOM   1391  HG2 ARG A 106      53.398  49.682  78.675  1.00203.95           H  
ATOM   1392  CD  ARG A 106      54.240  51.639  78.505  1.00203.95           C  
ATOM   1393  HD1 ARG A 106      53.895  52.613  78.159  1.00203.95           H  
ATOM   1394  HD2 ARG A 106      54.766  51.755  79.453  1.00203.95           H  
ATOM   1395  NE  ARG A 106      55.166  51.052  77.492  1.00203.95           N1+
ATOM   1396  HE  ARG A 106      54.777  50.505  76.659  1.00203.95           H  
ATOM   1397  CZ  ARG A 106      56.515  51.219  77.638  1.00203.95           C  
ATOM   1398  NH1 ARG A 106      57.002  51.863  78.739  1.00203.95           N  
ATOM   1399 1HH1 ARG A 106      56.329  52.234  79.483  1.00203.95           H  
ATOM   1400 2HH1 ARG A 106      58.057  51.996  78.858  1.00203.95           H  
ATOM   1401  NH2 ARG A 106      57.381  50.742  76.695  1.00203.95           N  
ATOM   1402 1HH2 ARG A 106      57.005  50.232  75.832  1.00203.95           H  
ATOM   1403 2HH2 ARG A 106      58.435  50.878  76.819  1.00203.95           H  
ATOM   1404  C   ARG A 106      50.303  52.186  76.401  1.00203.95           C  
ATOM   1405  O   ARG A 106      50.525  52.572  75.256  1.00203.95           O  
ATOM   1406  N   SER A 107      49.080  51.771  76.786  1.00 99.87           N  
ATOM   1407  HN  SER A 107      48.878  51.716  77.835  1.00 99.87           H  
ATOM   1408  CA  SER A 107      48.025  51.396  75.876  1.00 99.87           C  
ATOM   1409  HA  SER A 107      48.369  50.534  75.304  1.00 99.87           H  
ATOM   1410  CB  SER A 107      46.743  50.986  76.618  1.00 99.87           C  
ATOM   1411  HB1 SER A 107      46.956  50.133  77.262  1.00 99.87           H  
ATOM   1412  HB2 SER A 107      46.395  51.822  77.225  1.00 99.87           H  
ATOM   1413  OG  SER A 107      45.734  50.630  75.685  1.00 99.87           O  
ATOM   1414  HG  SER A 107      45.526  51.451  75.064  1.00 99.87           H  
ATOM   1415  C   SER A 107      47.635  52.472  74.897  1.00 99.87           C  
ATOM   1416  O   SER A 107      47.152  52.154  73.811  1.00 99.87           O  
ATOM   1417  N   HIS A 108      47.843  53.760  75.219  1.00 74.56           N  
ATOM   1418  HN  HIS A 108      48.353  53.994  76.130  1.00 74.56           H  
ATOM   1419  CA  HIS A 108      47.396  54.834  74.367  1.00 74.56           C  
ATOM   1420  HA  HIS A 108      46.325  54.720  74.199  1.00 74.56           H  
ATOM   1421  CB  HIS A 108      47.654  56.237  74.946  1.00 74.56           C  
ATOM   1422  HB1 HIS A 108      47.027  56.950  74.411  1.00 74.56           H  
ATOM   1423  HB2 HIS A 108      47.379  56.229  76.001  1.00 74.56           H  
ATOM   1424  CG  HIS A 108      49.081  56.685  74.833  1.00 74.56           C  
ATOM   1425  CD2 HIS A 108      50.058  56.766  75.776  1.00 74.56           C  
ATOM   1426  HD2 HIS A 108      49.934  56.487  76.822  1.00 74.56           H  
ATOM   1427  ND1 HIS A 108      49.653  57.131  73.662  1.00 74.56           N  
ATOM   1428  HD1 HIS A 108      49.176  57.207  72.707  1.00 74.56           H  
ATOM   1429  CE1 HIS A 108      50.938  57.456  73.953  1.00 74.56           C  
ATOM   1430  HE1 HIS A 108      51.648  57.842  73.221  1.00 74.56           H  
ATOM   1431  NE2 HIS A 108      51.230  57.251  75.224  1.00 74.56           N  
ATOM   1432  C   HIS A 108      48.095  54.777  73.040  1.00 74.56           C  
ATOM   1433  O   HIS A 108      47.623  55.321  72.043  1.00 74.56           O  
ATOM   1434  N   LEU A 109      49.277  54.157  73.018  1.00159.80           N  
ATOM   1435  HN  LEU A 109      49.601  53.694  73.926  1.00159.80           H  
ATOM   1436  CA  LEU A 109      50.149  54.057  71.887  1.00159.80           C  
ATOM   1437  HA  LEU A 109      50.300  55.064  71.499  1.00159.80           H  
ATOM   1438  CB  LEU A 109      51.521  53.523  72.340  1.00159.80           C  
ATOM   1439  HB1 LEU A 109      51.913  54.217  73.084  1.00159.80           H  
ATOM   1440  HB2 LEU A 109      51.357  52.549  72.801  1.00159.80           H  
ATOM   1441  CG  LEU A 109      52.597  53.347  71.263  1.00159.80           C  
ATOM   1442  HG  LEU A 109      52.638  54.258  70.666  1.00159.80           H  
ATOM   1443  CD1 LEU A 109      53.959  53.150  71.936  1.00159.80           C  
ATOM   1444 1HD1 LEU A 109      54.727  53.024  71.173  1.00159.80           H  
ATOM   1445 2HD1 LEU A 109      53.927  52.263  72.568  1.00159.80           H  
ATOM   1446 3HD1 LEU A 109      54.193  54.022  72.546  1.00159.80           H  
ATOM   1447  CD2 LEU A 109      52.282  52.171  70.328  1.00159.80           C  
ATOM   1448 1HD2 LEU A 109      53.069  52.081  69.579  1.00159.80           H  
ATOM   1449 2HD2 LEU A 109      51.327  52.346  69.832  1.00159.80           H  
ATOM   1450 3HD2 LEU A 109      52.226  51.250  70.908  1.00159.80           H  
ATOM   1451  C   LEU A 109      49.551  53.228  70.778  1.00159.80           C  
ATOM   1452  O   LEU A 109      49.944  53.386  69.626  1.00159.80           O  
ATOM   1453  N   ILE A 110      48.614  52.302  71.068  1.00 86.09           N  
ATOM   1454  HN  ILE A 110      48.237  52.200  72.064  1.00 86.09           H  
ATOM   1455  CA  ILE A 110      48.132  51.454  70.009  1.00 86.09           C  
ATOM   1456  HA  ILE A 110      48.816  51.574  69.169  1.00 86.09           H  
ATOM   1457  CB  ILE A 110      48.135  50.003  70.370  1.00 86.09           C  
ATOM   1458  HB  ILE A 110      47.571  49.870  71.293  1.00 86.09           H  
ATOM   1459  CG2 ILE A 110      47.443  49.210  69.249  1.00 86.09           C  
ATOM   1460 1HG2 ILE A 110      47.440  48.150  69.502  1.00 86.09           H  
ATOM   1461 2HG2 ILE A 110      47.982  49.358  68.313  1.00 86.09           H  
ATOM   1462 3HG2 ILE A 110      46.417  49.559  69.136  1.00 86.09           H  
ATOM   1463  CG1 ILE A 110      49.593  49.581  70.616  1.00 86.09           C  
ATOM   1464 1HG1 ILE A 110      50.112  49.573  69.657  1.00 86.09           H  
ATOM   1465 2HG1 ILE A 110      50.055  50.318  71.273  1.00 86.09           H  
ATOM   1466  CD1 ILE A 110      49.750  48.209  71.254  1.00 86.09           C  
ATOM   1467 1HD1 ILE A 110      50.809  47.991  71.392  1.00 86.09           H  
ATOM   1468 2HD1 ILE A 110      49.305  47.453  70.606  1.00 86.09           H  
ATOM   1469 3HD1 ILE A 110      49.248  48.198  72.222  1.00 86.09           H  
ATOM   1470  C   ILE A 110      46.772  51.864  69.528  1.00 86.09           C  
ATOM   1471  O   ILE A 110      45.945  52.374  70.282  1.00 86.09           O  
ATOM   1472  N   ASP A 111      46.534  51.702  68.206  1.00144.55           N  
ATOM   1473  HN  ASP A 111      47.303  51.318  67.570  1.00144.55           H  
ATOM   1474  CA  ASP A 111      45.256  52.043  67.654  1.00144.55           C  
ATOM   1475  HA  ASP A 111      44.824  52.803  68.305  1.00144.55           H  
ATOM   1476  CB  ASP A 111      45.304  52.646  66.235  1.00144.55           C  
ATOM   1477  HB1 ASP A 111      44.293  52.695  65.830  1.00144.55           H  
ATOM   1478  HB2 ASP A 111      45.726  53.650  66.284  1.00144.55           H  
ATOM   1479  CG  ASP A 111      46.164  51.785  65.332  1.00144.55           C  
ATOM   1480  OD1 ASP A 111      47.384  51.692  65.629  1.00144.55           O  
ATOM   1481  OD2 ASP A 111      45.632  51.222  64.339  1.00144.55           O1-
ATOM   1482  C   ASP A 111      44.355  50.848  67.725  1.00144.55           C  
ATOM   1483  O   ASP A 111      44.692  49.763  67.254  1.00144.55           O  
ATOM   1484  N   SER A 112      43.192  51.015  68.393  1.00 68.30           N  
ATOM   1485  HN  SER A 112      42.972  51.963  68.838  1.00 68.30           H  
ATOM   1486  CA  SER A 112      42.246  49.941  68.515  1.00 68.30           C  
ATOM   1487  HA  SER A 112      42.337  49.274  67.658  1.00 68.30           H  
ATOM   1488  CB  SER A 112      42.410  49.135  69.816  1.00 68.30           C  
ATOM   1489  HB1 SER A 112      43.411  48.704  69.847  1.00 68.30           H  
ATOM   1490  HB2 SER A 112      42.273  49.799  70.669  1.00 68.30           H  
ATOM   1491  OG  SER A 112      41.450  48.092  69.877  1.00 68.30           O  
ATOM   1492  HG  SER A 112      40.484  48.503  69.849  1.00 68.30           H  
ATOM   1493  C   SER A 112      40.881  50.548  68.535  1.00 68.30           C  
ATOM   1494  O   SER A 112      40.583  51.361  69.411  1.00 68.30           O  
ATOM   1495  N   PRO A 113      40.014  50.169  67.626  1.00174.91           N  
ATOM   1496  CD  PRO A 113      38.598  50.447  67.789  1.00174.91           C  
ATOM   1497  HD1 PRO A 113      38.430  51.506  67.984  1.00174.91           H  
ATOM   1498  HD2 PRO A 113      38.177  49.856  68.602  1.00174.91           H  
ATOM   1499  CA  PRO A 113      40.257  49.164  66.622  1.00174.91           C  
ATOM   1500  HA  PRO A 113      40.544  48.251  67.144  1.00174.91           H  
ATOM   1501  CB  PRO A 113      38.903  48.896  65.955  1.00174.91           C  
ATOM   1502  HB1 PRO A 113      38.999  48.919  64.869  1.00174.91           H  
ATOM   1503  HB2 PRO A 113      38.508  47.929  66.265  1.00174.91           H  
ATOM   1504  CG  PRO A 113      37.988  50.036  66.442  1.00174.91           C  
ATOM   1505  HG1 PRO A 113      38.000  50.870  65.740  1.00174.91           H  
ATOM   1506  HG2 PRO A 113      36.965  49.684  66.571  1.00174.91           H  
ATOM   1507  C   PRO A 113      41.370  49.495  65.659  1.00174.91           C  
ATOM   1508  O   PRO A 113      41.704  50.667  65.493  1.00174.91           O  
ATOM   1509  N   PRO A 114      41.959  48.478  65.068  1.00109.59           N  
ATOM   1510  CD  PRO A 114      41.498  47.111  65.245  1.00109.59           C  
ATOM   1511  HD1 PRO A 114      40.421  47.045  65.087  1.00109.59           H  
ATOM   1512  HD2 PRO A 114      41.742  46.749  66.244  1.00109.59           H  
ATOM   1513  CA  PRO A 114      43.097  48.567  64.175  1.00109.59           C  
ATOM   1514  HA  PRO A 114      43.902  49.075  64.706  1.00109.59           H  
ATOM   1515  CB  PRO A 114      43.532  47.123  63.927  1.00109.59           C  
ATOM   1516  HB1 PRO A 114      43.882  46.994  62.903  1.00109.59           H  
ATOM   1517  HB2 PRO A 114      44.321  46.831  64.620  1.00109.59           H  
ATOM   1518  CG  PRO A 114      42.253  46.303  64.176  1.00109.59           C  
ATOM   1519  HG1 PRO A 114      41.662  46.220  63.264  1.00109.59           H  
ATOM   1520  HG2 PRO A 114      42.497  45.306  64.544  1.00109.59           H  
ATOM   1521  C   PRO A 114      42.851  49.305  62.892  1.00109.59           C  
ATOM   1522  O   PRO A 114      41.719  49.298  62.411  1.00109.59           O  
ATOM   1523  N   THR A 115      43.847  50.101  62.431  1.00210.49           N  
ATOM   1524  HN  THR A 115      44.734  50.221  63.018  1.00210.49           H  
ATOM   1525  CA  THR A 115      43.740  50.788  61.171  1.00210.49           C  
ATOM   1526  HA  THR A 115      42.669  50.899  61.000  1.00210.49           H  
ATOM   1527  CB  THR A 115      44.262  52.185  61.273  1.00210.49           C  
ATOM   1528  HB  THR A 115      43.663  52.726  62.006  1.00210.49           H  
ATOM   1529  OG1 THR A 115      44.148  52.843  60.025  1.00210.49           O  
ATOM   1530  HG1 THR A 115      44.703  52.322  59.302  1.00210.49           H  
ATOM   1531  CG2 THR A 115      45.710  52.154  61.757  1.00210.49           C  
ATOM   1532 1HG2 THR A 115      46.091  53.173  61.831  1.00210.49           H  
ATOM   1533 2HG2 THR A 115      46.318  51.590  61.050  1.00210.49           H  
ATOM   1534 3HG2 THR A 115      45.756  51.677  62.736  1.00210.49           H  
ATOM   1535  C   THR A 115      44.277  50.153  59.901  1.00210.49           C  
ATOM   1536  O   THR A 115      43.512  49.689  59.059  1.00210.49           O  
ATOM   1537  N   TYR A 116      45.615  49.976  59.777  1.00182.35           N  
ATOM   1538  HN  TYR A 116      46.259  50.047  60.629  1.00182.35           H  
ATOM   1539  CA  TYR A 116      46.152  49.688  58.461  1.00182.35           C  
ATOM   1540  HA  TYR A 116      45.343  49.721  57.731  1.00182.35           H  
ATOM   1541  CB  TYR A 116      47.271  50.644  58.014  1.00182.35           C  
ATOM   1542  HB1 TYR A 116      48.125  50.551  58.685  1.00182.35           H  
ATOM   1543  HB2 TYR A 116      47.579  50.401  56.997  1.00182.35           H  
ATOM   1544  CG  TYR A 116      46.743  52.033  58.062  1.00182.35           C  
ATOM   1545  CD1 TYR A 116      46.003  52.551  57.024  1.00182.35           C  
ATOM   1546  HD1 TYR A 116      45.799  51.939  56.145  1.00182.35           H  
ATOM   1547  CE1 TYR A 116      45.520  53.836  57.090  1.00182.35           C  
ATOM   1548  HE1 TYR A 116      44.936  54.240  56.264  1.00182.35           H  
ATOM   1549  CD2 TYR A 116      46.983  52.815  59.168  1.00182.35           C  
ATOM   1550  HD2 TYR A 116      47.560  52.410  59.999  1.00182.35           H  
ATOM   1551  CE2 TYR A 116      46.504  54.100  59.238  1.00182.35           C  
ATOM   1552  HE2 TYR A 116      46.704  54.711  60.118  1.00182.35           H  
ATOM   1553  CZ  TYR A 116      45.772  54.612  58.195  1.00182.35           C  
ATOM   1554  OH  TYR A 116      45.276  55.931  58.260  1.00182.35           O  
ATOM   1555  HH  TYR A 116      45.666  56.492  57.463  1.00182.35           H  
ATOM   1556  C   TYR A 116      46.773  48.332  58.440  1.00182.35           C  
ATOM   1557  O   TYR A 116      46.878  47.670  59.469  1.00182.35           O  
ATOM   1558  N   ASN A 117      47.134  47.865  57.223  1.00 95.76           N  
ATOM   1559  HN  ASN A 117      46.915  48.454  56.357  1.00 95.76           H  
ATOM   1560  CA  ASN A 117      47.800  46.607  57.054  1.00 95.76           C  
ATOM   1561  HA  ASN A 117      48.385  46.426  57.956  1.00 95.76           H  
ATOM   1562  CB  ASN A 117      46.858  45.393  56.865  1.00 95.76           C  
ATOM   1563  HB1 ASN A 117      47.463  44.500  56.707  1.00 95.76           H  
ATOM   1564  HB2 ASN A 117      46.257  45.271  57.766  1.00 95.76           H  
ATOM   1565  CG  ASN A 117      45.927  45.571  55.675  1.00 95.76           C  
ATOM   1566  OD1 ASN A 117      45.071  44.726  55.418  1.00 95.76           O  
ATOM   1567  ND2 ASN A 117      46.078  46.694  54.932  1.00 95.76           N  
ATOM   1568 1HD2 ASN A 117      46.829  47.411  55.192  1.00 95.76           H  
ATOM   1569 2HD2 ASN A 117      45.447  46.864  54.085  1.00 95.76           H  
ATOM   1570  C   ASN A 117      48.768  46.735  55.912  1.00 95.76           C  
ATOM   1571  O   ASN A 117      49.022  47.833  55.420  1.00 95.76           O  
ATOM   1572  N   ALA A 118      49.349  45.608  55.459  1.00 52.68           N  
ATOM   1573  HN  ALA A 118      49.053  44.661  55.859  1.00 52.68           H  
ATOM   1574  CA  ALA A 118      50.364  45.667  54.442  1.00 52.68           C  
ATOM   1575  HA  ALA A 118      51.185  46.285  54.805  1.00 52.68           H  
ATOM   1576  CB  ALA A 118      50.919  44.281  54.076  1.00 52.68           C  
ATOM   1577  HB1 ALA A 118      51.681  44.387  53.304  1.00 52.68           H  
ATOM   1578  HB2 ALA A 118      50.110  43.652  53.704  1.00 52.68           H  
ATOM   1579  HB3 ALA A 118      51.360  43.820  54.960  1.00 52.68           H  
ATOM   1580  C   ALA A 118      49.815  46.287  53.187  1.00 52.68           C  
ATOM   1581  O   ALA A 118      50.543  46.968  52.468  1.00 52.68           O  
ATOM   1582  N   ASP A 119      48.552  45.980  52.839  1.00 80.12           N  
ATOM   1583  HN  ASP A 119      47.998  45.323  53.477  1.00 80.12           H  
ATOM   1584  CA  ASP A 119      47.901  46.486  51.654  1.00 80.12           C  
ATOM   1585  HA  ASP A 119      48.636  46.481  50.849  1.00 80.12           H  
ATOM   1586  CB  ASP A 119      46.723  45.604  51.211  1.00 80.12           C  
ATOM   1587  HB1 ASP A 119      46.054  45.431  52.054  1.00 80.12           H  
ATOM   1588  HB2 ASP A 119      46.176  46.096  50.407  1.00 80.12           H  
ATOM   1589  CG  ASP A 119      47.281  44.279  50.717  1.00 80.12           C  
ATOM   1590  OD1 ASP A 119      48.532  44.131  50.700  1.00 80.12           O  
ATOM   1591  OD2 ASP A 119      46.461  43.394  50.354  1.00 80.12           O1-
ATOM   1592  C   ASP A 119      47.354  47.885  51.759  1.00 80.12           C  
ATOM   1593  O   ASP A 119      47.205  48.553  50.736  1.00 80.12           O  
ATOM   1594  N   TYR A 120      46.959  48.358  52.959  1.00 83.70           N  
ATOM   1595  HN  TYR A 120      47.151  47.813  53.859  1.00 83.70           H  
ATOM   1596  CA  TYR A 120      46.270  49.622  52.987  1.00 83.70           C  
ATOM   1597  HA  TYR A 120      46.231  50.009  51.969  1.00 83.70           H  
ATOM   1598  CB  TYR A 120      44.828  49.517  53.514  1.00 83.70           C  
ATOM   1599  HB1 TYR A 120      44.829  49.028  54.488  1.00 83.70           H  
ATOM   1600  HB2 TYR A 120      44.399  50.515  53.609  1.00 83.70           H  
ATOM   1601  CG  TYR A 120      44.021  48.715  52.552  1.00 83.70           C  
ATOM   1602  CD1 TYR A 120      44.002  47.341  52.624  1.00 83.70           C  
ATOM   1603  HD1 TYR A 120      44.586  46.833  53.391  1.00 83.70           H  
ATOM   1604  CE1 TYR A 120      43.254  46.602  51.739  1.00 83.70           C  
ATOM   1605  HE1 TYR A 120      43.247  45.514  51.806  1.00 83.70           H  
ATOM   1606  CD2 TYR A 120      43.277  49.341  51.577  1.00 83.70           C  
ATOM   1607  HD2 TYR A 120      43.283  50.429  51.509  1.00 83.70           H  
ATOM   1608  CE2 TYR A 120      42.527  48.608  50.689  1.00 83.70           C  
ATOM   1609  HE2 TYR A 120      41.942  49.115  49.921  1.00 83.70           H  
ATOM   1610  CZ  TYR A 120      42.514  47.236  50.769  1.00 83.70           C  
ATOM   1611  OH  TYR A 120      41.745  46.480  49.860  1.00 83.70           O  
ATOM   1612  HH  TYR A 120      42.374  45.837  49.318  1.00 83.70           H  
ATOM   1613  C   TYR A 120      46.958  50.641  53.847  1.00 83.70           C  
ATOM   1614  O   TYR A 120      47.159  50.454  55.046  1.00 83.70           O  
ATOM   1615  N   GLY A 121      47.370  51.744  53.194  1.00 70.40           N  
ATOM   1616  HN  GLY A 121      47.248  51.735  52.131  1.00 70.40           H  
ATOM   1617  CA  GLY A 121      47.954  52.931  53.753  1.00 70.40           C  
ATOM   1618  HA1 GLY A 121      48.669  52.646  54.525  1.00 70.40           H  
ATOM   1619  HA2 GLY A 121      48.469  53.480  52.964  1.00 70.40           H  
ATOM   1620  C   GLY A 121      46.904  53.814  54.360  1.00 70.40           C  
ATOM   1621  O   GLY A 121      47.215  54.726  55.127  1.00 70.40           O  
ATOM   1622  N   TYR A 122      45.646  53.656  53.899  1.00 85.93           N  
ATOM   1623  HN  TYR A 122      45.458  52.899  53.166  1.00 85.93           H  
ATOM   1624  CA  TYR A 122      44.551  54.463  54.353  1.00 85.93           C  
ATOM   1625  HA  TYR A 122      44.907  55.140  55.130  1.00 85.93           H  
ATOM   1626  CB  TYR A 122      43.907  55.294  53.219  1.00 85.93           C  
ATOM   1627  HB1 TYR A 122      43.019  55.801  53.597  1.00 85.93           H  
ATOM   1628  HB2 TYR A 122      44.622  56.033  52.857  1.00 85.93           H  
ATOM   1629  CG  TYR A 122      43.523  54.379  52.102  1.00 85.93           C  
ATOM   1630  CD1 TYR A 122      42.307  53.736  52.100  1.00 85.93           C  
ATOM   1631  HD1 TYR A 122      41.612  53.897  52.924  1.00 85.93           H  
ATOM   1632  CE1 TYR A 122      41.958  52.893  51.071  1.00 85.93           C  
ATOM   1633  HE1 TYR A 122      40.991  52.390  51.084  1.00 85.93           H  
ATOM   1634  CD2 TYR A 122      44.385  54.165  51.049  1.00 85.93           C  
ATOM   1635  HD2 TYR A 122      45.351  54.670  51.034  1.00 85.93           H  
ATOM   1636  CE2 TYR A 122      44.043  53.323  50.017  1.00 85.93           C  
ATOM   1637  HE2 TYR A 122      44.737  53.162  49.192  1.00 85.93           H  
ATOM   1638  CZ  TYR A 122      42.826  52.684  50.027  1.00 85.93           C  
ATOM   1639  OH  TYR A 122      42.468  51.817  48.972  1.00 85.93           O  
ATOM   1640  HH  TYR A 122      42.295  50.854  49.353  1.00 85.93           H  
ATOM   1641  C   TYR A 122      43.521  53.549  54.939  1.00 85.93           C  
ATOM   1642  O   TYR A 122      43.459  52.365  54.616  1.00 85.93           O  
ATOM   1643  N   LYS A 123      42.697  54.089  55.856  1.00196.41           N  
ATOM   1644  HN  LYS A 123      42.784  55.135  56.062  1.00196.41           H  
ATOM   1645  CA  LYS A 123      41.708  53.335  56.572  1.00196.41           C  
ATOM   1646  HA  LYS A 123      42.167  52.507  57.113  1.00196.41           H  
ATOM   1647  CB  LYS A 123      40.938  54.254  57.530  1.00196.41           C  
ATOM   1648  HB1 LYS A 123      41.611  55.052  57.845  1.00196.41           H  
ATOM   1649  HB2 LYS A 123      40.097  54.682  56.984  1.00196.41           H  
ATOM   1650  CG  LYS A 123      40.394  53.578  58.776  1.00196.41           C  
ATOM   1651  HG1 LYS A 123      39.556  54.164  59.153  1.00196.41           H  
ATOM   1652  HG2 LYS A 123      40.048  52.580  58.508  1.00196.41           H  
ATOM   1653  CD  LYS A 123      41.439  53.453  59.881  1.00196.41           C  
ATOM   1654  HD1 LYS A 123      41.159  52.621  60.527  1.00196.41           H  
ATOM   1655  HD2 LYS A 123      42.405  53.246  59.420  1.00196.41           H  
ATOM   1656  CE  LYS A 123      41.575  54.712  60.745  1.00196.41           C  
ATOM   1657  HE1 LYS A 123      40.649  54.868  61.298  1.00196.41           H  
ATOM   1658  HE2 LYS A 123      42.399  54.577  61.446  1.00196.41           H  
ATOM   1659  NZ  LYS A 123      41.844  55.900  59.901  1.00196.41           N1+
ATOM   1660  HZ1 LYS A 123      41.935  56.766  60.522  1.00196.41           H  
ATOM   1661  HZ2 LYS A 123      41.037  56.039  59.212  1.00196.41           H  
ATOM   1662  HZ3 LYS A 123      42.754  55.754  59.358  1.00196.41           H  
ATOM   1663  C   LYS A 123      40.696  52.832  55.579  1.00196.41           C  
ATOM   1664  O   LYS A 123      40.199  53.601  54.758  1.00196.41           O  
ATOM   1665  N   SER A 124      40.356  51.522  55.648  1.00111.74           N  
ATOM   1666  HN  SER A 124      40.824  50.913  56.393  1.00111.74           H  
ATOM   1667  CA  SER A 124      39.394  50.910  54.765  1.00111.74           C  
ATOM   1668  HA  SER A 124      38.724  51.654  54.334  1.00111.74           H  
ATOM   1669  CB  SER A 124      40.000  50.008  53.676  1.00111.74           C  
ATOM   1670  HB1 SER A 124      40.499  49.166  54.155  1.00111.74           H  
ATOM   1671  HB2 SER A 124      39.197  49.639  53.038  1.00111.74           H  
ATOM   1672  OG  SER A 124      40.938  50.697  52.874  1.00111.74           O  
ATOM   1673  HG  SER A 124      40.467  51.507  52.401  1.00111.74           H  
ATOM   1674  C   SER A 124      38.639  49.902  55.569  1.00111.74           C  
ATOM   1675  O   SER A 124      39.099  49.453  56.618  1.00111.74           O  
ATOM   1676  N   TRP A 125      37.443  49.518  55.081  1.00 77.29           N  
ATOM   1677  HN  TRP A 125      37.058  49.973  54.192  1.00 77.29           H  
ATOM   1678  CA  TRP A 125      36.687  48.502  55.750  1.00 77.29           C  
ATOM   1679  HA  TRP A 125      36.659  48.735  56.814  1.00 77.29           H  
ATOM   1680  CB  TRP A 125      35.246  48.344  55.247  1.00 77.29           C  
ATOM   1681  HB1 TRP A 125      34.755  49.317  55.265  1.00 77.29           H  
ATOM   1682  HB2 TRP A 125      35.267  47.965  54.225  1.00 77.29           H  
ATOM   1683  CG  TRP A 125      34.464  47.384  56.111  1.00 77.29           C  
ATOM   1684  CD2 TRP A 125      33.888  47.746  57.376  1.00 77.29           C  
ATOM   1685  CE2 TRP A 125      33.284  46.602  57.896  1.00 77.29           C  
ATOM   1686  CE3 TRP A 125      33.869  48.935  58.052  1.00 77.29           C  
ATOM   1687  HE3 TRP A 125      34.346  49.826  57.644  1.00 77.29           H  
ATOM   1688  CD1 TRP A 125      34.190  46.061  55.925  1.00 77.29           C  
ATOM   1689  HD1 TRP A 125      34.492  45.476  55.057  1.00 77.29           H  
ATOM   1690  NE1 TRP A 125      33.476  45.575  56.995  1.00 77.29           N  
ATOM   1691  HE1 TRP A 125      33.128  44.570  57.110  1.00 77.29           H  
ATOM   1692  CZ2 TRP A 125      32.649  46.629  59.105  1.00 77.29           C  
ATOM   1693  HZ2 TRP A 125      32.179  45.736  59.517  1.00 77.29           H  
ATOM   1694  CZ3 TRP A 125      33.223  48.961  59.269  1.00 77.29           C  
ATOM   1695  HZ3 TRP A 125      33.183  49.892  59.835  1.00 77.29           H  
ATOM   1696  CH2 TRP A 125      32.625  47.828  59.784  1.00 77.29           C  
ATOM   1697  HH2 TRP A 125      32.122  47.883  60.750  1.00 77.29           H  
ATOM   1698  C   TRP A 125      37.392  47.197  55.568  1.00 77.29           C  
ATOM   1699  O   TRP A 125      37.434  46.370  56.478  1.00 77.29           O  
ATOM   1700  N   GLU A 126      37.973  46.984  54.372  1.00109.27           N  
ATOM   1701  HN  GLU A 126      37.926  47.742  53.618  1.00109.27           H  
ATOM   1702  CA  GLU A 126      38.654  45.753  54.098  1.00109.27           C  
ATOM   1703  HA  GLU A 126      37.958  44.918  54.174  1.00109.27           H  
ATOM   1704  CB  GLU A 126      39.327  45.751  52.715  1.00109.27           C  
ATOM   1705  HB1 GLU A 126      38.551  45.688  51.953  1.00109.27           H  
ATOM   1706  HB2 GLU A 126      39.878  46.684  52.597  1.00109.27           H  
ATOM   1707  CG  GLU A 126      40.298  44.585  52.516  1.00109.27           C  
ATOM   1708  HG1 GLU A 126      40.814  44.697  51.562  1.00109.27           H  
ATOM   1709  HG2 GLU A 126      41.028  44.575  53.325  1.00109.27           H  
ATOM   1710  CD  GLU A 126      39.512  43.282  52.521  1.00109.27           C  
ATOM   1711  OE1 GLU A 126      38.255  43.341  52.469  1.00109.27           O  
ATOM   1712  OE2 GLU A 126      40.166  42.206  52.580  1.00109.27           O1-
ATOM   1713  C   GLU A 126      39.735  45.608  55.114  1.00109.27           C  
ATOM   1714  O   GLU A 126      39.919  44.532  55.681  1.00109.27           O  
ATOM   1715  N   ALA A 127      40.466  46.704  55.387  1.00 40.56           N  
ATOM   1716  HN  ALA A 127      40.236  47.634  54.910  1.00 40.56           H  
ATOM   1717  CA  ALA A 127      41.553  46.625  56.318  1.00 40.56           C  
ATOM   1718  HA  ALA A 127      42.259  45.866  55.980  1.00 40.56           H  
ATOM   1719  CB  ALA A 127      42.290  47.965  56.475  1.00 40.56           C  
ATOM   1720  HB1 ALA A 127      43.104  47.851  57.191  1.00 40.56           H  
ATOM   1721  HB2 ALA A 127      41.594  48.723  56.835  1.00 40.56           H  
ATOM   1722  HB3 ALA A 127      42.695  48.273  55.511  1.00 40.56           H  
ATOM   1723  C   ALA A 127      41.029  46.243  57.667  1.00 40.56           C  
ATOM   1724  O   ALA A 127      41.511  45.301  58.293  1.00 40.56           O  
ATOM   1725  N   PHE A 128      39.977  46.937  58.123  1.00 76.55           N  
ATOM   1726  HN  PHE A 128      39.528  47.672  57.488  1.00 76.55           H  
ATOM   1727  CA  PHE A 128      39.431  46.729  59.434  1.00 76.55           C  
ATOM   1728  HA  PHE A 128      40.237  46.838  60.160  1.00 76.55           H  
ATOM   1729  CB  PHE A 128      38.337  47.763  59.769  1.00 76.55           C  
ATOM   1730  HB1 PHE A 128      38.799  48.724  59.995  1.00 76.55           H  
ATOM   1731  HB2 PHE A 128      37.665  47.873  58.918  1.00 76.55           H  
ATOM   1732  CG  PHE A 128      37.568  47.286  60.955  1.00 76.55           C  
ATOM   1733  CD1 PHE A 128      38.064  47.401  62.233  1.00 76.55           C  
ATOM   1734  HD1 PHE A 128      39.045  47.848  62.396  1.00 76.55           H  
ATOM   1735  CD2 PHE A 128      36.323  46.728  60.769  1.00 76.55           C  
ATOM   1736  HD2 PHE A 128      35.919  46.641  59.760  1.00 76.55           H  
ATOM   1737  CE1 PHE A 128      37.328  46.954  63.306  1.00 76.55           C  
ATOM   1738  HE1 PHE A 128      37.729  47.045  64.316  1.00 76.55           H  
ATOM   1739  CE2 PHE A 128      35.583  46.280  61.836  1.00 76.55           C  
ATOM   1740  HE2 PHE A 128      34.600  45.838  61.674  1.00 76.55           H  
ATOM   1741  CZ  PHE A 128      36.088  46.392  63.109  1.00 76.55           C  
ATOM   1742  HZ  PHE A 128      35.508  46.036  63.960  1.00 76.55           H  
ATOM   1743  C   PHE A 128      38.832  45.359  59.597  1.00 76.55           C  
ATOM   1744  O   PHE A 128      38.957  44.751  60.658  1.00 76.55           O  
ATOM   1745  N   SER A 129      38.097  44.867  58.584  1.00 67.78           N  
ATOM   1746  HN  SER A 129      38.030  45.419  57.670  1.00 67.78           H  
ATOM   1747  CA  SER A 129      37.399  43.614  58.703  1.00 67.78           C  
ATOM   1748  HA  SER A 129      36.983  43.575  59.710  1.00 67.78           H  
ATOM   1749  CB  SER A 129      36.215  43.510  57.723  1.00 67.78           C  
ATOM   1750  HB1 SER A 129      35.687  42.572  57.896  1.00 67.78           H  
ATOM   1751  HB2 SER A 129      35.536  44.346  57.890  1.00 67.78           H  
ATOM   1752  OG  SER A 129      36.679  43.545  56.382  1.00 67.78           O  
ATOM   1753  HG  SER A 129      37.187  44.448  56.210  1.00 67.78           H  
ATOM   1754  C   SER A 129      38.238  42.374  58.525  1.00 67.78           C  
ATOM   1755  O   SER A 129      38.021  41.385  59.223  1.00 67.78           O  
ATOM   1756  N   ASN A 130      39.212  42.378  57.594  1.00103.41           N  
ATOM   1757  HN  ASN A 130      39.454  43.295  57.098  1.00103.41           H  
ATOM   1758  CA  ASN A 130      39.940  41.178  57.246  1.00103.41           C  
ATOM   1759  HA  ASN A 130      39.228  40.378  57.043  1.00103.41           H  
ATOM   1760  CB  ASN A 130      40.810  41.401  56.001  1.00103.41           C  
ATOM   1761  HB1 ASN A 130      40.178  41.675  55.156  1.00103.41           H  
ATOM   1762  HB2 ASN A 130      41.527  42.199  56.193  1.00103.41           H  
ATOM   1763  CG  ASN A 130      41.547  40.118  55.690  1.00103.41           C  
ATOM   1764  OD1 ASN A 130      42.502  39.717  56.351  1.00103.41           O  
ATOM   1765  ND2 ASN A 130      41.078  39.429  54.627  1.00103.41           N  
ATOM   1766 1HD2 ASN A 130      40.242  39.803  54.074  1.00103.41           H  
ATOM   1767 2HD2 ASN A 130      41.543  38.509  54.338  1.00103.41           H  
ATOM   1768  C   ASN A 130      40.852  40.751  58.372  1.00103.41           C  
ATOM   1769  O   ASN A 130      41.841  41.406  58.694  1.00103.41           O  
ATOM   1770  N   LEU A 131      40.524  39.606  59.000  1.00 87.72           N  
ATOM   1771  HN  LEU A 131      39.644  39.098  58.665  1.00 87.72           H  
ATOM   1772  CA  LEU A 131      41.260  39.007  60.087  1.00 87.72           C  
ATOM   1773  HA  LEU A 131      41.522  39.805  60.782  1.00 87.72           H  
ATOM   1774  CB  LEU A 131      40.439  37.970  60.868  1.00 87.72           C  
ATOM   1775  HB1 LEU A 131      40.077  37.212  60.174  1.00 87.72           H  
ATOM   1776  HB2 LEU A 131      41.081  37.503  61.615  1.00 87.72           H  
ATOM   1777  CG  LEU A 131      39.232  38.611  61.579  1.00 87.72           C  
ATOM   1778  HG  LEU A 131      38.518  38.886  60.803  1.00 87.72           H  
ATOM   1779  CD1 LEU A 131      38.522  37.606  62.500  1.00 87.72           C  
ATOM   1780 1HD1 LEU A 131      37.676  38.092  62.985  1.00 87.72           H  
ATOM   1781 2HD1 LEU A 131      39.220  37.251  63.258  1.00 87.72           H  
ATOM   1782 3HD1 LEU A 131      38.166  36.761  61.911  1.00 87.72           H  
ATOM   1783  CD2 LEU A 131      39.635  39.912  62.294  1.00 87.72           C  
ATOM   1784 1HD2 LEU A 131      38.763  40.342  62.787  1.00 87.72           H  
ATOM   1785 2HD2 LEU A 131      40.026  40.622  61.565  1.00 87.72           H  
ATOM   1786 3HD2 LEU A 131      40.402  39.696  63.038  1.00 87.72           H  
ATOM   1787  C   LEU A 131      42.546  38.367  59.630  1.00 87.72           C  
ATOM   1788  O   LEU A 131      43.435  38.123  60.446  1.00 87.72           O  
ATOM   1789  N   SER A 132      42.648  38.009  58.332  1.00 71.62           N  
ATOM   1790  HN  SER A 132      41.847  38.269  57.672  1.00 71.62           H  
ATOM   1791  CA  SER A 132      43.778  37.294  57.783  1.00 71.62           C  
ATOM   1792  HA  SER A 132      43.932  36.399  58.386  1.00 71.62           H  
ATOM   1793  CB  SER A 132      43.570  36.850  56.327  1.00 71.62           C  
ATOM   1794  HB1 SER A 132      43.254  37.706  55.730  1.00 71.62           H  
ATOM   1795  HB2 SER A 132      44.507  36.457  55.932  1.00 71.62           H  
ATOM   1796  OG  SER A 132      42.574  35.840  56.266  1.00 71.62           O  
ATOM   1797  HG  SER A 132      42.877  35.014  56.839  1.00 71.62           H  
ATOM   1798  C   SER A 132      45.050  38.099  57.820  1.00 71.62           C  
ATOM   1799  O   SER A 132      46.135  37.523  57.740  1.00 71.62           O  
ATOM   1800  N   TYR A 133      44.961  39.441  57.921  1.00174.64           N  
ATOM   1801  HN  TYR A 133      43.993  39.883  58.029  1.00174.64           H  
ATOM   1802  CA  TYR A 133      46.114  40.305  57.890  1.00174.64           C  
ATOM   1803  HA  TYR A 133      46.896  39.832  57.297  1.00174.64           H  
ATOM   1804  CB  TYR A 133      45.852  41.719  57.339  1.00174.64           C  
ATOM   1805  HB1 TYR A 133      45.005  42.152  57.871  1.00174.64           H  
ATOM   1806  HB2 TYR A 133      46.738  42.331  57.506  1.00174.64           H  
ATOM   1807  CG  TYR A 133      45.548  41.704  55.885  1.00174.64           C  
ATOM   1808  CD1 TYR A 133      46.571  41.782  54.969  1.00174.64           C  
ATOM   1809  HD1 TYR A 133      47.602  41.847  55.316  1.00174.64           H  
ATOM   1810  CE1 TYR A 133      46.306  41.779  53.621  1.00174.64           C  
ATOM   1811  HE1 TYR A 133      47.124  41.839  52.903  1.00174.64           H  
ATOM   1812  CD2 TYR A 133      44.251  41.625  55.436  1.00174.64           C  
ATOM   1813  HD2 TYR A 133      43.432  41.564  56.153  1.00174.64           H  
ATOM   1814  CE2 TYR A 133      43.980  41.623  54.088  1.00174.64           C  
ATOM   1815  HE2 TYR A 133      42.949  41.560  53.740  1.00174.64           H  
ATOM   1816  CZ  TYR A 133      45.008  41.700  53.180  1.00174.64           C  
ATOM   1817  OH  TYR A 133      44.735  41.699  51.796  1.00174.64           O  
ATOM   1818  HH  TYR A 133      45.096  42.587  51.367  1.00174.64           H  
ATOM   1819  C   TYR A 133      46.644  40.584  59.262  1.00174.64           C  
ATOM   1820  O   TYR A 133      45.920  40.541  60.255  1.00174.64           O  
ATOM   1821  N   TYR A 134      47.972  40.827  59.333  1.00 92.23           N  
ATOM   1822  HN  TYR A 134      48.583  40.637  58.475  1.00 92.23           H  
ATOM   1823  CA  TYR A 134      48.583  41.332  60.527  1.00 92.23           C  
ATOM   1824  HA  TYR A 134      48.114  40.925  61.423  1.00 92.23           H  
ATOM   1825  CB  TYR A 134      50.119  41.203  60.579  1.00 92.23           C  
ATOM   1826  HB1 TYR A 134      50.529  41.560  59.634  1.00 92.23           H  
ATOM   1827  HB2 TYR A 134      50.491  41.823  61.395  1.00 92.23           H  
ATOM   1828  CG  TYR A 134      50.584  39.802  60.798  1.00 92.23           C  
ATOM   1829  CD1 TYR A 134      50.577  39.267  62.066  1.00 92.23           C  
ATOM   1830  HD1 TYR A 134      50.214  39.866  62.901  1.00 92.23           H  
ATOM   1831  CE1 TYR A 134      51.022  37.986  62.293  1.00 92.23           C  
ATOM   1832  HE1 TYR A 134      51.005  37.573  63.302  1.00 92.23           H  
ATOM   1833  CD2 TYR A 134      51.060  39.036  59.757  1.00 92.23           C  
ATOM   1834  HD2 TYR A 134      51.083  39.449  58.749  1.00 92.23           H  
ATOM   1835  CE2 TYR A 134      51.507  37.754  59.979  1.00 92.23           C  
ATOM   1836  HE2 TYR A 134      51.877  37.155  59.147  1.00 92.23           H  
ATOM   1837  CZ  TYR A 134      51.488  37.227  61.248  1.00 92.23           C  
ATOM   1838  OH  TYR A 134      51.949  35.913  61.478  1.00 92.23           O  
ATOM   1839  HH  TYR A 134      52.754  35.937  62.151  1.00 92.23           H  
ATOM   1840  C   TYR A 134      48.339  42.809  60.394  1.00 92.23           C  
ATOM   1841  O   TYR A 134      48.443  43.339  59.289  1.00 92.23           O  
ATOM   1842  N   THR A 135      47.975  43.521  61.482  1.00137.22           N  
ATOM   1843  HN  THR A 135      47.871  43.055  62.440  1.00137.22           H  
ATOM   1844  CA  THR A 135      47.731  44.932  61.307  1.00137.22           C  
ATOM   1845  HA  THR A 135      47.248  45.086  60.342  1.00137.22           H  
ATOM   1846  CB  THR A 135      46.900  45.584  62.369  1.00137.22           C  
ATOM   1847  HB  THR A 135      46.813  46.646  62.140  1.00137.22           H  
ATOM   1848  OG1 THR A 135      47.513  45.444  63.642  1.00137.22           O  
ATOM   1849  HG1 THR A 135      47.617  44.424  63.871  1.00137.22           H  
ATOM   1850  CG2 THR A 135      45.502  44.965  62.351  1.00137.22           C  
ATOM   1851 1HG2 THR A 135      44.887  45.432  63.120  1.00137.22           H  
ATOM   1852 2HG2 THR A 135      45.575  43.895  62.545  1.00137.22           H  
ATOM   1853 3HG2 THR A 135      45.045  45.126  61.374  1.00137.22           H  
ATOM   1854  C   THR A 135      49.041  45.647  61.305  1.00137.22           C  
ATOM   1855  O   THR A 135      50.097  45.021  61.381  1.00137.22           O  
ATOM   1856  N   ARG A 136      49.023  46.990  61.152  1.00202.15           N  
ATOM   1857  HN  ARG A 136      48.118  47.535  60.983  1.00202.15           H  
ATOM   1858  CA  ARG A 136      50.299  47.631  61.232  1.00202.15           C  
ATOM   1859  HA  ARG A 136      50.862  47.010  61.929  1.00202.15           H  
ATOM   1860  CB  ARG A 136      51.145  47.609  59.951  1.00202.15           C  
ATOM   1861  HB1 ARG A 136      52.056  48.172  60.153  1.00202.15           H  
ATOM   1862  HB2 ARG A 136      51.398  46.569  59.746  1.00202.15           H  
ATOM   1863  CG  ARG A 136      50.528  48.182  58.692  1.00202.15           C  
ATOM   1864  HG1 ARG A 136      49.517  47.793  58.574  1.00202.15           H  
ATOM   1865  HG2 ARG A 136      50.493  49.269  58.767  1.00202.15           H  
ATOM   1866  CD  ARG A 136      51.371  47.782  57.485  1.00202.15           C  
ATOM   1867  HD1 ARG A 136      51.281  46.710  57.309  1.00202.15           H  
ATOM   1868  HD2 ARG A 136      51.036  48.325  56.602  1.00202.15           H  
ATOM   1869  NE  ARG A 136      52.789  48.130  57.787  1.00202.15           N1+
ATOM   1870  HE  ARG A 136      53.042  48.640  58.693  1.00202.15           H  
ATOM   1871  CZ  ARG A 136      53.758  47.788  56.891  1.00202.15           C  
ATOM   1872  NH1 ARG A 136      53.409  47.156  55.736  1.00202.15           N  
ATOM   1873 1HH1 ARG A 136      52.382  46.932  55.538  1.00202.15           H  
ATOM   1874 2HH1 ARG A 136      54.162  46.884  55.027  1.00202.15           H  
ATOM   1875  NH2 ARG A 136      55.069  48.068  57.142  1.00202.15           N  
ATOM   1876 1HH2 ARG A 136      55.346  48.561  58.050  1.00202.15           H  
ATOM   1877 2HH2 ARG A 136      55.820  47.794  56.431  1.00202.15           H  
ATOM   1878  C   ARG A 136      50.261  48.976  61.897  1.00202.15           C  
ATOM   1879  O   ARG A 136      49.323  49.759  61.750  1.00202.15           O  
ATOM   1880  N   ALA A 137      51.314  49.230  62.705  1.00 53.76           N  
ATOM   1881  HN  ALA A 137      52.073  48.478  62.770  1.00 53.76           H  
ATOM   1882  CA  ALA A 137      51.503  50.423  63.485  1.00 53.76           C  
ATOM   1883  HA  ALA A 137      50.622  50.584  64.106  1.00 53.76           H  
ATOM   1884  CB  ALA A 137      52.746  50.345  64.390  1.00 53.76           C  
ATOM   1885  HB1 ALA A 137      52.842  51.271  64.957  1.00 53.76           H  
ATOM   1886  HB2 ALA A 137      53.635  50.202  63.776  1.00 53.76           H  
ATOM   1887  HB3 ALA A 137      52.642  49.507  65.079  1.00 53.76           H  
ATOM   1888  C   ALA A 137      51.684  51.603  62.579  1.00 53.76           C  
ATOM   1889  O   ALA A 137      51.215  52.701  62.877  1.00 53.76           O  
ATOM   1890  N   LEU A 138      52.429  51.424  61.472  1.00119.92           N  
ATOM   1891  HN  LEU A 138      52.901  50.482  61.286  1.00119.92           H  
ATOM   1892  CA  LEU A 138      52.586  52.507  60.542  1.00119.92           C  
ATOM   1893  HA  LEU A 138      51.894  53.304  60.815  1.00119.92           H  
ATOM   1894  CB  LEU A 138      54.005  53.099  60.440  1.00119.92           C  
ATOM   1895  HB1 LEU A 138      54.705  52.280  60.273  1.00119.92           H  
ATOM   1896  HB2 LEU A 138      54.030  53.779  59.588  1.00119.92           H  
ATOM   1897  CG  LEU A 138      54.463  53.876  61.690  1.00119.92           C  
ATOM   1898  HG  LEU A 138      53.615  54.481  62.011  1.00119.92           H  
ATOM   1899  CD1 LEU A 138      54.803  52.941  62.854  1.00119.92           C  
ATOM   1900 1HD1 LEU A 138      55.121  53.531  63.714  1.00119.92           H  
ATOM   1901 2HD1 LEU A 138      55.608  52.269  62.557  1.00119.92           H  
ATOM   1902 3HD1 LEU A 138      53.922  52.357  63.121  1.00119.92           H  
ATOM   1903  CD2 LEU A 138      55.601  54.850  61.362  1.00119.92           C  
ATOM   1904 1HD2 LEU A 138      55.898  55.380  62.267  1.00119.92           H  
ATOM   1905 2HD2 LEU A 138      55.261  55.568  60.616  1.00119.92           H  
ATOM   1906 3HD2 LEU A 138      56.453  54.295  60.970  1.00119.92           H  
ATOM   1907  C   LEU A 138      52.220  52.001  59.188  1.00119.92           C  
ATOM   1908  O   LEU A 138      52.529  50.867  58.829  1.00119.92           O  
ATOM   1909  N   PRO A 139      51.579  52.835  58.417  1.00167.61           N  
ATOM   1910  CD  PRO A 139      50.758  53.902  58.966  1.00167.61           C  
ATOM   1911  HD1 PRO A 139      51.358  54.796  59.136  1.00167.61           H  
ATOM   1912  HD2 PRO A 139      50.301  53.587  59.904  1.00167.61           H  
ATOM   1913  CA  PRO A 139      51.143  52.435  57.107  1.00167.61           C  
ATOM   1914  HA  PRO A 139      50.552  51.523  57.194  1.00167.61           H  
ATOM   1915  CB  PRO A 139      50.244  53.562  56.608  1.00167.61           C  
ATOM   1916  HB1 PRO A 139      50.819  54.300  56.049  1.00167.61           H  
ATOM   1917  HB2 PRO A 139      49.443  53.172  55.979  1.00167.61           H  
ATOM   1918  CG  PRO A 139      49.679  54.171  57.905  1.00167.61           C  
ATOM   1919  HG1 PRO A 139      49.515  55.242  57.787  1.00167.61           H  
ATOM   1920  HG2 PRO A 139      48.741  53.688  58.180  1.00167.61           H  
ATOM   1921  C   PRO A 139      52.326  52.166  56.238  1.00167.61           C  
ATOM   1922  O   PRO A 139      53.355  52.814  56.409  1.00167.61           O  
ATOM   1923  N   PRO A 140      52.210  51.233  55.342  1.00 75.60           N  
ATOM   1924  CD  PRO A 140      50.928  50.689  54.928  1.00 75.60           C  
ATOM   1925  HD1 PRO A 140      50.197  51.486  54.793  1.00 75.60           H  
ATOM   1926  HD2 PRO A 140      50.557  49.976  55.664  1.00 75.60           H  
ATOM   1927  CA  PRO A 140      53.281  50.862  54.460  1.00 75.60           C  
ATOM   1928  HA  PRO A 140      54.156  50.550  55.030  1.00 75.60           H  
ATOM   1929  CB  PRO A 140      52.730  49.697  53.642  1.00 75.60           C  
ATOM   1930  HB1 PRO A 140      53.160  49.685  52.640  1.00 75.60           H  
ATOM   1931  HB2 PRO A 140      52.929  48.745  54.135  1.00 75.60           H  
ATOM   1932  CG  PRO A 140      51.218  49.986  53.590  1.00 75.60           C  
ATOM   1933  HG1 PRO A 140      50.977  50.637  52.750  1.00 75.60           H  
ATOM   1934  HG2 PRO A 140      50.649  49.060  53.508  1.00 75.60           H  
ATOM   1935  C   PRO A 140      53.613  52.029  53.580  1.00 75.60           C  
ATOM   1936  O   PRO A 140      52.787  52.929  53.437  1.00 75.60           O  
ATOM   1937  N   VAL A 141      54.832  52.050  53.006  1.00 48.80           N  
ATOM   1938  HN  VAL A 141      55.521  51.259  53.218  1.00 48.80           H  
ATOM   1939  CA  VAL A 141      55.230  53.105  52.118  1.00 48.80           C  
ATOM   1940  HA  VAL A 141      54.932  54.068  52.533  1.00 48.80           H  
ATOM   1941  CB  VAL A 141      56.708  53.103  51.850  1.00 48.80           C  
ATOM   1942  HB  VAL A 141      56.987  52.123  51.462  1.00 48.80           H  
ATOM   1943  CG1 VAL A 141      57.025  54.159  50.779  1.00 48.80           C  
ATOM   1944 1HG1 VAL A 141      58.096  54.164  50.579  1.00 48.80           H  
ATOM   1945 2HG1 VAL A 141      56.718  55.142  51.136  1.00 48.80           H  
ATOM   1946 3HG1 VAL A 141      56.486  53.921  49.862  1.00 48.80           H  
ATOM   1947  CG2 VAL A 141      57.441  53.324  53.184  1.00 48.80           C  
ATOM   1948 1HG2 VAL A 141      58.517  53.326  53.012  1.00 48.80           H  
ATOM   1949 2HG2 VAL A 141      57.186  52.522  53.877  1.00 48.80           H  
ATOM   1950 3HG2 VAL A 141      57.140  54.281  53.610  1.00 48.80           H  
ATOM   1951  C   VAL A 141      54.526  52.875  50.812  1.00 48.80           C  
ATOM   1952  O   VAL A 141      54.400  51.736  50.367  1.00 48.80           O  
ATOM   1953  N   PRO A 142      54.076  53.915  50.159  1.00 97.92           N  
ATOM   1954  CD  PRO A 142      53.971  55.243  50.730  1.00 97.92           C  
ATOM   1955  HD1 PRO A 142      54.906  55.539  51.205  1.00 97.92           H  
ATOM   1956  HD2 PRO A 142      53.162  55.292  51.459  1.00 97.92           H  
ATOM   1957  CA  PRO A 142      53.363  53.783  48.917  1.00 97.92           C  
ATOM   1958  HA  PRO A 142      52.488  53.154  49.079  1.00 97.92           H  
ATOM   1959  CB  PRO A 142      52.896  55.196  48.552  1.00 97.92           C  
ATOM   1960  HB1 PRO A 142      53.140  55.425  47.515  1.00 97.92           H  
ATOM   1961  HB2 PRO A 142      51.821  55.296  48.703  1.00 97.92           H  
ATOM   1962  CG  PRO A 142      53.668  56.128  49.510  1.00 97.92           C  
ATOM   1963  HG1 PRO A 142      54.591  56.479  49.048  1.00 97.92           H  
ATOM   1964  HG2 PRO A 142      53.055  56.983  49.795  1.00 97.92           H  
ATOM   1965  C   PRO A 142      54.247  53.128  47.898  1.00 97.92           C  
ATOM   1966  O   PRO A 142      55.463  53.286  47.969  1.00 97.92           O  
ATOM   1967  N   ASP A 143      53.655  52.349  46.970  1.00 54.97           N  
ATOM   1968  HN  ASP A 143      52.588  52.264  46.980  1.00 54.97           H  
ATOM   1969  CA  ASP A 143      54.392  51.627  45.966  1.00 54.97           C  
ATOM   1970  HA  ASP A 143      55.190  51.066  46.453  1.00 54.97           H  
ATOM   1971  CB  ASP A 143      53.515  50.648  45.167  1.00 54.97           C  
ATOM   1972  HB1 ASP A 143      52.601  51.146  44.844  1.00 54.97           H  
ATOM   1973  HB2 ASP A 143      54.060  50.287  44.295  1.00 54.97           H  
ATOM   1974  CG  ASP A 143      53.174  49.482  46.085  1.00 54.97           C  
ATOM   1975  OD1 ASP A 143      53.799  49.386  47.176  1.00 54.97           O  
ATOM   1976  OD2 ASP A 143      52.290  48.669  45.706  1.00 54.97           O1-
ATOM   1977  C   ASP A 143      55.003  52.596  45.004  1.00 54.97           C  
ATOM   1978  O   ASP A 143      56.061  52.355  44.426  1.00 54.97           O  
ATOM   1979  N   ASP A 144      54.300  53.717  44.815  1.00149.51           N  
ATOM   1980  HN  ASP A 144      53.407  53.801  45.399  1.00149.51           H  
ATOM   1981  CA  ASP A 144      54.569  54.820  43.945  1.00149.51           C  
ATOM   1982  HA  ASP A 144      54.739  54.435  42.940  1.00149.51           H  
ATOM   1983  CB  ASP A 144      53.323  55.723  43.919  1.00149.51           C  
ATOM   1984  HB1 ASP A 144      52.601  55.316  43.211  1.00149.51           H  
ATOM   1985  HB2 ASP A 144      52.880  55.751  44.915  1.00149.51           H  
ATOM   1986  CG  ASP A 144      53.691  57.123  43.501  1.00149.51           C  
ATOM   1987  OD1 ASP A 144      54.232  57.836  44.386  1.00149.51           O  
ATOM   1988  OD2 ASP A 144      53.443  57.502  42.327  1.00149.51           O1-
ATOM   1989  C   ASP A 144      55.790  55.591  44.376  1.00149.51           C  
ATOM   1990  O   ASP A 144      56.327  56.380  43.600  1.00149.51           O  
ATOM   1991  N   CYS A 145      56.230  55.439  45.639  1.00 74.84           N  
ATOM   1992  HN  CYS A 145      55.738  54.734  46.276  1.00 74.84           H  
ATOM   1993  CA  CYS A 145      57.343  56.194  46.163  1.00 74.84           C  
ATOM   1994  HA  CYS A 145      57.104  57.254  46.081  1.00 74.84           H  
ATOM   1995  CB  CYS A 145      57.633  55.881  47.638  1.00 74.84           C  
ATOM   1996  HB1 CYS A 145      57.441  54.824  47.822  1.00 74.84           H  
ATOM   1997  HB2 CYS A 145      58.679  56.103  47.850  1.00 74.84           H  
ATOM   1998  SG  CYS A 145      56.589  56.867  48.729  1.00 74.84           S  
ATOM   1999  C   CYS A 145      58.617  55.940  45.409  1.00 74.84           C  
ATOM   2000  O   CYS A 145      58.859  54.870  44.855  1.00 74.84           O  
ATOM   2001  N   PRO A 146      59.418  56.982  45.365  1.00167.49           N  
ATOM   2002  CD  PRO A 146      58.875  58.328  45.450  1.00167.49           C  
ATOM   2003  HD1 PRO A 146      58.834  58.657  46.488  1.00167.49           H  
ATOM   2004  HD2 PRO A 146      57.875  58.363  45.017  1.00167.49           H  
ATOM   2005  CA  PRO A 146      60.700  56.959  44.702  1.00167.49           C  
ATOM   2006  HA  PRO A 146      60.541  56.598  43.686  1.00167.49           H  
ATOM   2007  CB  PRO A 146      61.152  58.415  44.613  1.00167.49           C  
ATOM   2008  HB1 PRO A 146      61.785  58.677  45.461  1.00167.49           H  
ATOM   2009  HB2 PRO A 146      61.693  58.597  43.685  1.00167.49           H  
ATOM   2010  CG  PRO A 146      59.839  59.214  44.645  1.00167.49           C  
ATOM   2011  HG1 PRO A 146      59.984  60.175  45.139  1.00167.49           H  
ATOM   2012  HG2 PRO A 146      59.462  59.377  43.635  1.00167.49           H  
ATOM   2013  C   PRO A 146      61.739  56.082  45.341  1.00167.49           C  
ATOM   2014  O   PRO A 146      62.592  55.562  44.622  1.00167.49           O  
ATOM   2015  N   THR A 147      61.715  55.918  46.678  1.00117.82           N  
ATOM   2016  HN  THR A 147      60.947  56.380  47.262  1.00117.82           H  
ATOM   2017  CA  THR A 147      62.725  55.120  47.318  1.00117.82           C  
ATOM   2018  HA  THR A 147      63.277  54.557  46.565  1.00117.82           H  
ATOM   2019  CB  THR A 147      63.685  55.927  48.147  1.00117.82           C  
ATOM   2020  HB  THR A 147      63.999  56.811  47.592  1.00117.82           H  
ATOM   2021  OG1 THR A 147      64.816  55.153  48.495  1.00117.82           O  
ATOM   2022  HG1 THR A 147      64.510  54.315  49.049  1.00117.82           H  
ATOM   2023  CG2 THR A 147      62.993  56.348  49.438  1.00117.82           C  
ATOM   2024 1HG2 THR A 147      63.682  56.934  50.046  1.00117.82           H  
ATOM   2025 2HG2 THR A 147      62.685  55.461  49.992  1.00117.82           H  
ATOM   2026 3HG2 THR A 147      62.116  56.950  49.201  1.00117.82           H  
ATOM   2027  C   THR A 147      62.012  54.170  48.231  1.00117.82           C  
ATOM   2028  O   THR A 147      60.830  54.356  48.511  1.00117.82           O  
ATOM   2029  N   PRO A 148      62.675  53.144  48.701  1.00158.30           N  
ATOM   2030  CD  PRO A 148      63.777  52.536  47.979  1.00158.30           C  
ATOM   2031  HD1 PRO A 148      64.557  53.267  47.765  1.00158.30           H  
ATOM   2032  HD2 PRO A 148      63.435  52.085  47.047  1.00158.30           H  
ATOM   2033  CA  PRO A 148      62.022  52.191  49.554  1.00158.30           C  
ATOM   2034  HA  PRO A 148      61.158  51.817  49.006  1.00158.30           H  
ATOM   2035  CB  PRO A 148      62.997  51.017  49.702  1.00158.30           C  
ATOM   2036  HB1 PRO A 148      63.211  50.826  50.754  1.00158.30           H  
ATOM   2037  HB2 PRO A 148      62.585  50.117  49.245  1.00158.30           H  
ATOM   2038  CG  PRO A 148      64.275  51.466  48.961  1.00158.30           C  
ATOM   2039  HG1 PRO A 148      64.999  51.887  49.658  1.00158.30           H  
ATOM   2040  HG2 PRO A 148      64.727  50.630  48.427  1.00158.30           H  
ATOM   2041  C   PRO A 148      61.505  52.769  50.839  1.00158.30           C  
ATOM   2042  O   PRO A 148      60.491  52.295  51.346  1.00158.30           O  
ATOM   2043  N   LEU A 149      62.238  53.736  51.404  1.00108.96           N  
ATOM   2044  HN  LEU A 149      63.135  53.994  50.881  1.00108.96           H  
ATOM   2045  CA  LEU A 149      61.995  54.477  52.610  1.00108.96           C  
ATOM   2046  HA  LEU A 149      61.616  53.797  53.373  1.00108.96           H  
ATOM   2047  CB  LEU A 149      63.298  55.107  53.108  1.00108.96           C  
ATOM   2048  HB1 LEU A 149      63.638  55.841  52.377  1.00108.96           H  
ATOM   2049  HB2 LEU A 149      63.110  55.603  54.060  1.00108.96           H  
ATOM   2050  CG  LEU A 149      64.398  54.051  53.304  1.00108.96           C  
ATOM   2051  HG  LEU A 149      64.593  53.609  52.327  1.00108.96           H  
ATOM   2052  CD1 LEU A 149      65.706  54.693  53.773  1.00108.96           C  
ATOM   2053 1HD1 LEU A 149      66.464  53.921  53.903  1.00108.96           H  
ATOM   2054 2HD1 LEU A 149      65.541  55.203  54.722  1.00108.96           H  
ATOM   2055 3HD1 LEU A 149      66.045  55.413  53.028  1.00108.96           H  
ATOM   2056  CD2 LEU A 149      63.927  52.915  54.226  1.00108.96           C  
ATOM   2057 1HD2 LEU A 149      64.728  52.186  54.343  1.00108.96           H  
ATOM   2058 2HD2 LEU A 149      63.055  52.429  53.788  1.00108.96           H  
ATOM   2059 3HD2 LEU A 149      63.663  53.324  55.201  1.00108.96           H  
ATOM   2060  C   LEU A 149      61.009  55.587  52.413  1.00108.96           C  
ATOM   2061  O   LEU A 149      60.535  56.168  53.386  1.00108.96           O  
ATOM   2062  N   GLY A 150      60.774  56.016  51.161  1.00 65.10           N  
ATOM   2063  HN  GLY A 150      61.208  55.509  50.325  1.00 65.10           H  
ATOM   2064  CA  GLY A 150      59.935  57.161  50.960  1.00 65.10           C  
ATOM   2065  HA1 GLY A 150      58.958  56.856  50.585  1.00 65.10           H  
ATOM   2066  HA2 GLY A 150      59.811  57.710  51.893  1.00 65.10           H  
ATOM   2067  C   GLY A 150      60.642  58.003  49.949  1.00 65.10           C  
ATOM   2068  O   GLY A 150      60.642  57.674  48.765  1.00 65.10           O  
ATOM   2069  N   VAL A 151      61.114  59.196  50.360  1.00 98.62           N  
ATOM   2070  HN  VAL A 151      60.857  59.530  51.344  1.00 98.62           H  
ATOM   2071  CA  VAL A 151      61.946  60.047  49.548  1.00 98.62           C  
ATOM   2072  HA  VAL A 151      61.715  59.821  48.507  1.00 98.62           H  
ATOM   2073  CB  VAL A 151      61.651  61.500  49.759  1.00 98.62           C  
ATOM   2074  HB  VAL A 151      62.341  62.088  49.154  1.00 98.62           H  
ATOM   2075  CG1 VAL A 151      60.216  61.765  49.270  1.00 98.62           C  
ATOM   2076 1HG1 VAL A 151      59.972  62.818  49.411  1.00 98.62           H  
ATOM   2077 2HG1 VAL A 151      59.518  61.151  49.840  1.00 98.62           H  
ATOM   2078 3HG1 VAL A 151      60.140  61.514  48.212  1.00 98.62           H  
ATOM   2079  CG2 VAL A 151      61.876  61.846  51.240  1.00 98.62           C  
ATOM   2080 1HG2 VAL A 151      61.664  62.903  51.403  1.00 98.62           H  
ATOM   2081 2HG2 VAL A 151      62.912  61.639  51.509  1.00 98.62           H  
ATOM   2082 3HG2 VAL A 151      61.212  61.243  51.859  1.00 98.62           H  
ATOM   2083  C   VAL A 151      63.426  59.840  49.728  1.00 98.62           C  
ATOM   2084  O   VAL A 151      64.203  60.011  48.789  1.00 98.62           O  
ATOM   2085  N   LYS A 152      63.872  59.506  50.956  1.00159.76           N  
ATOM   2086  HN  LYS A 152      63.187  59.211  51.723  1.00159.76           H  
ATOM   2087  CA  LYS A 152      65.284  59.554  51.215  1.00159.76           C  
ATOM   2088  HA  LYS A 152      65.715  60.293  50.540  1.00159.76           H  
ATOM   2089  CB  LYS A 152      65.583  60.006  52.642  1.00159.76           C  
ATOM   2090  HB1 LYS A 152      64.826  60.731  52.940  1.00159.76           H  
ATOM   2091  HB2 LYS A 152      65.532  59.136  53.297  1.00159.76           H  
ATOM   2092  CG  LYS A 152      66.955  60.649  52.801  1.00159.76           C  
ATOM   2093  HG1 LYS A 152      67.715  59.867  52.810  1.00159.76           H  
ATOM   2094  HG2 LYS A 152      67.132  61.320  51.960  1.00159.76           H  
ATOM   2095  CD  LYS A 152      67.046  61.444  54.098  1.00159.76           C  
ATOM   2096  HD1 LYS A 152      67.808  62.215  53.983  1.00159.76           H  
ATOM   2097  HD2 LYS A 152      66.081  61.912  54.290  1.00159.76           H  
ATOM   2098  CE  LYS A 152      67.411  60.569  55.291  1.00159.76           C  
ATOM   2099  HE1 LYS A 152      68.496  60.512  55.376  1.00159.76           H  
ATOM   2100  HE2 LYS A 152      66.997  61.008  56.199  1.00159.76           H  
ATOM   2101  NZ  LYS A 152      66.863  59.204  55.116  1.00159.76           N1+
ATOM   2102  HZ1 LYS A 152      67.127  58.602  55.960  1.00159.76           H  
ATOM   2103  HZ2 LYS A 152      67.268  58.768  54.227  1.00159.76           H  
ATOM   2104  HZ3 LYS A 152      65.797  59.255  55.034  1.00159.76           H  
ATOM   2105  C   LYS A 152      65.956  58.246  50.937  1.00159.76           C  
ATOM   2106  O   LYS A 152      65.324  57.193  50.887  1.00159.76           O  
ATOM   2107  N   GLY A 153      67.289  58.305  50.729  1.00 29.35           N  
ATOM   2108  HN  GLY A 153      67.777  59.257  50.760  1.00 29.35           H  
ATOM   2109  CA  GLY A 153      68.070  57.130  50.468  1.00 29.35           C  
ATOM   2110  HA1 GLY A 153      69.080  57.273  50.852  1.00 29.35           H  
ATOM   2111  HA2 GLY A 153      67.611  56.273  50.961  1.00 29.35           H  
ATOM   2112  C   GLY A 153      68.128  56.884  48.993  1.00 29.35           C  
ATOM   2113  O   GLY A 153      67.663  57.688  48.186  1.00 29.35           O  
ATOM   2114  N   LYS A 154      68.738  55.742  48.616  1.00118.21           N  
ATOM   2115  HN  LYS A 154      69.106  55.088  49.379  1.00118.21           H  
ATOM   2116  CA  LYS A 154      68.920  55.358  47.245  1.00118.21           C  
ATOM   2117  HA  LYS A 154      68.929  56.254  46.624  1.00118.21           H  
ATOM   2118  CB  LYS A 154      70.214  54.564  46.998  1.00118.21           C  
ATOM   2119  HB1 LYS A 154      70.226  53.707  47.672  1.00118.21           H  
ATOM   2120  HB2 LYS A 154      70.212  54.215  45.965  1.00118.21           H  
ATOM   2121  CG  LYS A 154      71.487  55.380  47.230  1.00118.21           C  
ATOM   2122  HG1 LYS A 154      71.490  55.727  48.263  1.00118.21           H  
ATOM   2123  HG2 LYS A 154      72.347  54.732  47.061  1.00118.21           H  
ATOM   2124  CD  LYS A 154      71.610  56.597  46.311  1.00118.21           C  
ATOM   2125  HD1 LYS A 154      71.607  56.250  45.278  1.00118.21           H  
ATOM   2126  HD2 LYS A 154      70.750  57.245  46.480  1.00118.21           H  
ATOM   2127  CE  LYS A 154      72.883  57.413  46.544  1.00118.21           C  
ATOM   2128  HE1 LYS A 154      73.751  56.757  46.469  1.00118.21           H  
ATOM   2129  HE2 LYS A 154      72.953  58.196  45.789  1.00118.21           H  
ATOM   2130  NZ  LYS A 154      72.849  58.030  47.889  1.00118.21           N1+
ATOM   2131  HZ1 LYS A 154      73.742  58.598  48.044  1.00118.21           H  
ATOM   2132  HZ2 LYS A 154      72.782  57.263  48.632  1.00118.21           H  
ATOM   2133  HZ3 LYS A 154      71.999  58.675  47.965  1.00118.21           H  
ATOM   2134  C   LYS A 154      67.781  54.488  46.827  1.00118.21           C  
ATOM   2135  O   LYS A 154      66.971  54.054  47.642  1.00118.21           O  
ATOM   2136  N   LYS A 155      67.725  54.175  45.521  1.00 96.77           N  
ATOM   2137  HN  LYS A 155      68.511  54.509  44.877  1.00 96.77           H  
ATOM   2138  CA  LYS A 155      66.652  53.411  44.961  1.00 96.77           C  
ATOM   2139  HA  LYS A 155      65.715  53.953  45.089  1.00 96.77           H  
ATOM   2140  CB  LYS A 155      66.863  53.098  43.471  1.00 96.77           C  
ATOM   2141  HB1 LYS A 155      67.827  52.603  43.355  1.00 96.77           H  
ATOM   2142  HB2 LYS A 155      66.068  52.429  43.142  1.00 96.77           H  
ATOM   2143  CG  LYS A 155      66.847  54.344  42.583  1.00 96.77           C  
ATOM   2144  HG1 LYS A 155      65.822  54.709  42.519  1.00 96.77           H  
ATOM   2145  HG2 LYS A 155      67.476  55.105  43.046  1.00 96.77           H  
ATOM   2146  CD  LYS A 155      67.359  54.091  41.164  1.00 96.77           C  
ATOM   2147  HD1 LYS A 155      66.878  53.192  40.780  1.00 96.77           H  
ATOM   2148  HD2 LYS A 155      67.086  54.944  40.543  1.00 96.77           H  
ATOM   2149  CE  LYS A 155      68.875  53.900  41.082  1.00 96.77           C  
ATOM   2150  HE1 LYS A 155      69.181  53.136  41.796  1.00 96.77           H  
ATOM   2151  HE2 LYS A 155      69.145  53.585  40.074  1.00 96.77           H  
ATOM   2152  NZ  LYS A 155      69.564  55.171  41.399  1.00 96.77           N1+
ATOM   2153  HZ1 LYS A 155      70.623  55.028  41.339  1.00 96.77           H  
ATOM   2154  HZ2 LYS A 155      69.302  55.482  42.389  1.00 96.77           H  
ATOM   2155  HZ3 LYS A 155      69.266  55.923  40.699  1.00 96.77           H  
ATOM   2156  C   LYS A 155      66.577  52.108  45.692  1.00 96.77           C  
ATOM   2157  O   LYS A 155      65.493  51.548  45.846  1.00 96.77           O  
ATOM   2158  N   GLN A 156      67.723  51.563  46.144  1.00 79.80           N  
ATOM   2159  HN  GLN A 156      68.664  52.051  46.000  1.00 79.80           H  
ATOM   2160  CA  GLN A 156      67.634  50.303  46.826  1.00 79.80           C  
ATOM   2161  HA  GLN A 156      66.583  50.072  47.000  1.00 79.80           H  
ATOM   2162  CB  GLN A 156      68.273  49.143  46.044  1.00 79.80           C  
ATOM   2163  HB1 GLN A 156      69.301  49.415  45.803  1.00 79.80           H  
ATOM   2164  HB2 GLN A 156      68.270  48.257  46.679  1.00 79.80           H  
ATOM   2165  CG  GLN A 156      67.545  48.806  44.742  1.00 79.80           C  
ATOM   2166  HG1 GLN A 156      67.333  49.721  44.188  1.00 79.80           H  
ATOM   2167  HG2 GLN A 156      68.163  48.146  44.132  1.00 79.80           H  
ATOM   2168  CD  GLN A 156      66.242  48.107  45.103  1.00 79.80           C  
ATOM   2169  OE1 GLN A 156      65.964  47.848  46.272  1.00 79.80           O  
ATOM   2170  NE2 GLN A 156      65.417  47.791  44.068  1.00 79.80           N  
ATOM   2171 1HE2 GLN A 156      65.699  48.035  43.065  1.00 79.80           H  
ATOM   2172 2HE2 GLN A 156      64.486  47.299  44.257  1.00 79.80           H  
ATOM   2173  C   GLN A 156      68.340  50.368  48.148  1.00 79.80           C  
ATOM   2174  O   GLN A 156      69.321  51.093  48.312  1.00 79.80           O  
ATOM   2175  N   LEU A 157      67.840  49.586  49.132  1.00125.98           N  
ATOM   2176  HN  LEU A 157      66.954  49.017  48.942  1.00125.98           H  
ATOM   2177  CA  LEU A 157      68.461  49.495  50.426  1.00125.98           C  
ATOM   2178  HA  LEU A 157      68.712  50.491  50.791  1.00125.98           H  
ATOM   2179  CB  LEU A 157      67.688  48.707  51.516  1.00125.98           C  
ATOM   2180  HB1 LEU A 157      67.487  47.714  51.114  1.00125.98           H  
ATOM   2181  HB2 LEU A 157      68.346  48.623  52.381  1.00125.98           H  
ATOM   2182  CG  LEU A 157      66.348  49.275  52.018  1.00125.98           C  
ATOM   2183  HG  LEU A 157      66.114  48.716  52.924  1.00125.98           H  
ATOM   2184  CD1 LEU A 157      66.477  50.740  52.460  1.00125.98           C  
ATOM   2185 1HD1 LEU A 157      65.509  51.102  52.807  1.00125.98           H  
ATOM   2186 2HD1 LEU A 157      66.810  51.346  51.618  1.00125.98           H  
ATOM   2187 3HD1 LEU A 157      67.203  50.813  53.270  1.00125.98           H  
ATOM   2188  CD2 LEU A 157      65.199  48.985  51.047  1.00125.98           C  
ATOM   2189 1HD2 LEU A 157      64.274  49.404  51.442  1.00125.98           H  
ATOM   2190 2HD2 LEU A 157      65.087  47.907  50.927  1.00125.98           H  
ATOM   2191 3HD2 LEU A 157      65.418  49.437  50.079  1.00125.98           H  
ATOM   2192  C   LEU A 157      69.707  48.692  50.226  1.00125.98           C  
ATOM   2193  O   LEU A 157      69.868  48.027  49.204  1.00125.98           O  
ATOM   2194  N   PRO A 158      70.606  48.742  51.172  1.00 85.11           N  
ATOM   2195  CD  PRO A 158      70.465  49.531  52.384  1.00 85.11           C  
ATOM   2196  HD1 PRO A 158      69.485  49.374  52.835  1.00 85.11           H  
ATOM   2197  HD2 PRO A 158      70.602  50.591  52.172  1.00 85.11           H  
ATOM   2198  CA  PRO A 158      71.849  48.022  51.114  1.00 85.11           C  
ATOM   2199  HA  PRO A 158      72.383  48.299  50.205  1.00 85.11           H  
ATOM   2200  CB  PRO A 158      72.649  48.491  52.331  1.00 85.11           C  
ATOM   2201  HB1 PRO A 158      73.204  47.663  52.772  1.00 85.11           H  
ATOM   2202  HB2 PRO A 158      73.341  49.287  52.056  1.00 85.11           H  
ATOM   2203  CG  PRO A 158      71.578  49.012  53.307  1.00 85.11           C  
ATOM   2204  HG1 PRO A 158      71.210  48.209  53.945  1.00 85.11           H  
ATOM   2205  HG2 PRO A 158      71.975  49.816  53.927  1.00 85.11           H  
ATOM   2206  C   PRO A 158      71.608  46.549  51.114  1.00 85.11           C  
ATOM   2207  O   PRO A 158      70.543  46.112  51.550  1.00 85.11           O  
ATOM   2208  N   ASP A 159      72.590  45.768  50.620  1.00125.39           N  
ATOM   2209  HN  ASP A 159      73.493  46.210  50.253  1.00125.39           H  
ATOM   2210  CA  ASP A 159      72.423  44.346  50.587  1.00125.39           C  
ATOM   2211  HA  ASP A 159      71.640  44.092  49.873  1.00125.39           H  
ATOM   2212  CB  ASP A 159      73.670  43.511  50.287  1.00125.39           C  
ATOM   2213  HB1 ASP A 159      74.556  44.063  50.601  1.00125.39           H  
ATOM   2214  HB2 ASP A 159      73.613  42.571  50.836  1.00125.39           H  
ATOM   2215  CG  ASP A 159      73.763  43.222  48.822  1.00125.39           C  
ATOM   2216  OD1 ASP A 159      73.710  44.170  47.997  1.00125.39           O  
ATOM   2217  OD2 ASP A 159      73.852  42.004  48.518  1.00125.39           O1-
ATOM   2218  C   ASP A 159      72.043  43.851  51.923  1.00125.39           C  
ATOM   2219  O   ASP A 159      72.609  44.218  52.950  1.00125.39           O  
ATOM   2220  N   SER A 160      71.041  42.971  51.896  1.00 60.37           N  
ATOM   2221  HN  SER A 160      70.582  42.767  50.951  1.00 60.37           H  
ATOM   2222  CA  SER A 160      70.542  42.286  53.036  1.00 60.37           C  
ATOM   2223  HA  SER A 160      70.232  42.988  53.810  1.00 60.37           H  
ATOM   2224  CB  SER A 160      69.377  41.399  52.600  1.00 60.37           C  
ATOM   2225  HB1 SER A 160      68.979  40.877  53.470  1.00 60.37           H  
ATOM   2226  HB2 SER A 160      68.597  42.022  52.161  1.00 60.37           H  
ATOM   2227  OG  SER A 160      69.807  40.446  51.641  1.00 60.37           O  
ATOM   2228  HG  SER A 160      70.189  40.944  50.799  1.00 60.37           H  
ATOM   2229  C   SER A 160      71.630  41.387  53.529  1.00 60.37           C  
ATOM   2230  O   SER A 160      71.874  41.270  54.728  1.00 60.37           O  
ATOM   2231  N   ASN A 161      72.317  40.721  52.588  1.00 85.15           N  
ATOM   2232  HN  ASN A 161      72.085  40.881  51.556  1.00 85.15           H  
ATOM   2233  CA  ASN A 161      73.353  39.801  52.941  1.00 85.15           C  
ATOM   2234  HA  ASN A 161      72.962  39.058  53.636  1.00 85.15           H  
ATOM   2235  CB  ASN A 161      73.934  39.096  51.703  1.00 85.15           C  
ATOM   2236  HB1 ASN A 161      73.126  38.782  51.042  1.00 85.15           H  
ATOM   2237  HB2 ASN A 161      74.598  39.775  51.168  1.00 85.15           H  
ATOM   2238  CG  ASN A 161      74.712  37.881  52.179  1.00 85.15           C  
ATOM   2239  OD1 ASN A 161      74.763  37.613  53.378  1.00 85.15           O  
ATOM   2240  ND2 ASN A 161      75.334  37.133  51.229  1.00 85.15           N  
ATOM   2241 1HD2 ASN A 161      75.263  37.410  50.198  1.00 85.15           H  
ATOM   2242 2HD2 ASN A 161      75.895  36.267  51.512  1.00 85.15           H  
ATOM   2243  C   ASN A 161      74.455  40.570  53.597  1.00 85.15           C  
ATOM   2244  O   ASN A 161      75.017  40.135  54.598  1.00 85.15           O  
ATOM   2245  N   GLU A 162      74.802  41.749  53.059  1.00121.67           N  
ATOM   2246  HN  GLU A 162      74.280  42.142  52.212  1.00121.67           H  
ATOM   2247  CA  GLU A 162      75.891  42.466  53.651  1.00121.67           C  
ATOM   2248  HA  GLU A 162      76.725  41.771  53.750  1.00121.67           H  
ATOM   2249  CB  GLU A 162      76.385  43.665  52.811  1.00121.67           C  
ATOM   2250  HB1 GLU A 162      77.150  44.184  53.388  1.00121.67           H  
ATOM   2251  HB2 GLU A 162      76.824  43.272  51.894  1.00121.67           H  
ATOM   2252  CG  GLU A 162      75.319  44.687  52.420  1.00121.67           C  
ATOM   2253  HG1 GLU A 162      75.680  45.286  51.584  1.00121.67           H  
ATOM   2254  HG2 GLU A 162      74.407  44.166  52.128  1.00121.67           H  
ATOM   2255  CD  GLU A 162      75.027  45.591  53.597  1.00121.67           C  
ATOM   2256  OE1 GLU A 162      75.839  45.590  54.559  1.00121.67           O  
ATOM   2257  OE2 GLU A 162      73.985  46.297  53.546  1.00121.67           O1-
ATOM   2258  C   GLU A 162      75.513  42.913  55.028  1.00121.67           C  
ATOM   2259  O   GLU A 162      76.339  42.868  55.938  1.00121.67           O  
ATOM   2260  N   ILE A 163      74.258  43.360  55.229  1.00 86.93           N  
ATOM   2261  HN  ILE A 163      73.552  43.382  54.425  1.00 86.93           H  
ATOM   2262  CA  ILE A 163      73.885  43.806  56.539  1.00 86.93           C  
ATOM   2263  HA  ILE A 163      74.623  44.535  56.872  1.00 86.93           H  
ATOM   2264  CB  ILE A 163      72.518  44.444  56.632  1.00 86.93           C  
ATOM   2265  HB  ILE A 163      72.430  45.179  55.832  1.00 86.93           H  
ATOM   2266  CG2 ILE A 163      71.441  43.374  56.420  1.00 86.93           C  
ATOM   2267 1HG2 ILE A 163      70.454  43.833  56.487  1.00 86.93           H  
ATOM   2268 2HG2 ILE A 163      71.536  42.605  57.187  1.00 86.93           H  
ATOM   2269 3HG2 ILE A 163      71.565  42.923  55.436  1.00 86.93           H  
ATOM   2270  CG1 ILE A 163      72.369  45.177  57.979  1.00 86.93           C  
ATOM   2271 1HG1 ILE A 163      72.262  44.431  58.766  1.00 86.93           H  
ATOM   2272 2HG1 ILE A 163      73.271  45.763  58.153  1.00 86.93           H  
ATOM   2273  CD1 ILE A 163      71.165  46.117  58.039  1.00 86.93           C  
ATOM   2274 1HD1 ILE A 163      71.126  46.597  59.017  1.00 86.93           H  
ATOM   2275 2HD1 ILE A 163      70.250  45.547  57.878  1.00 86.93           H  
ATOM   2276 3HD1 ILE A 163      71.259  46.879  57.265  1.00 86.93           H  
ATOM   2277  C   ILE A 163      73.938  42.634  57.465  1.00 86.93           C  
ATOM   2278  O   ILE A 163      74.428  42.745  58.588  1.00 86.93           O  
ATOM   2279  N   VAL A 164      73.446  41.463  57.012  1.00109.16           N  
ATOM   2280  HN  VAL A 164      73.080  41.374  56.011  1.00109.16           H  
ATOM   2281  CA  VAL A 164      73.425  40.341  57.901  1.00109.16           C  
ATOM   2282  HA  VAL A 164      72.902  40.665  58.801  1.00109.16           H  
ATOM   2283  CB  VAL A 164      72.673  39.143  57.371  1.00109.16           C  
ATOM   2284  HB  VAL A 164      71.670  39.466  57.092  1.00109.16           H  
ATOM   2285  CG1 VAL A 164      73.362  38.588  56.122  1.00109.16           C  
ATOM   2286 1HG1 VAL A 164      72.807  37.725  55.753  1.00109.16           H  
ATOM   2287 2HG1 VAL A 164      74.379  38.286  56.372  1.00109.16           H  
ATOM   2288 3HG1 VAL A 164      73.391  39.357  55.350  1.00109.16           H  
ATOM   2289  CG2 VAL A 164      72.548  38.111  58.503  1.00109.16           C  
ATOM   2290 1HG2 VAL A 164      72.007  37.237  58.140  1.00109.16           H  
ATOM   2291 2HG2 VAL A 164      72.005  38.552  59.339  1.00109.16           H  
ATOM   2292 3HG2 VAL A 164      73.543  37.811  58.833  1.00109.16           H  
ATOM   2293  C   VAL A 164      74.812  39.974  58.320  1.00109.16           C  
ATOM   2294  O   VAL A 164      75.068  39.816  59.512  1.00109.16           O  
ATOM   2295  N   GLU A 165      75.765  39.849  57.375  1.00139.22           N  
ATOM   2296  HN  GLU A 165      75.553  40.050  56.346  1.00139.22           H  
ATOM   2297  CA  GLU A 165      77.075  39.437  57.797  1.00139.22           C  
ATOM   2298  HA  GLU A 165      76.930  38.599  58.479  1.00139.22           H  
ATOM   2299  CB  GLU A 165      78.016  38.936  56.685  1.00139.22           C  
ATOM   2300  HB1 GLU A 165      78.916  38.543  57.157  1.00139.22           H  
ATOM   2301  HB2 GLU A 165      77.507  38.135  56.149  1.00139.22           H  
ATOM   2302  CG  GLU A 165      78.439  39.988  55.668  1.00139.22           C  
ATOM   2303  HG1 GLU A 165      78.171  40.981  56.029  1.00139.22           H  
ATOM   2304  HG2 GLU A 165      79.516  39.937  55.508  1.00139.22           H  
ATOM   2305  CD  GLU A 165      77.711  39.697  54.370  1.00139.22           C  
ATOM   2306  OE1 GLU A 165      77.038  38.635  54.294  1.00139.22           O  
ATOM   2307  OE2 GLU A 165      77.823  40.530  53.434  1.00139.22           O1-
ATOM   2308  C   GLU A 165      77.810  40.489  58.569  1.00139.22           C  
ATOM   2309  O   GLU A 165      78.487  40.177  59.544  1.00139.22           O  
ATOM   2310  N   LYS A 166      77.729  41.765  58.161  1.00 92.14           N  
ATOM   2311  HN  LYS A 166      77.064  42.051  57.373  1.00 92.14           H  
ATOM   2312  CA  LYS A 166      78.562  42.734  58.814  1.00 92.14           C  
ATOM   2313  HA  LYS A 166      79.587  42.366  58.775  1.00 92.14           H  
ATOM   2314  CB  LYS A 166      78.529  44.087  58.092  1.00 92.14           C  
ATOM   2315  HB1 LYS A 166      77.492  44.400  57.970  1.00 92.14           H  
ATOM   2316  HB2 LYS A 166      79.063  44.824  58.692  1.00 92.14           H  
ATOM   2317  CG  LYS A 166      79.187  43.991  56.716  1.00 92.14           C  
ATOM   2318  HG1 LYS A 166      80.265  43.928  56.861  1.00 92.14           H  
ATOM   2319  HG2 LYS A 166      78.831  43.081  56.234  1.00 92.14           H  
ATOM   2320  CD  LYS A 166      78.904  45.164  55.779  1.00 92.14           C  
ATOM   2321  HD1 LYS A 166      77.843  45.162  55.528  1.00 92.14           H  
ATOM   2322  HD2 LYS A 166      79.154  46.091  56.295  1.00 92.14           H  
ATOM   2323  CE  LYS A 166      79.715  45.090  54.483  1.00 92.14           C  
ATOM   2324  HE1 LYS A 166      80.773  45.217  54.713  1.00 92.14           H  
ATOM   2325  HE2 LYS A 166      79.558  44.118  54.016  1.00 92.14           H  
ATOM   2326  NZ  LYS A 166      79.289  46.154  53.548  1.00 92.14           N1+
ATOM   2327  HZ1 LYS A 166      79.864  46.090  52.648  1.00 92.14           H  
ATOM   2328  HZ2 LYS A 166      79.443  47.111  54.002  1.00 92.14           H  
ATOM   2329  HZ3 LYS A 166      78.251  46.032  53.317  1.00 92.14           H  
ATOM   2330  C   LYS A 166      78.212  42.946  60.261  1.00 92.14           C  
ATOM   2331  O   LYS A 166      79.101  42.964  61.110  1.00 92.14           O  
ATOM   2332  N   LEU A 167      76.943  43.283  60.558  1.00214.15           N  
ATOM   2333  HN  LEU A 167      76.239  43.385  59.758  1.00214.15           H  
ATOM   2334  CA  LEU A 167      76.493  43.512  61.906  1.00214.15           C  
ATOM   2335  HA  LEU A 167      77.397  43.731  62.475  1.00214.15           H  
ATOM   2336  CB  LEU A 167      75.624  44.784  62.024  1.00214.15           C  
ATOM   2337  HB1 LEU A 167      75.114  44.754  62.987  1.00214.15           H  
ATOM   2338  HB2 LEU A 167      76.287  45.648  61.990  1.00214.15           H  
ATOM   2339  CG  LEU A 167      74.556  44.961  60.925  1.00214.15           C  
ATOM   2340  HG  LEU A 167      75.064  44.848  59.967  1.00214.15           H  
ATOM   2341  CD1 LEU A 167      73.481  43.871  60.992  1.00214.15           C  
ATOM   2342 1HD1 LEU A 167      72.749  44.033  60.201  1.00214.15           H  
ATOM   2343 2HD1 LEU A 167      72.983  43.910  61.961  1.00214.15           H  
ATOM   2344 3HD1 LEU A 167      73.945  42.893  60.862  1.00214.15           H  
ATOM   2345  CD2 LEU A 167      73.962  46.378  60.953  1.00214.15           C  
ATOM   2346 1HD2 LEU A 167      73.212  46.474  60.168  1.00214.15           H  
ATOM   2347 2HD2 LEU A 167      74.755  47.108  60.789  1.00214.15           H  
ATOM   2348 3HD2 LEU A 167      73.497  46.559  61.922  1.00214.15           H  
ATOM   2349  C   LEU A 167      75.810  42.402  62.663  1.00214.15           C  
ATOM   2350  O   LEU A 167      75.834  42.413  63.893  1.00214.15           O  
ATOM   2351  N   LEU A 168      75.019  41.557  61.964  1.00100.01           N  
ATOM   2352  HN  LEU A 168      75.011  41.630  60.897  1.00100.01           H  
ATOM   2353  CA  LEU A 168      74.183  40.559  62.594  1.00100.01           C  
ATOM   2354  HA  LEU A 168      73.793  41.020  63.501  1.00100.01           H  
ATOM   2355  CB  LEU A 168      72.955  40.195  61.739  1.00100.01           C  
ATOM   2356  HB1 LEU A 168      73.302  39.837  60.770  1.00100.01           H  
ATOM   2357  HB2 LEU A 168      72.405  39.401  62.244  1.00100.01           H  
ATOM   2358  CG  LEU A 168      71.999  41.383  61.509  1.00100.01           C  
ATOM   2359  HG  LEU A 168      72.553  42.117  60.924  1.00100.01           H  
ATOM   2360  CD1 LEU A 168      70.781  40.978  60.661  1.00100.01           C  
ATOM   2361 1HD1 LEU A 168      70.131  41.842  60.521  1.00100.01           H  
ATOM   2362 2HD1 LEU A 168      70.229  40.188  61.171  1.00100.01           H  
ATOM   2363 3HD1 LEU A 168      71.118  40.617  59.689  1.00100.01           H  
ATOM   2364  CD2 LEU A 168      71.623  42.072  62.832  1.00100.01           C  
ATOM   2365 1HD2 LEU A 168      70.948  42.904  62.630  1.00100.01           H  
ATOM   2366 2HD2 LEU A 168      72.525  42.446  63.317  1.00100.01           H  
ATOM   2367 3HD2 LEU A 168      71.129  41.355  63.488  1.00100.01           H  
ATOM   2368  C   LEU A 168      74.823  39.265  63.025  1.00100.01           C  
ATOM   2369  O   LEU A 168      74.592  38.801  64.142  1.00100.01           O  
ATOM   2370  N   LEU A 169      75.646  38.639  62.156  1.00 81.53           N  
ATOM   2371  HN  LEU A 169      75.924  39.137  61.251  1.00 81.53           H  
ATOM   2372  CA  LEU A 169      76.160  37.315  62.417  1.00 81.53           C  
ATOM   2373  HA  LEU A 169      75.317  36.653  62.616  1.00 81.53           H  
ATOM   2374  CB  LEU A 169      76.956  36.742  61.235  1.00 81.53           C  
ATOM   2375  HB1 LEU A 169      77.797  37.404  61.027  1.00 81.53           H  
ATOM   2376  HB2 LEU A 169      77.329  35.756  61.511  1.00 81.53           H  
ATOM   2377  CG  LEU A 169      76.106  36.608  59.955  1.00 81.53           C  
ATOM   2378  HG  LEU A 169      75.815  37.618  59.664  1.00 81.53           H  
ATOM   2379  CD1 LEU A 169      76.922  36.030  58.789  1.00 81.53           C  
ATOM   2380 1HD1 LEU A 169      76.289  35.951  57.906  1.00 81.53           H  
ATOM   2381 2HD1 LEU A 169      77.293  35.041  59.059  1.00 81.53           H  
ATOM   2382 3HD1 LEU A 169      77.765  36.687  58.574  1.00 81.53           H  
ATOM   2383  CD2 LEU A 169      74.805  35.833  60.223  1.00 81.53           C  
ATOM   2384 1HD2 LEU A 169      74.230  35.757  59.300  1.00 81.53           H  
ATOM   2385 2HD2 LEU A 169      74.216  36.359  60.975  1.00 81.53           H  
ATOM   2386 3HD2 LEU A 169      75.045  34.833  60.584  1.00 81.53           H  
ATOM   2387  C   LEU A 169      77.039  37.339  63.635  1.00 81.53           C  
ATOM   2388  O   LEU A 169      77.759  38.305  63.882  1.00 81.53           O  
ATOM   2389  N   ARG A 170      76.990  36.241  64.423  1.00205.41           N  
ATOM   2390  HN  ARG A 170      76.406  35.411  64.084  1.00205.41           H  
ATOM   2391  CA  ARG A 170      77.669  36.111  65.687  1.00205.41           C  
ATOM   2392  HA  ARG A 170      77.883  37.105  66.079  1.00205.41           H  
ATOM   2393  CB  ARG A 170      76.745  35.370  66.676  1.00205.41           C  
ATOM   2394  HB1 ARG A 170      76.115  36.123  67.150  1.00205.41           H  
ATOM   2395  HB2 ARG A 170      76.124  34.694  66.088  1.00205.41           H  
ATOM   2396  CG  ARG A 170      77.372  34.542  67.796  1.00205.41           C  
ATOM   2397  HG1 ARG A 170      78.126  33.874  67.381  1.00205.41           H  
ATOM   2398  HG2 ARG A 170      77.836  35.204  68.527  1.00205.41           H  
ATOM   2399  CD  ARG A 170      76.271  33.721  68.470  1.00205.41           C  
ATOM   2400  HD1 ARG A 170      75.698  34.364  69.138  1.00205.41           H  
ATOM   2401  HD2 ARG A 170      75.610  33.308  67.708  1.00205.41           H  
ATOM   2402  NE  ARG A 170      76.874  32.616  69.249  1.00205.41           N1+
ATOM   2403  HE  ARG A 170      77.935  32.481  69.291  1.00205.41           H  
ATOM   2404  CZ  ARG A 170      76.028  31.779  69.909  1.00205.41           C  
ATOM   2405  NH1 ARG A 170      74.693  32.063  69.941  1.00205.41           N  
ATOM   2406 1HH1 ARG A 170      74.320  32.937  69.450  1.00205.41           H  
ATOM   2407 2HH1 ARG A 170      74.020  31.411  70.457  1.00205.41           H  
ATOM   2408  NH2 ARG A 170      76.510  30.661  70.521  1.00205.41           N  
ATOM   2409 1HH2 ARG A 170      77.556  30.439  70.483  1.00205.41           H  
ATOM   2410 2HH2 ARG A 170      75.842  30.005  71.039  1.00205.41           H  
ATOM   2411  C   ARG A 170      78.952  35.349  65.566  1.00205.41           C  
ATOM   2412  O   ARG A 170      78.958  34.179  65.196  1.00205.41           O  
ATOM   2413  N   ARG A 171      80.090  36.044  65.790  1.00199.13           N  
ATOM   2414  HN  ARG A 171      80.016  37.101  65.936  1.00199.13           H  
ATOM   2415  CA  ARG A 171      81.393  35.441  65.843  1.00199.13           C  
ATOM   2416  HA  ARG A 171      81.441  34.702  65.043  1.00199.13           H  
ATOM   2417  CB  ARG A 171      82.519  36.460  65.593  1.00199.13           C  
ATOM   2418  HB1 ARG A 171      83.471  35.945  65.720  1.00199.13           H  
ATOM   2419  HB2 ARG A 171      82.430  36.812  64.565  1.00199.13           H  
ATOM   2420  CG  ARG A 171      82.522  37.685  66.511  1.00199.13           C  
ATOM   2421  HG1 ARG A 171      82.664  37.341  67.535  1.00199.13           H  
ATOM   2422  HG2 ARG A 171      83.357  38.323  66.222  1.00199.13           H  
ATOM   2423  CD  ARG A 171      81.241  38.526  66.464  1.00199.13           C  
ATOM   2424  HD1 ARG A 171      80.461  38.042  67.051  1.00199.13           H  
ATOM   2425  HD2 ARG A 171      81.437  39.519  66.868  1.00199.13           H  
ATOM   2426  NE  ARG A 171      80.806  38.637  65.041  1.00199.13           N1+
ATOM   2427  HE  ARG A 171      80.117  37.920  64.645  1.00199.13           H  
ATOM   2428  CZ  ARG A 171      81.270  39.635  64.236  1.00199.13           C  
ATOM   2429  NH1 ARG A 171      82.192  40.521  64.712  1.00199.13           N  
ATOM   2430 1HH1 ARG A 171      82.550  40.432  65.716  1.00199.13           H  
ATOM   2431 2HH1 ARG A 171      82.557  41.304  64.081  1.00199.13           H  
ATOM   2432  NH2 ARG A 171      80.810  39.747  62.955  1.00199.13           N  
ATOM   2433 1HH2 ARG A 171      80.086  39.052  62.584  1.00199.13           H  
ATOM   2434 2HH2 ARG A 171      81.173  40.530  62.323  1.00199.13           H  
ATOM   2435  C   ARG A 171      81.617  34.714  67.138  1.00199.13           C  
ATOM   2436  O   ARG A 171      81.989  33.542  67.150  1.00199.13           O  
ATOM   2437  N   LYS A 172      81.356  35.389  68.274  1.00 77.63           N  
ATOM   2438  HN  LYS A 172      80.988  36.392  68.217  1.00 77.63           H  
ATOM   2439  CA  LYS A 172      81.562  34.787  69.558  1.00 77.63           C  
ATOM   2440  HA  LYS A 172      81.788  33.728  69.435  1.00 77.63           H  
ATOM   2441  CB  LYS A 172      82.669  35.461  70.393  1.00 77.63           C  
ATOM   2442  HB1 LYS A 172      83.599  35.419  69.825  1.00 77.63           H  
ATOM   2443  HB2 LYS A 172      82.388  36.502  70.556  1.00 77.63           H  
ATOM   2444  CG  LYS A 172      82.911  34.809  71.760  1.00 77.63           C  
ATOM   2445  HG1 LYS A 172      83.587  35.448  72.329  1.00 77.63           H  
ATOM   2446  HG2 LYS A 172      81.955  34.737  72.279  1.00 77.63           H  
ATOM   2447  CD  LYS A 172      83.524  33.407  71.684  1.00 77.63           C  
ATOM   2448  HD1 LYS A 172      82.848  32.769  71.116  1.00 77.63           H  
ATOM   2449  HD2 LYS A 172      84.479  33.479  71.164  1.00 77.63           H  
ATOM   2450  CE  LYS A 172      83.768  32.754  73.048  1.00 77.63           C  
ATOM   2451  HE1 LYS A 172      84.477  33.357  73.615  1.00 77.63           H  
ATOM   2452  HE2 LYS A 172      82.826  32.693  73.592  1.00 77.63           H  
ATOM   2453  NZ  LYS A 172      84.319  31.391  72.867  1.00 77.63           N1+
ATOM   2454  HZ1 LYS A 172      84.486  30.943  73.824  1.00 77.63           H  
ATOM   2455  HZ2 LYS A 172      85.245  31.448  72.334  1.00 77.63           H  
ATOM   2456  HZ3 LYS A 172      83.624  30.796  72.312  1.00 77.63           H  
ATOM   2457  C   LYS A 172      80.279  34.944  70.304  1.00 77.63           C  
ATOM   2458  O   LYS A 172      79.594  35.957  70.179  1.00 77.63           O  
ATOM   2459  N   PHE A 173      79.922  33.927  71.106  1.00104.79           N  
ATOM   2460  HN  PHE A 173      80.577  33.087  71.209  1.00104.79           H  
ATOM   2461  CA  PHE A 173      78.683  33.943  71.826  1.00104.79           C  
ATOM   2462  HA  PHE A 173      77.868  34.147  71.131  1.00104.79           H  
ATOM   2463  CB  PHE A 173      78.430  32.586  72.522  1.00104.79           C  
ATOM   2464  HB1 PHE A 173      78.319  31.816  71.759  1.00104.79           H  
ATOM   2465  HB2 PHE A 173      79.286  32.351  73.155  1.00104.79           H  
ATOM   2466  CG  PHE A 173      77.199  32.607  73.367  1.00104.79           C  
ATOM   2467  CD1 PHE A 173      75.964  32.340  72.823  1.00104.79           C  
ATOM   2468  HD1 PHE A 173      75.882  32.115  71.760  1.00104.79           H  
ATOM   2469  CD2 PHE A 173      77.281  32.886  74.712  1.00104.79           C  
ATOM   2470  HD2 PHE A 173      78.252  33.098  75.160  1.00104.79           H  
ATOM   2471  CE1 PHE A 173      74.831  32.353  73.604  1.00104.79           C  
ATOM   2472  HE1 PHE A 173      73.860  32.141  73.158  1.00104.79           H  
ATOM   2473  CE2 PHE A 173      76.152  32.900  75.498  1.00104.79           C  
ATOM   2474  HE2 PHE A 173      76.233  33.123  76.562  1.00104.79           H  
ATOM   2475  CZ  PHE A 173      74.923  32.633  74.945  1.00104.79           C  
ATOM   2476  HZ  PHE A 173      74.027  32.643  75.566  1.00104.79           H  
ATOM   2477  C   PHE A 173      78.726  35.023  72.865  1.00104.79           C  
ATOM   2478  O   PHE A 173      79.659  35.097  73.662  1.00104.79           O  
ATOM   2479  N   ILE A 174      77.694  35.893  72.884  1.00 60.33           N  
ATOM   2480  HN  ILE A 174      76.911  35.793  72.161  1.00 60.33           H  
ATOM   2481  CA  ILE A 174      77.624  36.952  73.855  1.00 60.33           C  
ATOM   2482  HA  ILE A 174      78.555  36.998  74.420  1.00 60.33           H  
ATOM   2483  CB  ILE A 174      77.333  38.291  73.241  1.00 60.33           C  
ATOM   2484  HB  ILE A 174      76.416  38.203  72.658  1.00 60.33           H  
ATOM   2485  CG2 ILE A 174      77.085  39.308  74.369  1.00 60.33           C  
ATOM   2486 1HG2 ILE A 174      76.872  40.286  73.937  1.00 60.33           H  
ATOM   2487 2HG2 ILE A 174      77.971  39.375  75.000  1.00 60.33           H  
ATOM   2488 3HG2 ILE A 174      76.235  38.984  74.970  1.00 60.33           H  
ATOM   2489  CG1 ILE A 174      78.470  38.686  72.285  1.00 60.33           C  
ATOM   2490 1HG1 ILE A 174      79.342  38.958  72.880  1.00 60.33           H  
ATOM   2491 2HG1 ILE A 174      78.710  37.825  71.661  1.00 60.33           H  
ATOM   2492  CD1 ILE A 174      78.122  39.861  71.374  1.00 60.33           C  
ATOM   2493 1HD1 ILE A 174      78.971  40.084  70.727  1.00 60.33           H  
ATOM   2494 2HD1 ILE A 174      77.889  40.736  71.981  1.00 60.33           H  
ATOM   2495 3HD1 ILE A 174      77.257  39.603  70.762  1.00 60.33           H  
ATOM   2496  C   ILE A 174      76.485  36.629  74.777  1.00 60.33           C  
ATOM   2497  O   ILE A 174      75.322  36.660  74.378  1.00 60.33           O  
ATOM   2498  N   PRO A 175      76.792  36.340  76.015  1.00 91.72           N  
ATOM   2499  CD  PRO A 175      78.133  35.951  76.414  1.00 91.72           C  
ATOM   2500  HD1 PRO A 175      78.852  36.734  76.171  1.00 91.72           H  
ATOM   2501  HD2 PRO A 175      78.428  35.022  75.926  1.00 91.72           H  
ATOM   2502  CA  PRO A 175      75.799  35.968  76.987  1.00 91.72           C  
ATOM   2503  HA  PRO A 175      75.143  35.218  76.545  1.00 91.72           H  
ATOM   2504  CB  PRO A 175      76.566  35.324  78.146  1.00 91.72           C  
ATOM   2505  HB1 PRO A 175      76.191  35.686  79.103  1.00 91.72           H  
ATOM   2506  HB2 PRO A 175      76.479  34.238  78.108  1.00 91.72           H  
ATOM   2507  CG  PRO A 175      78.028  35.760  77.935  1.00 91.72           C  
ATOM   2508  HG1 PRO A 175      78.235  36.693  78.459  1.00 91.72           H  
ATOM   2509  HG2 PRO A 175      78.717  34.989  78.279  1.00 91.72           H  
ATOM   2510  C   PRO A 175      74.973  37.143  77.397  1.00 91.72           C  
ATOM   2511  O   PRO A 175      75.413  38.279  77.234  1.00 91.72           O  
ATOM   2512  N   ASP A 176      73.762  36.877  77.919  1.00 77.52           N  
ATOM   2513  HN  ASP A 176      73.463  35.854  78.010  1.00 77.52           H  
ATOM   2514  CA  ASP A 176      72.850  37.892  78.360  1.00 77.52           C  
ATOM   2515  HA  ASP A 176      72.860  38.733  77.667  1.00 77.52           H  
ATOM   2516  CB  ASP A 176      71.423  37.333  78.497  1.00 77.52           C  
ATOM   2517  HB1 ASP A 176      71.027  37.101  77.508  1.00 77.52           H  
ATOM   2518  HB2 ASP A 176      71.445  36.426  79.102  1.00 77.52           H  
ATOM   2519  CG  ASP A 176      70.537  38.367  79.167  1.00 77.52           C  
ATOM   2520  OD1 ASP A 176      70.892  39.575  79.130  1.00 77.52           O  
ATOM   2521  OD2 ASP A 176      69.492  37.954  79.738  1.00 77.52           O1-
ATOM   2522  C   ASP A 176      73.269  38.344  79.729  1.00 77.52           C  
ATOM   2523  O   ASP A 176      73.434  37.532  80.638  1.00 77.52           O  
ATOM   2524  N   PRO A 177      73.447  39.631  79.897  1.00138.32           N  
ATOM   2525  CD  PRO A 177      73.887  40.483  78.804  1.00138.32           C  
ATOM   2526  HD1 PRO A 177      73.030  40.862  78.248  1.00138.32           H  
ATOM   2527  HD2 PRO A 177      74.542  39.930  78.130  1.00138.32           H  
ATOM   2528  CA  PRO A 177      73.815  40.168  81.183  1.00138.32           C  
ATOM   2529  HA  PRO A 177      74.703  39.646  81.539  1.00138.32           H  
ATOM   2530  CB  PRO A 177      74.173  41.632  80.930  1.00138.32           C  
ATOM   2531  HB1 PRO A 177      73.301  42.273  81.058  1.00138.32           H  
ATOM   2532  HB2 PRO A 177      74.967  41.960  81.601  1.00138.32           H  
ATOM   2533  CG  PRO A 177      74.652  41.641  79.467  1.00138.32           C  
ATOM   2534  HG1 PRO A 177      74.407  42.589  78.987  1.00138.32           H  
ATOM   2535  HG2 PRO A 177      75.728  41.473  79.413  1.00138.32           H  
ATOM   2536  C   PRO A 177      72.710  39.974  82.178  1.00138.32           C  
ATOM   2537  O   PRO A 177      72.976  39.963  83.379  1.00138.32           O  
ATOM   2538  N   GLN A 178      71.464  39.850  81.684  1.00 80.63           N  
ATOM   2539  HN  GLN A 178      71.352  39.884  80.620  1.00 80.63           H  
ATOM   2540  CA  GLN A 178      70.270  39.676  82.467  1.00 80.63           C  
ATOM   2541  HA  GLN A 178      70.274  40.426  83.258  1.00 80.63           H  
ATOM   2542  CB  GLN A 178      68.974  39.848  81.655  1.00 80.63           C  
ATOM   2543  HB1 GLN A 178      69.012  39.177  80.797  1.00 80.63           H  
ATOM   2544  HB2 GLN A 178      68.129  39.580  82.290  1.00 80.63           H  
ATOM   2545  CG  GLN A 178      68.766  41.277  81.147  1.00 80.63           C  
ATOM   2546  HG1 GLN A 178      68.848  41.978  81.977  1.00 80.63           H  
ATOM   2547  HG2 GLN A 178      69.519  41.514  80.395  1.00 80.63           H  
ATOM   2548  CD  GLN A 178      67.377  41.371  80.530  1.00 80.63           C  
ATOM   2549  OE1 GLN A 178      67.034  40.642  79.601  1.00 80.63           O  
ATOM   2550  NE2 GLN A 178      66.543  42.299  81.071  1.00 80.63           N  
ATOM   2551 1HE2 GLN A 178      66.878  42.910  81.883  1.00 80.63           H  
ATOM   2552 2HE2 GLN A 178      65.552  42.418  80.685  1.00 80.63           H  
ATOM   2553  C   GLN A 178      70.243  38.320  83.112  1.00 80.63           C  
ATOM   2554  O   GLN A 178      69.583  38.135  84.134  1.00 80.63           O  
ATOM   2555  N   GLY A 179      70.905  37.311  82.511  1.00 31.60           N  
ATOM   2556  HN  GLY A 179      71.423  37.476  81.590  1.00 31.60           H  
ATOM   2557  CA  GLY A 179      70.905  36.008  83.126  1.00 31.60           C  
ATOM   2558  HA1 GLY A 179      71.884  35.547  82.998  1.00 31.60           H  
ATOM   2559  HA2 GLY A 179      70.687  36.109  84.189  1.00 31.60           H  
ATOM   2560  C   GLY A 179      69.863  35.150  82.484  1.00 31.60           C  
ATOM   2561  O   GLY A 179      69.580  34.042  82.938  1.00 31.60           O  
ATOM   2562  N   SER A 180      69.279  35.640  81.382  1.00101.52           N  
ATOM   2563  HN  SER A 180      69.589  36.591  81.002  1.00101.52           H  
ATOM   2564  CA  SER A 180      68.249  34.915  80.704  1.00101.52           C  
ATOM   2565  HA  SER A 180      67.379  34.822  81.354  1.00101.52           H  
ATOM   2566  CB  SER A 180      67.852  35.651  79.417  1.00101.52           C  
ATOM   2567  HB1 SER A 180      67.668  36.701  79.646  1.00101.52           H  
ATOM   2568  HB2 SER A 180      68.664  35.573  78.694  1.00101.52           H  
ATOM   2569  OG  SER A 180      66.683  35.084  78.866  1.00101.52           O  
ATOM   2570  HG  SER A 180      66.856  34.073  78.642  1.00101.52           H  
ATOM   2571  C   SER A 180      68.770  33.546  80.360  1.00101.52           C  
ATOM   2572  O   SER A 180      69.876  33.394  79.845  1.00101.52           O  
ATOM   2573  N   ASN A 181      67.966  32.502  80.653  1.00 77.67           N  
ATOM   2574  HN  ASN A 181      67.009  32.701  81.088  1.00 77.67           H  
ATOM   2575  CA  ASN A 181      68.337  31.134  80.407  1.00 77.67           C  
ATOM   2576  HA  ASN A 181      69.375  31.111  80.076  1.00 77.67           H  
ATOM   2577  CB  ASN A 181      68.200  30.237  81.651  1.00 77.67           C  
ATOM   2578  HB1 ASN A 181      68.483  29.216  81.397  1.00 77.67           H  
ATOM   2579  HB2 ASN A 181      68.851  30.609  82.442  1.00 77.67           H  
ATOM   2580  CG  ASN A 181      66.754  30.261  82.127  1.00 77.67           C  
ATOM   2581  OD1 ASN A 181      65.892  30.901  81.527  1.00 77.67           O  
ATOM   2582  ND2 ASN A 181      66.481  29.551  83.254  1.00 77.67           N  
ATOM   2583 1HD2 ASN A 181      67.263  29.017  83.753  1.00 77.67           H  
ATOM   2584 2HD2 ASN A 181      65.484  29.526  83.642  1.00 77.67           H  
ATOM   2585  C   ASN A 181      67.472  30.600  79.302  1.00 77.67           C  
ATOM   2586  O   ASN A 181      66.779  31.354  78.622  1.00 77.67           O  
ATOM   2587  N   MET A 182      67.574  29.281  79.046  1.00179.80           N  
ATOM   2588  HN  MET A 182      68.228  28.701  79.664  1.00179.80           H  
ATOM   2589  CA  MET A 182      66.863  28.601  77.998  1.00179.80           C  
ATOM   2590  HA  MET A 182      66.946  29.212  77.099  1.00179.80           H  
ATOM   2591  CB  MET A 182      67.471  27.232  77.679  1.00179.80           C  
ATOM   2592  HB1 MET A 182      68.531  27.242  77.932  1.00179.80           H  
ATOM   2593  HB2 MET A 182      66.963  26.467  78.267  1.00179.80           H  
ATOM   2594  CG  MET A 182      67.311  26.916  76.199  1.00179.80           C  
ATOM   2595  HG1 MET A 182      67.665  25.902  76.015  1.00179.80           H  
ATOM   2596  HG2 MET A 182      66.256  26.987  75.936  1.00179.80           H  
ATOM   2597  SD  MET A 182      68.257  28.068  75.154  1.00179.80           S  
ATOM   2598  CE  MET A 182      67.769  27.341  73.565  1.00179.80           C  
ATOM   2599  HE1 MET A 182      68.239  27.895  72.752  1.00179.80           H  
ATOM   2600  HE2 MET A 182      66.685  27.391  73.459  1.00179.80           H  
ATOM   2601  HE3 MET A 182      68.089  26.300  73.528  1.00179.80           H  
ATOM   2602  C   MET A 182      65.395  28.453  78.307  1.00179.80           C  
ATOM   2603  O   MET A 182      64.564  28.391  77.401  1.00179.80           O  
ATOM   2604  N   MET A 183      65.033  28.347  79.598  1.00191.55           N  
ATOM   2605  HN  MET A 183      65.789  28.374  80.355  1.00191.55           H  
ATOM   2606  CA  MET A 183      63.658  28.198  79.987  1.00191.55           C  
ATOM   2607  HA  MET A 183      63.227  27.314  79.517  1.00191.55           H  
ATOM   2608  CB  MET A 183      63.513  28.112  81.518  1.00191.55           C  
ATOM   2609  HB1 MET A 183      64.218  27.368  81.887  1.00191.55           H  
ATOM   2610  HB2 MET A 183      63.758  29.087  81.940  1.00191.55           H  
ATOM   2611  CG  MET A 183      62.116  27.723  81.989  1.00191.55           C  
ATOM   2612  HG1 MET A 183      62.057  27.901  83.063  1.00191.55           H  
ATOM   2613  HG2 MET A 183      61.395  28.358  81.475  1.00191.55           H  
ATOM   2614  SD  MET A 183      61.668  25.988  81.677  1.00191.55           S  
ATOM   2615  CE  MET A 183      62.520  25.327  83.131  1.00191.55           C  
ATOM   2616  HE1 MET A 183      62.391  24.245  83.168  1.00191.55           H  
ATOM   2617  HE2 MET A 183      62.100  25.773  84.033  1.00191.55           H  
ATOM   2618  HE3 MET A 183      63.582  25.564  83.069  1.00191.55           H  
ATOM   2619  C   MET A 183      62.956  29.434  79.508  1.00191.55           C  
ATOM   2620  O   MET A 183      61.800  29.396  79.091  1.00191.55           O  
ATOM   2621  N   PHE A 184      63.648  30.582  79.610  1.00 86.55           N  
ATOM   2622  HN  PHE A 184      64.625  30.547  80.045  1.00 86.55           H  
ATOM   2623  CA  PHE A 184      63.147  31.852  79.167  1.00 86.55           C  
ATOM   2624  HA  PHE A 184      62.161  32.018  79.602  1.00 86.55           H  
ATOM   2625  CB  PHE A 184      64.088  32.994  79.597  1.00 86.55           C  
ATOM   2626  HB1 PHE A 184      64.081  33.073  80.684  1.00 86.55           H  
ATOM   2627  HB2 PHE A 184      65.099  32.773  79.255  1.00 86.55           H  
ATOM   2628  CG  PHE A 184      63.644  34.292  79.008  1.00 86.55           C  
ATOM   2629  CD1 PHE A 184      62.747  35.104  79.664  1.00 86.55           C  
ATOM   2630  HD1 PHE A 184      62.347  34.795  80.629  1.00 86.55           H  
ATOM   2631  CD2 PHE A 184      64.141  34.704  77.792  1.00 86.55           C  
ATOM   2632  HD2 PHE A 184      64.854  34.074  77.261  1.00 86.55           H  
ATOM   2633  CE1 PHE A 184      62.350  36.301  79.116  1.00 86.55           C  
ATOM   2634  HE1 PHE A 184      61.637  36.933  79.646  1.00 86.55           H  
ATOM   2635  CE2 PHE A 184      63.749  35.901  77.238  1.00 86.55           C  
ATOM   2636  HE2 PHE A 184      64.151  36.213  76.274  1.00 86.55           H  
ATOM   2637  CZ  PHE A 184      62.851  36.702  77.901  1.00 86.55           C  
ATOM   2638  HZ  PHE A 184      62.538  37.651  77.465  1.00 86.55           H  
ATOM   2639  C   PHE A 184      63.039  31.902  77.670  1.00 86.55           C  
ATOM   2640  O   PHE A 184      61.999  32.277  77.131  1.00 86.55           O  
ATOM   2641  N   ALA A 185      64.113  31.508  76.955  1.00 41.95           N  
ATOM   2642  HN  ALA A 185      64.960  31.093  77.460  1.00 41.95           H  
ATOM   2643  CA  ALA A 185      64.135  31.638  75.523  1.00 41.95           C  
ATOM   2644  HA  ALA A 185      63.945  32.680  75.265  1.00 41.95           H  
ATOM   2645  CB  ALA A 185      65.485  31.219  74.915  1.00 41.95           C  
ATOM   2646  HB1 ALA A 185      65.448  31.336  73.832  1.00 41.95           H  
ATOM   2647  HB2 ALA A 185      65.687  30.176  75.160  1.00 41.95           H  
ATOM   2648  HB3 ALA A 185      66.278  31.847  75.321  1.00 41.95           H  
ATOM   2649  C   ALA A 185      63.072  30.787  74.894  1.00 41.95           C  
ATOM   2650  O   ALA A 185      62.360  31.247  74.003  1.00 41.95           O  
ATOM   2651  N   PHE A 186      62.940  29.523  75.341  1.00 82.34           N  
ATOM   2652  HN  PHE A 186      63.580  29.185  76.129  1.00 82.34           H  
ATOM   2653  CA  PHE A 186      61.967  28.611  74.796  1.00 82.34           C  
ATOM   2654  HA  PHE A 186      62.052  28.631  73.709  1.00 82.34           H  
ATOM   2655  CB  PHE A 186      62.116  27.150  75.266  1.00 82.34           C  
ATOM   2656  HB1 PHE A 186      62.335  27.134  76.334  1.00 82.34           H  
ATOM   2657  HB2 PHE A 186      61.187  26.613  75.077  1.00 82.34           H  
ATOM   2658  CG  PHE A 186      63.227  26.492  74.523  1.00 82.34           C  
ATOM   2659  CD1 PHE A 186      63.084  26.212  73.184  1.00 82.34           C  
ATOM   2660  HD1 PHE A 186      62.159  26.483  72.674  1.00 82.34           H  
ATOM   2661  CD2 PHE A 186      64.388  26.116  75.158  1.00 82.34           C  
ATOM   2662  HD2 PHE A 186      64.509  26.310  76.224  1.00 82.34           H  
ATOM   2663  CE1 PHE A 186      64.090  25.595  72.479  1.00 82.34           C  
ATOM   2664  HE1 PHE A 186      63.965  25.390  71.416  1.00 82.34           H  
ATOM   2665  CE2 PHE A 186      65.397  25.497  74.458  1.00 82.34           C  
ATOM   2666  HE2 PHE A 186      66.316  25.211  74.970  1.00 82.34           H  
ATOM   2667  CZ  PHE A 186      65.253  25.237  73.116  1.00 82.34           C  
ATOM   2668  HZ  PHE A 186      66.056  24.750  72.562  1.00 82.34           H  
ATOM   2669  C   PHE A 186      60.575  29.016  75.165  1.00 82.34           C  
ATOM   2670  O   PHE A 186      59.637  28.790  74.401  1.00 82.34           O  
ATOM   2671  N   PHE A 187      60.397  29.565  76.379  1.00161.92           N  
ATOM   2672  HN  PHE A 187      61.249  29.713  77.009  1.00161.92           H  
ATOM   2673  CA  PHE A 187      59.102  29.960  76.859  1.00161.92           C  
ATOM   2674  HA  PHE A 187      58.432  29.101  76.893  1.00161.92           H  
ATOM   2675  CB  PHE A 187      59.209  30.612  78.253  1.00161.92           C  
ATOM   2676  HB1 PHE A 187      59.732  29.934  78.927  1.00161.92           H  
ATOM   2677  HB2 PHE A 187      59.766  31.545  78.171  1.00161.92           H  
ATOM   2678  CG  PHE A 187      57.851  30.898  78.801  1.00161.92           C  
ATOM   2679  CD1 PHE A 187      57.217  32.089  78.529  1.00161.92           C  
ATOM   2680  HD1 PHE A 187      57.711  32.833  77.904  1.00161.92           H  
ATOM   2681  CD2 PHE A 187      57.216  29.971  79.595  1.00161.92           C  
ATOM   2682  HD2 PHE A 187      57.709  29.025  79.820  1.00161.92           H  
ATOM   2683  CE1 PHE A 187      55.966  32.350  79.038  1.00161.92           C  
ATOM   2684  HE1 PHE A 187      55.473  33.296  78.815  1.00161.92           H  
ATOM   2685  CE2 PHE A 187      55.966  30.226  80.107  1.00161.92           C  
ATOM   2686  HE2 PHE A 187      55.472  29.484  80.734  1.00161.92           H  
ATOM   2687  CZ  PHE A 187      55.338  31.417  79.828  1.00161.92           C  
ATOM   2688  HZ  PHE A 187      54.346  31.620  80.232  1.00161.92           H  
ATOM   2689  C   PHE A 187      58.571  30.999  75.918  1.00161.92           C  
ATOM   2690  O   PHE A 187      57.447  30.898  75.428  1.00161.92           O  
ATOM   2691  N   ALA A 188      59.403  32.012  75.611  1.00 42.87           N  
ATOM   2692  HN  ALA A 188      60.394  32.007  76.015  1.00 42.87           H  
ATOM   2693  CA  ALA A 188      59.008  33.097  74.761  1.00 42.87           C  
ATOM   2694  HA  ALA A 188      58.129  33.586  75.181  1.00 42.87           H  
ATOM   2695  CB  ALA A 188      60.127  34.132  74.570  1.00 42.87           C  
ATOM   2696  HB1 ALA A 188      59.775  34.932  73.918  1.00 42.87           H  
ATOM   2697  HB2 ALA A 188      60.994  33.651  74.118  1.00 42.87           H  
ATOM   2698  HB3 ALA A 188      60.406  34.549  75.538  1.00 42.87           H  
ATOM   2699  C   ALA A 188      58.673  32.544  73.413  1.00 42.87           C  
ATOM   2700  O   ALA A 188      57.718  32.982  72.780  1.00 42.87           O  
ATOM   2701  N   GLN A 189      59.462  31.572  72.925  1.00 56.62           N  
ATOM   2702  HN  GLN A 189      60.278  31.208  73.513  1.00 56.62           H  
ATOM   2703  CA  GLN A 189      59.221  31.018  71.624  1.00 56.62           C  
ATOM   2704  HA  GLN A 189      59.193  31.825  70.892  1.00 56.62           H  
ATOM   2705  CB  GLN A 189      60.320  30.014  71.226  1.00 56.62           C  
ATOM   2706  HB1 GLN A 189      61.282  30.524  71.269  1.00 56.62           H  
ATOM   2707  HB2 GLN A 189      60.311  29.194  71.944  1.00 56.62           H  
ATOM   2708  CG  GLN A 189      60.149  29.428  69.825  1.00 56.62           C  
ATOM   2709  HG1 GLN A 189      59.197  28.900  69.761  1.00 56.62           H  
ATOM   2710  HG2 GLN A 189      60.172  30.229  69.086  1.00 56.62           H  
ATOM   2711  CD  GLN A 189      61.294  28.457  69.566  1.00 56.62           C  
ATOM   2712  OE1 GLN A 189      61.526  28.051  68.429  1.00 56.62           O  
ATOM   2713  NE2 GLN A 189      62.030  28.073  70.644  1.00 56.62           N  
ATOM   2714 1HE2 GLN A 189      61.793  28.452  71.616  1.00 56.62           H  
ATOM   2715 2HE2 GLN A 189      62.846  27.392  70.520  1.00 56.62           H  
ATOM   2716  C   GLN A 189      57.909  30.285  71.599  1.00 56.62           C  
ATOM   2717  O   GLN A 189      57.089  30.488  70.707  1.00 56.62           O  
ATOM   2718  N   HIS A 190      57.657  29.430  72.607  1.00 65.40           N  
ATOM   2719  HN  HIS A 190      58.360  29.353  73.410  1.00 65.40           H  
ATOM   2720  CA  HIS A 190      56.472  28.617  72.639  1.00 65.40           C  
ATOM   2721  HA  HIS A 190      56.419  28.028  71.723  1.00 65.40           H  
ATOM   2722  CB  HIS A 190      56.495  27.666  73.847  1.00 65.40           C  
ATOM   2723  HB1 HIS A 190      57.441  27.125  73.837  1.00 65.40           H  
ATOM   2724  HB2 HIS A 190      56.429  28.266  74.754  1.00 65.40           H  
ATOM   2725  CG  HIS A 190      55.383  26.664  73.867  1.00 65.40           C  
ATOM   2726  CD2 HIS A 190      55.285  25.449  73.260  1.00 65.40           C  
ATOM   2727  HD2 HIS A 190      56.049  25.012  72.617  1.00 65.40           H  
ATOM   2728  ND1 HIS A 190      54.213  26.828  74.573  1.00 65.40           N  
ATOM   2729  HD1 HIS A 190      53.941  27.672  75.172  1.00 65.40           H  
ATOM   2730  CE1 HIS A 190      53.471  25.712  74.363  1.00 65.40           C  
ATOM   2731  HE1 HIS A 190      52.485  25.548  74.797  1.00 65.40           H  
ATOM   2732  NE2 HIS A 190      54.080  24.847  73.573  1.00 65.40           N  
ATOM   2733  C   HIS A 190      55.267  29.507  72.721  1.00 65.40           C  
ATOM   2734  O   HIS A 190      54.296  29.326  71.990  1.00 65.40           O  
ATOM   2735  N   PHE A 191      55.318  30.508  73.616  1.00 98.73           N  
ATOM   2736  HN  PHE A 191      56.226  30.640  74.166  1.00 98.73           H  
ATOM   2737  CA  PHE A 191      54.233  31.413  73.883  1.00 98.73           C  
ATOM   2738  HA  PHE A 191      53.352  30.823  74.138  1.00 98.73           H  
ATOM   2739  CB  PHE A 191      54.581  32.308  75.090  1.00 98.73           C  
ATOM   2740  HB1 PHE A 191      54.625  31.692  75.988  1.00 98.73           H  
ATOM   2741  HB2 PHE A 191      55.552  32.773  74.920  1.00 98.73           H  
ATOM   2742  CG  PHE A 191      53.559  33.373  75.280  1.00 98.73           C  
ATOM   2743  CD1 PHE A 191      52.307  33.075  75.764  1.00 98.73           C  
ATOM   2744  HD1 PHE A 191      52.051  32.044  76.006  1.00 98.73           H  
ATOM   2745  CD2 PHE A 191      53.877  34.684  75.002  1.00 98.73           C  
ATOM   2746  HD2 PHE A 191      54.874  34.932  74.637  1.00 98.73           H  
ATOM   2747  CE1 PHE A 191      51.376  34.071  75.944  1.00 98.73           C  
ATOM   2748  HE1 PHE A 191      50.383  33.826  76.320  1.00 98.73           H  
ATOM   2749  CE2 PHE A 191      52.950  35.682  75.180  1.00 98.73           C  
ATOM   2750  HE2 PHE A 191      53.209  36.715  74.949  1.00 98.73           H  
ATOM   2751  CZ  PHE A 191      51.696  35.375  75.650  1.00 98.73           C  
ATOM   2752  HZ  PHE A 191      50.957  36.164  75.789  1.00 98.73           H  
ATOM   2753  C   PHE A 191      53.890  32.285  72.709  1.00 98.73           C  
ATOM   2754  O   PHE A 191      52.739  32.364  72.286  1.00 98.73           O  
ATOM   2755  N   THR A 192      54.904  32.930  72.125  1.00158.30           N  
ATOM   2756  HN  THR A 192      55.891  32.712  72.476  1.00158.30           H  
ATOM   2757  CA  THR A 192      54.779  33.891  71.066  1.00158.30           C  
ATOM   2758  HA  THR A 192      54.088  34.677  71.371  1.00158.30           H  
ATOM   2759  CB  THR A 192      56.129  34.489  70.811  1.00158.30           C  
ATOM   2760  HB  THR A 192      56.831  33.697  70.551  1.00158.30           H  
ATOM   2761  OG1 THR A 192      56.572  35.141  71.988  1.00158.30           O  
ATOM   2762  HG1 THR A 192      55.892  35.898  72.246  1.00158.30           H  
ATOM   2763  CG2 THR A 192      56.070  35.498  69.681  1.00158.30           C  
ATOM   2764 1HG2 THR A 192      57.062  35.918  69.516  1.00158.30           H  
ATOM   2765 2HG2 THR A 192      55.377  36.298  69.943  1.00158.30           H  
ATOM   2766 3HG2 THR A 192      55.728  35.005  68.771  1.00158.30           H  
ATOM   2767  C   THR A 192      54.260  33.225  69.824  1.00158.30           C  
ATOM   2768  O   THR A 192      53.680  33.877  68.959  1.00158.30           O  
ATOM   2769  N   HIS A 193      54.492  31.908  69.691  1.00123.79           N  
ATOM   2770  HN  HIS A 193      54.984  31.408  70.499  1.00123.79           H  
ATOM   2771  CA  HIS A 193      54.129  31.119  68.543  1.00123.79           C  
ATOM   2772  HA  HIS A 193      54.466  31.686  67.675  1.00123.79           H  
ATOM   2773  CB  HIS A 193      54.872  29.775  68.478  1.00123.79           C  
ATOM   2774  HB1 HIS A 193      55.019  29.397  69.490  1.00123.79           H  
ATOM   2775  HB2 HIS A 193      54.276  29.063  67.907  1.00123.79           H  
ATOM   2776  CG  HIS A 193      56.208  29.944  67.815  1.00123.79           C  
ATOM   2777  CD2 HIS A 193      56.804  29.202  66.841  1.00123.79           C  
ATOM   2778  HD2 HIS A 193      56.371  28.310  66.388  1.00123.79           H  
ATOM   2779  ND1 HIS A 193      57.087  30.966  68.095  1.00123.79           N  
ATOM   2780  HD1 HIS A 193      56.949  31.746  68.814  1.00123.79           H  
ATOM   2781  CE1 HIS A 193      58.161  30.794  67.285  1.00123.79           C  
ATOM   2782  HE1 HIS A 193      59.029  31.454  67.279  1.00123.79           H  
ATOM   2783  NE2 HIS A 193      58.035  29.736  66.505  1.00123.79           N  
ATOM   2784  C   HIS A 193      52.668  30.913  68.350  1.00123.79           C  
ATOM   2785  O   HIS A 193      52.252  30.361  67.334  1.00123.79           O  
ATOM   2786  N   GLN A 194      51.873  31.188  69.379  1.00180.30           N  
ATOM   2787  HN  GLN A 194      52.325  31.496  70.298  1.00180.30           H  
ATOM   2788  CA  GLN A 194      50.449  31.095  69.326  1.00180.30           C  
ATOM   2789  HA  GLN A 194      50.139  30.104  68.993  1.00180.30           H  
ATOM   2790  CB  GLN A 194      50.007  31.344  70.768  1.00180.30           C  
ATOM   2791  HB1 GLN A 194      50.428  30.538  71.370  1.00180.30           H  
ATOM   2792  HB2 GLN A 194      50.447  32.294  71.072  1.00180.30           H  
ATOM   2793  CG  GLN A 194      48.540  31.417  71.105  1.00180.30           C  
ATOM   2794  HG1 GLN A 194      48.051  32.236  70.577  1.00180.30           H  
ATOM   2795  HG2 GLN A 194      48.032  30.481  70.875  1.00180.30           H  
ATOM   2796  CD  GLN A 194      48.584  31.671  72.605  1.00180.30           C  
ATOM   2797  OE1 GLN A 194      47.576  31.908  73.262  1.00180.30           O  
ATOM   2798  NE2 GLN A 194      49.818  31.624  73.176  1.00180.30           N  
ATOM   2799 1HE2 GLN A 194      50.678  31.418  72.574  1.00180.30           H  
ATOM   2800 2HE2 GLN A 194      49.928  31.793  74.227  1.00180.30           H  
ATOM   2801  C   GLN A 194      49.891  32.162  68.418  1.00180.30           C  
ATOM   2802  O   GLN A 194      49.044  31.891  67.568  1.00180.30           O  
ATOM   2803  N   PHE A 195      50.302  33.428  68.641  1.00129.95           N  
ATOM   2804  HN  PHE A 195      50.968  33.597  69.461  1.00129.95           H  
ATOM   2805  CA  PHE A 195      49.908  34.569  67.853  1.00129.95           C  
ATOM   2806  HA  PHE A 195      48.917  34.319  67.474  1.00129.95           H  
ATOM   2807  CB  PHE A 195      49.706  35.865  68.669  1.00129.95           C  
ATOM   2808  HB1 PHE A 195      49.590  36.703  67.981  1.00129.95           H  
ATOM   2809  HB2 PHE A 195      48.806  35.765  69.276  1.00129.95           H  
ATOM   2810  CG  PHE A 195      50.865  36.130  69.563  1.00129.95           C  
ATOM   2811  CD1 PHE A 195      50.922  35.529  70.800  1.00129.95           C  
ATOM   2812  HD1 PHE A 195      50.121  34.857  71.109  1.00129.95           H  
ATOM   2813  CD2 PHE A 195      51.872  36.988  69.190  1.00129.95           C  
ATOM   2814  HD2 PHE A 195      51.834  37.480  68.218  1.00129.95           H  
ATOM   2815  CE1 PHE A 195      51.975  35.765  71.651  1.00129.95           C  
ATOM   2816  HE1 PHE A 195      52.010  35.278  72.626  1.00129.95           H  
ATOM   2817  CE2 PHE A 195      52.927  37.227  70.039  1.00129.95           C  
ATOM   2818  HE2 PHE A 195      53.724  37.905  69.735  1.00129.95           H  
ATOM   2819  CZ  PHE A 195      52.982  36.616  71.269  1.00129.95           C  
ATOM   2820  HZ  PHE A 195      53.821  36.806  71.938  1.00129.95           H  
ATOM   2821  C   PHE A 195      50.741  34.824  66.621  1.00129.95           C  
ATOM   2822  O   PHE A 195      50.269  35.483  65.694  1.00129.95           O  
ATOM   2823  N   PHE A 196      52.032  34.421  66.593  1.00111.70           N  
ATOM   2824  HN  PHE A 196      52.483  33.936  67.433  1.00111.70           H  
ATOM   2825  CA  PHE A 196      52.773  34.673  65.384  1.00111.70           C  
ATOM   2826  HA  PHE A 196      52.252  35.448  64.823  1.00111.70           H  
ATOM   2827  CB  PHE A 196      54.233  35.117  65.569  1.00111.70           C  
ATOM   2828  HB1 PHE A 196      54.749  34.433  66.243  1.00111.70           H  
ATOM   2829  HB2 PHE A 196      54.743  35.133  64.606  1.00111.70           H  
ATOM   2830  CG  PHE A 196      54.204  36.486  66.155  1.00111.70           C  
ATOM   2831  CD1 PHE A 196      53.601  37.531  65.495  1.00111.70           C  
ATOM   2832  HD1 PHE A 196      53.127  37.360  64.528  1.00111.70           H  
ATOM   2833  CD2 PHE A 196      54.820  36.742  67.350  1.00111.70           C  
ATOM   2834  HD2 PHE A 196      55.324  35.928  67.871  1.00111.70           H  
ATOM   2835  CE1 PHE A 196      53.592  38.792  66.047  1.00111.70           C  
ATOM   2836  HE1 PHE A 196      53.100  39.610  65.520  1.00111.70           H  
ATOM   2837  CE2 PHE A 196      54.821  37.994  67.911  1.00111.70           C  
ATOM   2838  HE2 PHE A 196      55.312  38.166  68.869  1.00111.70           H  
ATOM   2839  CZ  PHE A 196      54.199  39.028  67.258  1.00111.70           C  
ATOM   2840  HZ  PHE A 196      54.186  40.027  67.695  1.00111.70           H  
ATOM   2841  C   PHE A 196      52.773  33.429  64.565  1.00111.70           C  
ATOM   2842  O   PHE A 196      53.558  32.511  64.797  1.00111.70           O  
ATOM   2843  N   LYS A 197      51.863  33.367  63.576  1.00141.78           N  
ATOM   2844  HN  LYS A 197      51.155  34.159  63.446  1.00141.78           H  
ATOM   2845  CA  LYS A 197      51.847  32.238  62.701  1.00141.78           C  
ATOM   2846  HA  LYS A 197      52.815  31.739  62.743  1.00141.78           H  
ATOM   2847  CB  LYS A 197      50.740  31.221  63.021  1.00141.78           C  
ATOM   2848  HB1 LYS A 197      49.772  31.709  62.903  1.00141.78           H  
ATOM   2849  HB2 LYS A 197      50.816  30.389  62.320  1.00141.78           H  
ATOM   2850  CG  LYS A 197      50.844  30.673  64.447  1.00141.78           C  
ATOM   2851  HG1 LYS A 197      51.814  30.189  64.560  1.00141.78           H  
ATOM   2852  HG2 LYS A 197      50.772  31.509  65.143  1.00141.78           H  
ATOM   2853  CD  LYS A 197      49.754  29.658  64.796  1.00141.78           C  
ATOM   2854  HD1 LYS A 197      50.001  28.714  64.310  1.00141.78           H  
ATOM   2855  HD2 LYS A 197      49.752  29.521  65.877  1.00141.78           H  
ATOM   2856  CE  LYS A 197      48.343  30.060  64.364  1.00141.78           C  
ATOM   2857  HE1 LYS A 197      48.404  30.684  63.472  1.00141.78           H  
ATOM   2858  HE2 LYS A 197      47.766  29.162  64.141  1.00141.78           H  
ATOM   2859  NZ  LYS A 197      47.671  30.816  65.442  1.00141.78           N1+
ATOM   2860  HZ1 LYS A 197      46.686  31.090  65.126  1.00141.78           H  
ATOM   2861  HZ2 LYS A 197      48.233  31.699  65.663  1.00141.78           H  
ATOM   2862  HZ3 LYS A 197      47.607  30.206  66.319  1.00141.78           H  
ATOM   2863  C   LYS A 197      51.636  32.784  61.327  1.00141.78           C  
ATOM   2864  O   LYS A 197      50.511  32.838  60.837  1.00141.78           O  
ATOM   2865  N   THR A 198      52.733  33.175  60.648  1.00 53.42           N  
ATOM   2866  HN  THR A 198      53.703  33.039  61.079  1.00 53.42           H  
ATOM   2867  CA  THR A 198      52.606  33.773  59.350  1.00 53.42           C  
ATOM   2868  HA  THR A 198      51.921  34.618  59.418  1.00 53.42           H  
ATOM   2869  CB  THR A 198      53.905  34.248  58.758  1.00 53.42           C  
ATOM   2870  HB  THR A 198      54.613  33.419  58.763  1.00 53.42           H  
ATOM   2871  OG1 THR A 198      54.448  35.312  59.524  1.00 53.42           O  
ATOM   2872  HG1 THR A 198      53.770  36.114  59.540  1.00 53.42           H  
ATOM   2873  CG2 THR A 198      53.668  34.683  57.302  1.00 53.42           C  
ATOM   2874 1HG2 THR A 198      54.606  35.028  56.868  1.00 53.42           H  
ATOM   2875 2HG2 THR A 198      52.938  35.492  57.278  1.00 53.42           H  
ATOM   2876 3HG2 THR A 198      53.291  33.837  56.726  1.00 53.42           H  
ATOM   2877  C   THR A 198      52.050  32.779  58.390  1.00 53.42           C  
ATOM   2878  O   THR A 198      52.407  31.602  58.412  1.00 53.42           O  
ATOM   2879  N   ASP A 199      51.135  33.254  57.518  1.00 57.10           N  
ATOM   2880  HN  ASP A 199      50.829  34.277  57.591  1.00 57.10           H  
ATOM   2881  CA  ASP A 199      50.563  32.428  56.499  1.00 57.10           C  
ATOM   2882  HA  ASP A 199      50.622  31.380  56.791  1.00 57.10           H  
ATOM   2883  CB  ASP A 199      49.107  32.802  56.169  1.00 57.10           C  
ATOM   2884  HB1 ASP A 199      48.525  32.863  57.088  1.00 57.10           H  
ATOM   2885  HB2 ASP A 199      49.080  33.764  55.657  1.00 57.10           H  
ATOM   2886  CG  ASP A 199      48.531  31.723  55.266  1.00 57.10           C  
ATOM   2887  OD1 ASP A 199      49.313  30.829  54.844  1.00 57.10           O  
ATOM   2888  OD2 ASP A 199      47.304  31.779  54.985  1.00 57.10           O1-
ATOM   2889  C   ASP A 199      51.402  32.669  55.285  1.00 57.10           C  
ATOM   2890  O   ASP A 199      51.151  33.578  54.496  1.00 57.10           O  
ATOM   2891  N   HIS A 200      52.423  31.816  55.105  1.00 56.41           N  
ATOM   2892  HN  HIS A 200      52.510  30.984  55.773  1.00 56.41           H  
ATOM   2893  CA  HIS A 200      53.404  31.957  54.068  1.00 56.41           C  
ATOM   2894  HA  HIS A 200      53.838  32.954  54.139  1.00 56.41           H  
ATOM   2895  CB  HIS A 200      54.536  30.927  54.178  1.00 56.41           C  
ATOM   2896  HB1 HIS A 200      54.107  29.925  54.158  1.00 56.41           H  
ATOM   2897  HB2 HIS A 200      55.211  31.051  53.331  1.00 56.41           H  
ATOM   2898  CG  HIS A 200      55.311  31.099  55.448  1.00 56.41           C  
ATOM   2899  CD2 HIS A 200      55.275  30.378  56.601  1.00 56.41           C  
ATOM   2900  HD2 HIS A 200      54.641  29.507  56.769  1.00 56.41           H  
ATOM   2901  ND1 HIS A 200      56.235  32.098  55.659  1.00 56.41           N  
ATOM   2902  HD1 HIS A 200      56.525  32.857  54.963  1.00 56.41           H  
ATOM   2903  CE1 HIS A 200      56.707  31.934  56.920  1.00 56.41           C  
ATOM   2904  HE1 HIS A 200      57.457  32.580  57.377  1.00 56.41           H  
ATOM   2905  NE2 HIS A 200      56.154  30.903  57.531  1.00 56.41           N  
ATOM   2906  C   HIS A 200      52.763  31.818  52.730  1.00 56.41           C  
ATOM   2907  O   HIS A 200      53.256  32.354  51.738  1.00 56.41           O  
ATOM   2908  N   LYS A 201      51.663  31.055  52.653  1.00 43.43           N  
ATOM   2909  HN  LYS A 201      51.262  30.583  53.526  1.00 43.43           H  
ATOM   2910  CA  LYS A 201      51.038  30.887  51.379  1.00 43.43           C  
ATOM   2911  HA  LYS A 201      51.737  30.426  50.681  1.00 43.43           H  
ATOM   2912  CB  LYS A 201      49.761  30.033  51.481  1.00 43.43           C  
ATOM   2913  HB1 LYS A 201      49.085  30.508  52.192  1.00 43.43           H  
ATOM   2914  HB2 LYS A 201      49.291  29.998  50.498  1.00 43.43           H  
ATOM   2915  CG  LYS A 201      50.021  28.595  51.946  1.00 43.43           C  
ATOM   2916  HG1 LYS A 201      50.495  28.050  51.130  1.00 43.43           H  
ATOM   2917  HG2 LYS A 201      50.695  28.627  52.802  1.00 43.43           H  
ATOM   2918  CD  LYS A 201      48.753  27.840  52.358  1.00 43.43           C  
ATOM   2919  HD1 LYS A 201      48.399  28.255  53.302  1.00 43.43           H  
ATOM   2920  HD2 LYS A 201      47.998  27.992  51.587  1.00 43.43           H  
ATOM   2921  CE  LYS A 201      48.957  26.332  52.541  1.00 43.43           C  
ATOM   2922  HE1 LYS A 201      49.298  25.898  51.601  1.00 43.43           H  
ATOM   2923  HE2 LYS A 201      49.707  26.161  53.313  1.00 43.43           H  
ATOM   2924  NZ  LYS A 201      47.684  25.689  52.944  1.00 43.43           N1+
ATOM   2925  HZ1 LYS A 201      47.839  24.638  53.069  1.00 43.43           H  
ATOM   2926  HZ2 LYS A 201      46.946  25.853  52.187  1.00 43.43           H  
ATOM   2927  HZ3 LYS A 201      47.347  26.111  53.868  1.00 43.43           H  
ATOM   2928  C   LYS A 201      50.650  32.246  50.887  1.00 43.43           C  
ATOM   2929  O   LYS A 201      50.894  32.584  49.728  1.00 43.43           O  
ATOM   2930  N   ARG A 202      50.003  33.044  51.761  1.00141.56           N  
ATOM   2931  HN  ARG A 202      49.825  32.680  52.751  1.00141.56           H  
ATOM   2932  CA  ARG A 202      49.543  34.362  51.420  1.00141.56           C  
ATOM   2933  HA  ARG A 202      49.004  34.308  50.474  1.00141.56           H  
ATOM   2934  CB  ARG A 202      48.590  34.911  52.499  1.00141.56           C  
ATOM   2935  HB1 ARG A 202      49.163  35.097  53.407  1.00141.56           H  
ATOM   2936  HB2 ARG A 202      48.162  35.847  52.141  1.00141.56           H  
ATOM   2937  CG  ARG A 202      47.449  33.947  52.830  1.00141.56           C  
ATOM   2938  HG1 ARG A 202      47.787  32.935  52.607  1.00141.56           H  
ATOM   2939  HG2 ARG A 202      47.233  34.032  53.895  1.00141.56           H  
ATOM   2940  CD  ARG A 202      46.150  34.193  52.063  1.00141.56           C  
ATOM   2941  HD1 ARG A 202      46.379  34.578  51.069  1.00141.56           H  
ATOM   2942  HD2 ARG A 202      45.595  33.259  51.973  1.00141.56           H  
ATOM   2943  NE  ARG A 202      45.334  35.189  52.810  1.00141.56           N1+
ATOM   2944  HE  ARG A 202      45.785  36.065  53.227  1.00141.56           H  
ATOM   2945  CZ  ARG A 202      43.996  34.958  52.951  1.00141.56           C  
ATOM   2946  NH1 ARG A 202      43.451  33.819  52.432  1.00141.56           N  
ATOM   2947 1HH1 ARG A 202      44.072  33.115  51.919  1.00141.56           H  
ATOM   2948 2HH1 ARG A 202      42.403  33.631  52.538  1.00141.56           H  
ATOM   2949  NH2 ARG A 202      43.200  35.854  53.605  1.00141.56           N  
ATOM   2950 1HH2 ARG A 202      43.624  36.748  54.013  1.00141.56           H  
ATOM   2951 2HH2 ARG A 202      42.152  35.662  53.709  1.00141.56           H  
ATOM   2952  C   ARG A 202      50.650  35.370  51.284  1.00141.56           C  
ATOM   2953  O   ARG A 202      50.753  36.052  50.265  1.00141.56           O  
ATOM   2954  N   GLY A 203      51.521  35.482  52.313  1.00 31.66           N  
ATOM   2955  HN  GLY A 203      51.438  34.820  53.150  1.00 31.66           H  
ATOM   2956  CA  GLY A 203      52.557  36.480  52.296  1.00 31.66           C  
ATOM   2957  HA1 GLY A 203      53.436  36.093  51.781  1.00 31.66           H  
ATOM   2958  HA2 GLY A 203      52.201  37.375  51.786  1.00 31.66           H  
ATOM   2959  C   GLY A 203      52.903  36.807  53.727  1.00 31.66           C  
ATOM   2960  O   GLY A 203      52.192  36.417  54.649  1.00 31.66           O  
ATOM   2961  N   PRO A 204      53.985  37.518  53.939  1.00 77.83           N  
ATOM   2962  CD  PRO A 204      54.604  38.326  52.901  1.00 77.83           C  
ATOM   2963  HD1 PRO A 204      53.845  38.830  52.304  1.00 77.83           H  
ATOM   2964  HD2 PRO A 204      55.225  37.708  52.253  1.00 77.83           H  
ATOM   2965  CA  PRO A 204      54.463  37.863  55.256  1.00 77.83           C  
ATOM   2966  HA  PRO A 204      54.720  36.951  55.794  1.00 77.83           H  
ATOM   2967  CB  PRO A 204      55.729  38.681  55.021  1.00 77.83           C  
ATOM   2968  HB1 PRO A 204      55.864  39.426  55.805  1.00 77.83           H  
ATOM   2969  HB2 PRO A 204      56.607  38.037  54.976  1.00 77.83           H  
ATOM   2970  CG  PRO A 204      55.466  39.352  53.661  1.00 77.83           C  
ATOM   2971  HG1 PRO A 204      54.927  40.291  53.790  1.00 77.83           H  
ATOM   2972  HG2 PRO A 204      56.401  39.539  53.134  1.00 77.83           H  
ATOM   2973  C   PRO A 204      53.471  38.652  56.066  1.00 77.83           C  
ATOM   2974  O   PRO A 204      53.466  38.542  57.291  1.00 77.83           O  
ATOM   2975  N   ALA A 205      52.662  39.485  55.397  1.00 81.81           N  
ATOM   2976  HN  ALA A 205      52.770  39.504  54.333  1.00 81.81           H  
ATOM   2977  CA  ALA A 205      51.667  40.354  55.956  1.00 81.81           C  
ATOM   2978  HA  ALA A 205      52.131  40.952  56.740  1.00 81.81           H  
ATOM   2979  CB  ALA A 205      51.055  41.305  54.913  1.00 81.81           C  
ATOM   2980  HB1 ALA A 205      50.309  41.939  55.392  1.00 81.81           H  
ATOM   2981  HB2 ALA A 205      50.582  40.722  54.122  1.00 81.81           H  
ATOM   2982  HB3 ALA A 205      51.840  41.929  54.485  1.00 81.81           H  
ATOM   2983  C   ALA A 205      50.529  39.576  56.559  1.00 81.81           C  
ATOM   2984  O   ALA A 205      49.723  40.154  57.285  1.00 81.81           O  
ATOM   2985  N   PHE A 206      50.346  38.296  56.171  1.00 85.31           N  
ATOM   2986  HN  PHE A 206      51.069  37.843  55.525  1.00 85.31           H  
ATOM   2987  CA  PHE A 206      49.205  37.517  56.600  1.00 85.31           C  
ATOM   2988  HA  PHE A 206      48.413  38.204  56.898  1.00 85.31           H  
ATOM   2989  CB  PHE A 206      48.660  36.601  55.495  1.00 85.31           C  
ATOM   2990  HB1 PHE A 206      49.444  35.925  55.152  1.00 85.31           H  
ATOM   2991  HB2 PHE A 206      47.819  36.020  55.875  1.00 85.31           H  
ATOM   2992  CG  PHE A 206      48.212  37.466  54.374  1.00 85.31           C  
ATOM   2993  CD1 PHE A 206      49.121  37.923  53.448  1.00 85.31           C  
ATOM   2994  HD1 PHE A 206      50.172  37.649  53.542  1.00 85.31           H  
ATOM   2995  CD2 PHE A 206      46.890  37.817  54.246  1.00 85.31           C  
ATOM   2996  HD2 PHE A 206      46.162  37.460  54.975  1.00 85.31           H  
ATOM   2997  CE1 PHE A 206      48.716  38.722  52.406  1.00 85.31           C  
ATOM   2998  HE1 PHE A 206      49.444  39.081  51.678  1.00 85.31           H  
ATOM   2999  CE2 PHE A 206      46.479  38.615  53.206  1.00 85.31           C  
ATOM   3000  HE2 PHE A 206      45.428  38.889  53.112  1.00 85.31           H  
ATOM   3001  CZ  PHE A 206      47.392  39.068  52.284  1.00 85.31           C  
ATOM   3002  HZ  PHE A 206      47.066  39.700  51.458  1.00 85.31           H  
ATOM   3003  C   PHE A 206      49.503  36.604  57.761  1.00 85.31           C  
ATOM   3004  O   PHE A 206      50.629  36.140  57.938  1.00 85.31           O  
ATOM   3005  N   THR A 207      48.453  36.313  58.577  1.00120.43           N  
ATOM   3006  HN  THR A 207      47.498  36.739  58.352  1.00120.43           H  
ATOM   3007  CA  THR A 207      48.571  35.454  59.733  1.00120.43           C  
ATOM   3008  HA  THR A 207      49.550  34.975  59.714  1.00120.43           H  
ATOM   3009  CB  THR A 207      48.418  36.187  61.035  1.00120.43           C  
ATOM   3010  HB  THR A 207      49.126  37.015  61.065  1.00120.43           H  
ATOM   3011  OG1 THR A 207      48.679  35.312  62.122  1.00120.43           O  
ATOM   3012  HG1 THR A 207      48.001  34.510  62.097  1.00120.43           H  
ATOM   3013  CG2 THR A 207      46.986  36.743  61.129  1.00120.43           C  
ATOM   3014 1HG2 THR A 207      46.864  37.277  62.071  1.00120.43           H  
ATOM   3015 2HG2 THR A 207      46.273  35.920  61.084  1.00120.43           H  
ATOM   3016 3HG2 THR A 207      46.806  37.426  60.299  1.00120.43           H  
ATOM   3017  C   THR A 207      47.508  34.383  59.719  1.00120.43           C  
ATOM   3018  O   THR A 207      46.444  34.548  59.127  1.00120.43           O  
ATOM   3019  N   ASN A 208      47.851  33.200  60.280  1.00 79.19           N  
ATOM   3020  HN  ASN A 208      48.870  33.103  60.591  1.00 79.19           H  
ATOM   3021  CA  ASN A 208      47.002  32.053  60.508  1.00 79.19           C  
ATOM   3022  HA  ASN A 208      46.261  32.001  59.710  1.00 79.19           H  
ATOM   3023  CB  ASN A 208      47.791  30.731  60.539  1.00 79.19           C  
ATOM   3024  HB1 ASN A 208      48.607  30.804  61.258  1.00 79.19           H  
ATOM   3025  HB2 ASN A 208      47.130  29.912  60.822  1.00 79.19           H  
ATOM   3026  CG  ASN A 208      48.351  30.484  59.145  1.00 79.19           C  
ATOM   3027  OD1 ASN A 208      47.637  30.604  58.151  1.00 79.19           O  
ATOM   3028  ND2 ASN A 208      49.665  30.140  59.066  1.00 79.19           N  
ATOM   3029 1HD2 ASN A 208      50.250  30.055  59.958  1.00 79.19           H  
ATOM   3030 2HD2 ASN A 208      50.113  29.954  58.112  1.00 79.19           H  
ATOM   3031  C   ASN A 208      46.286  32.165  61.826  1.00 79.19           C  
ATOM   3032  O   ASN A 208      45.254  31.529  62.035  1.00 79.19           O  
ATOM   3033  N   GLY A 209      46.861  32.917  62.788  1.00 53.87           N  
ATOM   3034  HN  GLY A 209      47.754  33.467  62.575  1.00 53.87           H  
ATOM   3035  CA  GLY A 209      46.274  32.980  64.099  1.00 53.87           C  
ATOM   3036  HA1 GLY A 209      45.855  32.008  64.360  1.00 53.87           H  
ATOM   3037  HA2 GLY A 209      47.035  33.256  64.829  1.00 53.87           H  
ATOM   3038  C   GLY A 209      45.190  34.009  64.090  1.00 53.87           C  
ATOM   3039  O   GLY A 209      45.390  35.161  64.469  1.00 53.87           O  
ATOM   3040  N   LEU A 210      43.977  33.559  63.732  1.00 86.52           N  
ATOM   3041  HN  LEU A 210      43.886  32.510  63.541  1.00 86.52           H  
ATOM   3042  CA  LEU A 210      42.792  34.351  63.581  1.00 86.52           C  
ATOM   3043  HA  LEU A 210      43.015  35.190  62.921  1.00 86.52           H  
ATOM   3044  CB  LEU A 210      41.620  33.555  62.986  1.00 86.52           C  
ATOM   3045  HB1 LEU A 210      41.435  32.686  63.617  1.00 86.52           H  
ATOM   3046  HB2 LEU A 210      40.736  34.193  62.977  1.00 86.52           H  
ATOM   3047  CG  LEU A 210      41.889  33.070  61.550  1.00 86.52           C  
ATOM   3048  HG  LEU A 210      42.718  32.364  61.603  1.00 86.52           H  
ATOM   3049  CD1 LEU A 210      40.683  32.303  60.984  1.00 86.52           C  
ATOM   3050 1HD1 LEU A 210      40.905  31.974  59.969  1.00 86.52           H  
ATOM   3051 2HD1 LEU A 210      39.810  32.956  60.971  1.00 86.52           H  
ATOM   3052 3HD1 LEU A 210      40.478  31.435  61.610  1.00 86.52           H  
ATOM   3053  CD2 LEU A 210      42.343  34.227  60.645  1.00 86.52           C  
ATOM   3054 1HD2 LEU A 210      42.525  33.852  59.638  1.00 86.52           H  
ATOM   3055 2HD2 LEU A 210      43.261  34.661  61.042  1.00 86.52           H  
ATOM   3056 3HD2 LEU A 210      41.566  34.990  60.613  1.00 86.52           H  
ATOM   3057  C   LEU A 210      42.355  34.890  64.912  1.00 86.52           C  
ATOM   3058  O   LEU A 210      41.510  35.781  64.977  1.00 86.52           O  
ATOM   3059  N   GLY A 211      42.812  34.263  66.010  1.00 45.87           N  
ATOM   3060  HN  GLY A 211      43.444  33.409  65.883  1.00 45.87           H  
ATOM   3061  CA  GLY A 211      42.492  34.684  67.348  1.00 45.87           C  
ATOM   3062  HA1 GLY A 211      41.410  34.762  67.450  1.00 45.87           H  
ATOM   3063  HA2 GLY A 211      42.872  33.947  68.056  1.00 45.87           H  
ATOM   3064  C   GLY A 211      43.112  36.018  67.645  1.00 45.87           C  
ATOM   3065  O   GLY A 211      42.601  36.790  68.457  1.00 45.87           O  
ATOM   3066  N   HIS A 212      44.281  36.287  67.042  1.00 77.19           N  
ATOM   3067  HN  HIS A 212      44.697  35.557  66.379  1.00 77.19           H  
ATOM   3068  CA  HIS A 212      44.994  37.512  67.250  1.00 77.19           C  
ATOM   3069  HA  HIS A 212      45.951  37.431  66.735  1.00 77.19           H  
ATOM   3070  CB  HIS A 212      44.278  38.762  66.713  1.00 77.19           C  
ATOM   3071  HB1 HIS A 212      43.222  38.700  66.976  1.00 77.19           H  
ATOM   3072  HB2 HIS A 212      44.718  39.644  67.179  1.00 77.19           H  
ATOM   3073  CG  HIS A 212      44.396  38.895  65.225  1.00 77.19           C  
ATOM   3074  CD2 HIS A 212      43.581  38.450  64.229  1.00 77.19           C  
ATOM   3075  HD2 HIS A 212      42.656  37.895  64.385  1.00 77.19           H  
ATOM   3076  ND1 HIS A 212      45.440  39.537  64.598  1.00 77.19           N  
ATOM   3077  HD1 HIS A 212      46.273  40.013  65.071  1.00 77.19           H  
ATOM   3078  CE1 HIS A 212      45.208  39.450  63.264  1.00 77.19           C  
ATOM   3079  HE1 HIS A 212      45.868  39.869  62.504  1.00 77.19           H  
ATOM   3080  NE2 HIS A 212      44.091  38.800  62.991  1.00 77.19           N  
ATOM   3081  C   HIS A 212      45.274  37.704  68.705  1.00 77.19           C  
ATOM   3082  O   HIS A 212      45.171  38.822  69.210  1.00 77.19           O  
ATOM   3083  N   GLY A 213      45.677  36.630  69.417  1.00 35.52           N  
ATOM   3084  HN  GLY A 213      45.745  35.662  68.966  1.00 35.52           H  
ATOM   3085  CA  GLY A 213      46.010  36.829  70.796  1.00 35.52           C  
ATOM   3086  HA1 GLY A 213      46.926  37.417  70.863  1.00 35.52           H  
ATOM   3087  HA2 GLY A 213      45.198  37.364  71.288  1.00 35.52           H  
ATOM   3088  C   GLY A 213      46.218  35.514  71.479  1.00 35.52           C  
ATOM   3089  O   GLY A 213      46.359  34.471  70.840  1.00 35.52           O  
ATOM   3090  N   VAL A 214      46.236  35.556  72.831  1.00 78.35           N  
ATOM   3091  HN  VAL A 214      46.053  36.490  73.321  1.00 78.35           H  
ATOM   3092  CA  VAL A 214      46.492  34.393  73.632  1.00 78.35           C  
ATOM   3093  HA  VAL A 214      47.240  33.773  73.138  1.00 78.35           H  
ATOM   3094  CB  VAL A 214      46.970  34.741  75.014  1.00 78.35           C  
ATOM   3095  HB  VAL A 214      46.188  35.315  75.512  1.00 78.35           H  
ATOM   3096  CG1 VAL A 214      47.199  33.445  75.812  1.00 78.35           C  
ATOM   3097 1HG1 VAL A 214      47.546  33.692  76.815  1.00 78.35           H  
ATOM   3098 2HG1 VAL A 214      47.949  32.835  75.309  1.00 78.35           H  
ATOM   3099 3HG1 VAL A 214      46.264  32.888  75.878  1.00 78.35           H  
ATOM   3100  CG2 VAL A 214      48.217  35.633  74.886  1.00 78.35           C  
ATOM   3101 1HG2 VAL A 214      48.579  35.897  75.880  1.00 78.35           H  
ATOM   3102 2HG2 VAL A 214      47.960  36.541  74.341  1.00 78.35           H  
ATOM   3103 3HG2 VAL A 214      48.996  35.094  74.347  1.00 78.35           H  
ATOM   3104  C   VAL A 214      45.222  33.607  73.787  1.00 78.35           C  
ATOM   3105  O   VAL A 214      44.556  33.671  74.819  1.00 78.35           O  
ATOM   3106  N   ASP A 215      44.828  32.894  72.714  1.00111.53           N  
ATOM   3107  HN  ASP A 215      45.393  33.023  71.815  1.00111.53           H  
ATOM   3108  CA  ASP A 215      43.722  31.976  72.659  1.00111.53           C  
ATOM   3109  HA  ASP A 215      42.973  32.320  73.372  1.00111.53           H  
ATOM   3110  CB  ASP A 215      43.051  31.914  71.271  1.00111.53           C  
ATOM   3111  HB1 ASP A 215      42.218  31.212  71.308  1.00111.53           H  
ATOM   3112  HB2 ASP A 215      42.680  32.905  71.009  1.00111.53           H  
ATOM   3113  CG  ASP A 215      44.044  31.456  70.212  1.00111.53           C  
ATOM   3114  OD1 ASP A 215      45.172  31.033  70.577  1.00111.53           O  
ATOM   3115  OD2 ASP A 215      43.680  31.535  69.008  1.00111.53           O1-
ATOM   3116  C   ASP A 215      44.151  30.597  73.081  1.00111.53           C  
ATOM   3117  O   ASP A 215      43.324  29.709  73.277  1.00111.53           O  
ATOM   3118  N   LEU A 216      45.476  30.369  73.163  1.00 93.69           N  
ATOM   3119  HN  LEU A 216      46.139  31.186  72.967  1.00 93.69           H  
ATOM   3120  CA  LEU A 216      46.056  29.096  73.498  1.00 93.69           C  
ATOM   3121  HA  LEU A 216      47.137  29.219  73.563  1.00 93.69           H  
ATOM   3122  CB  LEU A 216      45.552  28.530  74.842  1.00 93.69           C  
ATOM   3123  HB1 LEU A 216      44.475  28.378  74.768  1.00 93.69           H  
ATOM   3124  HB2 LEU A 216      46.044  27.573  75.018  1.00 93.69           H  
ATOM   3125  CG  LEU A 216      45.831  29.448  76.048  1.00 93.69           C  
ATOM   3126  HG  LEU A 216      45.092  30.249  76.008  1.00 93.69           H  
ATOM   3127  CD1 LEU A 216      45.606  28.709  77.377  1.00 93.69           C  
ATOM   3128 1HD1 LEU A 216      45.811  29.384  78.208  1.00 93.69           H  
ATOM   3129 2HD1 LEU A 216      46.275  27.850  77.434  1.00 93.69           H  
ATOM   3130 3HD1 LEU A 216      44.572  28.368  77.433  1.00 93.69           H  
ATOM   3131  CD2 LEU A 216      47.209  30.117  75.948  1.00 93.69           C  
ATOM   3132 1HD2 LEU A 216      47.367  30.756  76.817  1.00 93.69           H  
ATOM   3133 2HD2 LEU A 216      47.256  30.720  75.041  1.00 93.69           H  
ATOM   3134 3HD2 LEU A 216      47.984  29.351  75.915  1.00 93.69           H  
ATOM   3135  C   LEU A 216      45.761  28.088  72.428  1.00 93.69           C  
ATOM   3136  O   LEU A 216      45.568  26.904  72.702  1.00 93.69           O  
ATOM   3137  N   ASN A 217      45.735  28.538  71.161  1.00 86.00           N  
ATOM   3138  HN  ASN A 217      45.894  29.580  70.978  1.00 86.00           H  
ATOM   3139  CA  ASN A 217      45.500  27.664  70.045  1.00 86.00           C  
ATOM   3140  HA  ASN A 217      44.611  27.068  70.253  1.00 86.00           H  
ATOM   3141  CB  ASN A 217      45.296  28.398  68.704  1.00 86.00           C  
ATOM   3142  HB1 ASN A 217      44.978  27.682  67.947  1.00 86.00           H  
ATOM   3143  HB2 ASN A 217      44.530  29.163  68.826  1.00 86.00           H  
ATOM   3144  CG  ASN A 217      46.597  29.055  68.260  1.00 86.00           C  
ATOM   3145  OD1 ASN A 217      47.460  28.409  67.668  1.00 86.00           O  
ATOM   3146  ND2 ASN A 217      46.734  30.382  68.524  1.00 86.00           N  
ATOM   3147 1HD2 ASN A 217      45.949  30.912  69.021  1.00 86.00           H  
ATOM   3148 2HD2 ASN A 217      47.627  30.896  68.235  1.00 86.00           H  
ATOM   3149  C   ASN A 217      46.671  26.737  69.891  1.00 86.00           C  
ATOM   3150  O   ASN A 217      46.561  25.675  69.286  1.00 86.00           O  
ATOM   3151  N   HIS A 218      47.855  27.125  70.385  1.00104.57           N  
ATOM   3152  HN  HIS A 218      47.941  28.058  70.901  1.00104.57           H  
ATOM   3153  CA  HIS A 218      49.008  26.286  70.220  1.00104.57           C  
ATOM   3154  HA  HIS A 218      49.083  26.037  69.161  1.00104.57           H  
ATOM   3155  CB  HIS A 218      50.322  26.979  70.626  1.00104.57           C  
ATOM   3156  HB1 HIS A 218      51.132  26.254  70.538  1.00104.57           H  
ATOM   3157  HB2 HIS A 218      50.498  27.807  69.939  1.00104.57           H  
ATOM   3158  CG  HIS A 218      50.326  27.519  72.021  1.00104.57           C  
ATOM   3159  CD2 HIS A 218      51.135  27.219  73.072  1.00104.57           C  
ATOM   3160  HD2 HIS A 218      51.935  26.479  73.047  1.00104.57           H  
ATOM   3161  ND1 HIS A 218      49.466  28.494  72.476  1.00104.57           N  
ATOM   3162  HD1 HIS A 218      48.688  28.971  71.917  1.00104.57           H  
ATOM   3163  CE1 HIS A 218      49.796  28.733  73.771  1.00104.57           C  
ATOM   3164  HE1 HIS A 218      49.288  29.461  74.403  1.00104.57           H  
ATOM   3165  NE2 HIS A 218      50.804  27.982  74.176  1.00104.57           N  
ATOM   3166  C   HIS A 218      48.833  24.996  70.976  1.00104.57           C  
ATOM   3167  O   HIS A 218      49.520  24.016  70.683  1.00104.57           O  
ATOM   3168  N   ILE A 219      48.069  25.008  72.091  1.00134.51           N  
ATOM   3169  HN  ILE A 219      47.701  25.939  72.469  1.00134.51           H  
ATOM   3170  CA  ILE A 219      47.743  23.782  72.778  1.00134.51           C  
ATOM   3171  HA  ILE A 219      48.612  23.125  72.735  1.00134.51           H  
ATOM   3172  CB  ILE A 219      47.378  23.986  74.223  1.00134.51           C  
ATOM   3173  HB  ILE A 219      46.552  24.696  74.268  1.00134.51           H  
ATOM   3174  CG2 ILE A 219      46.877  22.635  74.759  1.00134.51           C  
ATOM   3175 1HG2 ILE A 219      46.601  22.740  75.808  1.00134.51           H  
ATOM   3176 2HG2 ILE A 219      47.667  21.890  74.664  1.00134.51           H  
ATOM   3177 3HG2 ILE A 219      46.007  22.316  74.185  1.00134.51           H  
ATOM   3178  CG1 ILE A 219      48.550  24.562  75.038  1.00134.51           C  
ATOM   3179 1HG1 ILE A 219      48.323  24.433  76.096  1.00134.51           H  
ATOM   3180 2HG1 ILE A 219      49.448  23.998  74.787  1.00134.51           H  
ATOM   3181  CD1 ILE A 219      48.833  26.042  74.789  1.00134.51           C  
ATOM   3182 1HD1 ILE A 219      49.674  26.360  75.405  1.00134.51           H  
ATOM   3183 2HD1 ILE A 219      47.952  26.629  75.047  1.00134.51           H  
ATOM   3184 3HD1 ILE A 219      49.076  26.194  73.737  1.00134.51           H  
ATOM   3185  C   ILE A 219      46.567  23.053  72.169  1.00134.51           C  
ATOM   3186  O   ILE A 219      46.626  21.854  71.897  1.00134.51           O  
ATOM   3187  N   TYR A 220      45.437  23.786  72.035  1.00107.19           N  
ATOM   3188  HN  TYR A 220      45.519  24.825  72.276  1.00107.19           H  
ATOM   3189  CA  TYR A 220      44.132  23.334  71.606  1.00107.19           C  
ATOM   3190  HA  TYR A 220      43.973  22.356  72.060  1.00107.19           H  
ATOM   3191  CB  TYR A 220      43.007  24.247  72.113  1.00107.19           C  
ATOM   3192  HB1 TYR A 220      43.146  25.264  71.747  1.00107.19           H  
ATOM   3193  HB2 TYR A 220      42.036  23.873  71.788  1.00107.19           H  
ATOM   3194  CG  TYR A 220      43.110  24.209  73.597  1.00107.19           C  
ATOM   3195  CD1 TYR A 220      42.745  23.084  74.298  1.00107.19           C  
ATOM   3196  HD1 TYR A 220      42.375  22.210  73.762  1.00107.19           H  
ATOM   3197  CE1 TYR A 220      42.843  23.052  75.670  1.00107.19           C  
ATOM   3198  HE1 TYR A 220      42.552  22.155  76.217  1.00107.19           H  
ATOM   3199  CD2 TYR A 220      43.572  25.306  74.286  1.00107.19           C  
ATOM   3200  HD2 TYR A 220      43.861  26.204  73.740  1.00107.19           H  
ATOM   3201  CE2 TYR A 220      43.672  25.280  75.656  1.00107.19           C  
ATOM   3202  HE2 TYR A 220      44.040  26.154  76.193  1.00107.19           H  
ATOM   3203  CZ  TYR A 220      43.308  24.152  76.349  1.00107.19           C  
ATOM   3204  OH  TYR A 220      43.413  24.132  77.755  1.00107.19           O  
ATOM   3205  HH  TYR A 220      42.466  23.962  78.175  1.00107.19           H  
ATOM   3206  C   TYR A 220      43.943  23.161  70.128  1.00107.19           C  
ATOM   3207  O   TYR A 220      43.199  22.284  69.696  1.00107.19           O  
ATOM   3208  N   GLY A 221      44.543  24.036  69.307  1.00 33.47           N  
ATOM   3209  HN  GLY A 221      45.182  24.791  69.716  1.00 33.47           H  
ATOM   3210  CA  GLY A 221      44.339  23.973  67.887  1.00 33.47           C  
ATOM   3211  HA1 GLY A 221      45.299  24.007  67.372  1.00 33.47           H  
ATOM   3212  HA2 GLY A 221      43.818  23.051  67.627  1.00 33.47           H  
ATOM   3213  C   GLY A 221      43.508  25.157  67.497  1.00 33.47           C  
ATOM   3214  O   GLY A 221      42.691  25.647  68.275  1.00 33.47           O  
ATOM   3215  N   GLU A 222      43.755  25.677  66.279  1.00131.30           N  
ATOM   3216  HN  GLU A 222      44.522  25.228  65.683  1.00131.30           H  
ATOM   3217  CA  GLU A 222      43.046  26.798  65.738  1.00131.30           C  
ATOM   3218  HA  GLU A 222      42.987  27.574  66.501  1.00131.30           H  
ATOM   3219  CB  GLU A 222      43.751  27.379  64.499  1.00131.30           C  
ATOM   3220  HB1 GLU A 222      44.818  27.446  64.712  1.00131.30           H  
ATOM   3221  HB2 GLU A 222      43.589  26.700  63.662  1.00131.30           H  
ATOM   3222  CG  GLU A 222      43.254  28.766  64.095  1.00131.30           C  
ATOM   3223  HG1 GLU A 222      43.631  29.017  63.103  1.00131.30           H  
ATOM   3224  HG2 GLU A 222      42.164  28.777  64.084  1.00131.30           H  
ATOM   3225  CD  GLU A 222      43.767  29.777  65.110  1.00131.30           C  
ATOM   3226  OE1 GLU A 222      44.505  29.362  66.043  1.00131.30           O  
ATOM   3227  OE2 GLU A 222      43.422  30.980  64.965  1.00131.30           O1-
ATOM   3228  C   GLU A 222      41.650  26.386  65.362  1.00131.30           C  
ATOM   3229  O   GLU A 222      40.700  27.145  65.548  1.00131.30           O  
ATOM   3230  N   THR A 223      41.481  25.154  64.840  1.00 47.46           N  
ATOM   3231  HN  THR A 223      42.307  24.476  64.798  1.00 47.46           H  
ATOM   3232  CA  THR A 223      40.197  24.748  64.340  1.00 47.46           C  
ATOM   3233  HA  THR A 223      39.562  25.631  64.265  1.00 47.46           H  
ATOM   3234  CB  THR A 223      40.271  24.101  62.987  1.00 47.46           C  
ATOM   3235  HB  THR A 223      39.263  23.870  62.641  1.00 47.46           H  
ATOM   3236  OG1 THR A 223      41.030  22.903  63.059  1.00 47.46           O  
ATOM   3237  HG1 THR A 223      42.002  23.123  63.389  1.00 47.46           H  
ATOM   3238  CG2 THR A 223      40.935  25.084  62.007  1.00 47.46           C  
ATOM   3239 1HG2 THR A 223      40.996  24.628  61.019  1.00 47.46           H  
ATOM   3240 2HG2 THR A 223      41.939  25.325  62.358  1.00 47.46           H  
ATOM   3241 3HG2 THR A 223      40.342  25.997  61.949  1.00 47.46           H  
ATOM   3242  C   THR A 223      39.544  23.772  65.270  1.00 47.46           C  
ATOM   3243  O   THR A 223      40.206  23.010  65.974  1.00 47.46           O  
ATOM   3244  N   LEU A 224      38.192  23.787  65.279  1.00 65.42           N  
ATOM   3245  HN  LEU A 224      37.681  24.473  64.637  1.00 65.42           H  
ATOM   3246  CA  LEU A 224      37.418  22.918  66.116  1.00 65.42           C  
ATOM   3247  HA  LEU A 224      37.759  23.034  67.145  1.00 65.42           H  
ATOM   3248  CB  LEU A 224      35.904  23.162  66.074  1.00 65.42           C  
ATOM   3249  HB1 LEU A 224      35.706  24.219  66.255  1.00 65.42           H  
ATOM   3250  HB2 LEU A 224      35.523  22.884  65.091  1.00 65.42           H  
ATOM   3251  CG  LEU A 224      35.191  22.323  67.148  1.00 65.42           C  
ATOM   3252  HG  LEU A 224      35.432  21.277  66.956  1.00 65.42           H  
ATOM   3253  CD1 LEU A 224      35.723  22.666  68.547  1.00 65.42           C  
ATOM   3254 1HD1 LEU A 224      35.205  22.061  69.291  1.00 65.42           H  
ATOM   3255 2HD1 LEU A 224      35.550  23.722  68.753  1.00 65.42           H  
ATOM   3256 3HD1 LEU A 224      36.792  22.458  68.591  1.00 65.42           H  
ATOM   3257  CD2 LEU A 224      33.670  22.464  67.063  1.00 65.42           C  
ATOM   3258 1HD2 LEU A 224      33.204  21.856  67.838  1.00 65.42           H  
ATOM   3259 2HD2 LEU A 224      33.328  22.128  66.084  1.00 65.42           H  
ATOM   3260 3HD2 LEU A 224      33.393  23.509  67.206  1.00 65.42           H  
ATOM   3261  C   LEU A 224      37.705  21.527  65.677  1.00 65.42           C  
ATOM   3262  O   LEU A 224      37.711  20.595  66.480  1.00 65.42           O  
ATOM   3263  N   ALA A 225      37.946  21.350  64.368  1.00 32.52           N  
ATOM   3264  HN  ALA A 225      37.929  22.183  63.697  1.00 32.52           H  
ATOM   3265  CA  ALA A 225      38.225  20.037  63.883  1.00 32.52           C  
ATOM   3266  HA  ALA A 225      37.400  19.379  64.154  1.00 32.52           H  
ATOM   3267  CB  ALA A 225      38.420  19.988  62.359  1.00 32.52           C  
ATOM   3268  HB1 ALA A 225      38.629  18.963  62.052  1.00 32.52           H  
ATOM   3269  HB2 ALA A 225      39.256  20.629  62.078  1.00 32.52           H  
ATOM   3270  HB3 ALA A 225      37.513  20.337  61.865  1.00 32.52           H  
ATOM   3271  C   ALA A 225      39.481  19.532  64.530  1.00 32.52           C  
ATOM   3272  O   ALA A 225      39.518  18.390  64.987  1.00 32.52           O  
ATOM   3273  N   ARG A 226      40.553  20.355  64.598  1.00174.35           N  
ATOM   3274  HN  ARG A 226      40.514  21.356  64.223  1.00174.35           H  
ATOM   3275  CA  ARG A 226      41.747  19.823  65.197  1.00174.35           C  
ATOM   3276  HA  ARG A 226      41.860  18.814  64.801  1.00174.35           H  
ATOM   3277  CB  ARG A 226      43.085  20.546  64.919  1.00174.35           C  
ATOM   3278  HB1 ARG A 226      43.877  19.915  65.323  1.00174.35           H  
ATOM   3279  HB2 ARG A 226      43.190  20.614  63.836  1.00174.35           H  
ATOM   3280  CG  ARG A 226      43.306  21.949  65.477  1.00174.35           C  
ATOM   3281  HG1 ARG A 226      42.737  22.663  64.882  1.00174.35           H  
ATOM   3282  HG2 ARG A 226      42.962  21.980  66.511  1.00174.35           H  
ATOM   3283  CD  ARG A 226      44.794  22.329  65.431  1.00174.35           C  
ATOM   3284  HD1 ARG A 226      44.919  23.381  65.687  1.00174.35           H  
ATOM   3285  HD2 ARG A 226      45.358  21.714  66.133  1.00174.35           H  
ATOM   3286  NE  ARG A 226      45.271  22.082  64.037  1.00174.35           N1+
ATOM   3287  HE  ARG A 226      44.630  22.329  63.217  1.00174.35           H  
ATOM   3288  CZ  ARG A 226      46.505  21.549  63.780  1.00174.35           C  
ATOM   3289  NH1 ARG A 226      47.351  21.208  64.796  1.00174.35           N  
ATOM   3290 1HH1 ARG A 226      47.053  21.356  65.813  1.00174.35           H  
ATOM   3291 2HH1 ARG A 226      48.312  20.792  64.575  1.00174.35           H  
ATOM   3292  NH2 ARG A 226      46.891  21.343  62.486  1.00174.35           N  
ATOM   3293 1HH2 ARG A 226      46.231  21.598  61.684  1.00174.35           H  
ATOM   3294 2HH2 ARG A 226      47.854  20.927  62.275  1.00174.35           H  
ATOM   3295  C   ARG A 226      41.564  19.671  66.676  1.00174.35           C  
ATOM   3296  O   ARG A 226      42.118  18.755  67.277  1.00174.35           O  
ATOM   3297  N   GLN A 227      40.775  20.560  67.308  1.00 79.66           N  
ATOM   3298  HN  GLN A 227      40.275  21.314  66.736  1.00 79.66           H  
ATOM   3299  CA  GLN A 227      40.588  20.520  68.733  1.00 79.66           C  
ATOM   3300  HA  GLN A 227      41.543  20.662  69.238  1.00 79.66           H  
ATOM   3301  CB  GLN A 227      39.572  21.566  69.226  1.00 79.66           C  
ATOM   3302  HB1 GLN A 227      39.973  22.560  69.028  1.00 79.66           H  
ATOM   3303  HB2 GLN A 227      38.641  21.433  68.675  1.00 79.66           H  
ATOM   3304  CG  GLN A 227      39.274  21.450  70.723  1.00 79.66           C  
ATOM   3305  HG1 GLN A 227      39.110  20.405  70.986  1.00 79.66           H  
ATOM   3306  HG2 GLN A 227      40.114  21.842  71.297  1.00 79.66           H  
ATOM   3307  CD  GLN A 227      38.022  22.259  71.026  1.00 79.66           C  
ATOM   3308  OE1 GLN A 227      37.920  23.439  70.696  1.00 79.66           O  
ATOM   3309  NE2 GLN A 227      37.025  21.596  71.671  1.00 79.66           N  
ATOM   3310 1HE2 GLN A 227      37.150  20.566  71.934  1.00 79.66           H  
ATOM   3311 2HE2 GLN A 227      36.116  22.104  71.916  1.00 79.66           H  
ATOM   3312  C   GLN A 227      39.999  19.203  69.117  1.00 79.66           C  
ATOM   3313  O   GLN A 227      40.395  18.599  70.113  1.00 79.66           O  
ATOM   3314  N   ARG A 228      39.016  18.731  68.336  1.00 37.78           N  
ATOM   3315  HN  ARG A 228      38.729  19.285  67.466  1.00 37.78           H  
ATOM   3316  CA  ARG A 228      38.341  17.505  68.637  1.00 37.78           C  
ATOM   3317  HA  ARG A 228      37.977  17.547  69.664  1.00 37.78           H  
ATOM   3318  CB  ARG A 228      37.152  17.238  67.701  1.00 37.78           C  
ATOM   3319  HB1 ARG A 228      37.504  17.284  66.670  1.00 37.78           H  
ATOM   3320  HB2 ARG A 228      36.763  16.241  67.908  1.00 37.78           H  
ATOM   3321  CG  ARG A 228      36.017  18.250  67.875  1.00 37.78           C  
ATOM   3322  HG1 ARG A 228      35.669  18.203  68.907  1.00 37.78           H  
ATOM   3323  HG2 ARG A 228      36.409  19.246  67.668  1.00 37.78           H  
ATOM   3324  CD  ARG A 228      34.825  17.998  66.951  1.00 37.78           C  
ATOM   3325  HD1 ARG A 228      35.143  18.055  65.910  1.00 37.78           H  
ATOM   3326  HD2 ARG A 228      34.403  17.013  67.149  1.00 37.78           H  
ATOM   3327  NE  ARG A 228      33.810  19.052  67.232  1.00 37.78           N1+
ATOM   3328  HE  ARG A 228      33.858  19.989  66.717  1.00 37.78           H  
ATOM   3329  CZ  ARG A 228      32.819  18.827  68.144  1.00 37.78           C  
ATOM   3330  NH1 ARG A 228      32.748  17.632  68.799  1.00 37.78           N  
ATOM   3331 1HH1 ARG A 228      33.470  16.868  68.598  1.00 37.78           H  
ATOM   3332 2HH1 ARG A 228      31.970  17.459  69.513  1.00 37.78           H  
ATOM   3333  NH2 ARG A 228      31.893  19.799  68.394  1.00 37.78           N  
ATOM   3334 1HH2 ARG A 228      31.945  20.734  67.876  1.00 37.78           H  
ATOM   3335 2HH2 ARG A 228      31.115  19.626  69.108  1.00 37.78           H  
ATOM   3336  C   ARG A 228      39.290  16.354  68.508  1.00 37.78           C  
ATOM   3337  O   ARG A 228      39.202  15.388  69.262  1.00 37.78           O  
ATOM   3338  N   LYS A 229      40.213  16.412  67.531  1.00 48.34           N  
ATOM   3339  HN  LYS A 229      40.270  17.284  66.913  1.00 48.34           H  
ATOM   3340  CA  LYS A 229      41.124  15.324  67.302  1.00 48.34           C  
ATOM   3341  HA  LYS A 229      40.546  14.412  67.156  1.00 48.34           H  
ATOM   3342  CB  LYS A 229      42.026  15.536  66.073  1.00 48.34           C  
ATOM   3343  HB1 LYS A 229      42.475  16.527  66.143  1.00 48.34           H  
ATOM   3344  HB2 LYS A 229      42.811  14.779  66.088  1.00 48.34           H  
ATOM   3345  CG  LYS A 229      41.282  15.435  64.738  1.00 48.34           C  
ATOM   3346  HG1 LYS A 229      41.013  14.392  64.571  1.00 48.34           H  
ATOM   3347  HG2 LYS A 229      40.377  16.039  64.801  1.00 48.34           H  
ATOM   3348  CD  LYS A 229      42.106  15.920  63.544  1.00 48.34           C  
ATOM   3349  HD1 LYS A 229      42.292  16.987  63.666  1.00 48.34           H  
ATOM   3350  HD2 LYS A 229      43.055  15.383  63.541  1.00 48.34           H  
ATOM   3351  CE  LYS A 229      41.425  15.702  62.192  1.00 48.34           C  
ATOM   3352  HE1 LYS A 229      41.240  14.637  62.048  1.00 48.34           H  
ATOM   3353  HE2 LYS A 229      40.478  16.241  62.173  1.00 48.34           H  
ATOM   3354  NZ  LYS A 229      42.296  16.201  61.104  1.00 48.34           N1+
ATOM   3355  HZ1 LYS A 229      41.814  16.046  60.161  1.00 48.34           H  
ATOM   3356  HZ2 LYS A 229      43.226  15.672  61.120  1.00 48.34           H  
ATOM   3357  HZ3 LYS A 229      42.478  17.246  61.243  1.00 48.34           H  
ATOM   3358  C   LYS A 229      42.018  15.138  68.492  1.00 48.34           C  
ATOM   3359  O   LYS A 229      42.402  14.015  68.815  1.00 48.34           O  
ATOM   3360  N   LEU A 230      42.438  16.249  69.123  1.00128.21           N  
ATOM   3361  HN  LEU A 230      42.119  17.197  68.743  1.00128.21           H  
ATOM   3362  CA  LEU A 230      43.291  16.232  70.279  1.00128.21           C  
ATOM   3363  HA  LEU A 230      44.035  15.457  70.095  1.00128.21           H  
ATOM   3364  CB  LEU A 230      44.076  17.535  70.492  1.00128.21           C  
ATOM   3365  HB1 LEU A 230      43.391  18.379  70.415  1.00128.21           H  
ATOM   3366  HB2 LEU A 230      44.525  17.521  71.485  1.00128.21           H  
ATOM   3367  CG  LEU A 230      45.192  17.694  69.437  1.00128.21           C  
ATOM   3368  HG  LEU A 230      45.697  16.730  69.380  1.00128.21           H  
ATOM   3369  CD1 LEU A 230      44.632  17.968  68.034  1.00128.21           C  
ATOM   3370 1HD1 LEU A 230      45.455  18.072  67.328  1.00128.21           H  
ATOM   3371 2HD1 LEU A 230      44.048  18.888  68.049  1.00128.21           H  
ATOM   3372 3HD1 LEU A 230      43.994  17.138  67.728  1.00128.21           H  
ATOM   3373  CD2 LEU A 230      46.253  18.707  69.877  1.00128.21           C  
ATOM   3374 1HD2 LEU A 230      47.020  18.789  69.106  1.00128.21           H  
ATOM   3375 2HD2 LEU A 230      46.710  18.374  70.809  1.00128.21           H  
ATOM   3376 3HD2 LEU A 230      45.786  19.680  70.029  1.00128.21           H  
ATOM   3377  C   LEU A 230      42.577  15.835  71.544  1.00128.21           C  
ATOM   3378  O   LEU A 230      43.212  15.382  72.495  1.00128.21           O  
ATOM   3379  N   ARG A 231      41.248  16.049  71.604  1.00267.04           N  
ATOM   3380  HN  ARG A 231      40.766  16.390  70.712  1.00267.04           H  
ATOM   3381  CA  ARG A 231      40.420  15.857  72.772  1.00267.04           C  
ATOM   3382  HA  ARG A 231      40.892  16.338  73.629  1.00267.04           H  
ATOM   3383  CB  ARG A 231      39.026  16.471  72.552  1.00267.04           C  
ATOM   3384  HB1 ARG A 231      39.156  17.412  72.018  1.00267.04           H  
ATOM   3385  HB2 ARG A 231      38.450  15.780  71.937  1.00267.04           H  
ATOM   3386  CG  ARG A 231      38.220  16.757  73.815  1.00267.04           C  
ATOM   3387  HG1 ARG A 231      37.162  16.640  73.580  1.00267.04           H  
ATOM   3388  HG2 ARG A 231      38.506  16.030  74.575  1.00267.04           H  
ATOM   3389  CD  ARG A 231      38.432  18.155  74.385  1.00267.04           C  
ATOM   3390  HD1 ARG A 231      38.183  18.173  75.446  1.00267.04           H  
ATOM   3391  HD2 ARG A 231      39.468  18.466  74.249  1.00267.04           H  
ATOM   3392  NE  ARG A 231      37.519  19.052  73.625  1.00267.04           N1+
ATOM   3393  HE  ARG A 231      37.896  19.613  72.796  1.00267.04           H  
ATOM   3394  CZ  ARG A 231      36.204  19.165  73.977  1.00267.04           C  
ATOM   3395  NH1 ARG A 231      35.696  18.421  75.002  1.00267.04           N  
ATOM   3396 1HH1 ARG A 231      36.329  17.743  75.536  1.00267.04           H  
ATOM   3397 2HH1 ARG A 231      34.665  18.515  75.272  1.00267.04           H  
ATOM   3398  NH2 ARG A 231      35.396  20.030  73.299  1.00267.04           N  
ATOM   3399 1HH2 ARG A 231      35.793  20.615  72.496  1.00267.04           H  
ATOM   3400 2HH2 ARG A 231      34.365  20.123  73.570  1.00267.04           H  
ATOM   3401  C   ARG A 231      40.178  14.401  73.091  1.00267.04           C  
ATOM   3402  O   ARG A 231      39.921  13.584  72.209  1.00267.04           O  
ATOM   3403  N   LEU A 232      40.268  14.060  74.397  1.00149.75           N  
ATOM   3404  HN  LEU A 232      40.539  14.839  75.079  1.00149.75           H  
ATOM   3405  CA  LEU A 232      40.036  12.754  74.966  1.00149.75           C  
ATOM   3406  HA  LEU A 232      40.556  11.992  74.385  1.00149.75           H  
ATOM   3407  CB  LEU A 232      40.485  12.701  76.436  1.00149.75           C  
ATOM   3408  HB1 LEU A 232      41.373  13.324  76.542  1.00149.75           H  
ATOM   3409  HB2 LEU A 232      39.681  13.106  77.050  1.00149.75           H  
ATOM   3410  CG  LEU A 232      40.824  11.293  76.959  1.00149.75           C  
ATOM   3411  HG  LEU A 232      40.772  11.349  78.046  1.00149.75           H  
ATOM   3412  CD1 LEU A 232      39.802  10.235  76.534  1.00149.75           C  
ATOM   3413 1HD1 LEU A 232      40.096   9.264  76.933  1.00149.75           H  
ATOM   3414 2HD1 LEU A 232      39.763  10.183  75.446  1.00149.75           H  
ATOM   3415 3HD1 LEU A 232      38.819  10.503  76.920  1.00149.75           H  
ATOM   3416  CD2 LEU A 232      42.267  10.916  76.616  1.00149.75           C  
ATOM   3417 1HD2 LEU A 232      42.482   9.917  76.996  1.00149.75           H  
ATOM   3418 2HD2 LEU A 232      42.949  11.633  77.073  1.00149.75           H  
ATOM   3419 3HD2 LEU A 232      42.399  10.929  75.534  1.00149.75           H  
ATOM   3420  C   LEU A 232      38.548  12.485  74.966  1.00149.75           C  
ATOM   3421  O   LEU A 232      38.094  11.367  74.722  1.00149.75           O  
ATOM   3422  N   PHE A 233      37.747  13.546  75.204  1.00180.50           N  
ATOM   3423  HN  PHE A 233      38.214  14.504  75.299  1.00180.50           H  
ATOM   3424  CA  PHE A 233      36.315  13.492  75.340  1.00180.50           C  
ATOM   3425  HA  PHE A 233      35.969  14.519  75.458  1.00180.50           H  
ATOM   3426  CB  PHE A 233      35.576  12.908  74.124  1.00180.50           C  
ATOM   3427  HB1 PHE A 233      36.057  11.983  73.805  1.00180.50           H  
ATOM   3428  HB2 PHE A 233      34.536  12.708  74.381  1.00180.50           H  
ATOM   3429  CG  PHE A 233      35.644  13.919  73.032  1.00180.50           C  
ATOM   3430  CD1 PHE A 233      34.778  14.989  73.028  1.00180.50           C  
ATOM   3431  HD1 PHE A 233      34.042  15.089  73.826  1.00180.50           H  
ATOM   3432  CD2 PHE A 233      36.579  13.817  72.029  1.00180.50           C  
ATOM   3433  HD2 PHE A 233      37.282  12.984  72.028  1.00180.50           H  
ATOM   3434  CE1 PHE A 233      34.830  15.933  72.030  1.00180.50           C  
ATOM   3435  HE1 PHE A 233      34.134  16.772  72.036  1.00180.50           H  
ATOM   3436  CE2 PHE A 233      36.635  14.758  71.027  1.00180.50           C  
ATOM   3437  HE2 PHE A 233      37.375  14.663  70.233  1.00180.50           H  
ATOM   3438  CZ  PHE A 233      35.760  15.818  71.025  1.00180.50           C  
ATOM   3439  HZ  PHE A 233      35.804  16.563  70.231  1.00180.50           H  
ATOM   3440  C   PHE A 233      35.879  12.744  76.560  1.00180.50           C  
ATOM   3441  O   PHE A 233      34.828  12.104  76.567  1.00180.50           O  
ATOM   3442  N   LYS A 234      36.694  12.791  77.627  1.00179.50           N  
ATOM   3443  HN  LYS A 234      37.672  13.215  77.532  1.00179.50           H  
ATOM   3444  CA  LYS A 234      36.261  12.278  78.888  1.00179.50           C  
ATOM   3445  HA  LYS A 234      35.186  12.428  78.983  1.00179.50           H  
ATOM   3446  CB  LYS A 234      36.578  10.793  79.083  1.00179.50           C  
ATOM   3447  HB1 LYS A 234      36.294  10.510  80.097  1.00179.50           H  
ATOM   3448  HB2 LYS A 234      35.990  10.218  78.367  1.00179.50           H  
ATOM   3449  CG  LYS A 234      38.047  10.453  78.882  1.00179.50           C  
ATOM   3450  HG1 LYS A 234      38.337  10.728  77.868  1.00179.50           H  
ATOM   3451  HG2 LYS A 234      38.641  11.022  79.597  1.00179.50           H  
ATOM   3452  CD  LYS A 234      38.321   8.966  79.086  1.00179.50           C  
ATOM   3453  HD1 LYS A 234      39.381   8.780  78.911  1.00179.50           H  
ATOM   3454  HD2 LYS A 234      38.071   8.704  80.114  1.00179.50           H  
ATOM   3455  CE  LYS A 234      37.507   8.077  78.143  1.00179.50           C  
ATOM   3456  HE1 LYS A 234      37.272   7.140  78.647  1.00179.50           H  
ATOM   3457  HE2 LYS A 234      36.582   8.589  77.876  1.00179.50           H  
ATOM   3458  NZ  LYS A 234      38.277   7.789  76.913  1.00179.50           N1+
ATOM   3459  HZ1 LYS A 234      37.695   7.167  76.265  1.00179.50           H  
ATOM   3460  HZ2 LYS A 234      39.185   7.284  77.170  1.00179.50           H  
ATOM   3461  HZ3 LYS A 234      38.508   8.707  76.413  1.00179.50           H  
ATOM   3462  C   LYS A 234      36.963  13.102  79.920  1.00179.50           C  
ATOM   3463  O   LYS A 234      38.187  13.213  79.916  1.00179.50           O  
ATOM   3464  N   ASP A 235      36.182  13.712  80.833  1.00 81.25           N  
ATOM   3465  HN  ASP A 235      35.123  13.567  80.775  1.00 81.25           H  
ATOM   3466  CA  ASP A 235      36.700  14.547  81.880  1.00 81.25           C  
ATOM   3467  HA  ASP A 235      35.889  14.804  82.562  1.00 81.25           H  
ATOM   3468  CB  ASP A 235      37.826  13.864  82.676  1.00 81.25           C  
ATOM   3469  HB1 ASP A 235      38.593  13.505  81.990  1.00 81.25           H  
ATOM   3470  HB2 ASP A 235      38.266  14.577  83.373  1.00 81.25           H  
ATOM   3471  CG  ASP A 235      37.241  12.693  83.445  1.00 81.25           C  
ATOM   3472  OD1 ASP A 235      36.246  12.912  84.185  1.00 81.25           O  
ATOM   3473  OD2 ASP A 235      37.787  11.565  83.313  1.00 81.25           O1-
ATOM   3474  C   ASP A 235      37.282  15.813  81.313  1.00 81.25           C  
ATOM   3475  O   ASP A 235      37.972  16.544  82.022  1.00 81.25           O  
ATOM   3476  N   GLY A 236      37.004  16.124  80.033  1.00 34.53           N  
ATOM   3477  HN  GLY A 236      36.437  15.435  79.442  1.00 34.53           H  
ATOM   3478  CA  GLY A 236      37.448  17.357  79.436  1.00 34.53           C  
ATOM   3479  HA1 GLY A 236      36.912  17.514  78.500  1.00 34.53           H  
ATOM   3480  HA2 GLY A 236      37.238  18.181  80.118  1.00 34.53           H  
ATOM   3481  C   GLY A 236      38.922  17.311  79.158  1.00 34.53           C  
ATOM   3482  O   GLY A 236      39.524  18.339  78.846  1.00 34.53           O  
ATOM   3483  N   LYS A 237      39.558  16.126  79.237  1.00147.17           N  
ATOM   3484  HN  LYS A 237      39.025  15.218  79.425  1.00147.17           H  
ATOM   3485  CA  LYS A 237      40.982  16.135  79.058  1.00147.17           C  
ATOM   3486  HA  LYS A 237      41.271  17.158  79.297  1.00147.17           H  
ATOM   3487  CB  LYS A 237      41.788  15.277  80.055  1.00147.17           C  
ATOM   3488  HB1 LYS A 237      42.728  15.010  79.572  1.00147.17           H  
ATOM   3489  HB2 LYS A 237      41.991  15.895  80.930  1.00147.17           H  
ATOM   3490  CG  LYS A 237      41.142  13.987  80.545  1.00147.17           C  
ATOM   3491  HG1 LYS A 237      40.205  14.228  81.046  1.00147.17           H  
ATOM   3492  HG2 LYS A 237      40.941  13.343  79.688  1.00147.17           H  
ATOM   3493  CD  LYS A 237      42.053  13.243  81.524  1.00147.17           C  
ATOM   3494  HD1 LYS A 237      42.679  12.556  80.954  1.00147.17           H  
ATOM   3495  HD2 LYS A 237      42.682  13.975  82.030  1.00147.17           H  
ATOM   3496  CE  LYS A 237      41.303  12.439  82.587  1.00147.17           C  
ATOM   3497  HE1 LYS A 237      40.482  13.039  82.980  1.00147.17           H  
ATOM   3498  HE2 LYS A 237      40.906  11.529  82.137  1.00147.17           H  
ATOM   3499  NZ  LYS A 237      42.221  12.079  83.693  1.00147.17           N1+
ATOM   3500  HZ1 LYS A 237      41.688  11.517  84.431  1.00147.17           H  
ATOM   3501  HZ2 LYS A 237      42.612  12.971  84.137  1.00147.17           H  
ATOM   3502  HZ3 LYS A 237      43.027  11.489  83.310  1.00147.17           H  
ATOM   3503  C   LYS A 237      41.440  15.950  77.649  1.00147.17           C  
ATOM   3504  O   LYS A 237      40.670  15.643  76.740  1.00147.17           O  
ATOM   3505  N   MET A 238      42.748  16.217  77.450  1.00 73.16           N  
ATOM   3506  HN  MET A 238      43.343  16.495  78.295  1.00 73.16           H  
ATOM   3507  CA  MET A 238      43.381  16.147  76.167  1.00 73.16           C  
ATOM   3508  HA  MET A 238      42.627  16.251  75.387  1.00 73.16           H  
ATOM   3509  CB  MET A 238      44.471  17.212  75.967  1.00 73.16           C  
ATOM   3510  HB1 MET A 238      45.187  17.131  76.785  1.00 73.16           H  
ATOM   3511  HB2 MET A 238      44.975  17.017  75.021  1.00 73.16           H  
ATOM   3512  CG  MET A 238      43.927  18.641  75.940  1.00 73.16           C  
ATOM   3513  HG1 MET A 238      43.210  18.716  75.123  1.00 73.16           H  
ATOM   3514  HG2 MET A 238      43.421  18.830  76.887  1.00 73.16           H  
ATOM   3515  SD  MET A 238      45.191  19.927  75.706  1.00 73.16           S  
ATOM   3516  CE  MET A 238      45.555  19.481  73.983  1.00 73.16           C  
ATOM   3517  HE1 MET A 238      46.327  20.143  73.591  1.00 73.16           H  
ATOM   3518  HE2 MET A 238      44.651  19.582  73.382  1.00 73.16           H  
ATOM   3519  HE3 MET A 238      45.906  18.450  73.940  1.00 73.16           H  
ATOM   3520  C   MET A 238      44.038  14.805  76.046  1.00 73.16           C  
ATOM   3521  O   MET A 238      44.550  14.250  77.017  1.00 73.16           O  
ATOM   3522  N   LYS A 239      44.034  14.259  74.816  1.00182.20           N  
ATOM   3523  HN  LYS A 239      43.590  14.821  74.021  1.00182.20           H  
ATOM   3524  CA  LYS A 239      44.587  12.972  74.501  1.00182.20           C  
ATOM   3525  HA  LYS A 239      44.074  12.188  75.059  1.00182.20           H  
ATOM   3526  CB  LYS A 239      44.509  12.698  72.986  1.00182.20           C  
ATOM   3527  HB1 LYS A 239      43.469  12.814  72.681  1.00182.20           H  
ATOM   3528  HB2 LYS A 239      45.122  13.446  72.482  1.00182.20           H  
ATOM   3529  CG  LYS A 239      44.979  11.320  72.518  1.00182.20           C  
ATOM   3530  HG1 LYS A 239      45.279  11.399  71.473  1.00182.20           H  
ATOM   3531  HG2 LYS A 239      45.838  11.029  73.123  1.00182.20           H  
ATOM   3532  CD  LYS A 239      43.923  10.223  72.630  1.00182.20           C  
ATOM   3533  HD1 LYS A 239      44.414   9.255  72.527  1.00182.20           H  
ATOM   3534  HD2 LYS A 239      43.454  10.290  73.612  1.00182.20           H  
ATOM   3535  CE  LYS A 239      42.835  10.336  71.560  1.00182.20           C  
ATOM   3536  HE1 LYS A 239      42.149   9.494  71.653  1.00182.20           H  
ATOM   3537  HE2 LYS A 239      42.288  11.268  71.700  1.00182.20           H  
ATOM   3538  NZ  LYS A 239      43.445  10.324  70.211  1.00182.20           N1+
ATOM   3539  HZ1 LYS A 239      42.677  10.403  69.471  1.00182.20           H  
ATOM   3540  HZ2 LYS A 239      43.982   9.409  70.070  1.00182.20           H  
ATOM   3541  HZ3 LYS A 239      44.118  11.151  70.116  1.00182.20           H  
ATOM   3542  C   LYS A 239      46.046  12.998  74.850  1.00182.20           C  
ATOM   3543  O   LYS A 239      46.713  14.017  74.671  1.00182.20           O  
ATOM   3544  N   TYR A 240      46.586  11.875  75.376  1.00 57.38           N  
ATOM   3545  HN  TYR A 240      45.965  11.022  75.555  1.00 57.38           H  
ATOM   3546  CA  TYR A 240      47.987  11.815  75.698  1.00 57.38           C  
ATOM   3547  HA  TYR A 240      48.542  12.405  74.968  1.00 57.38           H  
ATOM   3548  CB  TYR A 240      48.312  12.336  77.109  1.00 57.38           C  
ATOM   3549  HB1 TYR A 240      49.384  12.266  77.291  1.00 57.38           H  
ATOM   3550  HB2 TYR A 240      47.995  13.375  77.201  1.00 57.38           H  
ATOM   3551  CG  TYR A 240      47.577  11.494  78.095  1.00 57.38           C  
ATOM   3552  CD1 TYR A 240      48.116  10.312  78.550  1.00 57.38           C  
ATOM   3553  HD1 TYR A 240      49.091   9.988  78.185  1.00 57.38           H  
ATOM   3554  CE1 TYR A 240      47.437   9.536  79.460  1.00 57.38           C  
ATOM   3555  HE1 TYR A 240      47.874   8.602  79.814  1.00 57.38           H  
ATOM   3556  CD2 TYR A 240      46.346  11.888  78.565  1.00 57.38           C  
ATOM   3557  HD2 TYR A 240      45.908  12.822  78.213  1.00 57.38           H  
ATOM   3558  CE2 TYR A 240      45.662  11.116  79.475  1.00 57.38           C  
ATOM   3559  HE2 TYR A 240      44.687  11.439  79.840  1.00 57.38           H  
ATOM   3560  CZ  TYR A 240      46.207   9.938  79.923  1.00 57.38           C  
ATOM   3561  OH  TYR A 240      45.508   9.144  80.857  1.00 57.38           O  
ATOM   3562  HH  TYR A 240      45.325   8.196  80.444  1.00 57.38           H  
ATOM   3563  C   TYR A 240      48.445  10.386  75.617  1.00 57.38           C  
ATOM   3564  O   TYR A 240      47.644   9.478  75.402  1.00 57.38           O  
ATOM   3565  N   GLN A 241      49.770  10.160  75.765  1.00 49.97           N  
ATOM   3566  HN  GLN A 241      50.427  10.993  75.908  1.00 49.97           H  
ATOM   3567  CA  GLN A 241      50.322   8.831  75.736  1.00 49.97           C  
ATOM   3568  HA  GLN A 241      49.521   8.098  75.828  1.00 49.97           H  
ATOM   3569  CB  GLN A 241      51.157   8.533  74.478  1.00 49.97           C  
ATOM   3570  HB1 GLN A 241      51.449   7.483  74.497  1.00 49.97           H  
ATOM   3571  HB2 GLN A 241      50.540   8.723  73.600  1.00 49.97           H  
ATOM   3572  CG  GLN A 241      52.423   9.388  74.376  1.00 49.97           C  
ATOM   3573  HG1 GLN A 241      52.149  10.436  74.256  1.00 49.97           H  
ATOM   3574  HG2 GLN A 241      53.020   9.269  75.280  1.00 49.97           H  
ATOM   3575  CD  GLN A 241      53.225   8.925  73.166  1.00 49.97           C  
ATOM   3576  OE1 GLN A 241      53.502   7.737  73.008  1.00 49.97           O  
ATOM   3577  NE2 GLN A 241      53.611   9.887  72.286  1.00 49.97           N  
ATOM   3578 1HE2 GLN A 241      53.349  10.909  72.462  1.00 49.97           H  
ATOM   3579 2HE2 GLN A 241      54.177   9.622  71.417  1.00 49.97           H  
ATOM   3580  C   GLN A 241      51.263   8.699  76.891  1.00 49.97           C  
ATOM   3581  O   GLN A 241      51.748   9.696  77.426  1.00 49.97           O  
ATOM   3582  N   ILE A 242      51.530   7.451  77.328  1.00 92.06           N  
ATOM   3583  HN  ILE A 242      51.058   6.604  76.874  1.00 92.06           H  
ATOM   3584  CA  ILE A 242      52.455   7.276  78.409  1.00 92.06           C  
ATOM   3585  HA  ILE A 242      52.828   8.256  78.706  1.00 92.06           H  
ATOM   3586  CB  ILE A 242      51.858   6.607  79.617  1.00 92.06           C  
ATOM   3587  HB  ILE A 242      51.019   7.218  79.950  1.00 92.06           H  
ATOM   3588  CG2 ILE A 242      51.299   5.233  79.211  1.00 92.06           C  
ATOM   3589 1HG2 ILE A 242      50.865   4.744  80.083  1.00 92.06           H  
ATOM   3590 2HG2 ILE A 242      52.104   4.616  78.813  1.00 92.06           H  
ATOM   3591 3HG2 ILE A 242      50.531   5.364  78.449  1.00 92.06           H  
ATOM   3592  CG1 ILE A 242      52.886   6.569  80.760  1.00 92.06           C  
ATOM   3593 1HG1 ILE A 242      53.658   5.843  80.505  1.00 92.06           H  
ATOM   3594 2HG1 ILE A 242      53.334   7.558  80.854  1.00 92.06           H  
ATOM   3595  CD1 ILE A 242      52.286   6.181  82.110  1.00 92.06           C  
ATOM   3596 1HD1 ILE A 242      53.069   6.175  82.868  1.00 92.06           H  
ATOM   3597 2HD1 ILE A 242      51.842   5.188  82.039  1.00 92.06           H  
ATOM   3598 3HD1 ILE A 242      51.518   6.903  82.388  1.00 92.06           H  
ATOM   3599  C   ILE A 242      53.610   6.455  77.934  1.00 92.06           C  
ATOM   3600  O   ILE A 242      53.453   5.307  77.520  1.00 92.06           O  
ATOM   3601  N   ILE A 243      54.818   7.052  77.955  1.00167.36           N  
ATOM   3602  HN  ILE A 243      54.897   8.084  78.228  1.00167.36           H  
ATOM   3603  CA  ILE A 243      55.996   6.315  77.615  1.00167.36           C  
ATOM   3604  HA  ILE A 243      55.701   5.272  77.501  1.00167.36           H  
ATOM   3605  CB  ILE A 243      56.686   6.725  76.337  1.00167.36           C  
ATOM   3606  HB  ILE A 243      57.647   6.213  76.299  1.00167.36           H  
ATOM   3607  CG2 ILE A 243      55.844   6.230  75.154  1.00167.36           C  
ATOM   3608 1HG2 ILE A 243      56.326   6.516  74.219  1.00167.36           H  
ATOM   3609 2HG2 ILE A 243      54.851   6.677  75.202  1.00167.36           H  
ATOM   3610 3HG2 ILE A 243      55.756   5.144  75.199  1.00167.36           H  
ATOM   3611  CG1 ILE A 243      56.956   8.229  76.284  1.00167.36           C  
ATOM   3612 1HG1 ILE A 243      57.367   8.547  77.242  1.00167.36           H  
ATOM   3613 2HG1 ILE A 243      57.679   8.429  75.493  1.00167.36           H  
ATOM   3614  CD1 ILE A 243      55.686   9.027  76.004  1.00167.36           C  
ATOM   3615 1HD1 ILE A 243      55.923  10.090  75.975  1.00167.36           H  
ATOM   3616 2HD1 ILE A 243      54.957   8.840  76.793  1.00167.36           H  
ATOM   3617 3HD1 ILE A 243      55.269   8.722  75.044  1.00167.36           H  
ATOM   3618  C   ILE A 243      56.951   6.380  78.760  1.00167.36           C  
ATOM   3619  O   ILE A 243      57.260   7.448  79.286  1.00167.36           O  
ATOM   3620  N   ASP A 244      57.436   5.197  79.178  1.00 78.41           N  
ATOM   3621  HN  ASP A 244      57.128   4.306  78.672  1.00 78.41           H  
ATOM   3622  CA  ASP A 244      58.349   5.087  80.275  1.00 78.41           C  
ATOM   3623  HA  ASP A 244      58.521   4.031  80.481  1.00 78.41           H  
ATOM   3624  CB  ASP A 244      59.706   5.763  80.005  1.00 78.41           C  
ATOM   3625  HB1 ASP A 244      60.092   5.441  79.038  1.00 78.41           H  
ATOM   3626  HB2 ASP A 244      59.584   6.846  80.006  1.00 78.41           H  
ATOM   3627  CG  ASP A 244      60.675   5.353  81.108  1.00 78.41           C  
ATOM   3628  OD1 ASP A 244      60.239   4.620  82.035  1.00 78.41           O  
ATOM   3629  OD2 ASP A 244      61.862   5.771  81.039  1.00 78.41           O1-
ATOM   3630  C   ASP A 244      57.733   5.717  81.486  1.00 78.41           C  
ATOM   3631  O   ASP A 244      58.412   6.371  82.276  1.00 78.41           O  
ATOM   3632  N   GLY A 245      56.409   5.547  81.656  1.00 19.55           N  
ATOM   3633  HN  GLY A 245      55.838   5.053  80.898  1.00 19.55           H  
ATOM   3634  CA  GLY A 245      55.755   6.020  82.841  1.00 19.55           C  
ATOM   3635  HA1 GLY A 245      54.755   5.590  82.896  1.00 19.55           H  
ATOM   3636  HA2 GLY A 245      56.330   5.715  83.715  1.00 19.55           H  
ATOM   3637  C   GLY A 245      55.650   7.515  82.815  1.00 19.55           C  
ATOM   3638  O   GLY A 245      55.379   8.130  83.844  1.00 19.55           O  
ATOM   3639  N   GLU A 246      55.858   8.147  81.643  1.00 72.39           N  
ATOM   3640  HN  GLU A 246      56.087   7.585  80.762  1.00 72.39           H  
ATOM   3641  CA  GLU A 246      55.770   9.581  81.585  1.00 72.39           C  
ATOM   3642  HA  GLU A 246      55.516   9.965  82.573  1.00 72.39           H  
ATOM   3643  CB  GLU A 246      57.060  10.261  81.094  1.00 72.39           C  
ATOM   3644  HB1 GLU A 246      57.358   9.795  80.155  1.00 72.39           H  
ATOM   3645  HB2 GLU A 246      56.849  11.317  80.925  1.00 72.39           H  
ATOM   3646  CG  GLU A 246      58.228  10.154  82.079  1.00 72.39           C  
ATOM   3647  HG1 GLU A 246      58.300   9.134  82.456  1.00 72.39           H  
ATOM   3648  HG2 GLU A 246      59.158  10.423  81.579  1.00 72.39           H  
ATOM   3649  CD  GLU A 246      57.968  11.113  83.234  1.00 72.39           C  
ATOM   3650  OE1 GLU A 246      57.667  12.305  82.958  1.00 72.39           O  
ATOM   3651  OE2 GLU A 246      58.066  10.665  84.408  1.00 72.39           O1-
ATOM   3652  C   GLU A 246      54.681   9.940  80.621  1.00 72.39           C  
ATOM   3653  O   GLU A 246      54.387   9.182  79.698  1.00 72.39           O  
ATOM   3654  N   MET A 247      54.044  11.117  80.814  1.00 84.17           N  
ATOM   3655  HN  MET A 247      54.349  11.767  81.607  1.00 84.17           H  
ATOM   3656  CA  MET A 247      52.957  11.493  79.952  1.00 84.17           C  
ATOM   3657  HA  MET A 247      52.592  10.597  79.449  1.00 84.17           H  
ATOM   3658  CB  MET A 247      51.776  12.149  80.691  1.00 84.17           C  
ATOM   3659  HB1 MET A 247      51.499  11.516  81.534  1.00 84.17           H  
ATOM   3660  HB2 MET A 247      52.095  13.125  81.058  1.00 84.17           H  
ATOM   3661  CG  MET A 247      50.546  12.341  79.801  1.00 84.17           C  
ATOM   3662  HG1 MET A 247      50.781  13.104  79.059  1.00 84.17           H  
ATOM   3663  HG2 MET A 247      50.341  11.396  79.298  1.00 84.17           H  
ATOM   3664  SD  MET A 247      49.037  12.852  80.679  1.00 84.17           S  
ATOM   3665  CE  MET A 247      49.615  14.532  81.051  1.00 84.17           C  
ATOM   3666  HE1 MET A 247      48.844  15.068  81.604  1.00 84.17           H  
ATOM   3667  HE2 MET A 247      49.827  15.058  80.120  1.00 84.17           H  
ATOM   3668  HE3 MET A 247      50.522  14.480  81.653  1.00 84.17           H  
ATOM   3669  C   MET A 247      53.441  12.457  78.909  1.00 84.17           C  
ATOM   3670  O   MET A 247      54.039  13.487  79.218  1.00 84.17           O  
ATOM   3671  N   TYR A 248      53.177  12.127  77.625  1.00 80.64           N  
ATOM   3672  HN  TYR A 248      52.649  11.218  77.425  1.00 80.64           H  
ATOM   3673  CA  TYR A 248      53.579  12.952  76.518  1.00 80.64           C  
ATOM   3674  HA  TYR A 248      53.845  13.941  76.891  1.00 80.64           H  
ATOM   3675  CB  TYR A 248      54.761  12.386  75.713  1.00 80.64           C  
ATOM   3676  HB1 TYR A 248      54.552  11.352  75.439  1.00 80.64           H  
ATOM   3677  HB2 TYR A 248      54.903  12.980  74.810  1.00 80.64           H  
ATOM   3678  CG  TYR A 248      56.001  12.439  76.543  1.00 80.64           C  
ATOM   3679  CD1 TYR A 248      56.252  11.489  77.506  1.00 80.64           C  
ATOM   3680  HD1 TYR A 248      55.529  10.690  77.672  1.00 80.64           H  
ATOM   3681  CE1 TYR A 248      57.399  11.530  78.263  1.00 80.64           C  
ATOM   3682  HE1 TYR A 248      57.580  10.769  79.022  1.00 80.64           H  
ATOM   3683  CD2 TYR A 248      56.927  13.438  76.349  1.00 80.64           C  
ATOM   3684  HD2 TYR A 248      56.748  14.199  75.590  1.00 80.64           H  
ATOM   3685  CE2 TYR A 248      58.077  13.487  77.103  1.00 80.64           C  
ATOM   3686  HE2 TYR A 248      58.801  14.286  76.940  1.00 80.64           H  
ATOM   3687  CZ  TYR A 248      58.315  12.532  78.061  1.00 80.64           C  
ATOM   3688  OH  TYR A 248      59.494  12.578  78.834  1.00 80.64           O  
ATOM   3689  HH  TYR A 248      59.244  12.665  79.850  1.00 80.64           H  
ATOM   3690  C   TYR A 248      52.414  13.080  75.577  1.00 80.64           C  
ATOM   3691  O   TYR A 248      51.414  12.377  75.712  1.00 80.64           O  
ATOM   3692  N   PRO A 249      52.510  13.965  74.614  1.00160.45           N  
ATOM   3693  CD  PRO A 249      53.385  15.120  74.696  1.00160.45           C  
ATOM   3694  HD1 PRO A 249      54.417  14.815  74.868  1.00160.45           H  
ATOM   3695  HD2 PRO A 249      53.067  15.794  75.492  1.00160.45           H  
ATOM   3696  CA  PRO A 249      51.433  14.173  73.682  1.00160.45           C  
ATOM   3697  HA  PRO A 249      50.520  14.355  74.250  1.00160.45           H  
ATOM   3698  CB  PRO A 249      51.780  15.452  72.907  1.00160.45           C  
ATOM   3699  HB1 PRO A 249      51.716  15.278  71.833  1.00160.45           H  
ATOM   3700  HB2 PRO A 249      51.107  16.263  73.185  1.00160.45           H  
ATOM   3701  CG  PRO A 249      53.230  15.785  73.317  1.00160.45           C  
ATOM   3702  HG1 PRO A 249      53.940  15.368  72.603  1.00160.45           H  
ATOM   3703  HG2 PRO A 249      53.375  16.863  73.388  1.00160.45           H  
ATOM   3704  C   PRO A 249      51.226  12.952  72.839  1.00160.45           C  
ATOM   3705  O   PRO A 249      52.139  12.135  72.736  1.00160.45           O  
ATOM   3706  N   PRO A 250      50.056  12.816  72.269  1.00170.06           N  
ATOM   3707  CD  PRO A 250      48.892  13.537  72.750  1.00170.06           C  
ATOM   3708  HD1 PRO A 250      48.831  14.520  72.283  1.00170.06           H  
ATOM   3709  HD2 PRO A 250      48.933  13.651  73.833  1.00170.06           H  
ATOM   3710  CA  PRO A 250      49.695  11.671  71.471  1.00170.06           C  
ATOM   3711  HA  PRO A 250      49.906  10.750  72.014  1.00170.06           H  
ATOM   3712  CB  PRO A 250      48.201  11.793  71.200  1.00170.06           C  
ATOM   3713  HB1 PRO A 250      48.020  12.268  70.236  1.00170.06           H  
ATOM   3714  HB2 PRO A 250      47.722  10.814  71.219  1.00170.06           H  
ATOM   3715  CG  PRO A 250      47.689  12.671  72.344  1.00170.06           C  
ATOM   3716  HG1 PRO A 250      46.863  13.297  72.006  1.00170.06           H  
ATOM   3717  HG2 PRO A 250      47.360  12.056  73.181  1.00170.06           H  
ATOM   3718  C   PRO A 250      50.446  11.695  70.184  1.00170.06           C  
ATOM   3719  O   PRO A 250      51.125  12.681  69.905  1.00170.06           O  
ATOM   3720  N   THR A 251      50.362  10.602  69.402  1.00 43.23           N  
ATOM   3721  HN  THR A 251      49.783   9.761  69.723  1.00 43.23           H  
ATOM   3722  CA  THR A 251      51.044  10.560  68.142  1.00 43.23           C  
ATOM   3723  HA  THR A 251      51.867  11.274  68.164  1.00 43.23           H  
ATOM   3724  CB  THR A 251      51.591   9.203  67.811  1.00 43.23           C  
ATOM   3725  HB  THR A 251      52.092   9.244  66.844  1.00 43.23           H  
ATOM   3726  OG1 THR A 251      50.539   8.252  67.752  1.00 43.23           O  
ATOM   3727  HG1 THR A 251      50.053   8.209  68.682  1.00 43.23           H  
ATOM   3728  CG2 THR A 251      52.611   8.807  68.893  1.00 43.23           C  
ATOM   3729 1HG2 THR A 251      53.018   7.822  68.666  1.00 43.23           H  
ATOM   3730 2HG2 THR A 251      52.119   8.781  69.865  1.00 43.23           H  
ATOM   3731 3HG2 THR A 251      53.420   9.537  68.915  1.00 43.23           H  
ATOM   3732  C   THR A 251      50.093  10.954  67.057  1.00 43.23           C  
ATOM   3733  O   THR A 251      48.876  10.933  67.232  1.00 43.23           O  
ATOM   3734  N   VAL A 252      50.652  11.336  65.891  1.00117.32           N  
ATOM   3735  HN  VAL A 252      51.719  11.338  65.810  1.00117.32           H  
ATOM   3736  CA  VAL A 252      49.876  11.740  64.756  1.00117.32           C  
ATOM   3737  HA  VAL A 252      49.158  12.495  65.076  1.00117.32           H  
ATOM   3738  CB  VAL A 252      50.682  12.296  63.620  1.00117.32           C  
ATOM   3739  HB  VAL A 252      49.994  12.596  62.830  1.00117.32           H  
ATOM   3740  CG1 VAL A 252      51.424  13.549  64.110  1.00117.32           C  
ATOM   3741 1HG1 VAL A 252      52.015  13.964  63.294  1.00117.32           H  
ATOM   3742 2HG1 VAL A 252      52.083  13.282  64.936  1.00117.32           H  
ATOM   3743 3HG1 VAL A 252      50.701  14.291  64.449  1.00117.32           H  
ATOM   3744  CG2 VAL A 252      51.590  11.196  63.070  1.00117.32           C  
ATOM   3745 1HG2 VAL A 252      52.180  11.591  62.243  1.00117.32           H  
ATOM   3746 2HG2 VAL A 252      50.981  10.364  62.716  1.00117.32           H  
ATOM   3747 3HG2 VAL A 252      52.257  10.847  63.858  1.00117.32           H  
ATOM   3748  C   VAL A 252      49.124  10.546  64.261  1.00117.32           C  
ATOM   3749  O   VAL A 252      48.053  10.677  63.672  1.00117.32           O  
ATOM   3750  N   LYS A 253      49.686   9.341  64.469  1.00100.32           N  
ATOM   3751  HN  LYS A 253      50.612   9.281  65.001  1.00100.32           H  
ATOM   3752  CA  LYS A 253      49.071   8.135  63.993  1.00100.32           C  
ATOM   3753  HA  LYS A 253      49.013   8.116  62.905  1.00100.32           H  
ATOM   3754  CB  LYS A 253      49.722   6.858  64.547  1.00100.32           C  
ATOM   3755  HB1 LYS A 253      49.388   6.734  65.577  1.00100.32           H  
ATOM   3756  HB2 LYS A 253      49.371   6.018  63.947  1.00100.32           H  
ATOM   3757  CG  LYS A 253      51.243   6.828  64.544  1.00100.32           C  
ATOM   3758  HG1 LYS A 253      51.586   6.674  63.521  1.00100.32           H  
ATOM   3759  HG2 LYS A 253      51.611   7.787  64.910  1.00100.32           H  
ATOM   3760  CD  LYS A 253      51.818   5.715  65.425  1.00100.32           C  
ATOM   3761  HD1 LYS A 253      51.471   5.872  66.446  1.00100.32           H  
ATOM   3762  HD2 LYS A 253      51.446   4.759  65.057  1.00100.32           H  
ATOM   3763  CE  LYS A 253      53.346   5.663  65.439  1.00100.32           C  
ATOM   3764  HE1 LYS A 253      53.710   5.496  64.425  1.00100.32           H  
ATOM   3765  HE2 LYS A 253      53.736   6.609  65.814  1.00100.32           H  
ATOM   3766  NZ  LYS A 253      53.808   4.562  66.313  1.00100.32           N1+
ATOM   3767  HZ1 LYS A 253      54.878   4.534  66.316  1.00100.32           H  
ATOM   3768  HZ2 LYS A 253      53.428   3.631  65.946  1.00100.32           H  
ATOM   3769  HZ3 LYS A 253      53.453   4.724  67.309  1.00100.32           H  
ATOM   3770  C   LYS A 253      47.717   8.040  64.618  1.00100.32           C  
ATOM   3771  O   LYS A 253      46.726   7.752  63.950  1.00100.32           O  
ATOM   3772  N   ASP A 254      47.678   8.220  65.951  1.00 76.66           N  
ATOM   3773  HN  ASP A 254      48.581   8.493  66.456  1.00 76.66           H  
ATOM   3774  CA  ASP A 254      46.483   8.063  66.726  1.00 76.66           C  
ATOM   3775  HA  ASP A 254      46.015   7.120  66.444  1.00 76.66           H  
ATOM   3776  CB  ASP A 254      46.795   8.015  68.234  1.00 76.66           C  
ATOM   3777  HB1 ASP A 254      47.611   7.314  68.413  1.00 76.66           H  
ATOM   3778  HB2 ASP A 254      47.087   9.008  68.575  1.00 76.66           H  
ATOM   3779  CG  ASP A 254      45.560   7.560  69.002  1.00 76.66           C  
ATOM   3780  OD1 ASP A 254      44.469   7.448  68.383  1.00 76.66           O  
ATOM   3781  OD2 ASP A 254      45.699   7.313  70.229  1.00 76.66           O1-
ATOM   3782  C   ASP A 254      45.487   9.168  66.504  1.00 76.66           C  
ATOM   3783  O   ASP A 254      44.299   8.916  66.318  1.00 76.66           O  
ATOM   3784  N   THR A 255      45.939  10.430  66.588  1.00155.15           N  
ATOM   3785  HN  THR A 255      46.988  10.584  66.734  1.00155.15           H  
ATOM   3786  CA  THR A 255      45.085  11.587  66.492  1.00155.15           C  
ATOM   3787  HA  THR A 255      44.161  11.322  67.005  1.00155.15           H  
ATOM   3788  CB  THR A 255      45.648  12.765  67.236  1.00155.15           C  
ATOM   3789  HB  THR A 255      45.630  12.535  68.301  1.00155.15           H  
ATOM   3790  OG1 THR A 255      44.845  13.912  67.018  1.00155.15           O  
ATOM   3791  HG1 THR A 255      44.822  14.134  65.992  1.00155.15           H  
ATOM   3792  CG2 THR A 255      47.102  13.005  66.824  1.00155.15           C  
ATOM   3793 1HG2 THR A 255      47.498  13.861  67.370  1.00155.15           H  
ATOM   3794 2HG2 THR A 255      47.149  13.204  65.753  1.00155.15           H  
ATOM   3795 3HG2 THR A 255      47.696  12.121  67.055  1.00155.15           H  
ATOM   3796  C   THR A 255      44.686  11.981  65.097  1.00155.15           C  
ATOM   3797  O   THR A 255      43.569  12.451  64.879  1.00155.15           O  
ATOM   3798  N   GLN A 256      45.580  11.789  64.112  1.00125.87           N  
ATOM   3799  HN  GLN A 256      46.513  11.327  64.357  1.00125.87           H  
ATOM   3800  CA  GLN A 256      45.346  12.173  62.747  1.00125.87           C  
ATOM   3801  HA  GLN A 256      46.112  11.713  62.122  1.00125.87           H  
ATOM   3802  CB  GLN A 256      43.965  11.735  62.228  1.00125.87           C  
ATOM   3803  HB1 GLN A 256      43.200  12.246  62.813  1.00125.87           H  
ATOM   3804  HB2 GLN A 256      43.881  12.031  61.182  1.00125.87           H  
ATOM   3805  CG  GLN A 256      43.719  10.226  62.324  1.00125.87           C  
ATOM   3806  HG1 GLN A 256      43.591   9.940  63.368  1.00125.87           H  
ATOM   3807  HG2 GLN A 256      42.823   9.963  61.762  1.00125.87           H  
ATOM   3808  CD  GLN A 256      44.923   9.505  61.738  1.00125.87           C  
ATOM   3809  OE1 GLN A 256      46.014   9.551  62.303  1.00125.87           O  
ATOM   3810  NE2 GLN A 256      44.724   8.818  60.582  1.00125.87           N  
ATOM   3811 1HE2 GLN A 256      43.755   8.803  60.129  1.00125.87           H  
ATOM   3812 2HE2 GLN A 256      45.536   8.292  60.126  1.00125.87           H  
ATOM   3813  C   GLN A 256      45.432  13.666  62.585  1.00125.87           C  
ATOM   3814  O   GLN A 256      45.056  14.189  61.537  1.00125.87           O  
ATOM   3815  N   ALA A 257      45.952  14.399  63.592  1.00 47.76           N  
ATOM   3816  HN  ALA A 257      46.237  13.929  64.510  1.00 47.76           H  
ATOM   3817  CA  ALA A 257      46.120  15.818  63.421  1.00 47.76           C  
ATOM   3818  HA  ALA A 257      45.278  16.212  62.852  1.00 47.76           H  
ATOM   3819  CB  ALA A 257      46.248  16.599  64.743  1.00 47.76           C  
ATOM   3820  HB1 ALA A 257      46.371  17.660  64.528  1.00 47.76           H  
ATOM   3821  HB2 ALA A 257      47.115  16.238  65.297  1.00 47.76           H  
ATOM   3822  HB3 ALA A 257      45.348  16.452  65.341  1.00 47.76           H  
ATOM   3823  C   ALA A 257      47.382  16.027  62.640  1.00 47.76           C  
ATOM   3824  O   ALA A 257      48.370  15.324  62.847  1.00 47.76           O  
ATOM   3825  N   GLU A 258      47.382  17.021  61.726  1.00 78.44           N  
ATOM   3826  HN  GLU A 258      46.519  17.645  61.628  1.00 78.44           H  
ATOM   3827  CA  GLU A 258      48.522  17.255  60.882  1.00 78.44           C  
ATOM   3828  HA  GLU A 258      48.901  16.295  60.532  1.00 78.44           H  
ATOM   3829  CB  GLU A 258      48.214  18.141  59.661  1.00 78.44           C  
ATOM   3830  HB1 GLU A 258      47.802  19.085  60.019  1.00 78.44           H  
ATOM   3831  HB2 GLU A 258      49.148  18.329  59.132  1.00 78.44           H  
ATOM   3832  CG  GLU A 258      47.218  17.528  58.673  1.00 78.44           C  
ATOM   3833  HG1 GLU A 258      47.370  17.958  57.683  1.00 78.44           H  
ATOM   3834  HG2 GLU A 258      47.362  16.449  58.627  1.00 78.44           H  
ATOM   3835  CD  GLU A 258      45.808  17.838  59.156  1.00 78.44           C  
ATOM   3836  OE1 GLU A 258      45.674  18.393  60.279  1.00 78.44           O  
ATOM   3837  OE2 GLU A 258      44.845  17.525  58.406  1.00 78.44           O1-
ATOM   3838  C   GLU A 258      49.602  17.946  61.654  1.00 78.44           C  
ATOM   3839  O   GLU A 258      49.353  18.904  62.385  1.00 78.44           O  
ATOM   3840  N   MET A 259      50.853  17.475  61.477  1.00 71.36           N  
ATOM   3841  HN  MET A 259      51.004  16.633  60.835  1.00 71.36           H  
ATOM   3842  CA  MET A 259      51.986  18.067  62.122  1.00 71.36           C  
ATOM   3843  HA  MET A 259      51.724  19.064  62.477  1.00 71.36           H  
ATOM   3844  CB  MET A 259      52.534  17.231  63.292  1.00 71.36           C  
ATOM   3845  HB1 MET A 259      52.769  16.232  62.924  1.00 71.36           H  
ATOM   3846  HB2 MET A 259      53.443  17.706  63.661  1.00 71.36           H  
ATOM   3847  CG  MET A 259      51.546  17.101  64.455  1.00 71.36           C  
ATOM   3848  HG1 MET A 259      50.642  16.620  64.081  1.00 71.36           H  
ATOM   3849  HG2 MET A 259      52.003  16.473  65.220  1.00 71.36           H  
ATOM   3850  SD  MET A 259      51.070  18.680  65.227  1.00 71.36           S  
ATOM   3851  CE  MET A 259      52.690  18.998  65.982  1.00 71.36           C  
ATOM   3852  HE1 MET A 259      52.657  19.940  66.530  1.00 71.36           H  
ATOM   3853  HE2 MET A 259      53.449  19.058  65.202  1.00 71.36           H  
ATOM   3854  HE3 MET A 259      52.937  18.187  66.668  1.00 71.36           H  
ATOM   3855  C   MET A 259      53.057  18.170  61.086  1.00 71.36           C  
ATOM   3856  O   MET A 259      52.994  17.512  60.048  1.00 71.36           O  
ATOM   3857  N   ILE A 260      54.072  19.018  61.337  1.00157.39           N  
ATOM   3858  HN  ILE A 260      54.108  19.556  62.261  1.00157.39           H  
ATOM   3859  CA  ILE A 260      55.103  19.195  60.359  1.00157.39           C  
ATOM   3860  HA  ILE A 260      54.776  18.740  59.424  1.00157.39           H  
ATOM   3861  CB  ILE A 260      55.384  20.660  60.109  1.00157.39           C  
ATOM   3862  HB  ILE A 260      54.425  21.128  59.885  1.00157.39           H  
ATOM   3863  CG2 ILE A 260      55.910  21.328  61.389  1.00157.39           C  
ATOM   3864 1HG2 ILE A 260      56.108  22.382  61.194  1.00157.39           H  
ATOM   3865 2HG2 ILE A 260      56.832  20.838  61.703  1.00157.39           H  
ATOM   3866 3HG2 ILE A 260      55.164  21.239  62.179  1.00157.39           H  
ATOM   3867  CG1 ILE A 260      56.262  20.846  58.870  1.00157.39           C  
ATOM   3868 1HG1 ILE A 260      56.633  21.871  58.855  1.00157.39           H  
ATOM   3869 2HG1 ILE A 260      57.103  20.155  58.930  1.00157.39           H  
ATOM   3870  CD1 ILE A 260      55.502  20.581  57.575  1.00157.39           C  
ATOM   3871 1HD1 ILE A 260      56.169  20.726  56.725  1.00157.39           H  
ATOM   3872 2HD1 ILE A 260      54.662  21.271  57.499  1.00157.39           H  
ATOM   3873 3HD1 ILE A 260      55.131  19.556  57.574  1.00157.39           H  
ATOM   3874  C   ILE A 260      56.338  18.477  60.836  1.00157.39           C  
ATOM   3875  O   ILE A 260      56.983  18.862  61.811  1.00157.39           O  
ATOM   3876  N   TYR A 261      56.677  17.361  60.160  1.00149.10           N  
ATOM   3877  HN  TYR A 261      56.058  17.030  59.352  1.00149.10           H  
ATOM   3878  CA  TYR A 261      57.852  16.607  60.501  1.00149.10           C  
ATOM   3879  HA  TYR A 261      58.519  17.220  61.107  1.00149.10           H  
ATOM   3880  CB  TYR A 261      57.590  15.264  61.213  1.00149.10           C  
ATOM   3881  HB1 TYR A 261      56.843  14.704  60.651  1.00149.10           H  
ATOM   3882  HB2 TYR A 261      58.519  14.695  61.251  1.00149.10           H  
ATOM   3883  CG  TYR A 261      57.094  15.479  62.601  1.00149.10           C  
ATOM   3884  CD1 TYR A 261      57.988  15.691  63.625  1.00149.10           C  
ATOM   3885  HD1 TYR A 261      59.057  15.705  63.412  1.00149.10           H  
ATOM   3886  CE1 TYR A 261      57.549  15.885  64.913  1.00149.10           C  
ATOM   3887  HE1 TYR A 261      58.268  16.052  65.715  1.00149.10           H  
ATOM   3888  CD2 TYR A 261      55.747  15.465  62.884  1.00149.10           C  
ATOM   3889  HD2 TYR A 261      55.028  15.300  62.082  1.00149.10           H  
ATOM   3890  CE2 TYR A 261      55.301  15.658  64.172  1.00149.10           C  
ATOM   3891  HE2 TYR A 261      54.232  15.644  64.387  1.00149.10           H  
ATOM   3892  CZ  TYR A 261      56.203  15.868  65.187  1.00149.10           C  
ATOM   3893  OH  TYR A 261      55.749  16.066  66.507  1.00149.10           O  
ATOM   3894  HH  TYR A 261      56.143  15.318  67.129  1.00149.10           H  
ATOM   3895  C   TYR A 261      58.533  16.233  59.224  1.00149.10           C  
ATOM   3896  O   TYR A 261      57.906  16.153  58.171  1.00149.10           O  
ATOM   3897  N   PRO A 262      59.814  16.000  59.287  1.00 77.91           N  
ATOM   3898  CD  PRO A 262      60.673  16.613  60.283  1.00 77.91           C  
ATOM   3899  HD1 PRO A 262      60.359  16.339  61.290  1.00 77.91           H  
ATOM   3900  HD2 PRO A 262      60.670  17.699  60.184  1.00 77.91           H  
ATOM   3901  CA  PRO A 262      60.542  15.567  58.127  1.00 77.91           C  
ATOM   3902  HA  PRO A 262      60.254  16.174  57.269  1.00 77.91           H  
ATOM   3903  CB  PRO A 262      62.022  15.800  58.445  1.00 77.91           C  
ATOM   3904  HB1 PRO A 262      62.615  14.926  58.177  1.00 77.91           H  
ATOM   3905  HB2 PRO A 262      62.397  16.672  57.910  1.00 77.91           H  
ATOM   3906  CG  PRO A 262      62.062  16.037  59.966  1.00 77.91           C  
ATOM   3907  HG1 PRO A 262      62.226  15.101  60.501  1.00 77.91           H  
ATOM   3908  HG2 PRO A 262      62.846  16.748  60.228  1.00 77.91           H  
ATOM   3909  C   PRO A 262      60.177  14.137  57.874  1.00 77.91           C  
ATOM   3910  O   PRO A 262      59.803  13.445  58.820  1.00 77.91           O  
ATOM   3911  N   PRO A 263      60.283  13.688  56.656  1.00 66.85           N  
ATOM   3912  CD  PRO A 263      61.188  14.295  55.696  1.00 66.85           C  
ATOM   3913  HD1 PRO A 263      62.114  14.602  56.183  1.00 66.85           H  
ATOM   3914  HD2 PRO A 263      60.722  15.160  55.224  1.00 66.85           H  
ATOM   3915  CA  PRO A 263      59.882  12.359  56.266  1.00 66.85           C  
ATOM   3916  HA  PRO A 263      58.802  12.260  56.378  1.00 66.85           H  
ATOM   3917  CB  PRO A 263      60.250  12.253  54.788  1.00 66.85           C  
ATOM   3918  HB1 PRO A 263      60.520  11.230  54.525  1.00 66.85           H  
ATOM   3919  HB2 PRO A 263      59.427  12.586  54.156  1.00 66.85           H  
ATOM   3920  CG  PRO A 263      61.462  13.194  54.658  1.00 66.85           C  
ATOM   3921  HG1 PRO A 263      62.388  12.667  54.887  1.00 66.85           H  
ATOM   3922  HG2 PRO A 263      61.521  13.614  53.654  1.00 66.85           H  
ATOM   3923  C   PRO A 263      60.566  11.288  57.067  1.00 66.85           C  
ATOM   3924  O   PRO A 263      60.021  10.190  57.171  1.00 66.85           O  
ATOM   3925  N   GLN A 264      61.767  11.567  57.602  1.00121.65           N  
ATOM   3926  HN  GLN A 264      62.150  12.559  57.488  1.00121.65           H  
ATOM   3927  CA  GLN A 264      62.568  10.611  58.319  1.00121.65           C  
ATOM   3928  HA  GLN A 264      62.669   9.720  57.700  1.00121.65           H  
ATOM   3929  CB  GLN A 264      63.979  11.137  58.638  1.00121.65           C  
ATOM   3930  HB1 GLN A 264      64.477  11.383  57.700  1.00121.65           H  
ATOM   3931  HB2 GLN A 264      63.883  12.037  59.246  1.00121.65           H  
ATOM   3932  CG  GLN A 264      64.844  10.128  59.397  1.00121.65           C  
ATOM   3933  HG1 GLN A 264      64.371   9.878  60.347  1.00121.65           H  
ATOM   3934  HG2 GLN A 264      64.963   9.223  58.801  1.00121.65           H  
ATOM   3935  CD  GLN A 264      66.205  10.760  59.651  1.00121.65           C  
ATOM   3936  OE1 GLN A 264      67.086  10.145  60.250  1.00121.65           O  
ATOM   3937  NE2 GLN A 264      66.385  12.025  59.187  1.00121.65           N  
ATOM   3938 1HE2 GLN A 264      65.590  12.524  58.673  1.00121.65           H  
ATOM   3939 2HE2 GLN A 264      67.321  12.521  59.336  1.00121.65           H  
ATOM   3940  C   GLN A 264      61.952  10.204  59.632  1.00121.65           C  
ATOM   3941  O   GLN A 264      62.160   9.079  60.080  1.00121.65           O  
ATOM   3942  N   VAL A 265      61.204  11.100  60.304  1.00108.01           N  
ATOM   3943  HN  VAL A 265      60.948  12.027  59.835  1.00108.01           H  
ATOM   3944  CA  VAL A 265      60.741  10.833  61.646  1.00108.01           C  
ATOM   3945  HA  VAL A 265      61.614  10.634  62.268  1.00108.01           H  
ATOM   3946  CB  VAL A 265      60.000  11.991  62.250  1.00108.01           C  
ATOM   3947  HB  VAL A 265      59.690  11.715  63.258  1.00108.01           H  
ATOM   3948  CG1 VAL A 265      60.956  13.192  62.345  1.00108.01           C  
ATOM   3949 1HG1 VAL A 265      60.431  14.041  62.782  1.00108.01           H  
ATOM   3950 2HG1 VAL A 265      61.307  13.457  61.348  1.00108.01           H  
ATOM   3951 3HG1 VAL A 265      61.808  12.930  62.972  1.00108.01           H  
ATOM   3952  CG2 VAL A 265      58.740  12.258  61.409  1.00108.01           C  
ATOM   3953 1HG2 VAL A 265      58.190  13.097  61.835  1.00108.01           H  
ATOM   3954 2HG2 VAL A 265      58.107  11.371  61.410  1.00108.01           H  
ATOM   3955 3HG2 VAL A 265      59.029  12.496  60.385  1.00108.01           H  
ATOM   3956  C   VAL A 265      59.832   9.638  61.731  1.00108.01           C  
ATOM   3957  O   VAL A 265      58.900   9.460  60.948  1.00108.01           O  
ATOM   3958  N   PRO A 266      60.104   8.822  62.726  1.00161.25           N  
ATOM   3959  CD  PRO A 266      61.476   8.655  63.179  1.00161.25           C  
ATOM   3960  HD1 PRO A 266      61.695   9.347  63.992  1.00161.25           H  
ATOM   3961  HD2 PRO A 266      62.171   8.827  62.357  1.00161.25           H  
ATOM   3962  CA  PRO A 266      59.311   7.645  62.982  1.00161.25           C  
ATOM   3963  HA  PRO A 266      59.175   7.096  62.050  1.00161.25           H  
ATOM   3964  CB  PRO A 266      60.120   6.790  63.954  1.00161.25           C  
ATOM   3965  HB1 PRO A 266      59.847   7.010  64.986  1.00161.25           H  
ATOM   3966  HB2 PRO A 266      59.970   5.729  63.756  1.00161.25           H  
ATOM   3967  CG  PRO A 266      61.575   7.201  63.671  1.00161.25           C  
ATOM   3968  HG1 PRO A 266      62.175   7.142  64.579  1.00161.25           H  
ATOM   3969  HG2 PRO A 266      62.013   6.563  62.903  1.00161.25           H  
ATOM   3970  C   PRO A 266      57.973   8.047  63.514  1.00161.25           C  
ATOM   3971  O   PRO A 266      57.878   9.030  64.245  1.00161.25           O  
ATOM   3972  N   GLU A 267      56.935   7.255  63.211  1.00 77.64           N  
ATOM   3973  HN  GLU A 267      57.124   6.325  62.716  1.00 77.64           H  
ATOM   3974  CA  GLU A 267      55.585   7.606  63.525  1.00 77.64           C  
ATOM   3975  HA  GLU A 267      55.370   8.579  63.082  1.00 77.64           H  
ATOM   3976  CB  GLU A 267      54.610   6.579  62.935  1.00 77.64           C  
ATOM   3977  HB1 GLU A 267      55.083   6.104  62.076  1.00 77.64           H  
ATOM   3978  HB2 GLU A 267      54.395   5.827  63.694  1.00 77.64           H  
ATOM   3979  CG  GLU A 267      53.295   7.203  62.483  1.00 77.64           C  
ATOM   3980  HG1 GLU A 267      52.756   7.597  63.345  1.00 77.64           H  
ATOM   3981  HG2 GLU A 267      53.491   8.010  61.777  1.00 77.64           H  
ATOM   3982  CD  GLU A 267      52.471   6.115  61.810  1.00 77.64           C  
ATOM   3983  OE1 GLU A 267      52.938   4.945  61.795  1.00 77.64           O  
ATOM   3984  OE2 GLU A 267      51.364   6.439  61.302  1.00 77.64           O1-
ATOM   3985  C   GLU A 267      55.423   7.717  65.017  1.00 77.64           C  
ATOM   3986  O   GLU A 267      54.663   8.552  65.504  1.00 77.64           O  
ATOM   3987  N   HIS A 268      56.143   6.877  65.785  1.00101.57           N  
ATOM   3988  HN  HIS A 268      56.801   6.184  65.304  1.00101.57           H  
ATOM   3989  CA  HIS A 268      56.068   6.868  67.222  1.00101.57           C  
ATOM   3990  HA  HIS A 268      55.024   6.763  67.517  1.00101.57           H  
ATOM   3991  CB  HIS A 268      56.878   5.723  67.854  1.00101.57           C  
ATOM   3992  HB1 HIS A 268      56.766   5.777  68.937  1.00101.57           H  
ATOM   3993  HB2 HIS A 268      56.476   4.776  67.494  1.00101.57           H  
ATOM   3994  CG  HIS A 268      58.339   5.776  67.524  1.00101.57           C  
ATOM   3995  CD2 HIS A 268      59.035   5.162  66.527  1.00101.57           C  
ATOM   3996  HD2 HIS A 268      58.595   4.504  65.777  1.00101.57           H  
ATOM   3997  ND1 HIS A 268      59.266   6.505  68.234  1.00101.57           N  
ATOM   3998  HD1 HIS A 268      59.076   7.118  69.090  1.00101.57           H  
ATOM   3999  CE1 HIS A 268      60.468   6.297  67.639  1.00101.57           C  
ATOM   4000  HE1 HIS A 268      61.401   6.745  67.981  1.00101.57           H  
ATOM   4001  NE2 HIS A 268      60.377   5.489  66.598  1.00101.57           N  
ATOM   4002  C   HIS A 268      56.597   8.168  67.770  1.00101.57           C  
ATOM   4003  O   HIS A 268      56.237   8.583  68.869  1.00101.57           O  
ATOM   4004  N   LEU A 269      57.571   8.773  67.073  1.00112.83           N  
ATOM   4005  HN  LEU A 269      57.923   8.285  66.188  1.00112.83           H  
ATOM   4006  CA  LEU A 269      58.178  10.030  67.428  1.00112.83           C  
ATOM   4007  HA  LEU A 269      58.317  10.027  68.509  1.00112.83           H  
ATOM   4008  CB  LEU A 269      59.564  10.240  66.791  1.00112.83           C  
ATOM   4009  HB1 LEU A 269      59.487  10.047  65.721  1.00112.83           H  
ATOM   4010  HB2 LEU A 269      59.868  11.274  66.953  1.00112.83           H  
ATOM   4011  CG  LEU A 269      60.643   9.314  67.380  1.00112.83           C  
ATOM   4012  HG  LEU A 269      60.388   8.297  67.084  1.00112.83           H  
ATOM   4013  CD1 LEU A 269      62.031   9.620  66.793  1.00112.83           C  
ATOM   4014 1HD1 LEU A 269      62.768   8.947  67.232  1.00112.83           H  
ATOM   4015 2HD1 LEU A 269      62.302  10.651  67.018  1.00112.83           H  
ATOM   4016 3HD1 LEU A 269      62.008   9.479  65.712  1.00112.83           H  
ATOM   4017  CD2 LEU A 269      60.625   9.354  68.917  1.00112.83           C  
ATOM   4018 1HD2 LEU A 269      61.397   8.691  69.307  1.00112.83           H  
ATOM   4019 2HD2 LEU A 269      59.650   9.027  69.278  1.00112.83           H  
ATOM   4020 3HD2 LEU A 269      60.815  10.372  69.257  1.00112.83           H  
ATOM   4021  C   LEU A 269      57.341  11.230  67.091  1.00112.83           C  
ATOM   4022  O   LEU A 269      57.522  12.292  67.686  1.00112.83           O  
ATOM   4023  N   ARG A 270      56.460  11.137  66.076  1.00186.06           N  
ATOM   4024  HN  ARG A 270      56.297  10.202  65.582  1.00186.06           H  
ATOM   4025  CA  ARG A 270      55.743  12.313  65.668  1.00186.06           C  
ATOM   4026  HA  ARG A 270      56.437  13.151  65.724  1.00186.06           H  
ATOM   4027  CB  ARG A 270      55.255  12.220  64.213  1.00186.06           C  
ATOM   4028  HB1 ARG A 270      54.662  13.108  63.994  1.00186.06           H  
ATOM   4029  HB2 ARG A 270      56.128  12.196  63.561  1.00186.06           H  
ATOM   4030  CG  ARG A 270      54.402  10.990  63.916  1.00186.06           C  
ATOM   4031  HG1 ARG A 270      54.789  10.150  64.493  1.00186.06           H  
ATOM   4032  HG2 ARG A 270      53.375  11.197  64.217  1.00186.06           H  
ATOM   4033  CD  ARG A 270      54.410  10.610  62.432  1.00186.06           C  
ATOM   4034  HD1 ARG A 270      55.411  10.298  62.135  1.00186.06           H  
ATOM   4035  HD2 ARG A 270      53.707   9.796  62.254  1.00186.06           H  
ATOM   4036  NE  ARG A 270      54.002  11.811  61.651  1.00186.06           N1+
ATOM   4037  HE  ARG A 270      53.661  12.689  62.159  1.00186.06           H  
ATOM   4038  CZ  ARG A 270      54.064  11.791  60.287  1.00186.06           C  
ATOM   4039  NH1 ARG A 270      54.501  10.672  59.640  1.00186.06           N  
ATOM   4040 1HH1 ARG A 270      54.795   9.810  60.201  1.00186.06           H  
ATOM   4041 2HH1 ARG A 270      54.549  10.657  58.571  1.00186.06           H  
ATOM   4042  NH2 ARG A 270      53.689  12.891  59.571  1.00186.06           N  
ATOM   4043 1HH2 ARG A 270      53.347  13.769  60.079  1.00186.06           H  
ATOM   4044 2HH2 ARG A 270      53.737  12.876  58.502  1.00186.06           H  
ATOM   4045  C   ARG A 270      54.615  12.604  66.615  1.00186.06           C  
ATOM   4046  O   ARG A 270      53.552  11.986  66.569  1.00186.06           O  
ATOM   4047  N   PHE A 271      54.847  13.600  67.500  1.00168.78           N  
ATOM   4048  HN  PHE A 271      55.787  14.108  67.443  1.00168.78           H  
ATOM   4049  CA  PHE A 271      53.917  14.024  68.513  1.00168.78           C  
ATOM   4050  HA  PHE A 271      53.397  13.151  68.907  1.00168.78           H  
ATOM   4051  CB  PHE A 271      54.604  14.767  69.673  1.00168.78           C  
ATOM   4052  HB1 PHE A 271      55.315  15.491  69.274  1.00168.78           H  
ATOM   4053  HB2 PHE A 271      53.854  15.285  70.271  1.00168.78           H  
ATOM   4054  CG  PHE A 271      55.323  13.773  70.521  1.00168.78           C  
ATOM   4055  CD1 PHE A 271      56.445  13.128  70.061  1.00168.78           C  
ATOM   4056  HD1 PHE A 271      56.821  13.351  69.062  1.00168.78           H  
ATOM   4057  CD2 PHE A 271      54.853  13.459  71.773  1.00168.78           C  
ATOM   4058  HD2 PHE A 271      53.952  13.944  72.147  1.00168.78           H  
ATOM   4059  CE1 PHE A 271      57.102  12.205  70.840  1.00168.78           C  
ATOM   4060  HE1 PHE A 271      57.994  11.707  70.460  1.00168.78           H  
ATOM   4061  CE2 PHE A 271      55.506  12.540  72.559  1.00168.78           C  
ATOM   4062  HE2 PHE A 271      55.126  12.310  73.554  1.00168.78           H  
ATOM   4063  CZ  PHE A 271      56.635  11.910  72.097  1.00168.78           C  
ATOM   4064  HZ  PHE A 271      57.155  11.183  72.721  1.00168.78           H  
ATOM   4065  C   PHE A 271      52.914  14.967  67.922  1.00168.78           C  
ATOM   4066  O   PHE A 271      53.241  15.777  67.056  1.00168.78           O  
ATOM   4067  N   ALA A 272      51.651  14.885  68.401  1.00 57.82           N  
ATOM   4068  HN  ALA A 272      51.423  14.173  69.167  1.00 57.82           H  
ATOM   4069  CA  ALA A 272      50.613  15.738  67.898  1.00 57.82           C  
ATOM   4070  HA  ALA A 272      50.971  16.260  67.011  1.00 57.82           H  
ATOM   4071  CB  ALA A 272      49.314  14.986  67.559  1.00 57.82           C  
ATOM   4072  HB1 ALA A 272      48.572  15.691  67.184  1.00 57.82           H  
ATOM   4073  HB2 ALA A 272      48.931  14.499  68.456  1.00 57.82           H  
ATOM   4074  HB3 ALA A 272      49.517  14.234  66.796  1.00 57.82           H  
ATOM   4075  C   ALA A 272      50.284  16.735  68.963  1.00 57.82           C  
ATOM   4076  O   ALA A 272      49.941  16.386  70.091  1.00 57.82           O  
ATOM   4077  N   VAL A 273      50.348  18.024  68.598  1.00140.46           N  
ATOM   4078  HN  VAL A 273      50.548  18.266  67.575  1.00140.46           H  
ATOM   4079  CA  VAL A 273      50.156  19.085  69.540  1.00140.46           C  
ATOM   4080  HA  VAL A 273      49.605  18.710  70.403  1.00140.46           H  
ATOM   4081  CB  VAL A 273      51.504  19.592  69.985  1.00140.46           C  
ATOM   4082  HB  VAL A 273      52.024  18.769  70.475  1.00140.46           H  
ATOM   4083  CG1 VAL A 273      52.309  19.978  68.738  1.00140.46           C  
ATOM   4084 1HG1 VAL A 273      53.289  20.348  69.038  1.00140.46           H  
ATOM   4085 2HG1 VAL A 273      51.779  20.757  68.190  1.00140.46           H  
ATOM   4086 3HG1 VAL A 273      52.431  19.104  68.099  1.00140.46           H  
ATOM   4087  CG2 VAL A 273      51.356  20.722  71.002  1.00140.46           C  
ATOM   4088 1HG2 VAL A 273      52.343  21.069  71.306  1.00140.46           H  
ATOM   4089 2HG2 VAL A 273      50.815  20.357  71.875  1.00140.46           H  
ATOM   4090 3HG2 VAL A 273      50.804  21.547  70.551  1.00140.46           H  
ATOM   4091  C   VAL A 273      49.352  20.158  68.858  1.00140.46           C  
ATOM   4092  O   VAL A 273      49.034  20.051  67.675  1.00140.46           O  
ATOM   4093  N   GLY A 274      48.962  21.212  69.603  1.00 43.50           N  
ATOM   4094  HN  GLY A 274      49.284  21.287  70.621  1.00 43.50           H  
ATOM   4095  CA  GLY A 274      48.120  22.236  69.049  1.00 43.50           C  
ATOM   4096  HA1 GLY A 274      47.184  21.787  68.716  1.00 43.50           H  
ATOM   4097  HA2 GLY A 274      47.913  22.982  69.816  1.00 43.50           H  
ATOM   4098  C   GLY A 274      48.787  22.901  67.885  1.00 43.50           C  
ATOM   4099  O   GLY A 274      48.184  23.017  66.819  1.00 43.50           O  
ATOM   4100  N   GLN A 275      50.055  23.336  68.031  1.00169.34           N  
ATOM   4101  HN  GLN A 275      50.590  23.199  68.947  1.00169.34           H  
ATOM   4102  CA  GLN A 275      50.654  23.989  66.907  1.00169.34           C  
ATOM   4103  HA  GLN A 275      49.857  24.391  66.282  1.00169.34           H  
ATOM   4104  CB  GLN A 275      51.623  25.126  67.239  1.00169.34           C  
ATOM   4105  HB1 GLN A 275      51.104  25.882  67.828  1.00169.34           H  
ATOM   4106  HB2 GLN A 275      52.461  24.730  67.813  1.00169.34           H  
ATOM   4107  CG  GLN A 275      52.146  25.758  65.953  1.00169.34           C  
ATOM   4108  HG1 GLN A 275      52.856  25.082  65.476  1.00169.34           H  
ATOM   4109  HG2 GLN A 275      51.314  25.949  65.275  1.00169.34           H  
ATOM   4110  CD  GLN A 275      52.834  27.059  66.287  1.00169.34           C  
ATOM   4111  OE1 GLN A 275      53.724  27.491  65.559  1.00169.34           O  
ATOM   4112  NE2 GLN A 275      52.401  27.708  67.400  1.00169.34           N  
ATOM   4113 1HE2 GLN A 275      51.610  27.292  67.989  1.00169.34           H  
ATOM   4114 2HE2 GLN A 275      52.851  28.635  67.688  1.00169.34           H  
ATOM   4115  C   GLN A 275      51.386  22.954  66.122  1.00169.34           C  
ATOM   4116  O   GLN A 275      52.137  22.145  66.663  1.00169.34           O  
ATOM   4117  N   GLU A 276      51.184  22.987  64.794  1.00129.99           N  
ATOM   4118  HN  GLU A 276      50.605  23.788  64.385  1.00129.99           H  
ATOM   4119  CA  GLU A 276      51.709  21.998  63.900  1.00129.99           C  
ATOM   4120  HA  GLU A 276      51.358  21.016  64.217  1.00129.99           H  
ATOM   4121  CB  GLU A 276      51.301  22.220  62.437  1.00129.99           C  
ATOM   4122  HB1 GLU A 276      50.213  22.244  62.374  1.00129.99           H  
ATOM   4123  HB2 GLU A 276      51.706  23.174  62.099  1.00129.99           H  
ATOM   4124  CG  GLU A 276      51.823  21.111  61.526  1.00129.99           C  
ATOM   4125  HG1 GLU A 276      52.866  20.903  61.763  1.00129.99           H  
ATOM   4126  HG2 GLU A 276      51.230  20.208  61.672  1.00129.99           H  
ATOM   4127  CD  GLU A 276      51.709  21.570  60.079  1.00129.99           C  
ATOM   4128  OE1 GLU A 276      51.474  22.788  59.859  1.00129.99           O  
ATOM   4129  OE2 GLU A 276      51.862  20.707  59.174  1.00129.99           O1-
ATOM   4130  C   GLU A 276      53.211  22.001  63.908  1.00129.99           C  
ATOM   4131  O   GLU A 276      53.829  20.971  63.653  1.00129.99           O  
ATOM   4132  N   VAL A 277      53.827  23.180  64.104  1.00146.55           N  
ATOM   4133  HN  VAL A 277      53.217  24.030  64.326  1.00146.55           H  
ATOM   4134  CA  VAL A 277      55.255  23.377  64.035  1.00146.55           C  
ATOM   4135  HA  VAL A 277      55.611  22.787  63.190  1.00146.55           H  
ATOM   4136  CB  VAL A 277      55.652  24.796  63.766  1.00146.55           C  
ATOM   4137  HB  VAL A 277      54.921  25.237  63.088  1.00146.55           H  
ATOM   4138  CG1 VAL A 277      55.616  25.571  65.090  1.00146.55           C  
ATOM   4139 1HG1 VAL A 277      55.903  26.608  64.913  1.00146.55           H  
ATOM   4140 2HG1 VAL A 277      56.312  25.118  65.796  1.00146.55           H  
ATOM   4141 3HG1 VAL A 277      54.608  25.539  65.503  1.00146.55           H  
ATOM   4142  CG2 VAL A 277      57.024  24.797  63.071  1.00146.55           C  
ATOM   4143 1HG2 VAL A 277      57.328  25.824  62.868  1.00146.55           H  
ATOM   4144 2HG2 VAL A 277      56.957  24.246  62.133  1.00146.55           H  
ATOM   4145 3HG2 VAL A 277      57.761  24.322  63.719  1.00146.55           H  
ATOM   4146  C   VAL A 277      56.052  22.932  65.241  1.00146.55           C  
ATOM   4147  O   VAL A 277      57.267  22.779  65.137  1.00146.55           O  
ATOM   4148  N   PHE A 278      55.428  22.743  66.420  1.00167.45           N  
ATOM   4149  HN  PHE A 278      54.358  22.765  66.438  1.00167.45           H  
ATOM   4150  CA  PHE A 278      56.132  22.511  67.664  1.00167.45           C  
ATOM   4151  HA  PHE A 278      56.807  23.356  67.802  1.00167.45           H  
ATOM   4152  CB  PHE A 278      55.246  22.446  68.921  1.00167.45           C  
ATOM   4153  HB1 PHE A 278      54.407  21.771  68.748  1.00167.45           H  
ATOM   4154  HB2 PHE A 278      55.831  22.089  69.768  1.00167.45           H  
ATOM   4155  CG  PHE A 278      54.741  23.820  69.198  1.00167.45           C  
ATOM   4156  CD1 PHE A 278      55.593  24.898  69.144  1.00167.45           C  
ATOM   4157  HD1 PHE A 278      56.640  24.744  68.884  1.00167.45           H  
ATOM   4158  CD2 PHE A 278      53.436  24.026  69.579  1.00167.45           C  
ATOM   4159  HD2 PHE A 278      52.758  23.177  69.663  1.00167.45           H  
ATOM   4160  CE1 PHE A 278      55.139  26.167  69.414  1.00167.45           C  
ATOM   4161  HE1 PHE A 278      55.821  27.015  69.348  1.00167.45           H  
ATOM   4162  CE2 PHE A 278      52.978  25.293  69.855  1.00167.45           C  
ATOM   4163  HE2 PHE A 278      51.938  25.445  70.144  1.00167.45           H  
ATOM   4164  CZ  PHE A 278      53.828  26.367  69.767  1.00167.45           C  
ATOM   4165  HZ  PHE A 278      53.464  27.373  69.976  1.00167.45           H  
ATOM   4166  C   PHE A 278      56.987  21.273  67.670  1.00167.45           C  
ATOM   4167  O   PHE A 278      57.814  21.112  68.565  1.00167.45           O  
ATOM   4168  N   GLY A 279      56.737  20.310  66.773  1.00 64.28           N  
ATOM   4169  HN  GLY A 279      55.937  20.466  66.079  1.00 64.28           H  
ATOM   4170  CA  GLY A 279      57.479  19.076  66.684  1.00 64.28           C  
ATOM   4171  HA1 GLY A 279      57.459  18.584  67.657  1.00 64.28           H  
ATOM   4172  HA2 GLY A 279      57.004  18.434  65.942  1.00 64.28           H  
ATOM   4173  C   GLY A 279      58.912  19.298  66.284  1.00 64.28           C  
ATOM   4174  O   GLY A 279      59.755  18.421  66.459  1.00 64.28           O  
ATOM   4175  N   LEU A 280      59.192  20.428  65.619  1.00105.31           N  
ATOM   4176  HN  LEU A 280      58.397  21.130  65.478  1.00105.31           H  
ATOM   4177  CA  LEU A 280      60.480  20.764  65.083  1.00105.31           C  
ATOM   4178  HA  LEU A 280      60.819  19.925  64.475  1.00105.31           H  
ATOM   4179  CB  LEU A 280      60.421  22.005  64.184  1.00105.31           C  
ATOM   4180  HB1 LEU A 280      60.118  22.861  64.788  1.00105.31           H  
ATOM   4181  HB2 LEU A 280      61.413  22.185  63.770  1.00105.31           H  
ATOM   4182  CG  LEU A 280      59.422  21.840  63.023  1.00105.31           C  
ATOM   4183  HG  LEU A 280      58.425  21.898  63.460  1.00105.31           H  
ATOM   4184  CD1 LEU A 280      59.530  22.999  62.022  1.00105.31           C  
ATOM   4185 1HD1 LEU A 280      58.812  22.851  61.216  1.00105.31           H  
ATOM   4186 2HD1 LEU A 280      60.538  23.030  61.609  1.00105.31           H  
ATOM   4187 3HD1 LEU A 280      59.317  23.940  62.530  1.00105.31           H  
ATOM   4188  CD2 LEU A 280      59.536  20.453  62.370  1.00105.31           C  
ATOM   4189 1HD2 LEU A 280      58.816  20.374  61.556  1.00105.31           H  
ATOM   4190 2HD2 LEU A 280      59.329  19.683  63.113  1.00105.31           H  
ATOM   4191 3HD2 LEU A 280      60.544  20.317  61.978  1.00105.31           H  
ATOM   4192  C   LEU A 280      61.516  21.016  66.143  1.00105.31           C  
ATOM   4193  O   LEU A 280      62.701  20.867  65.866  1.00105.31           O  
ATOM   4194  N   VAL A 281      61.147  21.496  67.348  1.00 59.22           N  
ATOM   4195  HN  VAL A 281      60.117  21.687  67.569  1.00 59.22           H  
ATOM   4196  CA  VAL A 281      62.170  21.747  68.333  1.00 59.22           C  
ATOM   4197  HA  VAL A 281      63.109  21.306  67.999  1.00 59.22           H  
ATOM   4198  CB  VAL A 281      62.370  23.212  68.580  1.00 59.22           C  
ATOM   4199  HB  VAL A 281      61.427  23.635  68.926  1.00 59.22           H  
ATOM   4200  CG1 VAL A 281      63.423  23.404  69.682  1.00 59.22           C  
ATOM   4201 1HG1 VAL A 281      63.570  24.469  69.863  1.00 59.22           H  
ATOM   4202 2HG1 VAL A 281      64.365  22.956  69.367  1.00 59.22           H  
ATOM   4203 3HG1 VAL A 281      63.082  22.924  70.599  1.00 59.22           H  
ATOM   4204  CG2 VAL A 281      62.737  23.871  67.240  1.00 59.22           C  
ATOM   4205 1HG2 VAL A 281      62.889  24.940  67.390  1.00 59.22           H  
ATOM   4206 2HG2 VAL A 281      61.929  23.716  66.525  1.00 59.22           H  
ATOM   4207 3HG2 VAL A 281      63.654  23.425  66.854  1.00 59.22           H  
ATOM   4208  C   VAL A 281      61.760  21.118  69.637  1.00 59.22           C  
ATOM   4209  O   VAL A 281      60.645  21.322  70.116  1.00 59.22           O  
ATOM   4210  N   PRO A 282      62.664  20.373  70.232  1.00 75.91           N  
ATOM   4211  CD  PRO A 282      63.681  19.683  69.454  1.00 75.91           C  
ATOM   4212  HD1 PRO A 282      64.549  20.326  69.308  1.00 75.91           H  
ATOM   4213  HD2 PRO A 282      63.281  19.386  68.484  1.00 75.91           H  
ATOM   4214  CA  PRO A 282      62.389  19.696  71.475  1.00 75.91           C  
ATOM   4215  HA  PRO A 282      61.500  19.081  71.334  1.00 75.91           H  
ATOM   4216  CB  PRO A 282      63.577  18.763  71.706  1.00 75.91           C  
ATOM   4217  HB1 PRO A 282      64.357  19.261  72.281  1.00 75.91           H  
ATOM   4218  HB2 PRO A 282      63.265  17.856  72.225  1.00 75.91           H  
ATOM   4219  CG  PRO A 282      64.064  18.442  70.280  1.00 75.91           C  
ATOM   4220  HG1 PRO A 282      65.143  18.289  70.267  1.00 75.91           H  
ATOM   4221  HG2 PRO A 282      63.565  17.553  69.894  1.00 75.91           H  
ATOM   4222  C   PRO A 282      62.115  20.656  72.596  1.00 75.91           C  
ATOM   4223  O   PRO A 282      61.444  20.274  73.554  1.00 75.91           O  
ATOM   4224  N   GLY A 283      62.656  21.888  72.530  1.00 36.51           N  
ATOM   4225  HN  GLY A 283      63.288  22.141  71.705  1.00 36.51           H  
ATOM   4226  CA  GLY A 283      62.398  22.867  73.549  1.00 36.51           C  
ATOM   4227  HA1 GLY A 283      62.619  22.442  74.528  1.00 36.51           H  
ATOM   4228  HA2 GLY A 283      63.027  23.742  73.382  1.00 36.51           H  
ATOM   4229  C   GLY A 283      60.953  23.268  73.490  1.00 36.51           C  
ATOM   4230  O   GLY A 283      60.329  23.537  74.516  1.00 36.51           O  
ATOM   4231  N   LEU A 284      60.406  23.396  72.263  1.00111.95           N  
ATOM   4232  HN  LEU A 284      61.020  23.233  71.402  1.00111.95           H  
ATOM   4233  CA  LEU A 284      59.024  23.745  72.077  1.00111.95           C  
ATOM   4234  HA  LEU A 284      58.807  24.631  72.674  1.00111.95           H  
ATOM   4235  CB  LEU A 284      58.656  24.040  70.611  1.00111.95           C  
ATOM   4236  HB1 LEU A 284      59.100  23.268  69.983  1.00111.95           H  
ATOM   4237  HB2 LEU A 284      57.571  24.006  70.516  1.00111.95           H  
ATOM   4238  CG  LEU A 284      59.144  25.412  70.110  1.00111.95           C  
ATOM   4239  HG  LEU A 284      58.688  26.168  70.748  1.00111.95           H  
ATOM   4240  CD1 LEU A 284      60.664  25.553  70.257  1.00111.95           C  
ATOM   4241 1HD1 LEU A 284      60.975  26.533  69.894  1.00111.95           H  
ATOM   4242 2HD1 LEU A 284      61.159  24.776  69.675  1.00111.95           H  
ATOM   4243 3HD1 LEU A 284      60.939  25.451  71.307  1.00111.95           H  
ATOM   4244  CD2 LEU A 284      58.676  25.689  68.673  1.00111.95           C  
ATOM   4245 1HD2 LEU A 284      59.039  26.666  68.354  1.00111.95           H  
ATOM   4246 2HD2 LEU A 284      57.587  25.678  68.637  1.00111.95           H  
ATOM   4247 3HD2 LEU A 284      59.070  24.920  68.008  1.00111.95           H  
ATOM   4248  C   LEU A 284      58.153  22.623  72.556  1.00111.95           C  
ATOM   4249  O   LEU A 284      57.118  22.849  73.179  1.00111.95           O  
ATOM   4250  N   MET A 285      58.544  21.371  72.263  1.00196.30           N  
ATOM   4251  HN  MET A 285      59.449  21.216  71.714  1.00196.30           H  
ATOM   4252  CA  MET A 285      57.765  20.238  72.676  1.00196.30           C  
ATOM   4253  HA  MET A 285      56.729  20.462  72.419  1.00196.30           H  
ATOM   4254  CB  MET A 285      58.103  18.899  72.008  1.00196.30           C  
ATOM   4255  HB1 MET A 285      59.180  18.834  71.856  1.00196.30           H  
ATOM   4256  HB2 MET A 285      57.776  18.082  72.652  1.00196.30           H  
ATOM   4257  CG  MET A 285      57.396  18.794  70.661  1.00196.30           C  
ATOM   4258  HG1 MET A 285      56.428  19.287  70.751  1.00196.30           H  
ATOM   4259  HG2 MET A 285      58.003  19.316  69.922  1.00196.30           H  
ATOM   4260  SD  MET A 285      57.110  17.111  70.060  1.00196.30           S  
ATOM   4261  CE  MET A 285      55.940  17.660  68.786  1.00196.30           C  
ATOM   4262  HE1 MET A 285      55.578  16.797  68.228  1.00196.30           H  
ATOM   4263  HE2 MET A 285      56.440  18.349  68.105  1.00196.30           H  
ATOM   4264  HE3 MET A 285      55.098  18.165  69.259  1.00196.30           H  
ATOM   4265  C   MET A 285      57.812  20.077  74.159  1.00196.30           C  
ATOM   4266  O   MET A 285      56.931  19.452  74.747  1.00196.30           O  
ATOM   4267  N   MET A 286      58.888  20.558  74.799  1.00 63.82           N  
ATOM   4268  HN  MET A 286      59.673  21.028  74.244  1.00 63.82           H  
ATOM   4269  CA  MET A 286      58.991  20.445  76.224  1.00 63.82           C  
ATOM   4270  HA  MET A 286      58.947  19.395  76.515  1.00 63.82           H  
ATOM   4271  CB  MET A 286      60.303  21.071  76.727  1.00 63.82           C  
ATOM   4272  HB1 MET A 286      61.129  20.447  76.386  1.00 63.82           H  
ATOM   4273  HB2 MET A 286      60.393  22.065  76.290  1.00 63.82           H  
ATOM   4274  CG  MET A 286      60.407  21.208  78.244  1.00 63.82           C  
ATOM   4275  HG1 MET A 286      59.543  21.771  78.599  1.00 63.82           H  
ATOM   4276  HG2 MET A 286      60.396  20.210  78.681  1.00 63.82           H  
ATOM   4277  SD  MET A 286      61.914  22.060  78.798  1.00 63.82           S  
ATOM   4278  CE  MET A 286      61.205  22.592  80.380  1.00 63.82           C  
ATOM   4279  HE1 MET A 286      61.949  23.158  80.940  1.00 63.82           H  
ATOM   4280  HE2 MET A 286      60.905  21.717  80.957  1.00 63.82           H  
ATOM   4281  HE3 MET A 286      60.334  23.221  80.195  1.00 63.82           H  
ATOM   4282  C   MET A 286      57.856  21.198  76.862  1.00 63.82           C  
ATOM   4283  O   MET A 286      57.136  20.654  77.698  1.00 63.82           O  
ATOM   4284  N   TYR A 287      57.643  22.464  76.451  1.00 93.17           N  
ATOM   4285  HN  TYR A 287      58.273  22.880  75.693  1.00 93.17           H  
ATOM   4286  CA  TYR A 287      56.589  23.269  77.007  1.00 93.17           C  
ATOM   4287  HA  TYR A 287      56.679  23.237  78.093  1.00 93.17           H  
ATOM   4288  CB  TYR A 287      56.603  24.748  76.572  1.00 93.17           C  
ATOM   4289  HB1 TYR A 287      56.936  24.819  75.537  1.00 93.17           H  
ATOM   4290  HB2 TYR A 287      55.599  25.162  76.660  1.00 93.17           H  
ATOM   4291  CG  TYR A 287      57.537  25.516  77.449  1.00 93.17           C  
ATOM   4292  CD1 TYR A 287      57.122  25.892  78.708  1.00 93.17           C  
ATOM   4293  HD1 TYR A 287      56.124  25.615  79.046  1.00 93.17           H  
ATOM   4294  CE1 TYR A 287      57.942  26.610  79.546  1.00 93.17           C  
ATOM   4295  HE1 TYR A 287      57.595  26.896  80.539  1.00 93.17           H  
ATOM   4296  CD2 TYR A 287      58.798  25.880  77.035  1.00 93.17           C  
ATOM   4297  HD2 TYR A 287      59.144  25.598  76.041  1.00 93.17           H  
ATOM   4298  CE2 TYR A 287      59.625  26.599  77.870  1.00 93.17           C  
ATOM   4299  HE2 TYR A 287      60.623  26.880  77.533  1.00 93.17           H  
ATOM   4300  CZ  TYR A 287      59.200  26.965  79.126  1.00 93.17           C  
ATOM   4301  OH  TYR A 287      60.045  27.704  79.981  1.00 93.17           O  
ATOM   4302  HH  TYR A 287      59.589  28.619  80.219  1.00 93.17           H  
ATOM   4303  C   TYR A 287      55.261  22.697  76.639  1.00 93.17           C  
ATOM   4304  O   TYR A 287      54.328  22.724  77.440  1.00 93.17           O  
ATOM   4305  N   ALA A 288      55.139  22.167  75.411  1.00 37.14           N  
ATOM   4306  HN  ALA A 288      55.992  22.128  74.766  1.00 37.14           H  
ATOM   4307  CA  ALA A 288      53.882  21.652  74.951  1.00 37.14           C  
ATOM   4308  HA  ALA A 288      53.144  22.454  74.949  1.00 37.14           H  
ATOM   4309  CB  ALA A 288      53.977  21.047  73.539  1.00 37.14           C  
ATOM   4310  HB1 ALA A 288      52.999  20.671  73.238  1.00 37.14           H  
ATOM   4311  HB2 ALA A 288      54.695  20.227  73.542  1.00 37.14           H  
ATOM   4312  HB3 ALA A 288      54.304  21.813  72.836  1.00 37.14           H  
ATOM   4313  C   ALA A 288      53.426  20.562  75.877  1.00 37.14           C  
ATOM   4314  O   ALA A 288      52.246  20.489  76.218  1.00 37.14           O  
ATOM   4315  N   THR A 289      54.350  19.679  76.300  1.00 38.21           N  
ATOM   4316  HN  THR A 289      55.361  19.793  75.969  1.00 38.21           H  
ATOM   4317  CA  THR A 289      54.030  18.587  77.181  1.00 38.21           C  
ATOM   4318  HA  THR A 289      53.189  18.030  76.767  1.00 38.21           H  
ATOM   4319  CB  THR A 289      55.189  17.654  77.375  1.00 38.21           C  
ATOM   4320  HB  THR A 289      56.016  18.197  77.834  1.00 38.21           H  
ATOM   4321  OG1 THR A 289      55.608  17.132  76.122  1.00 38.21           O  
ATOM   4322  HG1 THR A 289      54.814  16.608  75.677  1.00 38.21           H  
ATOM   4323  CG2 THR A 289      54.754  16.509  78.306  1.00 38.21           C  
ATOM   4324 1HG2 THR A 289      55.589  15.824  78.455  1.00 38.21           H  
ATOM   4325 2HG2 THR A 289      53.919  15.972  77.856  1.00 38.21           H  
ATOM   4326 3HG2 THR A 289      54.446  16.919  79.268  1.00 38.21           H  
ATOM   4327  C   THR A 289      53.648  19.121  78.529  1.00 38.21           C  
ATOM   4328  O   THR A 289      52.715  18.628  79.160  1.00 38.21           O  
ATOM   4329  N   ILE A 290      54.368  20.150  79.013  1.00 47.48           N  
ATOM   4330  HN  ILE A 290      55.147  20.580  78.418  1.00 47.48           H  
ATOM   4331  CA  ILE A 290      54.098  20.674  80.321  1.00 47.48           C  
ATOM   4332  HA  ILE A 290      54.148  19.852  81.035  1.00 47.48           H  
ATOM   4333  CB  ILE A 290      55.076  21.733  80.753  1.00 47.48           C  
ATOM   4334  HB  ILE A 290      55.133  22.487  79.968  1.00 47.48           H  
ATOM   4335  CG2 ILE A 290      54.529  22.402  82.024  1.00 47.48           C  
ATOM   4336 1HG2 ILE A 290      55.223  23.174  82.356  1.00 47.48           H  
ATOM   4337 2HG2 ILE A 290      54.416  21.654  82.809  1.00 47.48           H  
ATOM   4338 3HG2 ILE A 290      53.560  22.853  81.810  1.00 47.48           H  
ATOM   4339  CG1 ILE A 290      56.478  21.119  80.936  1.00 47.48           C  
ATOM   4340 1HG1 ILE A 290      56.447  20.446  81.793  1.00 47.48           H  
ATOM   4341 2HG1 ILE A 290      56.723  20.553  80.037  1.00 47.48           H  
ATOM   4342  CD1 ILE A 290      57.586  22.147  81.173  1.00 47.48           C  
ATOM   4343 1HD1 ILE A 290      58.540  21.633  81.292  1.00 47.48           H  
ATOM   4344 2HD1 ILE A 290      57.366  22.717  82.076  1.00 47.48           H  
ATOM   4345 3HD1 ILE A 290      57.642  22.824  80.321  1.00 47.48           H  
ATOM   4346  C   ILE A 290      52.712  21.252  80.365  1.00 47.48           C  
ATOM   4347  O   ILE A 290      51.990  21.050  81.339  1.00 47.48           O  
ATOM   4348  N   TRP A 291      52.310  22.007  79.323  1.00 92.14           N  
ATOM   4349  HN  TRP A 291      52.983  22.160  78.506  1.00 92.14           H  
ATOM   4350  CA  TRP A 291      51.005  22.614  79.273  1.00 92.14           C  
ATOM   4351  HA  TRP A 291      50.840  23.106  80.232  1.00 92.14           H  
ATOM   4352  CB  TRP A 291      50.846  23.685  78.177  1.00 92.14           C  
ATOM   4353  HB1 TRP A 291      51.272  23.298  77.251  1.00 92.14           H  
ATOM   4354  HB2 TRP A 291      49.783  23.880  78.035  1.00 92.14           H  
ATOM   4355  CG  TRP A 291      51.532  24.990  78.512  1.00 92.14           C  
ATOM   4356  CD2 TRP A 291      50.994  25.960  79.427  1.00 92.14           C  
ATOM   4357  CE2 TRP A 291      51.909  27.010  79.502  1.00 92.14           C  
ATOM   4358  CE3 TRP A 291      49.834  25.973  80.148  1.00 92.14           C  
ATOM   4359  HE3 TRP A 291      49.121  25.151  80.088  1.00 92.14           H  
ATOM   4360  CD1 TRP A 291      52.727  25.487  78.082  1.00 92.14           C  
ATOM   4361  HD1 TRP A 291      53.393  24.991  77.376  1.00 92.14           H  
ATOM   4362  NE1 TRP A 291      52.968  26.707  78.670  1.00 92.14           N  
ATOM   4363  HE1 TRP A 291      53.831  27.318  78.509  1.00 92.14           H  
ATOM   4364  CZ2 TRP A 291      51.677  28.092  80.304  1.00 92.14           C  
ATOM   4365  HZ2 TRP A 291      52.391  28.914  80.367  1.00 92.14           H  
ATOM   4366  CZ3 TRP A 291      49.601  27.066  80.954  1.00 92.14           C  
ATOM   4367  HZ3 TRP A 291      48.685  27.111  81.542  1.00 92.14           H  
ATOM   4368  CH2 TRP A 291      50.506  28.104  81.030  1.00 92.14           C  
ATOM   4369  HH2 TRP A 291      50.290  28.953  81.679  1.00 92.14           H  
ATOM   4370  C   TRP A 291      49.921  21.591  79.105  1.00 92.14           C  
ATOM   4371  O   TRP A 291      48.804  21.793  79.579  1.00 92.14           O  
ATOM   4372  N   LEU A 292      50.193  20.499  78.365  1.00 95.01           N  
ATOM   4373  HN  LEU A 292      51.159  20.391  77.919  1.00 95.01           H  
ATOM   4374  CA  LEU A 292      49.203  19.477  78.167  1.00 95.01           C  
ATOM   4375  HA  LEU A 292      48.291  19.919  77.766  1.00 95.01           H  
ATOM   4376  CB  LEU A 292      49.712  18.371  77.216  1.00 95.01           C  
ATOM   4377  HB1 LEU A 292      50.111  18.860  76.328  1.00 95.01           H  
ATOM   4378  HB2 LEU A 292      50.513  17.840  77.730  1.00 95.01           H  
ATOM   4379  CG  LEU A 292      48.682  17.317  76.744  1.00 95.01           C  
ATOM   4380  HG  LEU A 292      47.932  17.845  76.155  1.00 95.01           H  
ATOM   4381  CD1 LEU A 292      49.354  16.300  75.809  1.00 95.01           C  
ATOM   4382 1HD1 LEU A 292      48.619  15.564  75.484  1.00 95.01           H  
ATOM   4383 2HD1 LEU A 292      50.162  15.796  76.340  1.00 95.01           H  
ATOM   4384 3HD1 LEU A 292      49.759  16.817  74.939  1.00 95.01           H  
ATOM   4385  CD2 LEU A 292      47.941  16.621  77.898  1.00 95.01           C  
ATOM   4386 1HD2 LEU A 292      47.236  15.896  77.493  1.00 95.01           H  
ATOM   4387 2HD2 LEU A 292      47.400  17.364  78.484  1.00 95.01           H  
ATOM   4388 3HD2 LEU A 292      48.661  16.109  78.536  1.00 95.01           H  
ATOM   4389  C   LEU A 292      48.926  18.869  79.508  1.00 95.01           C  
ATOM   4390  O   LEU A 292      47.773  18.688  79.900  1.00 95.01           O  
ATOM   4391  N   ARG A 293      49.995  18.579  80.271  1.00106.17           N  
ATOM   4392  HN  ARG A 293      50.974  18.828  79.919  1.00106.17           H  
ATOM   4393  CA  ARG A 293      49.846  17.943  81.547  1.00106.17           C  
ATOM   4394  HA  ARG A 293      49.277  17.025  81.401  1.00106.17           H  
ATOM   4395  CB  ARG A 293      51.183  17.572  82.210  1.00106.17           C  
ATOM   4396  HB1 ARG A 293      51.846  18.437  82.183  1.00106.17           H  
ATOM   4397  HB2 ARG A 293      51.000  17.286  83.246  1.00106.17           H  
ATOM   4398  CG  ARG A 293      51.852  16.405  81.480  1.00106.17           C  
ATOM   4399  HG1 ARG A 293      51.073  15.702  81.185  1.00106.17           H  
ATOM   4400  HG2 ARG A 293      52.341  16.801  80.590  1.00106.17           H  
ATOM   4401  CD  ARG A 293      52.897  15.639  82.291  1.00106.17           C  
ATOM   4402  HD1 ARG A 293      52.542  15.503  83.312  1.00106.17           H  
ATOM   4403  HD2 ARG A 293      53.075  14.665  81.835  1.00106.17           H  
ATOM   4404  NE  ARG A 293      54.159  16.427  82.300  1.00106.17           N1+
ATOM   4405  HE  ARG A 293      54.134  17.497  82.310  1.00106.17           H  
ATOM   4406  CZ  ARG A 293      55.349  15.760  82.295  1.00106.17           C  
ATOM   4407  NH1 ARG A 293      55.360  14.396  82.247  1.00106.17           N  
ATOM   4408 1HH1 ARG A 293      54.438  13.854  82.213  1.00106.17           H  
ATOM   4409 2HH1 ARG A 293      56.291  13.868  82.243  1.00106.17           H  
ATOM   4410  NH2 ARG A 293      56.526  16.449  82.329  1.00106.17           N  
ATOM   4411 1HH2 ARG A 293      56.519  17.519  82.360  1.00106.17           H  
ATOM   4412 2HH2 ARG A 293      57.456  15.920  82.325  1.00106.17           H  
ATOM   4413  C   ARG A 293      49.054  18.839  82.450  1.00106.17           C  
ATOM   4414  O   ARG A 293      48.260  18.361  83.259  1.00106.17           O  
ATOM   4415  N   GLU A 294      49.257  20.165  82.345  1.00120.62           N  
ATOM   4416  HN  GLU A 294      49.971  20.526  81.635  1.00120.62           H  
ATOM   4417  CA  GLU A 294      48.543  21.111  83.158  1.00120.62           C  
ATOM   4418  HA  GLU A 294      48.674  20.840  84.206  1.00120.62           H  
ATOM   4419  CB  GLU A 294      49.018  22.561  82.962  1.00120.62           C  
ATOM   4420  HB1 GLU A 294      49.988  22.676  83.445  1.00120.62           H  
ATOM   4421  HB2 GLU A 294      49.119  22.752  81.894  1.00120.62           H  
ATOM   4422  CG  GLU A 294      48.053  23.595  83.553  1.00120.62           C  
ATOM   4423  HG1 GLU A 294      48.408  24.599  83.321  1.00120.62           H  
ATOM   4424  HG2 GLU A 294      47.060  23.452  83.127  1.00120.62           H  
ATOM   4425  CD  GLU A 294      47.990  23.414  85.061  1.00120.62           C  
ATOM   4426  OE1 GLU A 294      48.848  22.672  85.608  1.00120.62           O  
ATOM   4427  OE2 GLU A 294      47.075  24.017  85.683  1.00120.62           O1-
ATOM   4428  C   GLU A 294      47.079  21.097  82.838  1.00120.62           C  
ATOM   4429  O   GLU A 294      46.240  21.175  83.734  1.00120.62           O  
ATOM   4430  N   HIS A 295      46.724  20.993  81.547  1.00 62.51           N  
ATOM   4431  HN  HIS A 295      47.475  20.871  80.794  1.00 62.51           H  
ATOM   4432  CA  HIS A 295      45.339  21.046  81.176  1.00 62.51           C  
ATOM   4433  HA  HIS A 295      44.921  22.017  81.441  1.00 62.51           H  
ATOM   4434  CB  HIS A 295      45.167  20.795  79.668  1.00 62.51           C  
ATOM   4435  HB1 HIS A 295      45.618  21.629  79.130  1.00 62.51           H  
ATOM   4436  HB2 HIS A 295      45.690  19.873  79.414  1.00 62.51           H  
ATOM   4437  CG  HIS A 295      43.744  20.665  79.221  1.00 62.51           C  
ATOM   4438  CD2 HIS A 295      42.988  19.545  79.061  1.00 62.51           C  
ATOM   4439  HD2 HIS A 295      43.332  18.530  79.261  1.00 62.51           H  
ATOM   4440  ND1 HIS A 295      42.935  21.719  78.864  1.00 62.51           N  
ATOM   4441  HD1 HIS A 295      43.198  22.756  78.868  1.00 62.51           H  
ATOM   4442  CE1 HIS A 295      41.739  21.188  78.506  1.00 62.51           C  
ATOM   4443  HE1 HIS A 295      40.888  21.781  78.170  1.00 62.51           H  
ATOM   4444  NE2 HIS A 295      41.722  19.872  78.610  1.00 62.51           N  
ATOM   4445  C   HIS A 295      44.601  19.959  81.896  1.00 62.51           C  
ATOM   4446  O   HIS A 295      43.608  20.217  82.573  1.00 62.51           O  
ATOM   4447  N   ASN A 296      45.093  18.713  81.796  1.00 50.22           N  
ATOM   4448  HN  ASN A 296      45.996  18.554  81.244  1.00 50.22           H  
ATOM   4449  CA  ASN A 296      44.443  17.589  82.408  1.00 50.22           C  
ATOM   4450  HA  ASN A 296      43.397  17.578  82.101  1.00 50.22           H  
ATOM   4451  CB  ASN A 296      45.085  16.243  82.030  1.00 50.22           C  
ATOM   4452  HB1 ASN A 296      46.154  16.270  82.243  1.00 50.22           H  
ATOM   4453  HB2 ASN A 296      44.620  15.438  82.600  1.00 50.22           H  
ATOM   4454  CG  ASN A 296      44.861  16.018  80.541  1.00 50.22           C  
ATOM   4455  OD1 ASN A 296      44.118  16.751  79.892  1.00 50.22           O  
ATOM   4456  ND2 ASN A 296      45.520  14.968  79.981  1.00 50.22           N  
ATOM   4457 1HD2 ASN A 296      46.155  14.352  80.583  1.00 50.22           H  
ATOM   4458 2HD2 ASN A 296      45.404  14.758  78.938  1.00 50.22           H  
ATOM   4459  C   ASN A 296      44.508  17.719  83.900  1.00 50.22           C  
ATOM   4460  O   ASN A 296      43.590  17.297  84.601  1.00 50.22           O  
ATOM   4461  N   ARG A 297      45.603  18.291  84.438  1.00131.50           N  
ATOM   4462  HN  ARG A 297      46.377  18.670  83.803  1.00131.50           H  
ATOM   4463  CA  ARG A 297      45.729  18.391  85.865  1.00131.50           C  
ATOM   4464  HA  ARG A 297      45.690  17.392  86.300  1.00131.50           H  
ATOM   4465  CB  ARG A 297      47.028  19.087  86.309  1.00131.50           C  
ATOM   4466  HB1 ARG A 297      47.875  18.513  85.935  1.00131.50           H  
ATOM   4467  HB2 ARG A 297      47.050  20.089  85.880  1.00131.50           H  
ATOM   4468  CG  ARG A 297      47.152  19.205  87.831  1.00131.50           C  
ATOM   4469  HG1 ARG A 297      46.343  19.842  88.189  1.00131.50           H  
ATOM   4470  HG2 ARG A 297      47.046  18.208  88.258  1.00131.50           H  
ATOM   4471  CD  ARG A 297      48.477  19.796  88.321  1.00131.50           C  
ATOM   4472  HD1 ARG A 297      48.494  19.804  89.411  1.00131.50           H  
ATOM   4473  HD2 ARG A 297      49.307  19.195  87.948  1.00131.50           H  
ATOM   4474  NE  ARG A 297      48.596  21.190  87.807  1.00131.50           N1+
ATOM   4475  HE  ARG A 297      49.177  21.384  86.929  1.00131.50           H  
ATOM   4476  CZ  ARG A 297      47.971  22.222  88.446  1.00131.50           C  
ATOM   4477  NH1 ARG A 297      47.121  21.973  89.482  1.00131.50           N  
ATOM   4478 1HH1 ARG A 297      46.942  20.966  89.797  1.00131.50           H  
ATOM   4479 2HH1 ARG A 297      46.633  22.784  89.980  1.00131.50           H  
ATOM   4480  NH2 ARG A 297      48.187  23.510  88.049  1.00131.50           N  
ATOM   4481 1HH2 ARG A 297      48.849  23.715  87.233  1.00131.50           H  
ATOM   4482 2HH2 ARG A 297      47.695  24.315  88.553  1.00131.50           H  
ATOM   4483  C   ARG A 297      44.588  19.202  86.389  1.00131.50           C  
ATOM   4484  O   ARG A 297      43.936  18.825  87.361  1.00131.50           O  
ATOM   4485  N   VAL A 298      44.309  20.339  85.731  1.00114.78           N  
ATOM   4486  HN  VAL A 298      44.893  20.598  84.873  1.00114.78           H  
ATOM   4487  CA  VAL A 298      43.254  21.215  86.143  1.00114.78           C  
ATOM   4488  HA  VAL A 298      43.375  21.437  87.203  1.00114.78           H  
ATOM   4489  CB  VAL A 298      43.237  22.511  85.374  1.00114.78           C  
ATOM   4490  HB  VAL A 298      44.272  22.793  85.180  1.00114.78           H  
ATOM   4491  CG1 VAL A 298      42.551  22.300  84.018  1.00114.78           C  
ATOM   4492 1HG1 VAL A 298      42.541  23.239  83.465  1.00114.78           H  
ATOM   4493 2HG1 VAL A 298      41.527  21.962  84.177  1.00114.78           H  
ATOM   4494 3HG1 VAL A 298      43.097  21.549  83.447  1.00114.78           H  
ATOM   4495  CG2 VAL A 298      42.615  23.603  86.253  1.00114.78           C  
ATOM   4496 1HG2 VAL A 298      42.598  24.545  85.705  1.00114.78           H  
ATOM   4497 2HG2 VAL A 298      43.208  23.721  87.160  1.00114.78           H  
ATOM   4498 3HG2 VAL A 298      41.597  23.320  86.519  1.00114.78           H  
ATOM   4499  C   VAL A 298      41.951  20.499  85.944  1.00114.78           C  
ATOM   4500  O   VAL A 298      40.988  20.717  86.674  1.00114.78           O  
ATOM   4501  N   CYS A 299      41.879  19.616  84.934  1.00 40.73           N  
ATOM   4502  HN  CYS A 299      42.743  19.430  84.330  1.00 40.73           H  
ATOM   4503  CA  CYS A 299      40.654  18.920  84.657  1.00 40.73           C  
ATOM   4504  HA  CYS A 299      39.864  19.649  84.475  1.00 40.73           H  
ATOM   4505  CB  CYS A 299      40.757  17.978  83.443  1.00 40.73           C  
ATOM   4506  HB1 CYS A 299      41.613  17.318  83.583  1.00 40.73           H  
ATOM   4507  HB2 CYS A 299      39.846  17.383  83.383  1.00 40.73           H  
ATOM   4508  SG  CYS A 299      40.967  18.885  81.882  1.00 40.73           S  
ATOM   4509  HG  CYS A 299      39.917  19.695  81.690  1.00 40.73           H  
ATOM   4510  C   CYS A 299      40.287  18.091  85.845  1.00 40.73           C  
ATOM   4511  O   CYS A 299      39.110  17.963  86.176  1.00 40.73           O  
ATOM   4512  N   ASP A 300      41.287  17.475  86.501  1.00 33.97           N  
ATOM   4513  HN  ASP A 300      42.296  17.591  86.164  1.00 33.97           H  
ATOM   4514  CA  ASP A 300      41.009  16.664  87.649  1.00 33.97           C  
ATOM   4515  HA  ASP A 300      40.230  15.947  87.390  1.00 33.97           H  
ATOM   4516  CB  ASP A 300      42.246  15.893  88.140  1.00 33.97           C  
ATOM   4517  HB1 ASP A 300      43.091  16.573  88.243  1.00 33.97           H  
ATOM   4518  HB2 ASP A 300      42.035  15.427  89.102  1.00 33.97           H  
ATOM   4519  CG  ASP A 300      42.564  14.821  87.101  1.00 33.97           C  
ATOM   4520  OD1 ASP A 300      41.709  14.588  86.205  1.00 33.97           O  
ATOM   4521  OD2 ASP A 300      43.666  14.217  87.193  1.00 33.97           O1-
ATOM   4522  C   ASP A 300      40.509  17.538  88.758  1.00 33.97           C  
ATOM   4523  O   ASP A 300      39.568  17.173  89.461  1.00 33.97           O  
ATOM   4524  N   VAL A 301      41.112  18.730  88.944  1.00100.65           N  
ATOM   4525  HN  VAL A 301      41.900  19.054  88.296  1.00100.65           H  
ATOM   4526  CA  VAL A 301      40.669  19.552  90.034  1.00100.65           C  
ATOM   4527  HA  VAL A 301      40.699  18.951  90.943  1.00100.65           H  
ATOM   4528  CB  VAL A 301      41.483  20.799  90.273  1.00100.65           C  
ATOM   4529  HB  VAL A 301      41.130  21.244  91.203  1.00100.65           H  
ATOM   4530  CG1 VAL A 301      42.948  20.388  90.490  1.00100.65           C  
ATOM   4531 1HG1 VAL A 301      43.553  21.277  90.665  1.00100.65           H  
ATOM   4532 2HG1 VAL A 301      43.315  19.868  89.605  1.00100.65           H  
ATOM   4533 3HG1 VAL A 301      43.016  19.727  91.354  1.00100.65           H  
ATOM   4534  CG2 VAL A 301      41.244  21.824  89.156  1.00100.65           C  
ATOM   4535 1HG2 VAL A 301      41.840  22.716  89.347  1.00100.65           H  
ATOM   4536 2HG2 VAL A 301      40.188  22.093  89.128  1.00100.65           H  
ATOM   4537 3HG2 VAL A 301      41.534  21.392  88.198  1.00100.65           H  
ATOM   4538  C   VAL A 301      39.245  19.954  89.791  1.00100.65           C  
ATOM   4539  O   VAL A 301      38.435  19.959  90.715  1.00100.65           O  
ATOM   4540  N   LEU A 302      38.894  20.297  88.535  1.00112.57           N  
ATOM   4541  HN  LEU A 302      39.622  20.257  87.752  1.00112.57           H  
ATOM   4542  CA  LEU A 302      37.549  20.716  88.236  1.00112.57           C  
ATOM   4543  HA  LEU A 302      37.300  21.551  88.891  1.00112.57           H  
ATOM   4544  CB  LEU A 302      37.331  21.170  86.777  1.00112.57           C  
ATOM   4545  HB1 LEU A 302      37.890  20.492  86.131  1.00112.57           H  
ATOM   4546  HB2 LEU A 302      36.266  21.086  86.559  1.00112.57           H  
ATOM   4547  CG  LEU A 302      37.768  22.611  86.437  1.00112.57           C  
ATOM   4548  HG  LEU A 302      37.279  23.268  87.156  1.00112.57           H  
ATOM   4549  CD1 LEU A 302      39.273  22.844  86.575  1.00112.57           C  
ATOM   4550 1HD1 LEU A 302      39.506  23.878  86.320  1.00112.57           H  
ATOM   4551 2HD1 LEU A 302      39.808  22.175  85.901  1.00112.57           H  
ATOM   4552 3HD1 LEU A 302      39.579  22.646  87.602  1.00112.57           H  
ATOM   4553  CD2 LEU A 302      37.253  23.008  85.049  1.00112.57           C  
ATOM   4554 1HD2 LEU A 302      37.568  24.026  84.822  1.00112.57           H  
ATOM   4555 2HD2 LEU A 302      36.164  22.954  85.036  1.00112.57           H  
ATOM   4556 3HD2 LEU A 302      37.660  22.327  84.301  1.00112.57           H  
ATOM   4557  C   LEU A 302      36.562  19.616  88.487  1.00112.57           C  
ATOM   4558  O   LEU A 302      35.496  19.860  89.050  1.00112.57           O  
ATOM   4559  N   LYS A 303      36.873  18.372  88.077  1.00 76.79           N  
ATOM   4560  HN  LYS A 303      37.820  18.172  87.621  1.00 76.79           H  
ATOM   4561  CA  LYS A 303      35.917  17.317  88.260  1.00 76.79           C  
ATOM   4562  HA  LYS A 303      34.973  17.635  87.819  1.00 76.79           H  
ATOM   4563  CB  LYS A 303      36.308  15.968  87.631  1.00 76.79           C  
ATOM   4564  HB1 LYS A 303      36.427  16.098  86.555  1.00 76.79           H  
ATOM   4565  HB2 LYS A 303      37.251  15.634  88.063  1.00 76.79           H  
ATOM   4566  CG  LYS A 303      35.234  14.906  87.891  1.00 76.79           C  
ATOM   4567  HG1 LYS A 303      35.359  14.548  88.913  1.00 76.79           H  
ATOM   4568  HG2 LYS A 303      34.260  15.384  87.789  1.00 76.79           H  
ATOM   4569  CD  LYS A 303      35.259  13.691  86.962  1.00 76.79           C  
ATOM   4570  HD1 LYS A 303      36.224  13.658  86.457  1.00 76.79           H  
ATOM   4571  HD2 LYS A 303      35.131  12.790  87.562  1.00 76.79           H  
ATOM   4572  CE  LYS A 303      34.154  13.735  85.904  1.00 76.79           C  
ATOM   4573  HE1 LYS A 303      33.244  14.134  86.352  1.00 76.79           H  
ATOM   4574  HE2 LYS A 303      34.468  14.379  85.083  1.00 76.79           H  
ATOM   4575  NZ  LYS A 303      33.886  12.376  85.383  1.00 76.79           N1+
ATOM   4576  HZ1 LYS A 303      33.112  12.422  84.645  1.00 76.79           H  
ATOM   4577  HZ2 LYS A 303      33.575  11.741  86.186  1.00 76.79           H  
ATOM   4578  HZ3 LYS A 303      34.777  11.981  84.941  1.00 76.79           H  
ATOM   4579  C   LYS A 303      35.696  17.095  89.718  1.00 76.79           C  
ATOM   4580  O   LYS A 303      34.592  16.756  90.139  1.00 76.79           O  
ATOM   4581  N   GLN A 304      36.745  17.275  90.537  1.00 77.90           N  
ATOM   4582  HN  GLN A 304      37.687  17.604  90.150  1.00 77.90           H  
ATOM   4583  CA  GLN A 304      36.583  17.020  91.935  1.00 77.90           C  
ATOM   4584  HA  GLN A 304      36.250  15.992  92.075  1.00 77.90           H  
ATOM   4585  CB  GLN A 304      37.884  17.243  92.728  1.00 77.90           C  
ATOM   4586  HB1 GLN A 304      38.679  16.671  92.249  1.00 77.90           H  
ATOM   4587  HB2 GLN A 304      38.128  18.305  92.693  1.00 77.90           H  
ATOM   4588  CG  GLN A 304      37.805  16.817  94.197  1.00 77.90           C  
ATOM   4589  HG1 GLN A 304      37.259  15.877  94.276  1.00 77.90           H  
ATOM   4590  HG2 GLN A 304      38.812  16.687  94.594  1.00 77.90           H  
ATOM   4591  CD  GLN A 304      37.080  17.896  94.989  1.00 77.90           C  
ATOM   4592  OE1 GLN A 304      35.945  17.711  95.427  1.00 77.90           O  
ATOM   4593  NE2 GLN A 304      37.757  19.059  95.183  1.00 77.90           N  
ATOM   4594 1HE2 GLN A 304      38.744  19.176  94.787  1.00 77.90           H  
ATOM   4595 2HE2 GLN A 304      37.303  19.857  95.732  1.00 77.90           H  
ATOM   4596  C   GLN A 304      35.541  17.952  92.470  1.00 77.90           C  
ATOM   4597  O   GLN A 304      34.671  17.542  93.235  1.00 77.90           O  
ATOM   4598  N   GLU A 305      35.612  19.238  92.083  1.00 90.50           N  
ATOM   4599  HN  GLU A 305      36.391  19.529  91.410  1.00 90.50           H  
ATOM   4600  CA  GLU A 305      34.685  20.236  92.536  1.00 90.50           C  
ATOM   4601  HA  GLU A 305      34.590  20.161  93.619  1.00 90.50           H  
ATOM   4602  CB  GLU A 305      35.140  21.659  92.177  1.00 90.50           C  
ATOM   4603  HB1 GLU A 305      35.316  21.707  91.102  1.00 90.50           H  
ATOM   4604  HB2 GLU A 305      34.347  22.356  92.447  1.00 90.50           H  
ATOM   4605  CG  GLU A 305      36.421  22.076  92.899  1.00 90.50           C  
ATOM   4606  HG1 GLU A 305      37.193  21.320  92.754  1.00 90.50           H  
ATOM   4607  HG2 GLU A 305      36.771  23.033  92.512  1.00 90.50           H  
ATOM   4608  CD  GLU A 305      36.092  22.204  94.378  1.00 90.50           C  
ATOM   4609  OE1 GLU A 305      35.143  22.964  94.708  1.00 90.50           O  
ATOM   4610  OE2 GLU A 305      36.781  21.538  95.197  1.00 90.50           O1-
ATOM   4611  C   GLU A 305      33.335  20.036  91.919  1.00 90.50           C  
ATOM   4612  O   GLU A 305      32.316  20.222  92.584  1.00 90.50           O  
ATOM   4613  N   HIS A 306      33.282  19.673  90.619  1.00 90.91           N  
ATOM   4614  HN  HIS A 306      34.179  19.466  90.073  1.00 90.91           H  
ATOM   4615  CA  HIS A 306      31.999  19.571  89.985  1.00 90.91           C  
ATOM   4616  HA  HIS A 306      31.223  19.730  90.734  1.00 90.91           H  
ATOM   4617  CB  HIS A 306      31.820  20.604  88.858  1.00 90.91           C  
ATOM   4618  HB1 HIS A 306      32.591  20.433  88.106  1.00 90.91           H  
ATOM   4619  HB2 HIS A 306      30.837  20.461  88.410  1.00 90.91           H  
ATOM   4620  CG  HIS A 306      31.925  22.026  89.334  1.00 90.91           C  
ATOM   4621  CD2 HIS A 306      32.893  22.962  89.126  1.00 90.91           C  
ATOM   4622  HD2 HIS A 306      33.806  22.793  88.555  1.00 90.91           H  
ATOM   4623  ND1 HIS A 306      30.965  22.649  90.097  1.00 90.91           N  
ATOM   4624  HD1 HIS A 306      30.055  22.214  90.454  1.00 90.91           H  
ATOM   4625  CE1 HIS A 306      31.390  23.920  90.311  1.00 90.91           C  
ATOM   4626  HE1 HIS A 306      30.833  24.659  90.888  1.00 90.91           H  
ATOM   4627  NE2 HIS A 306      32.556  24.158  89.740  1.00 90.91           N  
ATOM   4628  C   HIS A 306      31.816  18.210  89.382  1.00 90.91           C  
ATOM   4629  O   HIS A 306      32.040  18.012  88.190  1.00 90.91           O  
ATOM   4630  N   PRO A 307      31.368  17.270  90.163  1.00 77.64           N  
ATOM   4631  CD  PRO A 307      31.446  17.347  91.610  1.00 77.64           C  
ATOM   4632  HD1 PRO A 307      30.972  18.257  91.977  1.00 77.64           H  
ATOM   4633  HD2 PRO A 307      32.482  17.316  91.946  1.00 77.64           H  
ATOM   4634  CA  PRO A 307      31.130  15.932  89.692  1.00 77.64           C  
ATOM   4635  HA  PRO A 307      32.025  15.576  89.182  1.00 77.64           H  
ATOM   4636  CB  PRO A 307      30.907  15.082  90.946  1.00 77.64           C  
ATOM   4637  HB1 PRO A 307      30.033  14.442  90.825  1.00 77.64           H  
ATOM   4638  HB2 PRO A 307      31.783  14.467  91.153  1.00 77.64           H  
ATOM   4639  CG  PRO A 307      30.680  16.102  92.080  1.00 77.64           C  
ATOM   4640  HG1 PRO A 307      29.619  16.321  92.199  1.00 77.64           H  
ATOM   4641  HG2 PRO A 307      31.083  15.731  93.022  1.00 77.64           H  
ATOM   4642  C   PRO A 307      29.990  15.926  88.724  1.00 77.64           C  
ATOM   4643  O   PRO A 307      29.840  14.963  87.974  1.00 77.64           O  
ATOM   4644  N   GLU A 308      29.162  16.983  88.762  1.00150.02           N  
ATOM   4645  HN  GLU A 308      29.396  17.769  89.449  1.00150.02           H  
ATOM   4646  CA  GLU A 308      27.989  17.139  87.952  1.00150.02           C  
ATOM   4647  HA  GLU A 308      27.374  16.240  88.002  1.00150.02           H  
ATOM   4648  CB  GLU A 308      27.161  18.368  88.328  1.00150.02           C  
ATOM   4649  HB1 GLU A 308      27.632  19.248  87.891  1.00150.02           H  
ATOM   4650  HB2 GLU A 308      26.159  18.249  87.915  1.00150.02           H  
ATOM   4651  CG  GLU A 308      27.041  18.581  89.825  1.00150.02           C  
ATOM   4652  HG1 GLU A 308      26.057  18.977  90.075  1.00150.02           H  
ATOM   4653  HG2 GLU A 308      27.203  17.643  90.357  1.00150.02           H  
ATOM   4654  CD  GLU A 308      28.126  19.589  90.182  1.00150.02           C  
ATOM   4655  OE1 GLU A 308      28.117  20.685  89.561  1.00150.02           O  
ATOM   4656  OE2 GLU A 308      28.977  19.287  91.060  1.00150.02           O1-
ATOM   4657  C   GLU A 308      28.372  17.424  86.537  1.00150.02           C  
ATOM   4658  O   GLU A 308      27.592  17.153  85.628  1.00150.02           O  
ATOM   4659  N   TRP A 309      29.550  18.053  86.335  1.00 97.70           N  
ATOM   4660  HN  TRP A 309      30.207  18.186  87.169  1.00 97.70           H  
ATOM   4661  CA  TRP A 309      29.961  18.552  85.050  1.00 97.70           C  
ATOM   4662  HA  TRP A 309      29.108  19.085  84.631  1.00 97.70           H  
ATOM   4663  CB  TRP A 309      31.123  19.559  85.123  1.00 97.70           C  
ATOM   4664  HB1 TRP A 309      31.902  19.143  85.762  1.00 97.70           H  
ATOM   4665  HB2 TRP A 309      31.517  19.707  84.118  1.00 97.70           H  
ATOM   4666  CG  TRP A 309      30.710  20.902  85.680  1.00 97.70           C  
ATOM   4667  CD2 TRP A 309      31.591  22.026  85.838  1.00 97.70           C  
ATOM   4668  CE2 TRP A 309      30.830  23.075  86.355  1.00 97.70           C  
ATOM   4669  CE3 TRP A 309      32.923  22.173  85.572  1.00 97.70           C  
ATOM   4670  HE3 TRP A 309      33.515  21.352  85.168  1.00 97.70           H  
ATOM   4671  CD1 TRP A 309      29.480  21.312  86.104  1.00 97.70           C  
ATOM   4672  HD1 TRP A 309      28.584  20.691  86.117  1.00 97.70           H  
ATOM   4673  NE1 TRP A 309      29.537  22.623  86.513  1.00 97.70           N  
ATOM   4674  HE1 TRP A 309      28.716  23.196  86.890  1.00 97.70           H  
ATOM   4675  CZ2 TRP A 309      31.393  24.292  86.614  1.00 97.70           C  
ATOM   4676  HZ2 TRP A 309      30.802  25.115  87.017  1.00 97.70           H  
ATOM   4677  CZ3 TRP A 309      33.487  23.402  85.836  1.00 97.70           C  
ATOM   4678  HZ3 TRP A 309      34.548  23.557  85.638  1.00 97.70           H  
ATOM   4679  CH2 TRP A 309      32.736  24.440  86.346  1.00 97.70           C  
ATOM   4680  HH2 TRP A 309      33.216  25.399  86.541  1.00 97.70           H  
ATOM   4681  C   TRP A 309      30.325  17.481  84.070  1.00 97.70           C  
ATOM   4682  O   TRP A 309      30.856  16.425  84.411  1.00 97.70           O  
ATOM   4683  N   GLY A 310      30.018  17.766  82.786  1.00 23.00           N  
ATOM   4684  HN  GLY A 310      29.556  18.706  82.568  1.00 23.00           H  
ATOM   4685  CA  GLY A 310      30.283  16.866  81.703  1.00 23.00           C  
ATOM   4686  HA1 GLY A 310      30.253  15.839  82.068  1.00 23.00           H  
ATOM   4687  HA2 GLY A 310      29.529  16.999  80.927  1.00 23.00           H  
ATOM   4688  C   GLY A 310      31.639  17.156  81.138  1.00 23.00           C  
ATOM   4689  O   GLY A 310      32.366  18.027  81.613  1.00 23.00           O  
ATOM   4690  N   ASP A 311      31.995  16.413  80.074  1.00 67.92           N  
ATOM   4691  HN  ASP A 311      31.286  15.709  79.691  1.00 67.92           H  
ATOM   4692  CA  ASP A 311      33.269  16.511  79.424  1.00 67.92           C  
ATOM   4693  HA  ASP A 311      34.052  16.345  80.164  1.00 67.92           H  
ATOM   4694  CB  ASP A 311      33.420  15.468  78.303  1.00 67.92           C  
ATOM   4695  HB1 ASP A 311      33.477  14.469  78.736  1.00 67.92           H  
ATOM   4696  HB2 ASP A 311      32.564  15.525  77.631  1.00 67.92           H  
ATOM   4697  CG  ASP A 311      34.696  15.765  77.532  1.00 67.92           C  
ATOM   4698  OD1 ASP A 311      34.615  16.532  76.536  1.00 67.92           O  
ATOM   4699  OD2 ASP A 311      35.764  15.219  77.912  1.00 67.92           O1-
ATOM   4700  C   ASP A 311      33.469  17.862  78.806  1.00 67.92           C  
ATOM   4701  O   ASP A 311      34.530  18.464  78.963  1.00 67.92           O  
ATOM   4702  N   GLU A 312      32.454  18.382  78.093  1.00127.60           N  
ATOM   4703  HN  GLU A 312      31.520  17.862  78.049  1.00127.60           H  
ATOM   4704  CA  GLU A 312      32.606  19.626  77.390  1.00127.60           C  
ATOM   4705  HA  GLU A 312      33.467  19.548  76.727  1.00127.60           H  
ATOM   4706  CB  GLU A 312      31.369  19.982  76.549  1.00127.60           C  
ATOM   4707  HB1 GLU A 312      31.246  19.221  75.778  1.00127.60           H  
ATOM   4708  HB2 GLU A 312      30.497  19.983  77.202  1.00127.60           H  
ATOM   4709  CG  GLU A 312      31.465  21.348  75.869  1.00127.60           C  
ATOM   4710  HG1 GLU A 312      30.486  21.631  75.481  1.00127.60           H  
ATOM   4711  HG2 GLU A 312      31.799  22.092  76.592  1.00127.60           H  
ATOM   4712  CD  GLU A 312      32.461  21.270  74.725  1.00127.60           C  
ATOM   4713  OE1 GLU A 312      32.949  20.148  74.426  1.00127.60           O  
ATOM   4714  OE2 GLU A 312      32.745  22.344  74.132  1.00127.60           O1-
ATOM   4715  C   GLU A 312      32.837  20.758  78.343  1.00127.60           C  
ATOM   4716  O   GLU A 312      33.711  21.595  78.119  1.00127.60           O  
ATOM   4717  N   GLN A 313      32.059  20.812  79.437  1.00104.16           N  
ATOM   4718  HN  GLN A 313      31.341  20.036  79.604  1.00104.16           H  
ATOM   4719  CA  GLN A 313      32.165  21.883  80.389  1.00104.16           C  
ATOM   4720  HA  GLN A 313      32.034  22.837  79.879  1.00104.16           H  
ATOM   4721  CB  GLN A 313      31.132  21.761  81.521  1.00104.16           C  
ATOM   4722  HB1 GLN A 313      30.144  21.963  81.108  1.00104.16           H  
ATOM   4723  HB2 GLN A 313      31.163  20.742  81.907  1.00104.16           H  
ATOM   4724  CG  GLN A 313      31.376  22.726  82.685  1.00104.16           C  
ATOM   4725  HG1 GLN A 313      31.252  22.191  83.626  1.00104.16           H  
ATOM   4726  HG2 GLN A 313      32.391  23.117  82.619  1.00104.16           H  
ATOM   4727  CD  GLN A 313      30.392  23.881  82.635  1.00104.16           C  
ATOM   4728  OE1 GLN A 313      29.268  23.742  82.159  1.00104.16           O  
ATOM   4729  NE2 GLN A 313      30.820  25.056  83.169  1.00104.16           N  
ATOM   4730 1HE2 GLN A 313      31.801  25.126  83.592  1.00104.16           H  
ATOM   4731 2HE2 GLN A 313      30.176  25.911  83.167  1.00104.16           H  
ATOM   4732  C   GLN A 313      33.509  21.853  81.054  1.00104.16           C  
ATOM   4733  O   GLN A 313      34.091  22.902  81.322  1.00104.16           O  
ATOM   4734  N   LEU A 314      34.022  20.651  81.382  1.00 52.68           N  
ATOM   4735  HN  LEU A 314      33.489  19.757  81.132  1.00 52.68           H  
ATOM   4736  CA  LEU A 314      35.286  20.567  82.068  1.00 52.68           C  
ATOM   4737  HA  LEU A 314      35.244  21.180  82.968  1.00 52.68           H  
ATOM   4738  CB  LEU A 314      35.660  19.126  82.459  1.00 52.68           C  
ATOM   4739  HB1 LEU A 314      35.554  18.494  81.577  1.00 52.68           H  
ATOM   4740  HB2 LEU A 314      36.699  19.120  82.788  1.00 52.68           H  
ATOM   4741  CG  LEU A 314      34.794  18.532  83.585  1.00 52.68           C  
ATOM   4742  HG  LEU A 314      33.767  18.490  83.221  1.00 52.68           H  
ATOM   4743  CD1 LEU A 314      35.226  17.095  83.919  1.00 52.68           C  
ATOM   4744 1HD1 LEU A 314      34.597  16.702  84.717  1.00 52.68           H  
ATOM   4745 2HD1 LEU A 314      36.267  17.094  84.244  1.00 52.68           H  
ATOM   4746 3HD1 LEU A 314      35.122  16.469  83.033  1.00 52.68           H  
ATOM   4747  CD2 LEU A 314      34.808  19.439  84.826  1.00 52.68           C  
ATOM   4748 1HD2 LEU A 314      34.189  18.997  85.607  1.00 52.68           H  
ATOM   4749 2HD2 LEU A 314      34.415  20.421  84.563  1.00 52.68           H  
ATOM   4750 3HD2 LEU A 314      35.830  19.543  85.189  1.00 52.68           H  
ATOM   4751  C   LEU A 314      36.382  21.073  81.182  1.00 52.68           C  
ATOM   4752  O   LEU A 314      37.215  21.877  81.600  1.00 52.68           O  
ATOM   4753  N   PHE A 315      36.384  20.624  79.914  1.00 71.12           N  
ATOM   4754  HN  PHE A 315      35.590  19.980  79.597  1.00 71.12           H  
ATOM   4755  CA  PHE A 315      37.405  20.971  78.968  1.00 71.12           C  
ATOM   4756  HA  PHE A 315      38.374  20.648  79.347  1.00 71.12           H  
ATOM   4757  CB  PHE A 315      37.144  20.308  77.604  1.00 71.12           C  
ATOM   4758  HB1 PHE A 315      37.338  19.238  77.679  1.00 71.12           H  
ATOM   4759  HB2 PHE A 315      36.105  20.470  77.317  1.00 71.12           H  
ATOM   4760  CG  PHE A 315      38.040  20.901  76.571  1.00 71.12           C  
ATOM   4761  CD1 PHE A 315      39.317  20.428  76.372  1.00 71.12           C  
ATOM   4762  HD1 PHE A 315      39.692  19.606  76.982  1.00 71.12           H  
ATOM   4763  CD2 PHE A 315      37.586  21.937  75.787  1.00 71.12           C  
ATOM   4764  HD2 PHE A 315      36.575  22.318  75.933  1.00 71.12           H  
ATOM   4765  CE1 PHE A 315      40.124  20.986  75.407  1.00 71.12           C  
ATOM   4766  HE1 PHE A 315      41.134  20.605  75.257  1.00 71.12           H  
ATOM   4767  CE2 PHE A 315      38.388  22.498  74.823  1.00 71.12           C  
ATOM   4768  HE2 PHE A 315      38.014  23.319  74.212  1.00 71.12           H  
ATOM   4769  CZ  PHE A 315      39.662  22.022  74.631  1.00 71.12           C  
ATOM   4770  HZ  PHE A 315      40.303  22.463  73.868  1.00 71.12           H  
ATOM   4771  C   PHE A 315      37.426  22.450  78.750  1.00 71.12           C  
ATOM   4772  O   PHE A 315      38.485  23.073  78.793  1.00 71.12           O  
ATOM   4773  N   GLN A 316      36.245  23.049  78.520  1.00 49.37           N  
ATOM   4774  HN  GLN A 316      35.349  22.467  78.573  1.00 49.37           H  
ATOM   4775  CA  GLN A 316      36.149  24.448  78.205  1.00 49.37           C  
ATOM   4776  HA  GLN A 316      36.795  24.653  77.351  1.00 49.37           H  
ATOM   4777  CB  GLN A 316      34.716  24.870  77.842  1.00 49.37           C  
ATOM   4778  HB1 GLN A 316      34.057  24.607  78.670  1.00 49.37           H  
ATOM   4779  HB2 GLN A 316      34.700  25.950  77.694  1.00 49.37           H  
ATOM   4780  CG  GLN A 316      34.193  24.196  76.570  1.00 49.37           C  
ATOM   4781  HG1 GLN A 316      34.333  23.117  76.641  1.00 49.37           H  
ATOM   4782  HG2 GLN A 316      33.133  24.418  76.445  1.00 49.37           H  
ATOM   4783  CD  GLN A 316      34.976  24.739  75.380  1.00 49.37           C  
ATOM   4784  OE1 GLN A 316      35.825  25.618  75.522  1.00 49.37           O  
ATOM   4785  NE2 GLN A 316      34.680  24.202  74.166  1.00 49.37           N  
ATOM   4786 1HE2 GLN A 316      33.932  23.441  74.086  1.00 49.37           H  
ATOM   4787 2HE2 GLN A 316      35.195  24.541  73.291  1.00 49.37           H  
ATOM   4788  C   GLN A 316      36.600  25.299  79.355  1.00 49.37           C  
ATOM   4789  O   GLN A 316      37.269  26.311  79.152  1.00 49.37           O  
ATOM   4790  N   THR A 317      36.229  24.925  80.593  1.00 46.18           N  
ATOM   4791  HN  THR A 317      35.655  24.031  80.718  1.00 46.18           H  
ATOM   4792  CA  THR A 317      36.586  25.698  81.753  1.00 46.18           C  
ATOM   4793  HA  THR A 317      36.268  26.731  81.609  1.00 46.18           H  
ATOM   4794  CB  THR A 317      35.983  25.167  83.021  1.00 46.18           C  
ATOM   4795  HB  THR A 317      36.343  24.153  83.193  1.00 46.18           H  
ATOM   4796  OG1 THR A 317      34.567  25.151  82.924  1.00 46.18           O  
ATOM   4797  HG1 THR A 317      34.216  26.127  82.760  1.00 46.18           H  
ATOM   4798  CG2 THR A 317      36.428  26.068  84.188  1.00 46.18           C  
ATOM   4799 1HG2 THR A 317      35.999  25.697  85.119  1.00 46.18           H  
ATOM   4800 2HG2 THR A 317      36.085  27.088  84.012  1.00 46.18           H  
ATOM   4801 3HG2 THR A 317      37.516  26.058  84.261  1.00 46.18           H  
ATOM   4802  C   THR A 317      38.070  25.661  81.945  1.00 46.18           C  
ATOM   4803  O   THR A 317      38.679  26.665  82.310  1.00 46.18           O  
ATOM   4804  N   SER A 318      38.693  24.487  81.730  1.00 90.77           N  
ATOM   4805  HN  SER A 318      38.133  23.636  81.404  1.00 90.77           H  
ATOM   4806  CA  SER A 318      40.107  24.378  81.938  1.00 90.77           C  
ATOM   4807  HA  SER A 318      40.326  24.727  82.947  1.00 90.77           H  
ATOM   4808  CB  SER A 318      40.623  22.933  81.814  1.00 90.77           C  
ATOM   4809  HB1 SER A 318      41.713  22.939  81.826  1.00 90.77           H  
ATOM   4810  HB2 SER A 318      40.254  22.347  82.655  1.00 90.77           H  
ATOM   4811  OG  SER A 318      40.173  22.348  80.605  1.00 90.77           O  
ATOM   4812  HG  SER A 318      39.123  22.338  80.590  1.00 90.77           H  
ATOM   4813  C   SER A 318      40.820  25.276  80.974  1.00 90.77           C  
ATOM   4814  O   SER A 318      41.732  26.004  81.365  1.00 90.77           O  
ATOM   4815  N   ARG A 319      40.390  25.312  79.698  1.00163.66           N  
ATOM   4816  HN  ARG A 319      39.550  24.726  79.388  1.00163.66           H  
ATOM   4817  CA  ARG A 319      41.081  26.153  78.763  1.00163.66           C  
ATOM   4818  HA  ARG A 319      42.128  25.851  78.743  1.00163.66           H  
ATOM   4819  CB  ARG A 319      40.549  26.139  77.320  1.00163.66           C  
ATOM   4820  HB1 ARG A 319      40.855  25.213  76.833  1.00163.66           H  
ATOM   4821  HB2 ARG A 319      39.461  26.198  77.337  1.00163.66           H  
ATOM   4822  CG  ARG A 319      41.108  27.333  76.535  1.00163.66           C  
ATOM   4823  HG1 ARG A 319      40.398  28.155  76.630  1.00163.66           H  
ATOM   4824  HG2 ARG A 319      42.056  27.617  76.992  1.00163.66           H  
ATOM   4825  CD  ARG A 319      41.359  27.103  75.043  1.00163.66           C  
ATOM   4826  HD1 ARG A 319      41.728  28.024  74.591  1.00163.66           H  
ATOM   4827  HD2 ARG A 319      42.100  26.313  74.917  1.00163.66           H  
ATOM   4828  NE  ARG A 319      40.091  26.701  74.380  1.00163.66           N1+
ATOM   4829  HE  ARG A 319      39.259  26.358  74.959  1.00163.66           H  
ATOM   4830  CZ  ARG A 319      40.007  26.777  73.019  1.00163.66           C  
ATOM   4831  NH1 ARG A 319      41.032  27.326  72.301  1.00163.66           N  
ATOM   4832 1HH1 ARG A 319      41.900  27.696  72.805  1.00163.66           H  
ATOM   4833 2HH1 ARG A 319      40.966  27.386  71.235  1.00163.66           H  
ATOM   4834  NH2 ARG A 319      38.904  26.300  72.375  1.00163.66           N  
ATOM   4835 1HH2 ARG A 319      38.103  25.866  72.936  1.00163.66           H  
ATOM   4836 2HH2 ARG A 319      38.839  26.360  71.309  1.00163.66           H  
ATOM   4837  C   ARG A 319      41.014  27.571  79.231  1.00163.66           C  
ATOM   4838  O   ARG A 319      41.954  28.335  79.025  1.00163.66           O  
ATOM   4839  N   LEU A 320      39.888  27.980  79.841  1.00 51.26           N  
ATOM   4840  HN  LEU A 320      39.075  27.297  79.974  1.00 51.26           H  
ATOM   4841  CA  LEU A 320      39.773  29.329  80.314  1.00 51.26           C  
ATOM   4842  HA  LEU A 320      39.982  30.012  79.490  1.00 51.26           H  
ATOM   4843  CB  LEU A 320      38.380  29.649  80.887  1.00 51.26           C  
ATOM   4844  HB1 LEU A 320      38.143  28.907  81.650  1.00 51.26           H  
ATOM   4845  HB2 LEU A 320      38.413  30.640  81.340  1.00 51.26           H  
ATOM   4846  CG  LEU A 320      37.260  29.635  79.829  1.00 51.26           C  
ATOM   4847  HG  LEU A 320      37.200  28.619  79.439  1.00 51.26           H  
ATOM   4848  CD1 LEU A 320      35.894  29.961  80.455  1.00 51.26           C  
ATOM   4849 1HD1 LEU A 320      35.126  29.943  79.682  1.00 51.26           H  
ATOM   4850 2HD1 LEU A 320      35.929  30.951  80.909  1.00 51.26           H  
ATOM   4851 3HD1 LEU A 320      35.658  29.220  81.219  1.00 51.26           H  
ATOM   4852  CD2 LEU A 320      37.601  30.554  78.646  1.00 51.26           C  
ATOM   4853 1HD2 LEU A 320      36.792  30.523  77.916  1.00 51.26           H  
ATOM   4854 2HD2 LEU A 320      38.525  30.216  78.177  1.00 51.26           H  
ATOM   4855 3HD2 LEU A 320      37.728  31.576  79.004  1.00 51.26           H  
ATOM   4856  C   LEU A 320      40.777  29.563  81.409  1.00 51.26           C  
ATOM   4857  O   LEU A 320      41.379  30.633  81.489  1.00 51.26           O  
ATOM   4858  N   ILE A 321      40.966  28.581  82.314  1.00175.88           N  
ATOM   4859  HN  ILE A 321      40.412  27.669  82.230  1.00175.88           H  
ATOM   4860  CA  ILE A 321      41.905  28.748  83.391  1.00175.88           C  
ATOM   4861  HA  ILE A 321      41.706  29.733  83.812  1.00175.88           H  
ATOM   4862  CB  ILE A 321      41.735  27.766  84.531  1.00175.88           C  
ATOM   4863  HB  ILE A 321      42.548  27.947  85.234  1.00175.88           H  
ATOM   4864  CG2 ILE A 321      40.431  28.100  85.256  1.00175.88           C  
ATOM   4865 1HG2 ILE A 321      40.286  27.405  86.083  1.00175.88           H  
ATOM   4866 2HG2 ILE A 321      39.596  28.015  84.560  1.00175.88           H  
ATOM   4867 3HG2 ILE A 321      40.480  29.118  85.642  1.00175.88           H  
ATOM   4868  CG1 ILE A 321      41.828  26.302  84.102  1.00175.88           C  
ATOM   4869 1HG1 ILE A 321      41.301  25.692  84.836  1.00175.88           H  
ATOM   4870 2HG1 ILE A 321      41.349  26.196  83.129  1.00175.88           H  
ATOM   4871  CD1 ILE A 321      43.256  25.798  83.994  1.00175.88           C  
ATOM   4872 1HD1 ILE A 321      43.251  24.753  83.686  1.00175.88           H  
ATOM   4873 2HD1 ILE A 321      43.748  25.888  84.963  1.00175.88           H  
ATOM   4874 3HD1 ILE A 321      43.796  26.391  83.256  1.00175.88           H  
ATOM   4875  C   ILE A 321      43.317  28.795  82.879  1.00175.88           C  
ATOM   4876  O   ILE A 321      44.114  29.607  83.345  1.00175.88           O  
ATOM   4877  N   LEU A 322      43.672  27.942  81.898  1.00110.12           N  
ATOM   4878  HN  LEU A 322      42.955  27.249  81.510  1.00110.12           H  
ATOM   4879  CA  LEU A 322      45.011  27.958  81.369  1.00110.12           C  
ATOM   4880  HA  LEU A 322      45.710  27.820  82.194  1.00110.12           H  
ATOM   4881  CB  LEU A 322      45.310  26.895  80.291  1.00110.12           C  
ATOM   4882  HB1 LEU A 322      44.467  26.871  79.601  1.00110.12           H  
ATOM   4883  HB2 LEU A 322      46.209  27.203  79.757  1.00110.12           H  
ATOM   4884  CG  LEU A 322      45.536  25.463  80.812  1.00110.12           C  
ATOM   4885  HG  LEU A 322      46.255  25.535  81.628  1.00110.12           H  
ATOM   4886  CD1 LEU A 322      44.260  24.848  81.398  1.00110.12           C  
ATOM   4887 1HD1 LEU A 322      44.472  23.839  81.751  1.00110.12           H  
ATOM   4888 2HD1 LEU A 322      43.489  24.809  80.629  1.00110.12           H  
ATOM   4889 3HD1 LEU A 322      43.911  25.458  82.231  1.00110.12           H  
ATOM   4890  CD2 LEU A 322      46.181  24.584  79.728  1.00110.12           C  
ATOM   4891 1HD2 LEU A 322      46.331  23.577  80.118  1.00110.12           H  
ATOM   4892 2HD2 LEU A 322      47.143  25.009  79.440  1.00110.12           H  
ATOM   4893 3HD2 LEU A 322      45.527  24.542  78.857  1.00110.12           H  
ATOM   4894  C   LEU A 322      45.286  29.283  80.730  1.00110.12           C  
ATOM   4895  O   LEU A 322      46.407  29.782  80.806  1.00110.12           O  
ATOM   4896  N   ILE A 323      44.295  29.886  80.046  1.00136.75           N  
ATOM   4897  HN  ILE A 323      43.330  29.434  79.950  1.00136.75           H  
ATOM   4898  CA  ILE A 323      44.586  31.159  79.451  1.00136.75           C  
ATOM   4899  HA  ILE A 323      45.497  31.034  78.866  1.00136.75           H  
ATOM   4900  CB  ILE A 323      43.536  31.713  78.514  1.00136.75           C  
ATOM   4901  HB  ILE A 323      43.852  32.722  78.247  1.00136.75           H  
ATOM   4902  CG2 ILE A 323      43.544  30.892  77.226  1.00136.75           C  
ATOM   4903 1HG2 ILE A 323      42.791  31.282  76.541  1.00136.75           H  
ATOM   4904 2HG2 ILE A 323      43.320  29.851  77.457  1.00136.75           H  
ATOM   4905 3HG2 ILE A 323      44.527  30.957  76.759  1.00136.75           H  
ATOM   4906  CG1 ILE A 323      42.159  31.838  79.162  1.00136.75           C  
ATOM   4907 1HG1 ILE A 323      41.836  30.850  79.492  1.00136.75           H  
ATOM   4908 2HG1 ILE A 323      42.236  32.502  80.023  1.00136.75           H  
ATOM   4909  CD1 ILE A 323      41.112  32.401  78.200  1.00136.75           C  
ATOM   4910 1HD1 ILE A 323      40.150  32.470  78.709  1.00136.75           H  
ATOM   4911 2HD1 ILE A 323      41.019  31.742  77.337  1.00136.75           H  
ATOM   4912 3HD1 ILE A 323      41.419  33.393  77.868  1.00136.75           H  
ATOM   4913  C   ILE A 323      44.896  32.149  80.531  1.00136.75           C  
ATOM   4914  O   ILE A 323      45.809  32.958  80.385  1.00136.75           O  
ATOM   4915  N   GLY A 324      44.149  32.117  81.650  1.00 31.32           N  
ATOM   4916  HN  GLY A 324      43.366  31.393  81.739  1.00 31.32           H  
ATOM   4917  CA  GLY A 324      44.384  33.038  82.727  1.00 31.32           C  
ATOM   4918  HA1 GLY A 324      44.327  34.057  82.344  1.00 31.32           H  
ATOM   4919  HA2 GLY A 324      43.621  32.894  83.492  1.00 31.32           H  
ATOM   4920  C   GLY A 324      45.737  32.818  83.335  1.00 31.32           C  
ATOM   4921  O   GLY A 324      46.404  33.768  83.738  1.00 31.32           O  
ATOM   4922  N   GLU A 325      46.160  31.549  83.470  1.00 59.18           N  
ATOM   4923  HN  GLU A 325      45.536  30.750  83.128  1.00 59.18           H  
ATOM   4924  CA  GLU A 325      47.432  31.243  84.064  1.00 59.18           C  
ATOM   4925  HA  GLU A 325      47.493  31.709  85.047  1.00 59.18           H  
ATOM   4926  CB  GLU A 325      47.646  29.726  84.205  1.00 59.18           C  
ATOM   4927  HB1 GLU A 325      47.533  29.266  83.223  1.00 59.18           H  
ATOM   4928  HB2 GLU A 325      48.656  29.550  84.575  1.00 59.18           H  
ATOM   4929  CG  GLU A 325      46.651  29.072  85.169  1.00 59.18           C  
ATOM   4930  HG1 GLU A 325      46.759  29.512  86.160  1.00 59.18           H  
ATOM   4931  HG2 GLU A 325      45.634  29.230  84.809  1.00 59.18           H  
ATOM   4932  CD  GLU A 325      46.943  27.580  85.237  1.00 59.18           C
[truncated: 318,942 more chars]
