# Supplementary material for: Proteome-wide prediction of targets for aspirin: new insight into the molecular mechanism of aspirin
Source: PeerJ. 2016 Mar 10;4:e1791. doi: 10.7717/peerj.1791 (PMC4793309; doi:10.7717/peerj.1791)
Supplement: File S1 — The raw data contains all strucures of the identified 79 proteins. The Protocols show how to prepare protein strucure and run CDOCKER. [file peerj-04-1791-s004.zip › 79_protein_strucures/NP_000953_PTGS1.pdb]

REMARK   Accelrys Discovery Studio PDB file
REMARK   Created:  Wed Jan 20 16:37:12 �й���׼ʱ�� 2016
SSBOND   1 CYS A   36    CYS A  158                                     
SSBOND   2 CYS A   40    CYS A   56                                     
SSBOND   3 CYS A   58    CYS A   68                                     
SSBOND   4 CYS A  568    CYS A  574                                     
ATOM      1  N   VAL A  32      70.831  59.304 202.371  1.00 80.45           N  
ATOM      2  HT1 VAL A  32      71.656  59.969 202.223  1.00 80.45           H  
ATOM      3  HT2 VAL A  32      70.932  58.816 203.318  1.00 80.45           H  
ATOM      4  CA  VAL A  32      70.813  58.291 201.293  1.00 80.45           C  
ATOM      5  HA  VAL A  32      70.695  58.784 200.328  1.00 80.45           H  
ATOM      6  CB  VAL A  32      72.089  57.499 201.303  1.00 80.45           C  
ATOM      7  HB  VAL A  32      72.179  57.006 202.271  1.00 80.45           H  
ATOM      8  CG1 VAL A  32      72.010  56.416 200.215  1.00 80.45           C  
ATOM      9 1HG1 VAL A  32      72.932  55.834 200.213  1.00 80.45           H  
ATOM     10 2HG1 VAL A  32      71.876  56.887 199.241  1.00 80.45           H  
ATOM     11 3HG1 VAL A  32      71.166  55.757 200.418  1.00 80.45           H  
ATOM     12  CG2 VAL A  32      73.273  58.464 201.141  1.00 80.45           C  
ATOM     13 1HG2 VAL A  32      74.206  57.900 201.147  1.00 80.45           H  
ATOM     14 2HG2 VAL A  32      73.276  59.178 201.965  1.00 80.45           H  
ATOM     15 3HG2 VAL A  32      73.179  59.000 200.196  1.00 80.45           H  
ATOM     16  C   VAL A  32      69.687  57.337 201.509  1.00 80.45           C  
ATOM     17  O   VAL A  32      69.226  57.156 202.635  1.00 80.45           O  
ATOM     18  N   ASN A  33      69.206  56.701 200.423  1.00 59.02           N  
ATOM     19  HN  ASN A  33      69.624  56.895 199.457  1.00 59.02           H  
ATOM     20  CA  ASN A  33      68.132  55.764 200.568  1.00 59.02           C  
ATOM     21  HA  ASN A  33      67.295  56.236 201.083  1.00 59.02           H  
ATOM     22  CB  ASN A  33      67.659  55.181 199.223  1.00 59.02           C  
ATOM     23  HB1 ASN A  33      67.391  55.994 198.549  1.00 59.02           H  
ATOM     24  HB2 ASN A  33      68.461  54.591 198.781  1.00 59.02           H  
ATOM     25  CG  ASN A  33      66.444  54.293 199.455  1.00 59.02           C  
ATOM     26  OD1 ASN A  33      66.163  53.867 200.574  1.00 59.02           O  
ATOM     27  ND2 ASN A  33      65.701  53.994 198.355  1.00 59.02           N  
ATOM     28 1HD2 ASN A  33      65.984  54.378 197.397  1.00 59.02           H  
ATOM     29 2HD2 ASN A  33      64.834  53.374 198.448  1.00 59.02           H  
ATOM     30  C   ASN A  33      68.667  54.636 201.393  1.00 59.02           C  
ATOM     31  O   ASN A  33      69.709  54.058 201.093  1.00 59.02           O  
ATOM     32  N   PRO A  34      67.978  54.326 202.450  1.00 87.05           N  
ATOM     33  CD  PRO A  34      66.992  55.222 203.025  1.00 87.05           C  
ATOM     34  HD1 PRO A  34      67.467  56.120 203.419  1.00 87.05           H  
ATOM     35  HD2 PRO A  34      66.243  55.502 202.284  1.00 87.05           H  
ATOM     36  CA  PRO A  34      68.367  53.279 203.356  1.00 87.05           C  
ATOM     37  HA  PRO A  34      69.407  53.443 203.639  1.00 87.05           H  
ATOM     38  CB  PRO A  34      67.498  53.460 204.604  1.00 87.05           C  
ATOM     39  HB1 PRO A  34      67.099  52.502 204.937  1.00 87.05           H  
ATOM     40  HB2 PRO A  34      68.074  53.914 205.411  1.00 87.05           H  
ATOM     41  CG  PRO A  34      66.360  54.396 204.156  1.00 87.05           C  
ATOM     42  HG1 PRO A  34      65.508  53.824 203.790  1.00 87.05           H  
ATOM     43  HG2 PRO A  34      66.041  55.040 204.976  1.00 87.05           H  
ATOM     44  C   PRO A  34      68.261  51.921 202.737  1.00 87.05           C  
ATOM     45  O   PRO A  34      68.937  51.001 203.194  1.00 87.05           O  
ATOM     46  N   CYS A  35      67.403  51.770 201.715  1.00 76.81           N  
ATOM     47  HN  CYS A  35      66.858  52.627 201.377  1.00 76.81           H  
ATOM     48  CA  CYS A  35      67.182  50.517 201.056  1.00 76.81           C  
ATOM     49  HA  CYS A  35      67.029  49.757 201.822  1.00 76.81           H  
ATOM     50  CB  CYS A  35      65.955  50.507 200.127  1.00 76.81           C  
ATOM     51  HB1 CYS A  35      65.881  51.475 199.631  1.00 76.81           H  
ATOM     52  HB2 CYS A  35      66.086  49.724 199.380  1.00 76.81           H  
ATOM     53  SG  CYS A  35      64.414  50.196 201.037  1.00 76.81           S  
ATOM     54  HG  CYS A  35      64.487  49.004 201.646  1.00 76.81           H  
ATOM     55  C   CYS A  35      68.383  50.128 200.254  1.00 76.81           C  
ATOM     56  O   CYS A  35      68.553  48.957 199.917  1.00 76.81           O  
ATOM     57  N   CYS A  36      69.240  51.089 199.869  1.00132.88           N  
ATOM     58  HN  CYS A  36      69.103  52.115 200.142  1.00132.88           H  
ATOM     59  CA  CYS A  36      70.348  50.655 199.071  1.00132.88           C  
ATOM     60  HA  CYS A  36      69.872  49.977 198.363  1.00132.88           H  
ATOM     61  CB  CYS A  36      71.035  51.656 198.151  1.00132.88           C  
ATOM     62  HB1 CYS A  36      70.718  52.675 198.372  1.00132.88           H  
ATOM     63  HB2 CYS A  36      72.120  51.586 198.234  1.00132.88           H  
ATOM     64  SG  CYS A  36      70.471  51.138 196.507  1.00132.88           S  
ATOM     65  HG  CYS A  36      70.857  49.875 196.279  1.00132.88           H  
ATOM     66  C   CYS A  36      71.303  49.763 199.770  1.00132.88           C  
ATOM     67  O   CYS A  36      72.099  49.078 199.132  1.00132.88           O  
ATOM     68  N   TYR A  37      71.281  49.793 201.101  1.00 99.55           N  
ATOM     69  HN  TYR A  37      70.647  50.508 201.583  1.00 99.55           H  
ATOM     70  CA  TYR A  37      72.062  48.918 201.918  1.00 99.55           C  
ATOM     71  HA  TYR A  37      73.084  48.930 201.538  1.00 99.55           H  
ATOM     72  CB  TYR A  37      72.103  49.352 203.392  1.00 99.55           C  
ATOM     73  HB1 TYR A  37      71.093  49.505 203.771  1.00 99.55           H  
ATOM     74  HB2 TYR A  37      72.609  48.599 203.996  1.00 99.55           H  
ATOM     75  CG  TYR A  37      72.866  50.634 203.414  1.00 99.55           C  
ATOM     76  CD1 TYR A  37      72.229  51.836 203.201  1.00 99.55           C  
ATOM     77  HD1 TYR A  37      71.154  51.851 203.019  1.00 99.55           H  
ATOM     78  CE1 TYR A  37      72.932  53.018 203.215  1.00 99.55           C  
ATOM     79  HE1 TYR A  37      72.414  53.962 203.048  1.00 99.55           H  
ATOM     80  CD2 TYR A  37      74.225  50.635 203.632  1.00 99.55           C  
ATOM     81  HD2 TYR A  37      74.745  49.691 203.794  1.00 99.55           H  
ATOM     82  CE2 TYR A  37      74.934  51.813 203.648  1.00 99.55           C  
ATOM     83  HE2 TYR A  37      76.009  51.799 203.826  1.00 99.55           H  
ATOM     84  CZ  TYR A  37      74.287  53.008 203.440  1.00 99.55           C  
ATOM     85  OH  TYR A  37      75.010  54.220 203.454  1.00 99.55           O  
ATOM     86  HH  TYR A  37      74.912  54.698 202.524  1.00 99.55           H  
ATOM     87  C   TYR A  37      71.545  47.508 201.807  1.00 99.55           C  
ATOM     88  O   TYR A  37      72.220  46.555 202.194  1.00 99.55           O  
ATOM     89  N   TYR A  38      70.287  47.341 201.357  1.00106.37           N  
ATOM     90  HN  TYR A  38      69.732  48.200 201.042  1.00106.37           H  
ATOM     91  CA  TYR A  38      69.663  46.043 201.285  1.00106.37           C  
ATOM     92  HA  TYR A  38      68.649  46.161 200.904  1.00106.37           H  
ATOM     93  CB  TYR A  38      70.413  45.028 200.399  1.00106.37           C  
ATOM     94  HB1 TYR A  38      71.418  44.874 200.791  1.00106.37           H  
ATOM     95  HB2 TYR A  38      69.875  44.080 200.395  1.00106.37           H  
ATOM     96  CG  TYR A  38      70.495  45.562 199.008  1.00106.37           C  
ATOM     97  CD1 TYR A  38      69.366  45.725 198.238  1.00106.37           C  
ATOM     98  HD1 TYR A  38      68.390  45.465 198.648  1.00106.37           H  
ATOM     99  CE1 TYR A  38      69.459  46.213 196.955  1.00106.37           C  
ATOM    100  HE1 TYR A  38      68.557  46.346 196.358  1.00106.37           H  
ATOM    101  CD2 TYR A  38      71.720  45.871 198.460  1.00106.37           C  
ATOM    102  HD2 TYR A  38      72.624  45.727 199.051  1.00106.37           H  
ATOM    103  CE2 TYR A  38      71.819  46.358 197.178  1.00106.37           C  
ATOM    104  HE2 TYR A  38      72.796  46.605 196.762  1.00106.37           H  
ATOM    105  CZ  TYR A  38      70.685  46.533 196.423  1.00106.37           C  
ATOM    106  OH  TYR A  38      70.784  47.034 195.107  1.00106.37           O  
ATOM    107  HH  TYR A  38      70.396  46.328 194.433  1.00106.37           H  
ATOM    108  C   TYR A  38      69.596  45.478 202.680  1.00106.37           C  
ATOM    109  O   TYR A  38      69.909  44.308 202.900  1.00106.37           O  
ATOM    110  N   PRO A  39      69.197  46.293 203.632  1.00168.55           N  
ATOM    111  CD  PRO A  39      68.218  47.336 203.373  1.00168.55           C  
ATOM    112  HD1 PRO A  39      68.521  47.957 202.530  1.00168.55           H  
ATOM    113  HD2 PRO A  39      67.234  46.910 203.176  1.00168.55           H  
ATOM    114  CA  PRO A  39      69.155  45.909 205.022  1.00168.55           C  
ATOM    115  HA  PRO A  39      70.171  45.756 205.387  1.00168.55           H  
ATOM    116  CB  PRO A  39      68.519  47.086 205.766  1.00168.55           C  
ATOM    117  HB1 PRO A  39      67.598  46.774 206.258  1.00168.55           H  
ATOM    118  HB2 PRO A  39      69.210  47.487 206.508  1.00168.55           H  
ATOM    119  CG  PRO A  39      68.221  48.139 204.680  1.00168.55           C  
ATOM    120  HG1 PRO A  39      67.251  48.606 204.850  1.00168.55           H  
ATOM    121  HG2 PRO A  39      68.996  48.906 204.661  1.00168.55           H  
ATOM    122  C   PRO A  39      68.336  44.678 205.292  1.00168.55           C  
ATOM    123  O   PRO A  39      68.768  43.849 206.089  1.00168.55           O  
ATOM    124  N   CYS A  40      67.153  44.535 204.659  1.00 61.39           N  
ATOM    125  HN  CYS A  40      66.872  45.234 203.899  1.00 61.39           H  
ATOM    126  CA  CYS A  40      66.266  43.454 204.994  1.00 61.39           C  
ATOM    127  HA  CYS A  40      66.174  43.399 206.079  1.00 61.39           H  
ATOM    128  CB  CYS A  40      64.860  43.623 204.386  1.00 61.39           C  
ATOM    129  HB1 CYS A  40      64.925  43.473 203.308  1.00 61.39           H  
ATOM    130  HB2 CYS A  40      64.200  42.871 204.819  1.00 61.39           H  
ATOM    131  SG  CYS A  40      64.153  45.272 204.703  1.00 61.39           S  
ATOM    132  HG  CYS A  40      64.056  45.470 206.025  1.00 61.39           H  
ATOM    133  C   CYS A  40      66.836  42.163 204.493  1.00 61.39           C  
ATOM    134  O   CYS A  40      67.276  42.060 203.349  1.00 61.39           O  
ATOM    135  N   GLN A  41      66.817  41.125 205.355  1.00 72.04           N  
ATOM    136  HN  GLN A  41      66.385  41.258 206.325  1.00 72.04           H  
ATOM    137  CA  GLN A  41      67.363  39.847 205.001  1.00 72.04           C  
ATOM    138  HA  GLN A  41      67.874  39.926 204.041  1.00 72.04           H  
ATOM    139  CB  GLN A  41      68.339  39.289 206.054  1.00 72.04           C  
ATOM    140  HB1 GLN A  41      67.795  39.152 206.989  1.00 72.04           H  
ATOM    141  HB2 GLN A  41      68.709  38.325 205.704  1.00 72.04           H  
ATOM    142  CG  GLN A  41      69.541  40.200 206.322  1.00 72.04           C  
ATOM    143  HG1 GLN A  41      69.194  41.186 206.630  1.00 72.04           H  
ATOM    144  HG2 GLN A  41      70.160  39.770 207.109  1.00 72.04           H  
ATOM    145  CD  GLN A  41      70.351  40.319 205.039  1.00 72.04           C  
ATOM    146  OE1 GLN A  41      70.379  41.374 204.407  1.00 72.04           O  
ATOM    147  NE2 GLN A  41      71.029  39.209 204.640  1.00 72.04           N  
ATOM    148 1HE2 GLN A  41      70.976  38.312 205.221  1.00 72.04           H  
ATOM    149 2HE2 GLN A  41      71.616  39.233 203.745  1.00 72.04           H  
ATOM    150  C   GLN A  41      66.237  38.859 204.885  1.00 72.04           C  
ATOM    151  O   GLN A  41      65.100  39.133 205.263  1.00 72.04           O  
ATOM    152  N   HIS A  42      66.536  37.680 204.305  1.00 77.37           N  
ATOM    153  HN  HIS A  42      67.514  37.557 203.889  1.00 77.37           H  
ATOM    154  CA  HIS A  42      65.617  36.578 204.212  1.00 77.37           C  
ATOM    155  HA  HIS A  42      66.076  35.817 203.581  1.00 77.37           H  
ATOM    156  CB  HIS A  42      65.316  35.933 205.575  1.00 77.37           C  
ATOM    157  HB1 HIS A  42      64.848  36.677 206.219  1.00 77.37           H  
ATOM    158  HB2 HIS A  42      64.630  35.099 205.424  1.00 77.37           H  
ATOM    159  CG  HIS A  42      66.554  35.423 206.249  1.00 77.37           C  
ATOM    160  CD2 HIS A  42      67.220  34.246 206.091  1.00 77.37           C  
ATOM    161  HD2 HIS A  42      66.918  33.448 205.412  1.00 77.37           H  
ATOM    162  ND1 HIS A  42      67.265  36.133 207.190  1.00 77.37           N  
ATOM    163  HD1 HIS A  42      67.032  37.109 207.563  1.00 77.37           H  
ATOM    164  CE1 HIS A  42      68.317  35.358 207.554  1.00 77.37           C  
ATOM    165  HE1 HIS A  42      69.063  35.654 208.291  1.00 77.37           H  
ATOM    166  NE2 HIS A  42      68.333  34.203 206.912  1.00 77.37           N1+
ATOM    167  HE2 HIS A  42      69.047  33.412 207.006  1.00 77.37           H  
ATOM    168  C   HIS A  42      64.315  36.970 203.578  1.00 77.37           C  
ATOM    169  O   HIS A  42      63.247  36.632 204.086  1.00 77.37           O  
ATOM    170  N   GLN A  43      64.375  37.664 202.427  1.00 79.22           N  
ATOM    171  HN  GLN A  43      65.334  37.966 202.061  1.00 79.22           H  
ATOM    172  CA  GLN A  43      63.208  38.017 201.668  1.00 79.22           C  
ATOM    173  HA  GLN A  43      63.540  38.488 200.743  1.00 79.22           H  
ATOM    174  CB  GLN A  43      62.369  36.786 201.296  1.00 79.22           C  
ATOM    175  HB1 GLN A  43      62.076  36.273 202.212  1.00 79.22           H  
ATOM    176  HB2 GLN A  43      61.477  37.119 200.765  1.00 79.22           H  
ATOM    177  CG  GLN A  43      63.130  35.803 200.407  1.00 79.22           C  
ATOM    178  HG1 GLN A  43      63.402  36.286 199.469  1.00 79.22           H  
ATOM    179  HG2 GLN A  43      64.032  35.465 200.917  1.00 79.22           H  
ATOM    180  CD  GLN A  43      62.218  34.620 200.133  1.00 79.22           C  
ATOM    181  OE1 GLN A  43      61.021  34.781 199.899  1.00 79.22           O  
ATOM    182  NE2 GLN A  43      62.798  33.390 200.162  1.00 79.22           N  
ATOM    183 1HE2 GLN A  43      63.843  33.296 200.370  1.00 79.22           H  
ATOM    184 2HE2 GLN A  43      62.209  32.516 199.977  1.00 79.22           H  
ATOM    185  C   GLN A  43      62.333  38.992 202.393  1.00 79.22           C  
ATOM    186  O   GLN A  43      61.159  39.137 202.054  1.00 79.22           O  
ATOM    187  N   GLY A  44      62.881  39.724 203.381  1.00 29.71           N  
ATOM    188  HN  GLY A  44      63.895  39.562 203.682  1.00 29.71           H  
ATOM    189  CA  GLY A  44      62.079  40.727 204.024  1.00 29.71           C  
ATOM    190  HA1 GLY A  44      61.095  40.329 204.272  1.00 29.71           H  
ATOM    191  HA2 GLY A  44      62.567  41.083 204.931  1.00 29.71           H  
ATOM    192  C   GLY A  44      61.961  41.834 203.021  1.00 29.71           C  
ATOM    193  O   GLY A  44      62.808  41.961 202.139  1.00 29.71           O  
ATOM    194  N   ILE A  45      60.924  42.689 203.135  1.00 53.44           N  
ATOM    195  HN  ILE A  45      60.248  42.616 203.961  1.00 53.44           H  
ATOM    196  CA  ILE A  45      60.742  43.701 202.128  1.00 53.44           C  
ATOM    197  HA  ILE A  45      61.419  43.502 201.297  1.00 53.44           H  
ATOM    198  CB  ILE A  45      59.334  43.749 201.612  1.00 53.44           C  
ATOM    199  HB  ILE A  45      58.667  43.922 202.457  1.00 53.44           H  
ATOM    200  CG2 ILE A  45      59.211  44.943 200.650  1.00 53.44           C  
ATOM    201 1HG2 ILE A  45      58.193  44.995 200.263  1.00 53.44           H  
ATOM    202 2HG2 ILE A  45      59.908  44.816 199.821  1.00 53.44           H  
ATOM    203 3HG2 ILE A  45      59.445  45.865 201.183  1.00 53.44           H  
ATOM    204  CG1 ILE A  45      58.962  42.399 200.975  1.00 53.44           C  
ATOM    205 1HG1 ILE A  45      59.487  42.311 200.024  1.00 53.44           H  
ATOM    206 2HG1 ILE A  45      59.285  41.602 201.644  1.00 53.44           H  
ATOM    207  CD1 ILE A  45      57.466  42.235 200.717  1.00 53.44           C  
ATOM    208 1HD1 ILE A  45      57.279  41.260 200.267  1.00 53.44           H  
ATOM    209 2HD1 ILE A  45      57.126  43.018 200.040  1.00 53.44           H  
ATOM    210 3HD1 ILE A  45      56.924  42.309 201.660  1.00 53.44           H  
ATOM    211  C   ILE A  45      61.052  45.052 202.700  1.00 53.44           C  
ATOM    212  O   ILE A  45      60.445  45.471 203.684  1.00 53.44           O  
ATOM    213  N   CYS A  46      62.000  45.789 202.074  1.00107.52           N  
ATOM    214  HN  CYS A  46      62.485  45.422 201.194  1.00107.52           H  
ATOM    215  CA  CYS A  46      62.340  47.074 202.618  1.00107.52           C  
ATOM    216  HA  CYS A  46      62.171  47.035 203.694  1.00107.52           H  
ATOM    217  CB  CYS A  46      63.790  47.547 202.386  1.00107.52           C  
ATOM    218  HB1 CYS A  46      64.014  48.328 203.113  1.00107.52           H  
ATOM    219  HB2 CYS A  46      64.455  46.699 202.546  1.00107.52           H  
ATOM    220  SG  CYS A  46      64.104  48.209 200.727  1.00107.52           S  
ATOM    221  HG  CYS A  46      63.850  47.263 199.812  1.00107.52           H  
ATOM    222  C   CYS A  46      61.422  48.104 202.051  1.00107.52           C  
ATOM    223  O   CYS A  46      61.258  48.230 200.838  1.00107.52           O  
ATOM    224  N   VAL A  47      60.779  48.862 202.958  1.00114.70           N  
ATOM    225  HN  VAL A  47      60.963  48.683 203.997  1.00114.70           H  
ATOM    226  CA  VAL A  47      59.860  49.897 202.594  1.00114.70           C  
ATOM    227  HA  VAL A  47      59.824  49.982 201.508  1.00114.70           H  
ATOM    228  CB  VAL A  47      58.482  49.649 203.117  1.00114.70           C  
ATOM    229  HB  VAL A  47      57.903  50.572 203.094  1.00114.70           H  
ATOM    230  CG1 VAL A  47      57.801  48.582 202.256  1.00114.70           C  
ATOM    231 1HG1 VAL A  47      56.795  48.397 202.633  1.00114.70           H  
ATOM    232 2HG1 VAL A  47      58.379  47.659 202.296  1.00114.70           H  
ATOM    233 3HG1 VAL A  47      57.743  48.929 201.224  1.00114.70           H  
ATOM    234  CG2 VAL A  47      58.645  49.168 204.567  1.00114.70           C  
ATOM    235 1HG2 VAL A  47      57.663  48.972 204.998  1.00114.70           H  
ATOM    236 2HG2 VAL A  47      59.150  49.937 205.151  1.00114.70           H  
ATOM    237 3HG2 VAL A  47      59.237  48.253 204.582  1.00114.70           H  
ATOM    238  C   VAL A  47      60.329  51.186 203.175  1.00114.70           C  
ATOM    239  O   VAL A  47      60.715  51.259 204.341  1.00114.70           O  
ATOM    240  N   ARG A  48      60.307  52.254 202.357  1.00157.59           N  
ATOM    241  HN  ARG A  48      59.976  52.162 201.344  1.00157.59           H  
ATOM    242  CA  ARG A  48      60.738  53.519 202.878  1.00157.59           C  
ATOM    243  HA  ARG A  48      61.566  53.350 203.566  1.00157.59           H  
ATOM    244  CB  ARG A  48      61.180  54.534 201.814  1.00157.59           C  
ATOM    245  HB1 ARG A  48      60.387  54.624 201.072  1.00157.59           H  
ATOM    246  HB2 ARG A  48      61.335  55.498 202.299  1.00157.59           H  
ATOM    247  CG  ARG A  48      62.469  54.140 201.099  1.00157.59           C  
ATOM    248  HG1 ARG A  48      63.176  53.769 201.841  1.00157.59           H  
ATOM    249  HG2 ARG A  48      62.241  53.348 200.386  1.00157.59           H  
ATOM    250  CD  ARG A  48      63.120  55.299 200.345  1.00157.59           C  
ATOM    251  HD1 ARG A  48      63.863  54.920 199.643  1.00157.59           H  
ATOM    252  HD2 ARG A  48      62.364  55.866 199.803  1.00157.59           H  
ATOM    253  NE  ARG A  48      63.773  56.162 201.368  1.00157.59           N  
ATOM    254  HE  ARG A  48      63.887  55.804 202.370  1.00157.59           H  
ATOM    255  CZ  ARG A  48      64.227  57.405 201.039  1.00157.59           C  
ATOM    256  NH1 ARG A  48      64.084  57.873 199.764  1.00157.59           N  
ATOM    257 1HH1 ARG A  48      63.615  57.264 199.020  1.00157.59           H  
ATOM    258 2HH1 ARG A  48      64.441  58.849 199.509  1.00157.59           H  
ATOM    259  NH2 ARG A  48      64.820  58.183 201.991  1.00157.59           N  
ATOM    260 1HH2 ARG A  48      64.927  57.817 202.991  1.00157.59           H  
ATOM    261 2HH2 ARG A  48      65.178  59.159 201.738  1.00157.59           H  
ATOM    262  C   ARG A  48      59.607  54.134 203.631  1.00157.59           C  
ATOM    263  O   ARG A  48      58.458  54.102 203.193  1.00157.59           O  
ATOM    264  N   PHE A  49      59.920  54.706 204.809  1.00 64.03           N  
ATOM    265  HN  PHE A  49      60.928  54.652 205.163  1.00 64.03           H  
ATOM    266  CA  PHE A  49      58.938  55.386 205.602  1.00 64.03           C  
ATOM    267  HA  PHE A  49      58.049  55.565 204.997  1.00 64.03           H  
ATOM    268  CB  PHE A  49      58.534  54.644 206.890  1.00 64.03           C  
ATOM    269  HB1 PHE A  49      59.423  54.233 207.369  1.00 64.03           H  
ATOM    270  HB2 PHE A  49      58.041  55.338 207.571  1.00 64.03           H  
ATOM    271  CG  PHE A  49      57.598  53.537 206.542  1.00 64.03           C  
ATOM    272  CD1 PHE A  49      56.251  53.793 206.422  1.00 64.03           C  
ATOM    273  HD1 PHE A  49      55.881  54.806 206.580  1.00 64.03           H  
ATOM    274  CD2 PHE A  49      58.049  52.253 206.346  1.00 64.03           C  
ATOM    275  HD2 PHE A  49      59.112  52.030 206.441  1.00 64.03           H  
ATOM    276  CE1 PHE A  49      55.364  52.791 206.106  1.00 64.03           C  
ATOM    277  HE1 PHE A  49      54.301  53.012 206.012  1.00 64.03           H  
ATOM    278  CE2 PHE A  49      57.164  51.249 206.031  1.00 64.03           C  
ATOM    279  HE2 PHE A  49      57.531  50.234 205.877  1.00 64.03           H  
ATOM    280  CZ  PHE A  49      55.821  51.512 205.909  1.00 64.03           C  
ATOM    281  HZ  PHE A  49      55.125  50.712 205.658  1.00 64.03           H  
ATOM    282  C   PHE A  49      59.519  56.697 206.023  1.00 64.03           C  
ATOM    283  O   PHE A  49      60.718  56.813 206.269  1.00 64.03           O  
ATOM    284  N   GLY A  50      58.673  57.743 206.088  1.00 26.16           N  
ATOM    285  HN  GLY A  50      57.645  57.624 205.816  1.00 26.16           H  
ATOM    286  CA  GLY A  50      59.162  59.016 206.525  1.00 26.16           C  
ATOM    287  HA1 GLY A  50      58.343  59.732 206.591  1.00 26.16           H  
ATOM    288  HA2 GLY A  50      59.642  58.922 207.499  1.00 26.16           H  
ATOM    289  C   GLY A  50      60.152  59.457 205.502  1.00 26.16           C  
ATOM    290  O   GLY A  50      60.307  58.825 204.459  1.00 26.16           O  
ATOM    291  N   LEU A  51      60.837  60.584 205.759  1.00105.26           N  
ATOM    292  HN  LEU A  51      60.659  61.145 206.653  1.00105.26           H  
ATOM    293  CA  LEU A  51      61.810  61.012 204.803  1.00105.26           C  
ATOM    294  HA  LEU A  51      61.353  61.013 203.813  1.00105.26           H  
ATOM    295  CB  LEU A  51      62.348  62.420 205.101  1.00105.26           C  
ATOM    296  HB1 LEU A  51      62.761  62.426 206.110  1.00105.26           H  
ATOM    297  HB2 LEU A  51      63.136  62.648 204.383  1.00105.26           H  
ATOM    298  CG  LEU A  51      61.270  63.515 205.008  1.00105.26           C  
ATOM    299  HG  LEU A  51      60.792  63.411 204.034  1.00105.26           H  
ATOM    300  CD1 LEU A  51      60.176  63.316 206.070  1.00105.26           C  
ATOM    301 1HD1 LEU A  51      59.431  64.106 205.977  1.00105.26           H  
ATOM    302 2HD1 LEU A  51      60.622  63.354 207.064  1.00105.26           H  
ATOM    303 3HD1 LEU A  51      59.698  62.347 205.923  1.00105.26           H  
ATOM    304  CD2 LEU A  51      61.896  64.916 205.055  1.00105.26           C  
ATOM    305 1HD2 LEU A  51      61.110  65.668 204.987  1.00105.26           H  
ATOM    306 2HD2 LEU A  51      62.585  65.035 204.219  1.00105.26           H  
ATOM    307 3HD2 LEU A  51      62.438  65.041 205.992  1.00105.26           H  
ATOM    308  C   LEU A  51      62.988  60.076 204.792  1.00105.26           C  
ATOM    309  O   LEU A  51      63.407  59.623 203.730  1.00105.26           O  
ATOM    310  N   ASP A  52      63.593  59.843 205.980  1.00 98.18           N  
ATOM    311  HN  ASP A  52      63.151  60.294 206.844  1.00 98.18           H  
ATOM    312  CA  ASP A  52      64.779  59.043 206.195  1.00 98.18           C  
ATOM    313  HA  ASP A  52      65.376  59.137 205.288  1.00 98.18           H  
ATOM    314  CB  ASP A  52      65.647  59.599 207.339  1.00 98.18           C  
ATOM    315  HB1 ASP A  52      66.542  58.987 207.450  1.00 98.18           H  
ATOM    316  HB2 ASP A  52      65.934  60.626 207.115  1.00 98.18           H  
ATOM    317  CG  ASP A  52      64.841  59.564 208.629  1.00 98.18           C  
ATOM    318  OD1 ASP A  52      63.607  59.320 208.554  1.00 98.18           O  
ATOM    319  OD2 ASP A  52      65.451  59.782 209.709  1.00 98.18           O  
ATOM    320  C   ASP A  52      64.618  57.561 206.440  1.00 98.18           C  
ATOM    321  O   ASP A  52      65.504  56.793 206.073  1.00 98.18           O  
ATOM    322  N   ARG A  53      63.520  57.117 207.087  1.00118.40           N  
ATOM    323  HN  ARG A  53      62.687  57.779 207.197  1.00118.40           H  
ATOM    324  CA  ARG A  53      63.422  55.781 207.639  1.00118.40           C  
ATOM    325  HA  ARG A  53      64.405  55.526 208.035  1.00118.40           H  
ATOM    326  CB  ARG A  53      62.432  55.715 208.813  1.00118.40           C  
ATOM    327  HB1 ARG A  53      61.479  56.132 208.488  1.00118.40           H  
ATOM    328  HB2 ARG A  53      62.296  54.671 209.095  1.00118.40           H  
ATOM    329  CG  ARG A  53      62.914  56.494 210.039  1.00118.40           C  
ATOM    330  HG1 ARG A  53      63.750  55.952 210.482  1.00118.40           H  
ATOM    331  HG2 ARG A  53      63.251  57.477 209.709  1.00118.40           H  
ATOM    332  CD  ARG A  53      61.843  56.689 211.114  1.00118.40           C  
ATOM    333  HD1 ARG A  53      62.308  57.001 212.049  1.00118.40           H  
ATOM    334  HD2 ARG A  53      61.128  57.447 210.793  1.00118.40           H  
ATOM    335  NE  ARG A  53      61.148  55.385 211.304  1.00118.40           N  
ATOM    336  HE  ARG A  53      61.535  54.663 211.993  1.00118.40           H  
ATOM    337  CZ  ARG A  53      60.014  55.118 210.593  1.00118.40           C  
ATOM    338  NH1 ARG A  53      59.523  56.046 209.722  1.00118.40           N  
ATOM    339 1HH1 ARG A  53      60.027  56.982 209.597  1.00118.40           H  
ATOM    340 2HH1 ARG A  53      58.634  55.838 209.164  1.00118.40           H  
ATOM    341  NH2 ARG A  53      59.369  53.926 210.756  1.00118.40           N  
ATOM    342 1HH2 ARG A  53      59.752  53.200 211.442  1.00118.40           H  
ATOM    343 2HH2 ARG A  53      58.480  53.718 210.198  1.00118.40           H  
ATOM    344  C   ARG A  53      63.044  54.698 206.670  1.00118.40           C  
ATOM    345  O   ARG A  53      62.656  54.949 205.530  1.00118.40           O  
ATOM    346  N   TYR A  54      63.240  53.429 207.119  1.00157.44           N  
ATOM    347  HN  TYR A  54      63.717  53.287 208.066  1.00157.44           H  
ATOM    348  CA  TYR A  54      62.832  52.270 206.371  1.00157.44           C  
ATOM    349  HA  TYR A  54      61.998  52.538 205.722  1.00157.44           H  
ATOM    350  CB  TYR A  54      63.953  51.633 205.519  1.00157.44           C  
ATOM    351  HB1 TYR A  54      63.513  50.939 204.803  1.00157.44           H  
ATOM    352  HB2 TYR A  54      64.490  52.416 204.984  1.00157.44           H  
ATOM    353  CG  TYR A  54      64.904  50.896 206.403  1.00157.44           C  
ATOM    354  CD1 TYR A  54      65.994  51.525 206.962  1.00157.44           C  
ATOM    355  HD1 TYR A  54      66.171  52.581 206.759  1.00157.44           H  
ATOM    356  CE1 TYR A  54      66.863  50.832 207.775  1.00157.44           C  
ATOM    357  HE1 TYR A  54      67.722  51.342 208.212  1.00157.44           H  
ATOM    358  CD2 TYR A  54      64.702  49.561 206.674  1.00157.44           C  
ATOM    359  HD2 TYR A  54      63.844  49.049 206.239  1.00157.44           H  
ATOM    360  CE2 TYR A  54      65.566  48.863 207.485  1.00157.44           C  
ATOM    361  HE2 TYR A  54      65.390  47.807 207.689  1.00157.44           H  
ATOM    362  CZ  TYR A  54      66.651  49.499 208.038  1.00157.44           C  
ATOM    363  OH  TYR A  54      67.540  48.786 208.871  1.00157.44           O  
ATOM    364  HH  TYR A  54      68.504  48.808 208.455  1.00157.44           H  
ATOM    365  C   TYR A  54      62.374  51.234 207.361  1.00157.44           C  
ATOM    366  O   TYR A  54      62.760  51.267 208.529  1.00157.44           O  
ATOM    367  N   GLN A  55      61.518  50.288 206.916  1.00 61.50           N  
ATOM    368  HN  GLN A  55      61.185  50.323 205.900  1.00 61.50           H  
ATOM    369  CA  GLN A  55      61.044  49.236 207.773  1.00 61.50           C  
ATOM    370  HA  GLN A  55      61.685  49.152 208.651  1.00 61.50           H  
ATOM    371  CB  GLN A  55      59.580  49.419 208.204  1.00 61.50           C  
ATOM    372  HB1 GLN A  55      58.963  49.490 207.308  1.00 61.50           H  
ATOM    373  HB2 GLN A  55      59.280  48.547 208.784  1.00 61.50           H  
ATOM    374  CG  GLN A  55      59.344  50.669 209.053  1.00 61.50           C  
ATOM    375  HG1 GLN A  55      59.939  50.614 209.965  1.00 61.50           H  
ATOM    376  HG2 GLN A  55      59.625  51.558 208.488  1.00 61.50           H  
ATOM    377  CD  GLN A  55      57.864  50.727 209.405  1.00 61.50           C  
ATOM    378  OE1 GLN A  55      57.402  51.670 210.044  1.00 61.50           O  
ATOM    379  NE2 GLN A  55      57.096  49.690 208.975  1.00 61.50           N  
ATOM    380 1HE2 GLN A  55      57.540  48.890 208.420  1.00 61.50           H  
ATOM    381 2HE2 GLN A  55      56.048  49.674 209.192  1.00 61.50           H  
ATOM    382  C   GLN A  55      61.105  47.975 206.970  1.00 61.50           C  
ATOM    383  O   GLN A  55      61.013  48.014 205.744  1.00 61.50           O  
ATOM    384  N   CYS A  56      61.278  46.815 207.638  1.00 50.11           N  
ATOM    385  HN  CYS A  56      61.373  46.815 208.704  1.00 50.11           H  
ATOM    386  CA  CYS A  56      61.334  45.579 206.905  1.00 50.11           C  
ATOM    387  HA  CYS A  56      61.323  45.797 205.837  1.00 50.11           H  
ATOM    388  CB  CYS A  56      62.564  44.705 207.230  1.00 50.11           C  
ATOM    389  HB1 CYS A  56      62.592  44.534 208.306  1.00 50.11           H  
ATOM    390  HB2 CYS A  56      62.456  43.752 206.713  1.00 50.11           H  
ATOM    391  SG  CYS A  56      64.140  45.459 206.726  1.00 50.11           S  
ATOM    392  HG  CYS A  56      64.133  45.667 205.402  1.00 50.11           H  
ATOM    393  C   CYS A  56      60.124  44.767 207.253  1.00 50.11           C  
ATOM    394  O   CYS A  56      59.823  44.561 208.429  1.00 50.11           O  
ATOM    395  N   ASP A  57      59.394  44.287 206.221  1.00 54.15           N  
ATOM    396  HN  ASP A  57      59.684  44.529 205.220  1.00 54.15           H  
ATOM    397  CA  ASP A  57      58.238  43.459 206.436  1.00 54.15           C  
ATOM    398  HA  ASP A  57      57.791  43.695 207.402  1.00 54.15           H  
ATOM    399  CB  ASP A  57      57.176  43.581 205.328  1.00 54.15           C  
ATOM    400  HB1 ASP A  57      56.903  44.628 205.196  1.00 54.15           H  
ATOM    401  HB2 ASP A  57      57.575  43.188 204.393  1.00 54.15           H  
ATOM    402  CG  ASP A  57      55.947  42.778 205.738  1.00 54.15           C  
ATOM    403  OD1 ASP A  57      55.998  42.114 206.807  1.00 54.15           O  
ATOM    404  OD2 ASP A  57      54.940  42.818 204.981  1.00 54.15           O  
ATOM    405  C   ASP A  57      58.725  42.042 206.436  1.00 54.15           C  
ATOM    406  O   ASP A  57      59.013  41.467 205.388  1.00 54.15           O  
ATOM    407  N   CYS A  58      58.868  41.482 207.650  1.00 85.34           N  
ATOM    408  HN  CYS A  58      58.585  42.084 208.488  1.00 85.34           H  
ATOM    409  CA  CYS A  58      59.359  40.163 207.947  1.00 85.34           C  
ATOM    410  HA  CYS A  58      60.194  39.965 207.274  1.00 85.34           H  
ATOM    411  CB  CYS A  58      59.877  40.001 209.388  1.00 85.34           C  
ATOM    412  HB1 CYS A  58      59.054  40.195 210.076  1.00 85.34           H  
ATOM    413  HB2 CYS A  58      60.226  38.977 209.518  1.00 85.34           H  
ATOM    414  SG  CYS A  58      61.245  41.134 209.789  1.00 85.34           S  
ATOM    415  HG  CYS A  58      62.273  40.904 208.961  1.00 85.34           H  
ATOM    416  C   CYS A  58      58.328  39.098 207.713  1.00 85.34           C  
ATOM    417  O   CYS A  58      58.640  37.916 207.837  1.00 85.34           O  
ATOM    418  N   THR A  59      57.064  39.484 207.455  1.00154.01           N  
ATOM    419  HN  THR A  59      56.876  40.528 207.318  1.00154.01           H  
ATOM    420  CA  THR A  59      55.952  38.578 207.353  1.00154.01           C  
ATOM    421  HA  THR A  59      55.657  38.304 208.366  1.00154.01           H  
ATOM    422  CB  THR A  59      54.766  39.229 206.695  1.00154.01           C  
ATOM    423  HB  THR A  59      54.581  40.191 207.174  1.00154.01           H  
ATOM    424  OG1 THR A  59      53.617  38.417 206.841  1.00154.01           O  
ATOM    425  HG1 THR A  59      53.788  37.483 206.392  1.00154.01           H  
ATOM    426  CG2 THR A  59      55.065  39.465 205.204  1.00154.01           C  
ATOM    427 1HG2 THR A  59      54.204  39.937 204.730  1.00154.01           H  
ATOM    428 2HG2 THR A  59      55.269  38.511 204.718  1.00154.01           H  
ATOM    429 3HG2 THR A  59      55.934  40.115 205.106  1.00154.01           H  
ATOM    430  C   THR A  59      56.290  37.303 206.616  1.00154.01           C  
ATOM    431  O   THR A  59      56.727  37.303 205.467  1.00154.01           O  
ATOM    432  N   ARG A  60      56.108  36.169 207.330  1.00 99.90           N  
ATOM    433  HN  ARG A  60      55.805  36.289 208.349  1.00 99.90           H  
ATOM    434  CA  ARG A  60      56.279  34.818 206.864  1.00 99.90           C  
ATOM    435  HA  ARG A  60      56.025  34.149 207.686  1.00 99.90           H  
ATOM    436  CB  ARG A  60      55.361  34.469 205.676  1.00 99.90           C  
ATOM    437  HB1 ARG A  60      55.519  35.208 204.890  1.00 99.90           H  
ATOM    438  HB2 ARG A  60      55.636  33.481 205.307  1.00 99.90           H  
ATOM    439  CG  ARG A  60      53.873  34.455 206.035  1.00 99.90           C  
ATOM    440  HG1 ARG A  60      53.733  33.794 206.891  1.00 99.90           H  
ATOM    441  HG2 ARG A  60      53.577  35.468 206.306  1.00 99.90           H  
ATOM    442  CD  ARG A  60      52.962  33.974 204.902  1.00 99.90           C  
ATOM    443  HD1 ARG A  60      53.287  32.992 204.557  1.00 99.90           H  
ATOM    444  HD2 ARG A  60      51.933  33.913 205.255  1.00 99.90           H  
ATOM    445  NE  ARG A  60      53.058  34.960 203.787  1.00 99.90           N  
ATOM    446  HE  ARG A  60      53.775  34.816 203.006  1.00 99.90           H  
ATOM    447  CZ  ARG A  60      52.231  36.046 203.762  1.00 99.90           C  
ATOM    448  NH1 ARG A  60      51.333  36.244 204.770  1.00 99.90           N  
ATOM    449 1HH1 ARG A  60      51.277  35.548 205.581  1.00 99.90           H  
ATOM    450 2HH1 ARG A  60      50.685  37.095 204.750  1.00 99.90           H  
ATOM    451  NH2 ARG A  60      52.307  36.937 202.731  1.00 99.90           N  
ATOM    452 1HH2 ARG A  60      53.014  36.784 201.943  1.00 99.90           H  
ATOM    453 2HH2 ARG A  60      51.659  37.788 202.711  1.00 99.90           H  
ATOM    454  C   ARG A  60      57.693  34.528 206.460  1.00 99.90           C  
ATOM    455  O   ARG A  60      57.952  33.545 205.768  1.00 99.90           O  
ATOM    456  N   THR A  61      58.647  35.369 206.887  1.00146.30           N  
ATOM    457  HN  THR A  61      58.362  36.227 207.460  1.00146.30           H  
ATOM    458  CA  THR A  61      60.040  35.155 206.600  1.00146.30           C  
ATOM    459  HA  THR A  61      60.159  34.904 205.546  1.00146.30           H  
ATOM    460  CB  THR A  61      60.925  36.315 206.939  1.00146.30           C  
ATOM    461  HB  THR A  61      60.858  36.525 208.006  1.00146.30           H  
ATOM    462  OG1 THR A  61      60.571  37.471 206.207  1.00146.30           O  
ATOM    463  HG1 THR A  61      60.660  37.276 205.179  1.00146.30           H  
ATOM    464  CG2 THR A  61      62.358  35.922 206.585  1.00146.30           C  
ATOM    465 1HG2 THR A  61      63.030  36.747 206.820  1.00146.30           H  
ATOM    466 2HG2 THR A  61      62.421  35.695 205.521  1.00146.30           H  
ATOM    467 3HG2 THR A  61      62.647  35.043 207.161  1.00146.30           H  
ATOM    468  C   THR A  61      60.560  34.037 207.439  1.00146.30           C  
ATOM    469  O   THR A  61      61.504  33.353 207.048  1.00146.30           O  
ATOM    470  N   GLY A  62      59.990  33.860 208.646  1.00 34.47           N  
ATOM    471  HN  GLY A  62      59.143  34.450 208.928  1.00 34.47           H  
ATOM    472  CA  GLY A  62      60.514  32.884 209.553  1.00 34.47           C  
ATOM    473  HA1 GLY A  62      59.712  32.466 210.161  1.00 34.47           H  
ATOM    474  HA2 GLY A  62      61.007  32.083 209.001  1.00 34.47           H  
ATOM    475  C   GLY A  62      61.503  33.598 210.421  1.00 34.47           C  
ATOM    476  O   GLY A  62      62.162  32.990 211.263  1.00 34.47           O  
ATOM    477  N   TYR A  63      61.624  34.927 210.232  1.00 75.59           N  
ATOM    478  HN  TYR A  63      61.003  35.410 209.507  1.00 75.59           H  
ATOM    479  CA  TYR A  63      62.567  35.711 210.981  1.00 75.59           C  
ATOM    480  HA  TYR A  63      62.938  35.131 211.826  1.00 75.59           H  
ATOM    481  CB  TYR A  63      63.750  36.205 210.131  1.00 75.59           C  
ATOM    482  HB1 TYR A  63      63.380  36.780 209.282  1.00 75.59           H  
ATOM    483  HB2 TYR A  63      64.405  36.831 210.737  1.00 75.59           H  
ATOM    484  CG  TYR A  63      64.500  35.012 209.645  1.00 75.59           C  
ATOM    485  CD1 TYR A  63      64.055  34.303 208.553  1.00 75.59           C  
ATOM    486  HD1 TYR A  63      63.145  34.617 208.042  1.00 75.59           H  
ATOM    487  CE1 TYR A  63      64.745  33.203 208.099  1.00 75.59           C  
ATOM    488  HE1 TYR A  63      64.380  32.649 207.234  1.00 75.59           H  
ATOM    489  CD2 TYR A  63      65.654  34.605 210.275  1.00 75.59           C  
ATOM    490  HD2 TYR A  63      66.022  35.159 211.139  1.00 75.59           H  
ATOM    491  CE2 TYR A  63      66.348  33.506 209.826  1.00 75.59           C  
ATOM    492  HE2 TYR A  63      67.259  33.192 210.335  1.00 75.59           H  
ATOM    493  CZ  TYR A  63      65.894  32.803 208.737  1.00 75.59           C  
ATOM    494  OH  TYR A  63      66.605  31.676 208.274  1.00 75.59           O  
ATOM    495  HH  TYR A  63      65.985  30.829 208.316  1.00 75.59           H  
ATOM    496  C   TYR A  63      61.862  36.939 211.480  1.00 75.59           C  
ATOM    497  O   TYR A  63      60.779  37.281 211.008  1.00 75.59           O  
ATOM    498  N   SER A  64      62.464  37.619 212.481  1.00 35.12           N  
ATOM    499  HN  SER A  64      63.388  37.244 212.869  1.00 35.12           H  
ATOM    500  CA  SER A  64      61.919  38.823 213.048  1.00 35.12           C  
ATOM    501  HA  SER A  64      61.229  39.280 212.339  1.00 35.12           H  
ATOM    502  CB  SER A  64      61.203  38.594 214.390  1.00 35.12           C  
ATOM    503  HB1 SER A  64      60.776  39.535 214.736  1.00 35.12           H  
ATOM    504  HB2 SER A  64      60.408  37.861 214.254  1.00 35.12           H  
ATOM    505  OG  SER A  64      62.123  38.113 215.358  1.00 35.12           O  
ATOM    506  HG  SER A  64      62.536  37.205 215.029  1.00 35.12           H  
ATOM    507  C   SER A  64      63.066  39.756 213.306  1.00 35.12           C  
ATOM    508  O   SER A  64      64.218  39.421 213.034  1.00 35.12           O  
ATOM    509  N   GLY A  65      62.773  40.964 213.837  1.00 26.85           N  
ATOM    510  HN  GLY A  65      61.755  41.210 214.057  1.00 26.85           H  
ATOM    511  CA  GLY A  65      63.809  41.926 214.112  1.00 26.85           C  
ATOM    512  HA1 GLY A  65      63.654  42.361 215.099  1.00 26.85           H  
ATOM    513  HA2 GLY A  65      64.783  41.438 214.078  1.00 26.85           H  
ATOM    514  C   GLY A  65      63.746  43.002 213.069  1.00 26.85           C  
ATOM    515  O   GLY A  65      63.025  42.885 212.080  1.00 26.85           O  
ATOM    516  N   PRO A  66      64.490  44.062 213.261  1.00 89.08           N  
ATOM    517  CD  PRO A  66      64.944  44.467 214.581  1.00 89.08           C  
ATOM    518  HD1 PRO A  66      64.168  44.286 215.325  1.00 89.08           H  
ATOM    519  HD2 PRO A  66      65.847  43.924 214.858  1.00 89.08           H  
ATOM    520  CA  PRO A  66      64.452  45.162 212.338  1.00 89.08           C  
ATOM    521  HA  PRO A  66      63.434  45.552 212.327  1.00 89.08           H  
ATOM    522  CB  PRO A  66      65.355  46.232 212.944  1.00 89.08           C  
ATOM    523  HB1 PRO A  66      66.384  46.111 212.607  1.00 89.08           H  
ATOM    524  HB2 PRO A  66      65.003  47.231 212.688  1.00 89.08           H  
ATOM    525  CG  PRO A  66      65.236  45.975 214.461  1.00 89.08           C  
ATOM    526  HG1 PRO A  66      66.168  46.227 214.968  1.00 89.08           H  
ATOM    527  HG2 PRO A  66      64.420  46.559 214.887  1.00 89.08           H  
ATOM    528  C   PRO A  66      64.794  44.737 210.940  1.00 89.08           C  
ATOM    529  O   PRO A  66      64.200  45.264 210.001  1.00 89.08           O  
ATOM    530  N   ASN A  67      65.810  43.866 210.798  1.00127.77           N  
ATOM    531  HN  ASN A  67      66.309  43.576 211.699  1.00127.77           H  
ATOM    532  CA  ASN A  67      66.308  43.276 209.581  1.00127.77           C  
ATOM    533  HA  ASN A  67      66.053  43.966 208.777  1.00127.77           H  
ATOM    534  CB  ASN A  67      67.837  43.130 209.560  1.00127.77           C  
ATOM    535  HB1 ASN A  67      68.189  42.714 210.504  1.00127.77           H  
ATOM    536  HB2 ASN A  67      68.142  42.480 208.740  1.00127.77           H  
ATOM    537  CG  ASN A  67      68.401  44.529 209.360  1.00127.77           C  
ATOM    538  OD1 ASN A  67      67.691  45.524 209.506  1.00127.77           O  
ATOM    539  ND2 ASN A  67      69.707  44.611 208.993  1.00127.77           N  
ATOM    540 1HD2 ASN A  67      70.282  43.719 208.860  1.00127.77           H  
ATOM    541 2HD2 ASN A  67      70.160  45.568 208.837  1.00127.77           H  
ATOM    542  C   ASN A  67      65.705  41.958 209.216  1.00127.77           C  
ATOM    543  O   ASN A  67      66.007  41.438 208.143  1.00127.77           O  
ATOM    544  N   CYS A  68      64.897  41.347 210.099  1.00 92.62           N  
ATOM    545  HN  CYS A  68      64.611  41.858 210.994  1.00 92.62           H  
ATOM    546  CA  CYS A  68      64.412  40.015 209.856  1.00 92.62           C  
ATOM    547  HA  CYS A  68      63.709  39.743 210.644  1.00 92.62           H  
ATOM    548  CB  CYS A  68      63.720  39.854 208.487  1.00 92.62           C  
ATOM    549  HB1 CYS A  68      64.481  39.919 207.709  1.00 92.62           H  
ATOM    550  HB2 CYS A  68      63.250  38.871 208.455  1.00 92.62           H  
ATOM    551  SG  CYS A  68      62.445  41.110 208.147  1.00 92.62           S  
ATOM    552  HG  CYS A  68      61.488  41.041 209.083  1.00 92.62           H  
ATOM    553  C   CYS A  68      65.583  39.070 209.895  1.00 92.62           C  
ATOM    554  O   CYS A  68      65.700  38.147 209.088  1.00 92.62           O  
ATOM    555  N   THR A  69      66.549  39.380 210.780  1.00154.73           N  
ATOM    556  HN  THR A  69      66.433  40.291 211.329  1.00154.73           H  
ATOM    557  CA  THR A  69      67.722  38.597 211.054  1.00154.73           C  
ATOM    558  HA  THR A  69      68.035  38.120 210.125  1.00154.73           H  
ATOM    559  CB  THR A  69      68.846  39.457 211.535  1.00154.73           C  
ATOM    560  HB  THR A  69      68.605  39.881 212.510  1.00154.73           H  
ATOM    561  OG1 THR A  69      69.109  40.493 210.603  1.00154.73           O  
ATOM    562  HG1 THR A  69      69.372  40.073 209.677  1.00154.73           H  
ATOM    563  CG2 THR A  69      70.087  38.576 211.637  1.00154.73           C  
ATOM    564 1HG2 THR A  69      70.929  39.173 211.986  1.00154.73           H  
ATOM    565 2HG2 THR A  69      70.319  38.160 210.657  1.00154.73           H  
ATOM    566 3HG2 THR A  69      69.901  37.765 212.341  1.00154.73           H  
ATOM    567  C   THR A  69      67.508  37.525 212.078  1.00154.73           C  
ATOM    568  O   THR A  69      68.194  36.506 212.032  1.00154.73           O  
ATOM    569  N   ILE A  70      66.585  37.733 213.045  1.00 71.63           N  
ATOM    570  HN  ILE A  70      65.930  38.576 212.976  1.00 71.63           H  
ATOM    571  CA  ILE A  70      66.471  36.834 214.167  1.00 71.63           C  
ATOM    572  HA  ILE A  70      67.461  36.457 214.423  1.00 71.63           H  
ATOM    573  CB  ILE A  70      65.871  37.494 215.375  1.00 71.63           C  
ATOM    574  HB  ILE A  70      64.889  37.879 215.100  1.00 71.63           H  
ATOM    575  CG2 ILE A  70      65.681  36.428 216.467  1.00 71.63           C  
ATOM    576 1HG2 ILE A  70      65.246  36.889 217.354  1.00 71.63           H  
ATOM    577 2HG2 ILE A  70      66.647  35.992 216.722  1.00 71.63           H  
ATOM    578 3HG2 ILE A  70      65.016  35.646 216.101  1.00 71.63           H  
ATOM    579  CG1 ILE A  70      66.744  38.679 215.819  1.00 71.63           C  
ATOM    580 1HG1 ILE A  70      67.661  38.286 216.259  1.00 71.63           H  
ATOM    581 2HG1 ILE A  70      66.988  39.276 214.940  1.00 71.63           H  
ATOM    582  CD1 ILE A  70      66.065  39.585 216.845  1.00 71.63           C  
ATOM    583 1HD1 ILE A  70      66.738  40.399 217.113  1.00 71.63           H  
ATOM    584 2HD1 ILE A  70      65.822  39.007 217.737  1.00 71.63           H  
ATOM    585 3HD1 ILE A  70      65.150  39.996 216.418  1.00 71.63           H  
ATOM    586  C   ILE A  70      65.587  35.678 213.793  1.00 71.63           C  
ATOM    587  O   ILE A  70      64.405  35.841 213.501  1.00 71.63           O  
ATOM    588  N   PRO A  71      66.147  34.493 213.817  1.00168.50           N  
ATOM    589  CD  PRO A  71      67.586  34.327 213.690  1.00168.50           C  
ATOM    590  HD1 PRO A  71      68.029  35.197 213.206  1.00168.50           H  
ATOM    591  HD2 PRO A  71      68.041  34.185 214.670  1.00168.50           H  
ATOM    592  CA  PRO A  71      65.435  33.320 213.381  1.00168.50           C  
ATOM    593  HA  PRO A  71      64.893  33.562 212.467  1.00168.50           H  
ATOM    594  CB  PRO A  71      66.494  32.268 213.056  1.00168.50           C  
ATOM    595  HB1 PRO A  71      66.619  31.577 213.890  1.00168.50           H  
ATOM    596  HB2 PRO A  71      66.221  31.711 212.160  1.00168.50           H  
ATOM    597  CG  PRO A  71      67.778  33.075 212.823  1.00168.50           C  
ATOM    598  HG1 PRO A  71      68.654  32.511 213.144  1.00168.50           H  
ATOM    599  HG2 PRO A  71      67.883  33.343 211.772  1.00168.50           H  
ATOM    600  C   PRO A  71      64.467  32.780 214.378  1.00168.50           C  
ATOM    601  O   PRO A  71      64.677  32.939 215.580  1.00168.50           O  
ATOM    602  N   GLY A  72      63.412  32.105 213.886  1.00 20.26           N  
ATOM    603  HN  GLY A  72      63.257  32.063 212.828  1.00 20.26           H  
ATOM    604  CA  GLY A  72      62.497  31.444 214.760  1.00 20.26           C  
ATOM    605  HA1 GLY A  72      62.325  32.036 215.659  1.00 20.26           H  
ATOM    606  HA2 GLY A  72      61.547  31.260 214.258  1.00 20.26           H  
ATOM    607  C   GLY A  72      63.175  30.158 215.096  1.00 20.26           C  
ATOM    608  O   GLY A  72      64.221  29.841 214.530  1.00 20.26           O  
ATOM    609  N   LEU A  73      62.592  29.374 216.018  1.00 74.11           N  
ATOM    610  HN  LEU A  73      61.649  29.650 216.441  1.00 74.11           H  
ATOM    611  CA  LEU A  73      63.242  28.165 216.431  1.00 74.11           C  
ATOM    612  HA  LEU A  73      64.240  28.408 216.797  1.00 74.11           H  
ATOM    613  CB  LEU A  73      62.471  27.427 217.540  1.00 74.11           C  
ATOM    614  HB1 LEU A  73      62.384  28.091 218.400  1.00 74.11           H  
ATOM    615  HB2 LEU A  73      61.476  27.185 217.165  1.00 74.11           H  
ATOM    616  CG  LEU A  73      63.149  26.122 218.000  1.00 74.11           C  
ATOM    617  HG  LEU A  73      63.331  25.524 217.107  1.00 74.11           H  
ATOM    618  CD1 LEU A  73      64.517  26.401 218.642  1.00 74.11           C  
ATOM    619 1HD1 LEU A  73      64.970  25.461 218.956  1.00 74.11           H  
ATOM    620 2HD1 LEU A  73      64.387  27.048 219.509  1.00 74.11           H  
ATOM    621 3HD1 LEU A  73      65.166  26.892 217.917  1.00 74.11           H  
ATOM    622  CD2 LEU A  73      62.221  25.302 218.909  1.00 74.11           C  
ATOM    623 1HD2 LEU A  73      62.728  24.388 219.217  1.00 74.11           H  
ATOM    624 2HD2 LEU A  73      61.311  25.047 218.365  1.00 74.11           H  
ATOM    625 3HD2 LEU A  73      61.964  25.889 219.791  1.00 74.11           H  
ATOM    626  C   LEU A  73      63.367  27.227 215.270  1.00 74.11           C  
ATOM    627  O   LEU A  73      64.446  26.700 215.011  1.00 74.11           O  
ATOM    628  N   TRP A  74      62.271  27.011 214.519  1.00 50.84           N  
ATOM    629  HN  TRP A  74      61.371  27.548 214.734  1.00 50.84           H  
ATOM    630  CA  TRP A  74      62.292  26.070 213.433  1.00 50.84           C  
ATOM    631  HA  TRP A  74      62.679  25.122 213.807  1.00 50.84           H  
ATOM    632  CB  TRP A  74      60.910  25.818 212.815  1.00 50.84           C  
ATOM    633  HB1 TRP A  74      60.470  26.777 212.541  1.00 50.84           H  
ATOM    634  HB2 TRP A  74      61.033  25.206 211.922  1.00 50.84           H  
ATOM    635  CG  TRP A  74      59.975  25.110 213.761  1.00 50.84           C  
ATOM    636  CD2 TRP A  74      60.160  23.757 214.202  1.00 50.84           C  
ATOM    637  CE2 TRP A  74      59.127  23.470 215.092  1.00 50.84           C  
ATOM    638  CE3 TRP A  74      61.118  22.832 213.895  1.00 50.84           C  
ATOM    639  HE3 TRP A  74      61.928  23.062 213.202  1.00 50.84           H  
ATOM    640  CD1 TRP A  74      58.862  25.576 214.395  1.00 50.84           C  
ATOM    641  HD1 TRP A  74      58.451  26.579 214.281  1.00 50.84           H  
ATOM    642  NE1 TRP A  74      58.335  24.594 215.199  1.00 50.84           N  
ATOM    643  HE1 TRP A  74      57.458  24.686 215.806  1.00 50.84           H  
ATOM    644  CZ2 TRP A  74      59.033  22.246 215.692  1.00 50.84           C  
ATOM    645  HZ2 TRP A  74      58.228  22.018 216.391  1.00 50.84           H  
ATOM    646  CZ3 TRP A  74      61.018  21.598 214.497  1.00 50.84           C  
ATOM    647  HZ3 TRP A  74      61.761  20.833 214.273  1.00 50.84           H  
ATOM    648  CH2 TRP A  74      59.996  21.311 215.378  1.00 50.84           C  
ATOM    649  HH2 TRP A  74      59.949  20.323 215.836  1.00 50.84           H  
ATOM    650  C   TRP A  74      63.199  26.553 212.349  1.00 50.84           C  
ATOM    651  O   TRP A  74      63.939  25.767 211.758  1.00 50.84           O  
ATOM    652  N   THR A  75      63.177  27.867 212.063  1.00112.08           N  
ATOM    653  HN  THR A  75      62.566  28.533 212.635  1.00112.08           H  
ATOM    654  CA  THR A  75      63.979  28.369 210.985  1.00112.08           C  
ATOM    655  HA  THR A  75      63.689  27.875 210.058  1.00112.08           H  
ATOM    656  CB  THR A  75      63.912  29.862 210.798  1.00112.08           C  
ATOM    657  HB  THR A  75      64.549  30.136 209.957  1.00112.08           H  
ATOM    658  OG1 THR A  75      64.380  30.533 211.958  1.00112.08           O  
ATOM    659  HG1 THR A  75      63.785  30.267 212.781  1.00112.08           H  
ATOM    660  CG2 THR A  75      62.471  30.282 210.478  1.00112.08           C  
ATOM    661 1HG2 THR A  75      62.428  31.363 210.344  1.00112.08           H  
ATOM    662 2HG2 THR A  75      61.817  29.992 211.300  1.00112.08           H  
ATOM    663 3HG2 THR A  75      62.143  29.789 209.562  1.00112.08           H  
ATOM    664  C   THR A  75      65.401  28.049 211.292  1.00112.08           C  
ATOM    665  O   THR A  75      66.164  27.675 210.404  1.00112.08           O  
ATOM    666  N   TRP A  76      65.793  28.194 212.570  1.00 52.81           N  
ATOM    667  HN  TRP A  76      65.078  28.484 213.311  1.00 52.81           H  
ATOM    668  CA  TRP A  76      67.154  27.966 212.953  1.00 52.81           C  
ATOM    669  HA  TRP A  76      67.797  28.591 212.333  1.00 52.81           H  
ATOM    670  CB  TRP A  76      67.426  28.298 214.430  1.00 52.81           C  
ATOM    671  HB1 TRP A  76      67.122  29.328 214.614  1.00 52.81           H  
ATOM    672  HB2 TRP A  76      66.832  27.627 215.050  1.00 52.81           H  
ATOM    673  CG  TRP A  76      68.877  28.150 214.818  1.00 52.81           C  
ATOM    674  CD2 TRP A  76      69.441  26.981 215.434  1.00 52.81           C  
ATOM    675  CE2 TRP A  76      70.798  27.234 215.632  1.00 52.81           C  
ATOM    676  CE3 TRP A  76      68.875  25.795 215.805  1.00 52.81           C  
ATOM    677  HE3 TRP A  76      67.814  25.600 215.649  1.00 52.81           H  
ATOM    678  CD1 TRP A  76      69.899  29.043 214.677  1.00 52.81           C  
ATOM    679  HD1 TRP A  76      69.804  30.039 214.244  1.00 52.81           H  
ATOM    680  NE1 TRP A  76      71.066  28.502 215.161  1.00 52.81           N  
ATOM    681  HE1 TRP A  76      72.021  28.984 215.171  1.00 52.81           H  
ATOM    682  CZ2 TRP A  76      71.613  26.301 216.206  1.00 52.81           C  
ATOM    683  HZ2 TRP A  76      72.674  26.495 216.362  1.00 52.81           H  
ATOM    684  CZ3 TRP A  76      69.699  24.856 216.384  1.00 52.81           C  
ATOM    685  HZ3 TRP A  76      69.282  23.898 216.694  1.00 52.81           H  
ATOM    686  CH2 TRP A  76      71.042  25.104 216.580  1.00 52.81           C  
ATOM    687  HH2 TRP A  76      71.665  24.337 217.040  1.00 52.81           H  
ATOM    688  C   TRP A  76      67.528  26.530 212.732  1.00 52.81           C  
ATOM    689  O   TRP A  76      68.585  26.247 212.171  1.00 52.81           O  
ATOM    690  N   LEU A  77      66.679  25.573 213.153  1.00 86.97           N  
ATOM    691  HN  LEU A  77      65.735  25.825 213.590  1.00 86.97           H  
ATOM    692  CA  LEU A  77      67.081  24.203 212.997  1.00 86.97           C  
ATOM    693  HA  LEU A  77      68.054  24.082 213.472  1.00 86.97           H  
ATOM    694  CB  LEU A  77      66.120  23.163 213.608  1.00 86.97           C  
ATOM    695  HB1 LEU A  77      65.106  23.417 213.300  1.00 86.97           H  
ATOM    696  HB2 LEU A  77      66.386  22.182 213.213  1.00 86.97           H  
ATOM    697  CG  LEU A  77      66.149  23.084 215.148  1.00 86.97           C  
ATOM    698  HG  LEU A  77      67.199  23.105 215.440  1.00 86.97           H  
ATOM    699  CD1 LEU A  77      65.487  24.298 215.812  1.00 86.97           C  
ATOM    700 1HD1 LEU A  77      65.535  24.191 216.896  1.00 86.97           H  
ATOM    701 2HD1 LEU A  77      64.445  24.360 215.499  1.00 86.97           H  
ATOM    702 3HD1 LEU A  77      66.010  25.206 215.513  1.00 86.97           H  
ATOM    703  CD2 LEU A  77      65.584  21.747 215.643  1.00 86.97           C  
ATOM    704 1HD2 LEU A  77      65.617  21.719 216.732  1.00 86.97           H  
ATOM    705 2HD2 LEU A  77      66.181  20.928 215.241  1.00 86.97           H  
ATOM    706 3HD2 LEU A  77      64.552  21.642 215.308  1.00 86.97           H  
ATOM    707  C   LEU A  77      67.232  23.876 211.546  1.00 86.97           C  
ATOM    708  O   LEU A  77      68.208  23.243 211.147  1.00 86.97           O  
ATOM    709  N   ARG A  78      66.286  24.320 210.704  1.00 68.72           N  
ATOM    710  HN  ARG A  78      65.485  24.932 211.064  1.00 68.72           H  
ATOM    711  CA  ARG A  78      66.360  23.966 209.318  1.00 68.72           C  
ATOM    712  HA  ARG A  78      66.349  22.880 209.223  1.00 68.72           H  
ATOM    713  CB  ARG A  78      65.211  24.560 208.486  1.00 68.72           C  
ATOM    714  HB1 ARG A  78      64.267  24.196 208.892  1.00 68.72           H  
ATOM    715  HB2 ARG A  78      65.249  25.646 208.571  1.00 68.72           H  
ATOM    716  CG  ARG A  78      65.276  24.188 207.003  1.00 68.72           C  
ATOM    717  HG1 ARG A  78      66.234  24.523 206.606  1.00 68.72           H  
ATOM    718  HG2 ARG A  78      65.205  23.104 206.917  1.00 68.72           H  
ATOM    719  CD  ARG A  78      64.160  24.813 206.163  1.00 68.72           C  
ATOM    720  HD1 ARG A  78      64.038  24.257 205.233  1.00 68.72           H  
ATOM    721  HD2 ARG A  78      63.223  24.801 206.720  1.00 68.72           H  
ATOM    722  NE  ARG A  78      64.558  26.219 205.867  1.00 68.72           N  
ATOM    723  HE  ARG A  78      65.061  26.452 204.952  1.00 68.72           H  
ATOM    724  CZ  ARG A  78      64.280  27.208 206.766  1.00 68.72           C  
ATOM    725  NH1 ARG A  78      63.648  26.902 207.935  1.00 68.72           N  
ATOM    726 1HH1 ARG A  78      63.372  25.890 208.145  1.00 68.72           H  
ATOM    727 2HH1 ARG A  78      63.428  27.674 208.642  1.00 68.72           H  
ATOM    728  NH2 ARG A  78      64.639  28.498 206.503  1.00 68.72           N  
ATOM    729 1HH2 ARG A  78      65.141  28.738 205.589  1.00 68.72           H  
ATOM    730 2HH2 ARG A  78      64.419  29.270 207.211  1.00 68.72           H  
ATOM    731  C   ARG A  78      67.634  24.499 208.744  1.00 68.72           C  
ATOM    732  O   ARG A  78      68.359  23.786 208.053  1.00 68.72           O  
ATOM    733  N   ASN A  79      67.955  25.770 209.042  1.00 82.14           N  
ATOM    734  HN  ASN A  79      67.339  26.326 209.718  1.00 82.14           H  
ATOM    735  CA  ASN A  79      69.112  26.390 208.465  1.00 82.14           C  
ATOM    736  HA  ASN A  79      69.047  26.325 207.379  1.00 82.14           H  
ATOM    737  CB  ASN A  79      69.256  27.865 208.873  1.00 82.14           C  
ATOM    738  HB1 ASN A  79      68.315  28.388 208.704  1.00 82.14           H  
ATOM    739  HB2 ASN A  79      69.525  27.932 209.927  1.00 82.14           H  
ATOM    740  CG  ASN A  79      70.352  28.489 208.021  1.00 82.14           C  
ATOM    741  OD1 ASN A  79      70.066  29.243 207.093  1.00 82.14           O  
ATOM    742  ND2 ASN A  79      71.636  28.172 208.339  1.00 82.14           N  
ATOM    743 1HD2 ASN A  79      71.837  27.511 209.156  1.00 82.14           H  
ATOM    744 2HD2 ASN A  79      72.445  28.583 207.772  1.00 82.14           H  
ATOM    745  C   ASN A  79      70.344  25.681 208.925  1.00 82.14           C  
ATOM    746  O   ASN A  79      71.280  25.488 208.152  1.00 82.14           O  
ATOM    747  N   SER A  80      70.387  25.311 210.214  1.00 92.92           N  
ATOM    748  HN  SER A  80      69.537  25.507 210.834  1.00 92.92           H  
ATOM    749  CA  SER A  80      71.528  24.663 210.793  1.00 92.92           C  
ATOM    750  HA  SER A  80      72.426  25.232 210.552  1.00 92.92           H  
ATOM    751  CB  SER A  80      71.386  24.562 212.318  1.00 92.92           C  
ATOM    752  HB1 SER A  80      71.322  25.565 212.740  1.00 92.92           H  
ATOM    753  HB2 SER A  80      70.479  24.007 212.558  1.00 92.92           H  
ATOM    754  OG  SER A  80      72.503  23.893 212.873  1.00 92.92           O  
ATOM    755  HG  SER A  80      72.567  22.925 212.471  1.00 92.92           H  
ATOM    756  C   SER A  80      71.667  23.274 210.260  1.00 92.92           C  
ATOM    757  O   SER A  80      72.772  22.811 209.984  1.00 92.92           O  
ATOM    758  N   LEU A  81      70.531  22.570 210.137  1.00142.69           N  
ATOM    759  HN  LEU A  81      69.605  23.054 210.367  1.00142.69           H  
ATOM    760  CA  LEU A  81      70.498  21.205 209.714  1.00142.69           C  
ATOM    761  HA  LEU A  81      71.238  20.654 210.295  1.00142.69           H  
ATOM    762  CB  LEU A  81      69.128  20.546 209.940  1.00142.69           C  
ATOM    763  HB1 LEU A  81      68.837  20.694 210.980  1.00142.69           H  
ATOM    764  HB2 LEU A  81      68.399  21.024 209.286  1.00142.69           H  
ATOM    765  CG  LEU A  81      69.141  19.040 209.643  1.00142.69           C  
ATOM    766  HG  LEU A  81      69.447  18.914 208.604  1.00142.69           H  
ATOM    767  CD1 LEU A  81      70.188  18.338 210.521  1.00142.69           C  
ATOM    768 1HD1 LEU A  81      70.189  17.270 210.302  1.00142.69           H  
ATOM    769 2HD1 LEU A  81      69.944  18.493 211.572  1.00142.69           H  
ATOM    770 3HD1 LEU A  81      71.174  18.752 210.312  1.00142.69           H  
ATOM    771  CD2 LEU A  81      67.740  18.423 209.790  1.00142.69           C  
ATOM    772 1HD2 LEU A  81      67.788  17.356 209.572  1.00142.69           H  
ATOM    773 2HD2 LEU A  81      67.055  18.905 209.093  1.00142.69           H  
ATOM    774 3HD2 LEU A  81      67.383  18.570 210.809  1.00142.69           H  
ATOM    775  C   LEU A  81      70.852  21.072 208.268  1.00142.69           C  
ATOM    776  O   LEU A  81      71.486  20.091 207.884  1.00142.69           O  
ATOM    777  N   ARG A  82      70.455  22.037 207.414  1.00163.91           N  
ATOM    778  HN  ARG A  82      69.995  22.934 207.773  1.00163.91           H  
ATOM    779  CA  ARG A  82      70.667  21.828 206.009  1.00163.91           C  
ATOM    780  HA  ARG A  82      70.332  20.816 205.779  1.00163.91           H  
ATOM    781  CB  ARG A  82      69.875  22.788 205.099  1.00163.91           C  
ATOM    782  HB1 ARG A  82      70.046  22.492 204.064  1.00163.91           H  
ATOM    783  HB2 ARG A  82      68.816  22.685 205.337  1.00163.91           H  
ATOM    784  CG  ARG A  82      70.252  24.260 205.241  1.00163.91           C  
ATOM    785  HG1 ARG A  82      70.335  24.495 206.302  1.00163.91           H  
ATOM    786  HG2 ARG A  82      71.216  24.418 204.757  1.00163.91           H  
ATOM    787  CD  ARG A  82      69.230  25.212 204.611  1.00163.91           C  
ATOM    788  HD1 ARG A  82      68.266  25.099 205.107  1.00163.91           H  
ATOM    789  HD2 ARG A  82      69.573  26.241 204.714  1.00163.91           H  
ATOM    790  NE  ARG A  82      69.097  24.867 203.167  1.00163.91           N  
ATOM    791  HE  ARG A  82      69.761  25.308 202.454  1.00163.91           H  
ATOM    792  CZ  ARG A  82      68.135  23.993 202.745  1.00163.91           C  
ATOM    793  NH1 ARG A  82      67.243  23.471 203.638  1.00163.91           N  
ATOM    794 1HH1 ARG A  82      67.296  23.746 204.671  1.00163.91           H  
ATOM    795 2HH1 ARG A  82      66.491  22.787 203.305  1.00163.91           H  
ATOM    796  NH2 ARG A  82      68.060  23.646 201.427  1.00163.91           N  
ATOM    797 1HH2 ARG A  82      68.754  24.058 200.725  1.00163.91           H  
ATOM    798 2HH2 ARG A  82      67.307  22.962 201.096  1.00163.91           H  
ATOM    799  C   ARG A  82      72.119  21.910 205.640  1.00163.91           C  
ATOM    800  O   ARG A  82      72.846  22.839 205.991  1.00163.91           O  
ATOM    801  N   PRO A  83      72.527  20.895 204.914  1.00167.20           N  
ATOM    802  CD  PRO A  83      71.954  19.579 205.138  1.00167.20           C  
ATOM    803  HD1 PRO A  83      71.537  19.512 206.143  1.00167.20           H  
ATOM    804  HD2 PRO A  83      71.173  19.375 204.406  1.00167.20           H  
ATOM    805  CA  PRO A  83      73.883  20.805 204.442  1.00167.20           C  
ATOM    806  HA  PRO A  83      74.567  21.121 205.230  1.00167.20           H  
ATOM    807  CB  PRO A  83      74.133  19.338 204.102  1.00167.20           C  
ATOM    808  HB1 PRO A  83      73.954  19.148 203.044  1.00167.20           H  
ATOM    809  HB2 PRO A  83      75.152  19.048 204.357  1.00167.20           H  
ATOM    810  CG  PRO A  83      73.116  18.587 204.973  1.00167.20           C  
ATOM    811  HG1 PRO A  83      72.779  17.677 204.476  1.00167.20           H  
ATOM    812  HG2 PRO A  83      73.549  18.334 205.941  1.00167.20           H  
ATOM    813  C   PRO A  83      74.025  21.709 203.260  1.00167.20           C  
ATOM    814  O   PRO A  83      73.010  22.116 202.700  1.00167.20           O  
ATOM    815  N   SER A  84      75.273  22.011 202.857  1.00 96.33           N  
ATOM    816  HN  SER A  84      76.098  21.548 203.357  1.00 96.33           H  
ATOM    817  CA  SER A  84      75.545  22.926 201.787  1.00 96.33           C  
ATOM    818  HA  SER A  84      75.017  23.864 201.959  1.00 96.33           H  
ATOM    819  CB  SER A  84      77.040  23.201 201.580  1.00 96.33           C  
ATOM    820  HB1 SER A  84      77.531  22.284 201.254  1.00 96.33           H  
ATOM    821  HB2 SER A  84      77.160  23.970 200.816  1.00 96.33           H  
ATOM    822  OG  SER A  84      77.638  23.645 202.785  1.00 96.33           O  
ATOM    823  HG  SER A  84      77.171  24.530 203.103  1.00 96.33           H  
ATOM    824  C   SER A  84      75.104  22.326 200.491  1.00 96.33           C  
ATOM    825  O   SER A  84      74.871  21.124 200.364  1.00 96.33           O  
ATOM    826  N   PRO A  85      74.976  23.195 199.524  1.00 75.08           N  
ATOM    827  CD  PRO A  85      74.536  24.556 199.781  1.00 75.08           C  
ATOM    828  HD1 PRO A  85      73.824  24.577 200.606  1.00 75.08           H  
ATOM    829  HD2 PRO A  85      75.387  25.194 200.018  1.00 75.08           H  
ATOM    830  CA  PRO A  85      74.639  22.764 198.203  1.00 75.08           C  
ATOM    831  HA  PRO A  85      73.720  22.179 198.246  1.00 75.08           H  
ATOM    832  CB  PRO A  85      74.376  24.037 197.406  1.00 75.08           C  
ATOM    833  HB1 PRO A  85      75.292  24.405 196.944  1.00 75.08           H  
ATOM    834  HB2 PRO A  85      73.623  23.868 196.636  1.00 75.08           H  
ATOM    835  CG  PRO A  85      73.862  25.020 198.475  1.00 75.08           C  
ATOM    836  HG1 PRO A  85      74.155  26.041 198.232  1.00 75.08           H  
ATOM    837  HG2 PRO A  85      72.777  24.963 198.560  1.00 75.08           H  
ATOM    838  C   PRO A  85      75.739  21.900 197.670  1.00 75.08           C  
ATOM    839  O   PRO A  85      75.461  20.995 196.885  1.00 75.08           O  
ATOM    840  N   SER A  86      76.995  22.168 198.076  1.00 87.85           N  
ATOM    841  HN  SER A  86      77.160  22.967 198.768  1.00 87.85           H  
ATOM    842  CA  SER A  86      78.117  21.409 197.604  1.00 87.85           C  
ATOM    843  HA  SER A  86      78.070  21.359 196.516  1.00 87.85           H  
ATOM    844  CB  SER A  86      79.467  22.025 198.010  1.00 87.85           C  
ATOM    845  HB1 SER A  86      80.275  21.399 197.632  1.00 87.85           H  
ATOM    846  HB2 SER A  86      79.549  23.023 197.581  1.00 87.85           H  
ATOM    847  OG  SER A  86      79.569  22.115 199.424  1.00 87.85           O  
ATOM    848  HG  SER A  86      78.794  22.720 199.794  1.00 87.85           H  
ATOM    849  C   SER A  86      78.044  20.018 198.149  1.00 87.85           C  
ATOM    850  O   SER A  86      78.334  19.053 197.444  1.00 87.85           O  
ATOM    851  N   PHE A  87      77.658  19.868 199.429  1.00 67.40           N  
ATOM    852  HN  PHE A  87      77.416  20.719 200.031  1.00 67.40           H  
ATOM    853  CA  PHE A  87      77.579  18.542 199.968  1.00 67.40           C  
ATOM    854  HA  PHE A  87      78.532  18.040 199.803  1.00 67.40           H  
ATOM    855  CB  PHE A  87      77.242  18.485 201.475  1.00 67.40           C  
ATOM    856  HB1 PHE A  87      78.089  18.840 202.061  1.00 67.40           H  
ATOM    857  HB2 PHE A  87      76.369  19.102 201.687  1.00 67.40           H  
ATOM    858  CG  PHE A  87      76.952  17.052 201.806  1.00 67.40           C  
ATOM    859  CD1 PHE A  87      77.967  16.180 202.129  1.00 67.40           C  
ATOM    860  HD1 PHE A  87      78.997  16.537 202.154  1.00 67.40           H  
ATOM    861  CD2 PHE A  87      75.658  16.571 201.779  1.00 67.40           C  
ATOM    862  HD2 PHE A  87      74.842  17.247 201.524  1.00 67.40           H  
ATOM    863  CE1 PHE A  87      77.695  14.863 202.420  1.00 67.40           C  
ATOM    864  HE1 PHE A  87      78.509  14.185 202.676  1.00 67.40           H  
ATOM    865  CE2 PHE A  87      75.379  15.258 202.067  1.00 67.40           C  
ATOM    866  HE2 PHE A  87      74.350  14.899 202.040  1.00 67.40           H  
ATOM    867  CZ  PHE A  87      76.401  14.399 202.389  1.00 67.40           C  
ATOM    868  HZ  PHE A  87      76.188  13.355 202.619  1.00 67.40           H  
ATOM    869  C   PHE A  87      76.507  17.785 199.248  1.00 67.40           C  
ATOM    870  O   PHE A  87      76.711  16.643 198.843  1.00 67.40           O  
ATOM    871  N   THR A  88      75.331  18.410 199.058  1.00 33.88           N  
ATOM    872  HN  THR A  88      75.231  19.438 199.339  1.00 33.88           H  
ATOM    873  CA  THR A  88      74.206  17.723 198.484  1.00 33.88           C  
ATOM    874  HA  THR A  88      73.959  16.851 199.089  1.00 33.88           H  
ATOM    875  CB  THR A  88      73.003  18.604 198.353  1.00 33.88           C  
ATOM    876  HB  THR A  88      73.246  19.444 197.702  1.00 33.88           H  
ATOM    877  OG1 THR A  88      72.622  19.099 199.627  1.00 33.88           O  
ATOM    878  HG1 THR A  88      72.393  18.294 200.261  1.00 33.88           H  
ATOM    879  CG2 THR A  88      71.858  17.793 197.721  1.00 33.88           C  
ATOM    880 1HG2 THR A  88      70.976  18.426 197.621  1.00 33.88           H  
ATOM    881 2HG2 THR A  88      71.622  16.940 198.357  1.00 33.88           H  
ATOM    882 3HG2 THR A  88      72.164  17.438 196.737  1.00 33.88           H  
ATOM    883  C   THR A  88      74.547  17.295 197.103  1.00 33.88           C  
ATOM    884  O   THR A  88      74.186  16.200 196.672  1.00 33.88           O  
ATOM    885  N   HIS A  89      75.254  18.168 196.371  1.00 47.02           N  
ATOM    886  HN  HIS A  89      75.578  19.089 196.809  1.00 47.02           H  
ATOM    887  CA  HIS A  89      75.577  17.878 195.012  1.00 47.02           C  
ATOM    888  HA  HIS A  89      74.658  17.691 194.457  1.00 47.02           H  
ATOM    889  CB  HIS A  89      76.346  19.025 194.344  1.00 47.02           C  
ATOM    890  HB1 HIS A  89      75.797  19.953 194.508  1.00 47.02           H  
ATOM    891  HB2 HIS A  89      77.331  19.098 194.806  1.00 47.02           H  
ATOM    892  CG  HIS A  89      76.524  18.831 192.870  1.00 47.02           C  
ATOM    893  CD2 HIS A  89      77.596  18.358 192.181  1.00 47.02           C  
ATOM    894  HD2 HIS A  89      78.531  18.029 192.635  1.00 47.02           H  
ATOM    895  ND1 HIS A  89      75.567  19.128 191.924  1.00 47.02           N  
ATOM    896  HD1 HIS A  89      74.589  19.523 192.106  1.00 47.02           H  
ATOM    897  CE1 HIS A  89      76.105  18.822 190.717  1.00 47.02           C  
ATOM    898  HE1 HIS A  89      75.583  18.949 189.769  1.00 47.02           H  
ATOM    899  NE2 HIS A  89      77.335  18.352 190.823  1.00 47.02           N1+
ATOM    900  HE2 HIS A  89      77.985  18.037 190.034  1.00 47.02           H  
ATOM    901  C   HIS A  89      76.418  16.646 194.998  1.00 47.02           C  
ATOM    902  O   HIS A  89      76.227  15.770 194.157  1.00 47.02           O  
ATOM    903  N   PHE A  90      77.350  16.534 195.962  1.00 51.68           N  
ATOM    904  HN  PHE A  90      77.418  17.298 196.708  1.00 51.68           H  
ATOM    905  CA  PHE A  90      78.255  15.422 196.020  1.00 51.68           C  
ATOM    906  HA  PHE A  90      78.817  15.373 195.087  1.00 51.68           H  
ATOM    907  CB  PHE A  90      79.244  15.538 197.195  1.00 51.68           C  
ATOM    908  HB1 PHE A  90      79.863  16.425 197.060  1.00 51.68           H  
ATOM    909  HB2 PHE A  90      78.688  15.621 198.129  1.00 51.68           H  
ATOM    910  CG  PHE A  90      80.118  14.326 197.245  1.00 51.68           C  
ATOM    911  CD1 PHE A  90      81.205  14.190 196.411  1.00 51.68           C  
ATOM    912  HD1 PHE A  90      81.436  14.976 195.692  1.00 51.68           H  
ATOM    913  CD2 PHE A  90      79.852  13.324 198.150  1.00 51.68           C  
ATOM    914  HD2 PHE A  90      78.999  13.420 198.821  1.00 51.68           H  
ATOM    915  CE1 PHE A  90      82.003  13.070 196.478  1.00 51.68           C  
ATOM    916  HE1 PHE A  90      82.859  12.974 195.810  1.00 51.68           H  
ATOM    917  CE2 PHE A  90      80.646  12.203 198.221  1.00 51.68           C  
ATOM    918  HE2 PHE A  90      80.418  11.418 198.943  1.00 51.68           H  
ATOM    919  CZ  PHE A  90      81.726  12.073 197.382  1.00 51.68           C  
ATOM    920  HZ  PHE A  90      82.358  11.186 197.433  1.00 51.68           H  
ATOM    921  C   PHE A  90      77.486  14.155 196.191  1.00 51.68           C  
ATOM    922  O   PHE A  90      77.724  13.170 195.496  1.00 51.68           O  
ATOM    923  N   LEU A  91      76.519  14.165 197.116  1.00123.91           N  
ATOM    924  HN  LEU A  91      76.295  15.083 197.617  1.00123.91           H  
ATOM    925  CA  LEU A  91      75.774  12.995 197.459  1.00123.91           C  
ATOM    926  HA  LEU A  91      76.483  12.205 197.705  1.00123.91           H  
ATOM    927  CB  LEU A  91      74.949  13.295 198.710  1.00123.91           C  
ATOM    928  HB1 LEU A  91      75.608  13.767 199.439  1.00123.91           H  
ATOM    929  HB2 LEU A  91      74.158  13.991 198.430  1.00123.91           H  
ATOM    930  CG  LEU A  91      74.296  12.092 199.380  1.00123.91           C  
ATOM    931  HG  LEU A  91      75.047  11.308 199.473  1.00123.91           H  
ATOM    932  CD1 LEU A  91      73.848  12.489 200.788  1.00123.91           C  
ATOM    933 1HD1 LEU A  91      73.379  11.634 201.275  1.00123.91           H  
ATOM    934 2HD1 LEU A  91      73.132  13.308 200.724  1.00123.91           H  
ATOM    935 3HD1 LEU A  91      74.713  12.808 201.369  1.00123.91           H  
ATOM    936  CD2 LEU A  91      73.139  11.545 198.535  1.00123.91           C  
ATOM    937 1HD2 LEU A  91      72.694  10.688 199.039  1.00123.91           H  
ATOM    938 2HD2 LEU A  91      73.515  11.237 197.559  1.00123.91           H  
ATOM    939 3HD2 LEU A  91      72.385  12.321 198.405  1.00123.91           H  
ATOM    940  C   LEU A  91      74.974  12.546 196.270  1.00123.91           C  
ATOM    941  O   LEU A  91      74.834  11.354 196.002  1.00123.91           O  
ATOM    942  N   LEU A  92      74.438  13.513 195.513  1.00 83.98           N  
ATOM    943  HN  LEU A  92      74.607  14.528 195.807  1.00 83.98           H  
ATOM    944  CA  LEU A  92      73.653  13.280 194.335  1.00 83.98           C  
ATOM    945  HA  LEU A  92      72.875  12.556 194.576  1.00 83.98           H  
ATOM    946  CB  LEU A  92      72.983  14.578 193.880  1.00 83.98           C  
ATOM    947  HB1 LEU A  92      73.748  15.351 193.809  1.00 83.98           H  
ATOM    948  HB2 LEU A  92      72.544  14.409 192.897  1.00 83.98           H  
ATOM    949  CG  LEU A  92      71.874  15.081 194.825  1.00 83.98           C  
ATOM    950  HG  LEU A  92      72.325  15.239 195.804  1.00 83.98           H  
ATOM    951  CD1 LEU A  92      71.303  16.430 194.356  1.00 83.98           C  
ATOM    952 1HD1 LEU A  92      70.524  16.755 195.045  1.00 83.98           H  
ATOM    953 2HD1 LEU A  92      70.881  16.319 193.357  1.00 83.98           H  
ATOM    954 3HD1 LEU A  92      72.099  17.174 194.333  1.00 83.98           H  
ATOM    955  CD2 LEU A  92      70.772  14.022 194.990  1.00 83.98           C  
ATOM    956 1HD2 LEU A  92      70.001  14.401 195.661  1.00 83.98           H  
ATOM    957 2HD2 LEU A  92      71.202  13.112 195.408  1.00 83.98           H  
ATOM    958 3HD2 LEU A  92      70.330  13.802 194.018  1.00 83.98           H  
ATOM    959  C   LEU A  92      74.494  12.722 193.221  1.00 83.98           C  
ATOM    960  O   LEU A  92      73.979  12.065 192.317  1.00 83.98           O  
ATOM    961  N   THR A  93      75.787  13.094 193.194  1.00108.89           N  
ATOM    962  HN  THR A  93      76.123  13.741 193.977  1.00108.89           H  
ATOM    963  CA  THR A  93      76.760  12.700 192.207  1.00108.89           C  
ATOM    964  HA  THR A  93      76.209  12.594 191.272  1.00108.89           H  
ATOM    965  CB  THR A  93      77.815  13.732 191.945  1.00108.89           C  
ATOM    966  HB  THR A  93      78.486  13.364 191.169  1.00108.89           H  
ATOM    967  OG1 THR A  93      78.569  14.005 193.115  1.00108.89           O  
ATOM    968  HG1 THR A  93      77.931  14.363 193.868  1.00108.89           H  
ATOM    969  CG2 THR A  93      77.109  14.998 191.435  1.00108.89           C  
ATOM    970 1HG2 THR A  93      77.850  15.772 191.234  1.00108.89           H  
ATOM    971 2HG2 THR A  93      76.409  15.354 192.191  1.00108.89           H  
ATOM    972 3HG2 THR A  93      76.567  14.768 190.518  1.00108.89           H  
ATOM    973  C   THR A  93      77.447  11.386 192.428  1.00108.89           C  
ATOM    974  O   THR A  93      78.195  10.973 191.545  1.00108.89           O  
ATOM    975  N   HIS A  94      77.363  10.753 193.616  1.00 60.06           N  
ATOM    976  HN  HIS A  94      76.770  11.137 194.420  1.00 60.06           H  
ATOM    977  CA  HIS A  94      78.116   9.531 193.742  1.00 60.06           C  
ATOM    978  HA  HIS A  94      78.396   9.191 192.745  1.00 60.06           H  
ATOM    979  CB  HIS A  94      79.394   9.697 194.579  1.00 60.06           C  
ATOM    980  HB1 HIS A  94      79.119  10.051 195.572  1.00 60.06           H  
ATOM    981  HB2 HIS A  94      79.887   8.728 194.662  1.00 60.06           H  
ATOM    982  CG  HIS A  94      80.353  10.676 193.966  1.00 60.06           C  
ATOM    983  CD2 HIS A  94      80.455  12.022 194.142  1.00 60.06           C  
ATOM    984  HD2 HIS A  94      79.812  12.613 194.794  1.00 60.06           H  
ATOM    985  ND1 HIS A  94      81.343  10.339 193.070  1.00 60.06           N  
ATOM    986  HD1 HIS A  94      81.559   9.360 192.696  1.00 60.06           H  
ATOM    987  CE1 HIS A  94      81.992  11.489 192.752  1.00 60.06           C  
ATOM    988  HE1 HIS A  94      82.832  11.541 192.059  1.00 60.06           H  
ATOM    989  NE2 HIS A  94      81.488  12.536 193.379  1.00 60.06           N1+
ATOM    990  HE2 HIS A  94      81.807  13.555 193.312  1.00 60.06           H  
ATOM    991  C   HIS A  94      77.265   8.475 194.386  1.00 60.06           C  
ATOM    992  O   HIS A  94      76.127   8.730 194.776  1.00 60.06           O  
ATOM    993  N   GLY A  95      77.809   7.241 194.509  1.00 33.45           N  
ATOM    994  HN  GLY A  95      78.799   7.062 194.145  1.00 33.45           H  
ATOM    995  CA  GLY A  95      77.073   6.169 195.122  1.00 33.45           C  
ATOM    996  HA1 GLY A  95      77.758   5.362 195.381  1.00 33.45           H  
ATOM    997  HA2 GLY A  95      76.585   6.536 196.025  1.00 33.45           H  
ATOM    998  C   GLY A  95      76.035   5.653 194.170  1.00 33.45           C  
ATOM    999  O   GLY A  95      74.868   5.512 194.529  1.00 33.45           O  
ATOM   1000  N   ARG A  96      76.448   5.309 192.934  1.00147.63           N  
ATOM   1001  HN  ARG A  96      77.488   5.377 192.694  1.00147.63           H  
ATOM   1002  CA  ARG A  96      75.526   4.853 191.932  1.00147.63           C  
ATOM   1003  HA  ARG A  96      74.827   5.657 191.702  1.00147.63           H  
ATOM   1004  CB  ARG A  96      76.213   4.401 190.631  1.00147.63           C  
ATOM   1005  HB1 ARG A  96      77.202   4.019 190.882  1.00147.63           H  
ATOM   1006  HB2 ARG A  96      75.616   3.604 190.188  1.00147.63           H  
ATOM   1007  CG  ARG A  96      76.376   5.509 189.595  1.00147.63           C  
ATOM   1008  HG1 ARG A  96      76.346   6.475 190.100  1.00147.63           H  
ATOM   1009  HG2 ARG A  96      77.337   5.389 189.095  1.00147.63           H  
ATOM   1010  CD  ARG A  96      75.260   5.459 188.548  1.00147.63           C  
ATOM   1011  HD1 ARG A  96      75.247   6.383 187.970  1.00147.63           H  
ATOM   1012  HD2 ARG A  96      75.413   4.613 187.878  1.00147.63           H  
ATOM   1013  NE  ARG A  96      73.975   5.300 189.287  1.00147.63           N  
ATOM   1014  HE  ARG A  96      73.986   5.191 190.351  1.00147.63           H  
ATOM   1015  CZ  ARG A  96      72.785   5.292 188.619  1.00147.63           C  
ATOM   1016  NH1 ARG A  96      72.756   5.425 187.261  1.00147.63           N  
ATOM   1017 1HH1 ARG A  96      73.669   5.536 186.715  1.00147.63           H  
ATOM   1018 2HH1 ARG A  96      71.820   5.418 186.743  1.00147.63           H  
ATOM   1019  NH2 ARG A  96      71.618   5.156 189.314  1.00147.63           N  
ATOM   1020 1HH2 ARG A  96      71.638   5.056 190.379  1.00147.63           H  
ATOM   1021 2HH2 ARG A  96      70.683   5.149 188.794  1.00147.63           H  
ATOM   1022  C   ARG A  96      74.759   3.672 192.435  1.00147.63           C  
ATOM   1023  O   ARG A  96      73.549   3.590 192.229  1.00147.63           O  
ATOM   1024  N   TRP A  97      75.428   2.738 193.128  1.00 50.77           N  
ATOM   1025  HN  TRP A  97      76.465   2.885 193.345  1.00 50.77           H  
ATOM   1026  CA  TRP A  97      74.774   1.545 193.582  1.00 50.77           C  
ATOM   1027  HA  TRP A  97      74.398   0.989 192.723  1.00 50.77           H  
ATOM   1028  CB  TRP A  97      75.729   0.652 194.391  1.00 50.77           C  
ATOM   1029  HB1 TRP A  97      75.169  -0.203 194.769  1.00 50.77           H  
ATOM   1030  HB2 TRP A  97      76.523   0.304 193.731  1.00 50.77           H  
ATOM   1031  CG  TRP A  97      76.356   1.373 195.560  1.00 50.77           C  
ATOM   1032  CD2 TRP A  97      75.892   1.304 196.918  1.00 50.77           C  
ATOM   1033  CE2 TRP A  97      76.740   2.106 197.682  1.00 50.77           C  
ATOM   1034  CE3 TRP A  97      74.848   0.628 197.483  1.00 50.77           C  
ATOM   1035  HE3 TRP A  97      74.188   0.000 196.884  1.00 50.77           H  
ATOM   1036  CD1 TRP A  97      77.450   2.188 195.565  1.00 50.77           C  
ATOM   1037  HD1 TRP A  97      78.047   2.439 194.688  1.00 50.77           H  
ATOM   1038  NE1 TRP A  97      77.688   2.645 196.838  1.00 50.77           N  
ATOM   1039  HE1 TRP A  97      78.477   3.308 197.127  1.00 50.77           H  
ATOM   1040  CZ2 TRP A  97      76.556   2.246 199.027  1.00 50.77           C  
ATOM   1041  HZ2 TRP A  97      77.217   2.871 199.627  1.00 50.77           H  
ATOM   1042  CZ3 TRP A  97      74.664   0.772 198.840  1.00 50.77           C  
ATOM   1043  HZ3 TRP A  97      73.841   0.248 199.327  1.00 50.77           H  
ATOM   1044  CH2 TRP A  97      75.502   1.567 199.596  1.00 50.77           C  
ATOM   1045  HH2 TRP A  97      75.325   1.659 200.668  1.00 50.77           H  
ATOM   1046  C   TRP A  97      73.629   1.924 194.469  1.00 50.77           C  
ATOM   1047  O   TRP A  97      72.528   1.391 194.333  1.00 50.77           O  
ATOM   1048  N   PHE A  98      73.857   2.868 195.398  1.00 34.71           N  
ATOM   1049  HN  PHE A  98      74.818   3.337 195.445  1.00 34.71           H  
ATOM   1050  CA  PHE A  98      72.837   3.259 196.327  1.00 34.71           C  
ATOM   1051  HA  PHE A  98      72.489   2.379 196.868  1.00 34.71           H  
ATOM   1052  CB  PHE A  98      73.331   4.312 197.336  1.00 34.71           C  
ATOM   1053  HB1 PHE A  98      74.167   3.912 197.910  1.00 34.71           H  
ATOM   1054  HB2 PHE A  98      73.649   5.211 196.808  1.00 34.71           H  
ATOM   1055  CG  PHE A  98      72.197   4.634 198.248  1.00 34.71           C  
ATOM   1056  CD1 PHE A  98      71.915   3.809 199.312  1.00 34.71           C  
ATOM   1057  HD1 PHE A  98      72.524   2.921 199.482  1.00 34.71           H  
ATOM   1058  CD2 PHE A  98      71.420   5.752 198.048  1.00 34.71           C  
ATOM   1059  HD2 PHE A  98      71.634   6.415 197.210  1.00 34.71           H  
ATOM   1060  CE1 PHE A  98      70.874   4.091 200.163  1.00 34.71           C  
ATOM   1061  HE1 PHE A  98      70.661   3.429 201.002  1.00 34.71           H  
ATOM   1062  CE2 PHE A  98      70.376   6.040 198.896  1.00 34.71           C  
ATOM   1063  HE2 PHE A  98      69.766   6.928 198.728  1.00 34.71           H  
ATOM   1064  CZ  PHE A  98      70.101   5.208 199.956  1.00 34.71           C  
ATOM   1065  HZ  PHE A  98      69.274   5.434 200.629  1.00 34.71           H  
ATOM   1066  C   PHE A  98      71.689   3.866 195.583  1.00 34.71           C  
ATOM   1067  O   PHE A  98      70.532   3.526 195.824  1.00 34.71           O  
ATOM   1068  N   TRP A  99      71.983   4.778 194.640  1.00 63.04           N  
ATOM   1069  HN  TRP A  99      73.008   4.985 194.412  1.00 63.04           H  
ATOM   1070  CA  TRP A  99      70.950   5.478 193.934  1.00 63.04           C  
ATOM   1071  HA  TRP A  99      70.281   5.917 194.674  1.00 63.04           H  
ATOM   1072  CB  TRP A  99      71.474   6.615 193.046  1.00 63.04           C  
ATOM   1073  HB1 TRP A  99      72.296   6.235 192.439  1.00 63.04           H  
ATOM   1074  HB2 TRP A  99      70.667   6.952 192.395  1.00 63.04           H  
ATOM   1075  CG  TRP A  99      71.968   7.788 193.852  1.00 63.04           C  
ATOM   1076  CD2 TRP A  99      71.098   8.678 194.569  1.00 63.04           C  
ATOM   1077  CE2 TRP A  99      71.907   9.613 195.212  1.00 63.04           C  
ATOM   1078  CE3 TRP A  99      69.736   8.709 194.684  1.00 63.04           C  
ATOM   1079  HE3 TRP A  99      69.108   7.973 194.181  1.00 63.04           H  
ATOM   1080  CD1 TRP A  99      73.242   8.211 194.093  1.00 63.04           C  
ATOM   1081  HD1 TRP A  99      74.143   7.742 193.697  1.00 63.04           H  
ATOM   1082  NE1 TRP A  99      73.221   9.317 194.910  1.00 63.04           N  
ATOM   1083  HE1 TRP A  99      74.078   9.857 195.254  1.00 63.04           H  
ATOM   1084  CZ2 TRP A  99      71.363  10.600 195.983  1.00 63.04           C  
ATOM   1085  HZ2 TRP A  99      71.990  11.333 196.490  1.00 63.04           H  
ATOM   1086  CZ3 TRP A  99      69.189   9.706 195.460  1.00 63.04           C  
ATOM   1087  HZ3 TRP A  99      68.107   9.764 195.574  1.00 63.04           H  
ATOM   1088  CH2 TRP A  99      69.989  10.633 196.096  1.00 63.04           C  
ATOM   1089  HH2 TRP A  99      69.524  11.410 196.702  1.00 63.04           H  
ATOM   1090  C   TRP A  99      70.144   4.544 193.090  1.00 63.04           C  
ATOM   1091  O   TRP A  99      68.927   4.693 192.995  1.00 63.04           O  
ATOM   1092  N   GLU A 100      70.789   3.551 192.452  1.00 78.34           N  
ATOM   1093  HN  GLU A 100      71.841   3.412 192.590  1.00 78.34           H  
ATOM   1094  CA  GLU A 100      70.050   2.681 191.584  1.00 78.34           C  
ATOM   1095  HA  GLU A 100      69.555   3.289 190.827  1.00 78.34           H  
ATOM   1096  CB  GLU A 100      70.925   1.633 190.870  1.00 78.34           C  
ATOM   1097  HB1 GLU A 100      70.275   1.016 190.250  1.00 78.34           H  
ATOM   1098  HB2 GLU A 100      71.636   2.162 190.236  1.00 78.34           H  
ATOM   1099  CG  GLU A 100      71.714   0.707 191.797  1.00 78.34           C  
ATOM   1100  HG1 GLU A 100      72.413   1.289 192.398  1.00 78.34           H  
ATOM   1101  HG2 GLU A 100      71.032   0.167 192.453  1.00 78.34           H  
ATOM   1102  CD  GLU A 100      72.476  -0.275 190.917  1.00 78.34           C  
ATOM   1103  OE1 GLU A 100      72.340  -0.172 189.669  1.00 78.34           O  
ATOM   1104  OE2 GLU A 100      73.199  -1.141 191.478  1.00 78.34           O  
ATOM   1105  C   GLU A 100      69.001   1.980 192.386  1.00 78.34           C  
ATOM   1106  O   GLU A 100      67.884   1.780 191.912  1.00 78.34           O  
ATOM   1107  N   PHE A 101      69.334   1.578 193.626  1.00 48.48           N  
ATOM   1108  HN  PHE A 101      70.324   1.757 193.991  1.00 48.48           H  
ATOM   1109  CA  PHE A 101      68.379   0.912 194.465  1.00 48.48           C  
ATOM   1110  HA  PHE A 101      67.964   0.065 193.919  1.00 48.48           H  
ATOM   1111  CB  PHE A 101      68.997   0.399 195.780  1.00 48.48           C  
ATOM   1112  HB1 PHE A 101      69.693  -0.412 195.567  1.00 48.48           H  
ATOM   1113  HB2 PHE A 101      69.526   1.211 196.278  1.00 48.48           H  
ATOM   1114  CG  PHE A 101      67.898  -0.099 196.659  1.00 48.48           C  
ATOM   1115  CD1 PHE A 101      67.469  -1.406 196.604  1.00 48.48           C  
ATOM   1116  HD1 PHE A 101      67.937  -2.099 195.905  1.00 48.48           H  
ATOM   1117  CD2 PHE A 101      67.289   0.758 197.546  1.00 48.48           C  
ATOM   1118  HD2 PHE A 101      67.615   1.797 197.598  1.00 48.48           H  
ATOM   1119  CE1 PHE A 101      66.455  -1.846 197.424  1.00 48.48           C  
ATOM   1120  HE1 PHE A 101      66.126  -2.884 197.372  1.00 48.48           H  
ATOM   1121  CE2 PHE A 101      66.276   0.325 198.367  1.00 48.48           C  
ATOM   1122  HE2 PHE A 101      65.806   1.018 199.065  1.00 48.48           H  
ATOM   1123  CZ  PHE A 101      65.856  -0.981 198.308  1.00 48.48           C  
ATOM   1124  HZ  PHE A 101      65.053  -1.329 198.958  1.00 48.48           H  
ATOM   1125  C   PHE A 101      67.267   1.860 194.802  1.00 48.48           C  
ATOM   1126  O   PHE A 101      66.094   1.492 194.747  1.00 48.48           O  
ATOM   1127  N   VAL A 102      67.613   3.113 195.153  1.00 52.17           N  
ATOM   1128  HN  VAL A 102      68.648   3.385 195.131  1.00 52.17           H  
ATOM   1129  CA  VAL A 102      66.648   4.101 195.556  1.00 52.17           C  
ATOM   1130  HA  VAL A 102      66.057   3.689 196.374  1.00 52.17           H  
ATOM   1131  CB  VAL A 102      67.281   5.378 196.028  1.00 52.17           C  
ATOM   1132  HB  VAL A 102      67.966   5.736 195.259  1.00 52.17           H  
ATOM   1133  CG1 VAL A 102      66.179   6.430 196.240  1.00 52.17           C  
ATOM   1134 1HG1 VAL A 102      66.627   7.362 196.583  1.00 52.17           H  
ATOM   1135 2HG1 VAL A 102      65.472   6.071 196.988  1.00 52.17           H  
ATOM   1136 3HG1 VAL A 102      65.656   6.603 195.300  1.00 52.17           H  
ATOM   1137  CG2 VAL A 102      68.083   5.072 197.304  1.00 52.17           C  
ATOM   1138 1HG2 VAL A 102      68.553   5.986 197.666  1.00 52.17           H  
ATOM   1139 2HG2 VAL A 102      68.852   4.332 197.082  1.00 52.17           H  
ATOM   1140 3HG2 VAL A 102      67.413   4.680 198.070  1.00 52.17           H  
ATOM   1141  C   VAL A 102      65.720   4.433 194.425  1.00 52.17           C  
ATOM   1142  O   VAL A 102      64.519   4.601 194.626  1.00 52.17           O  
ATOM   1143  N   ASN A 103      66.234   4.517 193.189  1.00 46.76           N  
ATOM   1144  HN  ASN A 103      67.267   4.293 193.025  1.00 46.76           H  
ATOM   1145  CA  ASN A 103      65.402   4.907 192.086  1.00 46.76           C  
ATOM   1146  HA  ASN A 103      64.987   5.895 192.285  1.00 46.76           H  
ATOM   1147  CB  ASN A 103      66.159   4.941 190.747  1.00 46.76           C  
ATOM   1148  HB1 ASN A 103      66.670   3.992 190.585  1.00 46.76           H  
ATOM   1149  HB2 ASN A 103      65.460   5.122 189.930  1.00 46.76           H  
ATOM   1150  CG  ASN A 103      67.177   6.072 190.818  1.00 46.76           C  
ATOM   1151  OD1 ASN A 103      66.888   7.162 191.309  1.00 46.76           O  
ATOM   1152  ND2 ASN A 103      68.413   5.802 190.319  1.00 46.76           N  
ATOM   1153 1HD2 ASN A 103      68.625   4.838 189.907  1.00 46.76           H  
ATOM   1154 2HD2 ASN A 103      69.174   6.554 190.339  1.00 46.76           H  
ATOM   1155  C   ASN A 103      64.277   3.920 191.958  1.00 46.76           C  
ATOM   1156  O   ASN A 103      63.185   4.267 191.512  1.00 46.76           O  
ATOM   1157  N   ALA A 104      64.536   2.648 192.305  1.00 49.27           N  
ATOM   1158  HN  ALA A 104      65.518   2.413 192.660  1.00 49.27           H  
ATOM   1159  CA  ALA A 104      63.571   1.584 192.227  1.00 49.27           C  
ATOM   1160  HA  ALA A 104      63.162   1.568 191.217  1.00 49.27           H  
ATOM   1161  CB  ALA A 104      64.174   0.200 192.525  1.00 49.27           C  
ATOM   1162  HB1 ALA A 104      63.396  -0.560 192.450  1.00 49.27           H  
ATOM   1163  HB2 ALA A 104      64.591   0.194 193.532  1.00 49.27           H  
ATOM   1164  HB3 ALA A 104      64.963  -0.016 191.804  1.00 49.27           H  
ATOM   1165  C   ALA A 104      62.434   1.781 193.191  1.00 49.27           C  
ATOM   1166  O   ALA A 104      61.310   1.364 192.912  1.00 49.27           O  
ATOM   1167  N   THR A 105      62.710   2.376 194.368  1.00136.78           N  
ATOM   1168  HN  THR A 105      63.687   2.786 194.514  1.00136.78           H  
ATOM   1169  CA  THR A 105      61.754   2.487 195.438  1.00136.78           C  
ATOM   1170  HA  THR A 105      61.051   1.659 195.345  1.00136.78           H  
ATOM   1171  CB  THR A 105      62.459   2.348 196.770  1.00136.78           C  
ATOM   1172  HB  THR A 105      62.947   1.374 196.796  1.00136.78           H  
ATOM   1173  OG1 THR A 105      61.564   2.422 197.864  1.00136.78           O  
ATOM   1174  HG1 THR A 105      61.073   3.350 197.853  1.00136.78           H  
ATOM   1175  CG2 THR A 105      63.540   3.427 196.891  1.00136.78           C  
ATOM   1176 1HG2 THR A 105      64.048   3.327 197.850  1.00136.78           H  
ATOM   1177 2HG2 THR A 105      63.079   4.413 196.825  1.00136.78           H  
ATOM   1178 3HG2 THR A 105      64.263   3.310 196.084  1.00136.78           H  
ATOM   1179  C   THR A 105      60.965   3.776 195.361  1.00136.78           C  
ATOM   1180  O   THR A 105      61.129   4.585 194.450  1.00136.78           O  
ATOM   1181  N   PHE A 106      60.048   3.958 196.339  1.00 62.42           N  
ATOM   1182  HN  PHE A 106      59.976   3.178 197.068  1.00 62.42           H  
ATOM   1183  CA  PHE A 106      59.158   5.073 196.518  1.00 62.42           C  
ATOM   1184  HA  PHE A 106      58.643   5.262 195.576  1.00 62.42           H  
ATOM   1185  CB  PHE A 106      58.105   4.847 197.617  1.00 62.42           C  
ATOM   1186  HB1 PHE A 106      57.421   5.695 197.646  1.00 62.42           H  
ATOM   1187  HB2 PHE A 106      57.546   3.936 197.404  1.00 62.42           H  
ATOM   1188  CG  PHE A 106      58.791   4.715 198.933  1.00 62.42           C  
ATOM   1189  CD1 PHE A 106      59.037   5.826 199.706  1.00 62.42           C  
ATOM   1190  HD1 PHE A 106      58.729   6.810 199.352  1.00 62.42           H  
ATOM   1191  CD2 PHE A 106      59.187   3.481 199.393  1.00 62.42           C  
ATOM   1192  HD2 PHE A 106      58.998   2.594 198.789  1.00 62.42           H  
ATOM   1193  CE1 PHE A 106      59.668   5.707 200.921  1.00 62.42           C  
ATOM   1194  HE1 PHE A 106      59.857   6.594 201.526  1.00 62.42           H  
ATOM   1195  CE2 PHE A 106      59.819   3.355 200.607  1.00 62.42           C  
ATOM   1196  HE2 PHE A 106      60.128   2.372 200.961  1.00 62.42           H  
ATOM   1197  CZ  PHE A 106      60.061   4.470 201.374  1.00 62.42           C  
ATOM   1198  HZ  PHE A 106      60.562   4.374 202.337  1.00 62.42           H  
ATOM   1199  C   PHE A 106      59.974   6.277 196.867  1.00 62.42           C  
ATOM   1200  O   PHE A 106      59.547   7.412 196.668  1.00 62.42           O  
ATOM   1201  N   ILE A 107      61.180   6.036 197.409  1.00114.27           N  
ATOM   1202  HN  ILE A 107      61.481   5.014 197.511  1.00114.27           H  
ATOM   1203  CA  ILE A 107      62.095   7.044 197.861  1.00114.27           C  
ATOM   1204  HA  ILE A 107      61.693   7.561 198.733  1.00114.27           H  
ATOM   1205  CB  ILE A 107      63.428   6.427 198.183  1.00114.27           C  
ATOM   1206  HB  ILE A 107      63.802   5.931 197.287  1.00114.27           H  
ATOM   1207  CG2 ILE A 107      64.415   7.537 198.568  1.00114.27           C  
ATOM   1208 1HG2 ILE A 107      65.384   7.097 198.803  1.00114.27           H  
ATOM   1209 2HG2 ILE A 107      64.039   8.072 199.440  1.00114.27           H  
ATOM   1210 3HG2 ILE A 107      64.524   8.232 197.735  1.00114.27           H  
ATOM   1211  CG1 ILE A 107      63.266   5.374 199.287  1.00114.27           C  
ATOM   1212 1HG1 ILE A 107      62.544   4.629 198.954  1.00114.27           H  
ATOM   1213 2HG1 ILE A 107      64.231   4.896 199.456  1.00114.27           H  
ATOM   1214  CD1 ILE A 107      62.780   5.967 200.605  1.00114.27           C  
ATOM   1215 1HD1 ILE A 107      62.684   5.175 201.347  1.00114.27           H  
ATOM   1216 2HD1 ILE A 107      61.811   6.442 200.455  1.00114.27           H  
ATOM   1217 3HD1 ILE A 107      63.497   6.709 200.957  1.00114.27           H  
ATOM   1218  C   ILE A 107      62.289   8.003 196.726  1.00114.27           C  
ATOM   1219  O   ILE A 107      62.395   9.210 196.924  1.00114.27           O  
ATOM   1220  N   ARG A 108      62.317   7.489 195.492  1.00103.54           N  
ATOM   1221  HN  ARG A 108      62.202   6.431 195.379  1.00103.54           H  
ATOM   1222  CA  ARG A 108      62.494   8.286 194.312  1.00103.54           C  
ATOM   1223  HA  ARG A 108      63.503   8.697 194.271  1.00103.54           H  
ATOM   1224  CB  ARG A 108      62.223   7.378 193.095  1.00103.54           C  
ATOM   1225  HB1 ARG A 108      63.165   6.897 192.831  1.00103.54           H  
ATOM   1226  HB2 ARG A 108      61.503   6.621 193.407  1.00103.54           H  
ATOM   1227  CG  ARG A 108      61.675   8.037 191.830  1.00103.54           C  
ATOM   1228  HG1 ARG A 108      61.105   7.286 191.283  1.00103.54           H  
ATOM   1229  HG2 ARG A 108      61.011   8.845 192.136  1.00103.54           H  
ATOM   1230  CD  ARG A 108      62.709   8.620 190.879  1.00103.54           C  
ATOM   1231  HD1 ARG A 108      63.173   9.502 191.320  1.00103.54           H  
ATOM   1232  HD2 ARG A 108      63.476   7.879 190.655  1.00103.54           H  
ATOM   1233  NE  ARG A 108      61.970   8.991 189.637  1.00103.54           N  
ATOM   1234  HE  ARG A 108      61.651  10.002 189.491  1.00103.54           H  
ATOM   1235  CZ  ARG A 108      61.698   8.050 188.685  1.00103.54           C  
ATOM   1236  NH1 ARG A 108      61.994   6.737 188.909  1.00103.54           N  
ATOM   1237 1HH1 ARG A 108      62.442   6.440 189.834  1.00103.54           H  
ATOM   1238 2HH1 ARG A 108      61.779   6.005 188.159  1.00103.54           H  
ATOM   1239  NH2 ARG A 108      61.130   8.426 187.502  1.00103.54           N  
ATOM   1240 1HH2 ARG A 108      60.899   9.455 187.323  1.00103.54           H  
ATOM   1241 2HH2 ARG A 108      60.916   7.691 186.754  1.00103.54           H  
ATOM   1242  C   ARG A 108      61.472   9.384 194.307  1.00103.54           C  
ATOM   1243  O   ARG A 108      61.813  10.559 194.174  1.00103.54           O  
ATOM   1244  N   GLU A 109      60.189   9.030 194.492  1.00 36.86           N  
ATOM   1245  HN  GLU A 109      59.952   8.002 194.672  1.00 36.86           H  
ATOM   1246  CA  GLU A 109      59.131   9.993 194.455  1.00 36.86           C  
ATOM   1247  HA  GLU A 109      59.187  10.547 193.518  1.00 36.86           H  
ATOM   1248  CB  GLU A 109      57.747   9.348 194.571  1.00 36.86           C  
ATOM   1249  HB1 GLU A 109      57.743   8.687 195.438  1.00 36.86           H  
ATOM   1250  HB2 GLU A 109      57.007  10.136 194.710  1.00 36.86           H  
ATOM   1251  CG  GLU A 109      57.367   8.534 193.336  1.00 36.86           C  
ATOM   1252  HG1 GLU A 109      57.345   9.176 192.456  1.00 36.86           H  
ATOM   1253  HG2 GLU A 109      58.086   7.729 193.182  1.00 36.86           H  
ATOM   1254  CD  GLU A 109      55.987   7.958 193.596  1.00 36.86           C  
ATOM   1255  OE1 GLU A 109      55.422   8.266 194.679  1.00 36.86           O  
ATOM   1256  OE2 GLU A 109      55.481   7.201 192.725  1.00 36.86           O  
ATOM   1257  C   GLU A 109      59.283  10.947 195.594  1.00 36.86           C  
ATOM   1258  O   GLU A 109      59.083  12.149 195.431  1.00 36.86           O  
ATOM   1259  N   MET A 110      59.650  10.443 196.785  1.00102.55           N  
ATOM   1260  HN  MET A 110      59.877   9.403 196.892  1.00102.55           H  
ATOM   1261  CA  MET A 110      59.730  11.328 197.905  1.00102.55           C  
ATOM   1262  HA  MET A 110      58.771  11.836 198.007  1.00102.55           H  
ATOM   1263  CB  MET A 110      60.047  10.626 199.237  1.00102.55           C  
ATOM   1264  HB1 MET A 110      59.891  11.343 200.043  1.00102.55           H  
ATOM   1265  HB2 MET A 110      59.356   9.791 199.353  1.00102.55           H  
ATOM   1266  CG  MET A 110      61.470  10.084 199.352  1.00102.55           C  
ATOM   1267  HG1 MET A 110      61.598   9.294 198.612  1.00102.55           H  
ATOM   1268  HG2 MET A 110      62.166  10.896 199.141  1.00102.55           H  
ATOM   1269  SD  MET A 110      61.859   9.406 200.989  1.00102.55           S  
ATOM   1270  CE  MET A 110      61.690  11.012 201.816  1.00102.55           C  
ATOM   1271  HE1 MET A 110      61.883  10.894 202.882  1.00102.55           H  
ATOM   1272  HE2 MET A 110      60.679  11.392 201.670  1.00102.55           H  
ATOM   1273  HE3 MET A 110      62.407  11.716 201.393  1.00102.55           H  
ATOM   1274  C   MET A 110      60.785  12.363 197.650  1.00102.55           C  
ATOM   1275  O   MET A 110      60.574  13.541 197.932  1.00102.55           O  
ATOM   1276  N   LEU A 111      61.953  11.972 197.109  1.00 96.42           N  
ATOM   1277  HN  LEU A 111      62.125  10.944 196.866  1.00 96.42           H  
ATOM   1278  CA  LEU A 111      62.963  12.961 196.864  1.00 96.42           C  
ATOM   1279  HA  LEU A 111      63.091  13.535 197.782  1.00 96.42           H  
ATOM   1280  CB  LEU A 111      64.348  12.405 196.466  1.00 96.42           C  
ATOM   1281  HB1 LEU A 111      64.202  11.644 195.699  1.00 96.42           H  
ATOM   1282  HB2 LEU A 111      64.939  13.225 196.057  1.00 96.42           H  
ATOM   1283  CG  LEU A 111      65.143  11.771 197.629  1.00 96.42           C  
ATOM   1284  HG  LEU A 111      65.064  12.457 198.473  1.00 96.42           H  
ATOM   1285  CD1 LEU A 111      64.544  10.440 198.087  1.00 96.42           C  
ATOM   1286 1HD1 LEU A 111      65.139  10.036 198.906  1.00 96.42           H  
ATOM   1287 2HD1 LEU A 111      64.545   9.735 197.255  1.00 96.42           H  
ATOM   1288 3HD1 LEU A 111      63.521  10.599 198.427  1.00 96.42           H  
ATOM   1289  CD2 LEU A 111      66.635  11.659 197.291  1.00 96.42           C  
ATOM   1290 1HD2 LEU A 111      67.165  11.209 198.130  1.00 96.42           H  
ATOM   1291 2HD2 LEU A 111      67.040  12.652 197.097  1.00 96.42           H  
ATOM   1292 3HD2 LEU A 111      66.762  11.036 196.406  1.00 96.42           H  
ATOM   1293  C   LEU A 111      62.515  13.915 195.792  1.00 96.42           C  
ATOM   1294  O   LEU A 111      62.736  15.119 195.913  1.00 96.42           O  
ATOM   1295  N   MET A 112      61.862  13.424 194.715  1.00 96.72           N  
ATOM   1296  HN  MET A 112      61.632  12.381 194.648  1.00 96.72           H  
ATOM   1297  CA  MET A 112      61.482  14.324 193.661  1.00 96.72           C  
ATOM   1298  HA  MET A 112      62.377  14.860 193.345  1.00 96.72           H  
ATOM   1299  CB  MET A 112      60.841  13.708 192.408  1.00 96.72           C  
ATOM   1300  HB1 MET A 112      61.623  13.255 191.799  1.00 96.72           H  
ATOM   1301  HB2 MET A 112      60.131  12.941 192.717  1.00 96.72           H  
ATOM   1302  CG  MET A 112      60.099  14.761 191.562  1.00 96.72           C  
ATOM   1303  HG1 MET A 112      59.597  14.235 190.750  1.00 96.72           H  
ATOM   1304  HG2 MET A 112      59.356  15.234 192.204  1.00 96.72           H  
ATOM   1305  SD  MET A 112      61.106  16.089 190.817  1.00 96.72           S  
ATOM   1306  CE  MET A 112      61.758  15.130 189.425  1.00 96.72           C  
ATOM   1307  HE1 MET A 112      62.413  15.761 188.824  1.00 96.72           H  
ATOM   1308  HE2 MET A 112      60.932  14.774 188.809  1.00 96.72           H  
ATOM   1309  HE3 MET A 112      62.322  14.277 189.803  1.00 96.72           H  
ATOM   1310  C   MET A 112      60.510  15.330 194.168  1.00 96.72           C  
ATOM   1311  O   MET A 112      60.549  16.492 193.765  1.00 96.72           O  
ATOM   1312  N   ARG A 113      59.581  14.910 195.042  1.00 66.26           N  
ATOM   1313  HN  ARG A 113      59.560  13.892 195.372  1.00 66.26           H  
ATOM   1314  CA  ARG A 113      58.620  15.855 195.521  1.00 66.26           C  
ATOM   1315  HA  ARG A 113      58.121  16.319 194.670  1.00 66.26           H  
ATOM   1316  CB  ARG A 113      57.567  15.222 196.435  1.00 66.26           C  
ATOM   1317  HB1 ARG A 113      57.066  14.426 195.884  1.00 66.26           H  
ATOM   1318  HB2 ARG A 113      58.073  14.800 197.303  1.00 66.26           H  
ATOM   1319  CG  ARG A 113      56.510  16.210 196.925  1.00 66.26           C  
ATOM   1320  HG1 ARG A 113      56.942  16.819 197.719  1.00 66.26           H  
ATOM   1321  HG2 ARG A 113      56.217  16.851 196.093  1.00 66.26           H  
ATOM   1322  CD  ARG A 113      55.266  15.509 197.466  1.00 66.26           C  
ATOM   1323  HD1 ARG A 113      54.834  16.090 198.280  1.00 66.26           H  
ATOM   1324  HD2 ARG A 113      54.529  15.390 196.672  1.00 66.26           H  
ATOM   1325  NE  ARG A 113      55.699  14.174 197.965  1.00 66.26           N  
ATOM   1326  HE  ARG A 113      56.069  14.068 198.963  1.00 66.26           H  
ATOM   1327  CZ  ARG A 113      55.622  13.086 197.143  1.00 66.26           C  
ATOM   1328  NH1 ARG A 113      55.120  13.216 195.881  1.00 66.26           N  
ATOM   1329 1HH1 ARG A 113      54.786  14.171 195.534  1.00 66.26           H  
ATOM   1330 2HH1 ARG A 113      55.060  12.363 195.238  1.00 66.26           H  
ATOM   1331  NH2 ARG A 113      56.039  11.864 197.586  1.00 66.26           N  
ATOM   1332 1HH2 ARG A 113      56.426  11.758 198.578  1.00 66.26           H  
ATOM   1333 2HH2 ARG A 113      55.978  11.012 196.941  1.00 66.26           H  
ATOM   1334  C   ARG A 113      59.352  16.905 196.291  1.00 66.26           C  
ATOM   1335  O   ARG A 113      59.036  18.091 196.196  1.00 66.26           O  
ATOM   1336  N   LEU A 114      60.367  16.486 197.072  1.00 47.00           N  
ATOM   1337  HN  LEU A 114      60.616  15.445 197.087  1.00 47.00           H  
ATOM   1338  CA  LEU A 114      61.122  17.393 197.883  1.00 47.00           C  
ATOM   1339  HA  LEU A 114      60.450  17.905 198.572  1.00 47.00           H  
ATOM   1340  CB  LEU A 114      62.227  16.680 198.685  1.00 47.00           C  
ATOM   1341  HB1 LEU A 114      61.755  15.962 199.356  1.00 47.00           H  
ATOM   1342  HB2 LEU A 114      62.873  16.152 197.984  1.00 47.00           H  
ATOM   1343  CG  LEU A 114      63.101  17.629 199.529  1.00 47.00           C  
ATOM   1344  HG  LEU A 114      63.495  18.386 198.850  1.00 47.00           H  
ATOM   1345  CD1 LEU A 114      62.263  18.367 200.583  1.00 47.00           C  
ATOM   1346 1HD1 LEU A 114      62.907  19.028 201.162  1.00 47.00           H  
ATOM   1347 2HD1 LEU A 114      61.795  17.642 201.249  1.00 47.00           H  
ATOM   1348 3HD1 LEU A 114      61.491  18.955 200.087  1.00 47.00           H  
ATOM   1349  CD2 LEU A 114      64.312  16.896 200.133  1.00 47.00           C  
ATOM   1350 1HD2 LEU A 114      64.905  17.596 200.721  1.00 47.00           H  
ATOM   1351 2HD2 LEU A 114      64.926  16.485 199.331  1.00 47.00           H  
ATOM   1352 3HD2 LEU A 114      63.964  16.087 200.775  1.00 47.00           H  
ATOM   1353  C   LEU A 114      61.791  18.403 197.000  1.00 47.00           C  
ATOM   1354  O   LEU A 114      61.676  19.608 197.219  1.00 47.00           O  
ATOM   1355  N   VAL A 115      62.467  17.932 195.939  1.00 37.65           N  
ATOM   1356  HN  VAL A 115      62.462  16.881 195.736  1.00 37.65           H  
ATOM   1357  CA  VAL A 115      63.194  18.813 195.074  1.00 37.65           C  
ATOM   1358  HA  VAL A 115      63.916  19.378 195.664  1.00 37.65           H  
ATOM   1359  CB  VAL A 115      63.918  18.076 193.985  1.00 37.65           C  
ATOM   1360  HB  VAL A 115      63.192  17.496 193.416  1.00 37.65           H  
ATOM   1361  CG1 VAL A 115      64.566  19.108 193.046  1.00 37.65           C  
ATOM   1362 1HG1 VAL A 115      65.097  18.590 192.247  1.00 37.65           H  
ATOM   1363 2HG1 VAL A 115      65.268  19.723 193.610  1.00 37.65           H  
ATOM   1364 3HG1 VAL A 115      63.793  19.744 192.615  1.00 37.65           H  
ATOM   1365  CG2 VAL A 115      64.920  17.104 194.636  1.00 37.65           C  
ATOM   1366 1HG2 VAL A 115      65.456  16.559 193.859  1.00 37.65           H  
ATOM   1367 2HG2 VAL A 115      64.383  16.398 195.269  1.00 37.65           H  
ATOM   1368 3HG2 VAL A 115      65.631  17.666 195.241  1.00 37.65           H  
ATOM   1369  C   VAL A 115      62.230  19.765 194.433  1.00 37.65           C  
ATOM   1370  O   VAL A 115      62.520  20.951 194.277  1.00 37.65           O  
ATOM   1371  N   LEU A 116      61.048  19.257 194.045  1.00159.46           N  
ATOM   1372  HN  LEU A 116      60.813  18.242 194.289  1.00159.46           H  
ATOM   1373  CA  LEU A 116      60.095  20.036 193.314  1.00159.46           C  
ATOM   1374  HA  LEU A 116      60.568  20.446 192.422  1.00159.46           H  
ATOM   1375  CB  LEU A 116      58.900  19.166 192.906  1.00159.46           C  
ATOM   1376  HB1 LEU A 116      59.252  18.151 192.722  1.00159.46           H  
ATOM   1377  HB2 LEU A 116      58.178  19.158 193.722  1.00159.46           H  
ATOM   1378  CG  LEU A 116      58.208  19.683 191.643  1.00159.46           C  
ATOM   1379  HG  LEU A 116      57.279  19.123 191.535  1.00159.46           H  
ATOM   1380  CD1 LEU A 116      57.830  21.161 191.769  1.00159.46           C  
ATOM   1381 1HD1 LEU A 116      57.341  21.491 190.852  1.00159.46           H  
ATOM   1382 2HD1 LEU A 116      58.730  21.754 191.934  1.00159.46           H  
ATOM   1383 3HD1 LEU A 116      57.150  21.292 192.611  1.00159.46           H  
ATOM   1384  CD2 LEU A 116      59.069  19.371 190.410  1.00159.46           C  
ATOM   1385 1HD2 LEU A 116      58.570  19.742 189.515  1.00159.46           H  
ATOM   1386 2HD2 LEU A 116      59.209  18.293 190.327  1.00159.46           H  
ATOM   1387 3HD2 LEU A 116      60.040  19.856 190.512  1.00159.46           H  
ATOM   1388  C   LEU A 116      59.596  21.161 194.181  1.00159.46           C  
ATOM   1389  O   LEU A 116      59.565  22.315 193.754  1.00159.46           O  
ATOM   1390  N   THR A 117      59.182  20.845 195.426  1.00 55.53           N  
ATOM   1391  HN  THR A 117      59.273  19.832 195.759  1.00 55.53           H  
ATOM   1392  CA  THR A 117      58.623  21.822 196.321  1.00 55.53           C  
ATOM   1393  HA  THR A 117      57.891  22.403 195.760  1.00 55.53           H  
ATOM   1394  CB  THR A 117      57.908  21.183 197.478  1.00 55.53           C  
ATOM   1395  HB  THR A 117      57.471  21.960 198.105  1.00 55.53           H  
ATOM   1396  OG1 THR A 117      58.807  20.403 198.255  1.00 55.53           O  
ATOM   1397  HG1 THR A 117      59.224  19.648 197.656  1.00 55.53           H  
ATOM   1398  CG2 THR A 117      56.785  20.296 196.910  1.00 55.53           C  
ATOM   1399 1HG2 THR A 117      56.248  19.819 197.730  1.00 55.53           H  
ATOM   1400 2HG2 THR A 117      57.217  19.531 196.265  1.00 55.53           H  
ATOM   1401 3HG2 THR A 117      56.094  20.910 196.332  1.00 55.53           H  
ATOM   1402  C   THR A 117      59.646  22.776 196.857  1.00 55.53           C  
ATOM   1403  O   THR A 117      59.422  23.985 196.883  1.00 55.53           O  
ATOM   1404  N   VAL A 118      60.806  22.257 197.299  1.00102.76           N  
ATOM   1405  HN  VAL A 118      61.004  21.212 197.183  1.00102.76           H  
ATOM   1406  CA  VAL A 118      61.779  23.107 197.927  1.00102.76           C  
ATOM   1407  HA  VAL A 118      61.290  23.645 198.739  1.00102.76           H  
ATOM   1408  CB  VAL A 118      62.940  22.331 198.505  1.00102.76           C  
ATOM   1409  HB  VAL A 118      62.533  21.474 199.042  1.00102.76           H  
ATOM   1410  CG1 VAL A 118      63.857  21.795 197.392  1.00102.76           C  
ATOM   1411 1HG1 VAL A 118      64.684  21.241 197.837  1.00102.76           H  
ATOM   1412 2HG1 VAL A 118      64.250  22.629 196.811  1.00102.76           H  
ATOM   1413 3HG1 VAL A 118      63.288  21.134 196.738  1.00102.76           H  
ATOM   1414  CG2 VAL A 118      63.650  23.228 199.524  1.00102.76           C  
ATOM   1415 1HG2 VAL A 118      64.494  22.690 199.957  1.00102.76           H  
ATOM   1416 2HG2 VAL A 118      62.952  23.504 200.314  1.00102.76           H  
ATOM   1417 3HG2 VAL A 118      64.010  24.129 199.027  1.00102.76           H  
ATOM   1418  C   VAL A 118      62.277  24.108 196.933  1.00102.76           C  
ATOM   1419  O   VAL A 118      62.382  25.295 197.237  1.00102.76           O  
ATOM   1420  N   ARG A 119      62.582  23.662 195.702  1.00137.06           N  
ATOM   1421  HN  ARG A 119      62.442  22.630 195.454  1.00137.06           H  
ATOM   1422  CA  ARG A 119      63.095  24.574 194.723  1.00137.06           C  
ATOM   1423  HA  ARG A 119      63.970  25.080 195.130  1.00137.06           H  
ATOM   1424  CB  ARG A 119      63.478  23.887 193.402  1.00137.06           C  
ATOM   1425  HB1 ARG A 119      62.607  23.348 193.030  1.00137.06           H  
ATOM   1426  HB2 ARG A 119      63.764  24.656 192.685  1.00137.06           H  
ATOM   1427  CG  ARG A 119      64.637  22.897 193.535  1.00137.06           C  
ATOM   1428  HG1 ARG A 119      64.726  22.617 194.585  1.00137.06           H  
ATOM   1429  HG2 ARG A 119      64.400  22.014 192.941  1.00137.06           H  
ATOM   1430  CD  ARG A 119      65.994  23.436 193.068  1.00137.06           C  
ATOM   1431  HD1 ARG A 119      66.690  22.608 192.931  1.00137.06           H  
ATOM   1432  HD2 ARG A 119      65.872  23.969 192.125  1.00137.06           H  
ATOM   1433  NE  ARG A 119      66.521  24.367 194.106  1.00137.06           N  
ATOM   1434  HE  ARG A 119      65.844  24.869 194.765  1.00137.06           H  
ATOM   1435  CZ  ARG A 119      67.867  24.581 194.219  1.00137.06           C  
ATOM   1436  NH1 ARG A 119      68.748  23.889 193.437  1.00137.06           N  
ATOM   1437 1HH1 ARG A 119      68.387  23.173 192.729  1.00137.06           H  
ATOM   1438 2HH1 ARG A 119      69.799  24.063 193.533  1.00137.06           H  
ATOM   1439  NH2 ARG A 119      68.340  25.483 195.128  1.00137.06           N  
ATOM   1440 1HH2 ARG A 119      67.658  26.022 195.752  1.00137.06           H  
ATOM   1441 2HH2 ARG A 119      69.393  25.651 195.217  1.00137.06           H  
ATOM   1442  C   ARG A 119      62.041  25.595 194.399  1.00137.06           C  
ATOM   1443  O   ARG A 119      62.327  26.790 194.336  1.00137.06           O  
ATOM   1444  N   SER A 120      60.780  25.149 194.216  1.00 90.88           N  
ATOM   1445  HN  SER A 120      60.565  24.118 194.406  1.00 90.88           H  
ATOM   1446  CA  SER A 120      59.713  26.012 193.774  1.00 90.88           C  
ATOM   1447  HA  SER A 120      60.053  26.517 192.870  1.00 90.88           H  
ATOM   1448  CB  SER A 120      58.430  25.242 193.419  1.00 90.88           C  
ATOM   1449  HB1 SER A 120      57.697  25.937 193.009  1.00 90.88           H  
ATOM   1450  HB2 SER A 120      58.663  24.479 192.676  1.00 90.88           H  
ATOM   1451  OG  SER A 120      57.889  24.619 194.573  1.00 90.88           O  
ATOM   1452  HG  SER A 120      58.591  23.947 194.970  1.00 90.88           H  
ATOM   1453  C   SER A 120      59.356  27.075 194.778  1.00 90.88           C  
ATOM   1454  O   SER A 120      59.033  28.198 194.396  1.00 90.88           O  
ATOM   1455  N   ASN A 121      59.450  26.783 196.087  1.00 60.80           N  
ATOM   1456  HN  ASN A 121      59.854  25.837 196.380  1.00 60.80           H  
ATOM   1457  CA  ASN A 121      59.022  27.708 197.107  1.00 60.80           C  
ATOM   1458  HA  ASN A 121      57.955  27.898 196.991  1.00 60.80           H  
ATOM   1459  CB  ASN A 121      59.289  27.185 198.534  1.00 60.80           C  
ATOM   1460  HB1 ASN A 121      60.314  26.821 198.604  1.00 60.80           H  
ATOM   1461  HB2 ASN A 121      59.139  27.990 199.253  1.00 60.80           H  
ATOM   1462  CG  ASN A 121      58.320  26.046 198.832  1.00 60.80           C  
ATOM   1463  OD1 ASN A 121      57.126  26.147 198.556  1.00 60.80           O  
ATOM   1464  ND2 ASN A 121      58.843  24.933 199.414  1.00 60.80           N  
ATOM   1465 1HD2 ASN A 121      59.888  24.888 199.640  1.00 60.80           H  
ATOM   1466 2HD2 ASN A 121      58.209  24.102 199.646  1.00 60.80           H  
ATOM   1467  C   ASN A 121      59.769  28.999 196.955  1.00 60.80           C  
ATOM   1468  O   ASN A 121      59.314  30.054 197.392  1.00 60.80           O  
ATOM   1469  N   LEU A 122      60.959  28.931 196.349  1.00168.64           N  
ATOM   1470  HN  LEU A 122      61.268  27.975 195.980  1.00168.64           H  
ATOM   1471  CA  LEU A 122      61.856  30.033 196.152  1.00168.64           C  
ATOM   1472  HA  LEU A 122      62.046  30.498 197.119  1.00168.64           H  
ATOM   1473  CB  LEU A 122      63.200  29.534 195.580  1.00168.64           C  
ATOM   1474  HB1 LEU A 122      63.586  28.772 196.257  1.00168.64           H  
ATOM   1475  HB2 LEU A 122      63.000  29.088 194.606  1.00168.64           H  
ATOM   1476  CG  LEU A 122      64.301  30.593 195.392  1.00168.64           C  
ATOM   1477  HG  LEU A 122      65.222  30.050 195.177  1.00168.64           H  
ATOM   1478  CD1 LEU A 122      64.035  31.500 194.185  1.00168.64           C  
ATOM   1479 1HD1 LEU A 122      64.839  32.230 194.094  1.00168.64           H  
ATOM   1480 2HD1 LEU A 122      63.087  32.020 194.322  1.00168.64           H  
ATOM   1481 3HD1 LEU A 122      63.990  30.896 193.279  1.00168.64           H  
ATOM   1482  CD2 LEU A 122      64.544  31.370 196.693  1.00168.64           C  
ATOM   1483 1HD2 LEU A 122      65.326  32.112 196.533  1.00168.64           H  
ATOM   1484 2HD2 LEU A 122      64.854  30.679 197.477  1.00168.64           H  
ATOM   1485 3HD2 LEU A 122      63.624  31.872 196.994  1.00168.64           H  
ATOM   1486  C   LEU A 122      61.259  31.069 195.238  1.00168.64           C  
ATOM   1487  O   LEU A 122      61.651  32.232 195.299  1.00168.64           O  
ATOM   1488  N   ILE A 123      60.325  30.699 194.339  1.00121.20           N  
ATOM   1489  HN  ILE A 123      59.953  29.696 194.325  1.00121.20           H  
ATOM   1490  CA  ILE A 123      59.834  31.674 193.397  1.00121.20           C  
ATOM   1491  HA  ILE A 123      60.523  32.518 193.370  1.00121.20           H  
ATOM   1492  CB  ILE A 123      59.697  31.112 192.011  1.00121.20           C  
ATOM   1493  HB  ILE A 123      59.007  30.269 192.051  1.00121.20           H  
ATOM   1494  CG2 ILE A 123      59.081  32.196 191.111  1.00121.20           C  
ATOM   1495 1HG2 ILE A 123      58.972  31.809 190.098  1.00121.20           H  
ATOM   1496 2HG2 ILE A 123      59.732  33.071 191.097  1.00121.20           H  
ATOM   1497 3HG2 ILE A 123      58.102  32.478 191.499  1.00121.20           H  
ATOM   1498  CG1 ILE A 123      61.058  30.598 191.510  1.00121.20           C  
ATOM   1499 1HG1 ILE A 123      61.399  29.814 192.186  1.00121.20           H  
ATOM   1500 2HG1 ILE A 123      60.922  30.183 190.511  1.00121.20           H  
ATOM   1501  CD1 ILE A 123      62.138  31.677 191.440  1.00121.20           C  
ATOM   1502 1HD1 ILE A 123      63.068  31.238 191.078  1.00121.20           H  
ATOM   1503 2HD1 ILE A 123      62.297  32.097 192.433  1.00121.20           H  
ATOM   1504 3HD1 ILE A 123      61.820  32.466 190.759  1.00121.20           H  
ATOM   1505  C   ILE A 123      58.480  32.164 193.827  1.00121.20           C  
ATOM   1506  O   ILE A 123      57.571  31.381 194.096  1.00121.20           O  
ATOM   1507  N   PRO A 124      58.324  33.463 193.907  1.00 90.61           N  
ATOM   1508  CD  PRO A 124      59.440  34.374 194.084  1.00 90.61           C  
ATOM   1509  HD1 PRO A 124      59.943  34.193 195.034  1.00 90.61           H  
ATOM   1510  HD2 PRO A 124      60.156  34.275 193.268  1.00 90.61           H  
ATOM   1511  CA  PRO A 124      57.074  34.044 194.320  1.00 90.61           C  
ATOM   1512  HA  PRO A 124      56.767  33.551 195.243  1.00 90.61           H  
ATOM   1513  CB  PRO A 124      57.375  35.510 194.651  1.00 90.61           C  
ATOM   1514  HB1 PRO A 124      56.642  36.168 194.184  1.00 90.61           H  
ATOM   1515  HB2 PRO A 124      57.371  35.669 195.729  1.00 90.61           H  
ATOM   1516  CG  PRO A 124      58.781  35.762 194.069  1.00 90.61           C  
ATOM   1517  HG1 PRO A 124      58.716  36.150 193.052  1.00 90.61           H  
ATOM   1518  HG2 PRO A 124      59.338  36.463 194.691  1.00 90.61           H  
ATOM   1519  C   PRO A 124      55.981  33.848 193.311  1.00 90.61           C  
ATOM   1520  O   PRO A 124      56.210  34.094 192.128  1.00 90.61           O  
ATOM   1521  N   SER A 125      54.788  33.405 193.765  1.00110.72           N  
ATOM   1522  HN  SER A 125      54.699  33.151 194.801  1.00110.72           H  
ATOM   1523  CA  SER A 125      53.631  33.258 192.922  1.00110.72           C  
ATOM   1524  HA  SER A 125      53.702  33.942 192.076  1.00110.72           H  
ATOM   1525  CB  SER A 125      53.362  31.827 192.416  1.00110.72           C  
ATOM   1526  HB1 SER A 125      53.534  31.123 193.230  1.00110.72           H  
ATOM   1527  HB2 SER A 125      52.326  31.755 192.085  1.00110.72           H  
ATOM   1528  OG  SER A 125      54.219  31.503 191.333  1.00110.72           O  
ATOM   1529  HG  SER A 125      54.056  32.176 190.544  1.00110.72           H  
ATOM   1530  C   SER A 125      52.458  33.621 193.768  1.00110.72           C  
ATOM   1531  O   SER A 125      52.265  33.023 194.827  1.00110.72           O  
ATOM   1532  N   PRO A 126      51.648  34.564 193.358  1.00164.27           N  
ATOM   1533  CD  PRO A 126      50.270  34.585 193.822  1.00164.27           C  
ATOM   1534  HD1 PRO A 126      49.907  33.570 193.981  1.00164.27           H  
ATOM   1535  HD2 PRO A 126      50.190  35.149 194.751  1.00164.27           H  
ATOM   1536  CA  PRO A 126      51.804  35.268 192.110  1.00164.27           C  
ATOM   1537  HA  PRO A 126      51.874  34.535 191.306  1.00164.27           H  
ATOM   1538  CB  PRO A 126      50.521  36.073 191.921  1.00164.27           C  
ATOM   1539  HB1 PRO A 126      50.629  37.078 192.329  1.00164.27           H  
ATOM   1540  HB2 PRO A 126      50.254  36.136 190.866  1.00164.27           H  
ATOM   1541  CG  PRO A 126      49.469  35.273 192.706  1.00164.27           C  
ATOM   1542  HG1 PRO A 126      48.714  35.937 193.126  1.00164.27           H  
ATOM   1543  HG2 PRO A 126      48.988  34.535 192.065  1.00164.27           H  
ATOM   1544  C   PRO A 126      53.042  36.114 192.092  1.00164.27           C  
ATOM   1545  O   PRO A 126      53.626  36.341 193.151  1.00164.27           O  
ATOM   1546  N   PRO A 127      53.445  36.551 190.920  1.00183.01           N  
ATOM   1547  CD  PRO A 127      53.009  35.901 189.692  1.00183.01           C  
ATOM   1548  HD1 PRO A 127      52.872  34.832 189.854  1.00183.01           H  
ATOM   1549  HD2 PRO A 127      52.075  36.338 189.340  1.00183.01           H  
ATOM   1550  CA  PRO A 127      54.658  37.316 190.732  1.00183.01           C  
ATOM   1551  HA  PRO A 127      55.484  36.749 191.162  1.00183.01           H  
ATOM   1552  CB  PRO A 127      54.871  37.389 189.220  1.00183.01           C  
ATOM   1553  HB1 PRO A 127      54.441  38.304 188.812  1.00183.01           H  
ATOM   1554  HB2 PRO A 127      55.933  37.346 188.976  1.00183.01           H  
ATOM   1555  CG  PRO A 127      54.135  36.151 188.678  1.00183.01           C  
ATOM   1556  HG1 PRO A 127      53.725  36.349 187.688  1.00183.01           H  
ATOM   1557  HG2 PRO A 127      54.807  35.294 188.629  1.00183.01           H  
ATOM   1558  C   PRO A 127      54.642  38.673 191.376  1.00183.01           C  
ATOM   1559  O   PRO A 127      53.572  39.271 191.476  1.00183.01           O  
ATOM   1560  N   THR A 128      55.794  39.103 191.946  1.00108.99           N  
ATOM   1561  HN  THR A 128      56.652  38.464 191.913  1.00108.99           H  
ATOM   1562  CA  THR A 128      55.912  40.387 192.596  1.00108.99           C  
ATOM   1563  HA  THR A 128      54.957  40.570 193.088  1.00108.99           H  
ATOM   1564  CB  THR A 128      56.946  40.353 193.682  1.00108.99           C  
ATOM   1565  HB  THR A 128      56.972  41.318 194.187  1.00108.99           H  
ATOM   1566  OG1 THR A 128      58.225  40.074 193.132  1.00108.99           O  
ATOM   1567  HG1 THR A 128      58.203  39.142 192.649  1.00108.99           H  
ATOM   1568  CG2 THR A 128      56.556  39.259 194.690  1.00108.99           C  
ATOM   1569 1HG2 THR A 128      57.297  39.219 195.488  1.00108.99           H  
ATOM   1570 2HG2 THR A 128      56.516  38.295 194.183  1.00108.99           H  
ATOM   1571 3HG2 THR A 128      55.578  39.487 195.114  1.00108.99           H  
ATOM   1572  C   THR A 128      56.210  41.622 191.770  1.00108.99           C  
ATOM   1573  O   THR A 128      55.335  42.456 191.544  1.00108.99           O  
ATOM   1574  N   TYR A 129      57.437  41.724 191.195  1.00165.89           N  
ATOM   1575  HN  TYR A 129      58.071  40.867 191.100  1.00165.89           H  
ATOM   1576  CA  TYR A 129      57.865  43.022 190.713  1.00165.89           C  
ATOM   1577  HA  TYR A 129      57.048  43.735 190.826  1.00165.89           H  
ATOM   1578  CB  TYR A 129      59.120  43.569 191.424  1.00165.89           C  
ATOM   1579  HB1 TYR A 129      59.981  42.958 191.153  1.00165.89           H  
ATOM   1580  HB2 TYR A 129      59.291  44.598 191.109  1.00165.89           H  
ATOM   1581  CG  TYR A 129      58.939  43.533 192.905  1.00165.89           C  
ATOM   1582  CD1 TYR A 129      58.184  44.478 193.558  1.00165.89           C  
ATOM   1583  HD1 TYR A 129      57.704  45.275 192.990  1.00165.89           H  
ATOM   1584  CE1 TYR A 129      58.031  44.423 194.925  1.00165.89           C  
ATOM   1585  HE1 TYR A 129      57.433  45.179 195.434  1.00165.89           H  
ATOM   1586  CD2 TYR A 129      59.527  42.528 193.642  1.00165.89           C  
ATOM   1587  HD2 TYR A 129      60.120  41.767 193.134  1.00165.89           H  
ATOM   1588  CE2 TYR A 129      59.378  42.470 195.008  1.00165.89           C  
ATOM   1589  HE2 TYR A 129      59.854  41.672 195.577  1.00165.89           H  
ATOM   1590  CZ  TYR A 129      58.627  43.422 195.652  1.00165.89           C  
ATOM   1591  OH  TYR A 129      58.467  43.371 197.053  1.00165.89           O  
ATOM   1592  HH  TYR A 129      58.845  44.252 197.481  1.00165.89           H  
ATOM   1593  C   TYR A 129      58.267  42.955 189.270  1.00165.89           C  
ATOM   1594  O   TYR A 129      58.518  41.881 188.728  1.00165.89           O  
ATOM   1595  N   ASN A 130      58.321  44.138 188.611  1.00 72.31           N  
ATOM   1596  HN  ASN A 130      58.051  45.033 189.132  1.00 72.31           H  
ATOM   1597  CA  ASN A 130      58.728  44.232 187.237  1.00 72.31           C  
ATOM   1598  HA  ASN A 130      59.346  43.362 187.015  1.00 72.31           H  
ATOM   1599  CB  ASN A 130      57.552  44.239 186.233  1.00 72.31           C  
ATOM   1600  HB1 ASN A 130      57.949  44.308 185.220  1.00 72.31           H  
ATOM   1601  HB2 ASN A 130      56.986  43.314 186.340  1.00 72.31           H  
ATOM   1602  CG  ASN A 130      56.628  45.419 186.486  1.00 72.31           C  
ATOM   1603  OD1 ASN A 130      57.017  46.426 187.072  1.00 72.31           O  
ATOM   1604  ND2 ASN A 130      55.351  45.290 186.036  1.00 72.31           N  
ATOM   1605 1HD2 ASN A 130      55.048  44.394 185.536  1.00 72.31           H  
ATOM   1606 2HD2 ASN A 130      54.649  46.085 186.182  1.00 72.31           H  
ATOM   1607  C   ASN A 130      59.586  45.457 187.064  1.00 72.31           C  
ATOM   1608  O   ASN A 130      59.883  46.163 188.026  1.00 72.31           O  
ATOM   1609  N   SER A 131      60.017  45.736 185.816  1.00 47.02           N  
ATOM   1610  HN  SER A 131      59.667  45.139 185.000  1.00 47.02           H  
ATOM   1611  CA  SER A 131      60.933  46.812 185.550  1.00 47.02           C  
ATOM   1612  HA  SER A 131      61.862  46.622 186.087  1.00 47.02           H  
ATOM   1613  CB  SER A 131      61.250  46.967 184.052  1.00 47.02           C  
ATOM   1614  HB1 SER A 131      62.010  47.737 183.923  1.00 47.02           H  
ATOM   1615  HB2 SER A 131      61.623  46.019 183.663  1.00 47.02           H  
ATOM   1616  OG  SER A 131      60.079  47.339 183.339  1.00 47.02           O  
ATOM   1617  HG  SER A 131      59.345  46.598 183.460  1.00 47.02           H  
ATOM   1618  C   SER A 131      60.358  48.110 186.026  1.00 47.02           C  
ATOM   1619  O   SER A 131      61.095  48.980 186.487  1.00 47.02           O  
ATOM   1620  N   ALA A 132      59.041  48.308 185.842  1.00 57.13           N  
ATOM   1621  HN  ALA A 132      58.467  47.541 185.365  1.00 57.13           H  
ATOM   1622  CA  ALA A 132      58.374  49.510 186.261  1.00 57.13           C  
ATOM   1623  HA  ALA A 132      58.977  50.358 185.936  1.00 57.13           H  
ATOM   1624  CB  ALA A 132      56.977  49.654 185.632  1.00 57.13           C  
ATOM   1625  HB1 ALA A 132      56.515  50.578 185.980  1.00 57.13           H  
ATOM   1626  HB2 ALA A 132      56.357  48.806 185.924  1.00 57.13           H  
ATOM   1627  HB3 ALA A 132      57.068  49.680 184.546  1.00 57.13           H  
ATOM   1628  C   ALA A 132      58.195  49.614 187.747  1.00 57.13           C  
ATOM   1629  O   ALA A 132      58.378  50.691 188.312  1.00 57.13           O  
ATOM   1630  N   HIS A 133      57.817  48.508 188.426  1.00 79.34           N  
ATOM   1631  HN  HIS A 133      57.782  47.555 187.942  1.00 79.34           H  
ATOM   1632  CA  HIS A 133      57.463  48.640 189.812  1.00 79.34           C  
ATOM   1633  HA  HIS A 133      57.635  49.674 190.110  1.00 79.34           H  
ATOM   1634  CB  HIS A 133      55.991  48.295 190.104  1.00 79.34           C  
ATOM   1635  HB1 HIS A 133      55.829  47.242 189.873  1.00 79.34           H  
ATOM   1636  HB2 HIS A 133      55.797  48.470 191.162  1.00 79.34           H  
ATOM   1637  CG  HIS A 133      55.026  49.114 189.300  1.00 79.34           C  
ATOM   1638  CD2 HIS A 133      53.995  48.722 188.501  1.00 79.34           C  
ATOM   1639  HD2 HIS A 133      53.713  47.686 188.316  1.00 79.34           H  
ATOM   1640  ND1 HIS A 133      55.032  50.490 189.257  1.00 79.34           N  
ATOM   1641  HD1 HIS A 133      55.708  51.142 189.769  1.00 79.34           H  
ATOM   1642  CE1 HIS A 133      54.014  50.860 188.439  1.00 79.34           C  
ATOM   1643  HE1 HIS A 133      53.768  51.896 188.207  1.00 79.34           H  
ATOM   1644  NE2 HIS A 133      53.356  49.822 187.957  1.00 79.34           N1+
ATOM   1645  HE2 HIS A 133      52.516  49.830 187.294  1.00 79.34           H  
ATOM   1646  C   HIS A 133      58.292  47.755 190.693  1.00 79.34           C  
ATOM   1647  O   HIS A 133      58.382  46.542 190.511  1.00 79.34           O  
ATOM   1648  N   ASP A 134      58.937  48.402 191.676  1.00105.54           N  
ATOM   1649  HN  ASP A 134      58.833  49.467 191.678  1.00105.54           H  
ATOM   1650  CA  ASP A 134      59.748  47.853 192.724  1.00105.54           C  
ATOM   1651  HA  ASP A 134      60.309  47.013 192.315  1.00105.54           H  
ATOM   1652  CB  ASP A 134      60.752  48.861 193.305  1.00105.54           C  
ATOM   1653  HB1 ASP A 134      60.266  49.823 193.469  1.00105.54           H  
ATOM   1654  HB2 ASP A 134      61.153  48.490 194.248  1.00105.54           H  
ATOM   1655  CG  ASP A 134      61.871  49.007 192.281  1.00105.54           C  
ATOM   1656  OD1 ASP A 134      62.133  48.014 191.551  1.00105.54           O  
ATOM   1657  OD2 ASP A 134      62.476  50.110 192.213  1.00105.54           O  
ATOM   1658  C   ASP A 134      58.876  47.339 193.830  1.00105.54           C  
ATOM   1659  O   ASP A 134      59.368  46.985 194.901  1.00105.54           O  
ATOM   1660  N   TYR A 135      57.546  47.453 193.666  1.00 84.08           N  
ATOM   1661  HN  TYR A 135      57.160  47.881 192.764  1.00 84.08           H  
ATOM   1662  CA  TYR A 135      56.637  47.009 194.683  1.00 84.08           C  
ATOM   1663  HA  TYR A 135      57.159  46.327 195.354  1.00 84.08           H  
ATOM   1664  CB  TYR A 135      56.082  48.186 195.496  1.00 84.08           C  
ATOM   1665  HB1 TYR A 135      55.234  47.865 196.102  1.00 84.08           H  
ATOM   1666  HB2 TYR A 135      56.855  48.601 196.143  1.00 84.08           H  
ATOM   1667  CG  TYR A 135      55.651  49.192 194.487  1.00 84.08           C  
ATOM   1668  CD1 TYR A 135      54.397  49.148 193.926  1.00 84.08           C  
ATOM   1669  HD1 TYR A 135      53.698  48.367 194.224  1.00 84.08           H  
ATOM   1670  CE1 TYR A 135      54.019  50.084 192.991  1.00 84.08           C  
ATOM   1671  HE1 TYR A 135      53.021  50.045 192.554  1.00 84.08           H  
ATOM   1672  CD2 TYR A 135      56.527  50.177 194.093  1.00 84.08           C  
ATOM   1673  HD2 TYR A 135      57.527  50.214 194.526  1.00 84.08           H  
ATOM   1674  CE2 TYR A 135      56.155  51.115 193.159  1.00 84.08           C  
ATOM   1675  HE2 TYR A 135      56.856  51.893 192.857  1.00 84.08           H  
ATOM   1676  CZ  TYR A 135      54.898  51.068 192.608  1.00 84.08           C  
ATOM   1677  OH  TYR A 135      54.510  52.028 191.649  1.00 84.08           O  
ATOM   1678  HH  TYR A 135      54.263  51.545 190.750  1.00 84.08           H  
ATOM   1679  C   TYR A 135      55.496  46.281 194.034  1.00 84.08           C  
ATOM   1680  O   TYR A 135      55.342  46.305 192.815  1.00 84.08           O  
ATOM   1681  N   ILE A 136      54.675  45.589 194.853  1.00 55.31           N  
ATOM   1682  HN  ILE A 136      54.858  45.606 195.907  1.00 55.31           H  
ATOM   1683  CA  ILE A 136      53.563  44.831 194.351  1.00 55.31           C  
ATOM   1684  HA  ILE A 136      53.894  44.228 193.505  1.00 55.31           H  
ATOM   1685  CB  ILE A 136      52.942  43.933 195.382  1.00 55.31           C  
ATOM   1686  HB  ILE A 136      52.641  44.546 196.232  1.00 55.31           H  
ATOM   1687  CG2 ILE A 136      51.679  43.304 194.771  1.00 55.31           C  
ATOM   1688 1HG2 ILE A 136      51.210  42.646 195.503  1.00 55.31           H  
ATOM   1689 2HG2 ILE A 136      51.951  42.728 193.887  1.00 55.31           H  
ATOM   1690 3HG2 ILE A 136      50.980  44.092 194.490  1.00 55.31           H  
ATOM   1691  CG1 ILE A 136      53.969  42.899 195.874  1.00 55.31           C  
ATOM   1692 1HG1 ILE A 136      54.143  42.178 195.075  1.00 55.31           H  
ATOM   1693 2HG1 ILE A 136      54.899  43.419 196.103  1.00 55.31           H  
ATOM   1694  CD1 ILE A 136      53.520  42.139 197.121  1.00 55.31           C  
ATOM   1695 1HD1 ILE A 136      54.293  41.427 197.411  1.00 55.31           H  
ATOM   1696 2HD1 ILE A 136      52.595  41.603 196.907  1.00 55.31           H  
ATOM   1697 3HD1 ILE A 136      53.351  42.844 197.935  1.00 55.31           H  
ATOM   1698  C   ILE A 136      52.517  45.793 193.887  1.00 55.31           C  
ATOM   1699  O   ILE A 136      52.216  46.775 194.564  1.00 55.31           O  
ATOM   1700  N   SER A 137      51.955  45.540 192.688  1.00 83.72           N  
ATOM   1701  HN  SER A 137      52.247  44.663 192.149  1.00 83.72           H  
ATOM   1702  CA  SER A 137      50.975  46.418 192.118  1.00 83.72           C  
ATOM   1703  HA  SER A 137      50.402  46.902 192.909  1.00 83.72           H  
ATOM   1704  CB  SER A 137      51.624  47.479 191.212  1.00 83.72           C  
ATOM   1705  HB1 SER A 137      52.266  48.120 191.816  1.00 83.72           H  
ATOM   1706  HB2 SER A 137      52.222  46.980 190.450  1.00 83.72           H  
ATOM   1707  OG  SER A 137      50.638  48.276 190.579  1.00 83.72           O  
ATOM   1708  HG  SER A 137      50.018  47.665 189.992  1.00 83.72           H  
ATOM   1709  C   SER A 137      50.068  45.594 191.258  1.00 83.72           C  
ATOM   1710  O   SER A 137      50.440  44.521 190.787  1.00 83.72           O  
ATOM   1711  N   TRP A 138      48.835  46.087 191.030  1.00 50.70           N  
ATOM   1712  HN  TRP A 138      48.553  47.028 191.454  1.00 50.70           H  
ATOM   1713  CA  TRP A 138      47.898  45.361 190.225  1.00 50.70           C  
ATOM   1714  HA  TRP A 138      47.824  44.345 190.613  1.00 50.70           H  
ATOM   1715  CB  TRP A 138      46.489  45.976 190.198  1.00 50.70           C  
ATOM   1716  HB1 TRP A 138      46.111  46.030 191.219  1.00 50.70           H  
ATOM   1717  HB2 TRP A 138      46.554  46.981 189.780  1.00 50.70           H  
ATOM   1718  CG  TRP A 138      45.525  45.167 189.367  1.00 50.70           C  
ATOM   1719  CD2 TRP A 138      44.956  43.917 189.790  1.00 50.70           C  
ATOM   1720  CE2 TRP A 138      44.161  43.451 188.743  1.00 50.70           C  
ATOM   1721  CE3 TRP A 138      45.091  43.213 190.952  1.00 50.70           C  
ATOM   1722  HE3 TRP A 138      45.717  43.578 191.767  1.00 50.70           H  
ATOM   1723  CD1 TRP A 138      45.060  45.395 188.105  1.00 50.70           C  
ATOM   1724  HD1 TRP A 138      45.309  46.263 187.494  1.00 50.70           H  
ATOM   1725  NE1 TRP A 138      44.232  44.369 187.717  1.00 50.70           N  
ATOM   1726  HE1 TRP A 138      43.727  44.295 186.776  1.00 50.70           H  
ATOM   1727  CZ2 TRP A 138      43.487  42.267 188.843  1.00 50.70           C  
ATOM   1728  HZ2 TRP A 138      42.870  41.896 188.025  1.00 50.70           H  
ATOM   1729  CZ3 TRP A 138      44.404  42.023 191.053  1.00 50.70           C  
ATOM   1730  HZ3 TRP A 138      44.483  41.436 191.968  1.00 50.70           H  
ATOM   1731  CH2 TRP A 138      43.618  41.560 190.018  1.00 50.70           C  
ATOM   1732  HH2 TRP A 138      43.089  40.614 190.133  1.00 50.70           H  
ATOM   1733  C   TRP A 138      48.416  45.297 188.823  1.00 50.70           C  
ATOM   1734  O   TRP A 138      48.252  44.288 188.140  1.00 50.70           O  
ATOM   1735  N   GLU A 139      49.054  46.387 188.354  1.00 70.26           N  
ATOM   1736  HN  GLU A 139      49.183  47.234 188.995  1.00 70.26           H  
ATOM   1737  CA  GLU A 139      49.565  46.436 187.012  1.00 70.26           C  
ATOM   1738  HA  GLU A 139      48.749  46.255 186.313  1.00 70.26           H  
ATOM   1739  CB  GLU A 139      50.227  47.783 186.676  1.00 70.26           C  
ATOM   1740  HB1 GLU A 139      49.469  48.564 186.740  1.00 70.26           H  
ATOM   1741  HB2 GLU A 139      51.010  47.974 187.410  1.00 70.26           H  
ATOM   1742  CG  GLU A 139      50.852  47.830 185.280  1.00 70.26           C  
ATOM   1743  HG1 GLU A 139      51.404  48.762 185.157  1.00 70.26           H  
ATOM   1744  HG2 GLU A 139      51.530  46.986 185.154  1.00 70.26           H  
ATOM   1745  CD  GLU A 139      49.742  47.753 184.241  1.00 70.26           C  
ATOM   1746  OE1 GLU A 139      48.594  47.398 184.620  1.00 70.26           O  
ATOM   1747  OE2 GLU A 139      50.032  48.045 183.050  1.00 70.26           O  
ATOM   1748  C   GLU A 139      50.600  45.370 186.843  1.00 70.26           C  
ATOM   1749  O   GLU A 139      50.644  44.703 185.811  1.00 70.26           O  
ATOM   1750  N   SER A 140      51.469  45.170 187.851  1.00 85.31           N  
ATOM   1751  HN  SER A 140      51.394  45.740 188.754  1.00 85.31           H  
ATOM   1752  CA  SER A 140      52.498  44.182 187.698  1.00 85.31           C  
ATOM   1753  HA  SER A 140      53.028  44.380 186.767  1.00 85.31           H  
ATOM   1754  CB  SER A 140      53.522  44.184 188.849  1.00 85.31           C  
ATOM   1755  HB1 SER A 140      54.305  43.458 188.632  1.00 85.31           H  
ATOM   1756  HB2 SER A 140      53.961  45.178 188.935  1.00 85.31           H  
ATOM   1757  OG  SER A 140      52.899  43.843 190.077  1.00 85.31           O  
ATOM   1758  HG  SER A 140      52.145  44.541 190.293  1.00 85.31           H  
ATOM   1759  C   SER A 140      51.869  42.825 187.603  1.00 85.31           C  
ATOM   1760  O   SER A 140      52.342  41.962 186.865  1.00 85.31           O  
ATOM   1761  N   PHE A 141      50.786  42.595 188.366  1.00 59.40           N  
ATOM   1762  HN  PHE A 141      50.410  43.379 188.990  1.00 59.40           H  
ATOM   1763  CA  PHE A 141      50.122  41.322 188.362  1.00 59.40           C  
ATOM   1764  HA  PHE A 141      50.863  40.544 188.546  1.00 59.40           H  
ATOM   1765  CB  PHE A 141      49.042  41.237 189.455  1.00 59.40           C  
ATOM   1766  HB1 PHE A 141      49.511  41.263 190.439  1.00 59.40           H  
ATOM   1767  HB2 PHE A 141      48.353  42.076 189.358  1.00 59.40           H  
ATOM   1768  CG  PHE A 141      48.301  39.957 189.286  1.00 59.40           C  
ATOM   1769  CD1 PHE A 141      48.841  38.766 189.714  1.00 59.40           C  
ATOM   1770  HD1 PHE A 141      49.826  38.755 190.181  1.00 59.40           H  
ATOM   1771  CD2 PHE A 141      47.052  39.956 188.708  1.00 59.40           C  
ATOM   1772  HD2 PHE A 141      46.612  40.895 188.373  1.00 59.40           H  
ATOM   1773  CE1 PHE A 141      48.146  37.589 189.556  1.00 59.40           C  
ATOM   1774  HE1 PHE A 141      48.583  36.649 189.894  1.00 59.40           H  
ATOM   1775  CE2 PHE A 141      46.354  38.783 188.549  1.00 59.40           C  
ATOM   1776  HE2 PHE A 141      45.367  38.794 188.087  1.00 59.40           H  
ATOM   1777  CZ  PHE A 141      46.902  37.596 188.973  1.00 59.40           C  
ATOM   1778  HZ  PHE A 141      46.352  36.664 188.847  1.00 59.40           H  
ATOM   1779  C   PHE A 141      49.458  41.046 187.043  1.00 59.40           C  
ATOM   1780  O   PHE A 141      49.570  39.948 186.501  1.00 59.40           O  
ATOM   1781  N   SER A 142      48.705  42.028 186.517  1.00102.33           N  
ATOM   1782  HN  SER A 142      48.678  42.976 187.012  1.00102.33           H  
ATOM   1783  CA  SER A 142      47.934  41.854 185.315  1.00102.33           C  
ATOM   1784  HA  SER A 142      47.474  40.866 185.344  1.00102.33           H  
ATOM   1785  CB  SER A 142      46.818  42.901 185.187  1.00102.33           C  
ATOM   1786  HB1 SER A 142      47.258  43.898 185.172  1.00102.33           H  
ATOM   1787  HB2 SER A 142      46.268  42.732 184.261  1.00102.33           H  
ATOM   1788  OG  SER A 142      45.929  42.796 186.287  1.00102.33           O  
ATOM   1789  HG  SER A 142      45.503  41.836 186.303  1.00102.33           H  
ATOM   1790  C   SER A 142      48.737  41.962 184.050  1.00102.33           C  
ATOM   1791  O   SER A 142      48.432  41.284 183.070  1.00102.33           O  
ATOM   1792  N   ASN A 143      49.786  42.808 184.029  1.00 84.88           N  
ATOM   1793  HN  ASN A 143      50.155  43.239 184.936  1.00 84.88           H  
ATOM   1794  CA  ASN A 143      50.401  43.122 182.766  1.00 84.88           C  
ATOM   1795  HA  ASN A 143      49.627  43.122 181.998  1.00 84.88           H  
ATOM   1796  CB  ASN A 143      51.062  44.505 182.784  1.00 84.88           C  
ATOM   1797  HB1 ASN A 143      50.533  45.165 183.472  1.00 84.88           H  
ATOM   1798  HB2 ASN A 143      52.104  44.419 183.092  1.00 84.88           H  
ATOM   1799  CG  ASN A 143      50.978  45.047 181.373  1.00 84.88           C  
ATOM   1800  OD1 ASN A 143      51.635  44.573 180.448  1.00 84.88           O  
ATOM   1801  ND2 ASN A 143      50.093  46.067 181.207  1.00 84.88           N  
ATOM   1802 1HD2 ASN A 143      49.524  46.423 182.041  1.00 84.88           H  
ATOM   1803 2HD2 ASN A 143      49.966  46.513 180.243  1.00 84.88           H  
ATOM   1804  C   ASN A 143      51.437  42.100 182.393  1.00 84.88           C  
ATOM   1805  O   ASN A 143      52.578  42.128 182.849  1.00 84.88           O  
ATOM   1806  N   VAL A 144      51.048  41.194 181.480  1.00143.81           N  
ATOM   1807  HN  VAL A 144      50.065  41.308 181.073  1.00143.81           H  
ATOM   1808  CA  VAL A 144      51.827  40.085 180.997  1.00143.81           C  
ATOM   1809  HA  VAL A 144      52.214  39.552 181.865  1.00143.81           H  
ATOM   1810  CB  VAL A 144      51.026  39.111 180.188  1.00143.81           C  
ATOM   1811  HB  VAL A 144      51.699  38.363 179.769  1.00143.81           H  
ATOM   1812  CG1 VAL A 144      50.014  38.412 181.104  1.00143.81           C  
ATOM   1813 1HG1 VAL A 144      49.427  37.701 180.522  1.00143.81           H  
ATOM   1814 2HG1 VAL A 144      49.350  39.155 181.546  1.00143.81           H  
ATOM   1815 3HG1 VAL A 144      50.545  37.882 181.895  1.00143.81           H  
ATOM   1816  CG2 VAL A 144      50.364  39.879 179.042  1.00143.81           C  
ATOM   1817 1HG2 VAL A 144      49.774  39.191 178.436  1.00143.81           H  
ATOM   1818 2HG2 VAL A 144      51.132  40.341 178.422  1.00143.81           H  
ATOM   1819 3HG2 VAL A 144      49.714  40.653 179.450  1.00143.81           H  
ATOM   1820  C   VAL A 144      53.003  40.505 180.160  1.00143.81           C  
ATOM   1821  O   VAL A 144      53.940  39.730 179.979  1.00143.81           O  
ATOM   1822  N   SER A 145      52.972  41.704 179.557  1.00 55.39           N  
ATOM   1823  HN  SER A 145      52.149  42.367 179.726  1.00 55.39           H  
ATOM   1824  CA  SER A 145      54.046  42.098 178.683  1.00 55.39           C  
ATOM   1825  HA  SER A 145      54.202  41.310 177.946  1.00 55.39           H  
ATOM   1826  CB  SER A 145      53.746  43.411 177.941  1.00 55.39           C  
ATOM   1827  HB1 SER A 145      53.528  44.194 178.667  1.00 55.39           H  
ATOM   1828  HB2 SER A 145      54.615  43.697 177.348  1.00 55.39           H  
ATOM   1829  OG  SER A 145      52.627  43.240 177.084  1.00 55.39           O  
ATOM   1830  HG  SER A 145      52.835  42.487 176.382  1.00 55.39           H  
ATOM   1831  C   SER A 145      55.323  42.293 179.454  1.00 55.39           C  
ATOM   1832  O   SER A 145      56.399  42.363 178.860  1.00 55.39           O  
ATOM   1833  N   TYR A 146      55.241  42.409 180.794  1.00 97.90           N  
ATOM   1834  HN  TYR A 146      54.279  42.332 181.255  1.00 97.90           H  
ATOM   1835  CA  TYR A 146      56.390  42.632 181.633  1.00 97.90           C  
ATOM   1836  HA  TYR A 146      57.125  43.229 181.094  1.00 97.90           H  
ATOM   1837  CB  TYR A 146      56.068  43.305 182.982  1.00 97.90           C  
ATOM   1838  HB1 TYR A 146      55.206  42.803 183.420  1.00 97.90           H  
ATOM   1839  HB2 TYR A 146      56.930  43.188 183.639  1.00 97.90           H  
ATOM   1840  CG  TYR A 146      55.758  44.757 182.867  1.00 97.90           C  
ATOM   1841  CD1 TYR A 146      56.783  45.674 182.879  1.00 97.90           C  
ATOM   1842  HD1 TYR A 146      57.814  45.329 182.956  1.00 97.90           H  
ATOM   1843  CE1 TYR A 146      56.521  47.019 182.795  1.00 97.90           C  
ATOM   1844  HE1 TYR A 146      57.341  47.737 182.802  1.00 97.90           H  
ATOM   1845  CD2 TYR A 146      54.459  45.204 182.780  1.00 97.90           C  
ATOM   1846  HD2 TYR A 146      53.638  44.487 182.778  1.00 97.90           H  
ATOM   1847  CE2 TYR A 146      54.190  46.550 182.695  1.00 97.90           C  
ATOM   1848  HE2 TYR A 146      53.159  46.897 182.622  1.00 97.90           H  
ATOM   1849  CZ  TYR A 146      55.223  47.458 182.702  1.00 97.90           C  
ATOM   1850  OH  TYR A 146      54.956  48.839 182.619  1.00 97.90           O  
ATOM   1851  HH  TYR A 146      55.328  49.320 183.475  1.00 97.90           H  
ATOM   1852  C   TYR A 146      57.014  41.335 182.065  1.00 97.90           C  
ATOM   1853  O   TYR A 146      56.326  40.345 182.309  1.00 97.90           O  
ATOM   1854  N   TYR A 147      58.363  41.314 182.142  1.00 92.99           N  
ATOM   1855  HN  TYR A 147      58.925  42.133 181.744  1.00 92.99           H  
ATOM   1856  CA  TYR A 147      59.057  40.212 182.749  1.00 92.99           C  
ATOM   1857  HA  TYR A 147      58.557  39.268 182.533  1.00 92.99           H  
ATOM   1858  CB  TYR A 147      60.569  40.118 182.456  1.00 92.99           C  
ATOM   1859  HB1 TYR A 147      61.004  41.112 182.557  1.00 92.99           H  
ATOM   1860  HB2 TYR A 147      61.022  39.447 183.185  1.00 92.99           H  
ATOM   1861  CG  TYR A 147      60.870  39.606 181.090  1.00 92.99           C  
ATOM   1862  CD1 TYR A 147      60.718  38.268 180.807  1.00 92.99           C  
ATOM   1863  HD1 TYR A 147      60.361  37.591 181.583  1.00 92.99           H  
ATOM   1864  CE1 TYR A 147      61.011  37.775 179.558  1.00 92.99           C  
ATOM   1865  HE1 TYR A 147      60.877  36.715 179.344  1.00 92.99           H  
ATOM   1866  CD2 TYR A 147      61.345  40.445 180.108  1.00 92.99           C  
ATOM   1867  HD2 TYR A 147      61.488  41.504 180.324  1.00 92.99           H  
ATOM   1868  CE2 TYR A 147      61.641  39.958 178.856  1.00 92.99           C  
ATOM   1869  HE2 TYR A 147      62.009  40.632 178.082  1.00 92.99           H  
ATOM   1870  CZ  TYR A 147      61.473  38.622 178.580  1.00 92.99           C  
ATOM   1871  OH  TYR A 147      61.778  38.118 177.297  1.00 92.99           O  
ATOM   1872  HH  TYR A 147      62.529  37.389 177.376  1.00 92.99           H  
ATOM   1873  C   TYR A 147      59.000  40.528 184.212  1.00 92.99           C  
ATOM   1874  O   TYR A 147      58.989  41.700 184.583  1.00 92.99           O  
ATOM   1875  N   THR A 148      58.895  39.507 185.087  1.00128.07           N  
ATOM   1876  HN  THR A 148      58.811  38.497 184.743  1.00128.07           H  
ATOM   1877  CA  THR A 148      58.899  39.808 186.493  1.00128.07           C  
ATOM   1878  HA  THR A 148      58.485  40.802 186.659  1.00128.07           H  
ATOM   1879  CB  THR A 148      58.192  38.812 187.363  1.00128.07           C  
ATOM   1880  HB  THR A 148      58.210  39.166 188.394  1.00128.07           H  
ATOM   1881  OG1 THR A 148      58.838  37.550 187.298  1.00128.07           O  
ATOM   1882  HG1 THR A 148      58.831  37.203 186.307  1.00128.07           H  
ATOM   1883  CG2 THR A 148      56.737  38.692 186.903  1.00128.07           C  
ATOM   1884 1HG2 THR A 148      56.215  37.969 187.531  1.00128.07           H  
ATOM   1885 2HG2 THR A 148      56.710  38.358 185.866  1.00128.07           H  
ATOM   1886 3HG2 THR A 148      56.248  39.663 186.985  1.00128.07           H  
ATOM   1887  C   THR A 148      60.326  39.775 186.933  1.00128.07           C  
ATOM   1888  O   THR A 148      61.230  39.562 186.127  1.00128.07           O  
ATOM   1889  N   ARG A 149      60.557  40.024 188.237  1.00124.30           N  
ATOM   1890  HN  ARG A 149      59.732  40.252 188.879  1.00124.30           H  
ATOM   1891  CA  ARG A 149      61.882  39.991 188.787  1.00124.30           C  
ATOM   1892  HA  ARG A 149      62.492  39.286 188.222  1.00124.30           H  
ATOM   1893  CB  ARG A 149      62.570  41.367 188.799  1.00124.30           C  
ATOM   1894  HB1 ARG A 149      63.544  41.264 189.278  1.00124.30           H  
ATOM   1895  HB2 ARG A 149      62.704  41.696 187.769  1.00124.30           H  
ATOM   1896  CG  ARG A 149      61.769  42.433 189.550  1.00124.30           C  
ATOM   1897  HG1 ARG A 149      60.949  42.759 188.910  1.00124.30           H  
ATOM   1898  HG2 ARG A 149      61.365  41.982 190.457  1.00124.30           H  
ATOM   1899  CD  ARG A 149      62.587  43.663 189.948  1.00124.30           C  
ATOM   1900  HD1 ARG A 149      61.946  44.381 190.459  1.00124.30           H  
ATOM   1901  HD2 ARG A 149      63.400  43.365 190.610  1.00124.30           H  
ATOM   1902  NE  ARG A 149      63.146  44.279 188.713  1.00124.30           N  
ATOM   1903  HE  ARG A 149      62.541  44.377 187.836  1.00124.30           H  
ATOM   1904  CZ  ARG A 149      64.439  44.717 188.712  1.00124.30           C  
ATOM   1905  NH1 ARG A 149      65.226  44.505 189.807  1.00124.30           N  
ATOM   1906 1HH1 ARG A 149      64.829  43.997 190.661  1.00124.30           H  
ATOM   1907 2HH1 ARG A 149      66.240  44.846 189.811  1.00124.30           H  
ATOM   1908  NH2 ARG A 149      64.945  45.361 187.621  1.00124.30           N  
ATOM   1909 1HH2 ARG A 149      64.328  45.524 186.762  1.00124.30           H  
ATOM   1910 2HH2 ARG A 149      65.959  45.703 187.624  1.00124.30           H  
ATOM   1911  C   ARG A 149      61.773  39.528 190.210  1.00124.30           C  
ATOM   1912  O   ARG A 149      60.817  39.863 190.908  1.00124.30           O  
ATOM   1913  N   ILE A 150      62.729  38.687 190.659  1.00 85.15           N  
ATOM   1914  HN  ILE A 150      63.504  38.374 189.992  1.00 85.15           H  
ATOM   1915  CA  ILE A 150      62.730  38.202 192.013  1.00 85.15           C  
ATOM   1916  HA  ILE A 150      61.710  37.905 192.256  1.00 85.15           H  
ATOM   1917  CB  ILE A 150      63.604  37.006 192.204  1.00 85.15           C  
ATOM   1918  HB  ILE A 150      64.611  37.249 191.864  1.00 85.15           H  
ATOM   1919  CG2 ILE A 150      63.656  36.664 193.702  1.00 85.15           C  
ATOM   1920 1HG2 ILE A 150      64.292  35.792 193.854  1.00 85.15           H  
ATOM   1921 2HG2 ILE A 150      62.650  36.447 194.061  1.00 85.15           H  
ATOM   1922 3HG2 ILE A 150      64.063  37.511 194.255  1.00 85.15           H  
ATOM   1923  CG1 ILE A 150      63.053  35.865 191.342  1.00 85.15           C  
ATOM   1924 1HG1 ILE A 150      62.035  35.645 191.665  1.00 85.15           H  
ATOM   1925 2HG1 ILE A 150      63.042  36.189 190.301  1.00 85.15           H  
ATOM   1926  CD1 ILE A 150      63.879  34.597 191.446  1.00 85.15           C  
ATOM   1927 1HD1 ILE A 150      63.441  33.824 190.814  1.00 85.15           H  
ATOM   1928 2HD1 ILE A 150      63.892  34.255 192.481  1.00 85.15           H  
ATOM   1929 3HD1 ILE A 150      64.899  34.799 191.118  1.00 85.15           H  
ATOM   1930  C   ILE A 150      63.137  39.261 192.993  1.00 85.15           C  
ATOM   1931  O   ILE A 150      62.522  39.405 194.049  1.00 85.15           O  
ATOM   1932  N   LEU A 151      64.208  40.019 192.679  1.00 60.46           N  
ATOM   1933  HN  LEU A 151      64.723  39.852 191.756  1.00 60.46           H  
ATOM   1934  CA  LEU A 151      64.665  41.049 193.573  1.00 60.46           C  
ATOM   1935  HA  LEU A 151      64.155  40.955 194.532  1.00 60.46           H  
ATOM   1936  CB  LEU A 151      66.188  41.036 193.793  1.00 60.46           C  
ATOM   1937  HB1 LEU A 151      66.676  41.091 192.820  1.00 60.46           H  
ATOM   1938  HB2 LEU A 151      66.457  41.911 194.385  1.00 60.46           H  
ATOM   1939  CG  LEU A 151      66.700  39.780 194.522  1.00 60.46           C  
ATOM   1940  HG  LEU A 151      66.483  38.926 193.880  1.00 60.46           H  
ATOM   1941  CD1 LEU A 151      68.225  39.828 194.711  1.00 60.46           C  
ATOM   1942 1HD1 LEU A 151      68.556  38.928 195.229  1.00 60.46           H  
ATOM   1943 2HD1 LEU A 151      68.491  40.705 195.302  1.00 60.46           H  
ATOM   1944 3HD1 LEU A 151      68.711  39.886 193.737  1.00 60.46           H  
ATOM   1945  CD2 LEU A 151      65.945  39.557 195.842  1.00 60.46           C  
ATOM   1946 1HD2 LEU A 151      66.328  38.663 196.334  1.00 60.46           H  
ATOM   1947 2HD2 LEU A 151      64.882  39.430 195.636  1.00 60.46           H  
ATOM   1948 3HD2 LEU A 151      66.088  40.419 196.493  1.00 60.46           H  
ATOM   1949  C   LEU A 151      64.326  42.365 192.949  1.00 60.46           C  
ATOM   1950  O   LEU A 151      64.322  42.501 191.727  1.00 60.46           O  
ATOM   1951  N   PRO A 152      64.036  43.349 193.754  1.00 84.98           N  
ATOM   1952  CD  PRO A 152      63.594  43.151 195.122  1.00 84.98           C  
ATOM   1953  HD1 PRO A 152      62.634  42.636 195.150  1.00 84.98           H  
ATOM   1954  HD2 PRO A 152      64.329  42.581 195.690  1.00 84.98           H  
ATOM   1955  CA  PRO A 152      63.703  44.655 193.252  1.00 84.98           C  
ATOM   1956  HA  PRO A 152      62.965  44.563 192.455  1.00 84.98           H  
ATOM   1957  CB  PRO A 152      63.094  45.418 194.430  1.00 84.98           C  
ATOM   1958  HB1 PRO A 152      63.518  46.420 194.500  1.00 84.98           H  
ATOM   1959  HB2 PRO A 152      62.011  45.488 194.324  1.00 84.98           H  
ATOM   1960  CG  PRO A 152      63.466  44.582 195.670  1.00 84.98           C  
ATOM   1961  HG1 PRO A 152      64.410  44.920 196.097  1.00 84.98           H  
ATOM   1962  HG2 PRO A 152      62.683  44.640 196.426  1.00 84.98           H  
ATOM   1963  C   PRO A 152      64.957  45.255 192.708  1.00 84.98           C  
ATOM   1964  O   PRO A 152      66.038  44.772 193.035  1.00 84.98           O  
ATOM   1965  N   SER A 153      64.845  46.295 191.864  1.00 46.39           N  
ATOM   1966  HN  SER A 153      63.879  46.704 191.653  1.00 46.39           H  
ATOM   1967  CA  SER A 153      66.007  46.861 191.244  1.00 46.39           C  
ATOM   1968  HA  SER A 153      66.635  46.052 190.871  1.00 46.39           H  
ATOM   1969  CB  SER A 153      65.671  47.805 190.077  1.00 46.39           C  
ATOM   1970  HB1 SER A 153      66.595  48.131 189.599  1.00 46.39           H  
ATOM   1971  HB2 SER A 153      65.053  47.276 189.352  1.00 46.39           H  
ATOM   1972  OG  SER A 153      64.965  48.940 190.557  1.00 46.39           O  
ATOM   1973  HG  SER A 153      64.074  48.630 191.017  1.00 46.39           H  
ATOM   1974  C   SER A 153      66.784  47.649 192.245  1.00 46.39           C  
ATOM   1975  O   SER A 153      66.331  47.902 193.361  1.00 46.39           O  
ATOM   1976  N   VAL A 154      68.019  48.028 191.864  1.00130.51           N  
ATOM   1977  HN  VAL A 154      68.411  47.716 190.919  1.00130.51           H  
ATOM   1978  CA  VAL A 154      68.801  48.850 192.733  1.00130.51           C  
ATOM   1979  HA  VAL A 154      68.697  48.499 193.760  1.00130.51           H  
ATOM   1980  CB  VAL A 154      70.262  48.896 192.360  1.00130.51           C  
ATOM   1981  HB  VAL A 154      70.590  47.873 192.177  1.00130.51           H  
ATOM   1982  CG1 VAL A 154      70.456  49.688 191.059  1.00130.51           C  
ATOM   1983 1HG1 VAL A 154      71.515  49.713 190.803  1.00130.51           H  
ATOM   1984 2HG1 VAL A 154      70.092  50.706 191.195  1.00130.51           H  
ATOM   1985 3HG1 VAL A 154      69.899  49.208 190.254  1.00130.51           H  
ATOM   1986  CG2 VAL A 154      71.057  49.434 193.557  1.00130.51           C  
ATOM   1987 1HG2 VAL A 154      72.116  49.473 193.302  1.00130.51           H  
ATOM   1988 2HG2 VAL A 154      70.914  48.776 194.414  1.00130.51           H  
ATOM   1989 3HG2 VAL A 154      70.706  50.436 193.806  1.00130.51           H  
ATOM   1990  C   VAL A 154      68.178  50.204 192.600  1.00130.51           C  
ATOM   1991  O   VAL A 154      67.938  50.669 191.487  1.00130.51           O  
ATOM   1992  N   PRO A 155      67.894  50.868 193.685  1.00 85.76           N  
ATOM   1993  CD  PRO A 155      67.611  50.207 194.948  1.00 85.76           C  
ATOM   1994  HD1 PRO A 155      67.093  49.263 194.778  1.00 85.76           H  
ATOM   1995  HD2 PRO A 155      68.534  50.021 195.497  1.00 85.76           H  
ATOM   1996  CA  PRO A 155      67.215  52.124 193.572  1.00 85.76           C  
ATOM   1997  HA  PRO A 155      66.274  51.951 193.050  1.00 85.76           H  
ATOM   1998  CB  PRO A 155      66.889  52.540 195.003  1.00 85.76           C  
ATOM   1999  HB1 PRO A 155      67.707  53.111 195.441  1.00 85.76           H  
ATOM   2000  HB2 PRO A 155      65.973  53.129 195.041  1.00 85.76           H  
ATOM   2001  CG  PRO A 155      66.709  51.187 195.723  1.00 85.76           C  
ATOM   2002  HG1 PRO A 155      67.026  51.260 196.763  1.00 85.76           H  
ATOM   2003  HG2 PRO A 155      65.668  50.866 195.682  1.00 85.76           H  
ATOM   2004  C   PRO A 155      68.019  53.093 192.764  1.00 85.76           C  
ATOM   2005  O   PRO A 155      69.245  53.082 192.841  1.00 85.76           O  
ATOM   2006  N   LYS A 156      67.333  53.938 191.976  1.00131.35           N  
ATOM   2007  HN  LYS A 156      66.264  53.925 192.029  1.00131.35           H  
ATOM   2008  CA  LYS A 156      67.956  54.858 191.066  1.00131.35           C  
ATOM   2009  HA  LYS A 156      68.584  54.304 190.368  1.00131.35           H  
ATOM   2010  CB  LYS A 156      66.924  55.682 190.275  1.00131.35           C  
ATOM   2011  HB1 LYS A 156      66.243  56.149 190.986  1.00131.35           H  
ATOM   2012  HB2 LYS A 156      67.457  56.454 189.720  1.00131.35           H  
ATOM   2013  CG  LYS A 156      66.095  54.864 189.283  1.00131.35           C  
ATOM   2014  HG1 LYS A 156      65.615  54.050 189.825  1.00131.35           H  
ATOM   2015  HG2 LYS A 156      65.333  55.514 188.853  1.00131.35           H  
ATOM   2016  CD  LYS A 156      66.918  54.264 188.141  1.00131.35           C  
ATOM   2017  HD1 LYS A 156      67.805  53.793 188.565  1.00131.35           H  
ATOM   2018  HD2 LYS A 156      66.312  53.511 187.637  1.00131.35           H  
ATOM   2019  CE  LYS A 156      67.366  55.298 187.106  1.00131.35           C  
ATOM   2020  HE1 LYS A 156      66.488  55.772 186.667  1.00131.35           H  
ATOM   2021  HE2 LYS A 156      67.981  56.054 187.594  1.00131.35           H  
ATOM   2022  NZ  LYS A 156      68.153  54.640 186.039  1.00131.35           N1+
ATOM   2023  HZ1 LYS A 156      68.462  55.370 185.321  1.00131.35           H  
ATOM   2024  HZ2 LYS A 156      67.551  53.898 185.557  1.00131.35           H  
ATOM   2025  HZ3 LYS A 156      69.016  54.175 186.467  1.00131.35           H  
ATOM   2026  C   LYS A 156      68.805  55.839 191.824  1.00131.35           C  
ATOM   2027  O   LYS A 156      69.796  56.343 191.299  1.00131.35           O  
ATOM   2028  N   ASP A 157      68.385  56.169 193.059  1.00 94.33           N  
ATOM   2029  HN  ASP A 157      67.525  55.649 193.427  1.00 94.33           H  
ATOM   2030  CA  ASP A 157      68.971  57.150 193.940  1.00 94.33           C  
ATOM   2031  HA  ASP A 157      69.221  58.011 193.320  1.00 94.33           H  
ATOM   2032  CB  ASP A 157      67.995  57.660 195.020  1.00 94.33           C  
ATOM   2033  HB1 ASP A 157      68.484  58.435 195.609  1.00 94.33           H  
ATOM   2034  HB2 ASP A 157      67.109  58.074 194.538  1.00 94.33           H  
ATOM   2035  CG  ASP A 157      67.580  56.520 195.937  1.00 94.33           C  
ATOM   2036  OD1 ASP A 157      67.866  55.341 195.599  1.00 94.33           O  
ATOM   2037  OD2 ASP A 157      66.959  56.818 196.992  1.00 94.33           O  
ATOM   2038  C   ASP A 157      70.251  56.728 194.620  1.00 94.33           C  
ATOM   2039  O   ASP A 157      70.870  57.540 195.303  1.00 94.33           O  
ATOM   2040  N   CYS A 158      70.652  55.449 194.539  1.00 81.89           N  
ATOM   2041  HN  CYS A 158      70.128  54.776 193.893  1.00 81.89           H  
ATOM   2042  CA  CYS A 158      71.774  54.963 195.305  1.00 81.89           C  
ATOM   2043  HA  CYS A 158      71.611  55.234 196.348  1.00 81.89           H  
ATOM   2044  CB  CYS A 158      71.849  53.447 195.220  1.00 81.89           C  
ATOM   2045  HB1 CYS A 158      72.202  53.141 194.235  1.00 81.89           H  
ATOM   2046  HB2 CYS A 158      72.522  53.059 195.984  1.00 81.89           H  
ATOM   2047  SG  CYS A 158      70.169  52.841 195.499  1.00 81.89           S  
ATOM   2048  HG  CYS A 158      69.746  53.235 196.708  1.00 81.89           H  
ATOM   2049  C   CYS A 158      73.086  55.558 194.870  1.00 81.89           C  
ATOM   2050  O   CYS A 158      73.288  55.960 193.726  1.00 81.89           O  
ATOM   2051  N   PRO A 159      73.990  55.613 195.822  1.00165.18           N  
ATOM   2052  CD  PRO A 159      73.635  55.464 197.223  1.00165.18           C  
ATOM   2053  HD1 PRO A 159      72.679  55.945 197.428  1.00165.18           H  
ATOM   2054  HD2 PRO A 159      73.577  54.409 197.493  1.00165.18           H  
ATOM   2055  CA  PRO A 159      75.295  56.198 195.643  1.00165.18           C  
ATOM   2056  HA  PRO A 159      75.165  57.239 195.347  1.00165.18           H  
ATOM   2057  CB  PRO A 159      75.954  56.171 197.021  1.00165.18           C  
ATOM   2058  HB1 PRO A 159      76.565  55.276 197.141  1.00165.18           H  
ATOM   2059  HB2 PRO A 159      76.572  57.056 197.173  1.00165.18           H  
ATOM   2060  CG  PRO A 159      74.765  56.158 198.000  1.00165.18           C  
ATOM   2061  HG1 PRO A 159      75.014  55.597 198.901  1.00165.18           H  
ATOM   2062  HG2 PRO A 159      74.478  57.174 198.271  1.00165.18           H  
ATOM   2063  C   PRO A 159      76.114  55.512 194.594  1.00165.18           C  
ATOM   2064  O   PRO A 159      76.918  56.179 193.944  1.00165.18           O  
ATOM   2065  N   THR A 160      75.958  54.187 194.425  1.00110.26           N  
ATOM   2066  HN  THR A 160      75.274  53.643 195.042  1.00110.26           H  
ATOM   2067  CA  THR A 160      76.713  53.508 193.414  1.00110.26           C  
ATOM   2068  HA  THR A 160      77.187  54.251 192.773  1.00110.26           H  
ATOM   2069  CB  THR A 160      77.777  52.594 193.964  1.00110.26           C  
ATOM   2070  HB  THR A 160      78.478  53.187 194.551  1.00110.26           H  
ATOM   2071  OG1 THR A 160      78.488  51.956 192.917  1.00110.26           O  
ATOM   2072  HG1 THR A 160      77.822  51.387 192.337  1.00110.26           H  
ATOM   2073  CG2 THR A 160      77.136  51.550 194.875  1.00110.26           C  
ATOM   2074 1HG2 THR A 160      77.908  50.890 195.272  1.00110.26           H  
ATOM   2075 2HG2 THR A 160      76.415  50.964 194.305  1.00110.26           H  
ATOM   2076 3HG2 THR A 160      76.627  52.050 195.699  1.00110.26           H  
ATOM   2077  C   THR A 160      75.738  52.719 192.597  1.00110.26           C  
ATOM   2078  O   THR A 160      74.596  52.525 193.012  1.00110.26           O  
ATOM   2079  N   PRO A 161      76.136  52.286 191.428  1.00158.77           N  
ATOM   2080  CD  PRO A 161      77.115  53.008 190.638  1.00158.77           C  
ATOM   2081  HD1 PRO A 161      76.732  53.981 190.331  1.00158.77           H  
ATOM   2082  HD2 PRO A 161      78.045  53.141 191.191  1.00158.77           H  
ATOM   2083  CA  PRO A 161      75.235  51.555 190.583  1.00158.77           C  
ATOM   2084  HA  PRO A 161      74.360  52.187 190.431  1.00158.77           H  
ATOM   2085  CB  PRO A 161      75.935  51.428 189.225  1.00158.77           C  
ATOM   2086  HB1 PRO A 161      76.046  50.380 188.947  1.00158.77           H  
ATOM   2087  HB2 PRO A 161      75.371  51.951 188.452  1.00158.77           H  
ATOM   2088  CG  PRO A 161      77.317  52.086 189.429  1.00158.77           C  
ATOM   2089  HG1 PRO A 161      78.077  51.333 189.639  1.00158.77           H  
ATOM   2090  HG2 PRO A 161      77.606  52.660 188.549  1.00158.77           H  
ATOM   2091  C   PRO A 161      74.746  50.272 191.187  1.00158.77           C  
ATOM   2092  O   PRO A 161      73.621  49.873 190.894  1.00158.77           O  
ATOM   2093  N   MET A 162      75.594  49.580 191.965  1.00179.53           N  
ATOM   2094  HN  MET A 162      76.594  49.949 192.054  1.00179.53           H  
ATOM   2095  CA  MET A 162      75.264  48.381 192.689  1.00179.53           C  
ATOM   2096  HA  MET A 162      74.589  47.820 192.043  1.00179.53           H  
ATOM   2097  CB  MET A 162      76.444  47.438 192.984  1.00179.53           C  
ATOM   2098  HB1 MET A 162      76.285  46.996 193.967  1.00179.53           H  
ATOM   2099  HB2 MET A 162      76.446  46.653 192.228  1.00179.53           H  
ATOM   2100  CG  MET A 162      77.814  48.097 192.981  1.00179.53           C  
ATOM   2101  HG1 MET A 162      77.786  48.974 193.627  1.00179.53           H  
ATOM   2102  HG2 MET A 162      78.549  47.388 193.362  1.00179.53           H  
ATOM   2103  SD  MET A 162      78.300  48.610 191.312  1.00179.53           S  
ATOM   2104  CE  MET A 162      77.414  47.246 190.504  1.00179.53           C  
ATOM   2105  HE1 MET A 162      77.546  47.315 189.424  1.00179.53           H  
ATOM   2106  HE2 MET A 162      76.353  47.308 190.745  1.00179.53           H  
ATOM   2107  HE3 MET A 162      77.811  46.294 190.858  1.00179.53           H  
ATOM   2108  C   MET A 162      74.494  48.663 193.936  1.00179.53           C  
ATOM   2109  O   MET A 162      73.930  47.749 194.533  1.00179.53           O  
ATOM   2110  N   GLY A 163      74.541  49.918 194.414  1.00 68.46           N  
ATOM   2111  HN  GLY A 163      75.143  50.638 193.900  1.00 68.46           H  
ATOM   2112  CA  GLY A 163      73.823  50.336 195.580  1.00 68.46           C  
ATOM   2113  HA1 GLY A 163      73.038  51.036 195.294  1.00 68.46           H  
ATOM   2114  HA2 GLY A 163      73.377  49.467 196.065  1.00 68.46           H  
ATOM   2115  C   GLY A 163      74.771  51.006 196.525  1.00 68.46           C  
ATOM   2116  O   GLY A 163      74.880  52.232 196.505  1.00 68.46           O  
ATOM   2117  N   THR A 164      75.404  50.251 197.445  1.00171.25           N  
ATOM   2118  HN  THR A 164      75.186  49.205 197.507  1.00171.25           H  
ATOM   2119  CA  THR A 164      76.368  50.827 198.346  1.00171.25           C  
ATOM   2120  HA  THR A 164      76.180  51.900 198.372  1.00171.25           H  
ATOM   2121  CB  THR A 164      76.205  50.318 199.748  1.00171.25           C  
ATOM   2122  HB  THR A 164      75.144  50.291 199.996  1.00171.25           H  
ATOM   2123  OG1 THR A 164      76.871  51.180 200.656  1.00171.25           O  
ATOM   2124  HG1 THR A 164      77.893  51.217 200.418  1.00171.25           H  
ATOM   2125  CG2 THR A 164      76.778  48.894 199.841  1.00171.25           C  
ATOM   2126 1HG2 THR A 164      76.661  48.521 200.858  1.00171.25           H  
ATOM   2127 2HG2 THR A 164      77.836  48.910 199.579  1.00171.25           H  
ATOM   2128 3HG2 THR A 164      76.243  48.241 199.151  1.00171.25           H  
ATOM   2129  C   THR A 164      77.799  50.640 197.926  1.00171.25           C  
ATOM   2130  O   THR A 164      78.640  51.513 198.141  1.00171.25           O  
ATOM   2131  N   LYS A 165      78.120  49.482 197.311  1.00153.99           N  
ATOM   2132  HN  LYS A 165      77.362  48.819 196.949  1.00153.99           H  
ATOM   2133  CA  LYS A 165      79.511  49.170 197.159  1.00153.99           C  
ATOM   2134  HA  LYS A 165      80.085  49.873 197.763  1.00153.99           H  
ATOM   2135  CB  LYS A 165      79.855  47.750 197.623  1.00153.99           C  
ATOM   2136  HB1 LYS A 165      79.163  47.456 198.412  1.00153.99           H  
ATOM   2137  HB2 LYS A 165      79.757  47.066 196.780  1.00153.99           H  
ATOM   2138  CG  LYS A 165      81.278  47.680 198.158  1.00153.99           C  
ATOM   2139  HG1 LYS A 165      81.525  46.642 198.382  1.00153.99           H  
ATOM   2140  HG2 LYS A 165      81.964  48.062 197.402  1.00153.99           H  
ATOM   2141  CD  LYS A 165      81.419  48.516 199.431  1.00153.99           C  
ATOM   2142  HD1 LYS A 165      81.152  49.545 199.191  1.00153.99           H  
ATOM   2143  HD2 LYS A 165      80.724  48.123 200.173  1.00153.99           H  
ATOM   2144  CE  LYS A 165      82.815  48.520 200.046  1.00153.99           C  
ATOM   2145  HE1 LYS A 165      83.058  47.520 200.405  1.00153.99           H  
ATOM   2146  HE2 LYS A 165      83.543  48.824 199.294  1.00153.99           H  
ATOM   2147  NZ  LYS A 165      82.847  49.472 201.178  1.00153.99           N1+
ATOM   2148  HZ1 LYS A 165      83.825  49.478 201.612  1.00153.99           H  
ATOM   2149  HZ2 LYS A 165      82.131  49.174 201.916  1.00153.99           H  
ATOM   2150  HZ3 LYS A 165      82.608  50.454 200.826  1.00153.99           H  
ATOM   2151  C   LYS A 165      79.939  49.320 195.737  1.00153.99           C  
ATOM   2152  O   LYS A 165      79.137  49.607 194.851  1.00153.99           O  
ATOM   2153  N   GLY A 166      81.258  49.160 195.503  1.00 30.02           N  
ATOM   2154  HN  GLY A 166      81.913  48.969 196.327  1.00 30.02           H  
ATOM   2155  CA  GLY A 166      81.807  49.239 194.182  1.00 30.02           C  
ATOM   2156  HA1 GLY A 166      82.690  48.604 194.117  1.00 30.02           H  
ATOM   2157  HA2 GLY A 166      81.064  48.903 193.459  1.00 30.02           H  
ATOM   2158  C   GLY A 166      82.188  50.654 193.883  1.00 30.02           C  
ATOM   2159  O   GLY A 166      82.077  51.546 194.722  1.00 30.02           O  
ATOM   2160  N   LYS A 167      82.683  50.874 192.651  1.00139.90           N  
ATOM   2161  HN  LYS A 167      82.779  50.048 191.978  1.00139.90           H  
ATOM   2162  CA  LYS A 167      83.086  52.175 192.209  1.00139.90           C  
ATOM   2163  HA  LYS A 167      83.370  52.759 193.084  1.00139.90           H  
ATOM   2164  CB  LYS A 167      84.280  52.152 191.239  1.00139.90           C  
ATOM   2165  HB1 LYS A 167      84.384  53.145 190.802  1.00139.90           H  
ATOM   2166  HB2 LYS A 167      85.178  51.909 191.808  1.00139.90           H  
ATOM   2167  CG  LYS A 167      84.145  51.140 190.102  1.00139.90           C  
ATOM   2168  HG1 LYS A 167      84.256  50.137 190.515  1.00139.90           H  
ATOM   2169  HG2 LYS A 167      83.154  51.244 189.660  1.00139.90           H  
ATOM   2170  CD  LYS A 167      85.191  51.332 189.002  1.00139.90           C  
ATOM   2171  HD1 LYS A 167      85.147  50.474 188.331  1.00139.90           H  
ATOM   2172  HD2 LYS A 167      84.948  52.239 188.449  1.00139.90           H  
ATOM   2173  CE  LYS A 167      86.620  51.458 189.534  1.00139.90           C  
ATOM   2174  HE1 LYS A 167      87.283  51.749 188.720  1.00139.90           H  
ATOM   2175  HE2 LYS A 167      86.648  52.218 190.315  1.00139.90           H  
ATOM   2176  NZ  LYS A 167      87.071  50.165 190.093  1.00139.90           N1+
ATOM   2177  HZ1 LYS A 167      88.070  50.264 190.462  1.00139.90           H  
ATOM   2178  HZ2 LYS A 167      87.046  49.417 189.328  1.00139.90           H  
ATOM   2179  HZ3 LYS A 167      86.423  49.877 190.894  1.00139.90           H  
ATOM   2180  C   LYS A 167      81.915  52.842 191.562  1.00139.90           C  
ATOM   2181  O   LYS A 167      80.893  52.215 191.288  1.00139.90           O  
ATOM   2182  N   LYS A 168      82.033  54.160 191.319  1.00 78.62           N  
ATOM   2183  HN  LYS A 168      82.952  54.657 191.550  1.00 78.62           H  
ATOM   2184  CA  LYS A 168      80.951  54.910 190.757  1.00 78.62           C  
ATOM   2185  HA  LYS A 168      80.077  54.770 191.393  1.00 78.62           H  
ATOM   2186  CB  LYS A 168      81.238  56.415 190.670  1.00 78.62           C  
ATOM   2187  HB1 LYS A 168      82.210  56.567 190.200  1.00 78.62           H  
ATOM   2188  HB2 LYS A 168      80.465  56.892 190.068  1.00 78.62           H  
ATOM   2189  CG  LYS A 168      81.250  57.047 192.061  1.00 78.62           C  
ATOM   2190  HG1 LYS A 168      80.233  57.021 192.453  1.00 78.62           H  
ATOM   2191  HG2 LYS A 168      81.901  56.448 192.698  1.00 78.62           H  
ATOM   2192  CD  LYS A 168      81.739  58.491 192.110  1.00 78.62           C  
ATOM   2193  HD1 LYS A 168      82.759  58.529 191.728  1.00 78.62           H  
ATOM   2194  HD2 LYS A 168      81.092  59.102 191.481  1.00 78.62           H  
ATOM   2195  CE  LYS A 168      81.724  59.060 193.530  1.00 78.62           C  
ATOM   2196  HE1 LYS A 168      82.498  58.573 194.124  1.00 78.62           H  
ATOM   2197  HE2 LYS A 168      81.915  60.132 193.493  1.00 78.62           H  
ATOM   2198  NZ  LYS A 168      80.401  58.817 194.151  1.00 78.62           N1+
ATOM   2199  HZ1 LYS A 168      80.394  59.216 195.144  1.00 78.62           H  
ATOM   2200  HZ2 LYS A 168      80.212  57.764 194.189  1.00 78.62           H  
ATOM   2201  HZ3 LYS A 168      79.640  59.295 193.570  1.00 78.62           H  
ATOM   2202  C   LYS A 168      80.624  54.379 189.398  1.00 78.62           C  
ATOM   2203  O   LYS A 168      79.463  54.387 188.994  1.00 78.62           O  
ATOM   2204  N   GLN A 169      81.632  53.917 188.635  1.00 90.83           N  
ATOM   2205  HN  GLN A 169      82.643  53.932 188.986  1.00 90.83           H  
ATOM   2206  CA  GLN A 169      81.307  53.404 187.335  1.00 90.83           C  
ATOM   2207  HA  GLN A 169      80.234  53.503 187.173  1.00 90.83           H  
ATOM   2208  CB  GLN A 169      82.052  54.108 186.191  1.00 90.83           C  
ATOM   2209  HB1 GLN A 169      81.674  53.724 185.244  1.00 90.83           H  
ATOM   2210  HB2 GLN A 169      81.853  55.178 186.255  1.00 90.83           H  
ATOM   2211  CG  GLN A 169      83.566  53.892 186.233  1.00 90.83           C  
ATOM   2212  HG1 GLN A 169      83.970  54.282 187.167  1.00 90.83           H  
ATOM   2213  HG2 GLN A 169      83.791  52.828 186.156  1.00 90.83           H  
ATOM   2214  CD  GLN A 169      84.177  54.636 185.055  1.00 90.83           C  
ATOM   2215  OE1 GLN A 169      85.397  54.710 184.915  1.00 90.83           O  
ATOM   2216  NE2 GLN A 169      83.305  55.204 184.180  1.00 90.83           N  
ATOM   2217 1HE2 GLN A 169      82.251  55.114 184.341  1.00 90.83           H  
ATOM   2218 2HE2 GLN A 169      83.673  55.741 183.331  1.00 90.83           H  
ATOM   2219  C   GLN A 169      81.678  51.953 187.270  1.00 90.83           C  
ATOM   2220  O   GLN A 169      82.721  51.544 187.775  1.00 90.83           O  
ATOM   2221  N   LEU A 170      80.815  51.132 186.632  1.00114.63           N  
ATOM   2222  HN  LEU A 170      79.911  51.534 186.224  1.00114.63           H  
ATOM   2223  CA  LEU A 170      81.089  49.728 186.492  1.00114.63           C  
ATOM   2224  HA  LEU A 170      81.518  49.361 187.424  1.00114.63           H  
ATOM   2225  CB  LEU A 170      79.891  48.837 186.115  1.00114.63           C  
ATOM   2226  HB1 LEU A 170      79.407  49.274 185.241  1.00114.63           H  
ATOM   2227  HB2 LEU A 170      80.272  47.847 185.863  1.00114.63           H  
ATOM   2228  CG  LEU A 170      78.829  48.672 187.214  1.00114.63           C  
ATOM   2229  HG  LEU A 170      78.148  47.895 186.868  1.00114.63           H  
ATOM   2230  CD1 LEU A 170      79.463  48.146 188.508  1.00114.63           C  
ATOM   2231 1HD1 LEU A 170      78.693  48.037 189.272  1.00114.63           H  
ATOM   2232 2HD1 LEU A 170      80.221  48.849 188.854  1.00114.63           H  
ATOM   2233 3HD1 LEU A 170      79.926  47.178 188.319  1.00114.63           H  
ATOM   2234  CD2 LEU A 170      77.983  49.936 187.398  1.00114.63           C  
ATOM   2235 1HD2 LEU A 170      77.247  49.770 188.185  1.00114.63           H  
ATOM   2236 2HD2 LEU A 170      77.470  50.169 186.465  1.00114.63           H  
ATOM   2237 3HD2 LEU A 170      78.629  50.769 187.675  1.00114.63           H  
ATOM   2238  C   LEU A 170      82.090  49.543 185.397  1.00114.63           C  
ATOM   2239  O   LEU A 170      82.324  50.430 184.577  1.00114.63           O  
ATOM   2240  N   PRO A 171      82.692  48.384 185.379  1.00 71.33           N  
ATOM   2241  CD  PRO A 171      82.946  47.659 186.613  1.00 71.33           C  
ATOM   2242  HD1 PRO A 171      83.049  48.352 187.448  1.00 71.33           H  
ATOM   2243  HD2 PRO A 171      82.135  46.960 186.818  1.00 71.33           H  
ATOM   2244  CA  PRO A 171      83.689  48.114 184.381  1.00 71.33           C  
ATOM   2245  HA  PRO A 171      84.405  48.936 184.388  1.00 71.33           H  
ATOM   2246  CB  PRO A 171      84.412  46.854 184.848  1.00 71.33           C  
ATOM   2247  HB1 PRO A 171      83.942  45.960 184.438  1.00 71.33           H  
ATOM   2248  HB2 PRO A 171      85.462  46.878 184.558  1.00 71.33           H  
ATOM   2249  CG  PRO A 171      84.263  46.900 186.380  1.00 71.33           C  
ATOM   2250  HG1 PRO A 171      84.206  45.893 186.792  1.00 71.33           H  
ATOM   2251  HG2 PRO A 171      85.100  47.432 186.833  1.00 71.33           H  
ATOM   2252  C   PRO A 171      83.087  48.036 183.011  1.00 71.33           C  
ATOM   2253  O   PRO A 171      81.916  47.677 182.888  1.00 71.33           O  
ATOM   2254  N   ASP A 172      83.874  48.380 181.971  1.00 44.49           N  
ATOM   2255  HN  ASP A 172      84.893  48.649 182.157  1.00 44.49           H  
ATOM   2256  CA  ASP A 172      83.383  48.396 180.621  1.00 44.49           C  
ATOM   2257  HA  ASP A 172      82.531  49.073 180.556  1.00 44.49           H  
ATOM   2258  CB  ASP A 172      84.446  48.815 179.589  1.00 44.49           C  
ATOM   2259  HB1 ASP A 172      84.852  49.791 179.856  1.00 44.49           H  
ATOM   2260  HB2 ASP A 172      85.250  48.079 179.571  1.00 44.49           H  
ATOM   2261  CG  ASP A 172      83.789  48.891 178.217  1.00 44.49           C  
ATOM   2262  OD1 ASP A 172      82.648  49.419 178.131  1.00 44.49           O  
ATOM   2263  OD2 ASP A 172      84.415  48.404 177.237  1.00 44.49           O  
ATOM   2264  C   ASP A 172      82.942  47.014 180.270  1.00 44.49           C  
ATOM   2265  O   ASP A 172      83.682  46.049 180.444  1.00 44.49           O  
ATOM   2266  N   ALA A 173      81.719  46.898 179.718  1.00 35.70           N  
ATOM   2267  HN  ALA A 173      81.164  47.784 179.491  1.00 35.70           H  
ATOM   2268  CA  ALA A 173      81.141  45.618 179.427  1.00 35.70           C  
ATOM   2269  HA  ALA A 173      81.086  45.040 180.349  1.00 35.70           H  
ATOM   2270  CB  ALA A 173      79.728  45.732 178.830  1.00 35.70           C  
ATOM   2271  HB1 ALA A 173      79.337  44.735 178.628  1.00 35.70           H  
ATOM   2272  HB2 ALA A 173      79.770  46.300 177.901  1.00 35.70           H  
ATOM   2273  HB3 ALA A 173      79.074  46.242 179.537  1.00 35.70           H  
ATOM   2274  C   ALA A 173      81.985  44.871 178.439  1.00 35.70           C  
ATOM   2275  O   ALA A 173      82.253  43.685 178.627  1.00 35.70           O  
ATOM   2276  N   GLN A 174      82.452  45.540 177.366  1.00180.08           N  
ATOM   2277  HN  GLN A 174      82.255  46.585 177.252  1.00180.08           H  
ATOM   2278  CA  GLN A 174      83.218  44.833 176.377  1.00180.08           C  
ATOM   2279  HA  GLN A 174      82.630  43.992 176.009  1.00180.08           H  
ATOM   2280  CB  GLN A 174      83.662  45.695 175.181  1.00180.08           C  
ATOM   2281  HB1 GLN A 174      83.963  46.672 175.559  1.00180.08           H  
ATOM   2282  HB2 GLN A 174      84.515  45.208 174.709  1.00180.08           H  
ATOM   2283  CG  GLN A 174      82.586  45.906 174.119  1.00180.08           C  
ATOM   2284  HG1 GLN A 174      81.645  46.182 174.595  1.00180.08           H  
ATOM   2285  HG2 GLN A 174      82.892  46.696 173.433  1.00180.08           H  
ATOM   2286  CD  GLN A 174      82.417  44.595 173.357  1.00180.08           C  
ATOM   2287  OE1 GLN A 174      83.388  45.279 173.675  1.00180.08           O  
ATOM   2288  NE2 GLN A 174      81.064  44.621 173.492  1.00180.08           N  
ATOM   2289 1HE2 GLN A 174      80.594  45.429 174.012  1.00180.08           H  
ATOM   2290 2HE2 GLN A 174      80.470  43.833 173.078  1.00180.08           H  
ATOM   2291  C   GLN A 174      84.474  44.314 176.990  1.00180.08           C  
ATOM   2292  O   GLN A 174      84.842  43.159 176.784  1.00180.08           O  
ATOM   2293  N   LEU A 175      85.152  45.157 177.785  1.00 93.01           N  
ATOM   2294  HN  LEU A 175      84.745  46.122 178.003  1.00 93.01           H  
ATOM   2295  CA  LEU A 175      86.413  44.779 178.344  1.00 93.01           C  
ATOM   2296  HA  LEU A 175      87.096  44.497 177.543  1.00 93.01           H  
ATOM   2297  CB  LEU A 175      87.035  45.926 179.172  1.00 93.01           C  
ATOM   2298  HB1 LEU A 175      86.993  46.830 178.565  1.00 93.01           H  
ATOM   2299  HB2 LEU A 175      86.423  46.057 180.064  1.00 93.01           H  
ATOM   2300  CG  LEU A 175      88.501  45.741 179.634  1.00 93.01           C  
ATOM   2301  HG  LEU A 175      89.116  45.699 178.735  1.00 93.01           H  
ATOM   2302  CD1 LEU A 175      88.965  46.965 180.439  1.00 93.01           C  
ATOM   2303 1HD1 LEU A 175      89.997  46.821 180.757  1.00 93.01           H  
ATOM   2304 2HD1 LEU A 175      88.329  47.087 181.316  1.00 93.01           H  
ATOM   2305 3HD1 LEU A 175      88.898  47.857 179.816  1.00 93.01           H  
ATOM   2306  CD2 LEU A 175      88.741  44.433 180.405  1.00 93.01           C  
ATOM   2307 1HD2 LEU A 175      89.789  44.370 180.698  1.00 93.01           H  
ATOM   2308 2HD2 LEU A 175      88.490  43.584 179.769  1.00 93.01           H  
ATOM   2309 3HD2 LEU A 175      88.114  44.416 181.296  1.00 93.01           H  
ATOM   2310  C   LEU A 175      86.179  43.602 179.239  1.00 93.01           C  
ATOM   2311  O   LEU A 175      86.935  42.631 179.190  1.00 93.01           O  
ATOM   2312  N   LEU A 176      85.108  43.634 180.061  1.00169.01           N  
ATOM   2313  HN  LEU A 176      84.429  44.461 180.053  1.00169.01           H  
ATOM   2314  CA  LEU A 176      84.912  42.521 180.945  1.00169.01           C  
ATOM   2315  HA  LEU A 176      85.791  42.411 181.580  1.00169.01           H  
ATOM   2316  CB  LEU A 176      83.644  42.517 181.831  1.00169.01           C  
ATOM   2317  HB1 LEU A 176      82.818  42.872 181.215  1.00169.01           H  
ATOM   2318  HB2 LEU A 176      83.460  41.484 182.126  1.00169.01           H  
ATOM   2319  CG  LEU A 176      83.651  43.364 183.116  1.00169.01           C  
ATOM   2320  HG  LEU A 176      82.816  42.990 183.709  1.00169.01           H  
ATOM   2321  CD1 LEU A 176      84.903  43.087 183.963  1.00169.01           C  
ATOM   2322 1HD1 LEU A 176      84.877  43.701 184.863  1.00169.01           H  
ATOM   2323 2HD1 LEU A 176      85.795  43.329 183.385  1.00169.01           H  
ATOM   2324 3HD1 LEU A 176      84.927  42.034 184.243  1.00169.01           H  
ATOM   2325  CD2 LEU A 176      83.336  44.838 182.866  1.00169.01           C  
ATOM   2326 1HD2 LEU A 176      83.357  45.380 183.811  1.00169.01           H  
ATOM   2327 2HD2 LEU A 176      82.346  44.928 182.418  1.00169.01           H  
ATOM   2328 3HD2 LEU A 176      84.080  45.259 182.190  1.00169.01           H  
ATOM   2329  C   LEU A 176      84.739  41.285 180.134  1.00169.01           C  
ATOM   2330  O   LEU A 176      85.272  40.235 180.485  1.00169.01           O  
ATOM   2331  N   ALA A 177      83.962  41.370 179.040  1.00 38.18           N  
ATOM   2332  HN  ALA A 177      83.551  42.315 178.751  1.00 38.18           H  
ATOM   2333  CA  ALA A 177      83.681  40.200 178.259  1.00 38.18           C  
ATOM   2334  HA  ALA A 177      83.258  39.438 178.913  1.00 38.18           H  
ATOM   2335  CB  ALA A 177      82.692  40.465 177.108  1.00 38.18           C  
ATOM   2336  HB1 ALA A 177      82.521  39.541 176.555  1.00 38.18           H  
ATOM   2337  HB2 ALA A 177      83.107  41.217 176.437  1.00 38.18           H  
ATOM   2338  HB3 ALA A 177      81.747  40.824 177.516  1.00 38.18           H  
ATOM   2339  C   ALA A 177      84.930  39.660 177.641  1.00 38.18           C  
ATOM   2340  O   ALA A 177      85.182  38.456 177.683  1.00 38.18           O  
ATOM   2341  N   ARG A 178      85.757  40.543 177.056  1.00152.27           N  
ATOM   2342  HN  ARG A 178      85.534  41.589 177.095  1.00152.27           H  
ATOM   2343  CA  ARG A 178      86.936  40.090 176.381  1.00152.27           C  
ATOM   2344  HA  ARG A 178      86.657  39.356 175.626  1.00152.27           H  
ATOM   2345  CB  ARG A 178      87.706  41.238 175.710  1.00152.27           C  
ATOM   2346  HB1 ARG A 178      87.905  42.003 176.460  1.00152.27           H  
ATOM   2347  HB2 ARG A 178      88.650  40.845 175.333  1.00152.27           H  
ATOM   2348  CG  ARG A 178      86.954  41.887 174.546  1.00152.27           C  
ATOM   2349  HG1 ARG A 178      85.896  41.643 174.639  1.00152.27           H  
ATOM   2350  HG2 ARG A 178      87.085  42.967 174.609  1.00152.27           H  
ATOM   2351  CD  ARG A 178      87.442  41.418 173.174  1.00152.27           C  
ATOM   2352  HD1 ARG A 178      87.304  42.213 172.442  1.00152.27           H  
ATOM   2353  HD2 ARG A 178      88.498  41.153 173.229  1.00152.27           H  
ATOM   2354  NE  ARG A 178      86.644  40.226 172.779  1.00152.27           N  
ATOM   2355  HE  ARG A 178      86.977  39.246 173.048  1.00152.27           H  
ATOM   2356  CZ  ARG A 178      85.487  40.384 172.073  1.00152.27           C  
ATOM   2357  NH1 ARG A 178      85.039  41.636 171.764  1.00152.27           N  
ATOM   2358 1HH1 ARG A 178      85.595  42.495 172.075  1.00152.27           H  
ATOM   2359 2HH1 ARG A 178      84.132  41.758 171.210  1.00152.27           H  
ATOM   2360  NH2 ARG A 178      84.787  39.287 171.661  1.00152.27           N  
ATOM   2361 1HH2 ARG A 178      85.146  38.306 171.892  1.00152.27           H  
ATOM   2362 2HH2 ARG A 178      83.879  39.408 171.107  1.00152.27           H  
ATOM   2363  C   ARG A 178      87.851  39.450 177.375  1.00152.27           C  
ATOM   2364  O   ARG A 178      88.441  38.406 177.107  1.00152.27           O  
ATOM   2365  N   ARG A 179      88.020  40.079 178.550  1.00163.73           N  
ATOM   2366  HN  ARG A 179      87.477  40.975 178.765  1.00163.73           H  
ATOM   2367  CA  ARG A 179      88.934  39.539 179.513  1.00163.73           C  
ATOM   2368  HA  ARG A 179      89.888  39.374 179.013  1.00163.73           H  
ATOM   2369  CB  ARG A 179      89.181  40.484 180.704  1.00163.73           C  
ATOM   2370  HB1 ARG A 179      88.228  40.925 180.996  1.00163.73           H  
ATOM   2371  HB2 ARG A 179      89.578  39.897 181.532  1.00163.73           H  
ATOM   2372  CG  ARG A 179      90.163  41.616 180.402  1.00163.73           C  
ATOM   2373  HG1 ARG A 179      90.139  41.822 179.332  1.00163.73           H  
ATOM   2374  HG2 ARG A 179      89.849  42.504 180.950  1.00163.73           H  
ATOM   2375  CD  ARG A 179      91.601  41.277 180.802  1.00163.73           C  
ATOM   2376  HD1 ARG A 179      92.248  42.137 180.631  1.00163.73           H  
ATOM   2377  HD2 ARG A 179      91.639  40.997 181.855  1.00163.73           H  
ATOM   2378  NE  ARG A 179      92.041  40.132 179.954  1.00163.73           N  
ATOM   2379  HE  ARG A 179      91.552  39.941 179.022  1.00163.73           H  
ATOM   2380  CZ  ARG A 179      93.065  39.326 180.361  1.00163.73           C  
ATOM   2381  NH1 ARG A 179      93.689  39.560 181.552  1.00163.73           N  
ATOM   2382 1HH1 ARG A 179      93.376  40.376 182.169  1.00163.73           H  
ATOM   2383 2HH1 ARG A 179      94.491  38.927 181.869  1.00163.73           H  
ATOM   2384  NH2 ARG A 179      93.463  38.282 179.576  1.00163.73           N  
ATOM   2385 1HH2 ARG A 179      92.972  38.097 178.643  1.00163.73           H  
ATOM   2386 2HH2 ARG A 179      94.265  37.649 179.894  1.00163.73           H  
ATOM   2387  C   ARG A 179      88.486  38.227 180.096  1.00163.73           C  
ATOM   2388  O   ARG A 179      89.279  37.292 180.170  1.00163.73           O  
ATOM   2389  N   PHE A 180      87.250  38.160 180.631  1.00237.61           N  
ATOM   2390  HN  PHE A 180      86.601  39.007 180.549  1.00237.61           H  
ATOM   2391  CA  PHE A 180      86.779  36.979 181.310  1.00237.61           C  
ATOM   2392  HA  PHE A 180      87.675  36.478 181.676  1.00237.61           H  
ATOM   2393  CB  PHE A 180      85.963  37.325 182.566  1.00237.61           C  
ATOM   2394  HB1 PHE A 180      85.086  37.918 182.306  1.00237.61           H  
ATOM   2395  HB2 PHE A 180      85.649  36.419 183.084  1.00237.61           H  
ATOM   2396  CG  PHE A 180      86.904  38.116 183.409  1.00237.61           C  
ATOM   2397  CD1 PHE A 180      87.822  37.491 184.221  1.00237.61           C  
ATOM   2398  HD1 PHE A 180      87.859  36.402 184.259  1.00237.61           H  
ATOM   2399  CD2 PHE A 180      86.888  39.490 183.356  1.00237.61           C  
ATOM   2400  HD2 PHE A 180      86.179  39.995 182.700  1.00237.61           H  
ATOM   2401  CE1 PHE A 180      88.693  38.232 184.985  1.00237.61           C  
ATOM   2402  HE1 PHE A 180      89.412  37.728 185.630  1.00237.61           H  
ATOM   2403  CE2 PHE A 180      87.755  40.235 184.119  1.00237.61           C  
ATOM   2404  HE2 PHE A 180      87.725  41.324 184.074  1.00237.61           H  
ATOM   2405  CZ  PHE A 180      88.660  39.605 184.938  1.00237.61           C  
ATOM   2406  HZ  PHE A 180      89.348  40.191 185.547  1.00237.61           H  
ATOM   2407  C   PHE A 180      86.024  35.933 180.536  1.00237.61           C  
ATOM   2408  O   PHE A 180      86.060  34.770 180.928  1.00237.61           O  
ATOM   2409  N   LEU A 181      85.152  36.340 179.587  1.00163.30           N  
ATOM   2410  HN  LEU A 181      85.083  37.388 179.381  1.00163.30           H  
ATOM   2411  CA  LEU A 181      84.308  35.440 178.835  1.00163.30           C  
ATOM   2412  HA  LEU A 181      84.172  34.571 179.479  1.00163.30           H  
ATOM   2413  CB  LEU A 181      82.896  35.999 178.610  1.00163.30           C  
ATOM   2414  HB1 LEU A 181      82.965  36.937 178.059  1.00163.30           H  
ATOM   2415  HB2 LEU A 181      82.313  35.280 178.034  1.00163.30           H  
ATOM   2416  CG  LEU A 181      82.197  36.254 179.963  1.00163.30           C  
ATOM   2417  HG  LEU A 181      82.515  35.447 180.624  1.00163.30           H  
ATOM   2418  CD1 LEU A 181      82.676  37.556 180.621  1.00163.30           C  
ATOM   2419 1HD1 LEU A 181      82.159  37.696 181.570  1.00163.30           H  
ATOM   2420 2HD1 LEU A 181      82.460  38.397 179.963  1.00163.30           H  
ATOM   2421 3HD1 LEU A 181      83.750  37.500 180.798  1.00163.30           H  
ATOM   2422  CD2 LEU A 181      80.676  36.146 179.866  1.00163.30           C  
ATOM   2423 1HD2 LEU A 181      80.235  36.334 180.845  1.00163.30           H  
ATOM   2424 2HD2 LEU A 181      80.403  35.145 179.531  1.00163.30           H  
ATOM   2425 3HD2 LEU A 181      80.304  36.881 179.153  1.00163.30           H  
ATOM   2426  C   LEU A 181      84.852  34.893 177.544  1.00163.30           C  
ATOM   2427  O   LEU A 181      84.451  33.815 177.107  1.00163.30           O  
ATOM   2428  N   LEU A 182      85.729  35.646 176.858  1.00159.15           N  
ATOM   2429  HN  LEU A 182      86.102  36.545 177.303  1.00159.15           H  
ATOM   2430  CA  LEU A 182      86.181  35.278 175.542  1.00159.15           C  
ATOM   2431  HA  LEU A 182      85.302  35.174 174.906  1.00159.15           H  
ATOM   2432  CB  LEU A 182      87.072  36.389 174.938  1.00159.15           C  
ATOM   2433  HB1 LEU A 182      86.477  37.301 174.901  1.00159.15           H  
ATOM   2434  HB2 LEU A 182      87.917  36.533 175.612  1.00159.15           H  
ATOM   2435  CG  LEU A 182      87.641  36.151 173.528  1.00159.15           C  
ATOM   2436  HG  LEU A 182      87.880  37.127 173.106  1.00159.15           H  
ATOM   2437  CD1 LEU A 182      88.943  35.348 173.579  1.00159.15           C  
ATOM   2438 1HD1 LEU A 182      89.318  35.198 172.567  1.00159.15           H  
ATOM   2439 2HD1 LEU A 182      88.755  34.380 174.044  1.00159.15           H  
ATOM   2440 3HD1 LEU A 182      89.684  35.893 174.163  1.00159.15           H  
ATOM   2441  CD2 LEU A 182      86.596  35.500 172.608  1.00159.15           C  
ATOM   2442 1HD2 LEU A 182      87.028  35.345 171.619  1.00159.15           H  
ATOM   2443 2HD2 LEU A 182      85.727  36.153 172.526  1.00159.15           H  
ATOM   2444 3HD2 LEU A 182      86.291  34.540 173.026  1.00159.15           H  
ATOM   2445  C   LEU A 182      86.876  33.947 175.585  1.00159.15           C  
ATOM   2446  O   LEU A 182      87.644  33.655 176.498  1.00159.15           O  
ATOM   2447  N   ARG A 183      86.585  33.093 174.576  1.00217.37           N  
ATOM   2448  HN  ARG A 183      85.955  33.444 173.785  1.00217.37           H  
ATOM   2449  CA  ARG A 183      87.072  31.740 174.503  1.00217.37           C  
ATOM   2450  HA  ARG A 183      87.102  31.286 175.493  1.00217.37           H  
ATOM   2451  CB  ARG A 183      86.187  30.925 173.558  1.00217.37           C  
ATOM   2452  HB1 ARG A 183      85.155  31.222 173.742  1.00217.37           H  
ATOM   2453  HB2 ARG A 183      86.466  31.193 172.539  1.00217.37           H  
ATOM   2454  CG  ARG A 183      86.248  29.407 173.661  1.00217.37           C  
ATOM   2455  HG1 ARG A 183      87.271  29.100 173.877  1.00217.37           H  
ATOM   2456  HG2 ARG A 183      85.590  29.072 174.463  1.00217.37           H  
ATOM   2457  CD  ARG A 183      85.799  28.782 172.342  1.00217.37           C  
ATOM   2458  HD1 ARG A 183      85.162  29.482 171.801  1.00217.37           H  
ATOM   2459  HD2 ARG A 183      86.671  28.539 171.735  1.00217.37           H  
ATOM   2460  NE  ARG A 183      85.038  27.543 172.643  1.00217.37           N  
ATOM   2461  HE  ARG A 183      85.519  26.588 172.686  1.00217.37           H  
ATOM   2462  CZ  ARG A 183      83.698  27.675 172.863  1.00217.37           C  
ATOM   2463  NH1 ARG A 183      83.146  28.920 172.920  1.00217.37           N  
ATOM   2464 1HH1 ARG A 183      83.763  29.785 172.793  1.00217.37           H  
ATOM   2465 2HH1 ARG A 183      82.096  29.032 173.092  1.00217.37           H  
ATOM   2466  NH2 ARG A 183      82.902  26.580 173.009  1.00217.37           N  
ATOM   2467 1HH2 ARG A 183      83.326  25.599 172.952  1.00217.37           H  
ATOM   2468 2HH2 ARG A 183      81.853  26.700 173.181  1.00217.37           H  
ATOM   2469  C   ARG A 183      88.435  31.739 173.875  1.00217.37           C  
ATOM   2470  O   ARG A 183      88.585  32.210 172.749  1.00217.37           O  
ATOM   2471  N   ARG A 184      89.486  31.330 174.625  1.00177.69           N  
ATOM   2472  HN  ARG A 184      89.344  31.136 175.668  1.00177.69           H  
ATOM   2473  CA  ARG A 184      90.792  31.151 174.043  1.00177.69           C  
ATOM   2474  HA  ARG A 184      90.976  31.950 173.325  1.00177.69           H  
ATOM   2475  CB  ARG A 184      91.928  31.133 175.081  1.00177.69           C  
ATOM   2476  HB1 ARG A 184      91.744  30.306 175.767  1.00177.69           H  
ATOM   2477  HB2 ARG A 184      92.866  30.965 174.551  1.00177.69           H  
ATOM   2478  CG  ARG A 184      92.076  32.410 175.910  1.00177.69           C  
ATOM   2479  HG1 ARG A 184      93.074  32.422 176.348  1.00177.69           H  
ATOM   2480  HG2 ARG A 184      91.959  33.267 175.246  1.00177.69           H  
ATOM   2481  CD  ARG A 184      91.052  32.531 177.039  1.00177.69           C  
ATOM   2482  HD1 ARG A 184      90.059  32.697 176.622  1.00177.69           H  
ATOM   2483  HD2 ARG A 184      91.048  31.619 177.636  1.00177.69           H  
ATOM   2484  NE  ARG A 184      91.446  33.690 177.888  1.00177.69           N  
ATOM   2485  HE  ARG A 184      92.014  33.533 178.781  1.00177.69           H  
ATOM   2486  CZ  ARG A 184      91.080  34.952 177.523  1.00177.69           C  
ATOM   2487  NH1 ARG A 184      90.421  35.155 176.348  1.00177.69           N  
ATOM   2488 1HH1 ARG A 184      90.191  34.325 175.713  1.00177.69           H  
ATOM   2489 2HH1 ARG A 184      90.133  36.145 176.060  1.00177.69           H  
ATOM   2490  NH2 ARG A 184      91.366  36.015 178.327  1.00177.69           N  
ATOM   2491 1HH2 ARG A 184      91.881  35.863 179.252  1.00177.69           H  
ATOM   2492 2HH2 ARG A 184      91.075  37.002 178.033  1.00177.69           H  
ATOM   2493  C   ARG A 184      90.876  29.830 173.341  1.00177.69           C  
ATOM   2494  O   ARG A 184      91.156  29.737 172.147  1.00177.69           O  
ATOM   2495  N   LYS A 185      90.585  28.756 174.102  1.00100.07           N  
ATOM   2496  HN  LYS A 185      90.285  28.910 175.118  1.00100.07           H  
ATOM   2497  CA  LYS A 185      90.662  27.421 173.603  1.00100.07           C  
ATOM   2498  HA  LYS A 185      90.692  27.439 172.514  1.00100.07           H  
ATOM   2499  CB  LYS A 185      91.863  26.633 174.137  1.00100.07           C  
ATOM   2500  HB1 LYS A 185      92.765  27.222 173.972  1.00100.07           H  
ATOM   2501  HB2 LYS A 185      91.724  26.472 175.206  1.00100.07           H  
ATOM   2502  CG  LYS A 185      92.038  25.277 173.460  1.00100.07           C  
ATOM   2503  HG1 LYS A 185      91.366  24.558 173.928  1.00100.07           H  
ATOM   2504  HG2 LYS A 185      91.789  25.374 172.403  1.00100.07           H  
ATOM   2505  CD  LYS A 185      93.468  24.771 173.586  1.00100.07           C  
ATOM   2506  HD1 LYS A 185      93.728  24.705 174.642  1.00100.07           H  
ATOM   2507  HD2 LYS A 185      93.535  23.782 173.133  1.00100.07           H  
ATOM   2508  CE  LYS A 185      94.458  25.705 172.888  1.00100.07           C  
ATOM   2509  HE1 LYS A 185      94.372  25.578 171.809  1.00100.07           H  
ATOM   2510  HE2 LYS A 185      94.226  26.737 173.152  1.00100.07           H  
ATOM   2511  NZ  LYS A 185      95.839  25.395 173.306  1.00100.07           N1+
ATOM   2512  HZ1 LYS A 185      96.519  26.056 172.810  1.00100.07           H  
ATOM   2513  HZ2 LYS A 185      96.072  24.383 173.047  1.00100.07           H  
ATOM   2514  HZ3 LYS A 185      95.928  25.521 174.365  1.00100.07           H  
ATOM   2515  C   LYS A 185      89.415  26.746 174.058  1.00100.07           C  
ATOM   2516  O   LYS A 185      88.985  26.902 175.200  1.00100.07           O  
ATOM   2517  N   PHE A 186      88.812  25.960 173.156  1.00108.58           N  
ATOM   2518  HN  PHE A 186      89.293  25.793 172.215  1.00108.58           H  
ATOM   2519  CA  PHE A 186      87.548  25.335 173.405  1.00108.58           C  
ATOM   2520  HA  PHE A 186      86.813  26.109 173.624  1.00108.58           H  
ATOM   2521  CB  PHE A 186      87.081  24.546 172.163  1.00108.58           C  
ATOM   2522  HB1 PHE A 186      86.912  25.246 171.345  1.00108.58           H  
ATOM   2523  HB2 PHE A 186      87.861  23.839 171.882  1.00108.58           H  
ATOM   2524  CG  PHE A 186      85.821  23.795 172.422  1.00108.58           C  
ATOM   2525  CD1 PHE A 186      84.597  24.400 172.272  1.00108.58           C  
ATOM   2526  HD1 PHE A 186      84.549  25.444 171.963  1.00108.58           H  
ATOM   2527  CD2 PHE A 186      85.860  22.476 172.804  1.00108.58           C  
ATOM   2528  HD2 PHE A 186      86.822  21.978 172.923  1.00108.58           H  
ATOM   2529  CE1 PHE A 186      83.432  23.709 172.505  1.00108.58           C  
ATOM   2530  HE1 PHE A 186      82.470  24.207 172.384  1.00108.58           H  
ATOM   2531  CE2 PHE A 186      84.699  21.777 173.038  1.00108.58           C  
ATOM   2532  HE2 PHE A 186      84.746  20.731 173.342  1.00108.58           H  
ATOM   2533  CZ  PHE A 186      83.480  22.392 172.890  1.00108.58           C  
ATOM   2534  HZ  PHE A 186      82.559  21.840 173.076  1.00108.58           H  
ATOM   2535  C   PHE A 186      87.640  24.413 174.582  1.00108.58           C  
ATOM   2536  O   PHE A 186      88.498  23.534 174.638  1.00108.58           O  
ATOM   2537  N   ILE A 187      86.728  24.600 175.562  1.00 65.52           N  
ATOM   2538  HN  ILE A 187      86.022  25.398 175.469  1.00 65.52           H  
ATOM   2539  CA  ILE A 187      86.679  23.757 176.727  1.00 65.52           C  
ATOM   2540  HA  ILE A 187      87.537  23.085 176.742  1.00 65.52           H  
ATOM   2541  CB  ILE A 187      86.595  24.521 178.021  1.00 65.52           C  
ATOM   2542  HB  ILE A 187      85.723  25.173 177.970  1.00 65.52           H  
ATOM   2543  CG2 ILE A 187      86.368  23.515 179.163  1.00 65.52           C  
ATOM   2544 1HG2 ILE A 187      86.304  24.049 180.111  1.00 65.52           H  
ATOM   2545 2HG2 ILE A 187      87.200  22.811 179.198  1.00 65.52           H  
ATOM   2546 3HG2 ILE A 187      85.439  22.971 178.990  1.00 65.52           H  
ATOM   2547  CG1 ILE A 187      87.835  25.404 178.219  1.00 65.52           C  
ATOM   2548 1HG1 ILE A 187      88.687  24.761 178.440  1.00 65.52           H  
ATOM   2549 2HG1 ILE A 187      88.022  25.952 177.295  1.00 65.52           H  
ATOM   2550  CD1 ILE A 187      87.676  26.410 179.358  1.00 65.52           C  
ATOM   2551 1HD1 ILE A 187      88.585  27.004 179.448  1.00 65.52           H  
ATOM   2552 2HD1 ILE A 187      87.497  25.877 180.292  1.00 65.52           H  
ATOM   2553 3HD1 ILE A 187      86.832  27.067 179.148  1.00 65.52           H  
ATOM   2554  C   ILE A 187      85.406  22.968 176.635  1.00 65.52           C  
ATOM   2555  O   ILE A 187      84.314  23.524 176.738  1.00 65.52           O  
ATOM   2556  N   PRO A 188      85.524  21.678 176.453  1.00169.97           N  
ATOM   2557  CD  PRO A 188      86.659  21.133 175.723  1.00169.97           C  
ATOM   2558  HD1 PRO A 188      87.053  21.872 175.025  1.00169.97           H  
ATOM   2559  HD2 PRO A 188      87.446  20.830 176.414  1.00169.97           H  
ATOM   2560  CA  PRO A 188      84.359  20.836 176.338  1.00169.97           C  
ATOM   2561  HA  PRO A 188      83.641  21.303 175.664  1.00169.97           H  
ATOM   2562  CB  PRO A 188      84.843  19.523 175.730  1.00169.97           C  
ATOM   2563  HB1 PRO A 188      85.070  18.796 176.510  1.00169.97           H  
ATOM   2564  HB2 PRO A 188      84.094  19.110 175.054  1.00169.97           H  
ATOM   2565  CG  PRO A 188      86.114  19.913 174.962  1.00169.97           C  
ATOM   2566  HG1 PRO A 188      86.837  19.097 174.972  1.00169.97           H  
ATOM   2567  HG2 PRO A 188      85.877  20.176 173.931  1.00169.97           H  
ATOM   2568  C   PRO A 188      83.720  20.625 177.672  1.00169.97           C  
ATOM   2569  O   PRO A 188      84.398  20.755 178.688  1.00169.97           O  
ATOM   2570  N   ASP A 189      82.412  20.307 177.684  1.00 74.96           N  
ATOM   2571  HN  ASP A 189      81.890  20.239 176.753  1.00 74.96           H  
ATOM   2572  CA  ASP A 189      81.693  20.056 178.899  1.00 74.96           C  
ATOM   2573  HA  ASP A 189      81.923  20.830 179.631  1.00 74.96           H  
ATOM   2574  CB  ASP A 189      80.181  20.019 178.639  1.00 74.96           C  
ATOM   2575  HB1 ASP A 189      79.872  20.958 178.180  1.00 74.96           H  
ATOM   2576  HB2 ASP A 189      79.952  19.193 177.966  1.00 74.96           H  
ATOM   2577  CG  ASP A 189      79.429  19.827 179.939  1.00 74.96           C  
ATOM   2578  OD1 ASP A 189      80.062  19.838 181.028  1.00 74.96           O  
ATOM   2579  OD2 ASP A 189      78.185  19.664 179.840  1.00 74.96           O  
ATOM   2580  C   ASP A 189      82.115  18.715 179.427  1.00 74.96           C  
ATOM   2581  O   ASP A 189      82.042  17.712 178.720  1.00 74.96           O  
ATOM   2582  N   PRO A 190      82.543  18.661 180.663  1.00159.08           N  
ATOM   2583  CD  PRO A 190      83.180  19.805 181.294  1.00159.08           C  
ATOM   2584  HD1 PRO A 190      83.711  20.403 180.553  1.00159.08           H  
ATOM   2585  HD2 PRO A 190      82.438  20.425 181.798  1.00159.08           H  
ATOM   2586  CA  PRO A 190      82.977  17.414 181.237  1.00159.08           C  
ATOM   2587  HA  PRO A 190      83.725  16.977 180.576  1.00159.08           H  
ATOM   2588  CB  PRO A 190      83.659  17.778 182.554  1.00159.08           C  
ATOM   2589  HB1 PRO A 190      82.949  17.751 183.381  1.00159.08           H  
ATOM   2590  HB2 PRO A 190      84.488  17.101 182.763  1.00159.08           H  
ATOM   2591  CG  PRO A 190      84.167  19.211 182.313  1.00159.08           C  
ATOM   2592  HG1 PRO A 190      84.155  19.785 183.240  1.00159.08           H  
ATOM   2593  HG2 PRO A 190      85.178  19.198 181.907  1.00159.08           H  
ATOM   2594  C   PRO A 190      81.858  16.435 181.389  1.00159.08           C  
ATOM   2595  O   PRO A 190      82.112  15.232 181.404  1.00159.08           O  
ATOM   2596  N   GLN A 191      80.617  16.926 181.532  1.00242.31           N  
ATOM   2597  HN  GLN A 191      80.477  17.987 181.517  1.00242.31           H  
ATOM   2598  CA  GLN A 191      79.474  16.080 181.704  1.00242.31           C  
ATOM   2599  HA  GLN A 191      79.824  15.285 182.363  1.00242.31           H  
ATOM   2600  CB  GLN A 191      78.293  16.729 182.478  1.00242.31           C  
ATOM   2601  HB1 GLN A 191      77.515  15.970 182.561  1.00242.31           H  
ATOM   2602  HB2 GLN A 191      78.665  16.979 183.471  1.00242.31           H  
ATOM   2603  CG  GLN A 191      77.628  17.987 181.925  1.00242.31           C  
ATOM   2604  HG1 GLN A 191      77.625  18.764 182.689  1.00242.31           H  
ATOM   2605  HG2 GLN A 191      78.178  18.337 181.052  1.00242.31           H  
ATOM   2606  CD  GLN A 191      76.196  17.658 181.527  1.00242.31           C  
ATOM   2607  OE1 GLN A 191      77.303  17.586 181.001  1.00242.31           O  
ATOM   2608  NE2 GLN A 191      75.676  18.077 182.713  1.00242.31           N  
ATOM   2609 1HE2 GLN A 191      76.322  18.461 183.475  1.00242.31           H  
ATOM   2610 2HE2 GLN A 191      74.621  18.022 182.884  1.00242.31           H  
ATOM   2611  C   GLN A 191      79.125  15.374 180.424  1.00242.31           C  
ATOM   2612  O   GLN A 191      78.332  14.434 180.431  1.00242.31           O  
ATOM   2613  N   GLY A 192      79.651  15.842 179.272  1.00 37.82           N  
ATOM   2614  HN  GLY A 192      80.216  16.750 179.266  1.00 37.82           H  
ATOM   2615  CA  GLY A 192      79.443  15.105 178.050  1.00 37.82           C  
ATOM   2616  HA1 GLY A 192      80.332  15.195 177.426  1.00 37.82           H  
ATOM   2617  HA2 GLY A 192      79.274  14.056 178.294  1.00 37.82           H  
ATOM   2618  C   GLY A 192      78.261  15.624 177.290  1.00 37.82           C  
ATOM   2619  O   GLY A 192      77.733  14.939 176.414  1.00 37.82           O  
ATOM   2620  N   THR A 193      77.822  16.857 177.593  1.00 48.11           N  
ATOM   2621  HN  THR A 193      78.325  17.425 178.347  1.00 48.11           H  
ATOM   2622  CA  THR A 193      76.686  17.424 176.919  1.00 48.11           C  
ATOM   2623  HA  THR A 193      75.852  16.724 176.966  1.00 48.11           H  
ATOM   2624  CB  THR A 193      76.269  18.737 177.521  1.00 48.11           C  
ATOM   2625  HB  THR A 193      77.078  19.458 177.405  1.00 48.11           H  
ATOM   2626  OG1 THR A 193      75.985  18.571 178.902  1.00 48.11           O  
ATOM   2627  HG1 THR A 193      75.207  17.876 179.019  1.00 48.11           H  
ATOM   2628  CG2 THR A 193      75.021  19.256 176.788  1.00 48.11           C  
ATOM   2629 1HG2 THR A 193      74.714  20.208 177.221  1.00 48.11           H  
ATOM   2630 2HG2 THR A 193      74.212  18.533 176.891  1.00 48.11           H  
ATOM   2631 3HG2 THR A 193      75.251  19.395 175.732  1.00 48.11           H  
ATOM   2632  C   THR A 193      77.052  17.668 175.482  1.00 48.11           C  
ATOM   2633  O   THR A 193      78.176  18.058 175.170  1.00 48.11           O  
ATOM   2634  N   ASN A 194      76.089  17.441 174.561  1.00 72.48           N  
ATOM   2635  HN  ASN A 194      75.116  17.138 174.888  1.00 72.48           H  
ATOM   2636  CA  ASN A 194      76.337  17.596 173.152  1.00 72.48           C  
ATOM   2637  HA  ASN A 194      77.386  17.863 173.022  1.00 72.48           H  
ATOM   2638  CB  ASN A 194      76.067  16.318 172.338  1.00 72.48           C  
ATOM   2639  HB1 ASN A 194      76.247  16.517 171.282  1.00 72.48           H  
ATOM   2640  HB2 ASN A 194      76.733  15.525 172.678  1.00 72.48           H  
ATOM   2641  CG  ASN A 194      74.622  15.880 172.530  1.00 72.48           C  
ATOM   2642  OD1 ASN A 194      73.720  16.650 172.857  1.00 72.48           O  
ATOM   2643  ND2 ASN A 194      74.400  14.554 172.335  1.00 72.48           N  
ATOM   2644 1HD2 ASN A 194      75.211  13.909 172.068  1.00 72.48           H  
ATOM   2645 2HD2 ASN A 194      73.414  14.154 172.448  1.00 72.48           H  
ATOM   2646  C   ASN A 194      75.502  18.714 172.598  1.00 72.48           C  
ATOM   2647  O   ASN A 194      74.737  19.361 173.310  1.00 72.48           O  
ATOM   2648  N   LEU A 195      75.673  18.985 171.288  1.00 79.66           N  
ATOM   2649  HN  LEU A 195      76.368  18.387 170.737  1.00 79.66           H  
ATOM   2650  CA  LEU A 195      74.977  20.029 170.590  1.00 79.66           C  
ATOM   2651  HA  LEU A 195      75.087  20.943 171.174  1.00 79.66           H  
ATOM   2652  CB  LEU A 195      75.513  20.316 169.182  1.00 79.66           C  
ATOM   2653  HB1 LEU A 195      75.592  19.375 168.637  1.00 79.66           H  
ATOM   2654  HB2 LEU A 195      74.815  20.977 168.668  1.00 79.66           H  
ATOM   2655  CG  LEU A 195      76.895  20.986 169.217  1.00 79.66           C  
ATOM   2656  HG  LEU A 195      77.621  20.211 169.461  1.00 79.66           H  
ATOM   2657  CD1 LEU A 195      77.275  21.544 167.839  1.00 79.66           C  
ATOM   2658 1HD1 LEU A 195      78.258  22.012 167.894  1.00 79.66           H  
ATOM   2659 2HD1 LEU A 195      76.537  22.285 167.530  1.00 79.66           H  
ATOM   2660 3HD1 LEU A 195      77.300  20.732 167.112  1.00 79.66           H  
ATOM   2661  CD2 LEU A 195      76.971  22.043 170.330  1.00 79.66           C  
ATOM   2662 1HD2 LEU A 195      77.960  22.500 170.331  1.00 79.66           H  
ATOM   2663 2HD2 LEU A 195      76.790  21.569 171.295  1.00 79.66           H  
ATOM   2664 3HD2 LEU A 195      76.217  22.810 170.155  1.00 79.66           H  
ATOM   2665  C   LEU A 195      73.513  19.732 170.491  1.00 79.66           C  
ATOM   2666  O   LEU A 195      72.704  20.654 170.393  1.00 79.66           O  
ATOM   2667  N   MET A 196      73.123  18.443 170.475  1.00164.75           N  
ATOM   2668  HN  MET A 196      73.842  17.652 170.521  1.00164.75           H  
ATOM   2669  CA  MET A 196      71.717  18.157 170.394  1.00164.75           C  
ATOM   2670  HA  MET A 196      71.311  18.588 169.479  1.00164.75           H  
ATOM   2671  CB  MET A 196      71.359  16.661 170.459  1.00164.75           C  
ATOM   2672  HB1 MET A 196      72.055  16.169 171.138  1.00164.75           H  
ATOM   2673  HB2 MET A 196      70.345  16.566 170.846  1.00164.75           H  
ATOM   2674  CG  MET A 196      71.427  15.961 169.107  1.00164.75           C  
ATOM   2675  HG1 MET A 196      72.424  16.107 168.693  1.00164.75           H  
ATOM   2676  HG2 MET A 196      71.249  14.897 169.260  1.00164.75           H  
ATOM   2677  SD  MET A 196      70.207  16.582 167.906  1.00164.75           S  
ATOM   2678  CE  MET A 196      68.745  15.880 168.725  1.00164.75           C  
ATOM   2679  HE1 MET A 196      67.851  16.136 168.156  1.00164.75           H  
ATOM   2680  HE2 MET A 196      68.662  16.287 169.733  1.00164.75           H  
ATOM   2681  HE3 MET A 196      68.843  14.796 168.778  1.00164.75           H  
ATOM   2682  C   MET A 196      71.070  18.799 171.576  1.00164.75           C  
ATOM   2683  O   MET A 196      69.987  19.368 171.472  1.00164.75           O  
ATOM   2684  N   PHE A 197      71.727  18.709 172.741  1.00 70.62           N  
ATOM   2685  HN  PHE A 197      72.647  18.163 172.769  1.00 70.62           H  
ATOM   2686  CA  PHE A 197      71.251  19.312 173.951  1.00 70.62           C  
ATOM   2687  HA  PHE A 197      70.237  18.971 174.160  1.00 70.62           H  
ATOM   2688  CB  PHE A 197      72.176  18.949 175.126  1.00 70.62           C  
ATOM   2689  HB1 PHE A 197      72.153  17.870 175.281  1.00 70.62           H  
ATOM   2690  HB2 PHE A 197      73.194  19.261 174.891  1.00 70.62           H  
ATOM   2691  CG  PHE A 197      71.729  19.632 176.370  1.00 70.62           C  
ATOM   2692  CD1 PHE A 197      70.801  19.048 177.200  1.00 70.62           C  
ATOM   2693  HD1 PHE A 197      70.381  18.075 176.944  1.00 70.62           H  
ATOM   2694  CD2 PHE A 197      72.254  20.857 176.706  1.00 70.62           C  
ATOM   2695  HD2 PHE A 197      72.993  21.325 176.055  1.00 70.62           H  
ATOM   2696  CE1 PHE A 197      70.399  19.683 178.351  1.00 70.62           C  
ATOM   2697  HE1 PHE A 197      69.662  19.215 179.004  1.00 70.62           H  
ATOM   2698  CE2 PHE A 197      71.856  21.497 177.854  1.00 70.62           C  
ATOM   2699  HE2 PHE A 197      72.276  22.469 178.111  1.00 70.62           H  
ATOM   2700  CZ  PHE A 197      70.927  20.909 178.678  1.00 70.62           C  
ATOM   2701  HZ  PHE A 197      70.609  21.414 179.590  1.00 70.62           H  
ATOM   2702  C   PHE A 197      71.266  20.806 173.805  1.00 70.62           C  
ATOM   2703  O   PHE A 197      70.285  21.487 174.109  1.00 70.62           O  
ATOM   2704  N   ALA A 198      72.385  21.350 173.289  1.00 43.85           N  
ATOM   2705  HN  ALA A 198      73.158  20.707 172.924  1.00 43.85           H  
ATOM   2706  CA  ALA A 198      72.565  22.773 173.217  1.00 43.85           C  
ATOM   2707  HA  ALA A 198      72.516  23.192 174.222  1.00 43.85           H  
ATOM   2708  CB  ALA A 198      73.905  23.169 172.569  1.00 43.85           C  
ATOM   2709  HB1 ALA A 198      73.988  24.255 172.540  1.00 43.85           H  
ATOM   2710  HB2 ALA A 198      73.949  22.775 171.554  1.00 43.85           H  
ATOM   2711  HB3 ALA A 198      74.728  22.757 173.154  1.00 43.85           H  
ATOM   2712  C   ALA A 198      71.493  23.387 172.376  1.00 43.85           C  
ATOM   2713  O   ALA A 198      70.937  24.420 172.742  1.00 43.85           O  
ATOM   2714  N   PHE A 199      71.181  22.777 171.219  1.00 92.30           N  
ATOM   2715  HN  PHE A 199      71.676  21.869 170.945  1.00 92.30           H  
ATOM   2716  CA  PHE A 199      70.187  23.339 170.350  1.00 92.30           C  
ATOM   2717  HA  PHE A 199      70.400  24.406 170.288  1.00 92.30           H  
ATOM   2718  CB  PHE A 199      70.229  22.801 168.904  1.00 92.30           C  
ATOM   2719  HB1 PHE A 199      70.266  21.712 168.908  1.00 92.30           H  
ATOM   2720  HB2 PHE A 199      69.349  23.133 168.353  1.00 92.30           H  
ATOM   2721  CG  PHE A 199      71.475  23.360 168.278  1.00 92.30           C  
ATOM   2722  CD1 PHE A 199      71.624  24.720 168.089  1.00 92.30           C  
ATOM   2723  HD1 PHE A 199      70.825  25.392 168.402  1.00 92.30           H  
ATOM   2724  CD2 PHE A 199      72.490  22.533 167.849  1.00 92.30           C  
ATOM   2725  HD2 PHE A 199      72.392  21.454 167.968  1.00 92.30           H  
ATOM   2726  CE1 PHE A 199      72.760  25.247 167.513  1.00 92.30           C  
ATOM   2727  HE1 PHE A 199      72.857  26.325 167.383  1.00 92.30           H  
ATOM   2728  CE2 PHE A 199      73.627  23.053 167.271  1.00 92.30           C  
ATOM   2729  HE2 PHE A 199      74.421  22.382 166.944  1.00 92.30           H  
ATOM   2730  CZ  PHE A 199      73.770  24.411 167.103  1.00 92.30           C  
ATOM   2731  HZ  PHE A 199      74.674  24.819 166.650  1.00 92.30           H  
ATOM   2732  C   PHE A 199      68.822  23.214 170.955  1.00 92.30           C  
ATOM   2733  O   PHE A 199      67.974  24.086 170.776  1.00 92.30           O  
ATOM   2734  N   PHE A 200      68.572  22.119 171.692  1.00 61.26           N  
ATOM   2735  HN  PHE A 200      69.340  21.384 171.814  1.00 61.26           H  
ATOM   2736  CA  PHE A 200      67.297  21.913 172.319  1.00 61.26           C  
ATOM   2737  HA  PHE A 200      66.507  21.882 171.569  1.00 61.26           H  
ATOM   2738  CB  PHE A 200      67.296  20.620 173.151  1.00 61.26           C  
ATOM   2739  HB1 PHE A 200      67.658  19.793 172.541  1.00 61.26           H  
ATOM   2740  HB2 PHE A 200      67.945  20.743 174.018  1.00 61.26           H  
ATOM   2741  CG  PHE A 200      65.909  20.336 173.603  1.00 61.26           C  
ATOM   2742  CD1 PHE A 200      65.066  19.601 172.804  1.00 61.26           C  
ATOM   2743  HD1 PHE A 200      65.419  19.232 171.841  1.00 61.26           H  
ATOM   2744  CD2 PHE A 200      65.456  20.798 174.817  1.00 61.26           C  
ATOM   2745  HD2 PHE A 200      66.118  21.381 175.456  1.00 61.26           H  
ATOM   2746  CE1 PHE A 200      63.782  19.328 173.209  1.00 61.26           C  
ATOM   2747  HE1 PHE A 200      63.119  18.745 172.569  1.00 61.26           H  
ATOM   2748  CE2 PHE A 200      64.173  20.528 175.228  1.00 61.26           C  
ATOM   2749  HE2 PHE A 200      63.820  20.897 176.191  1.00 61.26           H  
ATOM   2750  CZ  PHE A 200      63.335  19.792 174.424  1.00 61.26           C  
ATOM   2751  HZ  PHE A 200      62.317  19.576 174.749  1.00 61.26           H  
ATOM   2752  C   PHE A 200      67.080  23.065 173.259  1.00 61.26           C  
ATOM   2753  O   PHE A 200      66.014  23.680 173.273  1.00 61.26           O  
ATOM   2754  N   ALA A 201      68.117  23.411 174.050  1.00 47.00           N  
ATOM   2755  HN  ALA A 201      69.048  22.896 173.938  1.00 47.00           H  
ATOM   2756  CA  ALA A 201      68.010  24.450 175.038  1.00 47.00           C  
ATOM   2757  HA  ALA A 201      67.219  24.187 175.740  1.00 47.00           H  
ATOM   2758  CB  ALA A 201      69.320  24.649 175.818  1.00 47.00           C  
ATOM   2759  HB1 ALA A 201      69.189  25.444 176.552  1.00 47.00           H  
ATOM   2760  HB2 ALA A 201      70.117  24.921 175.127  1.00 47.00           H  
ATOM   2761  HB3 ALA A 201      69.583  23.723 176.329  1.00 47.00           H  
ATOM   2762  C   ALA A 201      67.663  25.767 174.385  1.00 47.00           C  
ATOM   2763  O   ALA A 201      66.765  26.460 174.863  1.00 47.00           O  
ATOM   2764  N   GLN A 202      68.334  26.151 173.273  1.00124.57           N  
ATOM   2765  HN  GLN A 202      69.106  25.530 172.868  1.00124.57           H  
ATOM   2766  CA  GLN A 202      68.001  27.405 172.637  1.00124.57           C  
ATOM   2767  HA  GLN A 202      68.185  28.248 173.303  1.00124.57           H  
ATOM   2768  CB  GLN A 202      68.624  27.641 171.249  1.00124.57           C  
ATOM   2769  HB1 GLN A 202      68.774  26.662 170.794  1.00124.57           H  
ATOM   2770  HB2 GLN A 202      67.899  28.207 170.664  1.00124.57           H  
ATOM   2771  CG  GLN A 202      69.945  28.382 171.163  1.00124.57           C  
ATOM   2772  HG1 GLN A 202      69.796  29.448 171.335  1.00124.57           H  
ATOM   2773  HG2 GLN A 202      70.650  27.990 171.896  1.00124.57           H  
ATOM   2774  CD  GLN A 202      70.454  28.136 169.749  1.00124.57           C  
ATOM   2775  OE1 GLN A 202      70.033  27.184 169.096  1.00124.57           O  
ATOM   2776  NE2 GLN A 202      71.390  28.984 169.252  1.00124.57           N  
ATOM   2777 1HE2 GLN A 202      71.748  29.796 169.850  1.00124.57           H  
ATOM   2778 2HE2 GLN A 202      71.770  28.841 168.262  1.00124.57           H  
ATOM   2779  C   GLN A 202      66.568  27.347 172.218  1.00124.57           C  
ATOM   2780  O   GLN A 202      65.773  28.232 172.518  1.00124.57           O  
ATOM   2781  N   HIS A 203      66.205  26.259 171.523  1.00 66.85           N  
ATOM   2782  HN  HIS A 203      66.903  25.457 171.404  1.00 66.85           H  
ATOM   2783  CA  HIS A 203      64.906  26.147 170.937  1.00 66.85           C  
ATOM   2784  HA  HIS A 203      64.762  26.950 170.214  1.00 66.85           H  
ATOM   2785  CB  HIS A 203      64.726  24.787 170.238  1.00 66.85           C  
ATOM   2786  HB1 HIS A 203      65.527  24.677 169.507  1.00 66.85           H  
ATOM   2787  HB2 HIS A 203      64.814  24.007 170.994  1.00 66.85           H  
ATOM   2788  CG  HIS A 203      63.419  24.594 169.525  1.00 66.85           C  
ATOM   2789  CD2 HIS A 203      62.362  23.797 169.844  1.00 66.85           C  
ATOM   2790  HD2 HIS A 203      62.303  23.170 170.734  1.00 66.85           H  
ATOM   2791  ND1 HIS A 203      63.082  25.207 168.339  1.00 66.85           N  
ATOM   2792  HD1 HIS A 203      63.677  25.907 167.791  1.00 66.85           H  
ATOM   2793  CE1 HIS A 203      61.849  24.752 168.000  1.00 66.85           C  
ATOM   2794  HE1 HIS A 203      61.313  25.061 167.102  1.00 66.85           H  
ATOM   2795  NE2 HIS A 203      61.373  23.893 168.882  1.00 66.85           N1+
ATOM   2796  HE2 HIS A 203      60.432  23.384 168.858  1.00 66.85           H  
ATOM   2797  C   HIS A 203      63.869  26.250 172.014  1.00 66.85           C  
ATOM   2798  O   HIS A 203      62.912  27.013 171.905  1.00 66.85           O  
ATOM   2799  N   PHE A 204      64.067  25.499 173.106  1.00 72.81           N  
ATOM   2800  HN  PHE A 204      64.974  24.936 173.172  1.00 72.81           H  
ATOM   2801  CA  PHE A 204      63.134  25.406 174.192  1.00 72.81           C  
ATOM   2802  HA  PHE A 204      62.181  25.046 173.803  1.00 72.81           H  
ATOM   2803  CB  PHE A 204      63.644  24.408 175.250  1.00 72.81           C  
ATOM   2804  HB1 PHE A 204      63.761  23.426 174.791  1.00 72.81           H  
ATOM   2805  HB2 PHE A 204      64.607  24.749 175.631  1.00 72.81           H  
ATOM   2806  CG  PHE A 204      62.678  24.310 176.377  1.00 72.81           C  
ATOM   2807  CD1 PHE A 204      61.470  23.677 176.209  1.00 72.81           C  
ATOM   2808  HD1 PHE A 204      61.214  23.250 175.239  1.00 72.81           H  
ATOM   2809  CD2 PHE A 204      63.000  24.822 177.614  1.00 72.81           C  
ATOM   2810  HD2 PHE A 204      63.964  25.308 177.763  1.00 72.81           H  
ATOM   2811  CE1 PHE A 204      60.582  23.578 177.254  1.00 72.81           C  
ATOM   2812  HE1 PHE A 204      59.622  23.082 177.108  1.00 72.81           H  
ATOM   2813  CE2 PHE A 204      62.116  24.725 178.663  1.00 72.81           C  
ATOM   2814  HE2 PHE A 204      62.377  25.140 179.636  1.00 72.81           H  
ATOM   2815  CZ  PHE A 204      60.903  24.104 178.483  1.00 72.81           C  
ATOM   2816  HZ  PHE A 204      60.198  24.029 179.311  1.00 72.81           H  
ATOM   2817  C   PHE A 204      62.909  26.743 174.860  1.00 72.81           C  
ATOM   2818  O   PHE A 204      61.766  27.133 175.088  1.00 72.81           O  
ATOM   2819  N   THR A 205      63.991  27.478 175.192  1.00 67.51           N  
ATOM   2820  HN  THR A 205      64.953  27.117 174.895  1.00 67.51           H  
ATOM   2821  CA  THR A 205      63.930  28.723 175.924  1.00 67.51           C  
ATOM   2822  HA  THR A 205      63.316  28.565 176.811  1.00 67.51           H  
ATOM   2823  CB  THR A 205      65.284  29.198 176.372  1.00 67.51           C  
ATOM   2824  HB  THR A 205      65.167  30.104 176.967  1.00 67.51           H  
ATOM   2825  OG1 THR A 205      66.099  29.481 175.246  1.00 67.51           O  
ATOM   2826  HG1 THR A 205      66.213  28.611 174.668  1.00 67.51           H  
ATOM   2827  CG2 THR A 205      65.934  28.106 177.237  1.00 67.51           C  
ATOM   2828 1HG2 THR A 205      66.917  28.441 177.567  1.00 67.51           H  
ATOM   2829 2HG2 THR A 205      66.040  27.193 176.651  1.00 67.51           H  
ATOM   2830 3HG2 THR A 205      65.307  27.909 178.106  1.00 67.51           H  
ATOM   2831  C   THR A 205      63.332  29.862 175.137  1.00 67.51           C  
ATOM   2832  O   THR A 205      62.660  30.722 175.704  1.00 67.51           O  
ATOM   2833  N   HIS A 206      63.565  29.908 173.813  1.00101.44           N  
ATOM   2834  HN  HIS A 206      64.094  29.092 173.367  1.00101.44           H  
ATOM   2835  CA  HIS A 206      63.144  30.993 172.958  1.00101.44           C  
ATOM   2836  HA  HIS A 206      63.533  31.919 173.381  1.00101.44           H  
ATOM   2837  CB  HIS A 206      63.673  30.876 171.516  1.00101.44           C  
ATOM   2838  HB1 HIS A 206      63.574  29.840 171.193  1.00101.44           H  
ATOM   2839  HB2 HIS A 206      63.070  31.517 170.872  1.00101.44           H  
ATOM   2840  CG  HIS A 206      65.116  31.284 171.382  1.00101.44           C  
ATOM   2841  CD2 HIS A 206      65.710  32.108 170.476  1.00101.44           C  
ATOM   2842  HD2 HIS A 206      65.184  32.634 169.679  1.00101.44           H  
ATOM   2843  ND1 HIS A 206      66.129  30.839 172.201  1.00101.44           N  
ATOM   2844  HD1 HIS A 206      66.030  30.173 173.032  1.00101.44           H  
ATOM   2845  CE1 HIS A 206      67.276  31.407 171.752  1.00101.44           C  
ATOM   2846  HE1 HIS A 206      68.254  31.240 172.203  1.00101.44           H  
ATOM   2847  NE2 HIS A 206      67.072  32.186 170.705  1.00101.44           N1+
ATOM   2848  HE2 HIS A 206      67.797  32.751 170.157  1.00101.44           H  
ATOM   2849  C   HIS A 206      61.659  31.096 172.928  1.00101.44           C  
ATOM   2850  O   HIS A 206      61.097  32.046 172.387  1.00101.44           O  
ATOM   2851  N   GLN A 207      60.990  30.037 173.384  1.00161.50           N  
ATOM   2852  HN  GLN A 207      61.553  29.176 173.678  1.00161.50           H  
ATOM   2853  CA  GLN A 207      59.568  29.980 173.505  1.00161.50           C  
ATOM   2854  HA  GLN A 207      59.084  30.158 172.545  1.00161.50           H  
ATOM   2855  CB  GLN A 207      59.277  28.566 174.018  1.00161.50           C  
ATOM   2856  HB1 GLN A 207      59.589  27.876 173.234  1.00161.50           H  
ATOM   2857  HB2 GLN A 207      59.897  28.417 174.902  1.00161.50           H  
ATOM   2858  CG  GLN A 207      57.864  28.181 174.404  1.00161.50           C  
ATOM   2859  HG1 GLN A 207      57.483  28.825 175.197  1.00161.50           H  
ATOM   2860  HG2 GLN A 207      57.195  28.226 173.545  1.00161.50           H  
ATOM   2861  CD  GLN A 207      58.037  26.748 174.893  1.00161.50           C  
ATOM   2862  OE1 GLN A 207      59.140  26.204 174.852  1.00161.50           O  
ATOM   2863  NE2 GLN A 207      56.943  26.112 175.376  1.00161.50           N  
ATOM   2864 1HE2 GLN A 207      56.000  26.616 175.404  1.00161.50           H  
ATOM   2865 2HE2 GLN A 207      57.022  25.105 175.729  1.00161.50           H  
ATOM   2866  C   GLN A 207      59.131  30.996 174.533  1.00161.50           C  
ATOM   2867  O   GLN A 207      58.170  31.732 174.320  1.00161.50           O  
ATOM   2868  N   PHE A 208      59.770  30.979 175.722  1.00138.35           N  
ATOM   2869  HN  PHE A 208      60.506  30.216 175.867  1.00138.35           H  
ATOM   2870  CA  PHE A 208      59.553  31.895 176.817  1.00138.35           C  
ATOM   2871  HA  PHE A 208      58.537  32.261 176.672  1.00138.35           H  
ATOM   2872  CB  PHE A 208      59.530  31.219 178.204  1.00138.35           C  
ATOM   2873  HB1 PHE A 208      59.598  31.988 178.973  1.00138.35           H  
ATOM   2874  HB2 PHE A 208      58.593  30.673 178.316  1.00138.35           H  
ATOM   2875  CG  PHE A 208      60.664  30.270 178.369  1.00138.35           C  
ATOM   2876  CD1 PHE A 208      60.538  28.983 177.897  1.00138.35           C  
ATOM   2877  HD1 PHE A 208      59.616  28.681 177.401  1.00138.35           H  
ATOM   2878  CD2 PHE A 208      61.825  30.636 179.006  1.00138.35           C  
ATOM   2879  HD2 PHE A 208      61.936  31.648 179.395  1.00138.35           H  
ATOM   2880  CE1 PHE A 208      61.557  28.073 178.042  1.00138.35           C  
ATOM   2881  HE1 PHE A 208      61.444  27.059 177.659  1.00138.35           H  
ATOM   2882  CE2 PHE A 208      62.847  29.727 179.153  1.00138.35           C  
ATOM   2883  HE2 PHE A 208      63.767  30.025 179.656  1.00138.35           H  
ATOM   2884  CZ  PHE A 208      62.718  28.447 178.672  1.00138.35           C  
ATOM   2885  HZ  PHE A 208      63.533  27.732 178.790  1.00138.35           H  
ATOM   2886  C   PHE A 208      60.410  33.143 176.838  1.00138.35           C  
ATOM   2887  O   PHE A 208      60.062  34.105 177.524  1.00138.35           O  
ATOM   2888  N   PHE A 209      61.608  33.144 176.212  1.00 92.09           N  
ATOM   2889  HN  PHE A 209      61.961  32.272 175.702  1.00 92.09           H  
ATOM   2890  CA  PHE A 209      62.398  34.351 176.249  1.00 92.09           C  
ATOM   2891  HA  PHE A 209      62.000  35.026 177.007  1.00 92.09           H  
ATOM   2892  CB  PHE A 209      63.910  34.143 176.482  1.00 92.09           C  
ATOM   2893  HB1 PHE A 209      64.301  33.462 175.726  1.00 92.09           H  
ATOM   2894  HB2 PHE A 209      64.422  35.102 176.407  1.00 92.09           H  
ATOM   2895  CG  PHE A 209      64.143  33.565 177.835  1.00 92.09           C  
ATOM   2896  CD1 PHE A 209      63.830  34.280 178.968  1.00 92.09           C  
ATOM   2897  HD1 PHE A 209      63.399  35.277 178.876  1.00 92.09           H  
ATOM   2898  CD2 PHE A 209      64.719  32.323 177.969  1.00 92.09           C  
ATOM   2899  HD2 PHE A 209      64.995  31.758 177.079  1.00 92.09           H  
ATOM   2900  CE1 PHE A 209      64.056  33.748 180.216  1.00 92.09           C  
ATOM   2901  HE1 PHE A 209      63.792  34.318 181.107  1.00 92.09           H  
ATOM   2902  CE2 PHE A 209      64.950  31.787 179.214  1.00 92.09           C  
ATOM   2903  HE2 PHE A 209      65.399  30.798 179.307  1.00 92.09           H  
ATOM   2904  CZ  PHE A 209      64.615  32.498 180.341  1.00 92.09           C  
ATOM   2905  HZ  PHE A 209      64.791  32.073 181.329  1.00 92.09           H  
ATOM   2906  C   PHE A 209      62.302  34.993 174.904  1.00 92.09           C  
ATOM   2907  O   PHE A 209      62.899  34.531 173.933  1.00 92.09           O  
ATOM   2908  N   LYS A 210      61.548  36.100 174.824  1.00169.62           N  
ATOM   2909  HN  LYS A 210      61.068  36.466 175.708  1.00169.62           H  
ATOM   2910  CA  LYS A 210      61.366  36.806 173.591  1.00169.62           C  
ATOM   2911  HA  LYS A 210      62.151  36.587 172.868  1.00169.62           H  
ATOM   2912  CB  LYS A 210      59.960  36.547 173.025  1.00169.62           C  
ATOM   2913  HB1 LYS A 210      59.240  36.766 173.813  1.00169.62           H  
ATOM   2914  HB2 LYS A 210      59.807  37.233 172.192  1.00169.62           H  
ATOM   2915  CG  LYS A 210      59.679  35.129 172.519  1.00169.62           C  
ATOM   2916  HG1 LYS A 210      60.240  34.430 173.140  1.00169.62           H  
ATOM   2917  HG2 LYS A 210      58.612  34.936 172.627  1.00169.62           H  
ATOM   2918  CD  LYS A 210      60.061  34.881 171.062  1.00169.62           C  
ATOM   2919  HD1 LYS A 210      61.042  35.317 170.872  1.00169.62           H  
ATOM   2920  HD2 LYS A 210      60.100  33.807 170.883  1.00169.62           H  
ATOM   2921  CE  LYS A 210      59.041  35.510 170.107  1.00169.62           C  
ATOM   2922  HE1 LYS A 210      58.053  35.471 170.565  1.00169.62           H  
ATOM   2923  HE2 LYS A 210      59.317  36.549 169.925  1.00169.62           H  
ATOM   2924  NZ  LYS A 210      59.005  34.787 168.820  1.00169.62           N1+
ATOM   2925  HZ1 LYS A 210      58.287  35.245 168.173  1.00169.62           H  
ATOM   2926  HZ2 LYS A 210      58.731  33.767 168.991  1.00169.62           H  
ATOM   2927  HZ3 LYS A 210      59.971  34.824 168.362  1.00169.62           H  
ATOM   2928  C   LYS A 210      61.345  38.247 173.988  1.00169.62           C  
ATOM   2929  O   LYS A 210      60.265  38.822 174.106  1.00169.62           O  
ATOM   2930  N   THR A 211      62.518  38.884 174.181  1.00 53.64           N  
ATOM   2931  HN  THR A 211      63.450  38.383 174.021  1.00 53.64           H  
ATOM   2932  CA  THR A 211      62.480  40.253 174.607  1.00 53.64           C  
ATOM   2933  HA  THR A 211      61.702  40.336 175.365  1.00 53.64           H  
ATOM   2934  CB  THR A 211      63.756  40.765 175.215  1.00 53.64           C  
ATOM   2935  HB  THR A 211      64.576  40.594 174.518  1.00 53.64           H  
ATOM   2936  OG1 THR A 211      64.025  40.074 176.427  1.00 53.64           O  
ATOM   2937  HG1 THR A 211      63.234  40.227 177.101  1.00 53.64           H  
ATOM   2938  CG2 THR A 211      63.622  42.277 175.472  1.00 53.64           C  
ATOM   2939 1HG2 THR A 211      64.545  42.654 175.913  1.00 53.64           H  
ATOM   2940 2HG2 THR A 211      62.793  42.458 176.156  1.00 53.64           H  
ATOM   2941 3HG2 THR A 211      63.434  42.791 174.529  1.00 53.64           H  
ATOM   2942  C   THR A 211      62.084  41.131 173.462  1.00 53.64           C  
ATOM   2943  O   THR A 211      62.567  40.964 172.343  1.00 53.64           O  
ATOM   2944  N   SER A 212      61.156  42.081 173.729  1.00111.80           N  
ATOM   2945  HN  SER A 212      60.761  42.159 174.720  1.00111.80           H  
ATOM   2946  CA  SER A 212      60.688  42.986 172.716  1.00111.80           C  
ATOM   2947  HA  SER A 212      60.569  42.432 171.785  1.00111.80           H  
ATOM   2948  CB  SER A 212      59.366  43.706 173.029  1.00111.80           C  
ATOM   2949  HB1 SER A 212      59.305  43.889 174.102  1.00111.80           H  
ATOM   2950  HB2 SER A 212      59.342  44.656 172.495  1.00111.80           H  
ATOM   2951  OG  SER A 212      58.258  42.922 172.629  1.00111.80           O  
ATOM   2952  HG  SER A 212      58.309  42.744 171.595  1.00111.80           H  
ATOM   2953  C   SER A 212      61.675  44.075 172.494  1.00111.80           C  
ATOM   2954  O   SER A 212      62.135  44.727 173.429  1.00111.80           O  
ATOM   2955  N   GLY A 213      62.038  44.274 171.216  1.00 36.00           N  
ATOM   2956  HN  GLY A 213      61.673  43.607 170.463  1.00 36.00           H  
ATOM   2957  CA  GLY A 213      62.898  45.351 170.830  1.00 36.00           C  
ATOM   2958  HA1 GLY A 213      63.761  45.386 171.496  1.00 36.00           H  
ATOM   2959  HA2 GLY A 213      63.235  45.199 169.805  1.00 36.00           H  
ATOM   2960  C   GLY A 213      62.140  46.640 170.923  1.00 36.00           C  
ATOM   2961  O   GLY A 213      62.680  47.666 171.336  1.00 36.00           O  
ATOM   2962  N   LYS A 214      60.858  46.618 170.510  1.00157.90           N  
ATOM   2963  HN  LYS A 214      60.408  45.687 170.235  1.00157.90           H  
ATOM   2964  CA  LYS A 214      60.089  47.826 170.434  1.00157.90           C  
ATOM   2965  HA  LYS A 214      60.584  48.542 169.778  1.00157.90           H  
ATOM   2966  CB  LYS A 214      58.644  47.587 169.958  1.00157.90           C  
ATOM   2967  HB1 LYS A 214      58.085  47.159 170.790  1.00157.90           H  
ATOM   2968  HB2 LYS A 214      58.217  48.554 169.691  1.00157.90           H  
ATOM   2969  CG  LYS A 214      58.480  46.653 168.754  1.00157.90           C  
ATOM   2970  HG1 LYS A 214      57.551  46.914 168.248  1.00157.90           H  
ATOM   2971  HG2 LYS A 214      59.321  46.819 168.080  1.00157.90           H  
ATOM   2972  CD  LYS A 214      58.432  45.157 169.095  1.00157.90           C  
ATOM   2973  HD1 LYS A 214      58.010  45.054 170.095  1.00157.90           H  
ATOM   2974  HD2 LYS A 214      57.778  44.669 168.372  1.00157.90           H  
ATOM   2975  CE  LYS A 214      59.779  44.435 169.075  1.00157.90           C  
ATOM   2976  HE1 LYS A 214      60.308  44.682 168.155  1.00157.90           H  
ATOM   2977  HE2 LYS A 214      60.372  44.753 169.932  1.00157.90           H  
ATOM   2978  NZ  LYS A 214      59.564  42.971 169.141  1.00157.90           N1+
ATOM   2979  HZ1 LYS A 214      60.509  42.470 169.127  1.00157.90           H  
ATOM   2980  HZ2 LYS A 214      58.982  42.657 168.300  1.00157.90           H  
ATOM   2981  HZ3 LYS A 214      59.045  42.727 170.044  1.00157.90           H  
ATOM   2982  C   LYS A 214      59.946  48.402 171.805  1.00157.90           C  
ATOM   2983  O   LYS A 214      60.224  49.579 172.037  1.00157.90           O  
ATOM   2984  N   MET A 215      59.488  47.551 172.739  1.00 98.63           N  
ATOM   2985  HN  MET A 215      59.338  46.534 172.441  1.00 98.63           H  
ATOM   2986  CA  MET A 215      59.183  47.885 174.100  1.00 98.63           C  
ATOM   2987  HA  MET A 215      58.555  48.776 174.100  1.00 98.63           H  
ATOM   2988  CB  MET A 215      58.403  46.746 174.774  1.00 98.63           C  
ATOM   2989  HB1 MET A 215      59.002  45.836 174.737  1.00 98.63           H  
ATOM   2990  HB2 MET A 215      58.212  47.014 175.813  1.00 98.63           H  
ATOM   2991  CG  MET A 215      57.065  46.492 174.070  1.00 98.63           C  
ATOM   2992  HG1 MET A 215      56.397  47.318 174.312  1.00 98.63           H  
ATOM   2993  HG2 MET A 215      57.249  46.475 172.996  1.00 98.63           H  
ATOM   2994  SD  MET A 215      56.225  44.944 174.518  1.00 98.63           S  
ATOM   2995  CE  MET A 215      55.785  45.477 176.194  1.00 98.63           C  
ATOM   2996  HE1 MET A 215      55.242  44.678 176.699  1.00 98.63           H  
ATOM   2997  HE2 MET A 215      55.156  46.365 176.140  1.00 98.63           H  
ATOM   2998  HE3 MET A 215      56.692  45.709 176.752  1.00 98.63           H  
ATOM   2999  C   MET A 215      60.420  48.182 174.898  1.00 98.63           C  
ATOM   3000  O   MET A 215      60.396  49.042 175.778  1.00 98.63           O  
ATOM   3001  N   GLY A 216      61.534  47.471 174.634  1.00 26.53           N  
ATOM   3002  HN  GLY A 216      61.528  46.733 173.859  1.00 26.53           H  
ATOM   3003  CA  GLY A 216      62.730  47.707 175.396  1.00 26.53           C  
ATOM   3004  HA1 GLY A 216      63.592  47.724 174.730  1.00 26.53           H  
ATOM   3005  HA2 GLY A 216      62.652  48.662 175.915  1.00 26.53           H  
ATOM   3006  C   GLY A 216      62.887  46.600 176.397  1.00 26.53           C  
ATOM   3007  O   GLY A 216      61.998  45.773 176.582  1.00 26.53           O  
ATOM   3008  N   PRO A 217      64.021  46.580 177.050  1.00 77.80           N  
ATOM   3009  CD  PRO A 217      64.801  47.787 177.259  1.00 77.80           C  
ATOM   3010  HD1 PRO A 217      65.438  47.986 176.397  1.00 77.80           H  
ATOM   3011  HD2 PRO A 217      64.147  48.641 177.433  1.00 77.80           H  
ATOM   3012  CA  PRO A 217      64.356  45.548 177.997  1.00 77.80           C  
ATOM   3013  HA  PRO A 217      64.431  44.582 177.498  1.00 77.80           H  
ATOM   3014  CB  PRO A 217      65.708  45.959 178.568  1.00 77.80           C  
ATOM   3015  HB1 PRO A 217      65.822  45.612 179.595  1.00 77.80           H  
ATOM   3016  HB2 PRO A 217      66.525  45.570 177.960  1.00 77.80           H  
ATOM   3017  CG  PRO A 217      65.653  47.496 178.505  1.00 77.80           C  
ATOM   3018  HG1 PRO A 217      65.183  47.904 179.400  1.00 77.80           H  
ATOM   3019  HG2 PRO A 217      66.653  47.915 178.397  1.00 77.80           H  
ATOM   3020  C   PRO A 217      63.329  45.497 179.085  1.00 77.80           C  
ATOM   3021  O   PRO A 217      62.741  46.530 179.403  1.00 77.80           O  
ATOM   3022  N   GLY A 218      63.094  44.304 179.667  1.00 27.87           N  
ATOM   3023  HN  GLY A 218      63.621  43.439 179.323  1.00 27.87           H  
ATOM   3024  CA  GLY A 218      62.151  44.173 180.739  1.00 27.87           C  
ATOM   3025  HA1 GLY A 218      62.468  43.373 181.409  1.00 27.87           H  
ATOM   3026  HA2 GLY A 218      62.095  45.110 181.293  1.00 27.87           H  
ATOM   3027  C   GLY A 218      60.806  43.846 180.168  1.00 27.87           C  
ATOM   3028  O   GLY A 218      59.857  43.617 180.918  1.00 27.87           O  
ATOM   3029  N   PHE A 219      60.687  43.814 178.824  1.00131.06           N  
ATOM   3030  HN  PHE A 219      61.541  44.011 178.210  1.00131.06           H  
ATOM   3031  CA  PHE A 219      59.419  43.517 178.211  1.00131.06           C  
ATOM   3032  HA  PHE A 219      58.694  43.294 178.993  1.00131.06           H  
ATOM   3033  CB  PHE A 219      58.868  44.652 177.332  1.00131.06           C  
ATOM   3034  HB1 PHE A 219      59.635  44.978 176.629  1.00131.06           H  
ATOM   3035  HB2 PHE A 219      57.996  44.300 176.781  1.00131.06           H  
ATOM   3036  CG  PHE A 219      58.479  45.789 178.214  1.00131.06           C  
ATOM   3037  CD1 PHE A 219      57.213  45.850 178.749  1.00131.06           C  
ATOM   3038  HD1 PHE A 219      56.495  45.061 178.525  1.00131.06           H  
ATOM   3039  CD2 PHE A 219      59.374  46.791 178.511  1.00131.06           C  
ATOM   3040  HD2 PHE A 219      60.382  46.754 178.097  1.00131.06           H  
ATOM   3041  CE1 PHE A 219      56.843  46.894 179.563  1.00131.06           C  
ATOM   3042  HE1 PHE A 219      55.837  46.930 179.980  1.00131.06           H  
ATOM   3043  CE2 PHE A 219      59.010  47.838 179.324  1.00131.06           C  
ATOM   3044  HE2 PHE A 219      59.728  48.626 179.551  1.00131.06           H  
ATOM   3045  CZ  PHE A 219      57.742  47.892 179.851  1.00131.06           C  
ATOM   3046  HZ  PHE A 219      57.451  48.722 180.494  1.00131.06           H  
ATOM   3047  C   PHE A 219      59.560  42.316 177.324  1.00131.06           C  
ATOM   3048  O   PHE A 219      60.593  42.119 176.685  1.00131.06           O  
ATOM   3049  N   THR A 220      58.498  41.479 177.263  1.00127.77           N  
ATOM   3050  HN  THR A 220      57.607  41.711 177.808  1.00127.77           H  
ATOM   3051  CA  THR A 220      58.559  40.280 176.471  1.00127.77           C  
ATOM   3052  HA  THR A 220      59.428  40.336 175.816  1.00127.77           H  
ATOM   3053  CB  THR A 220      58.657  39.033 177.298  1.00127.77           C  
ATOM   3054  HB  THR A 220      59.555  39.081 177.914  1.00127.77           H  
ATOM   3055  OG1 THR A 220      58.727  37.890 176.456  1.00127.77           O  
ATOM   3056  HG1 THR A 220      57.864  37.840 175.860  1.00127.77           H  
ATOM   3057  CG2 THR A 220      57.421  38.953 178.211  1.00127.77           C  
ATOM   3058 1HG2 THR A 220      57.476  38.051 178.820  1.00127.77           H  
ATOM   3059 2HG2 THR A 220      56.519  38.924 177.600  1.00127.77           H  
ATOM   3060 3HG2 THR A 220      57.391  39.828 178.860  1.00127.77           H  
ATOM   3061  C   THR A 220      57.329  40.131 175.629  1.00127.77           C  
ATOM   3062  O   THR A 220      56.241  40.579 175.981  1.00127.77           O  
ATOM   3063  N   LYS A 221      57.524  39.577 174.421  1.00158.34           N  
ATOM   3064  HN  LYS A 221      58.535  39.372 174.136  1.00158.34           H  
ATOM   3065  CA  LYS A 221      56.501  39.236 173.481  1.00158.34           C  
ATOM   3066  HA  LYS A 221      55.704  39.975 173.556  1.00158.34           H  
ATOM   3067  CB  LYS A 221      57.051  39.259 172.048  1.00158.34           C  
ATOM   3068  HB1 LYS A 221      57.814  40.035 171.983  1.00158.34           H  
ATOM   3069  HB2 LYS A 221      57.500  38.289 171.835  1.00158.34           H  
ATOM   3070  CG  LYS A 221      55.985  39.540 170.995  1.00158.34           C  
ATOM   3071  HG1 LYS A 221      55.453  38.612 170.782  1.00158.34           H  
ATOM   3072  HG2 LYS A 221      55.287  40.276 171.395  1.00158.34           H  
ATOM   3073  CD  LYS A 221      56.567  40.080 169.686  1.00158.34           C  
ATOM   3074  HD1 LYS A 221      55.760  40.158 168.958  1.00158.34           H  
ATOM   3075  HD2 LYS A 221      56.982  41.070 169.877  1.00158.34           H  
ATOM   3076  CE  LYS A 221      57.669  39.203 169.091  1.00158.34           C  
ATOM   3077  HE1 LYS A 221      58.490  39.122 169.803  1.00158.34           H  
ATOM   3078  HE2 LYS A 221      57.268  38.211 168.884  1.00158.34           H  
ATOM   3079  NZ  LYS A 221      58.167  39.803 167.834  1.00158.34           N1+
ATOM   3080  HZ1 LYS A 221      58.937  39.184 167.424  1.00158.34           H  
ATOM   3081  HZ2 LYS A 221      58.562  40.777 168.035  1.00158.34           H  
ATOM   3082  HZ3 LYS A 221      57.363  39.882 167.133  1.00158.34           H  
ATOM   3083  C   LYS A 221      55.934  37.889 173.828  1.00158.34           C  
ATOM   3084  O   LYS A 221      54.827  37.538 173.421  1.00158.34           O  
ATOM   3085  N   ALA A 222      56.719  37.064 174.551  1.00 74.38           N  
ATOM   3086  HN  ALA A 222      57.662  37.403 174.926  1.00 74.38           H  
ATOM   3087  CA  ALA A 222      56.272  35.727 174.809  1.00 74.38           C  
ATOM   3088  HA  ALA A 222      55.761  35.350 173.923  1.00 74.38           H  
ATOM   3089  CB  ALA A 222      57.421  34.768 175.165  1.00 74.38           C  
ATOM   3090  HB1 ALA A 222      57.019  33.772 175.349  1.00 74.38           H  
ATOM   3091  HB2 ALA A 222      57.929  35.126 176.061  1.00 74.38           H  
ATOM   3092  HB3 ALA A 222      58.130  34.726 174.338  1.00 74.38           H  
ATOM   3093  C   ALA A 222      55.317  35.727 175.951  1.00 74.38           C  
ATOM   3094  O   ALA A 222      55.622  35.240 177.040  1.00 74.38           O  
ATOM   3095  N   LEU A 223      54.084  36.196 175.691  1.00 75.43           N  
ATOM   3096  HN  LEU A 223      53.851  36.619 174.736  1.00 75.43           H  
ATOM   3097  CA  LEU A 223      53.096  36.118 176.712  1.00 75.43           C  
ATOM   3098  HA  LEU A 223      53.482  36.505 177.655  1.00 75.43           H  
ATOM   3099  CB  LEU A 223      51.771  36.799 176.343  1.00 75.43           C  
ATOM   3100  HB1 LEU A 223      51.363  36.314 175.456  1.00 75.43           H  
ATOM   3101  HB2 LEU A 223      51.075  36.683 177.174  1.00 75.43           H  
ATOM   3102  CG  LEU A 223      51.945  38.300 176.049  1.00 75.43           C  
ATOM   3103  HG  LEU A 223      52.461  38.375 175.092  1.00 75.43           H  
ATOM   3104  CD1 LEU A 223      50.588  38.999 175.876  1.00 75.43           C  
ATOM   3105 1HD1 LEU A 223      50.748  40.057 175.670  1.00 75.43           H  
ATOM   3106 2HD1 LEU A 223      50.004  38.892 176.790  1.00 75.43           H  
ATOM   3107 3HD1 LEU A 223      50.048  38.545 175.045  1.00 75.43           H  
ATOM   3108  CD2 LEU A 223      52.849  38.975 177.093  1.00 75.43           C  
ATOM   3109 1HD2 LEU A 223      52.951  40.034 176.856  1.00 75.43           H  
ATOM   3110 2HD2 LEU A 223      53.832  38.504 177.082  1.00 75.43           H  
ATOM   3111 3HD2 LEU A 223      52.406  38.866 178.083  1.00 75.43           H  
ATOM   3112  C   LEU A 223      52.883  34.648 176.791  1.00 75.43           C  
ATOM   3113  O   LEU A 223      53.201  33.934 175.843  1.00 75.43           O  
ATOM   3114  N   GLY A 224      52.382  34.142 177.925  1.00 42.64           N  
ATOM   3115  HN  GLY A 224      52.076  34.791 178.719  1.00 42.64           H  
ATOM   3116  CA  GLY A 224      52.260  32.724 178.063  1.00 42.64           C  
ATOM   3117  HA1 GLY A 224      51.250  32.455 178.373  1.00 42.64           H  
ATOM   3118  HA2 GLY A 224      52.497  32.226 177.123  1.00 42.64           H  
ATOM   3119  C   GLY A 224      53.250  32.352 179.118  1.00 42.64           C  
ATOM   3120  O   GLY A 224      53.011  31.463 179.932  1.00 42.64           O  
ATOM   3121  N   HIS A 225      54.412  33.026 179.098  1.00 78.89           N  
ATOM   3122  HN  HIS A 225      54.607  33.670 178.266  1.00 78.89           H  
ATOM   3123  CA  HIS A 225      55.405  32.931 180.127  1.00 78.89           C  
ATOM   3124  HA  HIS A 225      56.324  33.377 179.747  1.00 78.89           H  
ATOM   3125  CB  HIS A 225      55.016  33.678 181.414  1.00 78.89           C  
ATOM   3126  HB1 HIS A 225      54.040  33.320 181.743  1.00 78.89           H  
ATOM   3127  HB2 HIS A 225      55.760  33.462 182.180  1.00 78.89           H  
ATOM   3128  CG  HIS A 225      54.942  35.161 181.225  1.00 78.89           C  
ATOM   3129  CD2 HIS A 225      53.890  35.946 180.866  1.00 78.89           C  
ATOM   3130  HD2 HIS A 225      52.885  35.580 180.654  1.00 78.89           H  
ATOM   3131  ND1 HIS A 225      56.010  36.014 181.393  1.00 78.89           N  
ATOM   3132  HD1 HIS A 225      57.006  35.743 181.675  1.00 78.89           H  
ATOM   3133  CE1 HIS A 225      55.555  37.265 181.131  1.00 78.89           C  
ATOM   3134  HE1 HIS A 225      56.175  38.160 181.181  1.00 78.89           H  
ATOM   3135  NE2 HIS A 225      54.274  37.273 180.808  1.00 78.89           N1+
ATOM   3136  HE2 HIS A 225      53.668  38.119 180.557  1.00 78.89           H  
ATOM   3137  C   HIS A 225      55.702  31.514 180.495  1.00 78.89           C  
ATOM   3138  O   HIS A 225      55.789  31.206 181.684  1.00 78.89           O  
ATOM   3139  N   GLY A 226      55.896  30.610 179.517  1.00 37.96           N  
ATOM   3140  HN  GLY A 226      55.831  30.875 178.482  1.00 37.96           H  
ATOM   3141  CA  GLY A 226      56.194  29.273 179.939  1.00 37.96           C  
ATOM   3142  HA1 GLY A 226      57.183  29.253 180.396  1.00 37.96           H  
ATOM   3143  HA2 GLY A 226      55.450  28.953 180.668  1.00 37.96           H  
ATOM   3144  C   GLY A 226      56.173  28.341 178.773  1.00 37.96           C  
ATOM   3145  O   GLY A 226      56.377  28.738 177.626  1.00 37.96           O  
ATOM   3146  N   VAL A 227      55.935  27.045 179.067  1.00 80.07           N  
ATOM   3147  HN  VAL A 227      55.737  26.766 180.081  1.00 80.07           H  
ATOM   3148  CA  VAL A 227      55.942  26.035 178.051  1.00 80.07           C  
ATOM   3149  HA  VAL A 227      56.684  26.285 177.293  1.00 80.07           H  
ATOM   3150  CB  VAL A 227      56.233  24.670 178.608  1.00 80.07           C  
ATOM   3151  HB  VAL A 227      55.452  24.420 179.326  1.00 80.07           H  
ATOM   3152  CG1 VAL A 227      56.189  23.639 177.468  1.00 80.07           C  
ATOM   3153 1HG1 VAL A 227      56.399  22.647 177.867  1.00 80.07           H  
ATOM   3154 2HG1 VAL A 227      56.937  23.895 176.717  1.00 80.07           H  
ATOM   3155 3HG1 VAL A 227      55.199  23.644 177.011  1.00 80.07           H  
ATOM   3156  CG2 VAL A 227      57.576  24.725 179.356  1.00 80.07           C  
ATOM   3157 1HG2 VAL A 227      57.804  23.742 179.768  1.00 80.07           H  
ATOM   3158 2HG2 VAL A 227      57.512  25.451 180.166  1.00 80.07           H  
ATOM   3159 3HG2 VAL A 227      58.365  25.021 178.665  1.00 80.07           H  
ATOM   3160  C   VAL A 227      54.582  25.979 177.423  1.00 80.07           C  
ATOM   3161  O   VAL A 227      53.772  25.112 177.747  1.00 80.07           O  
ATOM   3162  N   ASP A 228      54.279  26.989 176.584  1.00103.29           N  
ATOM   3163  HN  ASP A 228      54.991  27.786 176.526  1.00103.29           H  
ATOM   3164  CA  ASP A 228      53.109  27.120 175.757  1.00103.29           C  
ATOM   3165  HA  ASP A 228      52.305  26.556 176.230  1.00103.29           H  
ATOM   3166  CB  ASP A 228      52.632  28.578 175.603  1.00103.29           C  
ATOM   3167  HB1 ASP A 228      51.724  28.601 175.001  1.00103.29           H  
ATOM   3168  HB2 ASP A 228      52.426  28.998 176.588  1.00103.29           H  
ATOM   3169  CG  ASP A 228      53.713  29.399 174.919  1.00103.29           C  
ATOM   3170  OD1 ASP A 228      54.889  28.947 174.903  1.00103.29           O  
ATOM   3171  OD2 ASP A 228      53.375  30.500 174.407  1.00103.29           O  
ATOM   3172  C   ASP A 228      53.326  26.543 174.383  1.00103.29           C  
ATOM   3173  O   ASP A 228      52.375  26.365 173.624  1.00103.29           O  
ATOM   3174  N   LEU A 229      54.596  26.300 174.003  1.00137.56           N  
ATOM   3175  HN  LEU A 229      55.377  26.458 174.717  1.00137.56           H  
ATOM   3176  CA  LEU A 229      54.957  25.839 172.687  1.00137.56           C  
ATOM   3177  HA  LEU A 229      56.034  25.673 172.682  1.00137.56           H  
ATOM   3178  CB  LEU A 229      54.283  24.508 172.305  1.00137.56           C  
ATOM   3179  HB1 LEU A 229      53.229  24.564 172.577  1.00137.56           H  
ATOM   3180  HB2 LEU A 229      54.374  24.371 171.227  1.00137.56           H  
ATOM   3181  CG  LEU A 229      54.906  23.285 173.008  1.00137.56           C  
ATOM   3182  HG  LEU A 229      55.957  23.254 172.720  1.00137.56           H  
ATOM   3183  CD1 LEU A 229      54.864  23.416 174.536  1.00137.56           C  
ATOM   3184 1HD1 LEU A 229      55.313  22.532 174.989  1.00137.56           H  
ATOM   3185 2HD1 LEU A 229      53.829  23.506 174.865  1.00137.56           H  
ATOM   3186 3HD1 LEU A 229      55.420  24.303 174.841  1.00137.56           H  
ATOM   3187  CD2 LEU A 229      54.267  21.977 172.517  1.00137.56           C  
ATOM   3188 1HD2 LEU A 229      54.727  21.132 173.030  1.00137.56           H  
ATOM   3189 2HD2 LEU A 229      54.423  21.877 171.443  1.00137.56           H  
ATOM   3190 3HD2 LEU A 229      53.198  21.992 172.729  1.00137.56           H  
ATOM   3191  C   LEU A 229      54.656  26.881 171.645  1.00137.56           C  
ATOM   3192  O   LEU A 229      54.371  26.571 170.489  1.00137.56           O  
ATOM   3193  N   GLY A 230      54.776  28.162 172.035  1.00 46.78           N  
ATOM   3194  HN  GLY A 230      55.054  28.351 173.051  1.00 46.78           H  
ATOM   3195  CA  GLY A 230      54.556  29.295 171.177  1.00 46.78           C  
ATOM   3196  HA1 GLY A 230      53.553  29.241 170.753  1.00 46.78           H  
ATOM   3197  HA2 GLY A 230      54.658  30.214 171.755  1.00 46.78           H  
ATOM   3198  C   GLY A 230      55.569  29.285 170.069  1.00 46.78           C  
ATOM   3199  O   GLY A 230      55.365  29.877 169.014  1.00 46.78           O  
ATOM   3200  N   HIS A 231      56.744  28.691 170.307  1.00106.84           N  
ATOM   3201  HN  HIS A 231      56.921  28.224 171.253  1.00106.84           H  
ATOM   3202  CA  HIS A 231      57.767  28.676 169.303  1.00106.84           C  
ATOM   3203  HA  HIS A 231      57.933  29.700 168.969  1.00106.84           H  
ATOM   3204  CB  HIS A 231      59.098  28.121 169.839  1.00106.84           C  
ATOM   3205  HB1 HIS A 231      59.785  28.001 169.001  1.00106.84           H  
ATOM   3206  HB2 HIS A 231      59.511  28.839 170.548  1.00106.84           H  
ATOM   3207  CG  HIS A 231      58.958  26.799 170.530  1.00106.84           C  
ATOM   3208  CD2 HIS A 231      59.527  25.596 170.249  1.00106.84           C  
ATOM   3209  HD2 HIS A 231      60.197  25.408 169.410  1.00106.84           H  
ATOM   3210  ND1 HIS A 231      58.194  26.597 171.657  1.00106.84           N  
ATOM   3211  HD1 HIS A 231      57.601  27.329 172.165  1.00106.84           H  
ATOM   3212  CE1 HIS A 231      58.337  25.292 172.000  1.00106.84           C  
ATOM   3213  HE1 HIS A 231      57.847  24.832 172.858  1.00106.84           H  
ATOM   3214  NE2 HIS A 231      59.138  24.644 171.174  1.00106.84           N1+
ATOM   3215  HE2 HIS A 231      59.422  23.613 171.212  1.00106.84           H  
ATOM   3216  C   HIS A 231      57.318  27.863 168.125  1.00106.84           C  
ATOM   3217  O   HIS A 231      57.842  28.039 167.025  1.00106.84           O  
ATOM   3218  N   ILE A 232      56.503  26.811 168.350  1.00228.57           N  
ATOM   3219  HN  ILE A 232      56.295  26.503 169.354  1.00228.57           H  
ATOM   3220  CA  ILE A 232      55.912  26.101 167.246  1.00228.57           C  
ATOM   3221  HA  ILE A 232      56.634  26.204 166.436  1.00228.57           H  
ATOM   3222  CB  ILE A 232      55.760  24.611 167.433  1.00228.57           C  
ATOM   3223  HB  ILE A 232      55.105  24.250 166.640  1.00228.57           H  
ATOM   3224  CG2 ILE A 232      57.138  23.979 167.210  1.00228.57           C  
ATOM   3225 1HG2 ILE A 232      57.068  22.899 167.337  1.00228.57           H  
ATOM   3226 2HG2 ILE A 232      57.846  24.384 167.933  1.00228.57           H  
ATOM   3227 3HG2 ILE A 232      57.482  24.204 166.201  1.00228.57           H  
ATOM   3228  CG1 ILE A 232      55.112  24.230 168.768  1.00228.57           C  
ATOM   3229 1HG1 ILE A 232      54.255  24.881 168.939  1.00228.57           H  
ATOM   3230 2HG1 ILE A 232      54.777  23.194 168.711  1.00228.57           H  
ATOM   3231  CD1 ILE A 232      56.076  24.369 169.947  1.00228.57           C  
ATOM   3232 1HD1 ILE A 232      55.567  24.087 170.869  1.00228.57           H  
ATOM   3233 2HD1 ILE A 232      56.414  25.403 170.021  1.00228.57           H  
ATOM   3234 3HD1 ILE A 232      56.936  23.717 169.793  1.00228.57           H  
ATOM   3235  C   ILE A 232      54.639  26.697 166.698  1.00228.57           C  
ATOM   3236  O   ILE A 232      54.442  26.738 165.484  1.00228.57           O  
ATOM   3237  N   TYR A 233      53.701  27.068 167.594  1.00117.22           N  
ATOM   3238  HN  TYR A 233      53.956  26.965 168.628  1.00117.22           H  
ATOM   3239  CA  TYR A 233      52.386  27.591 167.297  1.00117.22           C  
ATOM   3240  HA  TYR A 233      52.025  27.054 166.420  1.00117.22           H  
ATOM   3241  CB  TYR A 233      51.385  27.311 168.430  1.00117.22           C  
ATOM   3242  HB1 TYR A 233      51.708  27.788 169.355  1.00117.22           H  
ATOM   3243  HB2 TYR A 233      50.391  27.671 168.163  1.00117.22           H  
ATOM   3244  CG  TYR A 233      51.386  25.828 168.575  1.00117.22           C  
ATOM   3245  CD1 TYR A 233      50.805  25.022 167.622  1.00117.22           C  
ATOM   3246  HD1 TYR A 233      50.332  25.472 166.749  1.00117.22           H  
ATOM   3247  CE1 TYR A 233      50.816  23.653 167.763  1.00117.22           C  
ATOM   3248  HE1 TYR A 233      50.355  23.023 167.003  1.00117.22           H  
ATOM   3249  CD2 TYR A 233      51.973  25.245 169.674  1.00117.22           C  
ATOM   3250  HD2 TYR A 233      52.433  25.873 170.437  1.00117.22           H  
ATOM   3251  CE2 TYR A 233      51.986  23.879 169.820  1.00117.22           C  
ATOM   3252  HE2 TYR A 233      52.455  23.429 170.695  1.00117.22           H  
ATOM   3253  CZ  TYR A 233      51.409  23.081 168.864  1.00117.22           C  
ATOM   3254  OH  TYR A 233      51.427  21.678 169.020  1.00117.22           O  
ATOM   3255  HH  TYR A 233      50.442  21.316 169.052  1.00117.22           H  
ATOM   3256  C   TYR A 233      52.334  29.052 166.961  1.00117.22           C  
ATOM   3257  O   TYR A 233      51.459  29.493 166.221  1.00117.22           O  
ATOM   3258  N   GLY A 234      53.213  29.866 167.560  1.00 46.16           N  
ATOM   3259  HN  GLY A 234      53.959  29.452 168.206  1.00 46.16           H  
ATOM   3260  CA  GLY A 234      53.169  31.284 167.348  1.00 46.16           C  
ATOM   3261  HA1 GLY A 234      54.154  31.646 167.052  1.00 46.16           H  
ATOM   3262  HA2 GLY A 234      52.445  31.520 166.568  1.00 46.16           H  
ATOM   3263  C   GLY A 234      52.757  31.925 168.639  1.00 46.16           C  
ATOM   3264  O   GLY A 234      52.084  31.326 169.475  1.00 46.16           O  
ATOM   3265  N   ASP A 235      53.234  33.166 168.819  1.00166.64           N  
ATOM   3266  HN  ASP A 235      53.839  33.537 168.018  1.00166.64           H  
ATOM   3267  CA  ASP A 235      53.062  34.072 169.913  1.00166.64           C  
ATOM   3268  HA  ASP A 235      53.268  33.567 170.857  1.00166.64           H  
ATOM   3269  CB  ASP A 235      54.053  35.227 169.702  1.00166.64           C  
ATOM   3270  HB1 ASP A 235      55.006  34.827 169.357  1.00166.64           H  
ATOM   3271  HB2 ASP A 235      53.655  35.913 168.954  1.00166.64           H  
ATOM   3272  CG  ASP A 235      54.261  35.965 170.994  1.00166.64           C  
ATOM   3273  OD1 ASP A 235      53.264  36.119 171.745  1.00166.64           O  
ATOM   3274  OD2 ASP A 235      55.425  36.375 171.246  1.00166.64           O  
ATOM   3275  C   ASP A 235      51.661  34.622 169.912  1.00166.64           C  
ATOM   3276  O   ASP A 235      51.128  34.991 170.960  1.00166.64           O  
ATOM   3277  N   ASN A 236      51.048  34.744 168.714  1.00 60.52           N  
ATOM   3278  HN  ASN A 236      51.551  34.414 167.829  1.00 60.52           H  
ATOM   3279  CA  ASN A 236      49.729  35.311 168.609  1.00 60.52           C  
ATOM   3280  HA  ASN A 236      49.289  35.361 169.605  1.00 60.52           H  
ATOM   3281  CB  ASN A 236      49.714  36.720 167.992  1.00 60.52           C  
ATOM   3282  HB1 ASN A 236      48.692  37.097 167.958  1.00 60.52           H  
ATOM   3283  HB2 ASN A 236      50.330  37.392 168.590  1.00 60.52           H  
ATOM   3284  CG  ASN A 236      50.276  36.623 166.581  1.00 60.52           C  
ATOM   3285  OD1 ASN A 236      51.408  36.187 166.381  1.00 60.52           O  
ATOM   3286  ND2 ASN A 236      49.461  37.036 165.573  1.00 60.52           N  
ATOM   3287 1HD2 ASN A 236      48.481  37.405 165.794  1.00 60.52           H  
ATOM   3288 2HD2 ASN A 236      49.800  36.992 164.559  1.00 60.52           H  
ATOM   3289  C   ASN A 236      48.872  34.429 167.747  1.00 60.52           C  
ATOM   3290  O   ASN A 236      49.366  33.568 167.021  1.00 60.52           O  
ATOM   3291  N   LEU A 237      47.540  34.634 167.822  1.00121.31           N  
ATOM   3292  HN  LEU A 237      47.182  35.459 168.401  1.00121.31           H  
ATOM   3293  CA  LEU A 237      46.582  33.793 167.159  1.00121.31           C  
ATOM   3294  HA  LEU A 237      46.765  32.756 167.442  1.00121.31           H  
ATOM   3295  CB  LEU A 237      45.136  34.166 167.536  1.00121.31           C  
ATOM   3296  HB1 LEU A 237      45.122  34.466 168.584  1.00121.31           H  
ATOM   3297  HB2 LEU A 237      44.826  35.005 166.913  1.00121.31           H  
ATOM   3298  CG  LEU A 237      44.119  33.021 167.347  1.00121.31           C  
ATOM   3299  HG  LEU A 237      44.179  32.426 168.258  1.00121.31           H  
ATOM   3300  CD1 LEU A 237      42.676  33.545 167.294  1.00121.31           C  
ATOM   3301 1HD1 LEU A 237      41.990  32.709 167.160  1.00121.31           H  
ATOM   3302 2HD1 LEU A 237      42.571  34.238 166.459  1.00121.31           H  
ATOM   3303 3HD1 LEU A 237      42.442  34.061 168.225  1.00121.31           H  
ATOM   3304  CD2 LEU A 237      44.503  32.069 166.211  1.00121.31           C  
ATOM   3305 1HD2 LEU A 237      43.752  31.284 166.124  1.00121.31           H  
ATOM   3306 2HD2 LEU A 237      45.473  31.621 166.424  1.00121.31           H  
ATOM   3307 3HD2 LEU A 237      44.558  32.624 165.274  1.00121.31           H  
ATOM   3308  C   LEU A 237      46.729  33.926 165.664  1.00121.31           C  
ATOM   3309  O   LEU A 237      46.765  32.930 164.943  1.00121.31           O  
ATOM   3310  N   GLU A 238      46.879  35.165 165.155  1.00 69.14           N  
ATOM   3311  HN  GLU A 238      46.976  36.000 165.817  1.00 69.14           H  
ATOM   3312  CA  GLU A 238      46.910  35.380 163.732  1.00 69.14           C  
ATOM   3313  HA  GLU A 238      45.969  35.047 163.294  1.00 69.14           H  
ATOM   3314  CB  GLU A 238      47.154  36.853 163.364  1.00 69.14           C  
ATOM   3315  HB1 GLU A 238      48.078  37.178 163.842  1.00 69.14           H  
ATOM   3316  HB2 GLU A 238      47.259  36.924 162.281  1.00 69.14           H  
ATOM   3317  CG  GLU A 238      46.028  37.792 163.802  1.00 69.14           C  
ATOM   3318  HG1 GLU A 238      45.801  37.631 164.856  1.00 69.14           H  
ATOM   3319  HG2 GLU A 238      46.330  38.828 163.649  1.00 69.14           H  
ATOM   3320  CD  GLU A 238      44.802  37.483 162.958  1.00 69.14           C  
ATOM   3321  OE1 GLU A 238      44.869  36.511 162.159  1.00 69.14           O  
ATOM   3322  OE2 GLU A 238      43.783  38.211 163.099  1.00 69.14           O  
ATOM   3323  C   GLU A 238      48.038  34.582 163.158  1.00 69.14           C  
ATOM   3324  O   GLU A 238      47.899  33.948 162.113  1.00 69.14           O  
ATOM   3325  N   ARG A 239      49.189  34.594 163.849  1.00168.55           N  
ATOM   3326  HN  ARG A 239      49.239  35.182 164.742  1.00168.55           H  
ATOM   3327  CA  ARG A 239      50.356  33.859 163.452  1.00168.55           C  
ATOM   3328  HA  ARG A 239      50.687  34.173 162.462  1.00168.55           H  
ATOM   3329  CB  ARG A 239      51.484  34.054 164.487  1.00168.55           C  
ATOM   3330  HB1 ARG A 239      51.944  35.024 164.296  1.00168.55           H  
ATOM   3331  HB2 ARG A 239      51.027  34.057 165.477  1.00168.55           H  
ATOM   3332  CG  ARG A 239      52.601  33.004 164.494  1.00168.55           C  
ATOM   3333  HG1 ARG A 239      53.105  33.059 165.459  1.00168.55           H  
ATOM   3334  HG2 ARG A 239      52.138  32.024 164.381  1.00168.55           H  
ATOM   3335  CD  ARG A 239      53.658  33.150 163.405  1.00168.55           C  
ATOM   3336  HD1 ARG A 239      54.441  32.405 163.547  1.00168.55           H  
ATOM   3337  HD2 ARG A 239      53.200  33.015 162.425  1.00168.55           H  
ATOM   3338  NE  ARG A 239      54.238  34.518 163.508  1.00168.55           N  
ATOM   3339  HE  ARG A 239      53.653  35.316 163.915  1.00168.55           H  
ATOM   3340  CZ  ARG A 239      55.514  34.756 163.084  1.00168.55           C  
ATOM   3341  NH1 ARG A 239      56.308  33.724 162.674  1.00168.55           N  
ATOM   3342 1HH1 ARG A 239      55.931  32.723 162.684  1.00168.55           H  
ATOM   3343 2HH1 ARG A 239      57.307  33.917 162.343  1.00168.55           H  
ATOM   3344  NH2 ARG A 239      55.989  36.035 163.062  1.00168.55           N  
ATOM   3345 1HH2 ARG A 239      55.363  36.844 163.376  1.00168.55           H  
ATOM   3346 2HH2 ARG A 239      56.988  36.229 162.731  1.00168.55           H  
ATOM   3347  C   ARG A 239      50.005  32.408 163.451  1.00168.55           C  
ATOM   3348  O   ARG A 239      50.373  31.671 162.538  1.00168.55           O  
ATOM   3349  N   GLN A 240      49.266  31.962 164.483  1.00 57.51           N  
ATOM   3350  HN  GLN A 240      48.916  32.647 165.226  1.00 57.51           H  
ATOM   3351  CA  GLN A 240      48.948  30.571 164.586  1.00 57.51           C  
ATOM   3352  HA  GLN A 240      49.868  29.987 164.603  1.00 57.51           H  
ATOM   3353  CB  GLN A 240      48.105  30.236 165.827  1.00 57.51           C  
ATOM   3354  HB1 GLN A 240      48.696  30.450 166.717  1.00 57.51           H  
ATOM   3355  HB2 GLN A 240      47.214  30.864 165.822  1.00 57.51           H  
ATOM   3356  CG  GLN A 240      47.669  28.769 165.870  1.00 57.51           C  
ATOM   3357  HG1 GLN A 240      47.168  28.507 164.938  1.00 57.51           H  
ATOM   3358  HG2 GLN A 240      48.541  28.130 166.006  1.00 57.51           H  
ATOM   3359  CD  GLN A 240      46.710  28.585 167.038  1.00 57.51           C  
ATOM   3360  OE1 GLN A 240      47.016  28.945 168.173  1.00 57.51           O  
ATOM   3361  NE2 GLN A 240      45.508  28.015 166.751  1.00 57.51           N  
ATOM   3362 1HE2 GLN A 240      45.280  27.723 165.747  1.00 57.51           H  
ATOM   3363 2HE2 GLN A 240      44.791  27.859 167.529  1.00 57.51           H  
ATOM   3364  C   GLN A 240      48.119  30.161 163.414  1.00 57.51           C  
ATOM   3365  O   GLN A 240      48.440  29.183 162.742  1.00 57.51           O  
ATOM   3366  N   TYR A 241      47.063  30.936 163.095  1.00111.26           N  
ATOM   3367  HN  TYR A 241      46.884  31.853 163.617  1.00111.26           H  
ATOM   3368  CA  TYR A 241      46.184  30.511 162.045  1.00111.26           C  
ATOM   3369  HA  TYR A 241      45.865  29.497 162.287  1.00111.26           H  
ATOM   3370  CB  TYR A 241      44.909  31.342 161.818  1.00111.26           C  
ATOM   3371  HB1 TYR A 241      45.157  32.403 161.839  1.00111.26           H  
ATOM   3372  HB2 TYR A 241      44.476  31.089 160.850  1.00111.26           H  
ATOM   3373  CG  TYR A 241      43.926  31.038 162.899  1.00111.26           C  
ATOM   3374  CD1 TYR A 241      43.722  29.750 163.343  1.00111.26           C  
ATOM   3375  HD1 TYR A 241      44.303  28.935 162.910  1.00111.26           H  
ATOM   3376  CE1 TYR A 241      42.797  29.475 164.324  1.00111.26           C  
ATOM   3377  HE1 TYR A 241      42.666  28.452 164.678  1.00111.26           H  
ATOM   3378  CD2 TYR A 241      43.140  32.035 163.418  1.00111.26           C  
ATOM   3379  HD2 TYR A 241      43.254  33.055 163.050  1.00111.26           H  
ATOM   3380  CE2 TYR A 241      42.211  31.768 164.395  1.00111.26           C  
ATOM   3381  HE2 TYR A 241      41.607  32.578 164.805  1.00111.26           H  
ATOM   3382  CZ  TYR A 241      42.040  30.488 164.857  1.00111.26           C  
ATOM   3383  OH  TYR A 241      41.086  30.219 165.862  1.00111.26           O  
ATOM   3384  HH  TYR A 241      40.372  29.543 165.495  1.00111.26           H  
ATOM   3385  C   TYR A 241      46.907  30.442 160.744  1.00111.26           C  
ATOM   3386  O   TYR A 241      46.631  29.567 159.926  1.00111.26           O  
ATOM   3387  N   GLN A 242      47.837  31.373 160.495  1.00 63.09           N  
ATOM   3388  HN  GLN A 242      48.063  32.120 161.227  1.00 63.09           H  
ATOM   3389  CA  GLN A 242      48.527  31.358 159.238  1.00 63.09           C  
ATOM   3390  HA  GLN A 242      47.790  31.388 158.436  1.00 63.09           H  
ATOM   3391  CB  GLN A 242      49.499  32.534 159.056  1.00 63.09           C  
ATOM   3392  HB1 GLN A 242      48.950  33.467 159.183  1.00 63.09           H  
ATOM   3393  HB2 GLN A 242      50.280  32.465 159.813  1.00 63.09           H  
ATOM   3394  CG  GLN A 242      50.152  32.531 157.673  1.00 63.09           C  
ATOM   3395  HG1 GLN A 242      50.818  33.388 157.571  1.00 63.09           H  
ATOM   3396  HG2 GLN A 242      50.718  31.611 157.528  1.00 63.09           H  
ATOM   3397  CD  GLN A 242      49.026  32.619 156.652  1.00 63.09           C  
ATOM   3398  OE1 GLN A 242      49.144  32.127 155.531  1.00 63.09           O  
ATOM   3399  NE2 GLN A 242      47.895  33.258 157.053  1.00 63.09           N  
ATOM   3400 1HE2 GLN A 242      47.832  33.666 158.040  1.00 63.09           H  
ATOM   3401 2HE2 GLN A 242      47.067  33.353 156.381  1.00 63.09           H  
ATOM   3402  C   GLN A 242      49.317  30.087 159.117  1.00 63.09           C  
ATOM   3403  O   GLN A 242      49.507  29.570 158.017  1.00 63.09           O  
ATOM   3404  N   LEU A 243      49.862  29.597 160.245  1.00119.98           N  
ATOM   3405  HN  LEU A 243      49.700  30.131 161.158  1.00119.98           H  
ATOM   3406  CA  LEU A 243      50.651  28.393 160.292  1.00119.98           C  
ATOM   3407  HA  LEU A 243      51.354  28.440 159.460  1.00119.98           H  
ATOM   3408  CB  LEU A 243      51.485  28.252 161.579  1.00119.98           C  
ATOM   3409  HB1 LEU A 243      50.880  28.590 162.420  1.00119.98           H  
ATOM   3410  HB2 LEU A 243      51.738  27.200 161.712  1.00119.98           H  
ATOM   3411  CG  LEU A 243      52.794  29.070 161.561  1.00119.98           C  
ATOM   3412  HG  LEU A 243      53.389  28.696 160.728  1.00119.98           H  
ATOM   3413  CD1 LEU A 243      52.549  30.562 161.298  1.00119.98           C  
ATOM   3414 1HD1 LEU A 243      53.501  31.092 161.295  1.00119.98           H  
ATOM   3415 2HD1 LEU A 243      51.909  30.969 162.081  1.00119.98           H  
ATOM   3416 3HD1 LEU A 243      52.062  30.686 160.331  1.00119.98           H  
ATOM   3417  CD2 LEU A 243      53.613  28.826 162.838  1.00119.98           C  
ATOM   3418 1HD2 LEU A 243      54.530  29.414 162.800  1.00119.98           H  
ATOM   3419 2HD2 LEU A 243      53.863  27.768 162.913  1.00119.98           H  
ATOM   3420 3HD2 LEU A 243      53.027  29.123 163.708  1.00119.98           H  
ATOM   3421  C   LEU A 243      49.838  27.140 160.111  1.00119.98           C  
ATOM   3422  O   LEU A 243      50.351  26.148 159.595  1.00119.98           O  
ATOM   3423  N   ARG A 244      48.571  27.114 160.570  1.00218.22           N  
ATOM   3424  HN  ARG A 244      48.121  28.001 160.965  1.00218.22           H  
ATOM   3425  CA  ARG A 244      47.829  25.883 160.524  1.00218.22           C  
ATOM   3426  HA  ARG A 244      48.575  25.093 160.611  1.00218.22           H  
ATOM   3427  CB  ARG A 244      46.889  25.692 161.732  1.00218.22           C  
ATOM   3428  HB1 ARG A 244      46.281  24.806 161.552  1.00218.22           H  
ATOM   3429  HB2 ARG A 244      47.503  25.537 162.619  1.00218.22           H  
ATOM   3430  CG  ARG A 244      45.952  26.864 162.002  1.00218.22           C  
ATOM   3431  HG1 ARG A 244      46.518  27.790 161.896  1.00218.22           H  
ATOM   3432  HG2 ARG A 244      45.150  26.842 161.264  1.00218.22           H  
ATOM   3433  CD  ARG A 244      45.326  26.836 163.398  1.00218.22           C  
ATOM   3434  HD1 ARG A 244      46.095  26.643 164.146  1.00218.22           H  
ATOM   3435  HD2 ARG A 244      44.845  27.791 163.609  1.00218.22           H  
ATOM   3436  NE  ARG A 244      44.315  25.744 163.416  1.00218.22           N  
ATOM   3437  HE  ARG A 244      44.384  24.934 162.721  1.00218.22           H  
ATOM   3438  CZ  ARG A 244      43.300  25.785 164.326  1.00218.22           C  
ATOM   3439  NH1 ARG A 244      43.251  26.795 165.241  1.00218.22           N  
ATOM   3440 1HH1 ARG A 244      44.007  27.552 165.243  1.00218.22           H  
ATOM   3441 2HH1 ARG A 244      42.456  26.831 165.957  1.00218.22           H  
ATOM   3442  NH2 ARG A 244      42.336  24.819 164.316  1.00218.22           N  
ATOM   3443 1HH2 ARG A 244      42.377  24.030 163.594  1.00218.22           H  
ATOM   3444 2HH2 ARG A 244      41.539  24.851 165.030  1.00218.22           H  
ATOM   3445  C   ARG A 244      47.129  25.627 159.219  1.00218.22           C  
ATOM   3446  O   ARG A 244      46.820  26.540 158.454  1.00218.22           O  
ATOM   3447  N   LEU A 245      46.957  24.317 158.917  1.00176.60           N  
ATOM   3448  HN  LEU A 245      47.356  23.609 159.613  1.00176.60           H  
ATOM   3449  CA  LEU A 245      46.294  23.776 157.759  1.00176.60           C  
ATOM   3450  HA  LEU A 245      46.675  24.268 156.864  1.00176.60           H  
ATOM   3451  CB  LEU A 245      46.449  22.253 157.604  1.00176.60           C  
ATOM   3452  HB1 LEU A 245      46.178  21.791 158.553  1.00176.60           H  
ATOM   3453  HB2 LEU A 245      45.757  21.924 156.829  1.00176.60           H  
ATOM   3454  CG  LEU A 245      47.850  21.758 157.224  1.00176.60           C  
ATOM   3455  HG  LEU A 245      48.515  21.988 158.056  1.00176.60           H  
ATOM   3456  CD1 LEU A 245      47.846  20.231 157.045  1.00176.60           C  
ATOM   3457 1HD1 LEU A 245      48.847  19.894 156.775  1.00176.60           H  
ATOM   3458 2HD1 LEU A 245      47.146  19.959 156.255  1.00176.60           H  
ATOM   3459 3HD1 LEU A 245      47.542  19.756 157.978  1.00176.60           H  
ATOM   3460  CD2 LEU A 245      48.385  22.496 155.988  1.00176.60           C  
ATOM   3461 1HD2 LEU A 245      49.380  22.123 155.744  1.00176.60           H  
ATOM   3462 2HD2 LEU A 245      48.440  23.564 156.197  1.00176.60           H  
ATOM   3463 3HD2 LEU A 245      47.716  22.325 155.144  1.00176.60           H  
ATOM   3464  C   LEU A 245      44.816  23.991 157.848  1.00176.60           C  
ATOM   3465  O   LEU A 245      44.156  24.235 156.839  1.00176.60           O  
ATOM   3466  N   PHE A 246      44.260  23.926 159.073  1.00164.42           N  
ATOM   3467  HN  PHE A 246      44.894  23.857 159.932  1.00164.42           H  
ATOM   3468  CA  PHE A 246      42.835  23.947 159.252  1.00164.42           C  
ATOM   3469  HA  PHE A 246      42.615  23.973 160.319  1.00164.42           H  
ATOM   3470  CB  PHE A 246      42.125  25.130 158.568  1.00164.42           C  
ATOM   3471  HB1 PHE A 246      42.472  25.217 157.538  1.00164.42           H  
ATOM   3472  HB2 PHE A 246      41.048  24.963 158.576  1.00164.42           H  
ATOM   3473  CG  PHE A 246      42.439  26.383 159.306  1.00164.42           C  
ATOM   3474  CD1 PHE A 246      41.691  26.739 160.405  1.00164.42           C  
ATOM   3475  HD1 PHE A 246      40.871  26.098 160.730  1.00164.42           H  
ATOM   3476  CD2 PHE A 246      43.475  27.197 158.910  1.00164.42           C  
ATOM   3477  HD2 PHE A 246      44.078  26.922 158.045  1.00164.42           H  
ATOM   3478  CE1 PHE A 246      41.967  27.894 161.096  1.00164.42           C  
ATOM   3479  HE1 PHE A 246      41.368  28.168 161.965  1.00164.42           H  
ATOM   3480  CE2 PHE A 246      43.756  28.355 159.596  1.00164.42           C  
ATOM   3481  HE2 PHE A 246      44.577  28.996 159.274  1.00164.42           H  
ATOM   3482  CZ  PHE A 246      43.000  28.702 160.688  1.00164.42           C  
ATOM   3483  HZ  PHE A 246      43.220  29.620 161.232  1.00164.42           H  
ATOM   3484  C   PHE A 246      42.254  22.696 158.669  1.00164.42           C  
ATOM   3485  O   PHE A 246      41.119  22.691 158.193  1.00164.42           O  
ATOM   3486  N   LYS A 247      43.039  21.599 158.684  1.00 92.17           N  
ATOM   3487  HN  LYS A 247      44.038  21.681 159.059  1.00 92.17           H  
ATOM   3488  CA  LYS A 247      42.577  20.327 158.213  1.00 92.17           C  
ATOM   3489  HA  LYS A 247      41.490  20.274 158.271  1.00 92.17           H  
ATOM   3490  CB  LYS A 247      43.050  20.030 156.779  1.00 92.17           C  
ATOM   3491  HB1 LYS A 247      42.671  20.815 156.125  1.00 92.17           H  
ATOM   3492  HB2 LYS A 247      44.140  20.043 156.770  1.00 92.17           H  
ATOM   3493  CG  LYS A 247      42.583  18.683 156.229  1.00 92.17           C  
ATOM   3494  HG1 LYS A 247      43.108  17.891 156.763  1.00 92.17           H  
ATOM   3495  HG2 LYS A 247      41.511  18.591 156.403  1.00 92.17           H  
ATOM   3496  CD  LYS A 247      42.848  18.518 154.731  1.00 92.17           C  
ATOM   3497  HD1 LYS A 247      42.298  19.293 154.196  1.00 92.17           H  
ATOM   3498  HD2 LYS A 247      43.916  18.642 154.554  1.00 92.17           H  
ATOM   3499  CE  LYS A 247      42.422  17.156 154.181  1.00 92.17           C  
ATOM   3500  HE1 LYS A 247      41.380  16.971 154.444  1.00 92.17           H  
ATOM   3501  HE2 LYS A 247      42.529  17.155 153.096  1.00 92.17           H  
ATOM   3502  NZ  LYS A 247      43.270  16.089 154.758  1.00 92.17           N1+
ATOM   3503  HZ1 LYS A 247      42.965  15.140 154.368  1.00 92.17           H  
ATOM   3504  HZ2 LYS A 247      43.166  16.086 155.823  1.00 92.17           H  
ATOM   3505  HZ3 LYS A 247      44.293  16.268 154.501  1.00 92.17           H  
ATOM   3506  C   LYS A 247      43.196  19.284 159.092  1.00 92.17           C  
ATOM   3507  O   LYS A 247      44.415  19.222 159.235  1.00 92.17           O  
ATOM   3508  N   ASP A 248      42.359  18.439 159.719  1.00114.70           N  
ATOM   3509  HN  ASP A 248      41.303  18.581 159.622  1.00114.70           H  
ATOM   3510  CA  ASP A 248      42.850  17.353 160.514  1.00114.70           C  
ATOM   3511  HA  ASP A 248      42.004  16.793 160.911  1.00114.70           H  
ATOM   3512  CB  ASP A 248      43.730  16.408 159.684  1.00114.70           C  
ATOM   3513  HB1 ASP A 248      43.259  16.219 158.720  1.00114.70           H  
ATOM   3514  HB2 ASP A 248      44.709  16.860 159.528  1.00114.70           H  
ATOM   3515  CG  ASP A 248      43.884  15.106 160.440  1.00114.70           C  
ATOM   3516  OD1 ASP A 248      43.302  14.988 161.551  1.00114.70           O  
ATOM   3517  OD2 ASP A 248      44.579  14.202 159.906  1.00114.70           O  
ATOM   3518  C   ASP A 248      43.669  17.879 161.659  1.00114.70           C  
ATOM   3519  O   ASP A 248      44.439  17.140 162.271  1.00114.70           O  
ATOM   3520  N   GLY A 249      43.518  19.174 161.990  1.00 37.91           N  
ATOM   3521  HN  GLY A 249      42.890  19.794 161.385  1.00 37.91           H  
ATOM   3522  CA  GLY A 249      44.175  19.750 163.132  1.00 37.91           C  
ATOM   3523  HA1 GLY A 249      43.753  20.736 163.325  1.00 37.91           H  
ATOM   3524  HA2 GLY A 249      44.011  19.108 163.998  1.00 37.91           H  
ATOM   3525  C   GLY A 249      45.653  19.886 162.895  1.00 37.91           C  
ATOM   3526  O   GLY A 249      46.399  20.168 163.832  1.00 37.91           O  
ATOM   3527  N   LYS A 250      46.119  19.711 161.642  1.00157.30           N  
ATOM   3528  HN  LYS A 250      45.428  19.546 160.842  1.00157.30           H  
ATOM   3529  CA  LYS A 250      47.532  19.742 161.361  1.00157.30           C  
ATOM   3530  HA  LYS A 250      48.046  19.389 162.255  1.00157.30           H  
ATOM   3531  CB  LYS A 250      47.983  18.844 160.190  1.00157.30           C  
ATOM   3532  HB1 LYS A 250      47.179  18.824 159.455  1.00157.30           H  
ATOM   3533  HB2 LYS A 250      48.871  19.294 159.746  1.00157.30           H  
ATOM   3534  CG  LYS A 250      48.323  17.393 160.555  1.00157.30           C  
ATOM   3535  HG1 LYS A 250      48.893  16.969 159.728  1.00157.30           H  
ATOM   3536  HG2 LYS A 250      48.943  17.415 161.451  1.00157.30           H  
ATOM   3537  CD  LYS A 250      47.147  16.462 160.830  1.00157.30           C  
ATOM   3538  HD1 LYS A 250      46.571  16.868 161.662  1.00157.30           H  
ATOM   3539  HD2 LYS A 250      46.520  16.423 159.939  1.00157.30           H  
ATOM   3540  CE  LYS A 250      47.577  15.033 161.186  1.00157.30           C  
ATOM   3541  HE1 LYS A 250      48.226  15.061 162.062  1.00157.30           H  
ATOM   3542  HE2 LYS A 250      46.692  14.437 161.408  1.00157.30           H  
ATOM   3543  NZ  LYS A 250      48.309  14.417 160.057  1.00157.30           N1+
ATOM   3544  HZ1 LYS A 250      48.601  13.422 160.321  1.00157.30           H  
ATOM   3545  HZ2 LYS A 250      49.180  14.998 159.837  1.00157.30           H  
ATOM   3546  HZ3 LYS A 250      47.675  14.385 159.195  1.00157.30           H  
ATOM   3547  C   LYS A 250      48.053  21.117 161.063  1.00157.30           C  
ATOM   3548  O   LYS A 250      47.315  22.089 160.908  1.00157.30           O  
ATOM   3549  N   LEU A 251      49.399  21.206 161.013  1.00 83.49           N  
ATOM   3550  HN  LEU A 251      49.974  20.329 161.224  1.00 83.49           H  
ATOM   3551  CA  LEU A 251      50.096  22.416 160.691  1.00 83.49           C  
ATOM   3552  HA  LEU A 251      49.425  23.266 160.814  1.00 83.49           H  
ATOM   3553  CB  LEU A 251      51.356  22.631 161.543  1.00 83.49           C  
ATOM   3554  HB1 LEU A 251      51.999  21.756 161.447  1.00 83.49           H  
ATOM   3555  HB2 LEU A 251      51.883  23.512 161.175  1.00 83.49           H  
ATOM   3556  CG  LEU A 251      51.021  22.839 163.031  1.00 83.49           C  
ATOM   3557  HG  LEU A 251      50.543  21.926 163.387  1.00 83.49           H  
ATOM   3558  CD1 LEU A 251      52.276  23.053 163.874  1.00 83.49           C  
ATOM   3559 1HD1 LEU A 251      51.994  23.196 164.917  1.00 83.49           H  
ATOM   3560 2HD1 LEU A 251      52.807  23.936 163.518  1.00 83.49           H  
ATOM   3561 3HD1 LEU A 251      52.924  22.181 163.790  1.00 83.49           H  
ATOM   3562  CD2 LEU A 251      50.020  23.982 163.221  1.00 83.49           C  
ATOM   3563 1HD2 LEU A 251      49.804  24.104 164.282  1.00 83.49           H  
ATOM   3564 2HD2 LEU A 251      49.098  23.751 162.687  1.00 83.49           H  
ATOM   3565 3HD2 LEU A 251      50.444  24.906 162.829  1.00 83.49           H  
ATOM   3566  C   LEU A 251      50.503  22.306 159.255  1.00 83.49           C  
ATOM   3567  O   LEU A 251      50.669  21.209 158.725  1.00 83.49           O  
ATOM   3568  N   LYS A 252      50.651  23.462 158.582  1.00175.26           N  
ATOM   3569  HN  LYS A 252      50.491  24.382 159.104  1.00175.26           H  
ATOM   3570  CA  LYS A 252      51.014  23.514 157.193  1.00175.26           C  
ATOM   3571  HA  LYS A 252      50.318  22.923 156.598  1.00175.26           H  
ATOM   3572  CB  LYS A 252      51.067  24.961 156.671  1.00175.26           C  
ATOM   3573  HB1 LYS A 252      50.199  25.492 157.062  1.00175.26           H  
ATOM   3574  HB2 LYS A 252      51.978  25.423 157.052  1.00175.26           H  
ATOM   3575  CG  LYS A 252      51.064  25.109 155.151  1.00175.26           C  
ATOM   3576  HG1 LYS A 252      51.443  26.100 154.900  1.00175.26           H  
ATOM   3577  HG2 LYS A 252      51.723  24.350 154.730  1.00175.26           H  
ATOM   3578  CD  LYS A 252      49.679  24.949 154.524  1.00175.26           C  
ATOM   3579  HD1 LYS A 252      49.785  24.966 153.439  1.00175.26           H  
ATOM   3580  HD2 LYS A 252      49.267  23.989 154.834  1.00175.26           H  
ATOM   3581  CE  LYS A 252      48.702  26.054 154.935  1.00175.26           C  
ATOM   3582  HE1 LYS A 252      47.739  25.880 154.454  1.00175.26           H  
ATOM   3583  HE2 LYS A 252      48.576  26.038 156.018  1.00175.26           H  
ATOM   3584  NZ  LYS A 252      49.223  27.379 154.522  1.00175.26           N1+
ATOM   3585  HZ1 LYS A 252      48.532  28.142 154.815  1.00175.26           H  
ATOM   3586  HZ2 LYS A 252      49.346  27.399 153.459  1.00175.26           H  
ATOM   3587  HZ3 LYS A 252      50.167  27.554 154.994  1.00175.26           H  
ATOM   3588  C   LYS A 252      52.403  22.960 157.072  1.00175.26           C  
ATOM   3589  O   LYS A 252      53.182  23.016 158.022  1.00175.26           O  
ATOM   3590  N   TYR A 253      52.730  22.342 155.914  1.00 69.54           N  
ATOM   3591  HN  TYR A 253      51.998  22.231 155.142  1.00 69.54           H  
ATOM   3592  CA  TYR A 253      54.060  21.835 155.721  1.00 69.54           C  
ATOM   3593  HA  TYR A 253      54.762  22.548 156.154  1.00 69.54           H  
ATOM   3594  CB  TYR A 253      54.300  20.463 156.381  1.00 69.54           C  
ATOM   3595  HB1 TYR A 253      55.314  20.125 156.168  1.00 69.54           H  
ATOM   3596  HB2 TYR A 253      54.163  20.545 157.459  1.00 69.54           H  
ATOM   3597  CG  TYR A 253      53.318  19.491 155.822  1.00 69.54           C  
ATOM   3598  CD1 TYR A 253      53.537  18.884 154.606  1.00 69.54           C  
ATOM   3599  HD1 TYR A 253      54.440  19.117 154.041  1.00 69.54           H  
ATOM   3600  CE1 TYR A 253      52.628  17.986 154.097  1.00 69.54           C  
ATOM   3601  HE1 TYR A 253      52.811  17.513 153.132  1.00 69.54           H  
ATOM   3602  CD2 TYR A 253      52.176  19.180 156.524  1.00 69.54           C  
ATOM   3603  HD2 TYR A 253      51.992  19.650 157.490  1.00 69.54           H  
ATOM   3604  CE2 TYR A 253      51.264  18.283 156.020  1.00 69.54           C  
ATOM   3605  HE2 TYR A 253      50.363  18.046 156.585  1.00 69.54           H  
ATOM   3606  CZ  TYR A 253      51.489  17.685 154.804  1.00 69.54           C  
ATOM   3607  OH  TYR A 253      50.555  16.764 154.285  1.00 69.54           O  
ATOM   3608  HH  TYR A 253      50.194  17.113 153.363  1.00 69.54           H  
ATOM   3609  C   TYR A 253      54.348  21.727 154.251  1.00 69.54           C  
ATOM   3610  O   TYR A 253      53.485  21.995 153.416  1.00 69.54           O  
ATOM   3611  N   GLN A 254      55.601  21.351 153.908  1.00139.76           N  
ATOM   3612  HN  GLN A 254      56.306  21.161 154.690  1.00139.76           H  
ATOM   3613  CA  GLN A 254      56.035  21.193 152.543  1.00139.76           C  
ATOM   3614  HA  GLN A 254      55.196  21.266 151.850  1.00139.76           H  
ATOM   3615  CB  GLN A 254      57.186  22.117 152.123  1.00139.76           C  
ATOM   3616  HB1 GLN A 254      58.014  21.941 152.810  1.00139.76           H  
ATOM   3617  HB2 GLN A 254      57.484  21.831 151.114  1.00139.76           H  
ATOM   3618  CG  GLN A 254      56.913  23.612 152.111  1.00139.76           C  
ATOM   3619  HG1 GLN A 254      56.110  23.847 151.412  1.00139.76           H  
ATOM   3620  HG2 GLN A 254      56.639  23.957 153.108  1.00139.76           H  
ATOM   3621  CD  GLN A 254      58.215  24.261 151.663  1.00139.76           C  
ATOM   3622  OE1 GLN A 254      58.814  23.851 150.669  1.00139.76           O  
ATOM   3623  NE2 GLN A 254      58.680  25.285 152.426  1.00139.76           N  
ATOM   3624 1HE2 GLN A 254      58.135  25.597 153.293  1.00139.76           H  
ATOM   3625 2HE2 GLN A 254      59.591  25.780 152.160  1.00139.76           H  
ATOM   3626  C   GLN A 254      56.705  19.863 152.444  1.00139.76           C  
ATOM   3627  O   GLN A 254      57.064  19.257 153.453  1.00139.76           O  
ATOM   3628  N   VAL A 255      56.899  19.382 151.199  1.00 35.61           N  
ATOM   3629  HN  VAL A 255      56.517  19.920 150.357  1.00 35.61           H  
ATOM   3630  CA  VAL A 255      57.612  18.157 150.995  1.00 35.61           C  
ATOM   3631  HA  VAL A 255      57.887  17.727 151.958  1.00 35.61           H  
ATOM   3632  CB  VAL A 255      56.848  17.147 150.189  1.00 35.61           C  
ATOM   3633  HB  VAL A 255      56.600  17.589 149.224  1.00 35.61           H  
ATOM   3634  CG1 VAL A 255      57.753  15.926 149.950  1.00 35.61           C  
ATOM   3635 1HG1 VAL A 255      57.213  15.182 149.365  1.00 35.61           H  
ATOM   3636 2HG1 VAL A 255      58.042  15.494 150.908  1.00 35.61           H  
ATOM   3637 3HG1 VAL A 255      58.646  16.236 149.407  1.00 35.61           H  
ATOM   3638  CG2 VAL A 255      55.539  16.820 150.928  1.00 35.61           C  
ATOM   3639 1HG2 VAL A 255      54.971  16.087 150.355  1.00 35.61           H  
ATOM   3640 2HG2 VAL A 255      54.948  17.729 151.041  1.00 35.61           H  
ATOM   3641 3HG2 VAL A 255      55.769  16.412 151.912  1.00 35.61           H  
ATOM   3642  C   VAL A 255      58.847  18.496 150.223  1.00 35.61           C  
ATOM   3643  O   VAL A 255      58.788  19.200 149.216  1.00 35.61           O  
ATOM   3644  N   LEU A 256      60.012  18.021 150.706  1.00 64.83           N  
ATOM   3645  HN  LEU A 256      60.015  17.458 151.616  1.00 64.83           H  
ATOM   3646  CA  LEU A 256      61.246  18.259 150.018  1.00 64.83           C  
ATOM   3647  HA  LEU A 256      61.044  18.512 148.977  1.00 64.83           H  
ATOM   3648  CB  LEU A 256      62.077  19.376 150.673  1.00 64.83           C  
ATOM   3649  HB1 LEU A 256      62.273  19.103 151.710  1.00 64.83           H  
ATOM   3650  HB2 LEU A 256      63.021  19.469 150.136  1.00 64.83           H  
ATOM   3651  CG  LEU A 256      61.358  20.741 150.649  1.00 64.83           C  
ATOM   3652  HG  LEU A 256      60.452  20.635 151.246  1.00 64.83           H  
ATOM   3653  CD1 LEU A 256      62.203  21.843 151.306  1.00 64.83           C  
ATOM   3654 1HD1 LEU A 256      61.661  22.788 151.268  1.00 64.83           H  
ATOM   3655 2HD1 LEU A 256      63.147  21.945 150.771  1.00 64.83           H  
ATOM   3656 3HD1 LEU A 256      62.401  21.579 152.345  1.00 64.83           H  
ATOM   3657  CD2 LEU A 256      60.916  21.109 149.223  1.00 64.83           C  
ATOM   3658 1HD2 LEU A 256      60.412  22.075 149.236  1.00 64.83           H  
ATOM   3659 2HD2 LEU A 256      60.232  20.348 148.846  1.00 64.83           H  
ATOM   3660 3HD2 LEU A 256      61.790  21.164 148.574  1.00 64.83           H  
ATOM   3661  C   LEU A 256      62.023  16.984 150.086  1.00 64.83           C  
ATOM   3662  O   LEU A 256      62.222  16.425 151.164  1.00 64.83           O  
ATOM   3663  N   ASP A 257      62.464  16.485 148.917  1.00117.93           N  
ATOM   3664  HN  ASP A 257      62.252  17.024 148.017  1.00117.93           H  
ATOM   3665  CA  ASP A 257      63.206  15.261 148.827  1.00117.93           C  
ATOM   3666  HA  ASP A 257      63.196  14.966 147.778  1.00117.93           H  
ATOM   3667  CB  ASP A 257      64.694  15.353 149.247  1.00117.93           C  
ATOM   3668  HB1 ASP A 257      65.145  14.365 149.157  1.00117.93           H  
ATOM   3669  HB2 ASP A 257      65.204  16.048 148.580  1.00117.93           H  
ATOM   3670  CG  ASP A 257      64.859  15.839 150.681  1.00117.93           C  
ATOM   3671  OD1 ASP A 257      64.666  17.061 150.919  1.00117.93           O  
ATOM   3672  OD2 ASP A 257      65.195  15.000 151.558  1.00117.93           O  
ATOM   3673  C   ASP A 257      62.489  14.185 149.582  1.00117.93           C  
ATOM   3674  O   ASP A 257      63.112  13.334 150.215  1.00117.93           O  
ATOM   3675  N   GLY A 258      61.142  14.195 149.513  1.00 23.68           N  
ATOM   3676  HN  GLY A 258      60.654  14.994 148.995  1.00 23.68           H  
ATOM   3677  CA  GLY A 258      60.345  13.164 150.115  1.00 23.68           C  
ATOM   3678  HA1 GLY A 258      59.327  13.226 149.730  1.00 23.68           H  
ATOM   3679  HA2 GLY A 258      60.769  12.191 149.866  1.00 23.68           H  
ATOM   3680  C   GLY A 258      60.320  13.325 151.605  1.00 23.68           C  
ATOM   3681  O   GLY A 258      59.942  12.397 152.318  1.00 23.68           O  
ATOM   3682  N   GLU A 259      60.706  14.506 152.123  1.00 85.55           N  
ATOM   3683  HN  GLU A 259      60.996  15.307 151.475  1.00 85.55           H  
ATOM   3684  CA  GLU A 259      60.727  14.689 153.548  1.00 85.55           C  
ATOM   3685  HA  GLU A 259      60.393  13.775 154.039  1.00 85.55           H  
ATOM   3686  CB  GLU A 259      62.110  15.091 154.092  1.00 85.55           C  
ATOM   3687  HB1 GLU A 259      62.455  15.964 153.539  1.00 85.55           H  
ATOM   3688  HB2 GLU A 259      62.002  15.347 155.146  1.00 85.55           H  
ATOM   3689  CG  GLU A 259      63.171  13.995 153.970  1.00 85.55           C  
ATOM   3690  HG1 GLU A 259      63.063  13.482 153.014  1.00 85.55           H  
ATOM   3691  HG2 GLU A 259      64.166  14.436 154.036  1.00 85.55           H  
ATOM   3692  CD  GLU A 259      62.968  13.008 155.110  1.00 85.55           C  
ATOM   3693  OE1 GLU A 259      62.419  13.425 156.165  1.00 85.55           O  
ATOM   3694  OE2 GLU A 259      63.367  11.825 154.942  1.00 85.55           O  
ATOM   3695  C   GLU A 259      59.797  15.812 153.891  1.00 85.55           C  
ATOM   3696  O   GLU A 259      59.495  16.659 153.053  1.00 85.55           O  
ATOM   3697  N   MET A 260      59.316  15.846 155.152  1.00120.68           N  
ATOM   3698  HN  MET A 260      59.633  15.108 155.859  1.00120.68           H  
ATOM   3699  CA  MET A 260      58.384  16.861 155.556  1.00120.68           C  
ATOM   3700  HA  MET A 260      57.937  17.295 154.661  1.00120.68           H  
ATOM   3701  CB  MET A 260      57.251  16.279 156.436  1.00120.68           C  
ATOM   3702  HB1 MET A 260      56.754  15.503 155.853  1.00120.68           H  
ATOM   3703  HB2 MET A 260      57.720  15.831 157.312  1.00120.68           H  
ATOM   3704  CG  MET A 260      56.162  17.237 156.941  1.00120.68           C  
ATOM   3705  HG1 MET A 260      56.151  18.103 156.279  1.00120.68           H  
ATOM   3706  HG2 MET A 260      55.207  16.716 156.874  1.00120.68           H  
ATOM   3707  SD  MET A 260      56.338  17.851 158.650  1.00120.68           S  
ATOM   3708  CE  MET A 260      57.492  19.217 158.362  1.00120.68           C  
ATOM   3709  HE1 MET A 260      57.714  19.711 159.308  1.00120.68           H  
ATOM   3710  HE2 MET A 260      57.043  19.934 157.675  1.00120.68           H  
ATOM   3711  HE3 MET A 260      58.415  18.829 157.930  1.00120.68           H  
ATOM   3712  C   MET A 260      59.132  17.939 156.283  1.00120.68           C  
ATOM   3713  O   MET A 260      59.952  17.664 157.158  1.00120.68           O  
ATOM   3714  N   TYR A 261      58.879  19.213 155.898  1.00 72.85           N  
ATOM   3715  HN  TYR A 261      58.180  19.382 155.106  1.00 72.85           H  
ATOM   3716  CA  TYR A 261      59.515  20.349 156.514  1.00 72.85           C  
ATOM   3717  HA  TYR A 261      59.903  20.056 157.490  1.00 72.85           H  
ATOM   3718  CB  TYR A 261      60.654  20.969 155.683  1.00 72.85           C  
ATOM   3719  HB1 TYR A 261      60.302  21.173 154.672  1.00 72.85           H  
ATOM   3720  HB2 TYR A 261      60.983  21.898 156.148  1.00 72.85           H  
ATOM   3721  CG  TYR A 261      61.788  20.003 155.634  1.00 72.85           C  
ATOM   3722  CD1 TYR A 261      61.814  19.008 154.684  1.00 72.85           C  
ATOM   3723  HD1 TYR A 261      61.000  18.927 153.964  1.00 72.85           H  
ATOM   3724  CE1 TYR A 261      62.858  18.116 154.635  1.00 72.85           C  
ATOM   3725  HE1 TYR A 261      62.869  17.330 153.880  1.00 72.85           H  
ATOM   3726  CD2 TYR A 261      62.827  20.097 156.534  1.00 72.85           C  
ATOM   3727  HD2 TYR A 261      62.818  20.884 157.288  1.00 72.85           H  
ATOM   3728  CE2 TYR A 261      63.875  19.208 156.491  1.00 72.85           C  
ATOM   3729  HE2 TYR A 261      64.692  19.290 157.208  1.00 72.85           H  
ATOM   3730  CZ  TYR A 261      63.889  18.215 155.539  1.00 72.85           C  
ATOM   3731  OH  TYR A 261      64.960  17.298 155.488  1.00 72.85           O  
ATOM   3732  HH  TYR A 261      64.594  16.324 155.626  1.00 72.85           H  
ATOM   3733  C   TYR A 261      58.489  21.429 156.696  1.00 72.85           C  
ATOM   3734  O   TYR A 261      57.407  21.374 156.113  1.00 72.85           O  
ATOM   3735  N   PRO A 262      58.790  22.414 157.507  1.00157.12           N  
ATOM   3736  CD  PRO A 262      59.461  22.160 158.768  1.00157.12           C  
ATOM   3737  HD1 PRO A 262      58.880  21.480 159.390  1.00157.12           H  
ATOM   3738  HD2 PRO A 262      60.455  21.744 158.605  1.00157.12           H  
ATOM   3739  CA  PRO A 262      57.846  23.481 157.660  1.00157.12           C  
ATOM   3740  HA  PRO A 262      56.879  23.034 157.891  1.00157.12           H  
ATOM   3741  CB  PRO A 262      58.288  24.289 158.889  1.00157.12           C  
ATOM   3742  HB1 PRO A 262      58.529  25.314 158.609  1.00157.12           H  
ATOM   3743  HB2 PRO A 262      57.506  24.293 159.648  1.00157.12           H  
ATOM   3744  CG  PRO A 262      59.545  23.557 159.407  1.00157.12           C  
ATOM   3745  HG1 PRO A 262      60.451  24.073 159.089  1.00157.12           H  
ATOM   3746  HG2 PRO A 262      59.530  23.486 160.495  1.00157.12           H  
ATOM   3747  C   PRO A 262      57.704  24.221 156.367  1.00157.12           C  
ATOM   3748  O   PRO A 262      58.639  24.237 155.568  1.00157.12           O  
ATOM   3749  N   PRO A 263      56.545  24.778 156.150  1.00 81.45           N  
ATOM   3750  CD  PRO A 263      55.569  24.963 157.210  1.00 81.45           C  
ATOM   3751  HD1 PRO A 263      55.080  24.019 157.451  1.00 81.45           H  
ATOM   3752  HD2 PRO A 263      56.045  25.366 158.104  1.00 81.45           H  
ATOM   3753  CA  PRO A 263      56.177  25.458 154.934  1.00 81.45           C  
ATOM   3754  HA  PRO A 263      56.296  24.785 154.085  1.00 81.45           H  
ATOM   3755  CB  PRO A 263      54.703  25.808 155.113  1.00 81.45           C  
ATOM   3756  HB1 PRO A 263      54.458  26.737 154.599  1.00 81.45           H  
ATOM   3757  HB2 PRO A 263      54.064  25.007 154.741  1.00 81.45           H  
ATOM   3758  CG  PRO A 263      54.555  25.967 156.637  1.00 81.45           C  
ATOM   3759  HG1 PRO A 263      54.798  26.984 156.947  1.00 81.45           H  
ATOM   3760  HG2 PRO A 263      53.542  25.721 156.957  1.00 81.45           H  
ATOM   3761  C   PRO A 263      56.985  26.698 154.715  1.00 81.45           C  
ATOM   3762  O   PRO A 263      57.649  27.167 155.636  1.00 81.45           O  
ATOM   3763  N   SER A 264      56.963  27.218 153.474  1.00 48.42           N  
ATOM   3764  HN  SER A 264      56.412  26.708 152.712  1.00 48.42           H  
ATOM   3765  CA  SER A 264      57.650  28.430 153.133  1.00 48.42           C  
ATOM   3766  HA  SER A 264      58.592  28.485 153.679  1.00 48.42           H  
ATOM   3767  CB  SER A 264      57.919  28.541 151.628  1.00 48.42           C  
ATOM   3768  HB1 SER A 264      58.393  29.498 151.410  1.00 48.42           H  
ATOM   3769  HB2 SER A 264      58.575  27.730 151.313  1.00 48.42           H  
ATOM   3770  OG  SER A 264      56.684  28.452 150.934  1.00 48.42           O  
ATOM   3771  HG  SER A 264      56.228  27.530 151.146  1.00 48.42           H  
ATOM   3772  C   SER A 264      56.776  29.583 153.517  1.00 48.42           C  
ATOM   3773  O   SER A 264      55.572  29.437 153.716  1.00 48.42           O  
ATOM   3774  N   VAL A 265      57.378  30.782 153.608  1.00 54.36           N  
ATOM   3775  HN  VAL A 265      58.423  30.854 153.391  1.00 54.36           H  
ATOM   3776  CA  VAL A 265      56.667  31.966 153.985  1.00 54.36           C  
ATOM   3777  HA  VAL A 265      56.167  31.784 154.936  1.00 54.36           H  
ATOM   3778  CB  VAL A 265      57.546  33.171 154.129  1.00 54.36           C  
ATOM   3779  HB  VAL A 265      58.135  33.295 153.220  1.00 54.36           H  
ATOM   3780  CG1 VAL A 265      56.654  34.409 154.327  1.00 54.36           C  
ATOM   3781 1HG1 VAL A 265      57.280  35.295 154.433  1.00 54.36           H  
ATOM   3782 2HG1 VAL A 265      56.049  34.282 155.225  1.00 54.36           H  
ATOM   3783 3HG1 VAL A 265      56.000  34.528 153.463  1.00 54.36           H  
ATOM   3784  CG2 VAL A 265      58.493  32.919 155.315  1.00 54.36           C  
ATOM   3785 1HG2 VAL A 265      59.148  33.780 155.447  1.00 54.36           H  
ATOM   3786 2HG2 VAL A 265      59.095  32.032 155.118  1.00 54.36           H  
ATOM   3787 3HG2 VAL A 265      57.908  32.766 156.222  1.00 54.36           H  
ATOM   3788  C   VAL A 265      55.629  32.241 152.946  1.00 54.36           C  
ATOM   3789  O   VAL A 265      54.611  32.869 153.232  1.00 54.36           O  
ATOM   3790  N   GLU A 266      55.868  31.823 151.690  1.00116.04           N  
ATOM   3791  HN  GLU A 266      56.773  31.309 151.443  1.00116.04           H  
ATOM   3792  CA  GLU A 266      54.874  32.087 150.693  1.00116.04           C  
ATOM   3793  HA  GLU A 266      54.655  33.154 150.722  1.00116.04           H  
ATOM   3794  CB  GLU A 266      55.305  31.739 149.252  1.00116.04           C  
ATOM   3795  HB1 GLU A 266      54.434  31.851 148.606  1.00116.04           H  
ATOM   3796  HB2 GLU A 266      56.074  32.451 148.952  1.00116.04           H  
ATOM   3797  CG  GLU A 266      55.863  30.331 149.046  1.00116.04           C  
ATOM   3798  HG1 GLU A 266      55.498  29.666 149.829  1.00116.04           H  
ATOM   3799  HG2 GLU A 266      55.559  29.947 148.072  1.00116.04           H  
ATOM   3800  CD  GLU A 266      57.380  30.436 149.115  1.00116.04           C  
ATOM   3801  OE1 GLU A 266      57.886  31.569 149.329  1.00116.04           O  
ATOM   3802  OE2 GLU A 266      58.054  29.383 148.953  1.00116.04           O  
ATOM   3803  C   GLU A 266      53.604  31.354 151.024  1.00116.04           C  
ATOM   3804  O   GLU A 266      52.516  31.901 150.854  1.00116.04           O  
ATOM   3805  N   GLU A 267      53.701  30.084 151.468  1.00 89.81           N  
ATOM   3806  HN  GLU A 267      54.668  29.633 151.546  1.00 89.81           H  
ATOM   3807  CA  GLU A 267      52.541  29.319 151.840  1.00 89.81           C  
ATOM   3808  HA  GLU A 267      51.786  29.427 151.062  1.00 89.81           H  
ATOM   3809  CB  GLU A 267      52.850  27.825 152.026  1.00 89.81           C  
ATOM   3810  HB1 GLU A 267      53.665  27.724 152.742  1.00 89.81           H  
ATOM   3811  HB2 GLU A 267      51.960  27.331 152.415  1.00 89.81           H  
ATOM   3812  CG  GLU A 267      53.258  27.141 150.721  1.00 89.81           C  
ATOM   3813  HG1 GLU A 267      54.113  27.657 150.283  1.00 89.81           H  
ATOM   3814  HG2 GLU A 267      53.521  26.101 150.914  1.00 89.81           H  
ATOM   3815  CD  GLU A 267      52.072  27.207 149.771  1.00 89.81           C  
ATOM   3816  OE1 GLU A 267      50.955  27.556 150.239  1.00 89.81           O  
ATOM   3817  OE2 GLU A 267      52.266  26.911 148.562  1.00 89.81           O  
ATOM   3818  C   GLU A 267      51.980  29.834 153.131  1.00 89.81           C  
ATOM   3819  O   GLU A 267      50.765  29.905 153.307  1.00 89.81           O  
ATOM   3820  N   ALA A 268      52.855  30.167 154.100  1.00 69.99           N  
ATOM   3821  HN  ALA A 268      53.906  30.035 153.950  1.00 69.99           H  
ATOM   3822  CA  ALA A 268      52.359  30.701 155.334  1.00 69.99           C  
ATOM   3823  HA  ALA A 268      51.272  30.770 155.295  1.00 69.99           H  
ATOM   3824  CB  ALA A 268      52.785  29.883 156.566  1.00 69.99           C  
ATOM   3825  HB1 ALA A 268      52.376  30.342 157.466  1.00 69.99           H  
ATOM   3826  HB2 ALA A 268      53.873  29.863 156.631  1.00 69.99           H  
ATOM   3827  HB3 ALA A 268      52.408  28.864 156.474  1.00 69.99           H  
ATOM   3828  C   ALA A 268      52.946  32.065 155.475  1.00 69.99           C  
ATOM   3829  O   ALA A 268      54.053  32.224 155.991  1.00 69.99           O  
ATOM   3830  N   PRO A 269      52.220  33.065 155.050  1.00168.33           N  
ATOM   3831  CD  PRO A 269      51.318  32.948 153.921  1.00168.33           C  
ATOM   3832  HD1 PRO A 269      51.855  32.656 153.019  1.00168.33           H  
ATOM   3833  HD2 PRO A 269      50.528  32.225 154.124  1.00168.33           H  
ATOM   3834  CA  PRO A 269      52.757  34.384 155.156  1.00168.33           C  
ATOM   3835  HA  PRO A 269      53.768  34.370 154.749  1.00168.33           H  
ATOM   3836  CB  PRO A 269      51.898  35.282 154.261  1.00168.33           C  
ATOM   3837  HB1 PRO A 269      51.511  36.130 154.825  1.00168.33           H  
ATOM   3838  HB2 PRO A 269      52.476  35.644 153.411  1.00168.33           H  
ATOM   3839  CG  PRO A 269      50.746  34.369 153.789  1.00168.33           C  
ATOM   3840  HG1 PRO A 269      49.869  34.494 154.424  1.00168.33           H  
ATOM   3841  HG2 PRO A 269      50.480  34.585 152.754  1.00168.33           H  
ATOM   3842  C   PRO A 269      52.843  34.764 156.585  1.00168.33           C  
ATOM   3843  O   PRO A 269      51.837  35.175 157.160  1.00168.33           O  
ATOM   3844  N   VAL A 270      54.052  34.687 157.161  1.00114.94           N  
ATOM   3845  HN  VAL A 270      54.903  34.363 156.599  1.00114.94           H  
ATOM   3846  CA  VAL A 270      54.185  35.044 158.533  1.00114.94           C  
ATOM   3847  HA  VAL A 270      53.425  35.780 158.794  1.00114.94           H  
ATOM   3848  CB  VAL A 270      54.092  33.877 159.464  1.00114.94           C  
ATOM   3849  HB  VAL A 270      53.466  33.123 158.987  1.00114.94           H  
ATOM   3850  CG1 VAL A 270      55.488  33.265 159.667  1.00114.94           C  
ATOM   3851 1HG1 VAL A 270      55.417  32.415 160.346  1.00114.94           H  
ATOM   3852 2HG1 VAL A 270      56.155  34.014 160.092  1.00114.94           H  
ATOM   3853 3HG1 VAL A 270      55.882  32.931 158.707  1.00114.94           H  
ATOM   3854  CG2 VAL A 270      53.371  34.347 160.729  1.00114.94           C  
ATOM   3855 1HG2 VAL A 270      53.287  33.516 161.430  1.00114.94           H  
ATOM   3856 2HG2 VAL A 270      52.375  34.704 160.469  1.00114.94           H  
ATOM   3857 3HG2 VAL A 270      53.937  35.156 161.191  1.00114.94           H  
ATOM   3858  C   VAL A 270      55.540  35.657 158.665  1.00114.94           C  
ATOM   3859  O   VAL A 270      56.469  35.274 157.954  1.00114.94           O  
ATOM   3860  N   LEU A 271      55.692  36.637 159.578  1.00185.32           N  
ATOM   3861  HN  LEU A 271      54.876  36.929 160.205  1.00185.32           H  
ATOM   3862  CA  LEU A 271      56.969  37.281 159.693  1.00185.32           C  
ATOM   3863  HA  LEU A 271      57.267  37.626 158.703  1.00185.32           H  
ATOM   3864  CB  LEU A 271      57.086  38.460 160.667  1.00185.32           C  
ATOM   3865  HB1 LEU A 271      56.349  38.312 161.456  1.00185.32           H  
ATOM   3866  HB2 LEU A 271      58.088  38.438 161.096  1.00185.32           H  
ATOM   3867  CG  LEU A 271      56.864  39.850 160.079  1.00185.32           C  
ATOM   3868  HG  LEU A 271      55.795  39.984 159.913  1.00185.32           H  
ATOM   3869  CD1 LEU A 271      57.327  40.898 161.101  1.00185.32           C  
ATOM   3870 1HD1 LEU A 271      57.174  41.897 160.693  1.00185.32           H  
ATOM   3871 2HD1 LEU A 271      58.386  40.753 161.317  1.00185.32           H  
ATOM   3872 3HD1 LEU A 271      56.751  40.789 162.020  1.00185.32           H  
ATOM   3873  CD2 LEU A 271      57.584  40.004 158.729  1.00185.32           C  
ATOM   3874 1HD2 LEU A 271      57.407  41.005 158.335  1.00185.32           H  
ATOM   3875 2HD2 LEU A 271      57.201  39.264 158.026  1.00185.32           H  
ATOM   3876 3HD2 LEU A 271      58.654  39.853 158.868  1.00185.32           H  
ATOM   3877  C   LEU A 271      58.016  36.367 160.198  1.00185.32           C  
ATOM   3878  O   LEU A 271      57.840  35.655 161.185  1.00185.32           O  
ATOM   3879  N   MET A 272      59.169  36.399 159.513  1.00149.25           N  
ATOM   3880  HN  MET A 272      59.235  36.935 158.589  1.00149.25           H  
ATOM   3881  CA  MET A 272      60.302  35.712 160.029  1.00149.25           C  
ATOM   3882  HA  MET A 272      60.168  35.661 161.110  1.00149.25           H  
ATOM   3883  CB  MET A 272      60.477  34.268 159.543  1.00149.25           C  
ATOM   3884  HB1 MET A 272      60.436  34.232 158.454  1.00149.25           H  
ATOM   3885  HB2 MET A 272      61.433  33.872 159.884  1.00149.25           H  
ATOM   3886  CG  MET A 272      59.327  33.451 160.139  1.00149.25           C  
ATOM   3887  HG1 MET A 272      59.076  33.895 161.102  1.00149.25           H  
ATOM   3888  HG2 MET A 272      58.477  33.544 159.463  1.00149.25           H  
ATOM   3889  SD  MET A 272      59.611  31.684 160.414  1.00149.25           S  
ATOM   3890  CE  MET A 272      60.866  31.895 161.709  1.00149.25           C  
ATOM   3891  HE1 MET A 272      61.206  30.917 162.049  1.00149.25           H  
ATOM   3892  HE2 MET A 272      60.435  32.441 162.548  1.00149.25           H  
ATOM   3893  HE3 MET A 272      61.712  32.454 161.308  1.00149.25           H  
ATOM   3894  C   MET A 272      61.482  36.582 159.790  1.00149.25           C  
ATOM   3895  O   MET A 272      61.494  37.398 158.869  1.00149.25           O  
ATOM   3896  N   HIS A 273      62.498  36.467 160.662  1.00 76.51           N  
ATOM   3897  HN  HIS A 273      62.493  35.722 161.431  1.00 76.51           H  
ATOM   3898  CA  HIS A 273      63.584  37.383 160.517  1.00 76.51           C  
ATOM   3899  HA  HIS A 273      63.232  38.228 159.925  1.00 76.51           H  
ATOM   3900  CB  HIS A 273      64.098  37.929 161.859  1.00 76.51           C  
ATOM   3901  HB1 HIS A 273      64.444  37.098 162.473  1.00 76.51           H  
ATOM   3902  HB2 HIS A 273      64.926  38.613 161.672  1.00 76.51           H  
ATOM   3903  CG  HIS A 273      63.010  38.662 162.591  1.00 76.51           C  
ATOM   3904  CD2 HIS A 273      62.408  38.386 163.781  1.00 76.51           C  
ATOM   3905  HD2 HIS A 273      62.658  37.540 164.421  1.00 76.51           H  
ATOM   3906  ND1 HIS A 273      62.400  39.805 162.120  1.00 76.51           N  
ATOM   3907  HD1 HIS A 273      62.620  40.315 161.206  1.00 76.51           H  
ATOM   3908  CE1 HIS A 273      61.466  40.159 163.039  1.00 76.51           C  
ATOM   3909  HE1 HIS A 273      60.817  41.029 162.941  1.00 76.51           H  
ATOM   3910  NE2 HIS A 273      61.434  39.328 164.065  1.00 76.51           N1+
ATOM   3911  HE2 HIS A 273      60.797  39.373 164.924  1.00 76.51           H  
ATOM   3912  C   HIS A 273      64.697  36.732 159.768  1.00 76.51           C  
ATOM   3913  O   HIS A 273      65.516  36.002 160.324  1.00 76.51           O  
ATOM   3914  N   TYR A 274      64.737  37.013 158.453  1.00 80.65           N  
ATOM   3915  HN  TYR A 274      63.965  37.628 158.040  1.00 80.65           H  
ATOM   3916  CA  TYR A 274      65.763  36.529 157.579  1.00 80.65           C  
ATOM   3917  HA  TYR A 274      66.490  35.948 158.146  1.00 80.65           H  
ATOM   3918  CB  TYR A 274      65.248  35.703 156.380  1.00 80.65           C  
ATOM   3919  HB1 TYR A 274      64.400  36.216 155.926  1.00 80.65           H  
ATOM   3920  HB2 TYR A 274      66.046  35.598 155.645  1.00 80.65           H  
ATOM   3921  CG  TYR A 274      64.819  34.351 156.841  1.00 80.65           C  
ATOM   3922  CD1 TYR A 274      65.760  33.369 157.052  1.00 80.65           C  
ATOM   3923  HD1 TYR A 274      66.814  33.589 156.884  1.00 80.65           H  
ATOM   3924  CE1 TYR A 274      65.387  32.114 157.472  1.00 80.65           C  
ATOM   3925  HE1 TYR A 274      66.144  31.348 157.641  1.00 80.65           H  
ATOM   3926  CD2 TYR A 274      63.490  34.051 157.044  1.00 80.65           C  
ATOM   3927  HD2 TYR A 274      62.732  34.814 156.870  1.00 80.65           H  
ATOM   3928  CE2 TYR A 274      63.111  32.797 157.464  1.00 80.65           C  
ATOM   3929  HE2 TYR A 274      62.057  32.573 157.627  1.00 80.65           H  
ATOM   3930  CZ  TYR A 274      64.059  31.826 157.679  1.00 80.65           C  
ATOM   3931  OH  TYR A 274      63.672  30.539 158.110  1.00 80.65           O  
ATOM   3932  HH  TYR A 274      63.977  29.826 157.402  1.00 80.65           H  
ATOM   3933  C   TYR A 274      66.417  37.744 157.007  1.00 80.65           C  
ATOM   3934  O   TYR A 274      65.782  38.781 156.820  1.00 80.65           O  
ATOM   3935  N   PRO A 275      67.692  37.651 156.757  1.00 68.06           N  
ATOM   3936  CD  PRO A 275      68.376  36.377 156.621  1.00 68.06           C  
ATOM   3937  HD1 PRO A 275      68.640  35.976 157.600  1.00 68.06           H  
ATOM   3938  HD2 PRO A 275      67.750  35.659 156.090  1.00 68.06           H  
ATOM   3939  CA  PRO A 275      68.446  38.745 156.212  1.00 68.06           C  
ATOM   3940  HA  PRO A 275      68.438  39.593 156.897  1.00 68.06           H  
ATOM   3941  CB  PRO A 275      69.864  38.205 156.045  1.00 68.06           C  
ATOM   3942  HB1 PRO A 275      70.360  38.667 155.191  1.00 68.06           H  
ATOM   3943  HB2 PRO A 275      70.455  38.375 156.945  1.00 68.06           H  
ATOM   3944  CG  PRO A 275      69.642  36.699 155.807  1.00 68.06           C  
ATOM   3945  HG1 PRO A 275      69.485  36.493 154.748  1.00 68.06           H  
ATOM   3946  HG2 PRO A 275      70.492  36.120 156.168  1.00 68.06           H  
ATOM   3947  C   PRO A 275      67.844  39.128 154.898  1.00 68.06           C  
ATOM   3948  O   PRO A 275      67.320  38.263 154.199  1.00 68.06           O  
ATOM   3949  N   ARG A 276      67.907  40.418 154.531  1.00 95.92           N  
ATOM   3950  HN  ARG A 276      68.395  41.137 155.155  1.00 95.92           H  
ATOM   3951  CA  ARG A 276      67.311  40.815 153.293  1.00 95.92           C  
ATOM   3952  HA  ARG A 276      66.279  40.466 153.264  1.00 95.92           H  
ATOM   3953  CB  ARG A 276      67.339  42.333 153.054  1.00 95.92           C  
ATOM   3954  HB1 ARG A 276      66.802  42.822 153.867  1.00 95.92           H  
ATOM   3955  HB2 ARG A 276      68.377  42.665 153.053  1.00 95.92           H  
ATOM   3956  CG  ARG A 276      66.696  42.743 151.730  1.00 95.92           C  
ATOM   3957  HG1 ARG A 276      67.228  42.244 150.920  1.00 95.92           H  
ATOM   3958  HG2 ARG A 276      65.656  42.418 151.737  1.00 95.92           H  
ATOM   3959  CD  ARG A 276      66.729  44.249 151.473  1.00 95.92           C  
ATOM   3960  HD1 ARG A 276      66.188  44.774 152.261  1.00 95.92           H  
ATOM   3961  HD2 ARG A 276      67.761  44.600 151.444  1.00 95.92           H  
ATOM   3962  NE  ARG A 276      66.072  44.488 150.157  1.00 95.92           N  
ATOM   3963  HE  ARG A 276      65.018  44.669 150.113  1.00 95.92           H  
ATOM   3964  CZ  ARG A 276      66.809  44.477 149.008  1.00 95.92           C  
ATOM   3965  NH1 ARG A 276      68.156  44.258 149.061  1.00 95.92           N  
ATOM   3966 1HH1 ARG A 276      68.635  44.095 150.004  1.00 95.92           H  
ATOM   3967 2HH1 ARG A 276      68.733  44.250 148.160  1.00 95.92           H  
ATOM   3968  NH2 ARG A 276      66.199  44.687 147.805  1.00 95.92           N  
ATOM   3969 1HH2 ARG A 276      65.144  44.860 147.763  1.00 95.92           H  
ATOM   3970 2HH2 ARG A 276      66.776  44.679 146.904  1.00 95.92           H  
ATOM   3971  C   ARG A 276      68.082  40.163 152.191  1.00 95.92           C  
ATOM   3972  O   ARG A 276      69.283  39.925 152.313  1.00 95.92           O  
ATOM   3973  N   GLY A 277      67.391  39.851 151.075  1.00 28.47           N  
ATOM   3974  HN  GLY A 277      66.343  40.059 151.024  1.00 28.47           H  
ATOM   3975  CA  GLY A 277      68.050  39.243 149.957  1.00 28.47           C  
ATOM   3976  HA1 GLY A 277      67.773  39.774 149.046  1.00 28.47           H  
ATOM   3977  HA2 GLY A 277      69.129  39.304 150.100  1.00 28.47           H  
ATOM   3978  C   GLY A 277      67.650  37.804 149.830  1.00 28.47           C  
ATOM   3979  O   GLY A 277      67.974  37.165 148.830  1.00 28.47           O  
ATOM   3980  N   ILE A 278      66.939  37.244 150.830  1.00 97.07           N  
ATOM   3981  HN  ILE A 278      66.688  37.820 151.696  1.00 97.07           H  
ATOM   3982  CA  ILE A 278      66.518  35.871 150.732  1.00 97.07           C  
ATOM   3983  HA  ILE A 278      67.146  35.355 150.006  1.00 97.07           H  
ATOM   3984  CB  ILE A 278      66.555  35.123 152.038  1.00 97.07           C  
ATOM   3985  HB  ILE A 278      66.023  35.715 152.782  1.00 97.07           H  
ATOM   3986  CG2 ILE A 278      65.796  33.800 151.850  1.00 97.07           C  
ATOM   3987 1HG2 ILE A 278      65.808  33.238 152.784  1.00 97.07           H  
ATOM   3988 2HG2 ILE A 278      66.276  33.213 151.067  1.00 97.07           H  
ATOM   3989 3HG2 ILE A 278      64.765  34.009 151.566  1.00 97.07           H  
ATOM   3990  CG1 ILE A 278      68.001  34.932 152.525  1.00 97.07           C  
ATOM   3991 1HG1 ILE A 278      67.990  34.242 153.369  1.00 97.07           H  
ATOM   3992 2HG1 ILE A 278      68.583  34.501 151.710  1.00 97.07           H  
ATOM   3993  CD1 ILE A 278      68.682  36.221 152.970  1.00 97.07           C  
ATOM   3994 1HD1 ILE A 278      69.698  36.001 153.299  1.00 97.07           H  
ATOM   3995 2HD1 ILE A 278      68.122  36.663 153.794  1.00 97.07           H  
ATOM   3996 3HD1 ILE A 278      68.714  36.922 152.136  1.00 97.07           H  
ATOM   3997  C   ILE A 278      65.094  35.849 150.257  1.00 97.07           C  
ATOM   3998  O   ILE A 278      64.245  36.576 150.770  1.00 97.07           O  
ATOM   3999  N   PRO A 279      64.827  35.027 149.267  1.00166.03           N  
ATOM   4000  CD  PRO A 279      65.851  34.696 148.289  1.00166.03           C  
ATOM   4001  HD1 PRO A 279      66.563  35.516 148.191  1.00166.03           H  
ATOM   4002  HD2 PRO A 279      66.379  33.789 148.583  1.00166.03           H  
ATOM   4003  CA  PRO A 279      63.498  34.917 148.711  1.00166.03           C  
ATOM   4004  HA  PRO A 279      63.109  35.916 148.514  1.00166.03           H  
ATOM   4005  CB  PRO A 279      63.654  34.171 147.389  1.00166.03           C  
ATOM   4006  HB1 PRO A 279      63.507  33.100 147.528  1.00166.03           H  
ATOM   4007  HB2 PRO A 279      62.946  34.542 146.648  1.00166.03           H  
ATOM   4008  CG  PRO A 279      65.100  34.475 146.965  1.00166.03           C  
ATOM   4009  HG1 PRO A 279      65.525  33.635 146.417  1.00166.03           H  
ATOM   4010  HG2 PRO A 279      65.139  35.371 146.346  1.00166.03           H  
ATOM   4011  C   PRO A 279      62.579  34.209 149.658  1.00166.03           C  
ATOM   4012  O   PRO A 279      63.056  33.391 150.441  1.00166.03           O  
ATOM   4013  N   PRO A 280      61.303  34.473 149.597  1.00 67.10           N  
ATOM   4014  CD  PRO A 280      60.827  35.772 149.149  1.00 67.10           C  
ATOM   4015  HD1 PRO A 280      61.536  36.553 149.424  1.00 67.10           H  
ATOM   4016  HD2 PRO A 280      60.686  35.774 148.068  1.00 67.10           H  
ATOM   4017  CA  PRO A 280      60.385  33.850 150.510  1.00 67.10           C  
ATOM   4018  HA  PRO A 280      60.732  34.048 151.524  1.00 67.10           H  
ATOM   4019  CB  PRO A 280      59.057  34.578 150.315  1.00 67.10           C  
ATOM   4020  HB1 PRO A 280      58.455  34.091 149.548  1.00 67.10           H  
ATOM   4021  HB2 PRO A 280      58.495  34.619 151.248  1.00 67.10           H  
ATOM   4022  CG  PRO A 280      59.484  35.988 149.867  1.00 67.10           C  
ATOM   4023  HG1 PRO A 280      58.748  36.416 149.187  1.00 67.10           H  
ATOM   4024  HG2 PRO A 280      59.609  36.645 150.728  1.00 67.10           H  
ATOM   4025  C   PRO A 280      60.317  32.369 150.326  1.00 67.10           C  
ATOM   4026  O   PRO A 280      59.950  31.667 151.267  1.00 67.10           O  
ATOM   4027  N   GLN A 281      60.669  31.877 149.129  1.00137.58           N  
ATOM   4028  HN  GLN A 281      61.025  32.553 148.379  1.00137.58           H  
ATOM   4029  CA  GLN A 281      60.587  30.481 148.816  1.00137.58           C  
ATOM   4030  HA  GLN A 281      59.576  30.104 148.970  1.00137.58           H  
ATOM   4031  CB  GLN A 281      61.087  30.161 147.395  1.00137.58           C  
ATOM   4032  HB1 GLN A 281      62.175  30.102 147.428  1.00137.58           H  
ATOM   4033  HB2 GLN A 281      60.679  29.192 147.107  1.00137.58           H  
ATOM   4034  CG  GLN A 281      60.703  31.176 146.311  1.00137.58           C  
ATOM   4035  HG1 GLN A 281      61.462  31.957 146.266  1.00137.58           H  
ATOM   4036  HG2 GLN A 281      60.646  30.668 145.348  1.00137.58           H  
ATOM   4037  CD  GLN A 281      59.358  31.804 146.624  1.00137.58           C  
ATOM   4038  OE1 GLN A 281      59.308  32.918 147.146  1.00137.58           O  
ATOM   4039  NE2 GLN A 281      58.249  31.092 146.291  1.00137.58           N  
ATOM   4040 1HE2 GLN A 281      58.348  30.132 145.829  1.00137.58           H  
ATOM   4041 2HE2 GLN A 281      57.277  31.491 146.491  1.00137.58           H  
ATOM   4042  C   GLN A 281      61.560  29.793 149.719  1.00137.58           C  
ATOM   4043  O   GLN A 281      61.358  28.657 150.141  1.00137.58           O  
ATOM   4044  N   SER A 282      62.693  30.469 149.962  1.00107.21           N  
ATOM   4045  HN  SER A 282      62.790  31.446 149.537  1.00107.21           H  
ATOM   4046  CA  SER A 282      63.781  29.974 150.750  1.00107.21           C  
ATOM   4047  HA  SER A 282      63.924  28.918 150.520  1.00107.21           H  
ATOM   4048  CB  SER A 282      65.086  30.723 150.442  1.00107.21           C  
ATOM   4049  HB1 SER A 282      65.334  30.596 149.388  1.00107.21           H  
ATOM   4050  HB2 SER A 282      64.953  31.783 150.660  1.00107.21           H  
ATOM   4051  OG  SER A 282      66.142  30.210 151.237  1.00107.21           O  
ATOM   4052  HG  SER A 282      65.907  30.332 152.253  1.00107.21           H  
ATOM   4053  C   SER A 282      63.516  30.110 152.219  1.00107.21           C  
ATOM   4054  O   SER A 282      64.259  29.555 153.028  1.00107.21           O  
ATOM   4055  N   GLN A 283      62.483  30.871 152.627  1.00126.08           N  
ATOM   4056  HN  GLN A 283      61.818  31.336 151.929  1.00126.08           H  
ATOM   4057  CA  GLN A 283      62.318  31.027 154.042  1.00126.08           C  
ATOM   4058  HA  GLN A 283      63.239  30.659 154.495  1.00126.08           H  
ATOM   4059  CB  GLN A 283      62.175  32.492 154.501  1.00126.08           C  
ATOM   4060  HB1 GLN A 283      62.019  32.490 155.580  1.00126.08           H  
ATOM   4061  HB2 GLN A 283      63.107  33.007 154.269  1.00126.08           H  
ATOM   4062  CG  GLN A 283      61.037  33.280 153.867  1.00126.08           C  
ATOM   4063  HG1 GLN A 283      61.139  33.277 152.782  1.00126.08           H  
ATOM   4064  HG2 GLN A 283      60.078  32.841 154.144  1.00126.08           H  
ATOM   4065  CD  GLN A 283      61.133  34.705 154.397  1.00126.08           C  
ATOM   4066  OE1 GLN A 283      61.060  34.941 155.602  1.00126.08           O  
ATOM   4067  NE2 GLN A 283      61.313  35.684 153.471  1.00126.08           N  
ATOM   4068 1HE2 GLN A 283      61.380  35.433 152.433  1.00126.08           H  
ATOM   4069 2HE2 GLN A 283      61.388  36.706 153.780  1.00126.08           H  
ATOM   4070  C   GLN A 283      61.224  30.143 154.553  1.00126.08           C  
ATOM   4071  O   GLN A 283      60.202  29.924 153.905  1.00126.08           O  
ATOM   4072  N   MET A 284      61.454  29.584 155.757  1.00133.95           N  
ATOM   4073  HN  MET A 284      62.336  29.870 156.290  1.00133.95           H  
ATOM   4074  CA  MET A 284      60.575  28.625 156.359  1.00133.95           C  
ATOM   4075  HA  MET A 284      59.902  28.207 155.611  1.00133.95           H  
ATOM   4076  CB  MET A 284      61.402  27.508 157.016  1.00133.95           C  
ATOM   4077  HB1 MET A 284      62.271  27.323 156.384  1.00133.95           H  
ATOM   4078  HB2 MET A 284      61.731  27.868 157.991  1.00133.95           H  
ATOM   4079  CG  MET A 284      60.691  26.179 157.228  1.00133.95           C  
ATOM   4080  HG1 MET A 284      59.966  26.296 158.034  1.00133.95           H  
ATOM   4081  HG2 MET A 284      60.172  25.910 156.308  1.00133.95           H  
ATOM   4082  SD  MET A 284      61.836  24.833 157.665  1.00133.95           S  
ATOM   4083  CE  MET A 284      62.411  24.530 155.969  1.00133.95           C  
ATOM   4084  HE1 MET A 284      63.143  23.723 155.972  1.00133.95           H  
ATOM   4085  HE2 MET A 284      62.871  25.436 155.573  1.00133.95           H  
ATOM   4086  HE3 MET A 284      61.564  24.249 155.342  1.00133.95           H  
ATOM   4087  C   MET A 284      59.792  29.341 157.423  1.00133.95           C  
ATOM   4088  O   MET A 284      60.340  30.225 158.077  1.00133.95           O  
ATOM   4089  N   ALA A 285      58.484  29.009 157.597  1.00 74.51           N  
ATOM   4090  HN  ALA A 285      58.049  28.251 156.980  1.00 74.51           H  
ATOM   4091  CA  ALA A 285      57.670  29.661 158.601  1.00 74.51           C  
ATOM   4092  HA  ALA A 285      58.208  30.522 158.996  1.00 74.51           H  
ATOM   4093  CB  ALA A 285      56.297  30.118 158.075  1.00 74.51           C  
ATOM   4094  HB1 ALA A 285      55.740  30.598 158.880  1.00 74.51           H  
ATOM   4095  HB2 ALA A 285      55.740  29.254 157.714  1.00 74.51           H  
ATOM   4096  HB3 ALA A 285      56.438  30.826 157.258  1.00 74.51           H  
ATOM   4097  C   ALA A 285      57.409  28.682 159.718  1.00 74.51           C  
ATOM   4098  O   ALA A 285      56.718  27.681 159.542  1.00 74.51           O  
ATOM   4099  N   VAL A 286      58.083  28.891 160.864  1.00195.71           N  
ATOM   4100  HN  VAL A 286      58.730  29.743 160.903  1.00195.71           H  
ATOM   4101  CA  VAL A 286      58.008  28.065 162.044  1.00195.71           C  
ATOM   4102  HA  VAL A 286      57.646  27.099 161.692  1.00195.71           H  
ATOM   4103  CB  VAL A 286      59.389  27.800 162.558  1.00195.71           C  
ATOM   4104  HB  VAL A 286      59.893  27.121 161.870  1.00195.71           H  
ATOM   4105  CG1 VAL A 286      60.160  29.125 162.592  1.00195.71           C  
ATOM   4106 1HG1 VAL A 286      61.169  28.949 162.965  1.00195.71           H  
ATOM   4107 2HG1 VAL A 286      59.648  29.827 163.250  1.00195.71           H  
ATOM   4108 3HG1 VAL A 286      60.212  29.542 161.586  1.00195.71           H  
ATOM   4109  CG2 VAL A 286      59.281  27.123 163.923  1.00195.71           C  
ATOM   4110 1HG2 VAL A 286      60.280  26.924 164.310  1.00195.71           H  
ATOM   4111 2HG2 VAL A 286      58.737  26.184 163.821  1.00195.71           H  
ATOM   4112 3HG2 VAL A 286      58.749  27.778 164.613  1.00195.71           H  
ATOM   4113  C   VAL A 286      57.105  28.426 163.206  1.00195.71           C  
ATOM   4114  O   VAL A 286      56.529  27.539 163.837  1.00195.71           O  
ATOM   4115  N   GLY A 287      56.956  29.720 163.555  1.00 60.94           N  
ATOM   4116  HN  GLY A 287      57.360  30.496 162.938  1.00 60.94           H  
ATOM   4117  CA  GLY A 287      56.246  30.049 164.769  1.00 60.94           C  
ATOM   4118  HA1 GLY A 287      55.313  30.556 164.524  1.00 60.94           H  
ATOM   4119  HA2 GLY A 287      56.030  29.138 165.328  1.00 60.94           H  
ATOM   4120  C   GLY A 287      57.113  30.954 165.591  1.00 60.94           C  
ATOM   4121  O   GLY A 287      56.609  31.888 166.211  1.00 60.94           O  
ATOM   4122  N   GLN A 288      58.440  30.718 165.619  1.00138.58           N  
ATOM   4123  HN  GLN A 288      58.846  29.861 165.123  1.00138.58           H  
ATOM   4124  CA  GLN A 288      59.303  31.624 166.319  1.00138.58           C  
ATOM   4125  HA  GLN A 288      58.719  32.364 166.866  1.00138.58           H  
ATOM   4126  CB  GLN A 288      60.274  30.893 167.265  1.00138.58           C  
ATOM   4127  HB1 GLN A 288      59.811  29.950 167.556  1.00138.58           H  
ATOM   4128  HB2 GLN A 288      61.192  30.692 166.712  1.00138.58           H  
ATOM   4129  CG  GLN A 288      60.653  31.645 168.547  1.00138.58           C  
ATOM   4130  HG1 GLN A 288      59.750  32.058 168.996  1.00138.58           H  
ATOM   4131  HG2 GLN A 288      61.119  30.947 169.243  1.00138.58           H  
ATOM   4132  CD  GLN A 288      61.623  32.776 168.259  1.00138.58           C  
ATOM   4133  OE1 GLN A 288      61.782  33.217 167.123  1.00138.58           O  
ATOM   4134  NE2 GLN A 288      62.293  33.270 169.335  1.00138.58           N  
ATOM   4135 1HE2 GLN A 288      62.119  32.860 170.308  1.00138.58           H  
ATOM   4136 2HE2 GLN A 288      62.994  34.069 169.208  1.00138.58           H  
ATOM   4137  C   GLN A 288      60.070  32.276 165.200  1.00138.58           C  
ATOM   4138  O   GLN A 288      60.776  31.608 164.447  1.00138.58           O  
ATOM   4139  N   GLU A 289      59.977  33.616 165.096  1.00114.72           N  
ATOM   4140  HN  GLU A 289      59.514  34.148 165.901  1.00114.72           H  
ATOM   4141  CA  GLU A 289      60.459  34.381 163.974  1.00114.72           C  
ATOM   4142  HA  GLU A 289      59.919  34.065 163.081  1.00114.72           H  
ATOM   4143  CB  GLU A 289      60.234  35.892 164.174  1.00114.72           C  
ATOM   4144  HB1 GLU A 289      60.803  36.210 165.048  1.00114.72           H  
ATOM   4145  HB2 GLU A 289      60.603  36.413 163.290  1.00114.72           H  
ATOM   4146  CG  GLU A 289      58.766  36.282 164.386  1.00114.72           C  
ATOM   4147  HG1 GLU A 289      58.621  37.330 164.121  1.00114.72           H  
ATOM   4148  HG2 GLU A 289      58.126  35.658 163.763  1.00114.72           H  
ATOM   4149  CD  GLU A 289      58.419  36.069 165.859  1.00114.72           C  
ATOM   4150  OE1 GLU A 289      59.232  36.498 166.720  1.00114.72           O  
ATOM   4151  OE2 GLU A 289      57.342  35.479 166.145  1.00114.72           O  
ATOM   4152  C   GLU A 289      61.934  34.183 163.738  1.00114.72           C  
ATOM   4153  O   GLU A 289      62.384  34.176 162.594  1.00114.72           O  
ATOM   4154  N   VAL A 290      62.723  34.064 164.817  1.00141.40           N  
ATOM   4155  HN  VAL A 290      62.244  34.035 165.773  1.00141.40           H  
ATOM   4156  CA  VAL A 290      64.162  33.972 164.796  1.00141.40           C  
ATOM   4157  HA  VAL A 290      64.518  34.724 164.092  1.00141.40           H  
ATOM   4158  CB  VAL A 290      64.796  34.281 166.125  1.00141.40           C  
ATOM   4159  HB  VAL A 290      64.328  35.179 166.529  1.00141.40           H  
ATOM   4160  CG1 VAL A 290      64.524  33.116 167.090  1.00141.40           C  
ATOM   4161 1HG1 VAL A 290      64.980  33.330 168.057  1.00141.40           H  
ATOM   4162 2HG1 VAL A 290      64.951  32.199 166.683  1.00141.40           H  
ATOM   4163 3HG1 VAL A 290      63.448  32.991 167.216  1.00141.40           H  
ATOM   4164  CG2 VAL A 290      66.292  34.570 165.906  1.00141.40           C  
ATOM   4165 1HG2 VAL A 290      66.763  34.796 166.863  1.00141.40           H  
ATOM   4166 2HG2 VAL A 290      66.404  35.423 165.237  1.00141.40           H  
ATOM   4167 3HG2 VAL A 290      66.770  33.696 165.463  1.00141.40           H  
ATOM   4168  C   VAL A 290      64.730  32.647 164.349  1.00141.40           C  
ATOM   4169  O   VAL A 290      65.924  32.564 164.070  1.00141.40           O  
ATOM   4170  N   PHE A 291      63.933  31.566 164.312  1.00132.11           N  
ATOM   4171  HN  PHE A 291      62.880  31.691 164.454  1.00132.11           H  
ATOM   4172  CA  PHE A 291      64.460  30.239 164.086  1.00132.11           C  
ATOM   4173  HA  PHE A 291      65.207  30.076 164.863  1.00132.11           H  
ATOM   4174  CB  PHE A 291      63.450  29.084 164.220  1.00132.11           C  
ATOM   4175  HB1 PHE A 291      62.531  29.334 163.689  1.00132.11           H  
ATOM   4176  HB2 PHE A 291      63.875  28.172 163.801  1.00132.11           H  
ATOM   4177  CG  PHE A 291      63.158  28.886 165.669  1.00132.11           C  
ATOM   4178  CD1 PHE A 291      64.162  29.001 166.603  1.00132.11           C  
ATOM   4179  HD1 PHE A 291      65.172  29.255 166.280  1.00132.11           H  
ATOM   4180  CD2 PHE A 291      61.905  28.507 166.092  1.00132.11           C  
ATOM   4181  HD2 PHE A 291      61.108  28.369 165.361  1.00132.11           H  
ATOM   4182  CE1 PHE A 291      63.907  28.800 167.939  1.00132.11           C  
ATOM   4183  HE1 PHE A 291      64.708  28.916 168.669  1.00132.11           H  
ATOM   4184  CE2 PHE A 291      61.646  28.300 167.427  1.00132.11           C  
ATOM   4185  HE2 PHE A 291      60.645  28.014 167.748  1.00132.11           H  
ATOM   4186  CZ  PHE A 291      62.646  28.453 168.356  1.00132.11           C  
ATOM   4187  HZ  PHE A 291      62.440  28.300 169.415  1.00132.11           H  
ATOM   4188  C   PHE A 291      65.175  30.050 162.779  1.00132.11           C  
ATOM   4189  O   PHE A 291      66.002  29.148 162.663  1.00132.11           O  
ATOM   4190  N   GLY A 292      64.857  30.838 161.744  1.00 77.40           N  
ATOM   4191  HN  GLY A 292      64.129  31.609 161.890  1.00 77.40           H  
ATOM   4192  CA  GLY A 292      65.456  30.690 160.440  1.00 77.40           C  
ATOM   4193  HA1 GLY A 292      65.231  29.696 160.054  1.00 77.40           H  
ATOM   4194  HA2 GLY A 292      65.042  31.443 159.769  1.00 77.40           H  
ATOM   4195  C   GLY A 292      66.946  30.863 160.514  1.00 77.40           C  
ATOM   4196  O   GLY A 292      67.661  30.597 159.551  1.00 77.40           O  
ATOM   4197  N   LEU A 293      67.427  31.464 161.607  1.00173.77           N  
ATOM   4198  HN  LEU A 293      66.725  31.727 162.370  1.00173.77           H  
ATOM   4199  CA  LEU A 293      68.802  31.786 161.843  1.00173.77           C  
ATOM   4200  HA  LEU A 293      69.170  32.175 160.894  1.00173.77           H  
ATOM   4201  CB  LEU A 293      68.981  32.934 162.842  1.00173.77           C  
ATOM   4202  HB1 LEU A 293      68.433  32.709 163.757  1.00173.77           H  
ATOM   4203  HB2 LEU A 293      70.040  33.053 163.073  1.00173.77           H  
ATOM   4204  CG  LEU A 293      68.439  34.238 162.226  1.00173.77           C  
ATOM   4205  HG  LEU A 293      68.808  34.263 161.201  1.00173.77           H  
ATOM   4206  CD1 LEU A 293      66.908  34.232 162.126  1.00173.77           C  
ATOM   4207 1HD1 LEU A 293      66.568  35.170 161.686  1.00173.77           H  
ATOM   4208 2HD1 LEU A 293      66.479  34.122 163.122  1.00173.77           H  
ATOM   4209 3HD1 LEU A 293      66.588  33.400 161.499  1.00173.77           H  
ATOM   4210  CD2 LEU A 293      69.007  35.480 162.910  1.00173.77           C  
ATOM   4211 1HD2 LEU A 293      68.596  36.374 162.441  1.00173.77           H  
ATOM   4212 2HD2 LEU A 293      70.093  35.485 162.811  1.00173.77           H  
ATOM   4213 3HD2 LEU A 293      68.739  35.468 163.966  1.00173.77           H  
ATOM   4214  C   LEU A 293      69.729  30.646 162.188  1.00173.77           C  
ATOM   4215  O   LEU A 293      70.912  30.914 162.384  1.00173.77           O  
ATOM   4216  N   LEU A 294      69.254  29.413 162.475  1.00 91.82           N  
ATOM   4217  HN  LEU A 294      68.201  29.233 162.540  1.00 91.82           H  
ATOM   4218  CA  LEU A 294      70.204  28.342 162.693  1.00 91.82           C  
ATOM   4219  HA  LEU A 294      71.095  28.532 162.095  1.00 91.82           H  
ATOM   4220  CB  LEU A 294      70.619  28.182 164.173  1.00 91.82           C  
ATOM   4221  HB1 LEU A 294      69.711  28.127 164.774  1.00 91.82           H  
ATOM   4222  HB2 LEU A 294      71.175  27.250 164.269  1.00 91.82           H  
ATOM   4223  CG  LEU A 294      71.496  29.322 164.734  1.00 91.82           C  
ATOM   4224  HG  LEU A 294      70.911  30.240 164.687  1.00 91.82           H  
ATOM   4225  CD1 LEU A 294      71.857  29.078 166.209  1.00 91.82           C  
ATOM   4226 1HD1 LEU A 294      72.475  29.899 166.573  1.00 91.82           H  
ATOM   4227 2HD1 LEU A 294      72.408  28.142 166.299  1.00 91.82           H  
ATOM   4228 3HD1 LEU A 294      70.944  29.020 166.802  1.00 91.82           H  
ATOM   4229  CD2 LEU A 294      72.752  29.528 163.873  1.00 91.82           C  
ATOM   4230 1HD2 LEU A 294      73.351  30.337 164.291  1.00 91.82           H  
ATOM   4231 2HD2 LEU A 294      72.457  29.784 162.855  1.00 91.82           H  
ATOM   4232 3HD2 LEU A 294      73.340  28.610 163.861  1.00 91.82           H  
ATOM   4233  C   LEU A 294      69.607  27.032 162.273  1.00 91.82           C  
ATOM   4234  O   LEU A 294      68.422  26.779 162.484  1.00 91.82           O  
ATOM   4235  N   PRO A 295      70.408  26.175 161.684  1.00 79.68           N  
ATOM   4236  CD  PRO A 295      71.544  26.612 160.890  1.00 79.68           C  
ATOM   4237  HD1 PRO A 295      71.319  27.552 160.387  1.00 79.68           H  
ATOM   4238  HD2 PRO A 295      72.424  26.738 161.520  1.00 79.68           H  
ATOM   4239  CA  PRO A 295      69.916  24.895 161.263  1.00 79.68           C  
ATOM   4240  HA  PRO A 295      69.053  25.046 160.615  1.00 79.68           H  
ATOM   4241  CB  PRO A 295      71.041  24.267 160.445  1.00 79.68           C  
ATOM   4242  HB1 PRO A 295      71.705  23.680 161.079  1.00 79.68           H  
ATOM   4243  HB2 PRO A 295      70.642  23.634 159.652  1.00 79.68           H  
ATOM   4244  CG  PRO A 295      71.774  25.491 159.860  1.00 79.68           C  
ATOM   4245  HG1 PRO A 295      72.838  25.284 159.748  1.00 79.68           H  
ATOM   4246  HG2 PRO A 295      71.353  25.765 158.893  1.00 79.68           H  
ATOM   4247  C   PRO A 295      69.486  24.119 162.463  1.00 79.68           C  
ATOM   4248  O   PRO A 295      68.496  23.394 162.390  1.00 79.68           O  
ATOM   4249  N   GLY A 296      70.191  24.293 163.595  1.00 34.60           N  
ATOM   4250  HN  GLY A 296      71.004  24.989 163.611  1.00 34.60           H  
ATOM   4251  CA  GLY A 296      69.867  23.560 164.775  1.00 34.60           C  
ATOM   4252  HA1 GLY A 296      69.939  22.491 164.572  1.00 34.60           H  
ATOM   4253  HA2 GLY A 296      70.561  23.827 165.573  1.00 34.60           H  
ATOM   4254  C   GLY A 296      68.468  23.899 165.192  1.00 34.60           C  
ATOM   4255  O   GLY A 296      67.722  23.023 165.626  1.00 34.60           O  
ATOM   4256  N   LEU A 297      68.089  25.191 165.114  1.00112.77           N  
ATOM   4257  HN  LEU A 297      68.775  25.922 164.740  1.00112.77           H  
ATOM   4258  CA  LEU A 297      66.774  25.597 165.527  1.00112.77           C  
ATOM   4259  HA  LEU A 297      66.597  25.196 166.525  1.00112.77           H  
ATOM   4260  CB  LEU A 297      66.583  27.125 165.588  1.00112.77           C  
ATOM   4261  HB1 LEU A 297      66.921  27.550 164.643  1.00112.77           H  
ATOM   4262  HB2 LEU A 297      65.521  27.332 165.721  1.00112.77           H  
ATOM   4263  CG  LEU A 297      67.357  27.812 166.731  1.00112.77           C  
ATOM   4264  HG  LEU A 297      67.070  28.864 166.718  1.00112.77           H  
ATOM   4265  CD1 LEU A 297      66.937  27.255 168.100  1.00112.77           C  
ATOM   4266 1HD1 LEU A 297      67.500  27.759 168.886  1.00112.77           H  
ATOM   4267 2HD1 LEU A 297      67.142  26.185 168.136  1.00112.77           H  
ATOM   4268 3HD1 LEU A 297      65.871  27.426 168.251  1.00112.77           H  
ATOM   4269  CD2 LEU A 297      68.874  27.764 166.515  1.00112.77           C  
ATOM   4270 1HD2 LEU A 297      69.376  28.260 167.346  1.00112.77           H  
ATOM   4271 2HD2 LEU A 297      69.125  28.272 165.584  1.00112.77           H  
ATOM   4272 3HD2 LEU A 297      69.201  26.726 166.462  1.00112.77           H  
ATOM   4273  C   LEU A 297      65.718  25.050 164.615  1.00112.77           C  
ATOM   4274  O   LEU A 297      64.722  24.491 165.070  1.00112.77           O  
ATOM   4275  N   MET A 298      65.922  25.169 163.293  1.00153.87           N  
ATOM   4276  HN  MET A 298      66.837  25.604 162.949  1.00153.87           H  
ATOM   4277  CA  MET A 298      64.954  24.732 162.325  1.00153.87           C  
ATOM   4278  HA  MET A 298      63.997  25.206 162.542  1.00153.87           H  
ATOM   4279  CB  MET A 298      65.341  25.031 160.868  1.00153.87           C  
ATOM   4280  HB1 MET A 298      66.407  24.836 160.750  1.00153.87           H  
ATOM   4281  HB2 MET A 298      64.775  24.362 160.219  1.00153.87           H  
ATOM   4282  CG  MET A 298      65.065  26.469 160.432  1.00153.87           C  
ATOM   4283  HG1 MET A 298      65.507  27.140 161.169  1.00153.87           H  
ATOM   4284  HG2 MET A 298      65.539  26.629 159.464  1.00153.87           H  
ATOM   4285  SD  MET A 298      63.299  26.880 160.276  1.00153.87           S  
ATOM   4286  CE  MET A 298      62.983  26.915 162.061  1.00153.87           C  
ATOM   4287  HE1 MET A 298      61.935  27.153 162.240  1.00153.87           H  
ATOM   4288  HE2 MET A 298      63.612  27.673 162.527  1.00153.87           H  
ATOM   4289  HE3 MET A 298      63.212  25.940 162.490  1.00153.87           H  
ATOM   4290  C   MET A 298      64.802  23.252 162.444  1.00153.87           C  
ATOM   4291  O   MET A 298      63.733  22.706 162.177  1.00153.87           O  
ATOM   4292  N   LEU A 299      65.889  22.556 162.817  1.00118.50           N  
ATOM   4293  HN  LEU A 299      66.794  23.072 163.061  1.00118.50           H  
ATOM   4294  CA  LEU A 299      65.843  21.127 162.890  1.00118.50           C  
ATOM   4295  HA  LEU A 299      65.567  20.718 161.918  1.00118.50           H  
ATOM   4296  CB  LEU A 299      67.198  20.539 163.337  1.00118.50           C  
ATOM   4297  HB1 LEU A 299      67.981  21.048 162.775  1.00118.50           H  
ATOM   4298  HB2 LEU A 299      67.316  20.752 164.399  1.00118.50           H  
ATOM   4299  CG  LEU A 299      67.392  19.018 163.139  1.00118.50           C  
ATOM   4300  HG  LEU A 299      67.526  18.858 162.069  1.00118.50           H  
ATOM   4301  CD1 LEU A 299      68.686  18.548 163.819  1.00118.50           C  
ATOM   4302 1HD1 LEU A 299      68.807  17.475 163.670  1.00118.50           H  
ATOM   4303 2HD1 LEU A 299      68.634  18.762 164.887  1.00118.50           H  
ATOM   4304 3HD1 LEU A 299      69.537  19.073 163.384  1.00118.50           H  
ATOM   4305  CD2 LEU A 299      66.171  18.187 163.557  1.00118.50           C  
ATOM   4306 1HD2 LEU A 299      66.377  17.130 163.391  1.00118.50           H  
ATOM   4307 2HD2 LEU A 299      65.307  18.486 162.964  1.00118.50           H  
ATOM   4308 3HD2 LEU A 299      65.961  18.355 164.613  1.00118.50           H  
ATOM   4309  C   LEU A 299      64.800  20.761 163.910  1.00118.50           C  
ATOM   4310  O   LEU A 299      63.912  19.953 163.646  1.00118.50           O  
ATOM   4311  N   TYR A 300      64.851  21.376 165.105  1.00 72.64           N  
ATOM   4312  HN  TYR A 300      65.616  22.098 165.299  1.00 72.64           H  
ATOM   4313  CA  TYR A 300      63.885  21.070 166.123  1.00 72.64           C  
ATOM   4314  HA  TYR A 300      63.863  19.987 166.249  1.00 72.64           H  
ATOM   4315  CB  TYR A 300      64.188  21.700 167.498  1.00 72.64           C  
ATOM   4316  HB1 TYR A 300      64.566  22.714 167.366  1.00 72.64           H  
ATOM   4317  HB2 TYR A 300      63.281  21.726 168.102  1.00 72.64           H  
ATOM   4318  CG  TYR A 300      65.222  20.855 168.170  1.00 72.64           C  
ATOM   4319  CD1 TYR A 300      64.838  19.693 168.803  1.00 72.64           C  
ATOM   4320  HD1 TYR A 300      63.787  19.406 168.803  1.00 72.64           H  
ATOM   4321  CE1 TYR A 300      65.758  18.890 169.434  1.00 72.64           C  
ATOM   4322  HE1 TYR A 300      65.435  17.973 169.927  1.00 72.64           H  
ATOM   4323  CD2 TYR A 300      66.553  21.206 168.187  1.00 72.64           C  
ATOM   4324  HD2 TYR A 300      66.876  22.124 167.697  1.00 72.64           H  
ATOM   4325  CE2 TYR A 300      67.480  20.406 168.819  1.00 72.64           C  
ATOM   4326  HE2 TYR A 300      68.531  20.694 168.825  1.00 72.64           H  
ATOM   4327  CZ  TYR A 300      67.084  19.245 169.442  1.00 72.64           C  
ATOM   4328  OH  TYR A 300      68.026  18.420 170.091  1.00 72.64           O  
ATOM   4329  HH  TYR A 300      67.778  18.337 171.108  1.00 72.64           H  
ATOM   4330  C   TYR A 300      62.531  21.507 165.668  1.00 72.64           C  
ATOM   4331  O   TYR A 300      61.532  20.852 165.960  1.00 72.64           O  
ATOM   4332  N   ALA A 301      62.458  22.640 164.948  1.00 34.82           N  
ATOM   4333  HN  ALA A 301      63.349  23.183 164.713  1.00 34.82           H  
ATOM   4334  CA  ALA A 301      61.187  23.119 164.496  1.00 34.82           C  
ATOM   4335  HA  ALA A 301      60.539  23.302 165.353  1.00 34.82           H  
ATOM   4336  CB  ALA A 301      61.307  24.402 163.655  1.00 34.82           C  
ATOM   4337  HB1 ALA A 301      60.315  24.723 163.337  1.00 34.82           H  
ATOM   4338  HB2 ALA A 301      61.923  24.206 162.777  1.00 34.82           H  
ATOM   4339  HB3 ALA A 301      61.768  25.188 164.254  1.00 34.82           H  
ATOM   4340  C   ALA A 301      60.582  22.059 163.625  1.00 34.82           C  
ATOM   4341  O   ALA A 301      59.390  21.778 163.729  1.00 34.82           O  
ATOM   4342  N   THR A 302      61.386  21.436 162.738  1.00138.04           N  
ATOM   4343  HN  THR A 302      62.422  21.698 162.681  1.00138.04           H  
ATOM   4344  CA  THR A 302      60.854  20.421 161.869  1.00138.04           C  
ATOM   4345  HA  THR A 302      59.960  20.825 161.395  1.00138.04           H  
ATOM   4346  CB  THR A 302      61.789  19.964 160.773  1.00138.04           C  
ATOM   4347  HB  THR A 302      61.296  19.182 160.196  1.00138.04           H  
ATOM   4348  OG1 THR A 302      62.998  19.447 161.299  1.00138.04           O  
ATOM   4349  HG1 THR A 302      63.483  20.191 161.859  1.00138.04           H  
ATOM   4350  CG2 THR A 302      62.099  21.137 159.844  1.00138.04           C  
ATOM   4351 1HG2 THR A 302      62.773  20.807 159.054  1.00138.04           H  
ATOM   4352 2HG2 THR A 302      62.572  21.937 160.414  1.00138.04           H  
ATOM   4353 3HG2 THR A 302      61.173  21.505 159.401  1.00138.04           H  
ATOM   4354  C   THR A 302      60.447  19.213 162.655  1.00138.04           C  
ATOM   4355  O   THR A 302      59.400  18.621 162.399  1.00138.04           O  
ATOM   4356  N   LEU A 303      61.261  18.813 163.648  1.00130.96           N  
ATOM   4357  HN  LEU A 303      62.128  19.389 163.894  1.00130.96           H  
ATOM   4358  CA  LEU A 303      60.966  17.615 164.376  1.00130.96           C  
ATOM   4359  HA  LEU A 303      60.896  16.784 163.675  1.00130.96           H  
ATOM   4360  CB  LEU A 303      62.051  17.298 165.418  1.00130.96           C  
ATOM   4361  HB1 LEU A 303      63.013  17.248 164.908  1.00130.96           H  
ATOM   4362  HB2 LEU A 303      62.069  18.104 166.152  1.00130.96           H  
ATOM   4363  CG  LEU A 303      61.826  15.972 166.160  1.00130.96           C  
ATOM   4364  HG  LEU A 303      60.821  16.007 166.581  1.00130.96           H  
ATOM   4365  CD1 LEU A 303      61.869  14.778 165.193  1.00130.96           C  
ATOM   4366 1HD1 LEU A 303      61.707  13.854 165.748  1.00130.96           H  
ATOM   4367 2HD1 LEU A 303      62.842  14.741 164.704  1.00130.96           H  
ATOM   4368 3HD1 LEU A 303      61.089  14.891 164.440  1.00130.96           H  
ATOM   4369  CD2 LEU A 303      62.803  15.818 167.337  1.00130.96           C  
ATOM   4370 1HD2 LEU A 303      62.618  14.870 167.842  1.00130.96           H  
ATOM   4371 2HD2 LEU A 303      62.657  16.638 168.040  1.00130.96           H  
ATOM   4372 3HD2 LEU A 303      63.827  15.837 166.965  1.00130.96           H  
ATOM   4373  C   LEU A 303      59.648  17.769 165.081  1.00130.96           C  
ATOM   4374  O   LEU A 303      58.783  16.902 164.984  1.00130.96           O  
ATOM   4375  N   TRP A 304      59.443  18.902 165.778  1.00 92.51           N  
ATOM   4376  HN  TRP A 304      60.203  19.656 165.779  1.00 92.51           H  
ATOM   4377  CA  TRP A 304      58.232  19.130 166.522  1.00 92.51           C  
ATOM   4378  HA  TRP A 304      58.078  18.278 167.184  1.00 92.51           H  
ATOM   4379  CB  TRP A 304      58.255  20.405 167.386  1.00 92.51           C  
ATOM   4380  HB1 TRP A 304      58.639  21.227 166.782  1.00 92.51           H  
ATOM   4381  HB2 TRP A 304      57.236  20.630 167.700  1.00 92.51           H  
ATOM   4382  CG  TRP A 304      59.117  20.269 168.615  1.00 92.51           C  
ATOM   4383  CD2 TRP A 304      58.716  19.536 169.781  1.00 92.51           C  
ATOM   4384  CE2 TRP A 304      59.770  19.596 170.690  1.00 92.51           C  
ATOM   4385  CE3 TRP A 304      57.565  18.860 170.068  1.00 92.51           C  
ATOM   4386  HE3 TRP A 304      56.744  18.810 169.353  1.00 92.51           H  
ATOM   4387  CD1 TRP A 304      60.374  20.735 168.864  1.00 92.51           C  
ATOM   4388  HD1 TRP A 304      60.967  21.334 168.173  1.00 92.51           H  
ATOM   4389  NE1 TRP A 304      60.782  20.337 170.115  1.00 92.51           N  
ATOM   4390  HE1 TRP A 304      61.725  20.564 170.567  1.00 92.51           H  
ATOM   4391  CZ2 TRP A 304      59.689  18.978 171.906  1.00 92.51           C  
ATOM   4392  HZ2 TRP A 304      60.514  19.019 172.618  1.00 92.51           H  
ATOM   4393  CZ3 TRP A 304      57.483  18.244 171.296  1.00 92.51           C  
ATOM   4394  HZ3 TRP A 304      56.576  17.700 171.561  1.00 92.51           H  
ATOM   4395  CH2 TRP A 304      58.525  18.301 172.198  1.00 92.51           C  
ATOM   4396  HH2 TRP A 304      58.426  17.800 173.161  1.00 92.51           H  
ATOM   4397  C   TRP A 304      57.050  19.223 165.604  1.00 92.51           C  
ATOM   4398  O   TRP A 304      55.970  18.742 165.944  1.00 92.51           O  
ATOM   4399  N   LEU A 305      57.202  19.866 164.428  1.00171.00           N  
ATOM   4400  HN  LEU A 305      58.147  20.293 164.166  1.00171.00           H  
ATOM   4401  CA  LEU A 305      56.083  19.973 163.528  1.00171.00           C  
ATOM   4402  HA  LEU A 305      55.257  20.468 164.038  1.00171.00           H  
ATOM   4403  CB  LEU A 305      56.391  20.720 162.217  1.00171.00           C  
ATOM   4404  HB1 LEU A 305      57.417  20.493 161.929  1.00171.00           H  
ATOM   4405  HB2 LEU A 305      55.709  20.356 161.449  1.00171.00           H  
ATOM   4406  CG  LEU A 305      56.244  22.241 162.305  1.00171.00           C  
ATOM   4407  HG  LEU A 305      56.819  22.683 161.491  1.00171.00           H  
ATOM   4408  CD1 LEU A 305      54.781  22.677 162.145  1.00171.00           C  
ATOM   4409 1HD1 LEU A 305      54.715  23.763 162.213  1.00171.00           H  
ATOM   4410 2HD1 LEU A 305      54.179  22.227 162.934  1.00171.00           H  
ATOM   4411 3HD1 LEU A 305      54.408  22.351 161.174  1.00171.00           H  
ATOM   4412  CD2 LEU A 305      56.829  22.743 163.623  1.00171.00           C  
ATOM   4413 1HD2 LEU A 305      56.721  23.826 163.680  1.00171.00           H  
ATOM   4414 2HD2 LEU A 305      57.886  22.480 163.676  1.00171.00           H  
ATOM   4415 3HD2 LEU A 305      56.298  22.282 164.456  1.00171.00           H  
ATOM   4416  C   LEU A 305      55.658  18.611 163.114  1.00171.00           C  
ATOM   4417  O   LEU A 305      54.468  18.300 163.093  1.00171.00           O  
ATOM   4418  N   ARG A 306      56.630  17.750 162.785  1.00127.35           N  
ATOM   4419  HN  ARG A 306      57.658  18.030 162.884  1.00127.35           H  
ATOM   4420  CA  ARG A 306      56.278  16.454 162.300  1.00127.35           C  
ATOM   4421  HA  ARG A 306      55.592  16.586 161.463  1.00127.35           H  
ATOM   4422  CB  ARG A 306      57.503  15.677 161.787  1.00127.35           C  
ATOM   4423  HB1 ARG A 306      58.200  15.513 162.609  1.00127.35           H  
ATOM   4424  HB2 ARG A 306      57.182  14.716 161.385  1.00127.35           H  
ATOM   4425  CG  ARG A 306      58.194  16.488 160.684  1.00127.35           C  
ATOM   4426  HG1 ARG A 306      57.423  17.039 160.146  1.00127.35           H  
ATOM   4427  HG2 ARG A 306      58.874  17.190 161.166  1.00127.35           H  
ATOM   4428  CD  ARG A 306      58.999  15.694 159.656  1.00127.35           C  
ATOM   4429  HD1 ARG A 306      58.396  14.868 159.278  1.00127.35           H  
ATOM   4430  HD2 ARG A 306      59.282  16.346 158.830  1.00127.35           H  
ATOM   4431  NE  ARG A 306      60.221  15.160 160.311  1.00127.35           N  
ATOM   4432  HE  ARG A 306      60.190  14.824 161.326  1.00127.35           H  
ATOM   4433  CZ  ARG A 306      61.384  15.104 159.599  1.00127.35           C  
ATOM   4434  NH1 ARG A 306      61.452  15.669 158.358  1.00127.35           N  
ATOM   4435 1HH1 ARG A 306      60.594  16.156 157.944  1.00127.35           H  
ATOM   4436 2HH1 ARG A 306      62.364  15.625 157.799  1.00127.35           H  
ATOM   4437  NH2 ARG A 306      62.474  14.475 160.124  1.00127.35           N  
ATOM   4438 1HH2 ARG A 306      62.417  14.026 161.093  1.00127.35           H  
ATOM   4439 2HH2 ARG A 306      63.386  14.431 159.566  1.00127.35           H  
ATOM   4440  C   ARG A 306      55.546  15.713 163.381  1.00127.35           C  
ATOM   4441  O   ARG A 306      54.574  15.010 163.109  1.00127.35           O  
ATOM   4442  N   GLU A 307      55.978  15.880 164.645  1.00105.81           N  
ATOM   4443  HN  GLU A 307      56.812  16.529 164.813  1.00105.81           H  
ATOM   4444  CA  GLU A 307      55.379  15.232 165.784  1.00105.81           C  
ATOM   4445  HA  GLU A 307      55.408  14.152 165.642  1.00105.81           H  
ATOM   4446  CB  GLU A 307      56.113  15.597 167.091  1.00105.81           C  
ATOM   4447  HB1 GLU A 307      57.138  15.233 167.017  1.00105.81           H  
ATOM   4448  HB2 GLU A 307      56.118  16.683 167.185  1.00105.81           H  
ATOM   4449  CG  GLU A 307      55.492  15.013 168.363  1.00105.81           C  
ATOM   4450  HG1 GLU A 307      55.843  15.571 169.231  1.00105.81           H  
ATOM   4451  HG2 GLU A 307      54.406  15.079 168.303  1.00105.81           H  
ATOM   4452  CD  GLU A 307      55.909  13.556 168.491  1.00105.81           C  
ATOM   4453  OE1 GLU A 307      56.597  13.051 167.565  1.00105.81           O  
ATOM   4454  OE2 GLU A 307      55.541  12.928 169.520  1.00105.81           O  
ATOM   4455  C   GLU A 307      53.952  15.676 165.949  1.00105.81           C  
ATOM   4456  O   GLU A 307      53.072  14.878 166.269  1.00105.81           O  
ATOM   4457  N   HIS A 308      53.686  16.976 165.743  1.00 69.46           N  
ATOM   4458  HN  HIS A 308      54.480  17.624 165.434  1.00 69.46           H  
ATOM   4459  CA  HIS A 308      52.371  17.527 165.923  1.00 69.46           C  
ATOM   4460  HA  HIS A 308      52.044  17.376 166.952  1.00 69.46           H  
ATOM   4461  CB  HIS A 308      52.376  19.030 165.591  1.00 69.46           C  
ATOM   4462  HB1 HIS A 308      53.049  19.528 166.289  1.00 69.46           H  
ATOM   4463  HB2 HIS A 308      52.751  19.150 164.575  1.00 69.46           H  
ATOM   4464  CG  HIS A 308      51.042  19.702 165.675  1.00 69.46           C  
ATOM   4465  CD2 HIS A 308      50.014  19.704 164.785  1.00 69.46           C  
ATOM   4466  HD2 HIS A 308      50.010  19.160 163.840  1.00 69.46           H  
ATOM   4467  ND1 HIS A 308      50.639  20.501 166.719  1.00 69.46           N  
ATOM   4468  HD1 HIS A 308      51.196  20.725 167.604  1.00 69.46           H  
ATOM   4469  CE1 HIS A 308      49.397  20.950 166.408  1.00 69.46           C  
ATOM   4470  HE1 HIS A 308      48.814  21.614 167.046  1.00 69.46           H  
ATOM   4471  NE2 HIS A 308      48.974  20.491 165.244  1.00 69.46           N1+
ATOM   4472  HE2 HIS A 308      48.037  20.685 164.764  1.00 69.46           H  
ATOM   4473  C   HIS A 308      51.415  16.859 164.982  1.00 69.46           C  
ATOM   4474  O   HIS A 308      50.349  16.394 165.382  1.00 69.46           O  
ATOM   4475  N   ASN A 309      51.794  16.775 163.695  1.00 49.54           N  
ATOM   4476  HN  ASN A 309      52.757  17.147 163.414  1.00 49.54           H  
ATOM   4477  CA  ASN A 309      50.951  16.203 162.686  1.00 49.54           C  
ATOM   4478  HA  ASN A 309      49.984  16.706 162.704  1.00 49.54           H  
ATOM   4479  CB  ASN A 309      51.560  16.339 161.280  1.00 49.54           C  
ATOM   4480  HB1 ASN A 309      52.572  15.935 161.271  1.00 49.54           H  
ATOM   4481  HB2 ASN A 309      50.948  15.802 160.555  1.00 49.54           H  
ATOM   4482  CG  ASN A 309      51.588  17.826 160.941  1.00 49.54           C  
ATOM   4483  OD1 ASN A 309      50.687  18.571 161.323  1.00 49.54           O  
ATOM   4484  ND2 ASN A 309      52.646  18.274 160.213  1.00 49.54           N  
ATOM   4485 1HD2 ASN A 309      53.411  17.592 159.905  1.00 49.54           H  
ATOM   4486 2HD2 ASN A 309      52.714  19.309 159.948  1.00 49.54           H  
ATOM   4487  C   ASN A 309      50.749  14.748 162.985  1.00 49.54           C  
ATOM   4488  O   ASN A 309      49.665  14.210 162.766  1.00 49.54           O  
ATOM   4489  N   ARG A 310      51.793  14.064 163.493  1.00147.22           N  
ATOM   4490  HN  ARG A 310      52.717  14.572 163.675  1.00147.22           H  
ATOM   4491  CA  ARG A 310      51.684  12.662 163.794  1.00147.22           C  
ATOM   4492  HA  ARG A 310      51.457  12.094 162.891  1.00147.22           H  
ATOM   4493  CB  ARG A 310      52.913  12.084 164.495  1.00147.22           C  
ATOM   4494  HB1 ARG A 310      53.312  12.865 165.142  1.00147.22           H  
ATOM   4495  HB2 ARG A 310      52.573  11.246 165.103  1.00147.22           H  
ATOM   4496  CG  ARG A 310      54.063  11.580 163.639  1.00147.22           C  
ATOM   4497  HG1 ARG A 310      53.679  10.870 162.906  1.00147.22           H  
ATOM   4498  HG2 ARG A 310      54.522  12.424 163.123  1.00147.22           H  
ATOM   4499  CD  ARG A 310      55.119  10.886 164.507  1.00147.22           C  
ATOM   4500  HD1 ARG A 310      55.788  10.299 163.878  1.00147.22           H  
ATOM   4501  HD2 ARG A 310      55.695  11.631 165.056  1.00147.22           H  
ATOM   4502  NE  ARG A 310      54.403   9.987 165.467  1.00147.22           N  
ATOM   4503  HE  ARG A 310      54.209   8.970 165.198  1.00147.22           H  
ATOM   4504  CZ  ARG A 310      53.996  10.458 166.685  1.00147.22           C  
ATOM   4505  NH1 ARG A 310      54.232  11.757 167.020  1.00147.22           N  
ATOM   4506 1HH1 ARG A 310      54.734  12.404 166.332  1.00147.22           H  
ATOM   4507 2HH1 ARG A 310      53.916  12.130 167.972  1.00147.22           H  
ATOM   4508  NH2 ARG A 310      53.316   9.659 167.556  1.00147.22           N  
ATOM   4509 1HH2 ARG A 310      53.093   8.647 167.291  1.00147.22           H  
ATOM   4510 2HH2 ARG A 310      53.005  10.044 168.505  1.00147.22           H  
ATOM   4511  C   ARG A 310      50.620  12.457 164.821  1.00147.22           C  
ATOM   4512  O   ARG A 310      49.790  11.556 164.711  1.00147.22           O  
ATOM   4513  N   VAL A 311      50.633  13.294 165.868  1.00 52.52           N  
ATOM   4514  HN  VAL A 311      51.349  14.088 165.894  1.00 52.52           H  
ATOM   4515  CA  VAL A 311      49.709  13.148 166.952  1.00 52.52           C  
ATOM   4516  HA  VAL A 311      49.810  12.151 167.380  1.00 52.52           H  
ATOM   4517  CB  VAL A 311      49.937  14.178 168.027  1.00 52.52           C  
ATOM   4518  HB  VAL A 311      49.824  15.168 167.584  1.00 52.52           H  
ATOM   4519  CG1 VAL A 311      48.867  14.010 169.118  1.00 52.52           C  
ATOM   4520 1HG1 VAL A 311      49.025  14.752 169.900  1.00 52.52           H  
ATOM   4521 2HG1 VAL A 311      48.938  13.010 169.547  1.00 52.52           H  
ATOM   4522 3HG1 VAL A 311      47.878  14.148 168.682  1.00 52.52           H  
ATOM   4523  CG2 VAL A 311      51.381  14.039 168.544  1.00 52.52           C  
ATOM   4524 1HG2 VAL A 311      51.561  14.779 169.324  1.00 52.52           H  
ATOM   4525 2HG2 VAL A 311      52.079  14.201 167.722  1.00 52.52           H  
ATOM   4526 3HG2 VAL A 311      51.527  13.039 168.952  1.00 52.52           H  
ATOM   4527  C   VAL A 311      48.323  13.320 166.420  1.00 52.52           C  
ATOM   4528  O   VAL A 311      47.406  12.599 166.807  1.00 52.52           O  
ATOM   4529  N   CYS A 312      48.135  14.272 165.491  1.00 39.75           N  
ATOM   4530  HN  CYS A 312      48.971  14.831 165.125  1.00 39.75           H  
ATOM   4531  CA  CYS A 312      46.820  14.542 164.988  1.00 39.75           C  
ATOM   4532  HA  CYS A 312      46.173  14.813 165.822  1.00 39.75           H  
ATOM   4533  CB  CYS A 312      46.804  15.681 163.957  1.00 39.75           C  
ATOM   4534  HB1 CYS A 312      47.469  15.417 163.134  1.00 39.75           H  
ATOM   4535  HB2 CYS A 312      45.788  15.797 163.581  1.00 39.75           H  
ATOM   4536  SG  CYS A 312      47.350  17.267 164.662  1.00 39.75           S  
ATOM   4537  HG  CYS A 312      46.537  17.612 165.670  1.00 39.75           H  
ATOM   4538  C   CYS A 312      46.277  13.308 164.334  1.00 39.75           C  
ATOM   4539  O   CYS A 312      45.101  12.986 164.499  1.00 39.75           O  
ATOM   4540  N   ASP A 313      47.109  12.573 163.570  1.00121.20           N  
ATOM   4541  HN  ASP A 313      48.134  12.852 163.446  1.00121.20           H  
ATOM   4542  CA  ASP A 313      46.577  11.404 162.928  1.00121.20           C  
ATOM   4543  HA  ASP A 313      45.662  11.726 162.432  1.00121.20           H  
ATOM   4544  CB  ASP A 313      47.476  10.813 161.817  1.00121.20           C  
ATOM   4545  HB1 ASP A 313      47.071   9.848 161.513  1.00121.20           H  
ATOM   4546  HB2 ASP A 313      47.474  11.492 160.965  1.00121.20           H  
ATOM   4547  CG  ASP A 313      48.906  10.619 162.286  1.00121.20           C  
ATOM   4548  OD1 ASP A 313      49.682  11.607 162.181  1.00121.20           O  
ATOM   4549  OD2 ASP A 313      49.256   9.487 162.713  1.00121.20           O  
ATOM   4550  C   ASP A 313      46.157  10.378 163.938  1.00121.20           C  
ATOM   4551  O   ASP A 313      45.115   9.744 163.786  1.00121.20           O  
ATOM   4552  N   LEU A 314      46.931  10.213 165.021  1.00101.07           N  
ATOM   4553  HN  LEU A 314      47.807  10.818 165.133  1.00101.07           H  
ATOM   4554  CA  LEU A 314      46.616   9.248 166.032  1.00101.07           C  
ATOM   4555  HA  LEU A 314      46.528   8.261 165.579  1.00101.07           H  
ATOM   4556  CB  LEU A 314      47.736   9.231 167.092  1.00101.07           C  
ATOM   4557  HB1 LEU A 314      48.685   9.152 166.562  1.00101.07           H  
ATOM   4558  HB2 LEU A 314      47.695  10.180 167.626  1.00101.07           H  
ATOM   4559  CG  LEU A 314      47.701   8.109 168.144  1.00101.07           C  
ATOM   4560  HG  LEU A 314      47.828   7.165 167.614  1.00101.07           H  
ATOM   4561  CD1 LEU A 314      48.897   8.259 169.101  1.00101.07           C  
ATOM   4562 1HD1 LEU A 314      48.870   7.463 169.845  1.00101.07           H  
ATOM   4563 2HD1 LEU A 314      48.843   9.226 169.602  1.00101.07           H  
ATOM   4564 3HD1 LEU A 314      49.826   8.195 168.535  1.00101.07           H  
ATOM   4565  CD2 LEU A 314      46.356   8.037 168.885  1.00101.07           C  
ATOM   4566 1HD2 LEU A 314      46.386   7.229 169.615  1.00101.07           H  
ATOM   4567 2HD2 LEU A 314      45.556   7.850 168.169  1.00101.07           H  
ATOM   4568 3HD2 LEU A 314      46.171   8.982 169.397  1.00101.07           H  
ATOM   4569  C   LEU A 314      45.298   9.640 166.648  1.00101.07           C  
ATOM   4570  O   LEU A 314      44.449   8.784 166.897  1.00101.07           O  
ATOM   4571  N   LEU A 315      45.082  10.950 166.900  1.00108.34           N  
ATOM   4572  HN  LEU A 315      45.837  11.669 166.658  1.00108.34           H  
ATOM   4573  CA  LEU A 315      43.842  11.385 167.492  1.00108.34           C  
ATOM   4574  HA  LEU A 315      43.683  10.809 168.403  1.00108.34           H  
ATOM   4575  CB  LEU A 315      43.751  12.885 167.853  1.00108.34           C  
ATOM   4576  HB1 LEU A 315      44.191  13.453 167.033  1.00108.34           H  
ATOM   4577  HB2 LEU A 315      42.696  13.142 167.949  1.00108.34           H  
ATOM   4578  CG  LEU A 315      44.460  13.311 169.155  1.00108.34           C  
ATOM   4579  HG  LEU A 315      44.197  14.356 169.319  1.00108.34           H  
ATOM   4580  CD1 LEU A 315      43.914  12.533 170.362  1.00108.34           C  
ATOM   4581 1HD1 LEU A 315      44.432  12.854 171.266  1.00108.34           H  
ATOM   4582 2HD1 LEU A 315      44.076  11.466 170.210  1.00108.34           H  
ATOM   4583 3HD1 LEU A 315      42.847  12.727 170.467  1.00108.34           H  
ATOM   4584  CD2 LEU A 315      45.985  13.264 169.048  1.00108.34           C  
ATOM   4585 1HD2 LEU A 315      46.426  13.574 169.995  1.00108.34           H  
ATOM   4586 2HD2 LEU A 315      46.315  13.937 168.256  1.00108.34           H  
ATOM   4587 3HD2 LEU A 315      46.302  12.247 168.816  1.00108.34           H  
ATOM   4588  C   LEU A 315      42.689  11.128 166.576  1.00108.34           C  
ATOM   4589  O   LEU A 315      41.630  10.687 167.021  1.00108.34           O  
ATOM   4590  N   LYS A 316      42.853  11.388 165.267  1.00112.61           N  
ATOM   4591  HN  LYS A 316      43.804  11.702 164.891  1.00112.61           H  
ATOM   4592  CA  LYS A 316      41.734  11.238 164.381  1.00112.61           C  
ATOM   4593  HA  LYS A 316      40.919  11.866 164.742  1.00112.61           H  
ATOM   4594  CB  LYS A 316      42.032  11.616 162.920  1.00112.61           C  
ATOM   4595  HB1 LYS A 316      41.105  11.536 162.353  1.00112.61           H  
ATOM   4596  HB2 LYS A 316      42.382  12.648 162.901  1.00112.61           H  
ATOM   4597  CG  LYS A 316      43.084  10.744 162.236  1.00112.61           C  
ATOM   4598  HG1 LYS A 316      44.070  11.047 162.587  1.00112.61           H  
ATOM   4599  HG2 LYS A 316      42.905   9.704 162.508  1.00112.61           H  
ATOM   4600  CD  LYS A 316      43.048  10.865 160.713  1.00112.61           C  
ATOM   4601  HD1 LYS A 316      44.037  10.626 160.322  1.00112.61           H  
ATOM   4602  HD2 LYS A 316      42.321  10.152 160.325  1.00112.61           H  
ATOM   4603  CE  LYS A 316      42.661  12.264 160.236  1.00112.61           C  
ATOM   4604  HE1 LYS A 316      41.669  12.512 160.615  1.00112.61           H  
ATOM   4605  HE2 LYS A 316      43.386  12.986 160.612  1.00112.61           H  
ATOM   4606  NZ  LYS A 316      42.646  12.311 158.759  1.00112.61           N1+
ATOM   4607  HZ1 LYS A 316      42.374  13.294 158.436  1.00112.61           H  
ATOM   4608  HZ2 LYS A 316      41.934  11.604 158.386  1.00112.61           H  
ATOM   4609  HZ3 LYS A 316      43.619  12.069 158.384  1.00112.61           H  
ATOM   4610  C   LYS A 316      41.285   9.816 164.407  1.00112.61           C  
ATOM   4611  O   LYS A 316      40.088   9.538 164.343  1.00112.61           O  
ATOM   4612  N   ALA A 317      42.232   8.868 164.515  1.00 31.83           N  
ATOM   4613  HN  ALA A 317      43.264   9.138 164.600  1.00 31.83           H  
ATOM   4614  CA  ALA A 317      41.839   7.492 164.514  1.00 31.83           C  
ATOM   4615  HA  ALA A 317      41.309   7.263 163.589  1.00 31.83           H  
ATOM   4616  CB  ALA A 317      43.028   6.530 164.680  1.00 31.83           C  
ATOM   4617  HB1 ALA A 317      42.668   5.501 164.672  1.00 31.83           H  
ATOM   4618  HB2 ALA A 317      43.529   6.731 165.627  1.00 31.83           H  
ATOM   4619  HB3 ALA A 317      43.731   6.675 163.859  1.00 31.83           H  
ATOM   4620  C   ALA A 317      40.927   7.287 165.679  1.00 31.83           C  
ATOM   4621  O   ALA A 317      39.920   6.590 165.572  1.00 31.83           O  
ATOM   4622  N   GLU A 318      41.268   7.875 166.837  1.00 94.03           N  
ATOM   4623  HN  GLU A 318      42.163   8.457 166.903  1.00 94.03           H  
ATOM   4624  CA  GLU A 318      40.425   7.717 167.983  1.00 94.03           C  
ATOM   4625  HA  GLU A 318      40.187   6.657 168.076  1.00 94.03           H  
ATOM   4626  CB  GLU A 318      41.057   8.169 169.301  1.00 94.03           C  
ATOM   4627  HB1 GLU A 318      41.613   9.089 169.121  1.00 94.03           H  
ATOM   4628  HB2 GLU A 318      40.260   8.360 170.020  1.00 94.03           H  
ATOM   4629  CG  GLU A 318      42.008   7.138 169.895  1.00 94.03           C  
ATOM   4630  HG1 GLU A 318      41.571   6.141 169.845  1.00 94.03           H  
ATOM   4631  HG2 GLU A 318      42.960   7.145 169.365  1.00 94.03           H  
ATOM   4632  CD  GLU A 318      42.198   7.564 171.334  1.00 94.03           C  
ATOM   4633  OE1 GLU A 318      41.968   8.771 171.608  1.00 94.03           O  
ATOM   4634  OE2 GLU A 318      42.565   6.702 172.177  1.00 94.03           O  
ATOM   4635  C   GLU A 318      39.135   8.462 167.840  1.00 94.03           C  
ATOM   4636  O   GLU A 318      38.090   7.944 168.228  1.00 94.03           O  
ATOM   4637  N   HIS A 319      39.153   9.700 167.299  1.00 75.68           N  
ATOM   4638  HN  HIS A 319      40.053  10.127 166.909  1.00 75.68           H  
ATOM   4639  CA  HIS A 319      37.906  10.418 167.272  1.00 75.68           C  
ATOM   4640  HA  HIS A 319      37.106   9.754 167.598  1.00 75.68           H  
ATOM   4641  CB  HIS A 319      37.927  11.660 168.178  1.00 75.68           C  
ATOM   4642  HB1 HIS A 319      38.654  12.370 167.783  1.00 75.68           H  
ATOM   4643  HB2 HIS A 319      36.936  12.114 168.174  1.00 75.68           H  
ATOM   4644  CG  HIS A 319      38.299  11.326 169.592  1.00 75.68           C  
ATOM   4645  CD2 HIS A 319      37.518  10.993 170.655  1.00 75.68           C  
ATOM   4646  HD2 HIS A 319      36.430  10.927 170.630  1.00 75.68           H  
ATOM   4647  ND1 HIS A 319      39.596  11.292 170.053  1.00 75.68           N  
ATOM   4648  HD1 HIS A 319      40.480  11.501 169.488  1.00 75.68           H  
ATOM   4649  CE1 HIS A 319      39.537  10.942 171.362  1.00 75.68           C  
ATOM   4650  HE1 HIS A 319      40.413  10.832 172.001  1.00 75.68           H  
ATOM   4651  NE2 HIS A 319      38.297  10.750 171.773  1.00 75.68           N1+
ATOM   4652  HE2 HIS A 319      37.968  10.469 172.752  1.00 75.68           H  
ATOM   4653  C   HIS A 319      37.608  10.900 165.882  1.00 75.68           C  
ATOM   4654  O   HIS A 319      37.998  12.001 165.498  1.00 75.68           O  
ATOM   4655  N   PRO A 320      36.895  10.117 165.121  1.00155.35           N  
ATOM   4656  CD  PRO A 320      36.997   8.672 165.240  1.00155.35           C  
ATOM   4657  HD1 PRO A 320      37.989   8.388 165.592  1.00155.35           H  
ATOM   4658  HD2 PRO A 320      36.243   8.293 165.930  1.00155.35           H  
ATOM   4659  CA  PRO A 320      36.549  10.523 163.785  1.00155.35           C  
ATOM   4660  HA  PRO A 320      37.459  10.842 163.277  1.00155.35           H  
ATOM   4661  CB  PRO A 320      36.028   9.267 163.091  1.00155.35           C  
ATOM   4662  HB1 PRO A 320      34.948   9.179 163.205  1.00155.35           H  
ATOM   4663  HB2 PRO A 320      36.283   9.273 162.031  1.00155.35           H  
ATOM   4664  CG  PRO A 320      36.753   8.125 163.824  1.00155.35           C  
ATOM   4665  HG1 PRO A 320      36.129   7.232 163.858  1.00155.35           H  
ATOM   4666  HG2 PRO A 320      37.698   7.891 163.333  1.00155.35           H  
ATOM   4667  C   PRO A 320      35.582  11.664 163.777  1.00155.35           C  
ATOM   4668  O   PRO A 320      35.467  12.342 162.758  1.00155.35           O  
ATOM   4669  N   THR A 321      34.852  11.860 164.888  1.00102.61           N  
ATOM   4670  HN  THR A 321      35.025  11.219 165.727  1.00102.61           H  
ATOM   4671  CA  THR A 321      33.853  12.882 165.011  1.00102.61           C  
ATOM   4672  HA  THR A 321      33.183  12.830 164.153  1.00102.61           H  
ATOM   4673  CB  THR A 321      33.052  12.739 166.268  1.00102.61           C  
ATOM   4674  HB  THR A 321      33.705  12.869 167.131  1.00102.61           H  
ATOM   4675  OG1 THR A 321      32.449  11.456 166.320  1.00102.61           O  
ATOM   4676  HG1 THR A 321      31.815  11.333 165.492  1.00102.61           H  
ATOM   4677  CG2 THR A 321      31.969  13.829 166.277  1.00102.61           C  
ATOM   4678 1HG2 THR A 321      31.373  13.743 167.186  1.00102.61           H  
ATOM   4679 2HG2 THR A 321      31.323  13.708 165.407  1.00102.61           H  
ATOM   4680 3HG2 THR A 321      32.441  14.811 166.245  1.00102.61           H  
ATOM   4681  C   THR A 321      34.483  14.242 165.060  1.00102.61           C  
ATOM   4682  O   THR A 321      33.930  15.203 164.528  1.00102.61           O  
ATOM   4683  N   TRP A 322      35.665  14.347 165.697  1.00 93.90           N  
ATOM   4684  HN  TRP A 322      36.164  13.451 166.001  1.00 93.90           H  
ATOM   4685  CA  TRP A 322      36.286  15.612 165.987  1.00 93.90           C  
ATOM   4686  HA  TRP A 322      35.578  16.193 166.578  1.00 93.90           H  
ATOM   4687  CB  TRP A 322      37.580  15.496 166.807  1.00 93.90           C  
ATOM   4688  HB1 TRP A 322      38.225  14.762 166.324  1.00 93.90           H  
ATOM   4689  HB2 TRP A 322      38.072  16.469 166.807  1.00 93.90           H  
ATOM   4690  CG  TRP A 322      37.373  15.072 168.239  1.00 93.90           C  
ATOM   4691  CD2 TRP A 322      38.425  15.035 169.214  1.00 93.90           C  
ATOM   4692  CE2 TRP A 322      37.859  14.609 170.415  1.00 93.90           C  
ATOM   4693  CE3 TRP A 322      39.754  15.333 169.115  1.00 93.90           C  
ATOM   4694  HE3 TRP A 322      40.192  15.667 168.174  1.00 93.90           H  
ATOM   4695  CD1 TRP A 322      36.236  14.675 168.880  1.00 93.90           C  
ATOM   4696  HD1 TRP A 322      35.252  14.594 168.417  1.00 93.90           H  
ATOM   4697  NE1 TRP A 322      36.515  14.392 170.196  1.00 93.90           N  
ATOM   4698  HE1 TRP A 322      35.808  14.059 170.927  1.00 93.90           H  
ATOM   4699  CZ2 TRP A 322      38.619  14.475 171.541  1.00 93.90           C  
ATOM   4700  HZ2 TRP A 322      38.181  14.145 172.483  1.00 93.90           H  
ATOM   4701  CZ3 TRP A 322      40.518  15.194 170.252  1.00 93.90           C  
ATOM   4702  HZ3 TRP A 322      41.583  15.421 170.212  1.00 93.90           H  
ATOM   4703  CH2 TRP A 322      39.960  14.773 171.441  1.00 93.90           C  
ATOM   4704  HH2 TRP A 322      40.595  14.674 172.322  1.00 93.90           H  
ATOM   4705  C   TRP A 322      36.607  16.410 164.765  1.00 93.90           C  
ATOM   4706  O   TRP A 322      36.904  15.885 163.693  1.00 93.90           O  
ATOM   4707  N   GLY A 323      36.524  17.748 164.931  1.00 22.54           N  
ATOM   4708  HN  GLY A 323      36.235  18.126 165.889  1.00 22.54           H  
ATOM   4709  CA  GLY A 323      36.805  18.685 163.885  1.00 22.54           C  
ATOM   4710  HA1 GLY A 323      36.613  18.222 162.917  1.00 22.54           H  
ATOM   4711  HA2 GLY A 323      36.170  19.563 164.000  1.00 22.54           H  
ATOM   4712  C   GLY A 323      38.244  19.090 163.972  1.00 22.54           C  
ATOM   4713  O   GLY A 323      39.024  18.549 164.753  1.00 22.54           O  
ATOM   4714  N   ASP A 324      38.611  20.091 163.153  1.00 56.46           N  
ATOM   4715  HN  ASP A 324      37.853  20.537 162.543  1.00 56.46           H  
ATOM   4716  CA  ASP A 324      39.946  20.604 163.038  1.00 56.46           C  
ATOM   4717  HA  ASP A 324      40.622  19.803 162.739  1.00 56.46           H  
ATOM   4718  CB  ASP A 324      39.993  21.739 161.996  1.00 56.46           C  
ATOM   4719  HB1 ASP A 324      39.685  21.348 161.026  1.00 56.46           H  
ATOM   4720  HB2 ASP A 324      39.313  22.534 162.301  1.00 56.46           H  
ATOM   4721  CG  ASP A 324      41.401  22.301 161.884  1.00 56.46           C  
ATOM   4722  OD1 ASP A 324      42.376  21.529 162.071  1.00 56.46           O  
ATOM   4723  OD2 ASP A 324      41.517  23.528 161.623  1.00 56.46           O  
ATOM   4724  C   ASP A 324      40.404  21.191 164.339  1.00 56.46           C  
ATOM   4725  O   ASP A 324      41.501  20.893 164.810  1.00 56.46           O  
ATOM   4726  N   GLU A 325      39.557  22.024 164.971  1.00132.95           N  
ATOM   4727  HN  GLU A 325      38.562  22.147 164.597  1.00132.95           H  
ATOM   4728  CA  GLU A 325      39.968  22.750 166.140  1.00132.95           C  
ATOM   4729  HA  GLU A 325      40.842  23.350 165.886  1.00132.95           H  
ATOM   4730  CB  GLU A 325      38.856  23.692 166.640  1.00132.95           C  
ATOM   4731  HB1 GLU A 325      38.474  24.249 165.784  1.00132.95           H  
ATOM   4732  HB2 GLU A 325      38.058  23.080 167.061  1.00132.95           H  
ATOM   4733  CG  GLU A 325      39.293  24.700 167.705  1.00132.95           C  
ATOM   4734  HG1 GLU A 325      38.414  25.087 168.221  1.00132.95           H  
ATOM   4735  HG2 GLU A 325      39.949  24.208 168.423  1.00132.95           H  
ATOM   4736  CD  GLU A 325      40.040  25.851 167.040  1.00132.95           C  
ATOM   4737  OE1 GLU A 325      40.343  25.757 165.821  1.00132.95           O  
ATOM   4738  OE2 GLU A 325      40.320  26.847 167.759  1.00132.95           O  
ATOM   4739  C   GLU A 325      40.338  21.813 167.255  1.00132.95           C  
ATOM   4740  O   GLU A 325      41.432  21.919 167.809  1.00132.95           O  
ATOM   4741  N   GLN A 326      39.472  20.833 167.587  1.00105.37           N  
ATOM   4742  HN  GLN A 326      38.568  20.695 167.032  1.00105.37           H  
ATOM   4743  CA  GLN A 326      39.785  19.975 168.702  1.00105.37           C  
ATOM   4744  HA  GLN A 326      39.947  20.594 169.584  1.00105.37           H  
ATOM   4745  CB  GLN A 326      38.736  18.901 169.039  1.00105.37           C  
ATOM   4746  HB1 GLN A 326      38.326  18.523 168.103  1.00105.37           H  
ATOM   4747  HB2 GLN A 326      39.238  18.092 169.569  1.00105.37           H  
ATOM   4748  CG  GLN A 326      37.578  19.386 169.902  1.00105.37           C  
ATOM   4749  HG1 GLN A 326      37.960  19.952 170.751  1.00105.37           H  
ATOM   4750  HG2 GLN A 326      36.915  20.019 169.311  1.00105.37           H  
ATOM   4751  CD  GLN A 326      36.820  18.161 170.396  1.00105.37           C  
ATOM   4752  OE1 GLN A 326      35.943  17.636 169.713  1.00105.37           O  
ATOM   4753  NE2 GLN A 326      37.170  17.693 171.624  1.00105.37           N  
ATOM   4754 1HE2 GLN A 326      37.939  18.183 172.184  1.00105.37           H  
ATOM   4755 2HE2 GLN A 326      36.676  16.835 172.030  1.00105.37           H  
ATOM   4756  C   GLN A 326      41.029  19.203 168.425  1.00105.37           C  
ATOM   4757  O   GLN A 326      41.863  19.032 169.314  1.00105.37           O  
ATOM   4758  N   LEU A 327      41.192  18.706 167.187  1.00 97.79           N  
ATOM   4759  HN  LEU A 327      40.464  18.890 166.425  1.00 97.79           H  
ATOM   4760  CA  LEU A 327      42.362  17.924 166.908  1.00 97.79           C  
ATOM   4761  HA  LEU A 327      42.390  17.068 167.583  1.00 97.79           H  
ATOM   4762  CB  LEU A 327      42.444  17.424 165.450  1.00 97.79           C  
ATOM   4763  HB1 LEU A 327      42.091  18.225 164.801  1.00 97.79           H  
ATOM   4764  HB2 LEU A 327      43.489  17.209 165.228  1.00 97.79           H  
ATOM   4765  CG  LEU A 327      41.622  16.159 165.130  1.00 97.79           C  
ATOM   4766  HG  LEU A 327      41.539  16.093 164.045  1.00 97.79           H  
ATOM   4767  CD1 LEU A 327      42.337  14.887 165.612  1.00 97.79           C  
ATOM   4768 1HD1 LEU A 327      41.730  14.015 165.370  1.00 97.79           H  
ATOM   4769 2HD1 LEU A 327      42.484  14.939 166.691  1.00 97.79           H  
ATOM   4770 3HD1 LEU A 327      43.305  14.804 165.117  1.00 97.79           H  
ATOM   4771  CD2 LEU A 327      40.200  16.254 165.690  1.00 97.79           C  
ATOM   4772 1HD2 LEU A 327      39.651  15.345 165.445  1.00 97.79           H  
ATOM   4773 2HD2 LEU A 327      39.693  17.113 165.251  1.00 97.79           H  
ATOM   4774 3HD2 LEU A 327      40.242  16.371 166.773  1.00 97.79           H  
ATOM   4775  C   LEU A 327      43.567  18.774 167.142  1.00 97.79           C  
ATOM   4776  O   LEU A 327      44.544  18.327 167.741  1.00 97.79           O  
ATOM   4777  N   PHE A 328      43.520  20.032 166.672  1.00 78.00           N  
ATOM   4778  HN  PHE A 328      42.626  20.370 166.192  1.00 78.00           H  
ATOM   4779  CA  PHE A 328      44.626  20.937 166.791  1.00 78.00           C  
ATOM   4780  HA  PHE A 328      45.506  20.485 166.333  1.00 78.00           H  
ATOM   4781  CB  PHE A 328      44.312  22.266 166.072  1.00 78.00           C  
ATOM   4782  HB1 PHE A 328      44.122  22.066 165.017  1.00 78.00           H  
ATOM   4783  HB2 PHE A 328      43.427  22.715 166.522  1.00 78.00           H  
ATOM   4784  CG  PHE A 328      45.455  23.215 166.191  1.00 78.00           C  
ATOM   4785  CD1 PHE A 328      46.534  23.141 165.340  1.00 78.00           C  
ATOM   4786  HD1 PHE A 328      46.561  22.373 164.567  1.00 78.00           H  
ATOM   4787  CD2 PHE A 328      45.430  24.197 167.152  1.00 78.00           C  
ATOM   4788  HD2 PHE A 328      44.576  24.272 167.825  1.00 78.00           H  
ATOM   4789  CE1 PHE A 328      47.579  24.028 165.457  1.00 78.00           C  
ATOM   4790  HE1 PHE A 328      48.431  23.958 164.781  1.00 78.00           H  
ATOM   4791  CE2 PHE A 328      46.471  25.085 167.273  1.00 78.00           C  
ATOM   4792  HE2 PHE A 328      46.441  25.857 168.042  1.00 78.00           H  
ATOM   4793  CZ  PHE A 328      47.549  25.002 166.426  1.00 78.00           C  
ATOM   4794  HZ  PHE A 328      48.376  25.705 166.522  1.00 78.00           H  
ATOM   4795  C   PHE A 328      44.921  21.229 168.237  1.00 78.00           C  
ATOM   4796  O   PHE A 328      46.062  21.102 168.679  1.00 78.00           O  
ATOM   4797  N   GLN A 329      43.903  21.614 169.033  1.00 98.10           N  
ATOM   4798  HN  GLN A 329      42.903  21.653 168.656  1.00 98.10           H  
ATOM   4799  CA  GLN A 329      44.184  21.972 170.400  1.00 98.10           C  
ATOM   4800  HA  GLN A 329      44.994  22.701 170.392  1.00 98.10           H  
ATOM   4801  CB  GLN A 329      43.006  22.589 171.174  1.00 98.10           C  
ATOM   4802  HB1 GLN A 329      42.117  21.987 170.986  1.00 98.10           H  
ATOM   4803  HB2 GLN A 329      43.243  22.566 172.238  1.00 98.10           H  
ATOM   4804  CG  GLN A 329      42.704  24.033 170.777  1.00 98.10           C  
ATOM   4805  HG1 GLN A 329      42.228  24.556 171.607  1.00 98.10           H  
ATOM   4806  HG2 GLN A 329      43.627  24.545 170.506  1.00 98.10           H  
ATOM   4807  CD  GLN A 329      41.769  23.990 169.590  1.00 98.10           C  
ATOM   4808  OE1 GLN A 329      40.679  23.433 169.700  1.00 98.10           O  
ATOM   4809  NE2 GLN A 329      42.195  24.580 168.441  1.00 98.10           N  
ATOM   4810 1HE2 GLN A 329      43.156  25.048 168.405  1.00 98.10           H  
ATOM   4811 2HE2 GLN A 329      41.569  24.576 167.573  1.00 98.10           H  
ATOM   4812  C   GLN A 329      44.644  20.790 171.185  1.00 98.10           C  
ATOM   4813  O   GLN A 329      45.574  20.890 171.984  1.00 98.10           O  
ATOM   4814  N   THR A 330      44.005  19.631 170.975  1.00120.03           N  
ATOM   4815  HN  THR A 330      43.246  19.576 170.222  1.00120.03           H  
ATOM   4816  CA  THR A 330      44.322  18.465 171.742  1.00120.03           C  
ATOM   4817  HA  THR A 330      44.224  18.704 172.801  1.00120.03           H  
ATOM   4818  CB  THR A 330      43.391  17.325 171.413  1.00120.03           C  
ATOM   4819  HB  THR A 330      42.370  17.705 171.386  1.00120.03           H  
ATOM   4820  OG1 THR A 330      43.473  16.315 172.404  1.00120.03           O  
ATOM   4821  HG1 THR A 330      44.456  15.949 172.451  1.00120.03           H  
ATOM   4822  CG2 THR A 330      43.737  16.746 170.031  1.00120.03           C  
ATOM   4823 1HG2 THR A 330      43.060  15.923 169.801  1.00120.03           H  
ATOM   4824 2HG2 THR A 330      44.764  16.380 170.036  1.00120.03           H  
ATOM   4825 3HG2 THR A 330      43.633  17.524 169.274  1.00120.03           H  
ATOM   4826  C   THR A 330      45.742  18.072 171.464  1.00120.03           C  
ATOM   4827  O   THR A 330      46.476  17.711 172.380  1.00120.03           O  
ATOM   4828  N   THR A 331      46.184  18.144 170.193  1.00113.70           N  
ATOM   4829  HN  THR A 331      45.537  18.498 169.418  1.00113.70           H  
ATOM   4830  CA  THR A 331      47.527  17.744 169.884  1.00113.70           C  
ATOM   4831  HA  THR A 331      47.685  16.756 170.317  1.00113.70           H  
ATOM   4832  CB  THR A 331      47.809  17.646 168.412  1.00113.70           C  
ATOM   4833  HB  THR A 331      47.147  16.895 167.980  1.00113.70           H  
ATOM   4834  OG1 THR A 331      49.154  17.245 168.195  1.00113.70           O  
ATOM   4835  HG1 THR A 331      49.803  17.951 168.622  1.00113.70           H  
ATOM   4836  CG2 THR A 331      47.526  18.991 167.743  1.00113.70           C  
ATOM   4837 1HG2 THR A 331      47.732  18.917 166.675  1.00113.70           H  
ATOM   4838 2HG2 THR A 331      48.164  19.758 168.183  1.00113.70           H  
ATOM   4839 3HG2 THR A 331      46.480  19.259 167.893  1.00113.70           H  
ATOM   4840  C   THR A 331      48.488  18.685 170.541  1.00113.70           C  
ATOM   4841  O   THR A 331      49.546  18.271 171.014  1.00113.70           O  
ATOM   4842  N   ARG A 332      48.139  19.982 170.607  1.00 75.89           N  
ATOM   4843  HN  ARG A 332      47.198  20.295 170.204  1.00 75.89           H  
ATOM   4844  CA  ARG A 332      49.006  20.953 171.208  1.00 75.89           C  
ATOM   4845  HA  ARG A 332      49.959  20.967 170.679  1.00 75.89           H  
ATOM   4846  CB  ARG A 332      48.382  22.360 171.180  1.00 75.89           C  
ATOM   4847  HB1 ARG A 332      48.144  22.604 170.145  1.00 75.89           H  
ATOM   4848  HB2 ARG A 332      47.465  22.335 171.768  1.00 75.89           H  
ATOM   4849  CG  ARG A 332      49.272  23.470 171.736  1.00 75.89           C  
ATOM   4850  HG1 ARG A 332      49.471  23.263 172.788  1.00 75.89           H  
ATOM   4851  HG2 ARG A 332      50.211  23.474 171.182  1.00 75.89           H  
ATOM   4852  CD  ARG A 332      48.632  24.856 171.623  1.00 75.89           C  
ATOM   4853  HD1 ARG A 332      48.437  25.091 170.577  1.00 75.89           H  
ATOM   4854  HD2 ARG A 332      47.696  24.880 172.182  1.00 75.89           H  
ATOM   4855  NE  ARG A 332      49.590  25.844 172.195  1.00 75.89           N  
ATOM   4856  HE  ARG A 332      50.377  25.516 172.841  1.00 75.89           H  
ATOM   4857  CZ  ARG A 332      49.461  27.169 171.892  1.00 75.89           C  
ATOM   4858  NH1 ARG A 332      48.448  27.586 171.077  1.00 75.89           N  
ATOM   4859 1HH1 ARG A 332      47.756  26.875 170.677  1.00 75.89           H  
ATOM   4860 2HH1 ARG A 332      48.346  28.624 170.839  1.00 75.89           H  
ATOM   4861  NH2 ARG A 332      50.346  28.075 172.401  1.00 75.89           N  
ATOM   4862 1HH2 ARG A 332      51.141  27.747 173.038  1.00 75.89           H  
ATOM   4863 2HH2 ARG A 332      50.245  29.113 172.163  1.00 75.89           H  
ATOM   4864  C   ARG A 332      49.233  20.566 172.639  1.00 75.89           C  
ATOM   4865  O   ARG A 332      50.363  20.597 173.119  1.00 75.89           O  
ATOM   4866  N   LEU A 333      48.168  20.157 173.356  1.00 47.15           N  
ATOM   4867  HN  LEU A 333      47.211  20.085 172.883  1.00 47.15           H  
ATOM   4868  CA  LEU A 333      48.299  19.816 174.747  1.00 47.15           C  
ATOM   4869  HA  LEU A 333      48.724  20.669 175.276  1.00 47.15           H  
ATOM   4870  CB  LEU A 333      46.960  19.445 175.407  1.00 47.15           C  
ATOM   4871  HB1 LEU A 333      46.463  18.698 174.788  1.00 47.15           H  
ATOM   4872  HB2 LEU A 333      47.164  19.024 176.392  1.00 47.15           H  
ATOM   4873  CG  LEU A 333      46.016  20.649 175.575  1.00 47.15           C  
ATOM   4874  HG  LEU A 333      45.777  21.014 174.576  1.00 47.15           H  
ATOM   4875  CD1 LEU A 333      44.693  20.236 176.237  1.00 47.15           C  
ATOM   4876 1HD1 LEU A 333      44.050  21.110 176.341  1.00 47.15           H  
ATOM   4877 2HD1 LEU A 333      44.895  19.815 177.222  1.00 47.15           H  
ATOM   4878 3HD1 LEU A 333      44.194  19.490 175.619  1.00 47.15           H  
ATOM   4879  CD2 LEU A 333      46.718  21.795 176.323  1.00 47.15           C  
ATOM   4880 1HD2 LEU A 333      46.031  22.635 176.430  1.00 47.15           H  
ATOM   4881 2HD2 LEU A 333      47.595  22.113 175.760  1.00 47.15           H  
ATOM   4882 3HD2 LEU A 333      47.026  21.450 177.310  1.00 47.15           H  
ATOM   4883  C   LEU A 333      49.223  18.647 174.903  1.00 47.15           C  
ATOM   4884  O   LEU A 333      50.066  18.638 175.799  1.00 47.15           O  
ATOM   4885  N   ILE A 334      49.108  17.631 174.026  1.00101.05           N  
ATOM   4886  HN  ILE A 334      48.382  17.682 173.242  1.00101.05           H  
ATOM   4887  CA  ILE A 334      49.959  16.480 174.143  1.00101.05           C  
ATOM   4888  HA  ILE A 334      49.817  16.034 175.127  1.00101.05           H  
ATOM   4889  CB  ILE A 334      49.726  15.427 173.091  1.00101.05           C  
ATOM   4890  HB  ILE A 334      49.525  15.943 172.152  1.00101.05           H  
ATOM   4891  CG2 ILE A 334      51.042  14.657 172.920  1.00101.05           C  
ATOM   4892 1HG2 ILE A 334      50.915  13.882 172.164  1.00101.05           H  
ATOM   4893 2HG2 ILE A 334      51.320  14.196 173.868  1.00101.05           H  
ATOM   4894 3HG2 ILE A 334      51.828  15.344 172.606  1.00101.05           H  
ATOM   4895  CG1 ILE A 334      48.505  14.538 173.400  1.00101.05           C  
ATOM   4896 1HG1 ILE A 334      48.550  13.668 172.745  1.00101.05           H  
ATOM   4897 2HG1 ILE A 334      48.580  14.216 174.439  1.00101.05           H  
ATOM   4898  CD1 ILE A 334      47.145  15.197 173.211  1.00101.05           C  
ATOM   4899 1HD1 ILE A 334      46.358  14.484 173.456  1.00101.05           H  
ATOM   4900 2HD1 ILE A 334      47.036  15.516 172.174  1.00101.05           H  
ATOM   4901 3HD1 ILE A 334      47.066  16.063 173.868  1.00101.05           H  
ATOM   4902  C   ILE A 334      51.384  16.902 174.003  1.00101.05           C  
ATOM   4903  O   ILE A 334      52.256  16.427 174.728  1.00101.05           O  
ATOM   4904  N   LEU A 335      51.653  17.806 173.051  1.00152.29           N  
ATOM   4905  HN  LEU A 335      50.842  18.227 172.494  1.00152.29           H  
ATOM   4906  CA  LEU A 335      52.987  18.228 172.753  1.00152.29           C  
ATOM   4907  HA  LEU A 335      53.601  17.349 172.558  1.00152.29           H  
ATOM   4908  CB  LEU A 335      52.997  19.129 171.507  1.00152.29           C  
ATOM   4909  HB1 LEU A 335      52.264  18.745 170.798  1.00152.29           H  
ATOM   4910  HB2 LEU A 335      52.717  20.138 171.809  1.00152.29           H  
ATOM   4911  CG  LEU A 335      54.359  19.193 170.808  1.00152.29           C  
ATOM   4912  HG  LEU A 335      55.102  19.502 171.544  1.00152.29           H  
ATOM   4913  CD1 LEU A 335      54.737  17.788 170.312  1.00152.29           C  
ATOM   4914 1HD1 LEU A 335      55.705  17.826 169.813  1.00152.29           H  
ATOM   4915 2HD1 LEU A 335      53.982  17.434 169.610  1.00152.29           H  
ATOM   4916 3HD1 LEU A 335      54.792  17.105 171.160  1.00152.29           H  
ATOM   4917  CD2 LEU A 335      54.364  20.222 169.665  1.00152.29           C  
ATOM   4918 1HD2 LEU A 335      55.347  20.238 169.194  1.00152.29           H  
ATOM   4919 2HD2 LEU A 335      54.137  21.211 170.064  1.00152.29           H  
ATOM   4920 3HD2 LEU A 335      53.612  19.948 168.925  1.00152.29           H  
ATOM   4921  C   LEU A 335      53.550  18.964 173.940  1.00152.29           C  
ATOM   4922  O   LEU A 335      54.732  18.829 174.252  1.00152.29           O  
ATOM   4923  N   ILE A 336      52.727  19.775 174.640  1.00 93.75           N  
ATOM   4924  HN  ILE A 336      51.709  19.908 174.338  1.00 93.75           H  
ATOM   4925  CA  ILE A 336      53.242  20.457 175.798  1.00 93.75           C  
ATOM   4926  HA  ILE A 336      54.117  21.037 175.503  1.00 93.75           H  
ATOM   4927  CB  ILE A 336      52.269  21.372 176.499  1.00 93.75           C  
ATOM   4928  HB  ILE A 336      51.288  20.896 176.485  1.00 93.75           H  
ATOM   4929  CG2 ILE A 336      52.720  21.491 177.964  1.00 93.75           C  
ATOM   4930 1HG2 ILE A 336      52.037  22.148 178.503  1.00 93.75           H  
ATOM   4931 2HG2 ILE A 336      53.727  21.906 178.002  1.00 93.75           H  
ATOM   4932 3HG2 ILE A 336      52.716  20.504 178.427  1.00 93.75           H  
ATOM   4933  CG1 ILE A 336      52.147  22.735 175.794  1.00 93.75           C
[truncated: 323,849 more chars]
