# Supplementary material for: Proteome-wide prediction of targets for aspirin: new insight into the molecular mechanism of aspirin
Source: PeerJ. 2016 Mar 10;4:e1791. doi: 10.7717/peerj.1791 (PMC4793309; doi:10.7717/peerj.1791)
Supplement: File S1 — The raw data contains all strucures of the identified 79 proteins. The Protocols show how to prepare protein strucure and run CDOCKER. [file peerj-04-1791-s004.zip › 79_protein_strucures/NP_000920_PLA2G5.pdb]

REMARK   Accelrys Discovery Studio PDB file
REMARK   Created:  Thu Jan 21 17:43:31 �й���׼ʱ�� 2016
SSBOND   1 CYS A   79    CYS A  103                                     
SSBOND   2 CYS A   97    CYS A  108                                     
SSBOND   3 CYS A   63    CYS A  117                                     
SSBOND   4 CYS A   70    CYS A  110                                     
SSBOND   5 CYS A   48    CYS A   64                                     
ATOM      1  N   GLY A  21      24.046  51.923  24.490  1.00 23.78           N  
ATOM      2  HT1 GLY A  21      24.108  50.996  23.959  1.00 23.78           H  
ATOM      3  HT2 GLY A  21      24.685  51.886  25.347  1.00 23.78           H  
ATOM      4  CA  GLY A  21      22.652  52.151  24.924  1.00 23.78           C  
ATOM      5  HA1 GLY A  21      22.578  53.090  25.473  1.00 23.78           H  
ATOM      6  HA2 GLY A  21      21.989  52.182  24.059  1.00 23.78           H  
ATOM      7  C   GLY A  21      22.288  51.005  25.811  1.00 23.78           C  
ATOM      8  O   GLY A  21      22.589  49.854  25.504  1.00 23.78           O  
ATOM      9  N   LEU A  22      21.587  51.287  26.922  1.00 49.70           N  
ATOM     10  HN  LEU A  22      21.253  52.289  27.093  1.00 49.70           H  
ATOM     11  CA  LEU A  22      21.279  50.267  27.882  1.00 49.70           C  
ATOM     12  HA  LEU A  22      22.208  49.825  28.243  1.00 49.70           H  
ATOM     13  CB  LEU A  22      20.470  50.788  29.081  1.00 49.70           C  
ATOM     14  HB1 LEU A  22      19.544  51.227  28.708  1.00 49.70           H  
ATOM     15  HB2 LEU A  22      20.237  49.946  29.732  1.00 49.70           H  
ATOM     16  CG  LEU A  22      21.216  51.852  29.908  1.00 49.70           C  
ATOM     17  HG  LEU A  22      21.269  52.751  29.294  1.00 49.70           H  
ATOM     18  CD1 LEU A  22      20.432  52.223  31.175  1.00 49.70           C  
ATOM     19 1HD1 LEU A  22      20.984  52.976  31.737  1.00 49.70           H  
ATOM     20 2HD1 LEU A  22      20.298  51.335  31.793  1.00 49.70           H  
ATOM     21 3HD1 LEU A  22      19.457  52.622  30.896  1.00 49.70           H  
ATOM     22  CD2 LEU A  22      22.663  51.427  30.203  1.00 49.70           C  
ATOM     23 1HD2 LEU A  22      23.158  52.202  30.788  1.00 49.70           H  
ATOM     24 2HD2 LEU A  22      23.199  51.283  29.265  1.00 49.70           H  
ATOM     25 3HD2 LEU A  22      22.660  50.494  30.766  1.00 49.70           H  
ATOM     26  C   LEU A  22      20.459  49.208  27.223  1.00 49.70           C  
ATOM     27  O   LEU A  22      20.609  48.024  27.520  1.00 49.70           O  
ATOM     28  N   LEU A  23      19.563  49.606  26.306  1.00 37.67           N  
ATOM     29  HN  LEU A  23      19.489  50.641  26.046  1.00 37.67           H  
ATOM     30  CA  LEU A  23      18.706  48.647  25.674  1.00 37.67           C  
ATOM     31  HA  LEU A  23      18.141  48.116  26.440  1.00 37.67           H  
ATOM     32  CB  LEU A  23      17.725  49.288  24.683  1.00 37.67           C  
ATOM     33  HB1 LEU A  23      18.296  49.854  23.947  1.00 37.67           H  
ATOM     34  HB2 LEU A  23      17.171  48.494  24.182  1.00 37.67           H  
ATOM     35  CG  LEU A  23      16.718  50.238  25.356  1.00 37.67           C  
ATOM     36  HG  LEU A  23      17.291  51.065  25.775  1.00 37.67           H  
ATOM     37  CD1 LEU A  23      15.752  50.838  24.325  1.00 37.67           C  
ATOM     38 1HD1 LEU A  23      15.052  51.505  24.828  1.00 37.67           H  
ATOM     39 2HD1 LEU A  23      15.200  50.036  23.834  1.00 37.67           H  
ATOM     40 3HD1 LEU A  23      16.317  51.399  23.581  1.00 37.67           H  
ATOM     41  CD2 LEU A  23      15.995  49.553  26.527  1.00 37.67           C  
ATOM     42 1HD2 LEU A  23      15.292  50.252  26.979  1.00 37.67           H  
ATOM     43 2HD2 LEU A  23      16.726  49.240  27.273  1.00 37.67           H  
ATOM     44 3HD2 LEU A  23      15.454  48.680  26.160  1.00 37.67           H  
ATOM     45  C   LEU A  23      19.547  47.664  24.919  1.00 37.67           C  
ATOM     46  O   LEU A  23      19.251  46.472  24.914  1.00 37.67           O  
ATOM     47  N   ASP A  24      20.609  48.137  24.241  1.00 29.20           N  
ATOM     48  HN  ASP A  24      20.823  49.185  24.267  1.00 29.20           H  
ATOM     49  CA  ASP A  24      21.462  47.262  23.482  1.00 29.20           C  
ATOM     50  HA  ASP A  24      20.857  46.678  22.788  1.00 29.20           H  
ATOM     51  CB  ASP A  24      22.547  48.023  22.700  1.00 29.20           C  
ATOM     52  HB1 ASP A  24      23.081  48.697  23.370  1.00 29.20           H  
ATOM     53  HB2 ASP A  24      23.250  47.315  22.260  1.00 29.20           H  
ATOM     54  CG  ASP A  24      21.865  48.824  21.600  1.00 29.20           C  
ATOM     55  OD1 ASP A  24      20.649  48.589  21.369  1.00 29.20           O  
ATOM     56  OD2 ASP A  24      22.548  49.684  20.982  1.00 29.20           O  
ATOM     57  C   ASP A  24      22.166  46.339  24.426  1.00 29.20           C  
ATOM     58  O   ASP A  24      22.313  45.146  24.163  1.00 29.20           O  
ATOM     59  N   LEU A  25      22.616  46.879  25.571  1.00 37.50           N  
ATOM     60  HN  LEU A  25      22.440  47.916  25.769  1.00 37.50           H  
ATOM     61  CA  LEU A  25      23.326  46.091  26.530  1.00 37.50           C  
ATOM     62  HA  LEU A  25      24.203  45.645  26.061  1.00 37.50           H  
ATOM     63  CB  LEU A  25      23.756  46.912  27.760  1.00 37.50           C  
ATOM     64  HB1 LEU A  25      24.432  47.700  27.428  1.00 37.50           H  
ATOM     65  HB2 LEU A  25      22.866  47.359  28.203  1.00 37.50           H  
ATOM     66  CG  LEU A  25      24.472  46.083  28.842  1.00 37.50           C  
ATOM     67  HG  LEU A  25      23.805  45.264  29.110  1.00 37.50           H  
ATOM     68  CD1 LEU A  25      25.767  45.452  28.309  1.00 37.50           C  
ATOM     69 1HD1 LEU A  25      26.244  44.875  29.101  1.00 37.50           H  
ATOM     70 2HD1 LEU A  25      26.444  46.238  27.975  1.00 37.50           H  
ATOM     71 3HD1 LEU A  25      25.533  44.794  27.472  1.00 37.50           H  
ATOM     72  CD2 LEU A  25      24.696  46.915  30.115  1.00 37.50           C  
ATOM     73 1HD2 LEU A  25      25.203  46.306  30.863  1.00 37.50           H  
ATOM     74 2HD2 LEU A  25      23.734  47.245  30.508  1.00 37.50           H  
ATOM     75 3HD2 LEU A  25      25.309  47.784  29.878  1.00 37.50           H  
ATOM     76  C   LEU A  25      22.403  45.014  26.995  1.00 37.50           C  
ATOM     77  O   LEU A  25      22.807  43.864  27.162  1.00 37.50           O  
ATOM     78  N   LYS A  26      21.120  45.362  27.194  1.00 35.28           N  
ATOM     79  HN  LYS A  26      20.808  46.365  26.993  1.00 35.28           H  
ATOM     80  CA  LYS A  26      20.165  44.408  27.672  1.00 35.28           C  
ATOM     81  HA  LYS A  26      20.502  44.017  28.632  1.00 35.28           H  
ATOM     82  CB  LYS A  26      18.749  44.987  27.835  1.00 35.28           C  
ATOM     83  HB1 LYS A  26      18.490  45.520  26.920  1.00 35.28           H  
ATOM     84  HB2 LYS A  26      18.056  44.159  27.982  1.00 35.28           H  
ATOM     85  CG  LYS A  26      18.599  45.953  29.011  1.00 35.28           C  
ATOM     86  HG1 LYS A  26      18.688  45.387  29.938  1.00 35.28           H  
ATOM     87  HG2 LYS A  26      19.399  46.691  28.957  1.00 35.28           H  
ATOM     88  CD  LYS A  26      17.258  46.690  29.019  1.00 35.28           C  
ATOM     89  HD1 LYS A  26      17.213  47.333  28.140  1.00 35.28           H  
ATOM     90  HD2 LYS A  26      16.459  45.951  28.970  1.00 35.28           H  
ATOM     91  CE  LYS A  26      17.041  47.555  30.261  1.00 35.28           C  
ATOM     92  HE1 LYS A  26      17.072  46.925  31.150  1.00 35.28           H  
ATOM     93  HE2 LYS A  26      17.828  48.307  30.320  1.00 35.28           H  
ATOM     94  NZ  LYS A  26      15.725  48.228  30.182  1.00 35.28           N1+
ATOM     95  HZ1 LYS A  26      15.579  48.831  31.054  1.00 35.28           H  
ATOM     96  HZ2 LYS A  26      14.950  47.492  30.125  1.00 35.28           H  
ATOM     97  HZ3 LYS A  26      15.693  48.848  29.310  1.00 35.28           H  
ATOM     98  C   LYS A  26      20.065  43.279  26.693  1.00 35.28           C  
ATOM     99  O   LYS A  26      19.998  42.117  27.091  1.00 35.28           O  
ATOM    100  N   SER A  27      20.063  43.587  25.382  1.00 69.89           N  
ATOM    101  HN  SER A  27      20.192  44.605  25.078  1.00 69.89           H  
ATOM    102  CA  SER A  27      19.889  42.565  24.387  1.00 69.89           C  
ATOM    103  HA  SER A  27      18.980  42.010  24.618  1.00 69.89           H  
ATOM    104  CB  SER A  27      19.773  43.116  22.952  1.00 69.89           C  
ATOM    105  HB1 SER A  27      19.473  42.310  22.282  1.00 69.89           H  
ATOM    106  HB2 SER A  27      19.021  43.905  22.931  1.00 69.89           H  
ATOM    107  OG  SER A  27      21.017  43.645  22.518  1.00 69.89           O  
ATOM    108  HG  SER A  27      21.309  44.424  23.159  1.00 69.89           H  
ATOM    109  C   SER A  27      21.046  41.615  24.420  1.00 69.89           C  
ATOM    110  O   SER A  27      20.880  40.421  24.176  1.00 69.89           O  
ATOM    111  N   MET A  28      22.259  42.121  24.705  1.00 32.81           N  
ATOM    112  HN  MET A  28      22.356  43.166  24.913  1.00 32.81           H  
ATOM    113  CA  MET A  28      23.428  41.286  24.736  1.00 32.81           C  
ATOM    114  HA  MET A  28      23.505  40.744  23.794  1.00 32.81           H  
ATOM    115  CB  MET A  28      24.720  42.093  24.961  1.00 32.81           C  
ATOM    116  HB1 MET A  28      24.606  42.678  25.873  1.00 32.81           H  
ATOM    117  HB2 MET A  28      25.547  41.393  25.079  1.00 32.81           H  
ATOM    118  CG  MET A  28      25.056  43.049  23.812  1.00 32.81           C  
ATOM    119  HG1 MET A  28      25.168  42.461  22.901  1.00 32.81           H  
ATOM    120  HG2 MET A  28      24.226  43.746  23.695  1.00 32.81           H  
ATOM    121  SD  MET A  28      26.578  44.013  24.056  1.00 32.81           S  
ATOM    122  CE  MET A  28      26.400  44.971  22.524  1.00 32.81           C  
ATOM    123  HE1 MET A  28      27.236  45.664  22.429  1.00 32.81           H  
ATOM    124  HE2 MET A  28      25.466  45.532  22.552  1.00 32.81           H  
ATOM    125  HE3 MET A  28      26.391  44.293  21.670  1.00 32.81           H  
ATOM    126  C   MET A  28      23.300  40.303  25.860  1.00 32.81           C  
ATOM    127  O   MET A  28      23.617  39.125  25.704  1.00 32.81           O  
ATOM    128  N   ILE A  29      22.800  40.766  27.022  1.00 87.52           N  
ATOM    129  HN  ILE A  29      22.475  41.784  27.081  1.00 87.52           H  
ATOM    130  CA  ILE A  29      22.692  39.930  28.183  1.00 87.52           C  
ATOM    131  HA  ILE A  29      23.677  39.551  28.456  1.00 87.52           H  
ATOM    132  CB  ILE A  29      22.085  40.655  29.353  1.00 87.52           C  
ATOM    133  HB  ILE A  29      21.115  41.045  29.044  1.00 87.52           H  
ATOM    134  CG2 ILE A  29      21.852  39.631  30.475  1.00 87.52           C  
ATOM    135 1HG2 ILE A  29      21.412  40.131  31.338  1.00 87.52           H  
ATOM    136 2HG2 ILE A  29      22.803  39.183  30.762  1.00 87.52           H  
ATOM    137 3HG2 ILE A  29      21.176  38.852  30.122  1.00 87.52           H  
ATOM    138  CG1 ILE A  29      22.962  41.842  29.781  1.00 87.52           C  
ATOM    139 1HG1 ILE A  29      23.078  42.510  28.928  1.00 87.52           H  
ATOM    140 2HG1 ILE A  29      22.457  42.370  30.590  1.00 87.52           H  
ATOM    141  CD1 ILE A  29      24.349  41.430  30.264  1.00 87.52           C  
ATOM    142 1HD1 ILE A  29      24.913  42.318  30.550  1.00 87.52           H  
ATOM    143 2HD1 ILE A  29      24.873  40.909  29.463  1.00 87.52           H  
ATOM    144 3HD1 ILE A  29      24.253  40.768  31.125  1.00 87.52           H  
ATOM    145  C   ILE A  29      21.782  38.787  27.863  1.00 87.52           C  
ATOM    146  O   ILE A  29      22.099  37.631  28.142  1.00 87.52           O  
ATOM    147  N   GLU A  30      20.627  39.080  27.241  1.00 23.67           N  
ATOM    148  HN  GLU A  30      20.412  40.095  26.978  1.00 23.67           H  
ATOM    149  CA  GLU A  30      19.679  38.053  26.925  1.00 23.67           C  
ATOM    150  HA  GLU A  30      19.395  37.527  27.836  1.00 23.67           H  
ATOM    151  CB  GLU A  30      18.419  38.599  26.233  1.00 23.67           C  
ATOM    152  HB1 GLU A  30      17.946  39.323  26.897  1.00 23.67           H  
ATOM    153  HB2 GLU A  30      18.719  39.095  25.310  1.00 23.67           H  
ATOM    154  CG  GLU A  30      17.395  37.515  25.890  1.00 23.67           C  
ATOM    155  HG1 GLU A  30      17.849  36.773  25.233  1.00 23.67           H  
ATOM    156  HG2 GLU A  30      17.050  37.030  26.803  1.00 23.67           H  
ATOM    157  CD  GLU A  30      16.222  38.180  25.185  1.00 23.67           C  
ATOM    158  OE1 GLU A  30      16.206  39.438  25.122  1.00 23.67           O  
ATOM    159  OE2 GLU A  30      15.325  37.440  24.697  1.00 23.67           O  
ATOM    160  C   GLU A  30      20.320  37.097  25.976  1.00 23.67           C  
ATOM    161  O   GLU A  30      20.159  35.884  26.094  1.00 23.67           O  
ATOM    162  N   LYS A  31      21.074  37.629  24.999  1.00130.03           N  
ATOM    163  HN  LYS A  31      21.221  38.688  24.958  1.00130.03           H  
ATOM    164  CA  LYS A  31      21.682  36.788  24.013  1.00130.03           C  
ATOM    165  HA  LYS A  31      20.908  36.197  23.523  1.00130.03           H  
ATOM    166  CB  LYS A  31      22.452  37.590  22.949  1.00130.03           C  
ATOM    167  HB1 LYS A  31      21.758  38.283  22.474  1.00130.03           H  
ATOM    168  HB2 LYS A  31      23.242  38.151  23.449  1.00130.03           H  
ATOM    169  CG  LYS A  31      23.092  36.728  21.857  1.00130.03           C  
ATOM    170  HG1 LYS A  31      23.754  37.360  21.265  1.00130.03           H  
ATOM    171  HG2 LYS A  31      23.674  35.942  22.338  1.00130.03           H  
ATOM    172  CD  LYS A  31      22.082  36.071  20.914  1.00130.03           C  
ATOM    173  HD1 LYS A  31      21.422  35.436  21.505  1.00130.03           H  
ATOM    174  HD2 LYS A  31      21.498  36.857  20.435  1.00130.03           H  
ATOM    175  CE  LYS A  31      22.725  35.214  19.823  1.00130.03           C  
ATOM    176  HE1 LYS A  31      21.980  34.978  19.063  1.00130.03           H  
ATOM    177  HE2 LYS A  31      23.547  35.766  19.368  1.00130.03           H  
ATOM    178  NZ  LYS A  31      23.243  33.958  20.408  1.00130.03           N1+
ATOM    179  HZ1 LYS A  31      23.691  33.364  19.639  1.00130.03           H  
ATOM    180  HZ2 LYS A  31      22.438  33.413  20.855  1.00130.03           H  
ATOM    181  HZ3 LYS A  31      23.975  34.187  21.154  1.00130.03           H  
ATOM    182  C   LYS A  31      22.662  35.864  24.670  1.00130.03           C  
ATOM    183  O   LYS A  31      22.675  34.669  24.376  1.00130.03           O  
ATOM    184  N   VAL A  32      23.544  36.393  25.544  1.00130.59           N  
ATOM    185  HN  VAL A  32      23.515  37.435  25.784  1.00130.59           H  
ATOM    186  CA  VAL A  32      24.524  35.528  26.147  1.00130.59           C  
ATOM    187  HA  VAL A  32      24.909  34.887  25.354  1.00130.59           H  
ATOM    188  CB  VAL A  32      25.704  36.228  26.749  1.00130.59           C  
ATOM    189  HB  VAL A  32      26.370  35.463  27.149  1.00130.59           H  
ATOM    190  CG1 VAL A  32      26.458  36.953  25.622  1.00130.59           C  
ATOM    191 1HG1 VAL A  32      27.323  37.471  26.037  1.00130.59           H  
ATOM    192 2HG1 VAL A  32      25.795  37.677  25.148  1.00130.59           H  
ATOM    193 3HG1 VAL A  32      26.791  36.226  24.881  1.00130.59           H  
ATOM    194  CG2 VAL A  32      25.235  37.094  27.929  1.00130.59           C  
ATOM    195 1HG2 VAL A  32      26.092  37.604  28.369  1.00130.59           H  
ATOM    196 2HG2 VAL A  32      24.765  36.460  28.681  1.00130.59           H  
ATOM    197 3HG2 VAL A  32      24.515  37.832  27.575  1.00130.59           H  
ATOM    198  C   VAL A  32      23.970  34.619  27.211  1.00130.59           C  
ATOM    199  O   VAL A  32      24.287  33.432  27.230  1.00130.59           O  
ATOM    200  N   THR A  33      23.208  35.172  28.179  1.00 75.30           N  
ATOM    201  HN  THR A  33      22.976  36.215  28.116  1.00 75.30           H  
ATOM    202  CA  THR A  33      22.695  34.417  29.292  1.00 75.30           C  
ATOM    203  HA  THR A  33      23.450  33.674  29.547  1.00 75.30           H  
ATOM    204  CB  THR A  33      22.473  35.255  30.517  1.00 75.30           C  
ATOM    205  HB  THR A  33      22.112  34.620  31.326  1.00 75.30           H  
ATOM    206  OG1 THR A  33      21.517  36.272  30.259  1.00 75.30           O  
ATOM    207  HG1 THR A  33      21.862  36.889  29.483  1.00 75.30           H  
ATOM    208  CG2 THR A  33      23.819  35.877  30.924  1.00 75.30           C  
ATOM    209 1HG2 THR A  33      23.682  36.491  31.814  1.00 75.30           H  
ATOM    210 2HG2 THR A  33      24.195  36.497  30.110  1.00 75.30           H  
ATOM    211 3HG2 THR A  33      24.536  35.084  31.138  1.00 75.30           H  
ATOM    212  C   THR A  33      21.435  33.671  28.983  1.00 75.30           C  
ATOM    213  O   THR A  33      21.200  32.597  29.532  1.00 75.30           O  
ATOM    214  N   GLY A  34      20.563  34.233  28.127  1.00 21.88           N  
ATOM    215  HN  GLY A  34      20.798  35.164  27.655  1.00 21.88           H  
ATOM    216  CA  GLY A  34      19.316  33.579  27.849  1.00 21.88           C  
ATOM    217  HA1 GLY A  34      18.989  33.816  26.837  1.00 21.88           H  
ATOM    218  HA2 GLY A  34      19.431  32.500  27.951  1.00 21.88           H  
ATOM    219  C   GLY A  34      18.313  34.083  28.843  1.00 21.88           C  
ATOM    220  O   GLY A  34      17.144  33.705  28.805  1.00 21.88           O  
ATOM    221  N   LYS A  35      18.760  34.964  29.760  1.00 76.35           N  
ATOM    222  HN  LYS A  35      19.789  35.257  29.730  1.00 76.35           H  
ATOM    223  CA  LYS A  35      17.914  35.525  30.775  1.00 76.35           C  
ATOM    224  HA  LYS A  35      16.975  34.976  30.837  1.00 76.35           H  
ATOM    225  CB  LYS A  35      18.598  35.581  32.151  1.00 76.35           C  
ATOM    226  HB1 LYS A  35      19.530  36.137  32.043  1.00 76.35           H  
ATOM    227  HB2 LYS A  35      17.936  36.110  32.837  1.00 76.35           H  
ATOM    228  CG  LYS A  35      18.926  34.219  32.764  1.00 76.35           C  
ATOM    229  HG1 LYS A  35      18.023  33.814  33.221  1.00 76.35           H  
ATOM    230  HG2 LYS A  35      19.265  33.551  31.972  1.00 76.35           H  
ATOM    231  CD  LYS A  35      20.019  34.311  33.832  1.00 76.35           C  
ATOM    232  HD1 LYS A  35      20.964  34.527  33.333  1.00 76.35           H  
ATOM    233  HD2 LYS A  35      19.768  35.131  34.505  1.00 76.35           H  
ATOM    234  CE  LYS A  35      20.202  33.046  34.671  1.00 76.35           C  
ATOM    235  HE1 LYS A  35      19.789  32.192  34.134  1.00 76.35           H  
ATOM    236  HE2 LYS A  35      21.264  32.883  34.852  1.00 76.35           H  
ATOM    237  NZ  LYS A  35      19.500  33.198  35.966  1.00 76.35           N1+
ATOM    238  HZ1 LYS A  35      19.631  32.311  36.549  1.00 76.35           H  
ATOM    239  HZ2 LYS A  35      18.457  33.358  35.790  1.00 76.35           H  
ATOM    240  HZ3 LYS A  35      19.905  34.035  36.495  1.00 76.35           H  
ATOM    241  C   LYS A  35      17.665  36.950  30.394  1.00 76.35           C  
ATOM    242  O   LYS A  35      18.324  37.490  29.506  1.00 76.35           O  
ATOM    243  N   ASN A  36      16.662  37.583  31.035  1.00 51.26           N  
ATOM    244  HN  ASN A  36      16.065  37.048  31.744  1.00 51.26           H  
ATOM    245  CA  ASN A  36      16.387  38.967  30.776  1.00 51.26           C  
ATOM    246  HA  ASN A  36      16.679  39.210  29.754  1.00 51.26           H  
ATOM    247  CB  ASN A  36      14.913  39.352  30.993  1.00 51.26           C  
ATOM    248  HB1 ASN A  36      14.589  39.031  31.983  1.00 51.26           H  
ATOM    249  HB2 ASN A  36      14.796  40.432  30.904  1.00 51.26           H  
ATOM    250  CG  ASN A  36      14.080  38.654  29.927  1.00 51.26           C  
ATOM    251  OD1 ASN A  36      12.918  38.316  30.151  1.00 51.26           O  
ATOM    252  ND2 ASN A  36      14.690  38.426  28.733  1.00 51.26           N  
ATOM    253 1HD2 ASN A  36      15.704  38.734  28.583  1.00 51.26           H  
ATOM    254 2HD2 ASN A  36      14.156  37.939  27.944  1.00 51.26           H  
ATOM    255  C   ASN A  36      17.208  39.771  31.734  1.00 51.26           C  
ATOM    256  O   ASN A  36      17.475  39.340  32.855  1.00 51.26           O  
ATOM    257  N   ALA A  37      17.624  40.981  31.312  1.00 26.94           N  
ATOM    258  HN  ALA A  37      17.359  41.322  30.333  1.00 26.94           H  
ATOM    259  CA  ALA A  37      18.419  41.816  32.164  1.00 26.94           C  
ATOM    260  HA  ALA A  37      19.324  41.284  32.457  1.00 26.94           H  
ATOM    261  CB  ALA A  37      18.797  43.158  31.512  1.00 26.94           C  
ATOM    262  HB1 ALA A  37      19.398  43.744  32.207  1.00 26.94           H  
ATOM    263  HB2 ALA A  37      17.890  43.709  31.263  1.00 26.94           H  
ATOM    264  HB3 ALA A  37      19.370  42.973  30.604  1.00 26.94           H  
ATOM    265  C   ALA A  37      17.596  42.105  33.371  1.00 26.94           C  
ATOM    266  O   ALA A  37      18.089  42.089  34.499  1.00 26.94           O  
ATOM    267  N   LEU A  38      16.298  42.375  33.164  1.00128.33           N  
ATOM    268  HN  LEU A  38      15.898  42.413  32.172  1.00128.33           H  
ATOM    269  CA  LEU A  38      15.464  42.610  34.299  1.00128.33           C  
ATOM    270  HA  LEU A  38      16.081  42.702  35.193  1.00128.33           H  
ATOM    271  CB  LEU A  38      14.561  43.849  34.167  1.00128.33           C  
ATOM    272  HB1 LEU A  38      13.975  43.754  33.253  1.00128.33           H  
ATOM    273  HB2 LEU A  38      13.892  43.883  35.027  1.00128.33           H  
ATOM    274  CG  LEU A  38      15.348  45.170  34.108  1.00128.33           C  
ATOM    275  HG  LEU A  38      15.922  45.157  33.182  1.00128.33           H  
ATOM    276  CD1 LEU A  38      14.406  46.382  34.034  1.00128.33           C  
ATOM    277 1HD1 LEU A  38      14.995  47.298  33.994  1.00128.33           H  
ATOM    278 2HD1 LEU A  38      13.767  46.400  34.917  1.00128.33           H  
ATOM    279 3HD1 LEU A  38      13.788  46.308  33.139  1.00128.33           H  
ATOM    280  CD2 LEU A  38      16.359  45.266  35.260  1.00128.33           C  
ATOM    281 1HD2 LEU A  38      16.900  46.210  35.192  1.00128.33           H  
ATOM    282 2HD2 LEU A  38      17.065  44.438  35.195  1.00128.33           H  
ATOM    283 3HD2 LEU A  38      15.831  45.218  36.212  1.00128.33           H  
ATOM    284  C   LEU A  38      14.580  41.424  34.425  1.00128.33           C  
ATOM    285  O   LEU A  38      14.080  40.912  33.423  1.00128.33           O  
ATOM    286  N   THR A  39      14.341  40.937  35.660  1.00216.75           N  
ATOM    287  HN  THR A  39      13.651  40.121  35.710  1.00216.75           H  
ATOM    288  CA  THR A  39      14.888  41.366  36.920  1.00216.75           C  
ATOM    289  HA  THR A  39      15.027  42.446  36.877  1.00216.75           H  
ATOM    290  CB  THR A  39      14.002  41.059  38.088  1.00216.75           C  
ATOM    291  HB  THR A  39      12.996  41.427  37.884  1.00216.75           H  
ATOM    292  OG1 THR A  39      14.505  41.690  39.256  1.00216.75           O  
ATOM    293  HG1 THR A  39      15.474  41.338  39.455  1.00216.75           H  
ATOM    294  CG2 THR A  39      13.956  39.534  38.286  1.00216.75           C  
ATOM    295 1HG2 THR A  39      13.314  39.296  39.134  1.00216.75           H  
ATOM    296 2HG2 THR A  39      14.962  39.161  38.477  1.00216.75           H  
ATOM    297 3HG2 THR A  39      13.559  39.062  37.387  1.00216.75           H  
ATOM    298  C   THR A  39      16.223  40.736  37.212  1.00216.75           C  
ATOM    299  O   THR A  39      16.933  41.182  38.112  1.00216.75           O  
ATOM    300  N   ASN A  40      16.589  39.662  36.489  1.00 94.14           N  
ATOM    301  HN  ASN A  40      16.040  39.420  35.603  1.00 94.14           H  
ATOM    302  CA  ASN A  40      17.699  38.829  36.873  1.00 94.14           C  
ATOM    303  HA  ASN A  40      17.421  38.299  37.784  1.00 94.14           H  
ATOM    304  CB  ASN A  40      18.043  37.779  35.802  1.00 94.14           C  
ATOM    305  HB1 ASN A  40      18.167  38.266  34.835  1.00 94.14           H  
ATOM    306  HB2 ASN A  40      18.966  37.266  36.072  1.00 94.14           H  
ATOM    307  CG  ASN A  40      16.900  36.777  35.731  1.00 94.14           C  
ATOM    308  OD1 ASN A  40      16.155  36.735  34.753  1.00 94.14           O  
ATOM    309  ND2 ASN A  40      16.754  35.945  36.797  1.00 94.14           N  
ATOM    310 1HD2 ASN A  40      17.425  36.017  37.627  1.00 94.14           H  
ATOM    311 2HD2 ASN A  40      15.968  35.219  36.805  1.00 94.14           H  
ATOM    312  C   ASN A  40      18.959  39.602  37.154  1.00 94.14           C  
ATOM    313  O   ASN A  40      19.657  39.293  38.115  1.00 94.14           O  
ATOM    314  N   TYR A  41      19.371  40.508  36.258  1.00138.12           N  
ATOM    315  HN  TYR A  41      18.790  40.620  35.366  1.00138.12           H  
ATOM    316  CA  TYR A  41      20.537  41.345  36.401  1.00138.12           C  
ATOM    317  HA  TYR A  41      21.193  40.805  37.084  1.00138.12           H  
ATOM    318  CB  TYR A  41      21.323  41.448  35.088  1.00138.12           C  
ATOM    319  HB1 TYR A  41      20.689  41.788  34.269  1.00138.12           H  
ATOM    320  HB2 TYR A  41      22.179  42.116  35.187  1.00138.12           H  
ATOM    321  CG  TYR A  41      21.755  40.034  34.892  1.00138.12           C  
ATOM    322  CD1 TYR A  41      22.816  39.525  35.607  1.00138.12           C  
ATOM    323  HD1 TYR A  41      23.347  40.167  36.310  1.00138.12           H  
ATOM    324  CE1 TYR A  41      23.215  38.219  35.447  1.00138.12           C  
ATOM    325  HE1 TYR A  41      24.060  37.833  36.018  1.00138.12           H  
ATOM    326  CD2 TYR A  41      21.089  39.205  34.018  1.00138.12           C  
ATOM    327  HD2 TYR A  41      20.240  39.588  33.452  1.00138.12           H  
ATOM    328  CE2 TYR A  41      21.484  37.898  33.852  1.00138.12           C  
ATOM    329  HE2 TYR A  41      20.952  37.254  33.152  1.00138.12           H  
ATOM    330  CZ  TYR A  41      22.548  37.401  34.567  1.00138.12           C  
ATOM    331  OH  TYR A  41      22.956  36.060  34.400  1.00138.12           O  
ATOM    332  HH  TYR A  41      23.950  36.035  34.064  1.00138.12           H  
ATOM    333  C   TYR A  41      20.335  42.695  37.034  1.00138.12           C  
ATOM    334  O   TYR A  41      21.308  43.318  37.450  1.00138.12           O  
ATOM    335  N   GLY A  42      19.107  43.248  37.002  1.00 49.96           N  
ATOM    336  HN  GLY A  42      18.288  42.661  36.643  1.00 49.96           H  
ATOM    337  CA  GLY A  42      18.853  44.601  37.433  1.00 49.96           C  
ATOM    338  HA1 GLY A  42      19.469  45.277  36.840  1.00 49.96           H  
ATOM    339  HA2 GLY A  42      17.800  44.828  37.266  1.00 49.96           H  
ATOM    340  C   GLY A  42      19.165  44.815  38.880  1.00 49.96           C  
ATOM    341  O   GLY A  42      19.656  45.884  39.240  1.00 49.96           O  
ATOM    342  N   PHE A  43      18.826  43.853  39.763  1.00 83.71           N  
ATOM    343  HN  PHE A  43      18.342  42.957  39.434  1.00 83.71           H  
ATOM    344  CA  PHE A  43      19.128  44.054  41.154  1.00 83.71           C  
ATOM    345  HA  PHE A  43      19.799  44.902  41.291  1.00 83.71           H  
ATOM    346  CB  PHE A  43      17.860  44.211  42.003  1.00 83.71           C  
ATOM    347  HB1 PHE A  43      17.348  43.252  42.088  1.00 83.71           H  
ATOM    348  HB2 PHE A  43      18.120  44.574  42.997  1.00 83.71           H  
ATOM    349  CG  PHE A  43      16.981  45.197  41.316  1.00 83.71           C  
ATOM    350  CD1 PHE A  43      16.129  44.762  40.327  1.00 83.71           C  
ATOM    351  HD1 PHE A  43      16.110  43.705  40.061  1.00 83.71           H  
ATOM    352  CD2 PHE A  43      16.999  46.532  41.644  1.00 83.71           C  
ATOM    353  HD2 PHE A  43      17.670  46.890  42.425  1.00 83.71           H  
ATOM    354  CE1 PHE A  43      15.302  45.641  39.670  1.00 83.71           C  
ATOM    355  HE1 PHE A  43      14.632  45.283  38.888  1.00 83.71           H  
ATOM    356  CE2 PHE A  43      16.174  47.417  40.991  1.00 83.71           C  
ATOM    357  HE2 PHE A  43      16.193  48.474  41.256  1.00 83.71           H  
ATOM    358  CZ  PHE A  43      15.325  46.973  40.004  1.00 83.71           C  
ATOM    359  HZ  PHE A  43      14.672  47.677  39.488  1.00 83.71           H  
ATOM    360  C   PHE A  43      19.754  42.786  41.646  1.00 83.71           C  
ATOM    361  O   PHE A  43      19.068  41.917  42.182  1.00 83.71           O  
ATOM    362  N   TYR A  44      21.084  42.657  41.516  1.00 72.56           N  
ATOM    363  HN  TYR A  44      21.659  43.458  41.100  1.00 72.56           H  
ATOM    364  CA  TYR A  44      21.737  41.452  41.931  1.00 72.56           C  
ATOM    365  HA  TYR A  44      21.065  40.840  42.533  1.00 72.56           H  
ATOM    366  CB  TYR A  44      22.244  40.659  40.710  1.00 72.56           C  
ATOM    367  HB1 TYR A  44      21.406  40.479  40.036  1.00 72.56           H  
ATOM    368  HB2 TYR A  44      23.002  41.251  40.197  1.00 72.56           H  
ATOM    369  CG  TYR A  44      22.839  39.348  41.098  1.00 72.56           C  
ATOM    370  CD1 TYR A  44      24.128  39.263  41.574  1.00 72.56           C  
ATOM    371  HD1 TYR A  44      24.726  40.168  41.682  1.00 72.56           H  
ATOM    372  CE1 TYR A  44      24.667  38.043  41.914  1.00 72.56           C  
ATOM    373  HE1 TYR A  44      25.687  37.986  42.295  1.00 72.56           H  
ATOM    374  CD2 TYR A  44      22.105  38.192  40.957  1.00 72.56           C  
ATOM    375  HD2 TYR A  44      21.087  38.245  40.572  1.00 72.56           H  
ATOM    376  CE2 TYR A  44      22.639  36.972  41.295  1.00 72.56           C  
ATOM    377  HE2 TYR A  44      22.044  36.066  41.182  1.00 72.56           H  
ATOM    378  CZ  TYR A  44      23.923  36.896  41.775  1.00 72.56           C  
ATOM    379  OH  TYR A  44      24.474  35.644  42.122  1.00 72.56           O  
ATOM    380  HH  TYR A  44      25.327  35.462  41.537  1.00 72.56           H  
ATOM    381  C   TYR A  44      22.924  41.879  42.737  1.00 72.56           C  
ATOM    382  O   TYR A  44      23.605  42.834  42.369  1.00 72.56           O  
ATOM    383  N   GLY A  45      23.168  41.225  43.892  1.00 45.67           N  
ATOM    384  HN  GLY A  45      22.471  40.491  44.240  1.00 45.67           H  
ATOM    385  CA  GLY A  45      24.348  41.500  44.659  1.00 45.67           C  
ATOM    386  HA1 GLY A  45      24.307  40.937  45.591  1.00 45.67           H  
ATOM    387  HA2 GLY A  45      25.224  41.194  44.088  1.00 45.67           H  
ATOM    388  C   GLY A  45      24.453  42.963  44.973  1.00 45.67           C  
ATOM    389  O   GLY A  45      23.460  43.686  45.048  1.00 45.67           O  
ATOM    390  N   CYS A  46      25.699  43.399  45.260  1.00 86.26           N  
ATOM    391  HN  CYS A  46      26.491  42.680  45.261  1.00 86.26           H  
ATOM    392  CA  CYS A  46      26.033  44.765  45.565  1.00 86.26           C  
ATOM    393  HA  CYS A  46      25.263  45.152  46.233  1.00 86.26           H  
ATOM    394  CB  CYS A  46      27.381  44.871  46.297  1.00 86.26           C  
ATOM    395  HB1 CYS A  46      28.163  44.448  45.667  1.00 86.26           H  
ATOM    396  HB2 CYS A  46      27.599  45.921  46.492  1.00 86.26           H  
ATOM    397  SG  CYS A  46      27.337  43.971  47.873  1.00 86.26           S  
ATOM    398  HG  CYS A  46      26.381  44.488  48.657  1.00 86.26           H  
ATOM    399  C   CYS A  46      26.097  45.679  44.364  1.00 86.26           C  
ATOM    400  O   CYS A  46      25.730  46.848  44.453  1.00 86.26           O  
ATOM    401  N   TYR A  47      26.729  45.209  43.270  1.00128.79           N  
ATOM    402  HN  TYR A  47      27.075  44.197  43.298  1.00128.79           H  
ATOM    403  CA  TYR A  47      26.977  45.963  42.062  1.00128.79           C  
ATOM    404  HA  TYR A  47      27.036  47.000  42.393  1.00128.79           H  
ATOM    405  CB  TYR A  47      28.359  45.668  41.465  1.00128.79           C  
ATOM    406  HB1 TYR A  47      28.534  44.595  41.393  1.00128.79           H  
ATOM    407  HB2 TYR A  47      28.465  46.120  40.479  1.00128.79           H  
ATOM    408  CG  TYR A  47      29.288  46.298  42.446  1.00128.79           C  
ATOM    409  CD1 TYR A  47      29.597  47.635  42.348  1.00128.79           C  
ATOM    410  HD1 TYR A  47      29.164  48.230  41.544  1.00128.79           H  
ATOM    411  CE1 TYR A  47      30.445  48.231  43.251  1.00128.79           C  
ATOM    412  HE1 TYR A  47      30.688  49.289  43.155  1.00128.79           H  
ATOM    413  CD2 TYR A  47      29.827  45.567  43.478  1.00128.79           C  
ATOM    414  HD2 TYR A  47      29.580  44.510  43.578  1.00128.79           H  
ATOM    415  CE2 TYR A  47      30.676  46.157  44.386  1.00128.79           C  
ATOM    416  HE2 TYR A  47      31.103  45.565  45.195  1.00128.79           H  
ATOM    417  CZ  TYR A  47      30.986  47.491  44.274  1.00128.79           C  
ATOM    418  OH  TYR A  47      31.856  48.095  45.206  1.00128.79           O  
ATOM    419  HH  TYR A  47      32.694  48.480  44.704  1.00128.79           H  
ATOM    420  C   TYR A  47      25.945  45.972  40.969  1.00128.79           C  
ATOM    421  O   TYR A  47      25.868  46.942  40.225  1.00128.79           O  
ATOM    422  N   CYS A  48      25.184  44.889  40.746  1.00 64.74           N  
ATOM    423  HN  CYS A  48      25.203  44.053  41.414  1.00 64.74           H  
ATOM    424  CA  CYS A  48      24.340  44.889  39.576  1.00 64.74           C  
ATOM    425  HA  CYS A  48      24.931  45.248  38.733  1.00 64.74           H  
ATOM    426  CB  CYS A  48      23.813  43.491  39.226  1.00 64.74           C  
ATOM    427  HB1 CYS A  48      23.198  43.132  40.052  1.00 64.74           H  
ATOM    428  HB2 CYS A  48      23.205  43.562  38.324  1.00 64.74           H  
ATOM    429  SG  CYS A  48      25.153  42.296  38.934  1.00 64.74           S  
ATOM    430  HG  CYS A  48      25.914  42.717  37.915  1.00 64.74           H  
ATOM    431  C   CYS A  48      23.166  45.809  39.745  1.00 64.74           C  
ATOM    432  O   CYS A  48      22.447  45.750  40.742  1.00 64.74           O  
ATOM    433  N   GLY A  49      22.904  46.652  38.718  1.00 30.85           N  
ATOM    434  HN  GLY A  49      23.524  46.632  37.846  1.00 30.85           H  
ATOM    435  CA  GLY A  49      21.803  47.574  38.784  1.00 30.85           C  
ATOM    436  HA1 GLY A  49      21.313  47.629  37.812  1.00 30.85           H  
ATOM    437  HA2 GLY A  49      21.087  47.236  39.533  1.00 30.85           H  
ATOM    438  C   GLY A  49      22.324  48.924  39.161  1.00 30.85           C  
ATOM    439  O   GLY A  49      23.525  49.179  39.112  1.00 30.85           O  
ATOM    440  N   TRP A  50      21.412  49.844  39.530  1.00 57.74           N  
ATOM    441  HN  TRP A  50      20.378  49.575  39.578  1.00 57.74           H  
ATOM    442  CA  TRP A  50      21.814  51.181  39.859  1.00 57.74           C  
ATOM    443  HA  TRP A  50      22.485  51.542  39.080  1.00 57.74           H  
ATOM    444  CB  TRP A  50      20.640  52.165  39.985  1.00 57.74           C  
ATOM    445  HB1 TRP A  50      19.907  51.744  40.673  1.00 57.74           H  
ATOM    446  HB2 TRP A  50      21.017  53.106  40.386  1.00 57.74           H  
ATOM    447  CG  TRP A  50      19.959  52.442  38.668  1.00 57.74           C  
ATOM    448  CD2 TRP A  50      18.971  51.580  38.087  1.00 57.74           C  
ATOM    449  CE2 TRP A  50      18.593  52.147  36.870  1.00 57.74           C  
ATOM    450  CE3 TRP A  50      18.427  50.408  38.529  1.00 57.74           C  
ATOM    451  HE3 TRP A  50      18.728  49.965  39.478  1.00 57.74           H  
ATOM    452  CD1 TRP A  50      20.133  53.476  37.796  1.00 57.74           C  
ATOM    453  HD1 TRP A  50      20.820  54.310  37.943  1.00 57.74           H  
ATOM    454  NE1 TRP A  50      19.314  53.311  36.704  1.00 57.74           N  
ATOM    455  HE1 TRP A  50      19.247  53.974  35.867  1.00 57.74           H  
ATOM    456  CZ2 TRP A  50      17.659  51.548  36.074  1.00 57.74           C  
ATOM    457  HZ2 TRP A  50      17.363  51.986  35.121  1.00 57.74           H  
ATOM    458  CZ3 TRP A  50      17.483  49.809  37.726  1.00 57.74           C  
ATOM    459  HZ3 TRP A  50      17.024  48.874  38.047  1.00 57.74           H  
ATOM    460  CH2 TRP A  50      17.106  50.369  36.522  1.00 57.74           C  
ATOM    461  HH2 TRP A  50      16.354  49.867  35.913  1.00 57.74           H  
ATOM    462  C   TRP A  50      22.557  51.168  41.157  1.00 57.74           C  
ATOM    463  O   TRP A  50      22.331  50.313  42.012  1.00 57.74           O  
ATOM    464  N   GLY A  51      23.499  52.123  41.309  1.00 20.50           N  
ATOM    465  HN  GLY A  51      23.684  52.799  40.500  1.00 20.50           H  
ATOM    466  CA  GLY A  51      24.261  52.264  42.518  1.00 20.50           C  
ATOM    467  HA1 GLY A  51      24.705  53.259  42.553  1.00 20.50           H  
ATOM    468  HA2 GLY A  51      23.605  52.128  43.378  1.00 20.50           H  
ATOM    469  C   GLY A  51      25.344  51.234  42.550  1.00 20.50           C  
ATOM    470  O   GLY A  51      25.810  50.761  41.513  1.00 20.50           O  
ATOM    471  N   GLY A  52      25.761  50.854  43.775  1.00 32.23           N  
ATOM    472  HN  GLY A  52      25.314  51.296  44.641  1.00 32.23           H  
ATOM    473  CA  GLY A  52      26.793  49.869  43.942  1.00 32.23           C  
ATOM    474  HA1 GLY A  52      26.355  48.946  44.323  1.00 32.23           H  
ATOM    475  HA2 GLY A  52      27.269  49.676  42.981  1.00 32.23           H  
ATOM    476  C   GLY A  52      27.816  50.373  44.913  1.00 32.23           C  
ATOM    477  O   GLY A  52      28.291  51.504  44.821  1.00 32.23           O  
ATOM    478  N   ARG A  53      28.165  49.512  45.897  1.00118.56           N  
ATOM    479  HN  ARG A  53      27.688  48.555  45.940  1.00118.56           H  
ATOM    480  CA  ARG A  53      29.155  49.839  46.886  1.00118.56           C  
ATOM    481  HA  ARG A  53      30.064  50.167  46.382  1.00118.56           H  
ATOM    482  CB  ARG A  53      28.707  50.933  47.874  1.00118.56           C  
ATOM    483  HB1 ARG A  53      29.527  51.122  48.567  1.00118.56           H  
ATOM    484  HB2 ARG A  53      28.495  51.838  47.305  1.00118.56           H  
ATOM    485  CG  ARG A  53      27.463  50.582  48.692  1.00118.56           C  
ATOM    486  HG1 ARG A  53      26.646  50.367  48.004  1.00118.56           H  
ATOM    487  HG2 ARG A  53      27.680  49.695  49.288  1.00118.56           H  
ATOM    488  CD  ARG A  53      27.022  51.706  49.635  1.00118.56           C  
ATOM    489  HD1 ARG A  53      26.384  51.303  50.422  1.00118.56           H  
ATOM    490  HD2 ARG A  53      27.895  52.181  50.082  1.00118.56           H  
ATOM    491  NE  ARG A  53      26.263  52.699  48.822  1.00118.56           N  
ATOM    492  HE  ARG A  53      26.770  53.533  48.384  1.00118.56           H  
ATOM    493  CZ  ARG A  53      24.920  52.542  48.638  1.00118.56           C  
ATOM    494  NH1 ARG A  53      24.266  51.504  49.238  1.00118.56           N  
ATOM    495 1HH1 ARG A  53      24.807  50.814  49.852  1.00118.56           H  
ATOM    496 2HH1 ARG A  53      23.213  51.380  49.094  1.00118.56           H  
ATOM    497  NH2 ARG A  53      24.229  53.422  47.856  1.00118.56           N  
ATOM    498 1HH2 ARG A  53      24.740  54.236  47.386  1.00118.56           H  
ATOM    499 2HH2 ARG A  53      23.176  53.298  47.713  1.00118.56           H  
ATOM    500  C   ARG A  53      29.453  48.591  47.667  1.00118.56           C  
ATOM    501  O   ARG A  53      28.724  47.606  47.581  1.00118.56           O  
ATOM    502  N   GLY A  54      30.538  48.606  48.470  1.00 22.65           N  
ATOM    503  HN  GLY A  54      31.131  49.494  48.541  1.00 22.65           H  
ATOM    504  CA  GLY A  54      30.907  47.443  49.232  1.00 22.65           C  
ATOM    505  HA1 GLY A  54      31.482  47.741  50.109  1.00 22.65           H  
ATOM    506  HA2 GLY A  54      30.012  46.908  49.549  1.00 22.65           H  
ATOM    507  C   GLY A  54      31.741  46.564  48.351  1.00 22.65           C  
ATOM    508  O   GLY A  54      32.483  47.054  47.502  1.00 22.65           O  
ATOM    509  N   THR A  55      31.663  45.231  48.553  1.00102.17           N  
ATOM    510  HN  THR A  55      31.015  44.842  49.310  1.00102.17           H  
ATOM    511  CA  THR A  55      32.451  44.333  47.750  1.00102.17           C  
ATOM    512  HA  THR A  55      33.028  44.911  47.028  1.00102.17           H  
ATOM    513  CB  THR A  55      33.383  43.470  48.549  1.00102.17           C  
ATOM    514  HB  THR A  55      33.970  44.099  49.218  1.00102.17           H  
ATOM    515  OG1 THR A  55      34.258  42.764  47.682  1.00102.17           O  
ATOM    516  HG1 THR A  55      33.696  42.157  47.035  1.00102.17           H  
ATOM    517  CG2 THR A  55      32.549  42.484  49.383  1.00102.17           C  
ATOM    518 1HG2 THR A  55      33.214  41.850  49.969  1.00102.17           H  
ATOM    519 2HG2 THR A  55      31.948  41.863  48.719  1.00102.17           H  
ATOM    520 3HG2 THR A  55      31.893  43.039  50.053  1.00102.17           H  
ATOM    521  C   THR A  55      31.521  43.413  47.014  1.00102.17           C  
ATOM    522  O   THR A  55      30.418  43.127  47.475  1.00102.17           O  
ATOM    523  N   PRO A  56      31.950  42.938  45.868  1.00 71.97           N  
ATOM    524  CD  PRO A  56      32.950  43.641  45.081  1.00 71.97           C  
ATOM    525  HD1 PRO A  56      32.830  44.719  45.188  1.00 71.97           H  
ATOM    526  HD2 PRO A  56      33.953  43.354  45.395  1.00 71.97           H  
ATOM    527  CA  PRO A  56      31.137  42.066  45.060  1.00 71.97           C  
ATOM    528  HA  PRO A  56      30.185  42.560  44.864  1.00 71.97           H  
ATOM    529  CB  PRO A  56      31.887  41.909  43.738  1.00 71.97           C  
ATOM    530  HB1 PRO A  56      32.546  41.041  43.766  1.00 71.97           H  
ATOM    531  HB2 PRO A  56      31.191  41.811  42.905  1.00 71.97           H  
ATOM    532  CG  PRO A  56      32.700  43.214  43.624  1.00 71.97           C  
ATOM    533  HG1 PRO A  56      33.643  43.036  43.108  1.00 71.97           H  
ATOM    534  HG2 PRO A  56      32.132  43.976  43.091  1.00 71.97           H  
ATOM    535  C   PRO A  56      30.868  40.775  45.767  1.00 71.97           C  
ATOM    536  O   PRO A  56      31.779  40.232  46.390  1.00 71.97           O  
ATOM    537  N   LYS A  57      29.610  40.290  45.711  1.00120.85           N  
ATOM    538  HN  LYS A  57      28.868  40.829  45.159  1.00120.85           H  
ATOM    539  CA  LYS A  57      29.240  39.071  46.371  1.00120.85           C  
ATOM    540  HA  LYS A  57      29.641  39.108  47.384  1.00120.85           H  
ATOM    541  CB  LYS A  57      27.716  38.891  46.477  1.00120.85           C  
ATOM    542  HB1 LYS A  57      27.279  38.984  45.483  1.00120.85           H  
ATOM    543  HB2 LYS A  57      27.504  37.899  46.876  1.00120.85           H  
ATOM    544  CG  LYS A  57      27.087  39.939  47.395  1.00120.85           C  
ATOM    545  HG1 LYS A  57      27.226  40.924  46.949  1.00120.85           H  
ATOM    546  HG2 LYS A  57      26.021  39.729  47.487  1.00120.85           H  
ATOM    547  CD  LYS A  57      27.710  39.941  48.793  1.00120.85           C  
ATOM    548  HD1 LYS A  57      27.367  39.052  49.323  1.00120.85           H  
ATOM    549  HD2 LYS A  57      28.794  39.905  48.686  1.00120.85           H  
ATOM    550  CE  LYS A  57      27.350  41.169  49.630  1.00120.85           C  
ATOM    551  HE1 LYS A  57      27.432  42.064  49.013  1.00120.85           H  
ATOM    552  HE2 LYS A  57      26.328  41.071  49.995  1.00120.85           H  
ATOM    553  NZ  LYS A  57      28.274  41.279  50.781  1.00120.85           N1+
ATOM    554  HZ1 LYS A  57      28.018  42.139  51.363  1.00120.85           H  
ATOM    555  HZ2 LYS A  57      29.278  41.376  50.425  1.00120.85           H  
ATOM    556  HZ3 LYS A  57      28.194  40.401  51.388  1.00120.85           H  
ATOM    557  C   LYS A  57      29.814  37.861  45.697  1.00120.85           C  
ATOM    558  O   LYS A  57      30.327  36.965  46.365  1.00120.85           O  
ATOM    559  N   ASP A  58      29.738  37.783  44.353  1.00 65.64           N  
ATOM    560  HN  ASP A  58      29.325  38.588  43.782  1.00 65.64           H  
ATOM    561  CA  ASP A  58      30.223  36.596  43.702  1.00 65.64           C  
ATOM    562  HA  ASP A  58      31.039  36.181  44.294  1.00 65.64           H  
ATOM    563  CB  ASP A  58      29.149  35.508  43.511  1.00 65.64           C  
ATOM    564  HB1 ASP A  58      29.606  34.615  43.084  1.00 65.64           H  
ATOM    565  HB2 ASP A  58      28.703  35.263  44.475  1.00 65.64           H  
ATOM    566  CG  ASP A  58      28.073  36.030  42.569  1.00 65.64           C  
ATOM    567  OD1 ASP A  58      27.693  37.225  42.696  1.00 65.64           O  
ATOM    568  OD2 ASP A  58      27.621  35.236  41.701  1.00 65.64           O  
ATOM    569  C   ASP A  58      30.746  36.953  42.348  1.00 65.64           C  
ATOM    570  O   ASP A  58      30.956  38.122  42.030  1.00 65.64           O  
ATOM    571  N   GLY A  59      30.974  35.924  41.505  1.00 28.61           N  
ATOM    572  HN  GLY A  59      30.736  34.927  41.812  1.00 28.61           H  
ATOM    573  CA  GLY A  59      31.531  36.149  40.204  1.00 28.61           C  
ATOM    574  HA1 GLY A  59      32.504  36.630  40.302  1.00 28.61           H  
ATOM    575  HA2 GLY A  59      31.646  35.197  39.687  1.00 28.61           H  
ATOM    576  C   GLY A  59      30.610  37.035  39.424  1.00 28.61           C  
ATOM    577  O   GLY A  59      31.051  38.003  38.807  1.00 28.61           O  
ATOM    578  N   THR A  60      29.296  36.746  39.463  1.00 41.03           N  
ATOM    579  HN  THR A  60      28.955  35.938  40.076  1.00 41.03           H  
ATOM    580  CA  THR A  60      28.342  37.500  38.699  1.00 41.03           C  
ATOM    581  HA  THR A  60      28.591  37.437  37.640  1.00 41.03           H  
ATOM    582  CB  THR A  60      26.935  37.027  38.913  1.00 41.03           C  
ATOM    583  HB  THR A  60      26.663  37.170  39.959  1.00 41.03           H  
ATOM    584  OG1 THR A  60      26.826  35.651  38.585  1.00 41.03           O  
ATOM    585  HG1 THR A  60      27.087  35.509  37.578  1.00 41.03           H  
ATOM    586  CG2 THR A  60      25.991  37.857  38.025  1.00 41.03           C  
ATOM    587 1HG2 THR A  60      24.964  37.522  38.172  1.00 41.03           H  
ATOM    588 2HG2 THR A  60      26.268  37.728  36.979  1.00 41.03           H  
ATOM    589 3HG2 THR A  60      26.071  38.910  38.294  1.00 41.03           H  
ATOM    590  C   THR A  60      28.385  38.932  39.140  1.00 41.03           C  
ATOM    591  O   THR A  60      28.417  39.846  38.317  1.00 41.03           O  
ATOM    592  N   ASP A  61      28.419  39.158  40.466  1.00 45.42           N  
ATOM    593  HN  ASP A  61      28.467  38.320  41.129  1.00 45.42           H  
ATOM    594  CA  ASP A  61      28.393  40.481  41.026  1.00 45.42           C  
ATOM    595  HA  ASP A  61      27.504  41.005  40.674  1.00 45.42           H  
ATOM    596  CB  ASP A  61      28.392  40.453  42.565  1.00 45.42           C  
ATOM    597  HB1 ASP A  61      27.677  39.709  42.916  1.00 45.42           H  
ATOM    598  HB2 ASP A  61      29.388  40.199  42.926  1.00 45.42           H  
ATOM    599  CG  ASP A  61      27.996  41.827  43.086  1.00 45.42           C  
ATOM    600  OD1 ASP A  61      27.779  42.744  42.249  1.00 45.42           O  
ATOM    601  OD2 ASP A  61      27.903  41.975  44.333  1.00 45.42           O  
ATOM    602  C   ASP A  61      29.616  41.218  40.572  1.00 45.42           C  
ATOM    603  O   ASP A  61      29.587  42.433  40.385  1.00 45.42           O  
ATOM    604  N   TRP A  62      30.735  40.489  40.406  1.00103.96           N  
ATOM    605  HN  TRP A  62      30.689  39.437  40.595  1.00103.96           H  
ATOM    606  CA  TRP A  62      31.988  41.054  39.987  1.00103.96           C  
ATOM    607  HA  TRP A  62      32.266  41.855  40.671  1.00103.96           H  
ATOM    608  CB  TRP A  62      33.109  39.998  39.961  1.00103.96           C  
ATOM    609  HB1 TRP A  62      33.224  39.604  40.971  1.00103.96           H  
ATOM    610  HB2 TRP A  62      32.801  39.196  39.290  1.00103.96           H  
ATOM    611  CG  TRP A  62      34.455  40.501  39.500  1.00103.96           C  
ATOM    612  CD2 TRP A  62      34.985  40.258  38.188  1.00103.96           C  
ATOM    613  CE2 TRP A  62      36.248  40.845  38.138  1.00103.96           C  
ATOM    614  CE3 TRP A  62      34.462  39.595  37.114  1.00103.96           C  
ATOM    615  HE3 TRP A  62      33.475  39.134  37.158  1.00103.96           H  
ATOM    616  CD1 TRP A  62      35.404  41.211  40.175  1.00103.96           C  
ATOM    617  HD1 TRP A  62      35.313  41.555  41.205  1.00103.96           H  
ATOM    618  NE1 TRP A  62      36.493  41.428  39.364  1.00103.96           N  
ATOM    619  HE1 TRP A  62      37.381  41.959  39.638  1.00103.96           H  
ATOM    620  CZ2 TRP A  62      37.011  40.779  37.007  1.00103.96           C  
ATOM    621  HZ2 TRP A  62      38.000  41.235  36.964  1.00103.96           H  
ATOM    622  CZ3 TRP A  62      35.232  39.532  35.974  1.00103.96           C  
ATOM    623  HZ3 TRP A  62      34.847  39.013  35.096  1.00103.96           H  
ATOM    624  CH2 TRP A  62      36.482  40.114  35.923  1.00103.96           C  
ATOM    625  HH2 TRP A  62      37.064  40.046  35.004  1.00103.96           H  
ATOM    626  C   TRP A  62      31.848  41.614  38.603  1.00103.96           C  
ATOM    627  O   TRP A  62      32.361  42.693  38.307  1.00103.96           O  
ATOM    628  N   CYS A  63      31.120  40.905  37.722  1.00 37.94           N  
ATOM    629  HN  CYS A  63      30.620  40.016  38.046  1.00 37.94           H  
ATOM    630  CA  CYS A  63      31.003  41.323  36.353  1.00 37.94           C  
ATOM    631  HA  CYS A  63      31.987  41.331  35.885  1.00 37.94           H  
ATOM    632  CB  CYS A  63      30.048  40.427  35.541  1.00 37.94           C  
ATOM    633  HB1 CYS A  63      29.050  40.509  35.970  1.00 37.94           H  
ATOM    634  HB2 CYS A  63      30.032  40.784  34.511  1.00 37.94           H  
ATOM    635  SG  CYS A  63      30.530  38.671  35.534  1.00 37.94           S  
ATOM    636  HG  CYS A  63      31.751  38.545  34.998  1.00 37.94           H  
ATOM    637  C   CYS A  63      30.426  42.708  36.344  1.00 37.94           C  
ATOM    638  O   CYS A  63      30.857  43.563  35.572  1.00 37.94           O  
ATOM    639  N   CYS A  64      29.421  42.952  37.206  1.00 44.67           N  
ATOM    640  HN  CYS A  64      29.104  42.159  37.851  1.00 44.67           H  
ATOM    641  CA  CYS A  64      28.750  44.219  37.307  1.00 44.67           C  
ATOM    642  HA  CYS A  64      28.449  44.523  36.304  1.00 44.67           H  
ATOM    643  CB  CYS A  64      27.483  44.135  38.182  1.00 44.67           C  
ATOM    644  HB1 CYS A  64      27.746  43.711  39.151  1.00 44.67           H  
ATOM    645  HB2 CYS A  64      27.078  45.137  38.321  1.00 44.67           H  
ATOM    646  SG  CYS A  64      26.220  43.085  37.394  1.00 44.67           S  
ATOM    647  HG  CYS A  64      25.888  43.602  36.203  1.00 44.67           H  
ATOM    648  C   CYS A  64      29.680  45.265  37.850  1.00 44.67           C  
ATOM    649  O   CYS A  64      29.614  46.426  37.449  1.00 44.67           O  
ATOM    650  N   TRP A  65      30.563  44.886  38.794  1.00 42.36           N  
ATOM    651  HN  TRP A  65      30.592  43.863  39.107  1.00 42.36           H  
ATOM    652  CA  TRP A  65      31.467  45.833  39.388  1.00 42.36           C  
ATOM    653  HA  TRP A  65      30.894  46.664  39.799  1.00 42.36           H  
ATOM    654  CB  TRP A  65      32.338  45.224  40.500  1.00 42.36           C  
ATOM    655  HB1 TRP A  65      31.681  44.834  41.278  1.00 42.36           H  
ATOM    656  HB2 TRP A  65      32.921  44.408  40.073  1.00 42.36           H  
ATOM    657  CG  TRP A  65      33.290  46.214  41.130  1.00 42.36           C  
ATOM    658  CD2 TRP A  65      34.594  46.519  40.610  1.00 42.36           C  
ATOM    659  CE2 TRP A  65      35.155  47.480  41.449  1.00 42.36           C  
ATOM    660  CE3 TRP A  65      35.262  46.041  39.522  1.00 42.36           C  
ATOM    661  HE3 TRP A  65      34.818  45.292  38.867  1.00 42.36           H  
ATOM    662  CD1 TRP A  65      33.126  46.986  42.243  1.00 42.36           C  
ATOM    663  HD1 TRP A  65      32.239  46.991  42.877  1.00 42.36           H  
ATOM    664  NE1 TRP A  65      34.248  47.758  42.446  1.00 42.36           N  
ATOM    665  HE1 TRP A  65      34.391  48.456  43.244  1.00 42.36           H  
ATOM    666  CZ2 TRP A  65      36.408  47.979  41.210  1.00 42.36           C  
ATOM    667  HZ2 TRP A  65      36.852  48.730  41.863  1.00 42.36           H  
ATOM    668  CZ3 TRP A  65      36.523  46.545  39.285  1.00 42.36           C  
ATOM    669  HZ3 TRP A  65      37.089  46.185  38.426  1.00 42.36           H  
ATOM    670  CH2 TRP A  65      37.084  47.496  40.114  1.00 42.36           C  
ATOM    671  HH2 TRP A  65      38.084  47.872  39.895  1.00 42.36           H  
ATOM    672  C   TRP A  65      32.408  46.355  38.344  1.00 42.36           C  
ATOM    673  O   TRP A  65      32.636  47.560  38.247  1.00 42.36           O  
ATOM    674  N   ALA A  66      32.978  45.447  37.532  1.00 25.20           N  
ATOM    675  HN  ALA A  66      32.698  44.419  37.633  1.00 25.20           H  
ATOM    676  CA  ALA A  66      33.949  45.803  36.534  1.00 25.20           C  
ATOM    677  HA  ALA A  66      34.777  46.325  37.013  1.00 25.20           H  
ATOM    678  CB  ALA A  66      34.497  44.582  35.776  1.00 25.20           C  
ATOM    679  HB1 ALA A  66      35.226  44.911  35.035  1.00 25.20           H  
ATOM    680  HB2 ALA A  66      33.677  44.067  35.275  1.00 25.20           H  
ATOM    681  HB3 ALA A  66      34.977  43.902  36.480  1.00 25.20           H  
ATOM    682  C   ALA A  66      33.321  46.708  35.522  1.00 25.20           C  
ATOM    683  O   ALA A  66      33.942  47.662  35.055  1.00 25.20           O  
ATOM    684  N   HIS A  67      32.058  46.427  35.169  1.00 55.68           N  
ATOM    685  HN  HIS A  67      31.568  45.608  35.653  1.00 55.68           H  
ATOM    686  CA  HIS A  67      31.329  47.164  34.178  1.00 55.68           C  
ATOM    687  HA  HIS A  67      31.843  47.106  33.218  1.00 55.68           H  
ATOM    688  CB  HIS A  67      29.913  46.571  34.053  1.00 55.68           C  
ATOM    689  HB1 HIS A  67      30.018  45.502  33.866  1.00 55.68           H  
ATOM    690  HB2 HIS A  67      29.406  46.725  35.005  1.00 55.68           H  
ATOM    691  CG  HIS A  67      29.039  47.134  32.979  1.00 55.68           C  
ATOM    692  CD2 HIS A  67      28.987  46.852  31.649  1.00 55.68           C  
ATOM    693  HD2 HIS A  67      29.642  46.146  31.137  1.00 55.68           H  
ATOM    694  ND1 HIS A  67      28.054  48.068  33.207  1.00 55.68           N  
ATOM    695  HD1 HIS A  67      27.809  48.523  34.144  1.00 55.68           H  
ATOM    696  CE1 HIS A  67      27.455  48.300  32.012  1.00 55.68           C  
ATOM    697  HE1 HIS A  67      26.628  48.997  31.873  1.00 55.68           H  
ATOM    698  NE2 HIS A  67      27.987  47.586  31.037  1.00 55.68           N1+
ATOM    699  HE2 HIS A  67      27.707  47.577  30.004  1.00 55.68           H  
ATOM    700  C   HIS A  67      31.241  48.592  34.627  1.00 55.68           C  
ATOM    701  O   HIS A  67      31.392  49.515  33.827  1.00 55.68           O  
ATOM    702  N   ASP A  68      31.001  48.809  35.934  1.00 28.13           N  
ATOM    703  HN  ASP A  68      30.888  47.975  36.594  1.00 28.13           H  
ATOM    704  CA  ASP A  68      30.894  50.142  36.456  1.00 28.13           C  
ATOM    705  HA  ASP A  68      30.110  50.680  35.923  1.00 28.13           H  
ATOM    706  CB  ASP A  68      30.605  50.176  37.966  1.00 28.13           C  
ATOM    707  HB1 ASP A  68      31.302  49.520  38.488  1.00 28.13           H  
ATOM    708  HB2 ASP A  68      30.716  51.195  38.338  1.00 28.13           H  
ATOM    709  CG  ASP A  68      29.180  49.698  38.201  1.00 28.13           C  
ATOM    710  OD1 ASP A  68      28.414  49.595  37.206  1.00 28.13           O  
ATOM    711  OD2 ASP A  68      28.840  49.433  39.385  1.00 28.13           O  
ATOM    712  C   ASP A  68      32.202  50.838  36.257  1.00 28.13           C  
ATOM    713  O   ASP A  68      32.244  52.001  35.857  1.00 28.13           O  
ATOM    714  N   HIS A  69      33.313  50.129  36.524  1.00 88.97           N  
ATOM    715  HN  HIS A  69      33.224  49.110  36.837  1.00 88.97           H  
ATOM    716  CA  HIS A  69      34.615  50.716  36.396  1.00 88.97           C  
ATOM    717  HA  HIS A  69      34.680  51.606  37.022  1.00 88.97           H  
ATOM    718  CB  HIS A  69      35.741  49.735  36.771  1.00 88.97           C  
ATOM    719  HB1 HIS A  69      35.515  49.308  37.748  1.00 88.97           H  
ATOM    720  HB2 HIS A  69      35.769  48.941  36.025  1.00 88.97           H  
ATOM    721  CG  HIS A  69      37.096  50.376  36.834  1.00 88.97           C  
ATOM    722  CD2 HIS A  69      37.494  51.627  36.475  1.00 88.97           C  
ATOM    723  HD2 HIS A  69      36.838  52.391  36.058  1.00 88.97           H  
ATOM    724  ND1 HIS A  69      38.225  49.744  37.307  1.00 88.97           N  
ATOM    725  HD1 HIS A  69      38.288  48.742  37.678  1.00 88.97           H  
ATOM    726  CE1 HIS A  69      39.242  50.637  37.212  1.00 88.97           C  
ATOM    727  HE1 HIS A  69      40.268  50.424  37.513  1.00 88.97           H  
ATOM    728  NE2 HIS A  69      38.847  51.794  36.713  1.00 88.97           N1+
ATOM    729  HE2 HIS A  69      39.440  52.666  36.533  1.00 88.97           H  
ATOM    730  C   HIS A  69      34.806  51.095  34.961  1.00 88.97           C  
ATOM    731  O   HIS A  69      35.308  52.176  34.657  1.00 88.97           O  
ATOM    732  N   CYS A  70      34.371  50.215  34.039  1.00 41.77           N  
ATOM    733  HN  CYS A  70      33.861  49.331  34.362  1.00 41.77           H  
ATOM    734  CA  CYS A  70      34.573  50.431  32.633  1.00 41.77           C  
ATOM    735  HA  CYS A  70      35.640  50.517  32.429  1.00 41.77           H  
ATOM    736  CB  CYS A  70      33.977  49.297  31.774  1.00 41.77           C  
ATOM    737  HB1 CYS A  70      34.271  48.342  32.209  1.00 41.77           H  
ATOM    738  HB2 CYS A  70      32.891  49.385  31.789  1.00 41.77           H  
ATOM    739  SG  CYS A  70      34.538  49.343  30.044  1.00 41.77           S  
ATOM    740  HG  CYS A  70      34.176  50.507  29.487  1.00 41.77           H  
ATOM    741  C   CYS A  70      33.889  51.707  32.251  1.00 41.77           C  
ATOM    742  O   CYS A  70      34.469  52.564  31.585  1.00 41.77           O  
ATOM    743  N   TYR A  71      32.641  51.875  32.717  1.00 98.74           N  
ATOM    744  HN  TYR A  71      32.219  51.088  33.307  1.00 98.74           H  
ATOM    745  CA  TYR A  71      31.834  53.037  32.479  1.00 98.74           C  
ATOM    746  HA  TYR A  71      31.691  53.176  31.407  1.00 98.74           H  
ATOM    747  CB  TYR A  71      30.465  52.926  33.180  1.00 98.74           C  
ATOM    748  HB1 TYR A  71      30.577  52.349  34.098  1.00 98.74           H  
ATOM    749  HB2 TYR A  71      30.103  53.926  33.420  1.00 98.74           H  
ATOM    750  CG  TYR A  71      29.478  52.246  32.290  1.00 98.74           C  
ATOM    751  CD1 TYR A  71      29.832  51.208  31.461  1.00 98.74           C  
ATOM    752  HD1 TYR A  71      30.864  50.859  31.438  1.00 98.74           H  
ATOM    753  CE1 TYR A  71      28.886  50.608  30.659  1.00 98.74           C  
ATOM    754  HE1 TYR A  71      29.179  49.801  29.987  1.00 98.74           H  
ATOM    755  CD2 TYR A  71      28.156  52.626  32.346  1.00 98.74           C  
ATOM    756  HD2 TYR A  71      27.858  53.418  33.033  1.00 98.74           H  
ATOM    757  CE2 TYR A  71      27.203  52.029  31.555  1.00 98.74           C  
ATOM    758  HE2 TYR A  71      26.164  52.353  31.606  1.00 98.74           H  
ATOM    759  CZ  TYR A  71      27.574  51.020  30.700  1.00 98.74           C  
ATOM    760  OH  TYR A  71      26.609  50.400  29.876  1.00 98.74           O  
ATOM    761  HH  TYR A  71      26.879  50.520  28.868  1.00 98.74           H  
ATOM    762  C   TYR A  71      32.541  54.213  33.052  1.00 98.74           C  
ATOM    763  O   TYR A  71      32.428  55.312  32.520  1.00 98.74           O  
ATOM    764  N   GLY A  72      33.236  54.029  34.188  1.00 25.59           N  
ATOM    765  HN  GLY A  72      33.266  53.054  34.627  1.00 25.59           H  
ATOM    766  CA  GLY A  72      33.939  55.103  34.829  1.00 25.59           C  
ATOM    767  HA1 GLY A  72      33.240  55.915  35.028  1.00 25.59           H  
ATOM    768  HA2 GLY A  72      34.355  54.743  35.770  1.00 25.59           H  
ATOM    769  C   GLY A  72      35.059  55.621  33.965  1.00 25.59           C  
ATOM    770  O   GLY A  72      35.295  56.827  33.918  1.00 25.59           O  
ATOM    771  N   ARG A  73      35.798  54.731  33.272  1.00114.40           N  
ATOM    772  HN  ARG A  73      35.526  53.696  33.280  1.00114.40           H  
ATOM    773  CA  ARG A  73      36.951  55.161  32.520  1.00114.40           C  
ATOM    774  HA  ARG A  73      37.662  55.640  33.194  1.00114.40           H  
ATOM    775  CB  ARG A  73      37.641  53.988  31.806  1.00114.40           C  
ATOM    776  HB1 ARG A  73      36.922  53.524  31.131  1.00114.40           H  
ATOM    777  HB2 ARG A  73      38.480  54.380  31.231  1.00114.40           H  
ATOM    778  CG  ARG A  73      38.168  52.916  32.762  1.00114.40           C  
ATOM    779  HG1 ARG A  73      38.996  53.337  33.332  1.00114.40           H  
ATOM    780  HG2 ARG A  73      37.365  52.633  33.442  1.00114.40           H  
ATOM    781  CD  ARG A  73      38.661  51.660  32.042  1.00114.40           C  
ATOM    782  HD1 ARG A  73      37.845  51.216  31.472  1.00114.40           H  
ATOM    783  HD2 ARG A  73      39.478  51.916  31.368  1.00114.40           H  
ATOM    784  NE  ARG A  73      39.139  50.699  33.075  1.00114.40           N  
ATOM    785  HE  ARG A  73      39.779  51.030  33.866  1.00114.40           H  
ATOM    786  CZ  ARG A  73      38.752  49.393  33.002  1.00114.40           C  
ATOM    787  NH1 ARG A  73      37.924  48.985  31.996  1.00114.40           N  
ATOM    788 1HH1 ARG A  73      37.580  49.689  31.267  1.00114.40           H  
ATOM    789 2HH1 ARG A  73      37.619  47.961  31.936  1.00114.40           H  
ATOM    790  NH2 ARG A  73      39.183  48.494  33.934  1.00114.40           N  
ATOM    791 1HH2 ARG A  73      39.827  48.812  34.727  1.00114.40           H  
ATOM    792 2HH2 ARG A  73      38.876  47.471  33.872  1.00114.40           H  
ATOM    793  C   ARG A  73      36.534  56.138  31.468  1.00114.40           C  
ATOM    794  O   ARG A  73      37.075  57.237  31.362  1.00114.40           O  
ATOM    795  N   LEU A  74      35.537  55.759  30.659  1.00147.17           N  
ATOM    796  HN  LEU A  74      35.132  54.774  30.760  1.00147.17           H  
ATOM    797  CA  LEU A  74      34.996  56.633  29.662  1.00147.17           C  
ATOM    798  HA  LEU A  74      35.792  57.083  29.069  1.00147.17           H  
ATOM    799  CB  LEU A  74      33.958  55.953  28.754  1.00147.17           C  
ATOM    800  HB1 LEU A  74      33.189  55.508  29.385  1.00147.17           H  
ATOM    801  HB2 LEU A  74      33.509  56.714  28.116  1.00147.17           H  
ATOM    802  CG  LEU A  74      34.544  54.851  27.855  1.00147.17           C  
ATOM    803  HG  LEU A  74      33.720  54.454  27.263  1.00147.17           H  
ATOM    804  CD1 LEU A  74      35.563  55.437  26.866  1.00147.17           C  
ATOM    805 1HD1 LEU A  74      35.964  54.639  26.241  1.00147.17           H  
ATOM    806 2HD1 LEU A  74      36.376  55.909  27.418  1.00147.17           H  
ATOM    807 3HD1 LEU A  74      35.073  56.180  26.236  1.00147.17           H  
ATOM    808  CD2 LEU A  74      35.104  53.683  28.682  1.00147.17           C  
ATOM    809 1HD2 LEU A  74      35.509  52.924  28.012  1.00147.17           H  
ATOM    810 2HD2 LEU A  74      34.306  53.247  29.283  1.00147.17           H  
ATOM    811 3HD2 LEU A  74      35.895  54.048  29.338  1.00147.17           H  
ATOM    812  C   LEU A  74      34.285  57.657  30.444  1.00147.17           C  
ATOM    813  O   LEU A  74      33.981  58.755  29.981  1.00147.17           O  
ATOM    814  N   GLU A  75      33.938  57.227  31.661  1.00254.16           N  
ATOM    815  HN  GLU A  75      34.253  56.246  31.949  1.00254.16           H  
ATOM    816  CA  GLU A  75      33.184  57.975  32.598  1.00254.16           C  
ATOM    817  HA  GLU A  75      33.150  57.425  33.539  1.00254.16           H  
ATOM    818  CB  GLU A  75      33.725  59.390  32.871  1.00254.16           C  
ATOM    819  HB1 GLU A  75      34.770  59.308  33.170  1.00254.16           H  
ATOM    820  HB2 GLU A  75      33.654  59.970  31.951  1.00254.16           H  
ATOM    821  CG  GLU A  75      32.962  60.132  33.972  1.00254.16           C  
ATOM    822  HG1 GLU A  75      31.981  60.433  33.604  1.00254.16           H  
ATOM    823  HG2 GLU A  75      32.841  59.483  34.840  1.00254.16           H  
ATOM    824  CD  GLU A  75      33.769  61.364  34.357  1.00254.16           C  
ATOM    825  OE1 GLU A  75      34.932  61.477  33.885  1.00254.16           O  
ATOM    826  OE2 GLU A  75      33.240  62.205  35.132  1.00254.16           O  
ATOM    827  C   GLU A  75      31.815  58.057  32.045  1.00254.16           C  
ATOM    828  O   GLU A  75      31.608  58.078  30.833  1.00254.16           O  
ATOM    829  N   GLU A  76      30.823  58.085  32.943  1.00114.19           N  
ATOM    830  HN  GLU A  76      31.029  57.983  33.988  1.00114.19           H  
ATOM    831  CA  GLU A  76      29.488  58.253  32.478  1.00114.19           C  
ATOM    832  HA  GLU A  76      29.229  57.488  31.746  1.00114.19           H  
ATOM    833  CB  GLU A  76      28.455  58.300  33.617  1.00114.19           C  
ATOM    834  HB1 GLU A  76      28.760  59.071  34.325  1.00114.19           H  
ATOM    835  HB2 GLU A  76      27.486  58.560  33.191  1.00114.19           H  
ATOM    836  CG  GLU A  76      28.310  56.979  34.375  1.00114.19           C  
ATOM    837  HG1 GLU A  76      29.296  56.570  34.595  1.00114.19           H  
ATOM    838  HG2 GLU A  76      27.769  57.146  35.306  1.00114.19           H  
ATOM    839  CD  GLU A  76      27.535  56.007  33.497  1.00114.19           C  
ATOM    840  OE1 GLU A  76      27.160  56.402  32.362  1.00114.19           O  
ATOM    841  OE2 GLU A  76      27.306  54.855  33.954  1.00114.19           O  
ATOM    842  C   GLU A  76      29.522  59.600  31.854  1.00114.19           C  
ATOM    843  O   GLU A  76      28.752  59.921  30.954  1.00114.19           O  
ATOM    844  N   LYS A  77      30.404  60.453  32.397  1.00151.88           N  
ATOM    845  HN  LYS A  77      31.033  60.114  33.193  1.00151.88           H  
ATOM    846  CA  LYS A  77      30.527  61.798  31.943  1.00151.88           C  
ATOM    847  HA  LYS A  77      29.519  62.206  31.876  1.00151.88           H  
ATOM    848  CB  LYS A  77      31.318  62.704  32.902  1.00151.88           C  
ATOM    849  HB1 LYS A  77      30.926  62.574  33.911  1.00151.88           H  
ATOM    850  HB2 LYS A  77      32.367  62.409  32.878  1.00151.88           H  
ATOM    851  CG  LYS A  77      31.212  64.183  32.518  1.00151.88           C  
ATOM    852  HG1 LYS A  77      31.801  64.344  31.615  1.00151.88           H  
ATOM    853  HG2 LYS A  77      30.165  64.408  32.315  1.00151.88           H  
ATOM    854  CD  LYS A  77      31.710  65.151  33.593  1.00151.88           C  
ATOM    855  HD1 LYS A  77      31.145  64.973  34.508  1.00151.88           H  
ATOM    856  HD2 LYS A  77      32.767  64.954  33.774  1.00151.88           H  
ATOM    857  CE  LYS A  77      31.550  66.621  33.201  1.00151.88           C  
ATOM    858  HE1 LYS A  77      30.497  66.832  33.017  1.00151.88           H  
ATOM    859  HE2 LYS A  77      31.911  67.252  34.013  1.00151.88           H  
ATOM    860  NZ  LYS A  77      32.328  66.910  31.975  1.00151.88           N1+
ATOM    861  HZ1 LYS A  77      32.209  67.940  31.711  1.00151.88           H  
ATOM    862  HZ2 LYS A  77      31.975  66.294  31.175  1.00151.88           H  
ATOM    863  HZ3 LYS A  77      33.363  66.706  32.152  1.00151.88           H  
ATOM    864  C   LYS A  77      31.150  61.946  30.597  1.00151.88           C  
ATOM    865  O   LYS A  77      30.645  62.697  29.764  1.00151.88           O  
ATOM    866  N   GLY A  78      32.257  61.232  30.332  1.00 24.43           N  
ATOM    867  HN  GLY A  78      32.604  60.488  31.018  1.00 24.43           H  
ATOM    868  CA  GLY A  78      32.963  61.489  29.111  1.00 24.43           C  
ATOM    869  HA1 GLY A  78      33.270  62.534  29.081  1.00 24.43           H  
ATOM    870  HA2 GLY A  78      33.844  60.850  29.058  1.00 24.43           H  
ATOM    871  C   GLY A  78      32.067  61.199  27.956  1.00 24.43           C  
ATOM    872  O   GLY A  78      32.024  61.951  26.984  1.00 24.43           O  
ATOM    873  N   CYS A  79      31.321  60.087  28.031  1.00 42.92           N  
ATOM    874  HN  CYS A  79      31.359  59.470  28.904  1.00 42.92           H  
ATOM    875  CA  CYS A  79      30.475  59.733  26.934  1.00 42.92           C  
ATOM    876  HA  CYS A  79      30.376  60.576  26.250  1.00 42.92           H  
ATOM    877  CB  CYS A  79      31.008  58.506  26.184  1.00 42.92           C  
ATOM    878  HB1 CYS A  79      31.045  57.658  26.868  1.00 42.92           H  
ATOM    879  HB2 CYS A  79      30.339  58.276  25.355  1.00 42.92           H  
ATOM    880  SG  CYS A  79      32.675  58.821  25.535  1.00 42.92           S  
ATOM    881  HG  CYS A  79      32.637  59.860  24.690  1.00 42.92           H  
ATOM    882  C   CYS A  79      29.149  59.388  27.517  1.00 42.92           C  
ATOM    883  O   CYS A  79      29.078  58.944  28.659  1.00 42.92           O  
ATOM    884  N   ASN A  80      28.050  59.584  26.763  1.00 58.44           N  
ATOM    885  HN  ASN A  80      28.117  59.970  25.767  1.00 58.44           H  
ATOM    886  CA  ASN A  80      26.787  59.253  27.354  1.00 58.44           C  
ATOM    887  HA  ASN A  80      26.790  59.540  28.406  1.00 58.44           H  
ATOM    888  CB  ASN A  80      25.582  59.897  26.649  1.00 58.44           C  
ATOM    889  HB1 ASN A  80      25.810  60.932  26.393  1.00 58.44           H  
ATOM    890  HB2 ASN A  80      25.341  59.342  25.742  1.00 58.44           H  
ATOM    891  CG  ASN A  80      24.408  59.847  27.618  1.00 58.44           C  
ATOM    892  OD1 ASN A  80      24.180  58.845  28.293  1.00 58.44           O  
ATOM    893  ND2 ASN A  80      23.640  60.966  27.695  1.00 58.44           N  
ATOM    894 1HD2 ASN A  80      23.875  61.819  27.093  1.00 58.44           H  
ATOM    895 2HD2 ASN A  80      22.800  60.994  28.357  1.00 58.44           H  
ATOM    896  C   ASN A  80      26.672  57.772  27.242  1.00 58.44           C  
ATOM    897  O   ASN A  80      26.098  57.235  26.296  1.00 58.44           O  
ATOM    898  N   ILE A  81      27.206  57.087  28.266  1.00 63.84           N  
ATOM    899  HN  ILE A  81      27.549  57.639  29.116  1.00 63.84           H  
ATOM    900  CA  ILE A  81      27.343  55.666  28.289  1.00 63.84           C  
ATOM    901  HA  ILE A  81      27.908  55.356  27.410  1.00 63.84           H  
ATOM    902  CB  ILE A  81      28.076  55.217  29.514  1.00 63.84           C  
ATOM    903  HB  ILE A  81      27.472  55.436  30.394  1.00 63.84           H  
ATOM    904  CG2 ILE A  81      28.274  53.707  29.402  1.00 63.84           C  
ATOM    905 1HG2 ILE A  81      28.807  53.344  30.281  1.00 63.84           H  
ATOM    906 2HG2 ILE A  81      28.854  53.481  28.507  1.00 63.84           H  
ATOM    907 3HG2 ILE A  81      27.303  53.216  29.338  1.00 63.84           H  
ATOM    908  CG1 ILE A  81      29.419  55.958  29.625  1.00 63.84           C  
ATOM    909 1HG1 ILE A  81      30.087  55.580  28.851  1.00 63.84           H  
ATOM    910 2HG1 ILE A  81      29.241  57.021  29.464  1.00 63.84           H  
ATOM    911  CD1 ILE A  81      30.101  55.781  30.981  1.00 63.84           C  
ATOM    912 1HD1 ILE A  81      31.042  56.330  30.989  1.00 63.84           H  
ATOM    913 2HD1 ILE A  81      30.297  54.723  31.154  1.00 63.84           H  
ATOM    914 3HD1 ILE A  81      29.451  56.164  31.768  1.00 63.84           H  
ATOM    915  C   ILE A  81      25.996  55.009  28.250  1.00 63.84           C  
ATOM    916  O   ILE A  81      25.820  53.982  27.596  1.00 63.84           O  
ATOM    917  N   ARG A  82      25.022  55.544  29.003  1.00140.55           N  
ATOM    918  HN  ARG A  82      25.219  56.423  29.580  1.00140.55           H  
ATOM    919  CA  ARG A  82      23.719  54.946  29.040  1.00140.55           C  
ATOM    920  HA  ARG A  82      23.837  53.886  29.266  1.00140.55           H  
ATOM    921  CB  ARG A  82      22.852  55.577  30.137  1.00140.55           C  
ATOM    922  HB1 ARG A  82      23.295  55.341  31.104  1.00140.55           H  
ATOM    923  HB2 ARG A  82      22.847  56.657  29.993  1.00140.55           H  
ATOM    924  CG  ARG A  82      21.409  55.084  30.135  1.00140.55           C  
ATOM    925  HG1 ARG A  82      20.994  55.229  29.138  1.00140.55           H  
ATOM    926  HG2 ARG A  82      21.405  54.022  30.380  1.00140.55           H  
ATOM    927  CD  ARG A  82      20.525  55.819  31.142  1.00140.55           C  
ATOM    928  HD1 ARG A  82      20.805  55.537  32.157  1.00140.55           H  
ATOM    929  HD2 ARG A  82      20.639  56.896  31.019  1.00140.55           H  
ATOM    930  NE  ARG A  82      19.114  55.424  30.876  1.00140.55           N  
ATOM    931  HE  ARG A  82      18.695  54.567  31.362  1.00140.55           H  
ATOM    932  CZ  ARG A  82      18.357  56.159  30.010  1.00140.55           C  
ATOM    933  NH1 ARG A  82      18.897  57.246  29.386  1.00140.55           N  
ATOM    934 1HH1 ARG A  82      19.913  57.522  29.576  1.00140.55           H  
ATOM    935 2HH1 ARG A  82      18.304  57.823  28.707  1.00140.55           H  
ATOM    936  NH2 ARG A  82      17.059  55.811  29.769  1.00140.55           N  
ATOM    937 1HH2 ARG A  82      16.633  54.961  30.259  1.00140.55           H  
ATOM    938 2HH2 ARG A  82      16.468  56.389  29.090  1.00140.55           H  
ATOM    939  C   ARG A  82      22.953  55.070  27.744  1.00140.55           C  
ATOM    940  O   ARG A  82      22.440  54.076  27.233  1.00140.55           O  
ATOM    941  N   THR A  83      22.810  56.305  27.211  1.00129.29           N  
ATOM    942  HN  THR A  83      23.331  57.123  27.663  1.00129.29           H  
ATOM    943  CA  THR A  83      21.981  56.565  26.054  1.00129.29           C  
ATOM    944  HA  THR A  83      21.106  55.921  26.141  1.00129.29           H  
ATOM    945  CB  THR A  83      21.478  57.977  25.983  1.00129.29           C  
ATOM    946  HB  THR A  83      21.152  58.302  26.971  1.00129.29           H  
ATOM    947  OG1 THR A  83      20.393  58.058  25.069  1.00129.29           O  
ATOM    948  HG1 THR A  83      20.714  57.757  24.116  1.00129.29           H  
ATOM    949  CG2 THR A  83      22.621  58.878  25.492  1.00129.29           C  
ATOM    950 1HG2 THR A  83      22.272  59.909  25.434  1.00129.29           H  
ATOM    951 2HG2 THR A  83      22.945  58.549  24.505  1.00129.29           H  
ATOM    952 3HG2 THR A  83      23.458  58.816  26.188  1.00129.29           H  
ATOM    953  C   THR A  83      22.603  56.279  24.715  1.00129.29           C  
ATOM    954  O   THR A  83      21.915  55.820  23.804  1.00129.29           O  
ATOM    955  N   GLN A  84      23.913  56.549  24.547  1.00 95.53           N  
ATOM    956  HN  GLN A  84      24.515  56.789  25.398  1.00 95.53           H  
ATOM    957  CA  GLN A  84      24.514  56.519  23.237  1.00 95.53           C  
ATOM    958  HA  GLN A  84      24.049  57.299  22.634  1.00 95.53           H  
ATOM    959  CB  GLN A  84      26.028  56.786  23.275  1.00 95.53           C  
ATOM    960  HB1 GLN A  84      26.399  56.818  22.251  1.00 95.53           H  
ATOM    961  HB2 GLN A  84      26.197  57.750  23.754  1.00 95.53           H  
ATOM    962  CG  GLN A  84      26.811  55.720  24.041  1.00 95.53           C  
ATOM    963  HG1 GLN A  84      26.436  55.647  25.062  1.00 95.53           H  
ATOM    964  HG2 GLN A  84      26.705  54.755  23.545  1.00 95.53           H  
ATOM    965  CD  GLN A  84      28.274  56.136  24.056  1.00 95.53           C  
ATOM    966  OE1 GLN A  84      28.606  57.271  24.394  1.00 95.53           O  
ATOM    967  NE2 GLN A  84      29.178  55.194  23.676  1.00 95.53           N  
ATOM    968 1HE2 GLN A  84      28.845  54.219  23.387  1.00 95.53           H  
ATOM    969 2HE2 GLN A  84      30.222  55.428  23.666  1.00 95.53           H  
ATOM    970  C   GLN A  84      24.282  55.209  22.559  1.00 95.53           C  
ATOM    971  O   GLN A  84      24.598  54.153  23.098  1.00 95.53           O  
ATOM    972  N   SER A  85      23.714  55.255  21.332  1.00 90.52           N  
ATOM    973  HN  SER A  85      23.457  56.200  20.902  1.00 90.52           H  
ATOM    974  CA  SER A  85      23.454  54.047  20.603  1.00 90.52           C  
ATOM    975  HA  SER A  85      23.232  53.247  21.310  1.00 90.52           H  
ATOM    976  CB  SER A  85      22.288  54.173  19.608  1.00 90.52           C  
ATOM    977  HB1 SER A  85      22.104  53.204  19.144  1.00 90.52           H  
ATOM    978  HB2 SER A  85      21.394  54.497  20.140  1.00 90.52           H  
ATOM    979  OG  SER A  85      22.605  55.123  18.601  1.00 90.52           O  
ATOM    980  HG  SER A  85      22.781  56.058  19.045  1.00 90.52           H  
ATOM    981  C   SER A  85      24.676  53.682  19.823  1.00 90.52           C  
ATOM    982  O   SER A  85      25.243  54.495  19.104  1.00 90.52           O  
ATOM    983  N   TYR A  86      25.106  52.416  19.884  1.00 91.45           N  
ATOM    984  HN  TYR A  86      24.577  51.675  20.446  1.00 91.45           H  
ATOM    985  CA  TYR A  86      26.302  52.092  19.167  1.00 91.45           C  
ATOM    986  HA  TYR A  86      26.596  52.961  18.578  1.00 91.45           H  
ATOM    987  CB  TYR A  86      27.489  51.691  20.067  1.00 91.45           C  
ATOM    988  HB1 TYR A  86      28.301  51.313  19.445  1.00 91.45           H  
ATOM    989  HB2 TYR A  86      27.832  52.565  20.621  1.00 91.45           H  
ATOM    990  CG  TYR A  86      27.070  50.629  21.030  1.00 91.45           C  
ATOM    991  CD1 TYR A  86      26.985  49.309  20.653  1.00 91.45           C  
ATOM    992  HD1 TYR A  86      27.222  49.023  19.628  1.00 91.45           H  
ATOM    993  CE1 TYR A  86      26.603  48.346  21.561  1.00 91.45           C  
ATOM    994  HE1 TYR A  86      26.537  47.303  21.252  1.00 91.45           H  
ATOM    995  CD2 TYR A  86      26.777  50.967  22.331  1.00 91.45           C  
ATOM    996  HD2 TYR A  86      26.849  52.009  22.644  1.00 91.45           H  
ATOM    997  CE2 TYR A  86      26.395  50.011  23.243  1.00 91.45           C  
ATOM    998  HE2 TYR A  86      26.164  50.296  24.270  1.00 91.45           H  
ATOM    999  CZ  TYR A  86      26.305  48.697  22.856  1.00 91.45           C  
ATOM   1000  OH  TYR A  86      25.914  47.712  23.788  1.00 91.45           O  
ATOM   1001  HH  TYR A  86      25.041  47.236  23.450  1.00 91.45           H  
ATOM   1002  C   TYR A  86      25.990  50.974  18.232  1.00 91.45           C  
ATOM   1003  O   TYR A  86      24.882  50.440  18.234  1.00 91.45           O  
ATOM   1004  N   LYS A  87      26.945  50.636  17.346  1.00115.60           N  
ATOM   1005  HN  LYS A  87      27.890  51.137  17.342  1.00115.60           H  
ATOM   1006  CA  LYS A  87      26.667  49.592  16.410  1.00115.60           C  
ATOM   1007  HA  LYS A  87      25.611  49.335  16.497  1.00115.60           H  
ATOM   1008  CB  LYS A  87      26.940  49.987  14.949  1.00115.60           C  
ATOM   1009  HB1 LYS A  87      26.834  49.096  14.330  1.00115.60           H  
ATOM   1010  HB2 LYS A  87      26.197  50.728  14.652  1.00115.60           H  
ATOM   1011  CG  LYS A  87      28.328  50.577  14.703  1.00115.60           C  
ATOM   1012  HG1 LYS A  87      28.359  51.583  15.120  1.00115.60           H  
ATOM   1013  HG2 LYS A  87      29.067  49.952  15.205  1.00115.60           H  
ATOM   1014  CD  LYS A  87      28.678  50.652  13.216  1.00115.60           C  
ATOM   1015  HD1 LYS A  87      29.590  51.238  13.103  1.00115.60           H  
ATOM   1016  HD2 LYS A  87      28.848  49.640  12.848  1.00115.60           H  
ATOM   1017  CE  LYS A  87      27.575  51.299  12.375  1.00115.60           C  
ATOM   1018  HE1 LYS A  87      26.658  50.718  12.476  1.00115.60           H  
ATOM   1019  HE2 LYS A  87      27.402  52.316  12.728  1.00115.60           H  
ATOM   1020  NZ  LYS A  87      27.975  51.338  10.951  1.00115.60           N1+
ATOM   1021  HZ1 LYS A  87      27.197  51.792  10.374  1.00115.60           H  
ATOM   1022  HZ2 LYS A  87      28.144  50.341  10.600  1.00115.60           H  
ATOM   1023  HZ3 LYS A  87      28.874  51.909  10.848  1.00115.60           H  
ATOM   1024  C   LYS A  87      27.469  48.375  16.754  1.00115.60           C  
ATOM   1025  O   LYS A  87      28.662  48.454  17.048  1.00115.60           O  
ATOM   1026  N   TYR A  88      26.791  47.206  16.768  1.00 63.70           N  
ATOM   1027  HN  TYR A  88      25.740  47.213  16.570  1.00 63.70           H  
ATOM   1028  CA  TYR A  88      27.440  45.955  17.041  1.00 63.70           C  
ATOM   1029  HA  TYR A  88      28.476  46.008  16.707  1.00 63.70           H  
ATOM   1030  CB  TYR A  88      27.407  45.544  18.526  1.00 63.70           C  
ATOM   1031  HB1 TYR A  88      28.056  44.681  18.678  1.00 63.70           H  
ATOM   1032  HB2 TYR A  88      27.757  46.374  19.140  1.00 63.70           H  
ATOM   1033  CG  TYR A  88      26.013  45.191  18.918  1.00 63.70           C  
ATOM   1034  CD1 TYR A  88      25.555  43.903  18.762  1.00 63.70           C  
ATOM   1035  HD1 TYR A  88      26.217  43.142  18.348  1.00 63.70           H  
ATOM   1036  CE1 TYR A  88      24.273  43.564  19.122  1.00 63.70           C  
ATOM   1037  HE1 TYR A  88      23.923  42.540  18.992  1.00 63.70           H  
ATOM   1038  CD2 TYR A  88      25.164  46.137  19.444  1.00 63.70           C  
ATOM   1039  HD2 TYR A  88      25.514  47.161  19.575  1.00 63.70           H  
ATOM   1040  CE2 TYR A  88      23.879  45.806  19.806  1.00 63.70           C  
ATOM   1041  HE2 TYR A  88      23.216  46.566  20.219  1.00 63.70           H  
ATOM   1042  CZ  TYR A  88      23.432  44.517  19.646  1.00 63.70           C  
ATOM   1043  OH  TYR A  88      22.116  44.171  20.017  1.00 63.70           O  
ATOM   1044  HH  TYR A  88      21.598  43.811  19.177  1.00 63.70           H  
ATOM   1045  C   TYR A  88      26.718  44.910  16.244  1.00 63.70           C  
ATOM   1046  O   TYR A  88      25.708  45.202  15.605  1.00 63.70           O  
ATOM   1047  N   ARG A  89      27.240  43.666  16.216  1.00118.87           N  
ATOM   1048  HN  ARG A  89      28.145  43.444  16.741  1.00118.87           H  
ATOM   1049  CA  ARG A  89      26.559  42.646  15.469  1.00118.87           C  
ATOM   1050  HA  ARG A  89      25.486  42.734  15.641  1.00118.87           H  
ATOM   1051  CB  ARG A  89      26.836  42.728  13.958  1.00118.87           C  
ATOM   1052  HB1 ARG A  89      26.280  41.932  13.462  1.00118.87           H  
ATOM   1053  HB2 ARG A  89      26.488  43.695  13.596  1.00118.87           H  
ATOM   1054  CG  ARG A  89      28.317  42.581  13.599  1.00118.87           C  
ATOM   1055  HG1 ARG A  89      28.896  43.241  14.246  1.00118.87           H  
ATOM   1056  HG2 ARG A  89      28.614  41.547  13.775  1.00118.87           H  
ATOM   1057  CD  ARG A  89      28.630  42.933  12.144  1.00118.87           C  
ATOM   1058  HD1 ARG A  89      28.347  43.966  11.942  1.00118.87           H  
ATOM   1059  HD2 ARG A  89      29.695  42.803  11.951  1.00118.87           H  
ATOM   1060  NE  ARG A  89      27.841  42.012  11.280  1.00118.87           N  
ATOM   1061  HE  ARG A  89      26.864  42.296  10.948  1.00118.87           H  
ATOM   1062  CZ  ARG A  89      28.363  40.806  10.911  1.00118.87           C  
ATOM   1063  NH1 ARG A  89      29.603  40.437  11.342  1.00118.87           N  
ATOM   1064 1HH1 ARG A  89      30.168  41.093  11.970  1.00118.87           H  
ATOM   1065 2HH1 ARG A  89      30.011  39.491  11.052  1.00118.87           H  
ATOM   1066  NH2 ARG A  89      27.640  39.969  10.111  1.00118.87           N  
ATOM   1067 1HH2 ARG A  89      26.666  40.259   9.775  1.00118.87           H  
ATOM   1068 2HH2 ARG A  89      28.047  39.023   9.820  1.00118.87           H  
ATOM   1069  C   ARG A  89      27.024  41.306  15.947  1.00118.87           C  
ATOM   1070  O   ARG A  89      28.076  41.190  16.573  1.00118.87           O  
ATOM   1071  N   PHE A  90      26.234  40.247  15.669  1.00 49.05           N  
ATOM   1072  HN  PHE A  90      25.317  40.384  15.135  1.00 49.05           H  
ATOM   1073  CA  PHE A  90      26.633  38.937  16.094  1.00 49.05           C  
ATOM   1074  HA  PHE A  90      27.299  39.011  16.953  1.00 49.05           H  
ATOM   1075  CB  PHE A  90      25.443  38.023  16.429  1.00 49.05           C  
ATOM   1076  HB1 PHE A  90      24.793  37.924  15.559  1.00 49.05           H  
ATOM   1077  HB2 PHE A  90      25.803  37.039  16.728  1.00 49.05           H  
ATOM   1078  CG  PHE A  90      24.697  38.655  17.552  1.00 49.05           C  
ATOM   1079  CD1 PHE A  90      25.072  38.442  18.859  1.00 49.05           C  
ATOM   1080  HD1 PHE A  90      25.926  37.802  19.079  1.00 49.05           H  
ATOM   1081  CD2 PHE A  90      23.620  39.469  17.290  1.00 49.05           C  
ATOM   1082  HD2 PHE A  90      23.317  39.648  16.258  1.00 49.05           H  
ATOM   1083  CE1 PHE A  90      24.376  39.031  19.889  1.00 49.05           C  
ATOM   1084  HE1 PHE A  90      24.679  38.854  20.921  1.00 49.05           H  
ATOM   1085  CE2 PHE A  90      22.921  40.060  18.316  1.00 49.05           C  
ATOM   1086  HE2 PHE A  90      22.067  40.701  18.096  1.00 49.05           H  
ATOM   1087  CZ  PHE A  90      23.300  39.842  19.619  1.00 49.05           C  
ATOM   1088  HZ  PHE A  90      22.749  40.310  20.435  1.00 49.05           H  
ATOM   1089  C   PHE A  90      27.348  38.306  14.947  1.00 49.05           C  
ATOM   1090  O   PHE A  90      26.730  37.713  14.064  1.00 49.05           O  
ATOM   1091  N   ALA A  91      28.690  38.393  14.946  1.00 35.20           N  
ATOM   1092  HN  ALA A  91      29.206  38.897  15.736  1.00 35.20           H  
ATOM   1093  CA  ALA A  91      29.410  37.797  13.866  1.00 35.20           C  
ATOM   1094  HA  ALA A  91      28.799  37.812  12.964  1.00 35.20           H  
ATOM   1095  CB  ALA A  91      30.767  38.467  13.586  1.00 35.20           C  
ATOM   1096  HB1 ALA A  91      31.257  37.962  12.754  1.00 35.20           H  
ATOM   1097  HB2 ALA A  91      31.396  38.399  14.473  1.00 35.20           H  
ATOM   1098  HB3 ALA A  91      30.610  39.515  13.332  1.00 35.20           H  
ATOM   1099  C   ALA A  91      29.680  36.388  14.267  1.00 35.20           C  
ATOM   1100  O   ALA A  91      30.407  36.127  15.223  1.00 35.20           O  
ATOM   1101  N   TRP A  92      29.089  35.442  13.518  1.00178.46           N  
ATOM   1102  HN  TRP A  92      28.480  35.746  12.692  1.00178.46           H  
ATOM   1103  CA  TRP A  92      29.242  34.044  13.781  1.00178.46           C  
ATOM   1104  HA  TRP A  92      28.443  33.533  13.244  1.00178.46           H  
ATOM   1105  CB  TRP A  92      30.570  33.432  13.291  1.00178.46           C  
ATOM   1106  HB1 TRP A  92      30.609  32.400  13.641  1.00178.46           H  
ATOM   1107  HB2 TRP A  92      30.560  33.446  12.201  1.00178.46           H  
ATOM   1108  CG  TRP A  92      31.833  34.119  13.747  1.00178.46           C  
ATOM   1109  CD2 TRP A  92      32.717  34.812  12.853  1.00178.46           C  
ATOM   1110  CE2 TRP A  92      33.794  35.270  13.609  1.00178.46           C  
ATOM   1111  CE3 TRP A  92      32.639  35.040  11.508  1.00178.46           C  
ATOM   1112  HE3 TRP A  92      31.798  34.675  10.918  1.00178.46           H  
ATOM   1113  CD1 TRP A  92      32.406  34.182  14.983  1.00178.46           C  
ATOM   1114  HD1 TRP A  92      31.988  33.745  15.890  1.00178.46           H  
ATOM   1115  NE1 TRP A  92      33.590  34.879  14.916  1.00178.46           N  
ATOM   1116  HE1 TRP A  92      34.243  35.083  15.739  1.00178.46           H  
ATOM   1117  CZ2 TRP A  92      34.816  35.968  13.030  1.00178.46           C  
ATOM   1118  HZ2 TRP A  92      35.662  36.324  13.617  1.00178.46           H  
ATOM   1119  CZ3 TRP A  92      33.667  35.750  10.929  1.00178.46           C  
ATOM   1120  HZ3 TRP A  92      33.636  35.958   9.859  1.00178.46           H  
ATOM   1121  CH2 TRP A  92      34.735  36.204  11.675  1.00178.46           C  
ATOM   1122  HH2 TRP A  92      35.532  36.761  11.182  1.00178.46           H  
ATOM   1123  C   TRP A  92      29.046  33.745  15.233  1.00178.46           C  
ATOM   1124  O   TRP A  92      29.912  33.161  15.882  1.00178.46           O  
ATOM   1125  N   GLY A  93      27.900  34.173  15.794  1.00 22.47           N  
ATOM   1126  HN  GLY A  93      27.230  34.788  15.230  1.00 22.47           H  
ATOM   1127  CA  GLY A  93      27.571  33.811  17.141  1.00 22.47           C  
ATOM   1128  HA1 GLY A  93      26.534  34.080  17.343  1.00 22.47           H  
ATOM   1129  HA2 GLY A  93      27.698  32.736  17.266  1.00 22.47           H  
ATOM   1130  C   GLY A  93      28.463  34.528  18.102  1.00 22.47           C  
ATOM   1131  O   GLY A  93      28.571  34.127  19.260  1.00 22.47           O  
ATOM   1132  N   VAL A  94      29.144  35.599  17.654  1.00 39.27           N  
ATOM   1133  HN  VAL A  94      29.068  35.911  16.633  1.00 39.27           H  
ATOM   1134  CA  VAL A  94      29.974  36.311  18.580  1.00 39.27           C  
ATOM   1135  HA  VAL A  94      29.819  35.917  19.584  1.00 39.27           H  
ATOM   1136  CB  VAL A  94      31.436  36.266  18.244  1.00 39.27           C  
ATOM   1137  HB  VAL A  94      31.575  36.673  17.242  1.00 39.27           H  
ATOM   1138  CG1 VAL A  94      32.193  37.157  19.245  1.00 39.27           C  
ATOM   1139 1HG1 VAL A  94      33.259  37.137  19.016  1.00 39.27           H  
ATOM   1140 2HG1 VAL A  94      32.032  36.785  20.257  1.00 39.27           H  
ATOM   1141 3HG1 VAL A  94      31.825  38.181  19.171  1.00 39.27           H  
ATOM   1142  CG2 VAL A  94      31.896  34.798  18.245  1.00 39.27           C  
ATOM   1143 1HG2 VAL A  94      32.957  34.749  18.002  1.00 39.27           H  
ATOM   1144 2HG2 VAL A  94      31.328  34.238  17.502  1.00 39.27           H  
ATOM   1145 3HG2 VAL A  94      31.729  34.365  19.231  1.00 39.27           H  
ATOM   1146  C   VAL A  94      29.561  37.746  18.539  1.00 39.27           C  
ATOM   1147  O   VAL A  94      29.422  38.324  17.463  1.00 39.27           O  
ATOM   1148  N   VAL A  95      29.350  38.374  19.714  1.00110.17           N  
ATOM   1149  HN  VAL A  95      29.470  37.868  20.649  1.00110.17           H  
ATOM   1150  CA  VAL A  95      28.957  39.751  19.652  1.00110.17           C  
ATOM   1151  HA  VAL A  95      28.242  39.868  18.838  1.00110.17           H  
ATOM   1152  CB  VAL A  95      28.340  40.304  20.910  1.00110.17           C  
ATOM   1153  HB  VAL A  95      28.043  41.334  20.714  1.00110.17           H  
ATOM   1154  CG1 VAL A  95      27.069  39.495  21.216  1.00110.17           C  
ATOM   1155 1HG1 VAL A  95      26.604  39.878  22.124  1.00110.17           H  
ATOM   1156 2HG1 VAL A  95      27.330  38.446  21.357  1.00110.17           H  
ATOM   1157 3HG1 VAL A  95      26.370  39.587  20.384  1.00110.17           H  
ATOM   1158  CG2 VAL A  95      29.374  40.318  22.046  1.00110.17           C  
ATOM   1159 1HG2 VAL A  95      28.916  40.720  22.950  1.00110.17           H  
ATOM   1160 2HG2 VAL A  95      30.220  40.942  21.760  1.00110.17           H  
ATOM   1161 3HG2 VAL A  95      29.720  39.302  22.236  1.00110.17           H  
ATOM   1162  C   VAL A  95      30.182  40.539  19.321  1.00110.17           C  
ATOM   1163  O   VAL A  95      31.198  40.472  20.014  1.00110.17           O  
ATOM   1164  N   THR A  96      30.103  41.325  18.232  1.00111.32           N  
ATOM   1165  HN  THR A  96      29.185  41.408  17.689  1.00111.32           H  
ATOM   1166  CA  THR A  96      31.261  42.047  17.811  1.00111.32           C  
ATOM   1167  HA  THR A  96      32.051  41.921  18.551  1.00111.32           H  
ATOM   1168  CB  THR A  96      31.759  41.587  16.473  1.00111.32           C  
ATOM   1169  HB  THR A  96      31.699  40.500  16.424  1.00111.32           H  
ATOM   1170  OG1 THR A  96      33.105  41.985  16.293  1.00111.32           O  
ATOM   1171  HG1 THR A  96      33.171  43.032  16.344  1.00111.32           H  
ATOM   1172  CG2 THR A  96      30.876  42.191  15.368  1.00111.32           C  
ATOM   1173 1HG2 THR A  96      31.235  41.859  14.394  1.00111.32           H  
ATOM   1174 2HG2 THR A  96      30.921  43.279  15.420  1.00111.32           H  
ATOM   1175 3HG2 THR A  96      29.845  41.864  15.506  1.00111.32           H  
ATOM   1176  C   THR A  96      30.896  43.495  17.722  1.00111.32           C  
ATOM   1177  O   THR A  96      29.812  43.858  17.267  1.00111.32           O  
ATOM   1178  N   CYS A  97      31.821  44.355  18.182  1.00 94.74           N  
ATOM   1179  HN  CYS A  97      32.755  43.954  18.516  1.00 94.74           H  
ATOM   1180  CA  CYS A  97      31.636  45.771  18.254  1.00 94.74           C  
ATOM   1181  HA  CYS A  97      30.623  46.008  18.579  1.00 94.74           H  
ATOM   1182  CB  CYS A  97      32.659  46.340  19.233  1.00 94.74           C  
ATOM   1183  HB1 CYS A  97      32.807  45.623  20.041  1.00 94.74           H  
ATOM   1184  HB2 CYS A  97      33.600  46.494  18.706  1.00 94.74           H  
ATOM   1185  SG  CYS A  97      32.132  47.901  19.938  1.00 94.74           S  
ATOM   1186  HG  CYS A  97      31.954  48.797  18.958  1.00 94.74           H  
ATOM   1187  C   CYS A  97      31.906  46.358  16.898  1.00 94.74           C  
ATOM   1188  O   CYS A  97      32.944  46.087  16.299  1.00 94.74           O  
ATOM   1189  N   GLU A  98      30.981  47.194  16.380  1.00 79.68           N  
ATOM   1190  HN  GLU A  98      30.100  47.416  16.945  1.00 79.68           H  
ATOM   1191  CA  GLU A  98      31.157  47.792  15.083  1.00 79.68           C  
ATOM   1192  HA  GLU A  98      31.756  47.119  14.470  1.00 79.68           H  
ATOM   1193  CB  GLU A  98      29.836  48.072  14.351  1.00 79.68           C  
ATOM   1194  HB1 GLU A  98      29.219  48.712  14.982  1.00 79.68           H  
ATOM   1195  HB2 GLU A  98      30.059  48.588  13.417  1.00 79.68           H  
ATOM   1196  CG  GLU A  98      29.049  46.800  14.029  1.00 79.68           C  
ATOM   1197  HG1 GLU A  98      28.845  46.249  14.947  1.00 79.68           H  
ATOM   1198  HG2 GLU A  98      28.108  47.060  13.545  1.00 79.68           H  
ATOM   1199  CD  GLU A  98      29.893  45.947  13.092  1.00 79.68           C  
ATOM   1200  OE1 GLU A  98      30.202  46.429  11.969  1.00 79.68           O  
ATOM   1201  OE2 GLU A  98      30.241  44.805  13.489  1.00 79.68           O  
ATOM   1202  C   GLU A  98      31.899  49.086  15.233  1.00 79.68           C  
ATOM   1203  O   GLU A  98      32.053  49.613  16.334  1.00 79.68           O  
ATOM   1204  N   PRO A  99      32.410  49.580  14.133  1.00 85.99           N  
ATOM   1205  CD  PRO A  99      32.867  48.704  13.069  1.00 85.99           C  
ATOM   1206  HD1 PRO A  99      33.618  48.006  13.438  1.00 85.99           H  
ATOM   1207  HD2 PRO A  99      32.033  48.148  12.640  1.00 85.99           H  
ATOM   1208  CA  PRO A  99      33.128  50.829  14.141  1.00 85.99           C  
ATOM   1209  HA  PRO A  99      33.787  50.833  15.009  1.00 85.99           H  
ATOM   1210  CB  PRO A  99      34.003  50.832  12.884  1.00 85.99           C  
ATOM   1211  HB1 PRO A  99      33.899  51.774  12.346  1.00 85.99           H  
ATOM   1212  HB2 PRO A  99      35.050  50.675  13.144  1.00 85.99           H  
ATOM   1213  CG  PRO A  99      33.474  49.662  12.035  1.00 85.99           C  
ATOM   1214  HG1 PRO A  99      32.715  50.005  11.331  1.00 85.99           H  
ATOM   1215  HG2 PRO A  99      34.285  49.181  11.489  1.00 85.99           H  
ATOM   1216  C   PRO A  99      32.217  52.011  14.247  1.00 85.99           C  
ATOM   1217  O   PRO A  99      31.136  51.990  13.660  1.00 85.99           O  
ATOM   1218  N   GLY A 100      32.666  53.070  14.953  1.00 33.09           N  
ATOM   1219  HN  GLY A 100      33.647  53.026  15.378  1.00 33.09           H  
ATOM   1220  CA  GLY A 100      31.879  54.253  15.156  1.00 33.09           C  
ATOM   1221  HA1 GLY A 100      31.540  54.648  14.198  1.00 33.09           H  
ATOM   1222  HA2 GLY A 100      31.016  54.028  15.783  1.00 33.09           H  
ATOM   1223  C   GLY A 100      32.768  55.244  15.838  1.00 33.09           C  
ATOM   1224  O   GLY A 100      33.950  55.377  15.518  1.00 33.09           O  
ATOM   1225  N   PRO A 101      32.170  55.990  16.729  1.00147.11           N  
ATOM   1226  CD  PRO A 101      30.853  56.515  16.403  1.00147.11           C  
ATOM   1227  HD1 PRO A 101      30.678  56.461  15.328  1.00147.11           H  
ATOM   1228  HD2 PRO A 101      30.080  55.952  16.926  1.00147.11           H  
ATOM   1229  CA  PRO A 101      32.930  56.933  17.507  1.00147.11           C  
ATOM   1230  HA  PRO A 101      33.677  57.392  16.860  1.00147.11           H  
ATOM   1231  CB  PRO A 101      31.948  58.013  17.955  1.00147.11           C  
ATOM   1232  HB1 PRO A 101      31.531  57.778  18.934  1.00147.11           H  
ATOM   1233  HB2 PRO A 101      32.432  58.989  17.990  1.00147.11           H  
ATOM   1234  CG  PRO A 101      30.859  57.979  16.872  1.00147.11           C  
ATOM   1235  HG1 PRO A 101      29.890  58.258  17.287  1.00147.11           H  
ATOM   1236  HG2 PRO A 101      31.109  58.649  16.049  1.00147.11           H  
ATOM   1237  C   PRO A 101      33.636  56.261  18.643  1.00147.11           C  
ATOM   1238  O   PRO A 101      33.302  55.126  18.980  1.00147.11           O  
ATOM   1239  N   PHE A 102      34.598  56.967  19.264  1.00 45.19           N  
ATOM   1240  HN  PHE A 102      34.775  57.974  18.948  1.00 45.19           H  
ATOM   1241  CA  PHE A 102      35.398  56.436  20.328  1.00 45.19           C  
ATOM   1242  HA  PHE A 102      35.935  55.555  19.978  1.00 45.19           H  
ATOM   1243  CB  PHE A 102      36.401  57.482  20.845  1.00 45.19           C  
ATOM   1244  HB1 PHE A 102      37.001  57.853  20.014  1.00 45.19           H  
ATOM   1245  HB2 PHE A 102      35.860  58.311  21.302  1.00 45.19           H  
ATOM   1246  CG  PHE A 102      37.291  56.852  21.857  1.00 45.19           C  
ATOM   1247  CD1 PHE A 102      38.335  56.050  21.457  1.00 45.19           C  
ATOM   1248  HD1 PHE A 102      38.503  55.873  20.395  1.00 45.19           H  
ATOM   1249  CD2 PHE A 102      37.099  57.075  23.201  1.00 45.19           C  
ATOM   1250  HD2 PHE A 102      36.281  57.715  23.531  1.00 45.19           H  
ATOM   1251  CE1 PHE A 102      39.169  55.469  22.383  1.00 45.19           C  
ATOM   1252  HE1 PHE A 102      39.990  54.831  22.054  1.00 45.19           H  
ATOM   1253  CE2 PHE A 102      37.930  56.497  24.132  1.00 45.19           C  
ATOM   1254  HE2 PHE A 102      37.766  56.677  25.195  1.00 45.19           H  
ATOM   1255  CZ  PHE A 102      38.967  55.693  23.723  1.00 45.19           C  
ATOM   1256  HZ  PHE A 102      39.627  55.235  24.460  1.00 45.19           H  
ATOM   1257  C   PHE A 102      34.485  56.055  21.449  1.00 45.19           C  
ATOM   1258  O   PHE A 102      34.632  54.999  22.062  1.00 45.19           O  
ATOM   1259  N   CYS A 103      33.501  56.914  21.747  1.00 44.29           N  
ATOM   1260  HN  CYS A 103      33.390  57.811  21.174  1.00 44.29           H  
ATOM   1261  CA  CYS A 103      32.596  56.644  22.825  1.00 44.29           C  
ATOM   1262  HA  CYS A 103      33.160  56.532  23.751  1.00 44.29           H  
ATOM   1263  CB  CYS A 103      31.561  57.767  22.990  1.00 44.29           C  
ATOM   1264  HB1 CYS A 103      31.099  57.965  22.023  1.00 44.29           H  
ATOM   1265  HB2 CYS A 103      30.799  57.442  23.698  1.00 44.29           H  
ATOM   1266  SG  CYS A 103      32.315  59.297  23.602  1.00 44.29           S  
ATOM   1267  HG  CYS A 103      32.881  59.070  24.795  1.00 44.29           H  
ATOM   1268  C   CYS A 103      31.830  55.388  22.555  1.00 44.29           C  
ATOM   1269  O   CYS A 103      31.739  54.508  23.409  1.00 44.29           O  
ATOM   1270  N   HIS A 104      31.270  55.260  21.340  1.00 81.57           N  
ATOM   1271  HN  HIS A 104      31.453  55.996  20.586  1.00 81.57           H  
ATOM   1272  CA  HIS A 104      30.427  54.136  21.056  1.00 81.57           C  
ATOM   1273  HA  HIS A 104      29.669  54.079  21.837  1.00 81.57           H  
ATOM   1274  CB  HIS A 104      29.709  54.272  19.709  1.00 81.57           C  
ATOM   1275  HB1 HIS A 104      30.441  54.287  18.902  1.00 81.57           H  
ATOM   1276  HB2 HIS A 104      29.029  53.432  19.568  1.00 81.57           H  
ATOM   1277  CG  HIS A 104      28.936  55.552  19.714  1.00 81.57           C  
ATOM   1278  CD2 HIS A 104      27.940  55.963  20.544  1.00 81.57           C  
ATOM   1279  HD2 HIS A 104      27.491  55.351  21.326  1.00 81.57           H  
ATOM   1280  ND1 HIS A 104      29.195  56.615  18.882  1.00 81.57           N  
ATOM   1281  HD1 HIS A 104      29.920  56.648  18.096  1.00 81.57           H  
ATOM   1282  CE1 HIS A 104      28.354  57.615  19.250  1.00 81.57           C  
ATOM   1283  HE1 HIS A 104      28.325  58.593  18.769  1.00 81.57           H  
ATOM   1284  NE2 HIS A 104      27.576  57.266  20.257  1.00 81.57           N1+
ATOM   1285  HE2 HIS A 104      26.830  57.859  20.743  1.00 81.57           H  
ATOM   1286  C   HIS A 104      31.230  52.877  21.100  1.00 81.57           C  
ATOM   1287  O   HIS A 104      30.788  51.873  21.659  1.00 81.57           O  
ATOM   1288  N   VAL A 105      32.447  52.904  20.532  1.00 29.43           N  
ATOM   1289  HN  VAL A 105      32.809  53.812  20.096  1.00 29.43           H  
ATOM   1290  CA  VAL A 105      33.264  51.729  20.505  1.00 29.43           C  
ATOM   1291  HA  VAL A 105      32.726  50.924  20.005  1.00 29.43           H  
ATOM   1292  CB  VAL A 105      34.577  51.959  19.814  1.00 29.43           C  
ATOM   1293  HB  VAL A 105      35.102  52.763  20.329  1.00 29.43           H  
ATOM   1294  CG1 VAL A 105      35.421  50.678  19.924  1.00 29.43           C  
ATOM   1295 1HG1 VAL A 105      36.379  50.829  19.426  1.00 29.43           H  
ATOM   1296 2HG1 VAL A 105      34.892  49.852  19.449  1.00 29.43           H  
ATOM   1297 3HG1 VAL A 105      35.591  50.444  20.975  1.00 29.43           H  
ATOM   1298  CG2 VAL A 105      34.302  52.405  18.369  1.00 29.43           C  
ATOM   1299 1HG2 VAL A 105      35.248  52.576  17.855  1.00 29.43           H  
ATOM   1300 2HG2 VAL A 105      33.722  53.328  18.377  1.00 29.43           H  
ATOM   1301 3HG2 VAL A 105      33.741  51.628  17.849  1.00 29.43           H  
ATOM   1302  C   VAL A 105      33.574  51.323  21.915  1.00 29.43           C  
ATOM   1303  O   VAL A 105      33.506  50.141  22.247  1.00 29.43           O  
ATOM   1304  N   ASN A 106      33.939  52.294  22.778  1.00 56.53           N  
ATOM   1305  HN  ASN A 106      33.958  53.310  22.442  1.00 56.53           H  
ATOM   1306  CA  ASN A 106      34.303  51.999  24.139  1.00 56.53           C  
ATOM   1307  HA  ASN A 106      35.046  51.202  24.119  1.00 56.53           H  
ATOM   1308  CB  ASN A 106      34.923  53.198  24.871  1.00 56.53           C  
ATOM   1309  HB1 ASN A 106      34.328  54.094  24.694  1.00 56.53           H  
ATOM   1310  HB2 ASN A 106      34.973  53.000  25.942  1.00 56.53           H  
ATOM   1311  CG  ASN A 106      36.324  53.378  24.305  1.00 56.53           C  
ATOM   1312  OD1 ASN A 106      36.586  53.057  23.147  1.00 56.53           O  
ATOM   1313  ND2 ASN A 106      37.259  53.886  25.150  1.00 56.53           N  
ATOM   1314 1HD2 ASN A 106      36.992  54.136  26.155  1.00 56.53           H  
ATOM   1315 2HD2 ASN A 106      38.262  54.036  24.810  1.00 56.53           H  
ATOM   1316  C   ASN A 106      33.131  51.511  24.940  1.00 56.53           C  
ATOM   1317  O   ASN A 106      33.245  50.537  25.681  1.00 56.53           O  
ATOM   1318  N   LEU A 107      31.963  52.166  24.808  1.00138.72           N  
ATOM   1319  HN  LEU A 107      31.901  52.990  24.128  1.00138.72           H  
ATOM   1320  CA  LEU A 107      30.793  51.785  25.560  1.00138.72           C  
ATOM   1321  HA  LEU A 107      31.020  51.832  26.625  1.00138.72           H  
ATOM   1322  CB  LEU A 107      29.575  52.672  25.262  1.00138.72           C  
ATOM   1323  HB1 LEU A 107      29.715  53.634  25.755  1.00138.72           H  
ATOM   1324  HB2 LEU A 107      29.508  52.822  24.184  1.00138.72           H  
ATOM   1325  CG  LEU A 107      28.254  52.052  25.756  1.00138.72           C  
ATOM   1326  HG  LEU A 107      28.132  51.110  25.222  1.00138.72           H  
ATOM   1327  CD1 LEU A 107      28.309  51.707  27.248  1.00138.72           C  
ATOM   1328 1HD1 LEU A 107      27.358  51.272  27.556  1.00138.72           H  
ATOM   1329 2HD1 LEU A 107      28.498  52.613  27.824  1.00138.72           H  
ATOM   1330 3HD1 LEU A 107      29.110  50.990  27.426  1.00138.72           H  
ATOM   1331  CD2 LEU A 107      27.051  52.931  25.378  1.00138.72           C  
ATOM   1332 1HD2 LEU A 107      26.133  52.467  25.740  1.00138.72           H  
ATOM   1333 2HD2 LEU A 107      27.002  53.034  24.294  1.00138.72           H  
ATOM   1334 3HD2 LEU A 107      27.163  53.916  25.832  1.00138.72           H  
ATOM   1335  C   LEU A 107      30.396  50.394  25.204  1.00138.72           C  
ATOM   1336  O   LEU A 107      30.010  49.593  26.054  1.00138.72           O  
ATOM   1337  N   CYS A 108      30.478  50.084  23.910  1.00 64.76           N  
ATOM   1338  HN  CYS A 108      30.844  50.830  23.236  1.00 64.76           H  
ATOM   1339  CA  CYS A 108      30.106  48.817  23.372  1.00 64.76           C  
ATOM   1340  HA  CYS A 108      29.068  48.611  23.633  1.00 64.76           H  
ATOM   1341  CB  CYS A 108      30.228  48.916  21.850  1.00 64.76           C  
ATOM   1342  HB1 CYS A 108      29.311  49.368  21.471  1.00 64.76           H  
ATOM   1343  HB2 CYS A 108      31.074  49.566  21.625  1.00 64.76           H  
ATOM   1344  SG  CYS A 108      30.478  47.367  20.977  1.00 64.76           S  
ATOM   1345  HG  CYS A 108      31.610  46.791  21.403  1.00 64.76           H  
ATOM   1346  C   CYS A 108      30.981  47.743  23.955  1.00 64.76           C  
ATOM   1347  O   CYS A 108      30.498  46.668  24.310  1.00 64.76           O  
ATOM   1348  N   ALA A 109      32.294  48.012  24.095  1.00 27.85           N  
ATOM   1349  HN  ALA A 109      32.667  48.973  23.807  1.00 27.85           H  
ATOM   1350  CA  ALA A 109      33.202  47.031  24.624  1.00 27.85           C  
ATOM   1351  HA  ALA A 109      33.131  46.124  24.024  1.00 27.85           H  
ATOM   1352  CB  ALA A 109      34.664  47.514  24.627  1.00 27.85           C  
ATOM   1353  HB1 ALA A 109      35.304  46.733  25.037  1.00 27.85           H  
ATOM   1354  HB2 ALA A 109      34.749  48.412  25.239  1.00 27.85           H  
ATOM   1355  HB3 ALA A 109      34.975  47.740  23.607  1.00 27.85           H  
ATOM   1356  C   ALA A 109      32.834  46.706  26.041  1.00 27.85           C  
ATOM   1357  O   ALA A 109      32.844  45.540  26.434  1.00 27.85           O  
ATOM   1358  N   CYS A 110      32.485  47.725  26.851  1.00 40.37           N  
ATOM   1359  HN  CYS A 110      32.443  48.724  26.469  1.00 40.37           H  
ATOM   1360  CA  CYS A 110      32.169  47.466  28.229  1.00 40.37           C  
ATOM   1361  HA  CYS A 110      33.021  47.002  28.726  1.00 40.37           H  
ATOM   1362  CB  CYS A 110      31.728  48.726  29.004  1.00 40.37           C  
ATOM   1363  HB1 CYS A 110      30.809  49.100  28.552  1.00 40.37           H  
ATOM   1364  HB2 CYS A 110      31.535  48.440  30.038  1.00 40.37           H  
ATOM   1365  SG  CYS A 110      32.953  50.074  29.004  1.00 40.37           S  
ATOM   1366  HG  CYS A 110      34.090  49.645  29.569  1.00 40.37           H  
ATOM   1367  C   CYS A 110      30.999  46.531  28.240  1.00 40.37           C  
ATOM   1368  O   CYS A 110      31.003  45.508  28.925  1.00 40.37           O  
ATOM   1369  N   ASP A 111      29.972  46.849  27.432  1.00 38.70           N  
ATOM   1370  HN  ASP A 111      30.056  47.705  26.795  1.00 38.70           H  
ATOM   1371  CA  ASP A 111      28.767  46.071  27.401  1.00 38.70           C  
ATOM   1372  HA  ASP A 111      28.345  46.022  28.405  1.00 38.70           H  
ATOM   1373  CB  ASP A 111      27.715  46.650  26.437  1.00 38.70           C  
ATOM   1374  HB1 ASP A 111      28.169  46.829  25.463  1.00 38.70           H  
ATOM   1375  HB2 ASP A 111      26.889  45.947  26.330  1.00 38.70           H  
ATOM   1376  CG  ASP A 111      27.200  47.963  27.013  1.00 38.70           C  
ATOM   1377  OD1 ASP A 111      27.520  48.259  28.195  1.00 38.70           O  
ATOM   1378  OD2 ASP A 111      26.475  48.685  26.277  1.00 38.70           O  
ATOM   1379  C   ASP A 111      29.088  44.687  26.933  1.00 38.70           C  
ATOM   1380  O   ASP A 111      28.603  43.708  27.496  1.00 38.70           O  
ATOM   1381  N   ARG A 112      29.940  44.569  25.900  1.00105.90           N  
ATOM   1382  HN  ARG A 112      30.416  45.442  25.505  1.00105.90           H  
ATOM   1383  CA  ARG A 112      30.219  43.287  25.321  1.00105.90           C  
ATOM   1384  HA  ARG A 112      29.285  42.843  24.976  1.00105.90           H  
ATOM   1385  CB  ARG A 112      31.186  43.407  24.132  1.00105.90           C  
ATOM   1386  HB1 ARG A 112      30.809  44.182  23.465  1.00105.90           H  
ATOM   1387  HB2 ARG A 112      32.163  43.701  24.517  1.00105.90           H  
ATOM   1388  CG  ARG A 112      31.360  42.124  23.321  1.00105.90           C  
ATOM   1389  HG1 ARG A 112      31.575  41.303  24.006  1.00105.90           H  
ATOM   1390  HG2 ARG A 112      30.432  41.919  22.787  1.00105.90           H  
ATOM   1391  CD  ARG A 112      32.498  42.228  22.307  1.00105.90           C  
ATOM   1392  HD1 ARG A 112      32.529  41.336  21.681  1.00105.90           H  
ATOM   1393  HD2 ARG A 112      32.366  43.109  21.679  1.00105.90           H  
ATOM   1394  NE  ARG A 112      33.751  42.344  23.103  1.00105.90           N  
ATOM   1395  HE  ARG A 112      33.754  42.052  24.132  1.00105.90           H  
ATOM   1396  CZ  ARG A 112      34.895  42.819  22.533  1.00105.90           C  
ATOM   1397  NH1 ARG A 112      34.902  43.186  21.218  1.00105.90           N  
ATOM   1398 1HH1 ARG A 112      34.009  43.101  20.634  1.00105.90           H  
ATOM   1399 2HH1 ARG A 112      35.800  43.559  20.771  1.00105.90           H  
ATOM   1400  NH2 ARG A 112      36.029  42.931  23.283  1.00105.90           N  
ATOM   1401 1HH2 ARG A 112      36.019  42.647  24.314  1.00105.90           H  
ATOM   1402 2HH2 ARG A 112      36.929  43.303  22.840  1.00105.90           H  
ATOM   1403  C   ARG A 112      30.844  42.381  26.340  1.00105.90           C  
ATOM   1404  O   ARG A 112      30.419  41.238  26.504  1.00105.90           O  
ATOM   1405  N   LYS A 113      31.859  42.878  27.072  1.00106.28           N  
ATOM   1406  HN  LYS A 113      32.144  43.902  26.946  1.00106.28           H  
ATOM   1407  CA  LYS A 113      32.568  42.060  28.020  1.00106.28           C  
ATOM   1408  HA  LYS A 113      32.924  41.167  27.507  1.00106.28           H  
ATOM   1409  CB  LYS A 113      33.775  42.772  28.652  1.00106.28           C  
ATOM   1410  HB1 LYS A 113      34.452  43.081  27.856  1.00106.28           H  
ATOM   1411  HB2 LYS A 113      33.418  43.651  29.188  1.00106.28           H  
ATOM   1412  CG  LYS A 113      34.547  41.884  29.631  1.00106.28           C  
ATOM   1413  HG1 LYS A 113      35.302  42.493  30.128  1.00106.28           H  
ATOM   1414  HG2 LYS A 113      33.847  41.496  30.371  1.00106.28           H  
ATOM   1415  CD  LYS A 113      35.244  40.702  28.955  1.00106.28           C  
ATOM   1416  HD1 LYS A 113      34.488  40.098  28.454  1.00106.28           H  
ATOM   1417  HD2 LYS A 113      35.945  41.092  28.218  1.00106.28           H  
ATOM   1418  CE  LYS A 113      36.014  39.804  29.925  1.00106.28           C  
ATOM   1419  HE1 LYS A 113      36.790  40.388  30.420  1.00106.28           H  
ATOM   1420  HE2 LYS A 113      35.327  39.405  30.671  1.00106.28           H  
ATOM   1421  NZ  LYS A 113      36.639  38.685  29.185  1.00106.28           N1+
ATOM   1422  HZ1 LYS A 113      37.176  38.061  29.868  1.00106.28           H  
ATOM   1423  HZ2 LYS A 113      37.315  39.074  28.452  1.00106.28           H  
ATOM   1424  HZ3 LYS A 113      35.879  38.110  28.699  1.00106.28           H  
ATOM   1425  C   LYS A 113      31.667  41.636  29.140  1.00106.28           C  
ATOM   1426  O   LYS A 113      31.717  40.490  29.585  1.00106.28           O  
ATOM   1427  N   LEU A 114      30.813  42.551  29.631  1.00 76.18           N  
ATOM   1428  HN  LEU A 114      30.754  43.517  29.174  1.00 76.18           H  
ATOM   1429  CA  LEU A 114      29.978  42.249  30.761  1.00 76.18           C  
ATOM   1430  HA  LEU A 114      30.606  41.931  31.594  1.00 76.18           H  
ATOM   1431  CB  LEU A 114      29.127  43.452  31.202  1.00 76.18           C  
ATOM   1432  HB1 LEU A 114      29.797  44.269  31.469  1.00 76.18           H  
ATOM   1433  HB2 LEU A 114      28.498  43.755  30.365  1.00 76.18           H  
ATOM   1434  CG  LEU A 114      28.220  43.152  32.409  1.00 76.18           C  
ATOM   1435  HG  LEU A 114      27.630  42.272  32.155  1.00 76.18           H  
ATOM   1436  CD1 LEU A 114      29.049  42.796  33.655  1.00 76.18           C  
ATOM   1437 1HD1 LEU A 114      28.380  42.589  34.490  1.00 76.18           H  
ATOM   1438 2HD1 LEU A 114      29.700  43.632  33.910  1.00 76.18           H  
ATOM   1439 3HD1 LEU A 114      29.655  41.914  33.449  1.00 76.18           H  
ATOM   1440  CD2 LEU A 114      27.231  44.302  32.660  1.00 76.18           C  
ATOM   1441 1HD2 LEU A 114      26.604  44.062  33.518  1.00 76.18           H  
ATOM   1442 2HD2 LEU A 114      26.603  44.441  31.780  1.00 76.18           H  
ATOM   1443 3HD2 LEU A 114      27.784  45.220  32.860  1.00 76.18           H  
ATOM   1444  C   LEU A 114      29.037  41.143  30.408  1.00 76.18           C  
ATOM   1445  O   LEU A 114      28.860  40.194  31.165  1.00 76.18           O  
ATOM   1446  N   VAL A 115      28.444  41.216  29.207  1.00 51.32           N  
ATOM   1447  HN  VAL A 115      28.725  42.009  28.546  1.00 51.32           H  
ATOM   1448  CA  VAL A 115      27.452  40.281  28.770  1.00 51.32           C  
ATOM   1449  HA  VAL A 115      26.583  40.339  29.425  1.00 51.32           H  
ATOM   1450  CB  VAL A 115      27.051  40.656  27.365  1.00 51.32           C  
ATOM   1451  HB  VAL A 115      27.947  40.702  26.746  1.00 51.32           H  
ATOM   1452  CG1 VAL A 115      26.094  39.635  26.766  1.00 51.32           C  
ATOM   1453 1HG1 VAL A 115      25.826  39.937  25.754  1.00 51.32           H  
ATOM   1454 2HG1 VAL A 115      25.193  39.578  27.378  1.00 51.32           H  
ATOM   1455 3HG1 VAL A 115      26.576  38.658  26.737  1.00 51.32           H  
ATOM   1456  CG2 VAL A 115      26.421  42.057  27.426  1.00 51.32           C  
ATOM   1457 1HG2 VAL A 115      26.117  42.363  26.425  1.00 51.32           H  
ATOM   1458 2HG2 VAL A 115      27.150  42.767  27.817  1.00 51.32           H  
ATOM   1459 3HG2 VAL A 115      25.549  42.035  28.079  1.00 51.32           H  
ATOM   1460  C   VAL A 115      28.037  38.895  28.832  1.00 51.32           C  
ATOM   1461  O   VAL A 115      27.403  37.977  29.351  1.00 51.32           O  
ATOM   1462  N   TYR A 116      29.272  38.709  28.325  1.00 52.09           N  
ATOM   1463  HN  TYR A 116      29.778  39.544  27.887  1.00 52.09           H  
ATOM   1464  CA  TYR A 116      29.940  37.432  28.348  1.00 52.09           C  
ATOM   1465  HA  TYR A 116      29.247  36.689  27.953  1.00 52.09           H  
ATOM   1466  CB  TYR A 116      31.217  37.381  27.493  1.00 52.09           C  
ATOM   1467  HB1 TYR A 116      31.803  38.289  27.633  1.00 52.09           H  
ATOM   1468  HB2 TYR A 116      31.820  36.514  27.763  1.00 52.09           H  
ATOM   1469  CG  TYR A 116      30.760  37.273  26.082  1.00 52.09           C  
ATOM   1470  CD1 TYR A 116      30.357  38.385  25.384  1.00 52.09           C  
ATOM   1471  HD1 TYR A 116      30.375  39.364  25.863  1.00 52.09           H  
ATOM   1472  CE1 TYR A 116      29.931  38.267  24.083  1.00 52.09           C  
ATOM   1473  HE1 TYR A 116      29.612  39.154  23.535  1.00 52.09           H  
ATOM   1474  CD2 TYR A 116      30.730  36.045  25.462  1.00 52.09           C  
ATOM   1475  HD2 TYR A 116      31.046  35.158  26.010  1.00 52.09           H  
ATOM   1476  CE2 TYR A 116      30.306  35.923  24.160  1.00 52.09           C  
ATOM   1477  HE2 TYR A 116      30.289  34.945  23.679  1.00 52.09           H  
ATOM   1478  CZ  TYR A 116      29.904  37.038  23.468  1.00 52.09           C  
ATOM   1479  OH  TYR A 116      29.466  36.922  22.131  1.00 52.09           O  
ATOM   1480  HH  TYR A 116      28.475  37.262  22.056  1.00 52.09           H  
ATOM   1481  C   TYR A 116      30.298  37.024  29.743  1.00 52.09           C  
ATOM   1482  O   TYR A 116      30.225  35.847  30.093  1.00 52.09           O  
ATOM   1483  N   CYS A 117      30.707  37.992  30.579  1.00 37.58           N  
ATOM   1484  HN  CYS A 117      30.709  39.008  30.243  1.00 37.58           H  
ATOM   1485  CA  CYS A 117      31.141  37.692  31.914  1.00 37.58           C  
ATOM   1486  HA  CYS A 117      31.983  37.001  31.874  1.00 37.58           H  
ATOM   1487  CB  CYS A 117      31.555  38.958  32.691  1.00 37.58           C  
ATOM   1488  HB1 CYS A 117      32.336  39.469  32.128  1.00 37.58           H  
ATOM   1489  HB2 CYS A 117      30.685  39.609  32.780  1.00 37.58           H  
ATOM   1490  SG  CYS A 117      32.184  38.606  34.360  1.00 37.58           S  
ATOM   1491  HG  CYS A 117      31.234  37.988  35.075  1.00 37.58           H  
ATOM   1492  C   CYS A 117      30.002  37.046  32.637  1.00 37.58           C  
ATOM   1493  O   CYS A 117      30.205  36.140  33.444  1.00 37.58           O  
ATOM   1494  N   LEU A 118      28.763  37.504  32.372  1.00 85.96           N  
ATOM   1495  HN  LEU A 118      28.623  38.307  31.679  1.00 85.96           H  
ATOM   1496  CA  LEU A 118      27.633  36.910  33.024  1.00 85.96           C  
ATOM   1497  HA  LEU A 118      27.791  36.958  34.101  1.00 85.96           H  
ATOM   1498  CB  LEU A 118      26.292  37.594  32.695  1.00 85.96           C  
ATOM   1499  HB1 LEU A 118      26.284  37.831  31.631  1.00 85.96           H  
ATOM   1500  HB2 LEU A 118      25.489  36.891  32.918  1.00 85.96           H  
ATOM   1501  CG  LEU A 118      26.023  38.894  33.478  1.00 85.96           C  
ATOM   1502  HG  LEU A 118      26.034  38.637  34.537  1.00 85.96           H  
ATOM   1503  CD1 LEU A 118      27.119  39.944  33.260  1.00 85.96           C  
ATOM   1504 1HD1 LEU A 118      26.883  40.841  33.833  1.00 85.96           H  
ATOM   1505 2HD1 LEU A 118      27.177  40.195  32.201  1.00 85.96           H  
ATOM   1506 3HD1 LEU A 118      28.077  39.544  33.591  1.00 85.96           H  
ATOM   1507  CD2 LEU A 118      24.623  39.443  33.163  1.00 85.96           C  
ATOM   1508 1HD2 LEU A 118      24.457  40.360  33.727  1.00 85.96           H  
ATOM   1509 2HD2 LEU A 118      23.871  38.704  33.442  1.00 85.96           H  
ATOM   1510 3HD2 LEU A 118      24.547  39.654  32.096  1.00 85.96           H  
ATOM   1511  C   LEU A 118      27.517  35.472  32.625  1.00 85.96           C  
ATOM   1512  O   LEU A 118      27.270  34.612  33.468  1.00 85.96           O  
ATOM   1513  N   LYS A 119      27.707  35.162  31.330  1.00 86.40           N  
ATOM   1514  HN  LYS A 119      27.986  35.923  30.631  1.00 86.40           H  
ATOM   1515  CA  LYS A 119      27.534  33.807  30.888  1.00 86.40           C  
ATOM   1516  HA  LYS A 119      26.533  33.475  31.164  1.00 86.40           H  
ATOM   1517  CB  LYS A 119      27.708  33.637  29.370  1.00 86.40           C  
ATOM   1518  HB1 LYS A 119      27.113  34.398  28.865  1.00 86.40           H  
ATOM   1519  HB2 LYS A 119      28.761  33.775  29.123  1.00 86.40           H  
ATOM   1520  CG  LYS A 119      27.266  32.260  28.869  1.00 86.40           C  
ATOM   1521  HG1 LYS A 119      28.008  31.525  29.182  1.00 86.40           H  
ATOM   1522  HG2 LYS A 119      26.304  32.021  29.322  1.00 86.40           H  
ATOM   1523  CD  LYS A 119      27.118  32.181  27.349  1.00 86.40           C  
ATOM   1524  HD1 LYS A 119      26.495  31.320  27.107  1.00 86.40           H  
ATOM   1525  HD2 LYS A 119      26.631  33.092  27.002  1.00 86.40           H  
ATOM   1526  CE  LYS A 119      28.452  32.035  26.616  1.00 86.40           C  
ATOM   1527  HE1 LYS A 119      28.974  31.154  26.989  1.00 86.40           H  
ATOM   1528  HE2 LYS A 119      28.266  31.923  25.548  1.00 86.40           H  
ATOM   1529  NZ  LYS A 119      29.289  33.234  26.845  1.00 86.40           N1+
ATOM   1530  HZ1 LYS A 119      30.220  33.124  26.329  1.00 86.40           H  
ATOM   1531  HZ2 LYS A 119      29.474  33.346  27.893  1.00 86.40           H  
ATOM   1532  HZ3 LYS A 119      28.779  34.101  26.479  1.00 86.40           H  
ATOM   1533  C   LYS A 119      28.534  32.924  31.562  1.00 86.40           C  
ATOM   1534  O   LYS A 119      28.212  31.822  32.003  1.00 86.40           O  
ATOM   1535  N   ARG A 120      29.778  33.407  31.690  1.00133.31           N  
ATOM   1536  HN  ARG A 120      29.992  34.404  31.364  1.00133.31           H  
ATOM   1537  CA  ARG A 120      30.824  32.612  32.255  1.00133.31           C  
ATOM   1538  HA  ARG A 120      30.928  31.694  31.677  1.00133.31           H  
ATOM   1539  CB  ARG A 120      32.175  33.345  32.287  1.00133.31           C  
ATOM   1540  HB1 ARG A 120      32.394  33.710  31.284  1.00133.31           H  
ATOM   1541  HB2 ARG A 120      32.094  34.189  32.972  1.00133.31           H  
ATOM   1542  CG  ARG A 120      33.331  32.459  32.744  1.00133.31           C  
ATOM   1543  HG1 ARG A 120      33.108  32.088  33.744  1.00133.31           H  
ATOM   1544  HG2 ARG A 120      33.416  31.619  32.055  1.00133.31           H  
ATOM   1545  CD  ARG A 120      34.674  33.190  32.786  1.00133.31           C  
ATOM   1546  HD1 ARG A 120      34.635  34.001  33.513  1.00133.31           H  
ATOM   1547  HD2 ARG A 120      35.469  32.495  33.058  1.00133.31           H  
ATOM   1548  NE  ARG A 120      34.920  33.738  31.423  1.00133.31           N  
ATOM   1549  HE  ARG A 120      35.470  33.165  30.706  1.00133.31           H  
ATOM   1550  CZ  ARG A 120      34.442  34.974  31.091  1.00133.31           C  
ATOM   1551  NH1 ARG A 120      33.767  35.717  32.016  1.00133.31           N  
ATOM   1552 1HH1 ARG A 120      33.612  35.331  33.002  1.00133.31           H  
ATOM   1553 2HH1 ARG A 120      33.393  36.685  31.755  1.00133.31           H  
ATOM   1554  NH2 ARG A 120      34.642  35.469  29.835  1.00133.31           N  
ATOM   1555 1HH2 ARG A 120      35.173  34.889  29.110  1.00133.31           H  
ATOM   1556 2HH2 ARG A 120      34.267  36.437  29.576  1.00133.31           H  
ATOM   1557  C   ARG A 120      30.469  32.266  33.668  1.00133.31           C  
ATOM   1558  O   ARG A 120      30.782  31.170  34.127  1.00133.31           O  
ATOM   1559  N   ASN A 121      29.818  33.187  34.408  1.00103.01           N  
ATOM   1560  HN  ASN A 121      29.496  34.111  33.974  1.00103.01           H  
ATOM   1561  CA  ASN A 121      29.568  32.897  35.794  1.00103.01           C  
ATOM   1562  HA  ASN A 121      30.238  32.099  36.114  1.00103.01           H  
ATOM   1563  CB  ASN A 121      29.796  34.126  36.690  1.00103.01           C  
ATOM   1564  HB1 ASN A 121      29.246  34.980  36.293  1.00103.01           H  
ATOM   1565  HB2 ASN A 121      29.456  33.913  37.703  1.00103.01           H  
ATOM   1566  CG  ASN A 121      31.289  34.432  36.700  1.00103.01           C  
ATOM   1567  OD1 ASN A 121      32.092  33.628  37.169  1.00103.01           O  
ATOM   1568  ND2 ASN A 121      31.674  35.623  36.169  1.00103.01           N  
ATOM   1569 1HD2 ASN A 121      30.941  36.293  35.771  1.00103.01           H  
ATOM   1570 2HD2 ASN A 121      32.710  35.890  36.150  1.00103.01           H  
ATOM   1571  C   ASN A 121      28.148  32.457  36.012  1.00103.01           C  
ATOM   1572  O   ASN A 121      27.595  32.639  37.097  1.00103.01           O  
ATOM   1573  N   LEU A 122      27.536  31.802  35.013  1.00 67.21           N  
ATOM   1574  HN  LEU A 122      28.072  31.590  34.112  1.00 67.21           H  
ATOM   1575  CA  LEU A 122      26.171  31.383  35.141  1.00 67.21           C  
ATOM   1576  HA  LEU A 122      25.577  32.235  35.471  1.00 67.21           H  
ATOM   1577  CB  LEU A 122      25.589  30.867  33.813  1.00 67.21           C  
ATOM   1578  HB1 LEU A 122      25.840  31.578  33.026  1.00 67.21           H  
ATOM   1579  HB2 LEU A 122      26.042  29.901  33.589  1.00 67.21           H  
ATOM   1580  CG  LEU A 122      24.061  30.693  33.843  1.00 67.21           C  
ATOM   1581  HG  LEU A 122      23.822  30.019  34.666  1.00 67.21           H  
ATOM   1582  CD1 LEU A 122      23.368  32.037  34.127  1.00 67.21           C  
ATOM   1583 1HD1 LEU A 122      22.288  31.893  34.144  1.00 67.21           H  
ATOM   1584 2HD1 LEU A 122      23.626  32.752  33.346  1.00 67.21           H  
ATOM   1585 3HD1 LEU A 122      23.698  32.420  35.093  1.00 67.21           H  
ATOM   1586  CD2 LEU A 122      23.550  30.044  32.547  1.00 67.21           C  
ATOM   1587 1HD2 LEU A 122      22.467  29.934  32.598  1.00 67.21           H  
ATOM   1588 2HD2 LEU A 122      24.009  29.063  32.426  1.00 67.21           H  
ATOM   1589 3HD2 LEU A 122      23.811  30.674  31.697  1.00 67.21           H  
ATOM   1590  C   LEU A 122      26.083  30.308  36.184  1.00 67.21           C  
ATOM   1591  O   LEU A 122      25.108  30.222  36.929  1.00 67.21           O  
ATOM   1592  N   ARG A 123      27.125  29.462  36.271  1.00151.18           N  
ATOM   1593  HN  ARG A 123      27.978  29.630  35.647  1.00151.18           H  
ATOM   1594  CA  ARG A 123      27.136  28.343  37.169  1.00151.18           C  
ATOM   1595  HA  ARG A 123      26.309  27.676  36.925  1.00151.18           H  
ATOM   1596  CB  ARG A 123      28.461  27.566  37.076  1.00151.18           C  
ATOM   1597  HB1 ARG A 123      28.642  27.330  36.027  1.00151.18           H  
ATOM   1598  HB2 ARG A 123      29.258  28.211  37.447  1.00151.18           H  
ATOM   1599  CG  ARG A 123      28.500  26.260  37.869  1.00151.18           C  
ATOM   1600  HG1 ARG A 123      28.321  26.487  38.920  1.00151.18           H  
ATOM   1601  HG2 ARG A 123      27.710  25.606  37.499  1.00151.18           H  
ATOM   1602  CD  ARG A 123      29.837  25.523  37.751  1.00151.18           C  
ATOM   1603  HD1 ARG A 123      30.642  26.149  38.136  1.00151.18           H  
ATOM   1604  HD2 ARG A 123      29.799  24.592  38.316  1.00151.18           H  
ATOM   1605  NE  ARG A 123      30.067  25.232  36.307  1.00151.18           N  
ATOM   1606  HE  ARG A 123      29.745  24.299  35.893  1.00151.18           H  
ATOM   1607  CZ  ARG A 123      30.688  26.153  35.511  1.00151.18           C  
ATOM   1608  NH1 ARG A 123      31.134  27.327  36.045  1.00151.18           N  
ATOM   1609 1HH1 ARG A 123      30.998  27.527  37.087  1.00151.18           H  
ATOM   1610 2HH1 ARG A 123      31.620  28.048  35.421  1.00151.18           H  
ATOM   1611  NH2 ARG A 123      30.864  25.900  34.181  1.00151.18           N  
ATOM   1612 1HH2 ARG A 123      30.516  24.980  33.761  1.00151.18           H  
ATOM   1613 2HH2 ARG A 123      31.350  26.622  33.559  1.00151.18           H  
ATOM   1614  C   ARG A 123      26.989  28.820  38.586  1.00151.18           C  
ATOM   1615  O   ARG A 123      26.236  28.236  39.365  1.00151.18           O  
ATOM   1616  N   SER A 124      27.727  29.886  38.957  1.00 58.96           N  
ATOM   1617  HN  SER A 124      28.336  30.358  38.215  1.00 58.96           H  
ATOM   1618  CA  SER A 124      27.746  30.428  40.292  1.00 58.96           C  
ATOM   1619  HA  SER A 124      27.704  29.595  40.994  1.00 58.96           H  
ATOM   1620  CB  SER A 124      29.021  31.238  40.589  1.00 58.96           C  
ATOM   1621  HB1 SER A 124      29.026  31.526  41.640  1.00 58.96           H  
ATOM   1622  HB2 SER A 124      29.895  30.622  40.376  1.00 58.96           H  
ATOM   1623  OG  SER A 124      29.066  32.407  39.784  1.00 58.96           O  
ATOM   1624  HG  SER A 124      29.064  32.135  38.770  1.00 58.96           H  
ATOM   1625  C   SER A 124      26.570  31.330  40.568  1.00 58.96           C  
ATOM   1626  O   SER A 124      26.474  31.884  41.662  1.00 58.96           O  
ATOM   1627  N   TYR A 125      25.661  31.536  39.596  1.00 70.40           N  
ATOM   1628  HN  TYR A 125      25.759  31.008  38.671  1.00 70.40           H  
ATOM   1629  CA  TYR A 125      24.560  32.450  39.770  1.00 70.40           C  
ATOM   1630  HA  TYR A 125      24.952  33.452  39.945  1.00 70.40           H  
ATOM   1631  CB  TYR A 125      23.645  32.476  38.527  1.00 70.40           C  
ATOM   1632  HB1 TYR A 125      24.254  32.645  37.639  1.00 70.40           H  
ATOM   1633  HB2 TYR A 125      23.134  31.517  38.440  1.00 70.40           H  
ATOM   1634  CG  TYR A 125      22.629  33.562  38.636  1.00 70.40           C  
ATOM   1635  CD1 TYR A 125      21.494  33.397  39.396  1.00 70.40           C  
ATOM   1636  HD1 TYR A 125      21.334  32.463  39.935  1.00 70.40           H  
ATOM   1637  CE1 TYR A 125      20.560  34.403  39.480  1.00 70.40           C  
ATOM   1638  HE1 TYR A 125      19.665  34.265  40.087  1.00 70.40           H  
ATOM   1639  CD2 TYR A 125      22.807  34.744  37.952  1.00 70.40           C  
ATOM   1640  HD2 TYR A 125      23.698  34.881  37.339  1.00 70.40           H  
ATOM   1641  CE2 TYR A 125      21.877  35.754  38.031  1.00 70.40           C  
ATOM   1642  HE2 TYR A 125      22.032  36.686  37.487  1.00 70.40           H  
ATOM   1643  CZ  TYR A 125      20.752  35.582  38.800  1.00 70.40           C  
ATOM   1644  OH  TYR A 125      19.791  36.612  38.890  1.00 70.40           O  
ATOM   1645  HH  TYR A 125      18.867  36.262  38.535  1.00 70.40           H  
ATOM   1646  C   TYR A 125      23.748  32.024  40.961  1.00 70.40           C  
ATOM   1647  O   TYR A 125      23.381  30.857  41.094  1.00 70.40           O  
ATOM   1648  N   ASN A 126      23.452  32.975  41.876  1.00 59.82           N  
ATOM   1649  HN  ASN A 126      23.768  33.985  41.718  1.00 59.82           H  
ATOM   1650  CA  ASN A 126      22.715  32.631  43.059  1.00 59.82           C  
ATOM   1651  HA  ASN A 126      22.442  31.576  43.019  1.00 59.82           H  
ATOM   1652  CB  ASN A 126      23.527  32.897  44.339  1.00 59.82           C  
ATOM   1653  HB1 ASN A 126      24.551  32.552  44.196  1.00 59.82           H  
ATOM   1654  HB2 ASN A 126      23.529  33.966  44.551  1.00 59.82           H  
ATOM   1655  CG  ASN A 126      22.902  32.152  45.508  1.00 59.82           C  
ATOM   1656  OD1 ASN A 126      22.324  32.760  46.405  1.00 59.82           O  
ATOM   1657  ND2 ASN A 126      23.029  30.798  45.503  1.00 59.82           N  
ATOM   1658 1HD2 ASN A 126      23.548  30.312  44.703  1.00 59.82           H  
ATOM   1659 2HD2 ASN A 126      22.610  30.218  46.299  1.00 59.82           H  
ATOM   1660  C   ASN A 126      21.467  33.464  43.101  1.00 59.82           C  
ATOM   1661  O   ASN A 126      21.510  34.693  43.127  1.00 59.82           O  
ATOM   1662  N   PRO A 127      20.345  32.796  43.108  1.00119.47           N  
ATOM   1663  CD  PRO A 127      20.256  31.504  42.447  1.00119.47           C  
ATOM   1664  HD1 PRO A 127      20.938  31.463  41.598  1.00119.47           H  
ATOM   1665  HD2 PRO A 127      20.495  30.702  43.145  1.00119.47           H  
ATOM   1666  CA  PRO A 127      19.077  33.474  43.137  1.00119.47           C  
ATOM   1667  HA  PRO A 127      19.062  34.206  42.329  1.00119.47           H  
ATOM   1668  CB  PRO A 127      18.031  32.404  42.834  1.00119.47           C  
ATOM   1669  HB1 PRO A 127      17.669  31.942  43.752  1.00119.47           H  
ATOM   1670  HB2 PRO A 127      17.190  32.826  42.283  1.00119.47           H  
ATOM   1671  CG  PRO A 127      18.799  31.385  41.971  1.00119.47           C  
ATOM   1672  HG1 PRO A 127      18.420  30.376  42.136  1.00119.47           H  
ATOM   1673  HG2 PRO A 127      18.717  31.636  40.913  1.00119.47           H  
ATOM   1674  C   PRO A 127      18.861  34.194  44.426  1.00119.47           C  
ATOM   1675  O   PRO A 127      18.042  35.111  44.465  1.00119.47           O  
ATOM   1676  N   GLN A 128      19.570  33.791  45.493  1.00 39.17           N  
ATOM   1677  HN  GLN A 128      20.265  32.985  45.387  1.00 39.17           H  
ATOM   1678  CA  GLN A 128      19.413  34.420  46.771  1.00 39.17           C  
ATOM   1679  HA  GLN A 128      18.359  34.412  47.051  1.00 39.17           H  
ATOM   1680  CB  GLN A 128      20.239  33.751  47.880  1.00 39.17           C  
ATOM   1681  HB1 GLN A 128      21.285  33.740  47.572  1.00 39.17           H  
ATOM   1682  HB2 GLN A 128      20.134  34.340  48.791  1.00 39.17           H  
ATOM   1683  CG  GLN A 128      19.808  32.314  48.180  1.00 39.17           C  
ATOM   1684  HG1 GLN A 128      18.796  32.308  48.586  1.00 39.17           H  
ATOM   1685  HG2 GLN A 128      19.837  31.721  47.266  1.00 39.17           H  
ATOM   1686  CD  GLN A 128      20.777  31.736  49.201  1.00 39.17           C  
ATOM   1687  OE1 GLN A 128      21.806  32.338  49.506  1.00 39.17           O  
ATOM   1688  NE2 GLN A 128      20.445  30.533  49.743  1.00 39.17           N  
ATOM   1689 1HE2 GLN A 128      19.541  30.043  49.446  1.00 39.17           H  
ATOM   1690 2HE2 GLN A 128      21.088  30.077  50.467  1.00 39.17           H  
ATOM   1691  C   GLN A 128      19.879  35.832  46.638  1.00 39.17           C  
ATOM   1692  O   GLN A 128      19.371  36.727  47.310  1.00 39.17           O  
ATOM   1693  N   TYR A 129      20.890  36.045  45.778  1.00 90.27           N  
ATOM   1694  HN  TYR A 129      21.271  35.204  45.238  1.00 90.27           H  
ATOM   1695  CA  TYR A 129      21.492  37.324  45.535  1.00 90.27           C  
ATOM   1696  HA  TYR A 129      21.712  37.757  46.511  1.00 90.27           H  
ATOM   1697  CB  TYR A 129      22.824  37.258  44.771  1.00 90.27           C  
ATOM   1698  HB1 TYR A 129      22.731  36.613  43.897  1.00 90.27           H  
ATOM   1699  HB2 TYR A 129      23.134  38.255  44.457  1.00 90.27           H  
ATOM   1700  CG  TYR A 129      23.804  36.688  45.738  1.00 90.27           C  
ATOM   1701  CD1 TYR A 129      24.163  37.410  46.853  1.00 90.27           C  
ATOM   1702  HD1 TYR A 129      23.725  38.394  47.022  1.00 90.27           H  
ATOM   1703  CE1 TYR A 129      25.067  36.905  47.756  1.00 90.27           C  
ATOM   1704  HE1 TYR A 129      25.339  37.486  48.638  1.00 90.27           H  
ATOM   1705  CD2 TYR A 129      24.379  35.454  45.532  1.00 90.27           C  
ATOM   1706  HD2 TYR A 129      24.114  34.876  44.647  1.00 90.27           H  
ATOM   1707  CE2 TYR A 129      25.285  34.943  46.432  1.00 90.27           C  
ATOM   1708  HE2 TYR A 129      25.731  33.963  46.261  1.00 90.27           H  
ATOM   1709  CZ  TYR A 129      25.628  35.669  47.548  1.00 90.27           C  
ATOM   1710  OH  TYR A 129      26.558  35.147  48.472  1.00 90.27           O  
ATOM   1711  HH  TYR A 129      27.385  35.791  48.538  1.00 90.27           H  
ATOM   1712  C   TYR A 129      20.559  38.270  44.846  1.00 90.27           C  
ATOM   1713  O   TYR A 129      20.720  39.484  44.966  1.00 90.27           O  
ATOM   1714  N   GLN A 130      19.610  37.766  44.035  1.00118.80           N  
ATOM   1715  HN  GLN A 130      19.521  36.712  43.875  1.00118.80           H  
ATOM   1716  CA  GLN A 130      18.721  38.693  43.392  1.00118.80           C  
ATOM   1717  HA  GLN A 130      19.308  39.398  42.804  1.00118.80           H  
ATOM   1718  CB  GLN A 130      17.665  38.042  42.484  1.00118.80           C  
ATOM   1719  HB1 GLN A 130      17.132  38.833  41.956  1.00118.80           H  
ATOM   1720  HB2 GLN A 130      18.178  37.405  41.763  1.00118.80           H  
ATOM   1721  CG  GLN A 130      16.642  37.191  43.236  1.00118.80           C  
ATOM   1722  HG1 GLN A 130      17.139  36.346  43.713  1.00118.80           H  
ATOM   1723  HG2 GLN A 130      16.141  37.794  43.994  1.00118.80           H  
ATOM   1724  CD  GLN A 130      15.629  36.690  42.217  1.00118.80           C  
ATOM   1725  OE1 GLN A 130      15.945  35.874  41.353  1.00118.80           O  
ATOM   1726  NE2 GLN A 130      14.373  37.202  42.315  1.00118.80           N  
ATOM   1727 1HE2 GLN A 130      14.144  37.916  43.079  1.00118.80           H  
ATOM   1728 2HE2 GLN A 130      13.613  36.891  41.629  1.00118.80           H  
ATOM   1729  C   GLN A 130      17.996  39.442  44.471  1.00118.80           C  
ATOM   1730  O   GLN A 130      17.658  38.880  45.511  1.00118.80           O  
ATOM   1731  N   TYR A 131      17.738  40.746  44.240  1.00225.62           N  
ATOM   1732  HN  TYR A 131      18.036  41.172  43.304  1.00225.62           H  
ATOM   1733  CA  TYR A 131      17.079  41.585  45.202  1.00225.62           C  
ATOM   1734  HA  TYR A 131      17.040  42.598  44.801  1.00225.62           H  
ATOM   1735  CB  TYR A 131      15.645  41.140  45.522  1.00225.62           C  
ATOM   1736  HB1 TYR A 131      15.630  40.079  45.769  1.00225.62           H  
ATOM   1737  HB2 TYR A 131      15.254  41.715  46.362  1.00225.62           H  
ATOM   1738  CG  TYR A 131      14.827  41.392  44.307  1.00225.62           C  
ATOM   1739  CD1 TYR A 131      14.360  42.658  44.040  1.00225.62           C  
ATOM   1740  HD1 TYR A 131      14.594  43.475  44.723  1.00225.62           H  
ATOM   1741  CE1 TYR A 131      13.601  42.903  42.921  1.00225.62           C  
ATOM   1742  HE1 TYR A 131      13.237  43.910  42.717  1.00225.62           H  
ATOM   1743  CD2 TYR A 131      14.526  40.369  43.440  1.00225.62           C  
ATOM   1744  HD2 TYR A 131      14.892  39.362  43.642  1.00225.62           H  
ATOM   1745  CE2 TYR A 131      13.766  40.608  42.319  1.00225.62           C  
ATOM   1746  HE2 TYR A 131      13.532  39.792  41.635  1.00225.62           H  
ATOM   1747  CZ  TYR A 131      13.302  41.876  42.061  1.00225.62           C  
ATOM   1748  OH  TYR A 131      12.520  42.125  40.913  1.00225.62           O  
ATOM   1749  HH  TYR A 131      11.581  42.496  41.202  1.00225.62           H  
ATOM   1750  C   TYR A 131      17.848  41.620  46.486  1.00225.62           C  
ATOM   1751  O   TYR A 131      17.267  41.567  47.568  1.00225.62           O  
ATOM   1752  N   PHE A 132      19.187  41.726  46.398  1.00 94.95           N  
ATOM   1753  HN  PHE A 132      19.648  41.769  45.433  1.00 94.95           H  
ATOM   1754  CA  PHE A 132      20.007  41.782  47.573  1.00 94.95           C  
ATOM   1755  HA  PHE A 132      19.623  41.097  48.329  1.00 94.95           H  
ATOM   1756  CB  PHE A 132      21.476  41.445  47.255  1.00 94.95           C  
ATOM   1757  HB1 PHE A 132      21.511  40.572  46.603  1.00 94.95           H  
ATOM   1758  HB2 PHE A 132      21.938  42.294  46.752  1.00 94.95           H  
ATOM   1759  CG  PHE A 132      22.224  41.151  48.510  1.00 94.95           C  
ATOM   1760  CD1 PHE A 132      22.123  39.908  49.092  1.00 94.95           C  
ATOM   1761  HD1 PHE A 132      21.488  39.150  48.634  1.00 94.95           H  
ATOM   1762  CD2 PHE A 132      23.040  42.093  49.093  1.00 94.95           C  
ATOM   1763  HD2 PHE A 132      23.139  43.079  48.638  1.00 94.95           H  
ATOM   1764  CE1 PHE A 132      22.812  39.610  50.243  1.00 94.95           C  
ATOM   1765  HE1 PHE A 132      22.719  38.622  50.694  1.00 94.95           H  
ATOM   1766  CE2 PHE A 132      23.732  41.800  50.246  1.00 94.95           C  
ATOM   1767  HE2 PHE A 132      24.372  42.555  50.702  1.00 94.95           H  
ATOM   1768  CZ  PHE A 132      23.618  40.559  50.824  1.00 94.95           C  
ATOM   1769  HZ  PHE A 132      24.164  40.328  51.739  1.00 94.95           H  
ATOM   1770  C   PHE A 132      19.939  43.193  48.077  1.00 94.95           C  
ATOM   1771  O   PHE A 132      20.044  44.143  47.301  1.00 94.95           O  
ATOM   1772  N   PRO A 133      19.755  43.363  49.361  1.00131.07           N  
ATOM   1773  CD  PRO A 133      18.933  42.432  50.120  1.00131.07           C  
ATOM   1774  HD1 PRO A 133      18.200  41.955  49.470  1.00131.07           H  
ATOM   1775  HD2 PRO A 133      19.555  41.669  50.588  1.00131.07           H  
ATOM   1776  CA  PRO A 133      19.667  44.698  49.885  1.00131.07           C  
ATOM   1777  HA  PRO A 133      18.966  45.262  49.270  1.00131.07           H  
ATOM   1778  CB  PRO A 133      19.077  44.564  51.286  1.00131.07           C  
ATOM   1779  HB1 PRO A 133      19.864  44.457  52.032  1.00131.07           H  
ATOM   1780  HB2 PRO A 133      18.457  45.426  51.532  1.00131.07           H  
ATOM   1781  CG  PRO A 133      18.228  43.283  51.192  1.00131.07           C  
ATOM   1782  HG1 PRO A 133      18.211  42.761  52.149  1.00131.07           H  
ATOM   1783  HG2 PRO A 133      17.208  43.518  50.888  1.00131.07           H  
ATOM   1784  C   PRO A 133      20.992  45.389  49.842  1.00131.07           C  
ATOM   1785  O   PRO A 133      21.997  44.778  50.201  1.00131.07           O  
ATOM   1786  N   ASN A 134      21.002  46.673  49.437  1.00 43.87           N  
ATOM   1787  HN  ASN A 134      20.070  47.126  49.170  1.00 43.87           H  
ATOM   1788  CA  ASN A 134      22.195  47.469  49.343  1.00 43.87           C  
ATOM   1789  HA  ASN A 134      22.942  46.924  48.766  1.00 43.87           H  
ATOM   1790  CB  ASN A 134      21.958  48.842  48.689  1.00 43.87           C  
ATOM   1791  HB1 ASN A 134      21.045  49.287  49.085  1.00 43.87           H  
ATOM   1792  HB2 ASN A 134      22.802  49.500  48.896  1.00 43.87           H  
ATOM   1793  CG  ASN A 134      21.821  48.636  47.187  1.00 43.87           C  
ATOM   1794  OD1 ASN A 134      22.740  48.138  46.537  1.00 43.87           O  
ATOM   1795  ND2 ASN A 134      20.648  49.025  46.618  1.00 43.87           N  
ATOM   1796 1HD2 ASN A 134      19.876  49.453  47.223  1.00 43.87           H  
ATOM   1797 2HD2 ASN A 134      20.498  48.903  45.566  1.00 43.87           H  
ATOM   1798  C   ASN A 134      22.721  47.705  50.723  1.00 43.87           C  
ATOM   1799  O   ASN A 134      23.924  47.864  50.926  1.00 43.87           O  
ATOM   1800  N   ILE A 135      21.814  47.736  51.713  1.00 35.20           N  
ATOM   1801  HN  ILE A 135      20.788  47.545  51.478  1.00 35.20           H  
ATOM   1802  CA  ILE A 135      22.170  48.015  53.074  1.00 35.20           C  
ATOM   1803  HA  ILE A 135      22.632  49.001  53.131  1.00 35.20           H  
ATOM   1804  CB  ILE A 135      20.989  47.967  54.000  1.00 35.20           C  
ATOM   1805  HB  ILE A 135      20.522  46.987  53.904  1.00 35.20           H  
ATOM   1806  CG2 ILE A 135      21.506  48.113  55.441  1.00 35.20           C  
ATOM   1807 1HG2 ILE A 135      20.665  48.081  56.134  1.00 35.20           H  
ATOM   1808 2HG2 ILE A 135      22.027  49.065  55.546  1.00 35.20           H  
ATOM   1809 3HG2 ILE A 135      22.193  47.297  55.666  1.00 35.20           H  
ATOM   1810  CG1 ILE A 135      19.953  49.033  53.606  1.00 35.20           C  
ATOM   1811 1HG1 ILE A 135      20.348  50.013  53.872  1.00 35.20           H  
ATOM   1812 2HG1 ILE A 135      19.799  48.983  52.528  1.00 35.20           H  
ATOM   1813  CD1 ILE A 135      18.602  48.852  54.296  1.00 35.20           C  
ATOM   1814 1HD1 ILE A 135      17.920  49.638  53.972  1.00 35.20           H  
ATOM   1815 2HD1 ILE A 135      18.735  48.909  55.376  1.00 35.20           H  
ATOM   1816 3HD1 ILE A 135      18.186  47.879  54.032  1.00 35.20           H  
ATOM   1817  C   ILE A 135      23.150  46.982  53.535  1.00 35.20           C  
ATOM   1818  O   ILE A 135      24.079  47.284  54.283  1.00 35.20           O  
ATOM   1819  N   LEU A 136      22.954  45.725  53.101  1.00 64.85           N  
ATOM   1820  HN  LEU A 136      22.136  45.534  52.438  1.00 64.85           H  
ATOM   1821  CA  LEU A 136      23.794  44.628  53.488  1.00 64.85           C  
ATOM   1822  HA  LEU A 136      23.828  44.583  54.577  1.00 64.85           H  
ATOM   1823  CB  LEU A 136      23.307  43.271  52.956  1.00 64.85           C  
ATOM   1824  HB1 LEU A 136      23.184  43.347  51.876  1.00 64.85           H  
ATOM   1825  HB2 LEU A 136      24.063  42.519  53.184  1.00 64.85           H  
ATOM   1826  CG  LEU A 136      21.968  42.819  53.569  1.00 64.85           C  
ATOM   1827  HG  LEU A 136      21.213  43.539  53.253  1.00 64.85           H  
ATOM   1828  CD1 LEU A 136      21.540  41.447  53.023  1.00 64.85           C  
ATOM   1829 1HD1 LEU A 136      20.592  41.155  53.474  1.00 64.85           H  
ATOM   1830 2HD1 LEU A 136      22.301  40.705  53.266  1.00 64.85           H  
ATOM   1831 3HD1 LEU A 136      21.424  41.506  51.941  1.00 64.85           H  
ATOM   1832  CD2 LEU A 136      22.017  42.861  55.104  1.00 64.85           C  
ATOM   1833 1HD2 LEU A 136      21.058  42.537  55.508  1.00 64.85           H  
ATOM   1834 2HD2 LEU A 136      22.224  43.879  55.434  1.00 64.85           H  
ATOM   1835 3HD2 LEU A 136      22.804  42.197  55.461  1.00 64.85           H  
ATOM   1836  C   LEU A 136      25.185  44.846  52.975  1.00 64.85           C  
ATOM   1837  O   LEU A 136      26.148  44.319  53.526  1.00 64.85           O  
ATOM   1838  N   CYS A 137      25.345  45.587  51.868  1.00113.88           N  
ATOM   1839  HN  CYS A 137      24.510  46.058  51.392  1.00113.88           H  
ATOM   1840  CA  CYS A 137      26.672  45.727  51.344  1.00113.88           C  
ATOM   1841  HA  CYS A 137      27.196  44.777  51.448  1.00113.88           H  
ATOM   1842  CB  CYS A 137      26.664  46.134  49.863  1.00113.88           C  
ATOM   1843  HB1 CYS A 137      26.144  47.086  49.755  1.00113.88           H  
ATOM   1844  HB2 CYS A 137      27.691  46.239  49.514  1.00113.88           H  
ATOM   1845  SG  CYS A 137      25.820  44.876  48.864  1.00113.88           S  
ATOM   1846  HG  CYS A 137      26.457  43.704  48.990  1.00113.88           H  
ATOM   1847  C   CYS A 137      27.412  46.775  52.107  1.00113.88           C  
ATOM   1848  O   CYS A 137      27.934  47.727  51.527  1.00113.88           O  
ATOM   1849  N   SER A 138      27.522  46.597  53.436  1.00 26.71           N  
ATOM   1850  HN  SER A 138      27.088  45.737  53.903  1.00 26.71           H  
ATOM   1851  CA  SER A 138      28.224  47.567  54.220  1.00 26.71           C  
ATOM   1852  HA  SER A 138      28.687  48.302  53.561  1.00 26.71           H  
ATOM   1853  CB  SER A 138      27.328  48.287  55.243  1.00 26.71           C  
ATOM   1854  HB1 SER A 138      26.842  47.548  55.880  1.00 26.71           H  
ATOM   1855  HB2 SER A 138      27.940  48.949  55.855  1.00 26.71           H  
ATOM   1856  OG  SER A 138      26.338  49.051  54.571  1.00 26.71           O  
ATOM   1857  HG  SER A 138      26.803  49.765  53.957  1.00 26.71           H  
ATOM   1858  C   SER A 138      29.305  46.839  55.008  1.00 26.71           C  
ATOM   1859 2OCT SER A 138      29.277  45.579  55.045  1.00 26.71           O  
ATOM   1860 1OCT SER A 138      30.174  47.539  55.594  1.00 26.71           O  
ATOM   1861  HCT SER A 138      30.691  48.119  54.888  1.00 26.71           H  
TER    1862      SER A 138 
HETATM 1863  O1  UNK     0      23.303  48.933  34.832  1.00  0.00           O  
HETATM 1864  O2  UNK     0      26.377  47.512  37.040  1.00  0.00           O  
HETATM 1865  O3  UNK     0      26.121  48.757  35.186  1.00  0.00           O  
HETATM 1866  O4  UNK     0      24.096  48.767  32.722  1.00  0.00           O  
HETATM 1867  C5  UNK     0      23.431  47.550  35.039  1.00  0.00           C  
HETATM 1868  C6  UNK     0      24.616  47.020  35.543  1.00  0.00           C  
HETATM 1869  C7  UNK     0      22.331  46.742  34.785  1.00  0.00           C  
HETATM 1870  C8  UNK     0      24.695  45.649  35.759  1.00  0.00           C  
HETATM 1871  C9  UNK     0      22.419  45.375  35.019  1.00  0.00           C  
HETATM 1872  C10 UNK     0      23.603  44.831  35.500  1.00  0.00           C  
HETATM 1873  C11 UNK     0      25.762  47.862  35.889  1.00  0.00           C  
HETATM 1874  C12 UNK     0      23.668  49.428  33.661  1.00  0.00           C  
HETATM 1875  C13 UNK     0      23.513  50.945  33.572  1.00  0.00           C  
HETATM 1876  H14 UNK     0      27.004  48.162  37.329  1.00  0.00           H  
HETATM 1877  H15 UNK     0      21.415  47.178  34.417  1.00  0.00           H  
HETATM 1878  H16 UNK     0      25.608  45.220  36.141  1.00  0.00           H  
HETATM 1879  H17 UNK     0      21.569  44.734  34.836  1.00  0.00           H  
HETATM 1880  H18 UNK     0      23.677  43.771  35.687  1.00  0.00           H  
HETATM 1881  H19 UNK     0      24.261  51.354  32.892  1.00  0.00           H  
HETATM 1882  H20 UNK     0      23.654  51.389  34.558  1.00  0.00           H  
HETATM 1883  H21 UNK     0      22.517  51.197  33.209  1.00  0.00           H  
TER    1884      UNK     0 
CONECT  429  646
CONECT  635 1490
CONECT  646  429
CONECT  739 1365
CONECT  880 1266
CONECT 1185 1344
CONECT 1266  880
CONECT 1344 1185
CONECT 1365  739
CONECT 1490  635
CONECT 1863 1867 1874
CONECT 1864 1873 1876
CONECT 1865 1873
CONECT 1866 1874
CONECT 1867 1863 1868 1869
CONECT 1868 1867 1870 1873
CONECT 1869 1867 1871 1877
CONECT 1870 1868 1872 1878
CONECT 1871 1869 1872 1879
CONECT 1872 1870 1871 1880
CONECT 1873 1864 1865 1868
CONECT 1874 1863 1866 1875
CONECT 1875 1874 1881 1882 1883
CONECT 1876 1864
CONECT 1877 1869
CONECT 1878 1870
CONECT 1879 1871
CONECT 1880 1872
CONECT 1881 1875
CONECT 1882 1875
CONECT 1883 1875
END
