# Supplementary material for: Proteome-wide prediction of targets for aspirin: new insight into the molecular mechanism of aspirin
Source: PeerJ. 2016 Mar 10;4:e1791. doi: 10.7717/peerj.1791 (PMC4793309; doi:10.7717/peerj.1791)
Supplement: File S1 — The raw data contains all strucures of the identified 79 proteins. The Protocols show how to prepare protein strucure and run CDOCKER. [file peerj-04-1791-s004.zip › 79_protein_strucures/NP_000919_PLA2G1B.pdb]

REMARK   Accelrys Discovery Studio PDB file
REMARK   Created:  Fri Jan 22 09:33:03 �й���׼ʱ�� 2016
SSBOND   1 CYS A   66    CYS A  127                                     
SSBOND   2 CYS A  106    CYS A  118                                     
SSBOND   3 CYS A   73    CYS A  120                                     
SSBOND   4 CYS A   49    CYS A  146                                     
SSBOND   5 CYS A   51    CYS A   67                                     
SSBOND   6 CYS A   83    CYS A  113                                     
ATOM      1  N   TRP A  25      44.051  68.880  53.280  1.00 97.83           N  
ATOM      2  HT1 TRP A  25      44.583  69.489  52.579  1.00 97.83           H  
ATOM      3  HT2 TRP A  25      44.647  68.744  54.158  1.00 97.83           H  
ATOM      4  CA  TRP A  25      43.762  67.565  52.671  1.00 97.83           C  
ATOM      5  HA  TRP A  25      43.165  67.719  51.772  1.00 97.83           H  
ATOM      6  CB  TRP A  25      45.067  66.850  52.280  1.00 97.83           C  
ATOM      7  HB1 TRP A  25      44.808  65.886  51.841  1.00 97.83           H  
ATOM      8  HB2 TRP A  25      45.579  67.462  51.537  1.00 97.83           H  
ATOM      9  CG  TRP A  25      46.019  66.604  53.423  1.00 97.83           C  
ATOM     10  CD2 TRP A  25      47.087  67.493  53.785  1.00 97.83           C  
ATOM     11  CE2 TRP A  25      47.746  66.925  54.873  1.00 97.83           C  
ATOM     12  CE3 TRP A  25      47.485  68.686  53.251  1.00 97.83           C  
ATOM     13  HE3 TRP A  25      46.968  69.127  52.399  1.00 97.83           H  
ATOM     14  CD1 TRP A  25      46.078  65.555  54.292  1.00 97.83           C  
ATOM     15  HD1 TRP A  25      45.402  64.700  54.288  1.00 97.83           H  
ATOM     16  NE1 TRP A  25      47.117  65.735  55.175  1.00 97.83           N  
ATOM     17  HE1 TRP A  25      47.391  65.065  55.963  1.00 97.83           H  
ATOM     18  CZ2 TRP A  25      48.820  67.543  55.448  1.00 97.83           C  
ATOM     19  HZ2 TRP A  25      49.340  67.100  56.297  1.00 97.83           H  
ATOM     20  CZ3 TRP A  25      48.566  69.308  53.834  1.00 97.83           C  
ATOM     21  HZ3 TRP A  25      48.912  70.262  53.436  1.00 97.83           H  
ATOM     22  CH2 TRP A  25      49.220  68.748  54.912  1.00 97.83           C  
ATOM     23  HH2 TRP A  25      50.071  69.270  55.349  1.00 97.83           H  
ATOM     24  C   TRP A  25      42.994  66.699  53.614  1.00 97.83           C  
ATOM     25  O   TRP A  25      42.164  65.893  53.200  1.00 97.83           O  
ATOM     26  N   GLN A  26      43.245  66.871  54.922  1.00 98.54           N  
ATOM     27  HN  GLN A  26      43.956  67.616  55.212  1.00 98.54           H  
ATOM     28  CA  GLN A  26      42.603  66.101  55.946  1.00 98.54           C  
ATOM     29  HA  GLN A  26      42.724  65.040  55.728  1.00 98.54           H  
ATOM     30  CB  GLN A  26      43.212  66.409  57.325  1.00 98.54           C  
ATOM     31  HB1 GLN A  26      44.286  66.549  57.201  1.00 98.54           H  
ATOM     32  HB2 GLN A  26      42.766  67.331  57.698  1.00 98.54           H  
ATOM     33  CG  GLN A  26      42.989  65.315  58.365  1.00 98.54           C  
ATOM     34  HG1 GLN A  26      41.968  65.362  58.743  1.00 98.54           H  
ATOM     35  HG2 GLN A  26      43.168  64.336  57.921  1.00 98.54           H  
ATOM     36  CD  GLN A  26      43.976  65.562  59.499  1.00 98.54           C  
ATOM     37  OE1 GLN A  26      44.081  64.766  60.431  1.00 98.54           O  
ATOM     38  NE2 GLN A  26      44.733  66.689  59.411  1.00 98.54           N  
ATOM     39 1HE2 GLN A  26      44.617  67.347  58.576  1.00 98.54           H  
ATOM     40 2HE2 GLN A  26      45.444  66.917  60.177  1.00 98.54           H  
ATOM     41  C   GLN A  26      41.144  66.447  55.924  1.00 98.54           C  
ATOM     42  O   GLN A  26      40.279  65.604  56.164  1.00 98.54           O  
ATOM     43  N   PHE A  27      40.844  67.720  55.617  1.00 83.55           N  
ATOM     44  HN  PHE A  27      41.646  68.400  55.419  1.00 83.55           H  
ATOM     45  CA  PHE A  27      39.500  68.207  55.543  1.00 83.55           C  
ATOM     46  HA  PHE A  27      39.000  68.026  56.495  1.00 83.55           H  
ATOM     47  CB  PHE A  27      39.487  69.721  55.242  1.00 83.55           C  
ATOM     48  HB1 PHE A  27      39.934  70.253  56.082  1.00 83.55           H  
ATOM     49  HB2 PHE A  27      40.071  69.908  54.341  1.00 83.55           H  
ATOM     50  CG  PHE A  27      38.101  70.225  55.033  1.00 83.55           C  
ATOM     51  CD1 PHE A  27      37.184  70.235  56.058  1.00 83.55           C  
ATOM     52  HD1 PHE A  27      37.472  69.869  57.043  1.00 83.55           H  
ATOM     53  CD2 PHE A  27      37.709  70.669  53.791  1.00 83.55           C  
ATOM     54  HD2 PHE A  27      38.418  70.647  52.963  1.00 83.55           H  
ATOM     55  CE1 PHE A  27      35.907  70.702  55.852  1.00 83.55           C  
ATOM     56  HE1 PHE A  27      35.192  70.709  56.674  1.00 83.55           H  
ATOM     57  CE2 PHE A  27      36.435  71.140  53.580  1.00 83.55           C  
ATOM     58  HE2 PHE A  27      36.143  71.498  52.593  1.00 83.55           H  
ATOM     59  CZ  PHE A  27      35.530  71.160  54.613  1.00 83.55           C  
ATOM     60  HZ  PHE A  27      34.520  71.537  54.451  1.00 83.55           H  
ATOM     61  C   PHE A  27      38.800  67.437  54.464  1.00 83.55           C  
ATOM     62  O   PHE A  27      37.648  67.034  54.621  1.00 83.55           O  
ATOM     63  N   ARG A  28      39.503  67.190  53.344  1.00 98.87           N  
ATOM     64  HN  ARG A  28      40.512  67.542  53.283  1.00 98.87           H  
ATOM     65  CA  ARG A  28      38.955  66.474  52.228  1.00 98.87           C  
ATOM     66  HA  ARG A  28      38.075  66.999  51.855  1.00 98.87           H  
ATOM     67  CB  ARG A  28      39.983  66.322  51.092  1.00 98.87           C  
ATOM     68  HB1 ARG A  28      40.895  65.892  51.507  1.00 98.87           H  
ATOM     69  HB2 ARG A  28      39.571  65.647  50.342  1.00 98.87           H  
ATOM     70  CG  ARG A  28      40.337  67.647  50.411  1.00 98.87           C  
ATOM     71  HG1 ARG A  28      39.526  67.912  49.733  1.00 98.87           H  
ATOM     72  HG2 ARG A  28      40.433  68.413  51.180  1.00 98.87           H  
ATOM     73  CD  ARG A  28      41.640  67.603  49.610  1.00 98.87           C  
ATOM     74  HD1 ARG A  28      41.718  68.491  48.983  1.00 98.87           H  
ATOM     75  HD2 ARG A  28      42.490  67.562  50.291  1.00 98.87           H  
ATOM     76  NE  ARG A  28      41.618  66.384  48.756  1.00 98.87           N  
ATOM     77  HE  ARG A  28      40.687  65.924  48.496  1.00 98.87           H  
ATOM     78  CZ  ARG A  28      42.794  65.858  48.307  1.00 98.87           C  
ATOM     79  NH1 ARG A  28      43.978  66.447  48.649  1.00 98.87           N  
ATOM     80 1HH1 ARG A  28      43.982  67.320  49.268  1.00 98.87           H  
ATOM     81 2HH1 ARG A  28      44.901  66.036  48.298  1.00 98.87           H  
ATOM     82  NH2 ARG A  28      42.789  64.744  47.520  1.00 98.87           N  
ATOM     83 1HH2 ARG A  28      41.862  64.281  47.254  1.00 98.87           H  
ATOM     84 2HH2 ARG A  28      43.712  64.333  47.169  1.00 98.87           H  
ATOM     85  C   ARG A  28      38.565  65.096  52.672  1.00 98.87           C  
ATOM     86  O   ARG A  28      37.504  64.594  52.306  1.00 98.87           O  
ATOM     87  N   LYS A  29      39.417  64.443  53.481  1.00 74.68           N  
ATOM     88  HN  LYS A  29      40.316  64.933  53.792  1.00 74.68           H  
ATOM     89  CA  LYS A  29      39.158  63.106  53.942  1.00 74.68           C  
ATOM     90  HA  LYS A  29      38.966  62.473  53.076  1.00 74.68           H  
ATOM     91  CB  LYS A  29      40.329  62.502  54.736  1.00 74.68           C  
ATOM     92  HB1 LYS A  29      40.711  63.260  55.420  1.00 74.68           H  
ATOM     93  HB2 LYS A  29      39.958  61.651  55.307  1.00 74.68           H  
ATOM     94  CG  LYS A  29      41.480  62.026  53.847  1.00 74.68           C  
ATOM     95  HG1 LYS A  29      42.211  61.518  54.476  1.00 74.68           H  
ATOM     96  HG2 LYS A  29      41.080  61.324  53.115  1.00 74.68           H  
ATOM     97  CD  LYS A  29      42.192  63.150  53.095  1.00 74.68           C  
ATOM     98  HD1 LYS A  29      41.457  63.679  52.489  1.00 74.68           H  
ATOM     99  HD2 LYS A  29      42.622  63.835  53.826  1.00 74.68           H  
ATOM    100  CE  LYS A  29      43.311  62.657  52.176  1.00 74.68           C  
ATOM    101  HE1 LYS A  29      44.070  62.149  52.771  1.00 74.68           H  
ATOM    102  HE2 LYS A  29      42.898  61.963  51.444  1.00 74.68           H  
ATOM    103  NZ  LYS A  29      43.927  63.804  51.472  1.00 74.68           N1+
ATOM    104  HZ1 LYS A  29      44.708  63.452  50.831  1.00 74.68           H  
ATOM    105  HZ2 LYS A  29      44.334  64.486  52.189  1.00 74.68           H  
ATOM    106  HZ3 LYS A  29      43.184  64.304  50.886  1.00 74.68           H  
ATOM    107  C   LYS A  29      37.946  63.089  54.820  1.00 74.68           C  
ATOM    108  O   LYS A  29      37.178  62.128  54.806  1.00 74.68           O  
ATOM    109  N   MET A  30      37.743  64.147  55.625  1.00 42.45           N  
ATOM    110  HN  MET A  30      38.422  64.974  55.600  1.00 42.45           H  
ATOM    111  CA  MET A  30      36.617  64.171  56.520  1.00 42.45           C  
ATOM    112  HA  MET A  30      36.648  63.292  57.164  1.00 42.45           H  
ATOM    113  CB  MET A  30      36.540  65.437  57.390  1.00 42.45           C  
ATOM    114  HB1 MET A  30      36.670  66.302  56.739  1.00 42.45           H  
ATOM    115  HB2 MET A  30      35.551  65.472  57.847  1.00 42.45           H  
ATOM    116  CG  MET A  30      37.580  65.525  58.506  1.00 42.45           C  
ATOM    117  HG1 MET A  30      37.455  64.666  59.165  1.00 42.45           H  
ATOM    118  HG2 MET A  30      38.573  65.499  58.057  1.00 42.45           H  
ATOM    119  SD  MET A  30      37.434  67.042  59.500  1.00 42.45           S  
ATOM    120  CE  MET A  30      38.691  66.576  60.722  1.00 42.45           C  
ATOM    121  HE1 MET A  30      38.790  67.369  61.463  1.00 42.45           H  
ATOM    122  HE2 MET A  30      39.647  66.426  60.221  1.00 42.45           H  
ATOM    123  HE3 MET A  30      38.392  65.652  61.217  1.00 42.45           H  
ATOM    124  C   MET A  30      35.359  64.149  55.712  1.00 42.45           C  
ATOM    125  O   MET A  30      34.396  63.468  56.066  1.00 42.45           O  
ATOM    126  N   ILE A  31      35.343  64.897  54.593  1.00 47.01           N  
ATOM    127  HN  ILE A  31      36.216  65.449  54.314  1.00 47.01           H  
ATOM    128  CA  ILE A  31      34.171  64.962  53.772  1.00 47.01           C  
ATOM    129  HA  ILE A  31      33.330  65.302  54.376  1.00 47.01           H  
ATOM    130  CB  ILE A  31      34.335  65.879  52.595  1.00 47.01           C  
ATOM    131  HB  ILE A  31      35.200  65.549  52.019  1.00 47.01           H  
ATOM    132  CG2 ILE A  31      33.082  65.750  51.710  1.00 47.01           C  
ATOM    133 1HG2 ILE A  31      33.177  66.408  50.846  1.00 47.01           H  
ATOM    134 2HG2 ILE A  31      32.200  66.032  52.285  1.00 47.01           H  
ATOM    135 3HG2 ILE A  31      32.980  64.719  51.371  1.00 47.01           H  
ATOM    136  CG1 ILE A  31      34.594  67.316  53.083  1.00 47.01           C  
ATOM    137 1HG1 ILE A  31      33.674  67.699  53.524  1.00 47.01           H  
ATOM    138 2HG1 ILE A  31      35.375  67.284  53.842  1.00 47.01           H  
ATOM    139  CD1 ILE A  31      35.035  68.277  51.980  1.00 47.01           C  
ATOM    140 1HD1 ILE A  31      35.197  69.268  52.404  1.00 47.01           H  
ATOM    141 2HD1 ILE A  31      34.261  68.332  51.215  1.00 47.01           H  
ATOM    142 3HD1 ILE A  31      35.962  67.917  51.533  1.00 47.01           H  
ATOM    143  C   ILE A  31      33.889  63.581  53.271  1.00 47.01           C  
ATOM    144  O   ILE A  31      32.736  63.161  53.192  1.00 47.01           O  
ATOM    145  N   LYS A  32      34.949  62.835  52.917  1.00 91.22           N  
ATOM    146  HN  LYS A  32      35.931  63.252  52.994  1.00 91.22           H  
ATOM    147  CA  LYS A  32      34.794  61.490  52.437  1.00 91.22           C  
ATOM    148  HA  LYS A  32      34.139  61.492  51.566  1.00 91.22           H  
ATOM    149  CB  LYS A  32      36.147  60.855  52.056  1.00 91.22           C  
ATOM    150  HB1 LYS A  32      36.624  61.500  51.318  1.00 91.22           H  
ATOM    151  HB2 LYS A  32      36.762  60.813  52.955  1.00 91.22           H  
ATOM    152  CG  LYS A  32      36.075  59.441  51.468  1.00 91.22           C  
ATOM    153  HG1 LYS A  32      35.370  59.455  50.637  1.00 91.22           H  
ATOM    154  HG2 LYS A  32      37.066  59.176  51.100  1.00 91.22           H  
ATOM    155  CD  LYS A  32      35.628  58.359  52.454  1.00 91.22           C  
ATOM    156  HD1 LYS A  32      36.282  58.396  53.325  1.00 91.22           H  
ATOM    157  HD2 LYS A  32      34.604  58.573  52.759  1.00 91.22           H  
ATOM    158  CE  LYS A  32      35.674  56.943  51.874  1.00 91.22           C  
ATOM    159  HE1 LYS A  32      34.967  56.869  51.048  1.00 91.22           H  
ATOM    160  HE2 LYS A  32      36.681  56.735  51.511  1.00 91.22           H  
ATOM    161  NZ  LYS A  32      35.315  55.954  52.916  1.00 91.22           N1+
ATOM    162  HZ1 LYS A  32      35.350  54.969  52.500  1.00 91.22           H  
ATOM    163  HZ2 LYS A  32      34.327  56.155  53.273  1.00 91.22           H  
ATOM    164  HZ3 LYS A  32      36.008  56.023  53.728  1.00 91.22           H  
ATOM    165  C   LYS A  32      34.164  60.681  53.529  1.00 91.22           C  
ATOM    166  O   LYS A  32      33.403  59.749  53.270  1.00 91.22           O  
ATOM    167  N   CYS A  33      34.501  60.999  54.791  1.00102.04           N  
ATOM    168  HN  CYS A  33      35.189  61.800  54.968  1.00102.04           H  
ATOM    169  CA  CYS A  33      33.950  60.278  55.906  1.00102.04           C  
ATOM    170  HA  CYS A  33      34.207  59.221  55.832  1.00102.04           H  
ATOM    171  CB  CYS A  33      34.418  60.839  57.252  1.00102.04           C  
ATOM    172  HB1 CYS A  33      34.379  61.927  57.202  1.00102.04           H  
ATOM    173  HB2 CYS A  33      33.737  60.485  58.026  1.00102.04           H  
ATOM    174  SG  CYS A  33      36.094  60.353  57.707  1.00102.04           S  
ATOM    175  HG  CYS A  33      36.166  59.017  57.790  1.00102.04           H  
ATOM    176  C   CYS A  33      32.463  60.443  55.963  1.00102.04           C  
ATOM    177  O   CYS A  33      31.724  59.468  56.092  1.00102.04           O  
ATOM    178  N   VAL A  34      32.013  61.713  55.947  1.00125.96           N  
ATOM    179  HN  VAL A  34      32.736  62.493  55.827  1.00125.96           H  
ATOM    180  CA  VAL A  34      30.634  62.098  56.079  1.00125.96           C  
ATOM    181  HA  VAL A  34      30.195  61.497  56.876  1.00125.96           H  
ATOM    182  CB  VAL A  34      30.481  63.541  56.457  1.00125.96           C  
ATOM    183  HB  VAL A  34      29.418  63.767  56.536  1.00125.96           H  
ATOM    184  CG1 VAL A  34      31.128  63.756  57.835  1.00125.96           C  
ATOM    185 1HG1 VAL A  34      31.026  64.801  58.126  1.00125.96           H  
ATOM    186 2HG1 VAL A  34      32.185  63.495  57.785  1.00125.96           H  
ATOM    187 3HG1 VAL A  34      30.632  63.124  58.572  1.00125.96           H  
ATOM    188  CG2 VAL A  34      31.082  64.409  55.339  1.00125.96           C  
ATOM    189 1HG2 VAL A  34      30.978  65.462  55.600  1.00125.96           H  
ATOM    190 2HG2 VAL A  34      30.557  64.213  54.404  1.00125.96           H  
ATOM    191 3HG2 VAL A  34      32.138  64.168  55.219  1.00125.96           H  
ATOM    192  C   VAL A  34      29.816  61.883  54.839  1.00125.96           C  
ATOM    193  O   VAL A  34      28.653  61.491  54.936  1.00125.96           O  
ATOM    194  N   ILE A  35      30.355  62.167  53.633  1.00164.06           N  
ATOM    195  HN  ILE A  35      31.374  62.472  53.514  1.00164.06           H  
ATOM    196  CA  ILE A  35      29.455  62.027  52.524  1.00164.06           C  
ATOM    197  HA  ILE A  35      28.523  61.640  52.935  1.00164.06           H  
ATOM    198  CB  ILE A  35      29.108  63.332  51.845  1.00164.06           C  
ATOM    199  HB  ILE A  35      28.364  63.120  51.078  1.00164.06           H  
ATOM    200  CG2 ILE A  35      28.446  64.227  52.905  1.00164.06           C  
ATOM    201 1HG2 ILE A  35      28.178  65.184  52.457  1.00164.06           H  
ATOM    202 2HG2 ILE A  35      29.142  64.394  53.727  1.00164.06           H  
ATOM    203 3HG2 ILE A  35      27.548  63.739  53.284  1.00164.06           H  
ATOM    204  CG1 ILE A  35      30.309  63.991  51.161  1.00164.06           C  
ATOM    205 1HG1 ILE A  35      30.106  65.056  51.048  1.00164.06           H  
ATOM    206 2HG1 ILE A  35      31.189  63.853  51.789  1.00164.06           H  
ATOM    207  CD1 ILE A  35      30.591  63.399  49.789  1.00164.06           C  
ATOM    208 1HD1 ILE A  35      31.452  63.900  49.346  1.00164.06           H  
ATOM    209 2HD1 ILE A  35      29.721  63.537  49.147  1.00164.06           H  
ATOM    210 3HD1 ILE A  35      30.803  62.334  49.889  1.00164.06           H  
ATOM    211  C   ILE A  35      29.942  60.995  51.545  1.00164.06           C  
ATOM    212  O   ILE A  35      31.069  61.021  51.052  1.00164.06           O  
ATOM    213  N   PRO A  36      29.090  60.048  51.255  1.00 81.46           N  
ATOM    214  CD  PRO A  36      28.059  59.608  52.176  1.00 81.46           C  
ATOM    215  HD1 PRO A  36      28.497  59.206  53.090  1.00 81.46           H  
ATOM    216  HD2 PRO A  36      27.383  60.426  52.426  1.00 81.46           H  
ATOM    217  CA  PRO A  36      29.470  59.006  50.347  1.00 81.46           C  
ATOM    218  HA  PRO A  36      30.435  58.612  50.665  1.00 81.46           H  
ATOM    219  CB  PRO A  36      28.427  57.895  50.497  1.00 81.46           C  
ATOM    220  HB1 PRO A  36      28.022  57.614  49.525  1.00 81.46           H  
ATOM    221  HB2 PRO A  36      28.864  57.019  50.976  1.00 81.46           H  
ATOM    222  CG  PRO A  36      27.327  58.510  51.387  1.00 81.46           C  
ATOM    223  HG1 PRO A  36      26.530  58.936  50.778  1.00 81.46           H  
ATOM    224  HG2 PRO A  36      26.910  57.761  52.061  1.00 81.46           H  
ATOM    225  C   PRO A  36      29.623  59.557  48.972  1.00 81.46           C  
ATOM    226  O   PRO A  36      28.694  60.200  48.484  1.00 81.46           O  
ATOM    227  N   GLY A  37      30.768  59.283  48.315  1.00 32.10           N  
ATOM    228  HN  GLY A  37      31.525  58.681  48.772  1.00 32.10           H  
ATOM    229  CA  GLY A  37      30.955  59.810  46.998  1.00 32.10           C  
ATOM    230  HA1 GLY A  37      30.185  59.415  46.335  1.00 32.10           H  
ATOM    231  HA2 GLY A  37      30.886  60.897  47.028  1.00 32.10           H  
ATOM    232  C   GLY A  37      32.307  59.408  46.491  1.00 32.10           C  
ATOM    233  O   GLY A  37      33.101  58.785  47.197  1.00 32.10           O  
ATOM    234  N   SER A  38      32.546  59.677  45.191  1.00 75.69           N  
ATOM    235  HN  SER A  38      31.759  60.113  44.611  1.00 75.69           H  
ATOM    236  CA  SER A  38      33.801  59.409  44.542  1.00 75.69           C  
ATOM    237  HA  SER A  38      34.130  58.417  44.852  1.00 75.69           H  
ATOM    238  CB  SER A  38      33.669  59.402  43.005  1.00 75.69           C  
ATOM    239  HB1 SER A  38      34.657  59.276  42.562  1.00 75.69           H  
ATOM    240  HB2 SER A  38      33.028  58.573  42.706  1.00 75.69           H  
ATOM    241  OG  SER A  38      33.103  60.620  42.540  1.00 75.69           O  
ATOM    242  HG  SER A  38      32.149  60.746  42.960  1.00 75.69           H  
ATOM    243  C   SER A  38      34.869  60.389  44.935  1.00 75.69           C  
ATOM    244  O   SER A  38      35.667  60.130  45.836  1.00 75.69           O  
ATOM    245  N   ASP A  39      34.874  61.572  44.273  1.00127.22           N  
ATOM    246  HN  ASP A  39      34.114  61.741  43.539  1.00127.22           H  
ATOM    247  CA  ASP A  39      35.840  62.614  44.498  1.00127.22           C  
ATOM    248  HA  ASP A  39      36.574  62.309  45.244  1.00127.22           H  
ATOM    249  CB  ASP A  39      36.532  63.065  43.200  1.00127.22           C  
ATOM    250  HB1 ASP A  39      35.780  63.356  42.466  1.00127.22           H  
ATOM    251  HB2 ASP A  39      37.184  63.913  43.408  1.00127.22           H  
ATOM    252  CG  ASP A  39      37.358  61.907  42.655  1.00127.22           C  
ATOM    253  OD1 ASP A  39      37.595  60.933  43.415  1.00127.22           O  
ATOM    254  OD2 ASP A  39      37.762  61.986  41.463  1.00127.22           O  
ATOM    255  C   ASP A  39      35.046  63.785  44.980  1.00127.22           C  
ATOM    256  O   ASP A  39      35.060  64.880  44.423  1.00127.22           O  
ATOM    257  N   PRO A  40      34.395  63.526  46.064  1.00141.94           N  
ATOM    258  CD  PRO A  40      34.908  62.566  47.026  1.00141.94           C  
ATOM    259  HD1 PRO A  40      34.766  61.549  46.661  1.00141.94           H  
ATOM    260  HD2 PRO A  40      35.968  62.741  47.210  1.00141.94           H  
ATOM    261  CA  PRO A  40      33.434  64.395  46.674  1.00141.94           C  
ATOM    262  HA  PRO A  40      32.648  64.656  45.966  1.00141.94           H  
ATOM    263  CB  PRO A  40      32.871  63.581  47.822  1.00141.94           C  
ATOM    264  HB1 PRO A  40      32.481  64.227  48.608  1.00141.94           H  
ATOM    265  HB2 PRO A  40      32.083  62.910  47.479  1.00141.94           H  
ATOM    266  CG  PRO A  40      34.097  62.793  48.309  1.00141.94           C  
ATOM    267  HG1 PRO A  40      34.669  63.371  49.034  1.00141.94           H  
ATOM    268  HG2 PRO A  40      33.799  61.844  48.754  1.00141.94           H  
ATOM    269  C   PRO A  40      34.068  65.629  47.238  1.00141.94           C  
ATOM    270  O   PRO A  40      33.426  66.252  48.084  1.00141.94           O  
ATOM    271  N   PHE A  41      35.373  65.865  46.996  1.00 78.77           N  
ATOM    272  HN  PHE A  41      35.957  65.123  46.493  1.00 78.77           H  
ATOM    273  CA  PHE A  41      35.993  67.097  47.402  1.00 78.77           C  
ATOM    274  HA  PHE A  41      35.553  67.388  48.356  1.00 78.77           H  
ATOM    275  CB  PHE A  41      37.512  66.954  47.614  1.00 78.77           C  
ATOM    276  HB1 PHE A  41      37.946  67.933  47.819  1.00 78.77           H  
ATOM    277  HB2 PHE A  41      37.702  66.288  48.456  1.00 78.77           H  
ATOM    278  CG  PHE A  41      38.123  66.386  46.382  1.00 78.77           C  
ATOM    279  CD1 PHE A  41      38.058  65.032  46.139  1.00 78.77           C  
ATOM    280  HD1 PHE A  41      37.553  64.382  46.854  1.00 78.77           H  
ATOM    281  CD2 PHE A  41      38.770  67.193  45.477  1.00 78.77           C  
ATOM    282  HD2 PHE A  41      38.836  68.266  45.656  1.00 78.77           H  
ATOM    283  CE1 PHE A  41      38.620  64.487  45.009  1.00 78.77           C  
ATOM    284  HE1 PHE A  41      38.557  63.414  44.830  1.00 78.77           H  
ATOM    285  CE2 PHE A  41      39.335  66.651  44.346  1.00 78.77           C  
ATOM    286  HE2 PHE A  41      39.846  67.299  43.633  1.00 78.77           H  
ATOM    287  CZ  PHE A  41      39.261  65.300  44.107  1.00 78.77           C  
ATOM    288  HZ  PHE A  41      39.708  64.877  43.208  1.00 78.77           H  
ATOM    289  C   PHE A  41      35.717  68.202  46.417  1.00 78.77           C  
ATOM    290  O   PHE A  41      35.460  69.344  46.795  1.00 78.77           O  
ATOM    291  N   LEU A  42      35.748  67.863  45.112  1.00 99.87           N  
ATOM    292  HN  LEU A  42      35.856  66.826  44.870  1.00 99.87           H  
ATOM    293  CA  LEU A  42      35.646  68.795  44.024  1.00 99.87           C  
ATOM    294  HA  LEU A  42      36.450  69.526  44.106  1.00 99.87           H  
ATOM    295  CB  LEU A  42      35.731  68.107  42.650  1.00 99.87           C  
ATOM    296  HB1 LEU A  42      35.003  67.296  42.629  1.00 99.87           H  
ATOM    297  HB2 LEU A  42      35.480  68.841  41.884  1.00 99.87           H  
ATOM    298  CG  LEU A  42      37.115  67.522  42.322  1.00 99.87           C  
ATOM    299  HG  LEU A  42      37.329  66.753  43.064  1.00 99.87           H  
ATOM    300  CD1 LEU A  42      37.120  66.846  40.944  1.00 99.87           C  
ATOM    301 1HD1 LEU A  42      38.112  66.442  40.740  1.00 99.87           H  
ATOM    302 2HD1 LEU A  42      36.862  67.578  40.179  1.00 99.87           H  
ATOM    303 3HD1 LEU A  42      36.390  66.037  40.933  1.00 99.87           H  
ATOM    304  CD2 LEU A  42      38.206  68.598  42.444  1.00 99.87           C  
ATOM    305 1HD2 LEU A  42      39.176  68.161  42.207  1.00 99.87           H  
ATOM    306 2HD2 LEU A  42      38.222  68.986  43.462  1.00 99.87           H  
ATOM    307 3HD2 LEU A  42      37.995  69.411  41.749  1.00 99.87           H  
ATOM    308  C   LEU A  42      34.334  69.508  44.051  1.00 99.87           C  
ATOM    309  O   LEU A  42      34.262  70.707  43.785  1.00 99.87           O  
ATOM    310  N   GLU A  43      33.259  68.775  44.367  1.00 89.45           N  
ATOM    311  HN  GLU A  43      33.402  67.750  44.638  1.00 89.45           H  
ATOM    312  CA  GLU A  43      31.926  69.301  44.359  1.00 89.45           C  
ATOM    313  HA  GLU A  43      31.687  69.695  43.371  1.00 89.45           H  
ATOM    314  CB  GLU A  43      30.890  68.236  44.765  1.00 89.45           C  
ATOM    315  HB1 GLU A  43      31.149  67.873  45.759  1.00 89.45           H  
ATOM    316  HB2 GLU A  43      29.910  68.711  44.795  1.00 89.45           H  
ATOM    317  CG  GLU A  43      30.806  67.031  43.825  1.00 89.45           C  
ATOM    318  HG1 GLU A  43      31.761  66.894  43.318  1.00 89.45           H  
ATOM    319  HG2 GLU A  43      30.566  66.135  44.398  1.00 89.45           H  
ATOM    320  CD  GLU A  43      29.714  67.289  42.798  1.00 89.45           C  
ATOM    321  OE1 GLU A  43      29.100  68.389  42.845  1.00 89.45           O  
ATOM    322  OE2 GLU A  43      29.472  66.383  41.958  1.00 89.45           O  
ATOM    323  C   GLU A  43      31.818  70.389  45.384  1.00 89.45           C  
ATOM    324  O   GLU A  43      31.072  71.347  45.210  1.00 89.45           O  
ATOM    325  N   TYR A  44      32.475  70.188  46.534  1.00200.79           N  
ATOM    326  HN  TYR A  44      33.026  69.275  46.618  1.00200.79           H  
ATOM    327  CA  TYR A  44      32.517  71.072  47.667  1.00200.79           C  
ATOM    328  HA  TYR A  44      31.525  71.517  47.748  1.00200.79           H  
ATOM    329  CB  TYR A  44      32.772  70.331  48.992  1.00200.79           C  
ATOM    330  HB1 TYR A  44      33.664  69.709  48.918  1.00200.79           H  
ATOM    331  HB2 TYR A  44      32.890  71.040  49.812  1.00200.79           H  
ATOM    332  CG  TYR A  44      31.558  69.487  49.197  1.00200.79           C  
ATOM    333  CD1 TYR A  44      30.452  70.004  49.828  1.00200.79           C  
ATOM    334  HD1 TYR A  44      30.469  71.033  50.186  1.00200.79           H  
ATOM    335  CE1 TYR A  44      29.324  69.240  50.013  1.00200.79           C  
ATOM    336  HE1 TYR A  44      28.457  69.663  50.521  1.00200.79           H  
ATOM    337  CD2 TYR A  44      31.509  68.192  48.734  1.00200.79           C  
ATOM    338  HD2 TYR A  44      32.372  67.772  48.218  1.00200.79           H  
ATOM    339  CE2 TYR A  44      30.384  67.421  48.915  1.00200.79           C  
ATOM    340  HE2 TYR A  44      30.362  66.395  48.548  1.00200.79           H  
ATOM    341  CZ  TYR A  44      29.289  67.945  49.558  1.00200.79           C  
ATOM    342  OH  TYR A  44      28.130  67.163  49.749  1.00200.79           O  
ATOM    343  HH  TYR A  44      27.931  67.077  50.776  1.00200.79           H  
ATOM    344  C   TYR A  44      33.484  72.210  47.532  1.00200.79           C  
ATOM    345  O   TYR A  44      33.389  73.163  48.302  1.00200.79           O  
ATOM    346  N   ASN A  45      34.537  72.067  46.697  1.00132.67           N  
ATOM    347  HN  ASN A  45      34.622  71.174  46.113  1.00132.67           H  
ATOM    348  CA  ASN A  45      35.547  73.086  46.573  1.00132.67           C  
ATOM    349  HA  ASN A  45      35.773  73.404  47.591  1.00132.67           H  
ATOM    350  CB  ASN A  45      36.897  72.615  45.968  1.00132.67           C  
ATOM    351  HB1 ASN A  45      37.593  73.453  46.000  1.00132.67           H  
ATOM    352  HB2 ASN A  45      37.279  71.802  46.585  1.00132.67           H  
ATOM    353  CG  ASN A  45      36.819  72.118  44.523  1.00132.67           C  
ATOM    354  OD1 ASN A  45      37.250  71.000  44.252  1.00132.67           O  
ATOM    355  ND2 ASN A  45      36.329  72.956  43.571  1.00132.67           N  
ATOM    356 1HD2 ASN A  45      36.008  73.941  43.839  1.00132.67           H  
ATOM    357 2HD2 ASN A  45      36.265  72.631  42.554  1.00132.67           H  
ATOM    358  C   ASN A  45      35.084  74.317  45.856  1.00132.67           C  
ATOM    359  O   ASN A  45      35.522  75.410  46.206  1.00132.67           O  
ATOM    360  N   ASN A  46      34.237  74.199  44.813  1.00 61.70           N  
ATOM    361  HN  ASN A  46      33.894  73.238  44.490  1.00 61.70           H  
ATOM    362  CA  ASN A  46      33.807  75.398  44.147  1.00 61.70           C  
ATOM    363  HA  ASN A  46      34.164  76.268  44.698  1.00 61.70           H  
ATOM    364  CB  ASN A  46      34.292  75.478  42.692  1.00 61.70           C  
ATOM    365  HB1 ASN A  46      35.354  75.236  42.645  1.00 61.70           H  
ATOM    366  HB2 ASN A  46      33.731  74.773  42.078  1.00 61.70           H  
ATOM    367  CG  ASN A  46      34.066  76.893  42.184  1.00 61.70           C  
ATOM    368  OD1 ASN A  46      32.988  77.465  42.339  1.00 61.70           O  
ATOM    369  ND2 ASN A  46      35.122  77.481  41.561  1.00 61.70           N  
ATOM    370 1HD2 ASN A  46      36.044  76.948  41.453  1.00 61.70           H  
ATOM    371 2HD2 ASN A  46      35.031  78.476  41.179  1.00 61.70           H  
ATOM    372  C   ASN A  46      32.310  75.400  44.127  1.00 61.70           C  
ATOM    373  O   ASN A  46      31.689  74.918  43.181  1.00 61.70           O  
ATOM    374  N   TYR A  47      31.689  75.962  45.180  1.00 83.96           N  
ATOM    375  HN  TYR A  47      32.264  76.434  45.949  1.00 83.96           H  
ATOM    376  CA  TYR A  47      30.262  75.930  45.273  1.00 83.96           C  
ATOM    377  HA  TYR A  47      29.818  75.859  44.280  1.00 83.96           H  
ATOM    378  CB  TYR A  47      29.834  74.733  46.139  1.00 83.96           C  
ATOM    379  HB1 TYR A  47      30.246  73.821  45.707  1.00 83.96           H  
ATOM    380  HB2 TYR A  47      30.228  74.869  47.146  1.00 83.96           H  
ATOM    381  CG  TYR A  47      28.355  74.603  46.215  1.00 83.96           C  
ATOM    382  CD1 TYR A  47      27.617  75.332  47.118  1.00 83.96           C  
ATOM    383  HD1 TYR A  47      28.116  76.030  47.790  1.00 83.96           H  
ATOM    384  CE1 TYR A  47      26.251  75.183  47.175  1.00 83.96           C  
ATOM    385  HE1 TYR A  47      25.667  75.766  47.887  1.00 83.96           H  
ATOM    386  CD2 TYR A  47      27.715  73.717  45.383  1.00 83.96           C  
ATOM    387  HD2 TYR A  47      28.297  73.128  44.674  1.00 83.96           H  
ATOM    388  CE2 TYR A  47      26.354  73.564  45.434  1.00 83.96           C  
ATOM    389  HE2 TYR A  47      25.856  72.863  44.764  1.00 83.96           H  
ATOM    390  CZ  TYR A  47      25.623  74.297  46.332  1.00 83.96           C  
ATOM    391  OH  TYR A  47      24.226  74.135  46.381  1.00 83.96           O  
ATOM    392  HH  TYR A  47      23.944  73.810  47.339  1.00 83.96           H  
ATOM    393  C   TYR A  47      29.819  77.193  45.955  1.00 83.96           C  
ATOM    394  O   TYR A  47      30.458  77.644  46.905  1.00 83.96           O  
ATOM    395  N   GLY A  48      28.726  77.820  45.468  1.00 41.87           N  
ATOM    396  HN  GLY A  48      28.267  77.455  44.573  1.00 41.87           H  
ATOM    397  CA  GLY A  48      28.169  78.967  46.129  1.00 41.87           C  
ATOM    398  HA1 GLY A  48      27.292  79.308  45.578  1.00 41.87           H  
ATOM    399  HA2 GLY A  48      27.878  78.691  47.142  1.00 41.87           H  
ATOM    400  C   GLY A  48      29.174  80.076  46.190  1.00 41.87           C  
ATOM    401  O   GLY A  48      30.191  80.071  45.497  1.00 41.87           O  
ATOM    402  N   CYS A  49      28.849  81.106  46.999  1.00 92.66           N  
ATOM    403  HN  CYS A  49      27.900  81.079  47.493  1.00 92.66           H  
ATOM    404  CA  CYS A  49      29.702  82.236  47.236  1.00 92.66           C  
ATOM    405  HA  CYS A  49      30.106  82.562  46.277  1.00 92.66           H  
ATOM    406  CB  CYS A  49      28.959  83.424  47.869  1.00 92.66           C  
ATOM    407  HB1 CYS A  49      28.276  83.045  48.629  1.00 92.66           H  
ATOM    408  HB2 CYS A  49      29.689  84.087  48.334  1.00 92.66           H  
ATOM    409  SG  CYS A  49      28.008  84.368  46.648  1.00 92.66           S  
ATOM    410  HG  CYS A  49      28.836  84.848  45.710  1.00 92.66           H  
ATOM    411  C   CYS A  49      30.857  81.909  48.141  1.00 92.66           C  
ATOM    412  O   CYS A  49      31.920  82.515  48.035  1.00 92.66           O  
ATOM    413  N   TYR A  50      30.612  81.076  49.169  1.00196.40           N  
ATOM    414  HN  TYR A  50      29.630  80.659  49.253  1.00196.40           H  
ATOM    415  CA  TYR A  50      31.589  80.709  50.165  1.00196.40           C  
ATOM    416  HA  TYR A  50      32.243  81.576  50.260  1.00196.40           H  
ATOM    417  CB  TYR A  50      30.950  80.531  51.549  1.00196.40           C  
ATOM    418  HB1 TYR A  50      30.075  79.883  51.496  1.00196.40           H  
ATOM    419  HB2 TYR A  50      31.666  80.119  52.260  1.00196.40           H  
ATOM    420  CG  TYR A  50      30.564  81.921  51.923  1.00196.40           C  
ATOM    421  CD1 TYR A  50      29.348  82.435  51.539  1.00196.40           C  
ATOM    422  HD1 TYR A  50      28.657  81.817  50.965  1.00196.40           H  
ATOM    423  CE1 TYR A  50      28.995  83.722  51.872  1.00196.40           C  
ATOM    424  HE1 TYR A  50      28.025  84.116  51.569  1.00196.40           H  
ATOM    425  CD2 TYR A  50      31.432  82.723  52.627  1.00196.40           C  
ATOM    426  HD2 TYR A  50      32.406  82.334  52.922  1.00196.40           H  
ATOM    427  CE2 TYR A  50      31.085  84.009  52.963  1.00196.40           C  
ATOM    428  HE2 TYR A  50      31.779  84.631  53.529  1.00196.40           H  
ATOM    429  CZ  TYR A  50      29.863  84.512  52.586  1.00196.40           C  
ATOM    430  OH  TYR A  50      29.501  85.833  52.927  1.00196.40           O  
ATOM    431  HH  TYR A  50      29.320  86.384  52.052  1.00196.40           H  
ATOM    432  C   TYR A  50      32.506  79.549  49.884  1.00196.40           C  
ATOM    433  O   TYR A  50      33.680  79.591  50.249  1.00196.40           O  
ATOM    434  N   CYS A  51      32.003  78.461  49.272  1.00 63.97           N  
ATOM    435  HN  CYS A  51      31.009  78.476  48.877  1.00 63.97           H  
ATOM    436  CA  CYS A  51      32.814  77.275  49.152  1.00 63.97           C  
ATOM    437  HA  CYS A  51      33.353  77.110  50.085  1.00 63.97           H  
ATOM    438  CB  CYS A  51      31.981  76.028  48.817  1.00 63.97           C  
ATOM    439  HB1 CYS A  51      31.572  76.146  47.814  1.00 63.97           H  
ATOM    440  HB2 CYS A  51      32.637  75.158  48.843  1.00 63.97           H  
ATOM    441  SG  CYS A  51      30.603  75.745  49.971  1.00 63.97           S  
ATOM    442  HG  CYS A  51      31.084  75.585  51.211  1.00 63.97           H  
ATOM    443  C   CYS A  51      33.795  77.461  48.039  1.00 63.97           C  
ATOM    444  O   CYS A  51      33.475  77.254  46.869  1.00 63.97           O  
ATOM    445  N   GLY A  52      35.043  77.829  48.389  1.00 36.00           N  
ATOM    446  HN  GLY A  52      35.285  77.958  49.423  1.00 36.00           H  
ATOM    447  CA  GLY A  52      36.050  78.050  47.394  1.00 36.00           C  
ATOM    448  HA1 GLY A  52      36.722  77.194  47.334  1.00 36.00           H  
ATOM    449  HA2 GLY A  52      35.592  78.222  46.420  1.00 36.00           H  
ATOM    450  C   GLY A  52      36.788  79.259  47.843  1.00 36.00           C  
ATOM    451  O   GLY A  52      36.339  79.925  48.767  1.00 36.00           O  
ATOM    452  N   LEU A  53      37.893  79.617  47.157  1.00156.69           N  
ATOM    453  HN  LEU A  53      38.151  79.097  46.258  1.00156.69           H  
ATOM    454  CA  LEU A  53      38.725  80.690  47.623  1.00156.69           C  
ATOM    455  HA  LEU A  53      39.121  80.391  48.594  1.00156.69           H  
ATOM    456  CB  LEU A  53      39.936  80.981  46.708  1.00156.69           C  
ATOM    457  HB1 LEU A  53      40.415  81.891  47.069  1.00156.69           H  
ATOM    458  HB2 LEU A  53      40.629  80.145  46.798  1.00156.69           H  
ATOM    459  CG  LEU A  53      39.626  81.176  45.206  1.00156.69           C  
ATOM    460  HG  LEU A  53      40.587  81.321  44.713  1.00156.69           H  
ATOM    461  CD1 LEU A  53      39.009  79.914  44.582  1.00156.69           C  
ATOM    462 1HD1 LEU A  53      38.806  80.092  43.526  1.00156.69           H  
ATOM    463 2HD1 LEU A  53      38.078  79.673  45.095  1.00156.69           H  
ATOM    464 3HD1 LEU A  53      39.705  79.081  44.682  1.00156.69           H  
ATOM    465  CD2 LEU A  53      38.812  82.451  44.944  1.00156.69           C  
ATOM    466 1HD2 LEU A  53      38.618  82.546  43.876  1.00156.69           H  
ATOM    467 2HD2 LEU A  53      39.374  83.319  45.289  1.00156.69           H  
ATOM    468 3HD2 LEU A  53      37.865  82.395  45.481  1.00156.69           H  
ATOM    469  C   LEU A  53      37.929  81.940  47.837  1.00156.69           C  
ATOM    470  O   LEU A  53      37.063  82.308  47.044  1.00156.69           O  
ATOM    471  N   GLY A  54      38.172  82.580  49.002  1.00 22.15           N  
ATOM    472  HN  GLY A  54      38.876  82.151  49.684  1.00 22.15           H  
ATOM    473  CA  GLY A  54      37.529  83.807  49.365  1.00 22.15           C  
ATOM    474  HA1 GLY A  54      37.999  84.216  50.260  1.00 22.15           H  
ATOM    475  HA2 GLY A  54      37.618  84.523  48.548  1.00 22.15           H  
ATOM    476  C   GLY A  54      36.085  83.534  49.637  1.00 22.15           C  
ATOM    477  O   GLY A  54      35.649  82.385  49.689  1.00 22.15           O  
ATOM    478  N   GLY A  55      35.301  84.615  49.824  1.00 28.27           N  
ATOM    479  HN  GLY A  55      35.734  85.593  49.800  1.00 28.27           H  
ATOM    480  CA  GLY A  55      33.895  84.469  50.054  1.00 28.27           C  
ATOM    481  HA1 GLY A  55      33.421  84.017  49.183  1.00 28.27           H  
ATOM    482  HA2 GLY A  55      33.725  83.840  50.928  1.00 28.27           H  
ATOM    483  C   GLY A  55      33.331  85.834  50.290  1.00 28.27           C  
ATOM    484  O   GLY A  55      33.948  86.660  50.962  1.00 28.27           O  
ATOM    485  N   SER A  56      32.125  86.098  49.740  1.00 82.77           N  
ATOM    486  HN  SER A  56      31.632  85.350  49.155  1.00 82.77           H  
ATOM    487  CA  SER A  56      31.501  87.377  49.937  1.00 82.77           C  
ATOM    488  HA  SER A  56      31.591  87.670  50.983  1.00 82.77           H  
ATOM    489  CB  SER A  56      32.058  88.496  49.039  1.00 82.77           C  
ATOM    490  HB1 SER A  56      31.981  88.188  47.996  1.00 82.77           H  
ATOM    491  HB2 SER A  56      31.473  89.402  49.194  1.00 82.77           H  
ATOM    492  OG  SER A  56      33.418  88.764  49.345  1.00 82.77           O  
ATOM    493  HG  SER A  56      33.499  89.066  50.348  1.00 82.77           H  
ATOM    494  C   SER A  56      30.055  87.253  49.575  1.00 82.77           C  
ATOM    495  O   SER A  56      29.621  86.250  49.010  1.00 82.77           O  
ATOM    496  N   GLY A  57      29.269  88.295  49.907  1.00 24.13           N  
ATOM    497  HN  GLY A  57      29.692  89.114  50.450  1.00 24.13           H  
ATOM    498  CA  GLY A  57      27.879  88.336  49.552  1.00 24.13           C  
ATOM    499  HA1 GLY A  57      27.519  89.363  49.610  1.00 24.13           H  
ATOM    500  HA2 GLY A  57      27.753  87.963  48.536  1.00 24.13           H  
ATOM    501  C   GLY A  57      27.099  87.482  50.496  1.00 24.13           C  
ATOM    502  O   GLY A  57      27.529  87.205  51.614  1.00 24.13           O  
ATOM    503  N   THR A  58      25.901  87.051  50.051  1.00114.07           N  
ATOM    504  HN  THR A  58      25.581  87.321  49.066  1.00114.07           H  
ATOM    505  CA  THR A  58      25.047  86.239  50.868  1.00114.07           C  
ATOM    506  HA  THR A  58      25.409  86.254  51.896  1.00114.07           H  
ATOM    507  CB  THR A  58      23.608  86.655  50.842  1.00114.07           C  
ATOM    508  HB  THR A  58      23.026  85.963  51.450  1.00114.07           H  
ATOM    509  OG1 THR A  58      23.119  86.627  49.509  1.00114.07           O  
ATOM    510  HG1 THR A  58      23.680  87.287  48.916  1.00114.07           H  
ATOM    511  CG2 THR A  58      23.483  88.067  51.430  1.00114.07           C  
ATOM    512 1HG2 THR A  58      22.438  88.376  51.414  1.00114.07           H  
ATOM    513 2HG2 THR A  58      24.076  88.762  50.836  1.00114.07           H  
ATOM    514 3HG2 THR A  58      23.846  88.067  52.458  1.00114.07           H  
ATOM    515  C   THR A  58      25.106  84.843  50.342  1.00114.07           C  
ATOM    516  O   THR A  58      25.195  84.606  49.138  1.00114.07           O  
ATOM    517  N   PRO A  59      25.060  83.910  51.252  1.00 83.33           N  
ATOM    518  CD  PRO A  59      25.512  84.150  52.611  1.00 83.33           C  
ATOM    519  HD1 PRO A  59      26.349  84.849  52.617  1.00 83.33           H  
ATOM    520  HD2 PRO A  59      24.700  84.549  53.219  1.00 83.33           H  
ATOM    521  CA  PRO A  59      25.131  82.524  50.893  1.00 83.33           C  
ATOM    522  HA  PRO A  59      26.033  82.362  50.303  1.00 83.33           H  
ATOM    523  CB  PRO A  59      25.262  81.761  52.207  1.00 83.33           C  
ATOM    524  HB1 PRO A  59      24.282  81.481  52.594  1.00 83.33           H  
ATOM    525  HB2 PRO A  59      25.872  80.867  52.080  1.00 83.33           H  
ATOM    526  CG  PRO A  59      25.955  82.773  53.140  1.00 83.33           C  
ATOM    527  HG1 PRO A  59      25.629  82.633  54.171  1.00 83.33           H  
ATOM    528  HG2 PRO A  59      27.039  82.669  53.084  1.00 83.33           H  
ATOM    529  C   PRO A  59      23.948  82.145  50.070  1.00 83.33           C  
ATOM    530  O   PRO A  59      22.825  82.481  50.440  1.00 83.33           O  
ATOM    531  N   VAL A  60      24.189  81.427  48.958  1.00 48.46           N  
ATOM    532  HN  VAL A  60      25.196  81.141  48.735  1.00 48.46           H  
ATOM    533  CA  VAL A  60      23.144  81.033  48.063  1.00 48.46           C  
ATOM    534  HA  VAL A  60      22.588  81.919  47.758  1.00 48.46           H  
ATOM    535  CB  VAL A  60      23.677  80.347  46.838  1.00 48.46           C  
ATOM    536  HB  VAL A  60      22.836  80.033  46.219  1.00 48.46           H  
ATOM    537  CG1 VAL A  60      24.518  81.363  46.049  1.00 48.46           C  
ATOM    538 1HG1 VAL A  60      24.917  80.887  45.153  1.00 48.46           H  
ATOM    539 2HG1 VAL A  60      25.342  81.714  46.671  1.00 48.46           H  
ATOM    540 3HG1 VAL A  60      23.893  82.209  45.763  1.00 48.46           H  
ATOM    541  CG2 VAL A  60      24.466  79.097  47.272  1.00 48.46           C  
ATOM    542 1HG2 VAL A  60      24.858  78.590  46.390  1.00 48.46           H  
ATOM    543 2HG2 VAL A  60      23.806  78.421  47.816  1.00 48.46           H  
ATOM    544 3HG2 VAL A  60      25.293  79.394  47.917  1.00 48.46           H  
ATOM    545  C   VAL A  60      22.210  80.088  48.754  1.00 48.46           C  
ATOM    546  O   VAL A  60      20.995  80.191  48.595  1.00 48.46           O  
ATOM    547  N   ASP A  61      22.749  79.125  49.529  1.00 93.94           N  
ATOM    548  HN  ASP A  61      23.809  79.068  49.663  1.00 93.94           H  
ATOM    549  CA  ASP A  61      21.883  78.175  50.174  1.00 93.94           C  
ATOM    550  HA  ASP A  61      20.952  78.682  50.427  1.00 93.94           H  
ATOM    551  CB  ASP A  61      21.545  76.972  49.284  1.00 93.94           C  
ATOM    552  HB1 ASP A  61      20.913  76.275  49.834  1.00 93.94           H  
ATOM    553  HB2 ASP A  61      21.021  77.312  48.391  1.00 93.94           H  
ATOM    554  CG  ASP A  61      22.840  76.285  48.887  1.00 93.94           C  
ATOM    555  OD1 ASP A  61      23.934  76.753  49.298  1.00 93.94           O  
ATOM    556  OD2 ASP A  61      22.738  75.267  48.154  1.00 93.94           O  
ATOM    557  C   ASP A  61      22.508  77.681  51.449  1.00 93.94           C  
ATOM    558  O   ASP A  61      23.528  78.193  51.902  1.00 93.94           O  
ATOM    559  N   GLU A  62      21.889  76.647  52.060  1.00 78.99           N  
ATOM    560  HN  GLU A  62      21.044  76.199  51.580  1.00 78.99           H  
ATOM    561  CA  GLU A  62      22.319  76.124  53.330  1.00 78.99           C  
ATOM    562  HA  GLU A  62      22.343  76.952  54.039  1.00 78.99           H  
ATOM    563  CB  GLU A  62      21.364  75.053  53.891  1.00 78.99           C  
ATOM    564  HB1 GLU A  62      21.771  74.696  54.837  1.00 78.99           H  
ATOM    565  HB2 GLU A  62      20.394  75.519  54.064  1.00 78.99           H  
ATOM    566  CG  GLU A  62      21.157  73.848  52.977  1.00 78.99           C  
ATOM    567  HG1 GLU A  62      20.799  74.177  52.001  1.00 78.99           H  
ATOM    568  HG2 GLU A  62      22.095  73.305  52.857  1.00 78.99           H  
ATOM    569  CD  GLU A  62      20.119  72.955  53.639  1.00 78.99           C  
ATOM    570  OE1 GLU A  62      20.377  72.486  54.779  1.00 78.99           O  
ATOM    571  OE2 GLU A  62      19.045  72.741  53.015  1.00 78.99           O  
ATOM    572  C   GLU A  62      23.706  75.555  53.243  1.00 78.99           C  
ATOM    573  O   GLU A  62      24.510  75.735  54.156  1.00 78.99           O  
ATOM    574  N   LEU A  63      24.031  74.849  52.145  1.00 66.32           N  
ATOM    575  HN  LEU A  63      23.305  74.718  51.370  1.00 66.32           H  
ATOM    576  CA  LEU A  63      25.337  74.267  51.995  1.00 66.32           C  
ATOM    577  HA  LEU A  63      25.549  73.616  52.843  1.00 66.32           H  
ATOM    578  CB  LEU A  63      25.454  73.469  50.687  1.00 66.32           C  
ATOM    579  HB1 LEU A  63      24.701  72.681  50.698  1.00 66.32           H  
ATOM    580  HB2 LEU A  63      25.260  74.146  49.855  1.00 66.32           H  
ATOM    581  CG  LEU A  63      26.828  72.819  50.469  1.00 66.32           C  
ATOM    582  HG  LEU A  63      27.573  73.613  50.521  1.00 66.32           H  
ATOM    583  CD1 LEU A  63      27.148  71.820  51.590  1.00 66.32           C  
ATOM    584 1HD1 LEU A  63      28.126  71.374  51.412  1.00 66.32           H  
ATOM    585 2HD1 LEU A  63      26.390  71.037  51.607  1.00 66.32           H  
ATOM    586 3HD1 LEU A  63      27.155  72.339  52.549  1.00 66.32           H  
ATOM    587  CD2 LEU A  63      26.931  72.187  49.071  1.00 66.32           C  
ATOM    588 1HD2 LEU A  63      27.915  71.735  48.948  1.00 66.32           H  
ATOM    589 2HD2 LEU A  63      26.787  72.956  48.312  1.00 66.32           H  
ATOM    590 3HD2 LEU A  63      26.164  71.421  48.961  1.00 66.32           H  
ATOM    591  C   LEU A  63      26.343  75.378  51.946  1.00 66.32           C  
ATOM    592  O   LEU A  63      27.403  75.311  52.568  1.00 66.32           O  
ATOM    593  N   ASP A  64      26.016  76.453  51.209  1.00 52.54           N  
ATOM    594  HN  ASP A  64      25.066  76.481  50.718  1.00 52.54           H  
ATOM    595  CA  ASP A  64      26.909  77.560  51.067  1.00 52.54           C  
ATOM    596  HA  ASP A  64      27.862  77.214  50.666  1.00 52.54           H  
ATOM    597  CB  ASP A  64      26.325  78.653  50.149  1.00 52.54           C  
ATOM    598  HB1 ASP A  64      25.877  78.190  49.270  1.00 52.54           H  
ATOM    599  HB2 ASP A  64      25.565  79.216  50.691  1.00 52.54           H  
ATOM    600  CG  ASP A  64      27.441  79.592  49.716  1.00 52.54           C  
ATOM    601  OD1 ASP A  64      28.596  79.407  50.182  1.00 52.54           O  
ATOM    602  OD2 ASP A  64      27.147  80.508  48.904  1.00 52.54           O  
ATOM    603  C   ASP A  64      27.120  78.154  52.424  1.00 52.54           C  
ATOM    604  O   ASP A  64      28.223  78.582  52.763  1.00 52.54           O  
ATOM    605  N   LYS A  65      26.063  78.175  53.257  1.00101.62           N  
ATOM    606  HN  LYS A  65      25.127  77.763  52.942  1.00101.62           H  
ATOM    607  CA  LYS A  65      26.187  78.749  54.567  1.00101.62           C  
ATOM    608  HA  LYS A  65      26.600  79.750  54.445  1.00101.62           H  
ATOM    609  CB  LYS A  65      24.873  78.890  55.341  1.00101.62           C  
ATOM    610  HB1 LYS A  65      24.244  78.022  55.144  1.00101.62           H  
ATOM    611  HB2 LYS A  65      25.088  78.948  56.408  1.00101.62           H  
ATOM    612  CG  LYS A  65      24.138  80.155  54.905  1.00101.62           C  
ATOM    613  HG1 LYS A  65      24.789  81.008  55.097  1.00101.62           H  
ATOM    614  HG2 LYS A  65      23.942  80.081  53.835  1.00101.62           H  
ATOM    615  CD  LYS A  65      22.813  80.404  55.611  1.00101.62           C  
ATOM    616  HD1 LYS A  65      22.097  79.646  55.294  1.00101.62           H  
ATOM    617  HD2 LYS A  65      22.968  80.330  56.687  1.00101.62           H  
ATOM    618  CE  LYS A  65      22.244  81.785  55.289  1.00101.62           C  
ATOM    619  HE1 LYS A  65      23.002  82.542  55.491  1.00101.62           H  
ATOM    620  HE2 LYS A  65      21.964  81.822  54.236  1.00101.62           H  
ATOM    621  NZ  LYS A  65      21.052  82.054  56.121  1.00101.62           N1+
ATOM    622  HZ1 LYS A  65      20.664  83.023  55.886  1.00101.62           H  
ATOM    623  HZ2 LYS A  65      21.323  82.020  57.155  1.00101.62           H  
ATOM    624  HZ3 LYS A  65      20.305  81.314  55.925  1.00101.62           H  
ATOM    625  C   LYS A  65      27.162  77.963  55.372  1.00101.62           C  
ATOM    626  O   LYS A  65      27.849  78.504  56.236  1.00101.62           O  
ATOM    627  N   CYS A  66      27.245  76.657  55.096  1.00 95.14           N  
ATOM    628  HN  CYS A  66      26.620  76.255  54.326  1.00 95.14           H  
ATOM    629  CA  CYS A  66      28.133  75.775  55.786  1.00 95.14           C  
ATOM    630  HA  CYS A  66      27.863  75.667  56.837  1.00 95.14           H  
ATOM    631  CB  CYS A  66      28.121  74.435  55.056  1.00 95.14           C  
ATOM    632  HB1 CYS A  66      27.104  74.225  54.726  1.00 95.14           H  
ATOM    633  HB2 CYS A  66      28.778  74.503  54.189  1.00 95.14           H  
ATOM    634  SG  CYS A  66      28.676  73.091  56.093  1.00 95.14           S  
ATOM    635  HG  CYS A  66      29.930  73.329  56.501  1.00 95.14           H  
ATOM    636  C   CYS A  66      29.522  76.321  55.618  1.00 95.14           C  
ATOM    637  O   CYS A  66      30.298  76.415  56.569  1.00 95.14           O  
ATOM    638  N   CYS A  67      29.865  76.688  54.371  1.00 49.09           N  
ATOM    639  HN  CYS A  67      29.131  76.601  53.597  1.00 49.09           H  
ATOM    640  CA  CYS A  67      31.163  77.190  54.024  1.00 49.09           C  
ATOM    641  HA  CYS A  67      31.905  76.503  54.432  1.00 49.09           H  
ATOM    642  CB  CYS A  67      31.378  77.264  52.502  1.00 49.09           C  
ATOM    643  HB1 CYS A  67      30.542  77.794  52.047  1.00 49.09           H  
ATOM    644  HB2 CYS A  67      32.304  77.800  52.296  1.00 49.09           H  
ATOM    645  SG  CYS A  67      31.484  75.591  51.795  1.00 49.09           S  
ATOM    646  HG  CYS A  67      32.513  74.935  52.350  1.00 49.09           H  
ATOM    647  C   CYS A  67      31.397  78.536  54.642  1.00 49.09           C  
ATOM    648  O   CYS A  67      32.522  78.863  55.014  1.00 49.09           O  
ATOM    649  N   GLN A  68      30.341  79.360  54.766  1.00 60.20           N  
ATOM    650  HN  GLN A  68      29.377  79.030  54.439  1.00 60.20           H  
ATOM    651  CA  GLN A  68      30.482  80.675  55.329  1.00 60.20           C  
ATOM    652  HA  GLN A  68      31.177  81.267  54.733  1.00 60.20           H  
ATOM    653  CB  GLN A  68      29.121  81.389  55.424  1.00 60.20           C  
ATOM    654  HB1 GLN A  68      28.713  81.477  54.417  1.00 60.20           H  
ATOM    655  HB2 GLN A  68      28.457  80.775  56.033  1.00 60.20           H  
ATOM    656  CG  GLN A  68      29.175  82.787  56.040  1.00 60.20           C  
ATOM    657  HG1 GLN A  68      29.573  82.729  57.053  1.00 60.20           H  
ATOM    658  HG2 GLN A  68      29.812  83.433  55.435  1.00 60.20           H  
ATOM    659  CD  GLN A  68      27.755  83.346  56.073  1.00 60.20           C  
ATOM    660  OE1 GLN A  68      27.568  84.559  56.129  1.00 60.20           O  
ATOM    661  NE2 GLN A  68      26.734  82.445  56.044  1.00 60.20           N  
ATOM    662 1HE2 GLN A  68      26.946  81.397  56.000  1.00 60.20           H  
ATOM    663 2HE2 GLN A  68      25.720  82.785  56.065  1.00 60.20           H  
ATOM    664  C   GLN A  68      30.993  80.535  56.731  1.00 60.20           C  
ATOM    665  O   GLN A  68      31.926  81.229  57.134  1.00 60.20           O  
ATOM    666  N   THR A  69      30.402  79.607  57.507  1.00100.76           N  
ATOM    667  HN  THR A  69      29.627  78.995  57.095  1.00100.76           H  
ATOM    668  CA  THR A  69      30.793  79.422  58.879  1.00100.76           C  
ATOM    669  HA  THR A  69      30.734  80.377  59.400  1.00100.76           H  
ATOM    670  CB  THR A  69      29.957  78.409  59.608  1.00100.76           C  
ATOM    671  HB  THR A  69      30.258  78.386  60.655  1.00100.76           H  
ATOM    672  OG1 THR A  69      30.135  77.118  59.046  1.00100.76           O  
ATOM    673  HG1 THR A  69      29.848  77.133  58.036  1.00100.76           H  
ATOM    674  CG2 THR A  69      28.479  78.828  59.519  1.00100.76           C  
ATOM    675 1HG2 THR A  69      27.862  78.100  60.045  1.00100.76           H  
ATOM    676 2HG2 THR A  69      28.176  78.872  58.473  1.00100.76           H  
ATOM    677 3HG2 THR A  69      28.351  79.809  59.976  1.00100.76           H  
ATOM    678  C   THR A  69      32.206  78.931  58.909  1.00100.76           C  
ATOM    679  O   THR A  69      33.003  79.356  59.743  1.00100.76           O  
ATOM    680  N   HIS A  70      32.549  78.028  57.972  1.00 69.23           N  
ATOM    681  HN  HIS A  70      31.818  77.754  57.240  1.00 69.23           H  
ATOM    682  CA  HIS A  70      33.843  77.413  57.902  1.00 69.23           C  
ATOM    683  HA  HIS A  70      34.042  76.872  58.827  1.00 69.23           H  
ATOM    684  CB  HIS A  70      33.915  76.440  56.707  1.00 69.23           C  
ATOM    685  HB1 HIS A  70      33.085  75.739  56.798  1.00 69.23           H  
ATOM    686  HB2 HIS A  70      33.798  77.025  55.794  1.00 69.23           H  
ATOM    687  CG  HIS A  70      35.181  75.639  56.580  1.00 69.23           C  
ATOM    688  CD2 HIS A  70      35.561  74.492  57.208  1.00 69.23           C  
ATOM    689  HD2 HIS A  70      34.969  73.971  57.960  1.00 69.23           H  
ATOM    690  ND1 HIS A  70      36.210  75.955  55.721  1.00 69.23           N  
ATOM    691  HD1 HIS A  70      36.257  76.799  55.065  1.00 69.23           H  
ATOM    692  CE1 HIS A  70      37.153  74.989  55.866  1.00 69.23           C  
ATOM    693  HE1 HIS A  70      38.090  74.966  55.310  1.00 69.23           H  
ATOM    694  NE2 HIS A  70      36.804  74.080  56.758  1.00 69.23           N1+
ATOM    695  HE2 HIS A  70      37.358  73.218  57.065  1.00 69.23           H  
ATOM    696  C   HIS A  70      34.874  78.487  57.714  1.00 69.23           C  
ATOM    697  O   HIS A  70      35.932  78.457  58.342  1.00 69.23           O  
ATOM    698  N   ASP A  71      34.596  79.473  56.841  1.00 49.14           N  
ATOM    699  HN  ASP A  71      33.659  79.477  56.324  1.00 49.14           H  
ATOM    700  CA  ASP A  71      35.549  80.521  56.599  1.00 49.14           C  
ATOM    701  HA  ASP A  71      36.494  80.074  56.289  1.00 49.14           H  
ATOM    702  CB  ASP A  71      35.082  81.504  55.512  1.00 49.14           C  
ATOM    703  HB1 ASP A  71      34.062  81.828  55.717  1.00 49.14           H  
ATOM    704  HB2 ASP A  71      35.741  82.372  55.487  1.00 49.14           H  
ATOM    705  CG  ASP A  71      35.137  80.771  54.178  1.00 49.14           C  
ATOM    706  OD1 ASP A  71      35.966  79.829  54.057  1.00 49.14           O  
ATOM    707  OD2 ASP A  71      34.355  81.144  53.265  1.00 49.14           O  
ATOM    708  C   ASP A  71      35.771  81.296  57.863  1.00 49.14           C  
ATOM    709  O   ASP A  71      36.910  81.574  58.237  1.00 49.14           O  
ATOM    710  N   ASN A  72      34.682  81.640  58.576  1.00 30.46           N  
ATOM    711  HN  ASN A  72      33.715  81.323  58.246  1.00 30.46           H  
ATOM    712  CA  ASN A  72      34.798  82.426  59.774  1.00 30.46           C  
ATOM    713  HA  ASN A  72      35.326  83.351  59.544  1.00 30.46           H  
ATOM    714  CB  ASN A  72      33.435  82.767  60.402  1.00 30.46           C  
ATOM    715  HB1 ASN A  72      32.830  81.864  60.486  1.00 30.46           H  
ATOM    716  HB2 ASN A  72      33.581  83.200  61.391  1.00 30.46           H  
ATOM    717  CG  ASN A  72      32.739  83.773  59.495  1.00 30.46           C  
ATOM    718  OD1 ASN A  72      33.358  84.368  58.614  1.00 30.46           O  
ATOM    719  ND2 ASN A  72      31.414  83.981  59.723  1.00 30.46           N  
ATOM    720 1HD2 ASN A  72      30.916  83.449  60.507  1.00 30.46           H  
ATOM    721 2HD2 ASN A  72      30.870  84.676  59.118  1.00 30.46           H  
ATOM    722  C   ASN A  72      35.584  81.652  60.783  1.00 30.46           C  
ATOM    723  O   ASN A  72      36.412  82.213  61.499  1.00 30.46           O  
ATOM    724  N   CYS A  73      35.361  80.328  60.846  1.00 36.15           N  
ATOM    725  HN  CYS A  73      34.684  79.871  60.154  1.00 36.15           H  
ATOM    726  CA  CYS A  73      36.020  79.522  61.830  1.00 36.15           C  
ATOM    727  HA  CYS A  73      35.784  79.903  62.824  1.00 36.15           H  
ATOM    728  CB  CYS A  73      35.628  78.033  61.749  1.00 36.15           C  
ATOM    729  HB1 CYS A  73      34.548  77.962  61.621  1.00 36.15           H  
ATOM    730  HB2 CYS A  73      36.127  77.586  60.889  1.00 36.15           H  
ATOM    731  SG  CYS A  73      36.100  77.109  63.242  1.00 36.15           S  
ATOM    732  HG  CYS A  73      37.428  77.178  63.410  1.00 36.15           H  
ATOM    733  C   CYS A  73      37.494  79.637  61.594  1.00 36.15           C  
ATOM    734  O   CYS A  73      38.275  79.742  62.538  1.00 36.15           O  
ATOM    735  N   TYR A  74      37.911  79.632  60.315  1.00 78.06           N  
ATOM    736  HN  TYR A  74      37.191  79.528  59.530  1.00 78.06           H  
ATOM    737  CA  TYR A  74      39.302  79.763  59.981  1.00 78.06           C  
ATOM    738  HA  TYR A  74      39.856  78.988  60.511  1.00 78.06           H  
ATOM    739  CB  TYR A  74      39.586  79.618  58.475  1.00 78.06           C  
ATOM    740  HB1 TYR A  74      38.767  80.050  57.899  1.00 78.06           H  
ATOM    741  HB2 TYR A  74      40.517  80.126  58.222  1.00 78.06           H  
ATOM    742  CG  TYR A  74      39.704  78.163  58.178  1.00 78.06           C  
ATOM    743  CD1 TYR A  74      38.691  77.286  58.482  1.00 78.06           C  
ATOM    744  HD1 TYR A  74      37.778  77.652  58.952  1.00 78.06           H  
ATOM    745  CE1 TYR A  74      38.826  75.947  58.195  1.00 78.06           C  
ATOM    746  HE1 TYR A  74      38.023  75.255  58.449  1.00 78.06           H  
ATOM    747  CD2 TYR A  74      40.838  77.685  57.562  1.00 78.06           C  
ATOM    748  HD2 TYR A  74      41.639  78.377  57.302  1.00 78.06           H  
ATOM    749  CE2 TYR A  74      40.976  76.349  57.270  1.00 78.06           C  
ATOM    750  HE2 TYR A  74      41.882  75.985  56.786  1.00 78.06           H  
ATOM    751  CZ  TYR A  74      39.968  75.476  57.590  1.00 78.06           C  
ATOM    752  OH  TYR A  74      40.109  74.104  57.292  1.00 78.06           O  
ATOM    753  HH  TYR A  74      40.050  73.545  58.179  1.00 78.06           H  
ATOM    754  C   TYR A  74      39.808  81.096  60.432  1.00 78.06           C  
ATOM    755  O   TYR A  74      40.923  81.198  60.943  1.00 78.06           O  
ATOM    756  N   ASP A  75      39.002  82.158  60.252  1.00 26.41           N  
ATOM    757  HN  ASP A  75      38.032  82.021  59.821  1.00 26.41           H  
ATOM    758  CA  ASP A  75      39.431  83.474  60.633  1.00 26.41           C  
ATOM    759  HA  ASP A  75      40.370  83.706  60.130  1.00 26.41           H  
ATOM    760  CB  ASP A  75      38.396  84.565  60.305  1.00 26.41           C  
ATOM    761  HB1 ASP A  75      37.415  84.264  60.673  1.00 26.41           H  
ATOM    762  HB2 ASP A  75      38.689  85.504  60.776  1.00 26.41           H  
ATOM    763  CG  ASP A  75      38.347  84.741  58.793  1.00 26.41           C  
ATOM    764  OD1 ASP A  75      39.135  84.051  58.090  1.00 26.41           O  
ATOM    765  OD2 ASP A  75      37.528  85.571  58.322  1.00 26.41           O  
ATOM    766  C   ASP A  75      39.647  83.495  62.115  1.00 26.41           C  
ATOM    767  O   ASP A  75      40.567  84.142  62.611  1.00 26.41           O  
ATOM    768  N   GLN A  76      38.786  82.783  62.862  1.00 34.90           N  
ATOM    769  HN  GLN A  76      38.015  82.229  62.368  1.00 34.90           H  
ATOM    770  CA  GLN A  76      38.857  82.735  64.295  1.00 34.90           C  
ATOM    771  HA  GLN A  76      38.839  83.751  64.689  1.00 34.90           H  
ATOM    772  CB  GLN A  76      37.685  81.938  64.897  1.00 34.90           C  
ATOM    773  HB1 GLN A  76      37.693  80.934  64.473  1.00 34.90           H  
ATOM    774  HB2 GLN A  76      37.822  81.879  65.977  1.00 34.90           H  
ATOM    775  CG  GLN A  76      36.323  82.580  64.611  1.00 34.90           C  
ATOM    776  HG1 GLN A  76      36.273  83.560  65.086  1.00 34.90           H  
ATOM    777  HG2 GLN A  76      36.189  82.690  63.535  1.00 34.90           H  
ATOM    778  CD  GLN A  76      35.229  81.682  65.174  1.00 34.90           C  
ATOM    779  OE1 GLN A  76      35.339  81.150  66.278  1.00 34.90           O  
ATOM    780  NE2 GLN A  76      34.139  81.498  64.382  1.00 34.90           N  
ATOM    781 1HE2 GLN A  76      34.087  81.973  63.424  1.00 34.90           H  
ATOM    782 2HE2 GLN A  76      33.333  80.879  64.716  1.00 34.90           H  
ATOM    783  C   GLN A  76      40.136  82.069  64.708  1.00 34.90           C  
ATOM    784  O   GLN A  76      40.763  82.466  65.688  1.00 34.90           O  
ATOM    785  N   ALA A  77      40.552  81.029  63.964  1.00 31.78           N  
ATOM    786  HN  ALA A  77      39.979  80.753  63.103  1.00 31.78           H  
ATOM    787  CA  ALA A  77      41.732  80.273  64.276  1.00 31.78           C  
ATOM    788  HA  ALA A  77      41.646  79.891  65.293  1.00 31.78           H  
ATOM    789  CB  ALA A  77      41.945  79.090  63.318  1.00 31.78           C  
ATOM    790  HB1 ALA A  77      42.851  78.553  63.599  1.00 31.78           H  
ATOM    791  HB2 ALA A  77      42.045  79.461  62.298  1.00 31.78           H  
ATOM    792  HB3 ALA A  77      41.090  78.416  63.377  1.00 31.78           H  
ATOM    793  C   ALA A  77      42.936  81.158  64.192  1.00 31.78           C  
ATOM    794  O   ALA A  77      43.865  81.033  64.988  1.00 31.78           O  
ATOM    795  N   LYS A  78      42.963  82.068  63.203  1.00 65.31           N  
ATOM    796  HN  LYS A  78      42.132  82.133  62.532  1.00 65.31           H  
ATOM    797  CA  LYS A  78      44.076  82.954  63.024  1.00 65.31           C  
ATOM    798  HA  LYS A  78      44.992  82.369  62.936  1.00 65.31           H  
ATOM    799  CB  LYS A  78      43.925  83.852  61.785  1.00 65.31           C  
ATOM    800  HB1 LYS A  78      42.994  84.412  61.874  1.00 65.31           H  
ATOM    801  HB2 LYS A  78      44.765  84.545  61.755  1.00 65.31           H  
ATOM    802  CG  LYS A  78      43.896  83.065  60.474  1.00 65.31           C  
ATOM    803  HG1 LYS A  78      44.882  82.630  60.312  1.00 65.31           H  
ATOM    804  HG2 LYS A  78      43.158  82.268  60.567  1.00 65.31           H  
ATOM    805  CD  LYS A  78      43.537  83.916  59.255  1.00 65.31           C  
ATOM    806  HD1 LYS A  78      44.198  84.782  59.235  1.00 65.31           H  
ATOM    807  HD2 LYS A  78      43.697  83.316  58.359  1.00 65.31           H  
ATOM    808  CE  LYS A  78      42.091  84.415  59.247  1.00 65.31           C  
ATOM    809  HE1 LYS A  78      41.417  83.571  59.098  1.00 65.31           H  
ATOM    810  HE2 LYS A  78      41.868  84.895  60.200  1.00 65.31           H  
ATOM    811  NZ  LYS A  78      41.906  85.391  58.150  1.00 65.31           N1+
ATOM    812  HZ1 LYS A  78      40.894  85.738  58.147  1.00 65.31           H  
ATOM    813  HZ2 LYS A  78      42.124  84.921  57.214  1.00 65.31           H  
ATOM    814  HZ3 LYS A  78      42.566  86.220  58.295  1.00 65.31           H  
ATOM    815  C   LYS A  78      44.172  83.846  64.225  1.00 65.31           C  
ATOM    816  O   LYS A  78      45.266  84.225  64.640  1.00 65.31           O  
ATOM    817  N   LYS A  79      43.008  84.245  64.772  1.00115.29           N  
ATOM    818  HN  LYS A  79      42.104  83.898  64.316  1.00115.29           H  
ATOM    819  CA  LYS A  79      42.886  85.101  65.921  1.00115.29           C  
ATOM    820  HA  LYS A  79      43.515  85.979  65.772  1.00115.29           H  
ATOM    821  CB  LYS A  79      41.440  85.564  66.157  1.00115.29           C  
ATOM    822  HB1 LYS A  79      40.806  84.684  66.260  1.00115.29           H  
ATOM    823  HB2 LYS A  79      41.407  86.146  67.078  1.00115.29           H  
ATOM    824  CG  LYS A  79      40.897  86.425  65.017  1.00115.29           C  
ATOM    825  HG1 LYS A  79      40.915  85.836  64.100  1.00115.29           H  
ATOM    826  HG2 LYS A  79      39.869  86.701  65.252  1.00115.29           H  
ATOM    827  CD  LYS A  79      41.704  87.706  64.788  1.00115.29           C  
ATOM    828  HD1 LYS A  79      41.684  88.294  65.706  1.00115.29           H  
ATOM    829  HD2 LYS A  79      42.732  87.428  64.557  1.00115.29           H  
ATOM    830  CE  LYS A  79      41.171  88.575  63.647  1.00115.29           C  
ATOM    831  HE1 LYS A  79      40.120  88.801  63.826  1.00115.29           H  
ATOM    832  HE2 LYS A  79      41.740  89.504  63.605  1.00115.29           H  
ATOM    833  NZ  LYS A  79      41.305  87.860  62.359  1.00115.29           N1+
ATOM    834  HZ1 LYS A  79      40.930  88.475  61.568  1.00115.29           H  
ATOM    835  HZ2 LYS A  79      40.746  86.948  62.397  1.00115.29           H  
ATOM    836  HZ3 LYS A  79      42.336  87.638  62.179  1.00115.29           H  
ATOM    837  C   LYS A  79      43.335  84.392  67.164  1.00115.29           C  
ATOM    838  O   LYS A  79      43.917  85.007  68.056  1.00115.29           O  
ATOM    839  N   LEU A  80      43.081  83.072  67.249  1.00180.82           N  
ATOM    840  HN  LEU A  80      42.653  82.573  66.405  1.00180.82           H  
ATOM    841  CA  LEU A  80      43.366  82.311  68.435  1.00180.82           C  
ATOM    842  HA  LEU A  80      42.691  82.611  69.236  1.00180.82           H  
ATOM    843  CB  LEU A  80      43.294  80.789  68.238  1.00180.82           C  
ATOM    844  HB1 LEU A  80      43.869  80.544  67.345  1.00180.82           H  
ATOM    845  HB2 LEU A  80      43.755  80.321  69.108  1.00180.82           H  
ATOM    846  CG  LEU A  80      41.898  80.186  68.072  1.00180.82           C  
ATOM    847  HG  LEU A  80      41.454  80.610  67.171  1.00180.82           H  
ATOM    848  CD1 LEU A  80      41.989  78.665  67.882  1.00180.82           C  
ATOM    849 1HD1 LEU A  80      40.987  78.252  67.765  1.00180.82           H  
ATOM    850 2HD1 LEU A  80      42.467  78.217  68.754  1.00180.82           H  
ATOM    851 3HD1 LEU A  80      42.578  78.444  66.992  1.00180.82           H  
ATOM    852  CD2 LEU A  80      41.000  80.553  69.257  1.00180.82           C  
ATOM    853 1HD2 LEU A  80      40.013  80.113  69.116  1.00180.82           H  
ATOM    854 2HD2 LEU A  80      40.908  81.637  69.321  1.00180.82           H  
ATOM    855 3HD2 LEU A  80      41.439  80.171  70.178  1.00180.82           H  
ATOM    856  C   LEU A  80      44.778  82.524  68.860  1.00180.82           C  
ATOM    857  O   LEU A  80      45.710  82.395  68.072  1.00180.82           O  
ATOM    858  N   ASP A  81      44.953  82.805  70.164  1.00 86.01           N  
ATOM    859  HN  ASP A  81      44.090  82.859  70.794  1.00 86.01           H  
ATOM    860  CA  ASP A  81      46.239  83.035  70.747  1.00 86.01           C  
ATOM    861  HA  ASP A  81      46.746  83.831  70.202  1.00 86.01           H  
ATOM    862  CB  ASP A  81      46.150  83.412  72.236  1.00 86.01           C  
ATOM    863  HB1 ASP A  81      47.148  83.610  72.627  1.00 86.01           H  
ATOM    864  HB2 ASP A  81      45.530  84.300  72.355  1.00 86.01           H  
ATOM    865  CG  ASP A  81      45.525  82.242  72.986  1.00 86.01           C  
ATOM    866  OD1 ASP A  81      44.414  81.804  72.586  1.00 86.01           O  
ATOM    867  OD2 ASP A  81      46.148  81.777  73.977  1.00 86.01           O  
ATOM    868  C   ASP A  81      47.041  81.775  70.645  1.00 86.01           C  
ATOM    869  O   ASP A  81      48.251  81.816  70.433  1.00 86.01           O  
ATOM    870  N   SER A  82      46.374  80.613  70.775  1.00 49.06           N  
ATOM    871  HN  SER A  82      45.309  80.636  70.875  1.00 49.06           H  
ATOM    872  CA  SER A  82      47.046  79.343  70.784  1.00 49.06           C  
ATOM    873  HA  SER A  82      47.769  79.329  71.599  1.00 49.06           H  
ATOM    874  CB  SER A  82      46.071  78.168  70.958  1.00 49.06           C  
ATOM    875  HB1 SER A  82      46.636  77.242  71.060  1.00 49.06           H  
ATOM    876  HB2 SER A  82      45.470  78.327  71.853  1.00 49.06           H  
ATOM    877  OG  SER A  82      45.217  78.076  69.828  1.00 49.06           O  
ATOM    878  HG  SER A  82      44.670  78.967  69.728  1.00 49.06           H  
ATOM    879  C   SER A  82      47.766  79.129  69.487  1.00 49.06           C  
ATOM    880  O   SER A  82      48.760  78.407  69.436  1.00 49.06           O  
ATOM    881  N   CYS A  83      47.255  79.720  68.397  1.00 85.04           N  
ATOM    882  HN  CYS A  83      46.385  80.331  68.517  1.00 85.04           H  
ATOM    883  CA  CYS A  83      47.806  79.582  67.077  1.00 85.04           C  
ATOM    884  HA  CYS A  83      48.103  78.538  66.980  1.00 85.04           H  
ATOM    885  CB  CYS A  83      46.772  79.838  65.970  1.00 85.04           C  
ATOM    886  HB1 CYS A  83      46.344  80.831  66.107  1.00 85.04           H  
ATOM    887  HB2 CYS A  83      47.269  79.787  65.001  1.00 85.04           H  
ATOM    888  SG  CYS A  83      45.428  78.600  66.015  1.00 85.04           S  
ATOM    889  HG  CYS A  83      45.942  77.375  65.841  1.00 85.04           H  
ATOM    890  C   CYS A  83      49.061  80.396  66.881  1.00 85.04           C  
ATOM    891  O   CYS A  83      49.752  80.236  65.875  1.00 85.04           O  
ATOM    892  N   LYS A  84      49.353  81.351  67.785  1.00 84.65           N  
ATOM    893  HN  LYS A  84      48.664  81.554  68.578  1.00 84.65           H  
ATOM    894  CA  LYS A  84      50.577  82.103  67.702  1.00 84.65           C  
ATOM    895  HA  LYS A  84      50.621  82.769  68.564  1.00 84.65           H  
ATOM    896  CB  LYS A  84      51.815  81.192  67.744  1.00 84.65           C  
ATOM    897  HB1 LYS A  84      51.711  80.422  66.979  1.00 84.65           H  
ATOM    898  HB2 LYS A  84      52.701  81.793  67.538  1.00 84.65           H  
ATOM    899  CG  LYS A  84      51.984  80.514  69.107  1.00 84.65           C  
ATOM    900  HG1 LYS A  84      52.383  81.250  69.805  1.00 84.65           H  
ATOM    901  HG2 LYS A  84      51.002  80.186  69.446  1.00 84.65           H  
ATOM    902  CD  LYS A  84      52.918  79.302  69.109  1.00 84.65           C  
ATOM    903  HD1 LYS A  84      53.658  79.435  68.320  1.00 84.65           H  
ATOM    904  HD2 LYS A  84      53.420  79.255  70.075  1.00 84.65           H  
ATOM    905  CE  LYS A  84      52.192  77.974  68.874  1.00 84.65           C  
ATOM    906  HE1 LYS A  84      51.349  77.898  69.560  1.00 84.65           H  
ATOM    907  HE2 LYS A  84      51.829  77.939  67.847  1.00 84.65           H  
ATOM    908  NZ  LYS A  84      53.115  76.841  69.106  1.00 84.65           N1+
ATOM    909  HZ1 LYS A  84      52.598  75.919  68.939  1.00 84.65           H  
ATOM    910  HZ2 LYS A  84      53.472  76.872  70.114  1.00 84.65           H  
ATOM    911  HZ3 LYS A  84      53.943  76.912  68.433  1.00 84.65           H  
ATOM    912  C   LYS A  84      50.619  82.946  66.464  1.00 84.65           C  
ATOM    913  O   LYS A  84      51.691  83.247  65.940  1.00 84.65           O  
ATOM    914  N   PHE A  85      49.436  83.366  65.982  1.00 56.84           N  
ATOM    915  HN  PHE A  85      48.543  82.987  66.434  1.00 56.84           H  
ATOM    916  CA  PHE A  85      49.305  84.294  64.895  1.00 56.84           C  
ATOM    917  HA  PHE A  85      48.241  84.387  64.675  1.00 56.84           H  
ATOM    918  CB  PHE A  85      49.824  85.700  65.242  1.00 56.84           C  
ATOM    919  HB1 PHE A  85      50.837  85.641  65.640  1.00 56.84           H  
ATOM    920  HB2 PHE A  85      49.818  86.334  64.356  1.00 56.84           H  
ATOM    921  CG  PHE A  85      48.895  86.243  66.272  1.00 56.84           C  
ATOM    922  CD1 PHE A  85      49.065  85.939  67.603  1.00 56.84           C  
ATOM    923  HD1 PHE A  85      49.890  85.296  67.909  1.00 56.84           H  
ATOM    924  CD2 PHE A  85      47.849  87.057  65.904  1.00 56.84           C  
ATOM    925  HD2 PHE A  85      47.704  87.305  64.852  1.00 56.84           H  
ATOM    926  CE1 PHE A  85      48.203  86.440  68.551  1.00 56.84           C  
ATOM    927  HE1 PHE A  85      48.346  86.192  69.603  1.00 56.84           H  
ATOM    928  CE2 PHE A  85      46.984  87.562  66.846  1.00 56.84           C  
ATOM    929  HE2 PHE A  85      46.159  88.206  66.541  1.00 56.84           H  
ATOM    930  CZ  PHE A  85      47.161  87.253  68.173  1.00 56.84           C  
ATOM    931  HZ  PHE A  85      46.478  87.651  68.923  1.00 56.84           H  
ATOM    932  C   PHE A  85      49.976  83.818  63.646  1.00 56.84           C  
ATOM    933  O   PHE A  85      50.448  84.629  62.850  1.00 56.84           O  
ATOM    934  N   LEU A  86      50.025  82.493  63.417  1.00 57.53           N  
ATOM    935  HN  LEU A  86      49.675  81.795  64.148  1.00 57.53           H  
ATOM    936  CA  LEU A  86      50.560  82.044  62.166  1.00 57.53           C  
ATOM    937  HA  LEU A  86      51.258  82.781  61.769  1.00 57.53           H  
ATOM    938  CB  LEU A  86      51.235  80.664  62.248  1.00 57.53           C  
ATOM    939  HB1 LEU A  86      50.504  79.942  62.613  1.00 57.53           H  
ATOM    940  HB2 LEU A  86      51.561  80.378  61.248  1.00 57.53           H  
ATOM    941  CG  LEU A  86      52.457  80.640  63.186  1.00 57.53           C  
ATOM    942  HG  LEU A  86      52.086  80.819  64.195  1.00 57.53           H  
ATOM    943  CD1 LEU A  86      53.131  79.259  63.195  1.00 57.53           C  
ATOM    944 1HD1 LEU A  86      53.989  79.277  63.867  1.00 57.53           H  
ATOM    945 2HD1 LEU A  86      53.464  79.010  62.187  1.00 57.53           H  
ATOM    946 3HD1 LEU A  86      52.418  78.509  63.537  1.00 57.53           H  
ATOM    947  CD2 LEU A  86      53.436  81.779  62.861  1.00 57.53           C  
ATOM    948 1HD2 LEU A  86      54.286  81.733  63.541  1.00 57.53           H  
ATOM    949 2HD2 LEU A  86      52.930  82.738  62.977  1.00 57.53           H  
ATOM    950 3HD2 LEU A  86      53.787  81.675  61.834  1.00 57.53           H  
ATOM    951  C   LEU A  86      49.364  81.928  61.271  1.00 57.53           C  
ATOM    952  O   LEU A  86      48.516  81.060  61.461  1.00 57.53           O  
ATOM    953  N   LEU A  87      49.293  82.785  60.236  1.00 55.08           N  
ATOM    954  HN  LEU A  87      50.140  83.403  60.022  1.00 55.08           H  
ATOM    955  CA  LEU A  87      48.122  82.904  59.405  1.00 55.08           C  
ATOM    956  HA  LEU A  87      47.279  83.178  60.040  1.00 55.08           H  
ATOM    957  CB  LEU A  87      48.268  83.976  58.309  1.00 55.08           C  
ATOM    958  HB1 LEU A  87      49.154  83.743  57.718  1.00 55.08           H  
ATOM    959  HB2 LEU A  87      47.385  83.936  57.672  1.00 55.08           H  
ATOM    960  CG  LEU A  87      48.411  85.412  58.848  1.00 55.08           C  
ATOM    961  HG  LEU A  87      49.367  85.464  59.370  1.00 55.08           H  
ATOM    962  CD1 LEU A  87      48.469  86.431  57.698  1.00 55.08           C  
ATOM    963 1HD1 LEU A  87      48.570  87.436  58.107  1.00 55.08           H  
ATOM    964 2HD1 LEU A  87      47.553  86.369  57.110  1.00 55.08           H  
ATOM    965 3HD1 LEU A  87      49.325  86.211  57.060  1.00 55.08           H  
ATOM    966  CD2 LEU A  87      47.318  85.742  59.876  1.00 55.08           C  
ATOM    967 1HD2 LEU A  87      47.451  86.763  60.234  1.00 55.08           H  
ATOM    968 2HD2 LEU A  87      47.388  85.051  60.716  1.00 55.08           H  
ATOM    969 3HD2 LEU A  87      46.338  85.646  59.408  1.00 55.08           H  
ATOM    970  C   LEU A  87      47.790  81.612  58.713  1.00 55.08           C  
ATOM    971  O   LEU A  87      46.621  81.259  58.573  1.00 55.08           O  
ATOM    972  N   ASP A  88      48.819  80.879  58.264  1.00146.43           N  
ATOM    973  HN  ASP A  88      49.801  81.226  58.509  1.00146.43           H  
ATOM    974  CA  ASP A  88      48.734  79.672  57.485  1.00146.43           C  
ATOM    975  HA  ASP A  88      48.103  79.851  56.615  1.00146.43           H  
ATOM    976  CB  ASP A  88      50.117  79.206  57.017  1.00146.43           C  
ATOM    977  HB1 ASP A  88      50.762  79.023  57.877  1.00146.43           H  
ATOM    978  HB2 ASP A  88      50.026  78.293  56.429  1.00146.43           H  
ATOM    979  CG  ASP A  88      50.690  80.320  56.164  1.00146.43           C  
ATOM    980  OD1 ASP A  88      50.134  80.588  55.065  1.00146.43           O  
ATOM    981  OD2 ASP A  88      51.684  80.940  56.628  1.00146.43           O  
ATOM    982  C   ASP A  88      48.169  78.534  58.278  1.00146.43           C  
ATOM    983  O   ASP A  88      47.777  77.517  57.707  1.00146.43           O  
ATOM    984  N   ASN A  89      48.125  78.660  59.613  1.00 69.24           N  
ATOM    985  HN  ASN A  89      48.301  79.617  60.057  1.00 69.24           H  
ATOM    986  CA  ASN A  89      47.845  77.530  60.457  1.00 69.24           C  
ATOM    987  HA  ASN A  89      48.689  76.846  60.376  1.00 69.24           H  
ATOM    988  CB  ASN A  89      47.708  77.918  61.937  1.00 69.24           C  
ATOM    989  HB1 ASN A  89      47.017  78.755  62.038  1.00 69.24           H  
ATOM    990  HB2 ASN A  89      47.337  77.068  62.510  1.00 69.24           H  
ATOM    991  CG  ASN A  89      49.085  78.320  62.442  1.00 69.24           C  
ATOM    992  OD1 ASN A  89      50.093  78.160  61.756  1.00 69.24           O  
ATOM    993  ND2 ASN A  89      49.129  78.851  63.691  1.00 69.24           N  
ATOM    994 1HD2 ASN A  89      48.228  78.964  64.256  1.00 69.24           H  
ATOM    995 2HD2 ASN A  89      50.065  79.156  64.110  1.00 69.24           H  
ATOM    996  C   ASN A  89      46.607  76.763  60.083  1.00 69.24           C  
ATOM    997  O   ASN A  89      46.686  75.536  59.996  1.00 69.24           O  
ATOM    998  N   PRO A  90      45.471  77.347  59.845  1.00173.32           N  
ATOM    999  CD  PRO A  90      45.120  78.639  60.410  1.00173.32           C  
ATOM   1000  HD1 PRO A  90      45.563  78.758  61.399  1.00173.32           H  
ATOM   1001  HD2 PRO A  90      45.459  79.446  59.760  1.00173.32           H  
ATOM   1002  CA  PRO A  90      44.317  76.533  59.562  1.00173.32           C  
ATOM   1003  HA  PRO A  90      44.178  75.846  60.397  1.00173.32           H  
ATOM   1004  CB  PRO A  90      43.138  77.502  59.550  1.00173.32           C  
ATOM   1005  HB1 PRO A  90      42.962  77.889  58.546  1.00173.32           H  
ATOM   1006  HB2 PRO A  90      42.233  77.018  59.917  1.00173.32           H  
ATOM   1007  CG  PRO A  90      43.586  78.628  60.503  1.00173.32           C  
ATOM   1008  HG1 PRO A  90      43.176  79.586  60.184  1.00173.32           H  
ATOM   1009  HG2 PRO A  90      43.265  78.417  61.523  1.00173.32           H  
ATOM   1010  C   PRO A  90      44.463  75.719  58.314  1.00173.32           C  
ATOM   1011  O   PRO A  90      43.802  74.687  58.198  1.00173.32           O  
ATOM   1012  N   TYR A  91      45.233  76.208  57.325  1.00 79.03           N  
ATOM   1013  HN  TYR A  91      45.725  77.151  57.441  1.00 79.03           H  
ATOM   1014  CA  TYR A  91      45.389  75.456  56.113  1.00 79.03           C  
ATOM   1015  HA  TYR A  91      44.414  75.077  55.807  1.00 79.03           H  
ATOM   1016  CB  TYR A  91      45.957  76.330  54.983  1.00 79.03           C  
ATOM   1017  HB1 TYR A  91      46.965  76.660  55.233  1.00 79.03           H  
ATOM   1018  HB2 TYR A  91      45.979  75.770  54.048  1.00 79.03           H  
ATOM   1019  CG  TYR A  91      45.046  77.504  54.859  1.00 79.03           C  
ATOM   1020  CD1 TYR A  91      43.809  77.382  54.269  1.00 79.03           C  
ATOM   1021  HD1 TYR A  91      43.487  76.414  53.884  1.00 79.03           H  
ATOM   1022  CE1 TYR A  91      42.976  78.470  54.161  1.00 79.03           C  
ATOM   1023  HE1 TYR A  91      41.998  78.362  53.693  1.00 79.03           H  
ATOM   1024  CD2 TYR A  91      45.437  78.734  55.337  1.00 79.03           C  
ATOM   1025  HD2 TYR A  91      46.415  78.844  55.806  1.00 79.03           H  
ATOM   1026  CE2 TYR A  91      44.608  79.826  55.230  1.00 79.03           C  
ATOM   1027  HE2 TYR A  91      44.930  80.795  55.611  1.00 79.03           H  
ATOM   1028  CZ  TYR A  91      43.374  79.694  54.642  1.00 79.03           C  
ATOM   1029  OH  TYR A  91      42.519  80.811  54.531  1.00 79.03           O  
ATOM   1030  HH  TYR A  91      42.311  80.994  53.518  1.00 79.03           H  
ATOM   1031  C   TYR A  91      46.331  74.293  56.282  1.00 79.03           C  
ATOM   1032  O   TYR A  91      46.003  73.158  55.939  1.00 79.03           O  
ATOM   1033  N   THR A  92      47.558  74.588  56.766  1.00 69.93           N  
ATOM   1034  HN  THR A  92      47.733  75.596  57.079  1.00 69.93           H  
ATOM   1035  CA  THR A  92      48.650  73.655  56.895  1.00 69.93           C  
ATOM   1036  HA  THR A  92      48.615  72.995  56.028  1.00 69.93           H  
ATOM   1037  CB  THR A  92      49.982  74.346  56.875  1.00 69.93           C  
ATOM   1038  HB  THR A  92      50.049  75.025  57.725  1.00 69.93           H  
ATOM   1039  OG1 THR A  92      50.135  75.083  55.672  1.00 69.93           O  
ATOM   1040  HG1 THR A  92      50.075  74.431  54.851  1.00 69.93           H  
ATOM   1041  CG2 THR A  92      51.086  73.282  56.984  1.00 69.93           C  
ATOM   1042 1HG2 THR A  92      52.062  73.767  56.971  1.00 69.93           H  
ATOM   1043 2HG2 THR A  92      51.012  72.593  56.142  1.00 69.93           H  
ATOM   1044 3HG2 THR A  92      50.968  72.730  57.916  1.00 69.93           H  
ATOM   1045  C   THR A  92      48.644  72.785  58.116  1.00 69.93           C  
ATOM   1046  O   THR A  92      48.972  71.603  58.018  1.00 69.93           O  
ATOM   1047  N   HIS A  93      48.289  73.332  59.300  1.00112.99           N  
ATOM   1048  HN  HIS A  93      47.874  74.317  59.337  1.00112.99           H  
ATOM   1049  CA  HIS A  93      48.475  72.576  60.512  1.00112.99           C  
ATOM   1050  HA  HIS A  93      49.543  72.370  60.586  1.00112.99           H  
ATOM   1051  CB  HIS A  93      48.080  73.298  61.814  1.00112.99           C  
ATOM   1052  HB1 HIS A  93      47.295  74.020  61.588  1.00112.99           H  
ATOM   1053  HB2 HIS A  93      47.703  72.559  62.521  1.00112.99           H  
ATOM   1054  CG  HIS A  93      49.231  74.024  62.447  1.00112.99           C  
ATOM   1055  CD2 HIS A  93      49.981  73.662  63.524  1.00112.99           C  
ATOM   1056  HD2 HIS A  93      49.835  72.750  64.103  1.00112.99           H  
ATOM   1057  ND1 HIS A  93      49.746  75.227  62.019  1.00112.99           N  
ATOM   1058  HD1 HIS A  93      49.403  75.810  61.190  1.00112.99           H  
ATOM   1059  CE1 HIS A  93      50.774  75.530  62.853  1.00112.99           C  
ATOM   1060  HE1 HIS A  93      51.382  76.431  62.765  1.00112.99           H  
ATOM   1061  NE2 HIS A  93      50.954  74.610  63.783  1.00112.99           N1+
ATOM   1062  HE2 HIS A  93      51.688  74.600  64.562  1.00112.99           H  
ATOM   1063  C   HIS A  93      47.793  71.253  60.464  1.00112.99           C  
ATOM   1064  O   HIS A  93      46.619  71.136  60.118  1.00112.99           O  
ATOM   1065  N   THR A  94      48.552  70.204  60.847  1.00116.45           N  
ATOM   1066  HN  THR A  94      49.550  70.374  61.192  1.00116.45           H  
ATOM   1067  CA  THR A  94      48.041  68.870  60.798  1.00116.45           C  
ATOM   1068  HA  THR A  94      47.209  68.829  60.095  1.00116.45           H  
ATOM   1069  CB  THR A  94      49.067  67.846  60.412  1.00116.45           C  
ATOM   1070  HB  THR A  94      48.594  66.866  60.354  1.00116.45           H  
ATOM   1071  OG1 THR A  94      50.107  67.809  61.379  1.00116.45           O  
ATOM   1072  HG1 THR A  94      50.566  68.752  61.436  1.00116.45           H  
ATOM   1073  CG2 THR A  94      49.638  68.218  59.033  1.00116.45           C  
ATOM   1074 1HG2 THR A  94      50.386  67.482  58.738  1.00116.45           H  
ATOM   1075 2HG2 THR A  94      50.100  69.204  59.084  1.00116.45           H  
ATOM   1076 3HG2 THR A  94      48.833  68.232  58.298  1.00116.45           H  
ATOM   1077  C   THR A  94      47.551  68.526  62.163  1.00116.45           C  
ATOM   1078  O   THR A  94      48.256  68.690  63.157  1.00116.45           O  
ATOM   1079  N   TYR A  95      46.307  68.017  62.227  1.00105.47           N  
ATOM   1080  HN  TYR A  95      45.767  67.855  61.318  1.00105.47           H  
ATOM   1081  CA  TYR A  95      45.684  67.686  63.470  1.00105.47           C  
ATOM   1082  HA  TYR A  95      46.411  67.833  64.268  1.00105.47           H  
ATOM   1083  CB  TYR A  95      44.432  68.529  63.792  1.00105.47           C  
ATOM   1084  HB1 TYR A  95      43.942  68.124  64.677  1.00105.47           H  
ATOM   1085  HB2 TYR A  95      44.730  69.560  63.981  1.00105.47           H  
ATOM   1086  CG  TYR A  95      43.483  68.492  62.641  1.00105.47           C  
ATOM   1087  CD1 TYR A  95      42.696  67.391  62.395  1.00105.47           C  
ATOM   1088  HD1 TYR A  95      42.765  66.520  63.047  1.00105.47           H  
ATOM   1089  CE1 TYR A  95      41.822  67.381  61.331  1.00105.47           C  
ATOM   1090  HE1 TYR A  95      41.209  66.500  61.141  1.00105.47           H  
ATOM   1091  CD2 TYR A  95      43.365  69.587  61.816  1.00105.47           C  
ATOM   1092  HD2 TYR A  95      43.972  70.472  62.009  1.00105.47           H  
ATOM   1093  CE2 TYR A  95      42.494  69.583  60.753  1.00105.47           C  
ATOM   1094  HE2 TYR A  95      42.418  70.457  60.106  1.00105.47           H  
ATOM   1095  CZ  TYR A  95      41.719  68.476  60.508  1.00105.47           C  
ATOM   1096  OH  TYR A  95      40.823  68.469  59.418  1.00105.47           O  
ATOM   1097  HH  TYR A  95      41.074  67.688  58.763  1.00105.47           H  
ATOM   1098  C   TYR A  95      45.312  66.242  63.433  1.00105.47           C  
ATOM   1099  O   TYR A  95      45.454  65.581  62.402  1.00105.47           O  
ATOM   1100  N   SER A  96      44.885  65.697  64.590  1.00 48.57           N  
ATOM   1101  HN  SER A  96      44.784  66.312  65.460  1.00 48.57           H  
ATOM   1102  CA  SER A  96      44.565  64.300  64.666  1.00 48.57           C  
ATOM   1103  HA  SER A  96      44.871  63.812  63.740  1.00 48.57           H  
ATOM   1104  CB  SER A  96      45.248  63.601  65.854  1.00 48.57           C  
ATOM   1105  HB1 SER A  96      46.329  63.697  65.755  1.00 48.57           H  
ATOM   1106  HB2 SER A  96      44.924  64.071  66.783  1.00 48.57           H  
ATOM   1107  OG  SER A  96      44.901  62.225  65.880  1.00 48.57           O  
ATOM   1108  HG  SER A  96      43.860  62.128  65.977  1.00 48.57           H  
ATOM   1109  C   SER A  96      43.088  64.134  64.844  1.00 48.57           C  
ATOM   1110  O   SER A  96      42.489  64.699  65.760  1.00 48.57           O  
ATOM   1111  N   TYR A  97      42.454  63.337  63.961  1.00 69.52           N  
ATOM   1112  HN  TYR A  97      43.000  62.871  63.168  1.00 69.52           H  
ATOM   1113  CA  TYR A  97      41.041  63.117  64.091  1.00 69.52           C  
ATOM   1114  HA  TYR A  97      40.747  63.321  65.121  1.00 69.52           H  
ATOM   1115  CB  TYR A  97      40.171  63.970  63.148  1.00 69.52           C  
ATOM   1116  HB1 TYR A  97      39.130  63.921  63.467  1.00 69.52           H  
ATOM   1117  HB2 TYR A  97      40.511  65.005  63.174  1.00 69.52           H  
ATOM   1118  CG  TYR A  97      40.294  63.440  61.764  1.00 69.52           C  
ATOM   1119  CD1 TYR A  97      41.431  63.652  61.023  1.00 69.52           C  
ATOM   1120  HD1 TYR A  97      42.261  64.213  61.452  1.00 69.52           H  
ATOM   1121  CE1 TYR A  97      41.527  63.160  59.742  1.00 69.52           C  
ATOM   1122  HE1 TYR A  97      42.436  63.328  59.164  1.00 69.52           H  
ATOM   1123  CD2 TYR A  97      39.251  62.743  61.200  1.00 69.52           C  
ATOM   1124  HD2 TYR A  97      38.340  62.578  61.776  1.00 69.52           H  
ATOM   1125  CE2 TYR A  97      39.343  62.252  59.919  1.00 69.52           C  
ATOM   1126  HE2 TYR A  97      38.510  61.699  59.485  1.00 69.52           H  
ATOM   1127  CZ  TYR A  97      40.485  62.459  59.188  1.00 69.52           C  
ATOM   1128  OH  TYR A  97      40.589  61.957  57.874  1.00 69.52           O  
ATOM   1129  HH  TYR A  97      40.741  62.753  57.206  1.00 69.52           H  
ATOM   1130  C   TYR A  97      40.773  61.673  63.789  1.00 69.52           C  
ATOM   1131  O   TYR A  97      41.672  60.935  63.384  1.00 69.52           O  
ATOM   1132  N   SER A  98      39.520  61.219  64.013  1.00 34.15           N  
ATOM   1133  HN  SER A  98      38.771  61.891  64.378  1.00 34.15           H  
ATOM   1134  CA  SER A  98      39.182  59.844  63.766  1.00 34.15           C  
ATOM   1135  HA  SER A  98      39.997  59.367  63.221  1.00 34.15           H  
ATOM   1136  CB  SER A  98      38.898  59.047  65.051  1.00 34.15           C  
ATOM   1137  HB1 SER A  98      39.783  59.061  65.687  1.00 34.15           H  
ATOM   1138  HB2 SER A  98      38.062  59.504  65.581  1.00 34.15           H  
ATOM   1139  OG  SER A  98      38.572  57.703  64.729  1.00 34.15           O  
ATOM   1140  HG  SER A  98      37.719  57.686  64.118  1.00 34.15           H  
ATOM   1141  C   SER A  98      37.936  59.791  62.935  1.00 34.15           C  
ATOM   1142  O   SER A  98      37.113  60.706  62.962  1.00 34.15           O  
ATOM   1143  N   CYS A  99      37.780  58.694  62.164  1.00 56.74           N  
ATOM   1144  HN  CYS A  99      38.514  57.917  62.213  1.00 56.74           H  
ATOM   1145  CA  CYS A  99      36.662  58.537  61.282  1.00 56.74           C  
ATOM   1146  HA  CYS A  99      35.921  59.317  61.456  1.00 56.74           H  
ATOM   1147  CB  CYS A  99      37.122  58.543  59.818  1.00 56.74           C  
ATOM   1148  HB1 CYS A  99      37.747  59.421  59.656  1.00 56.74           H  
ATOM   1149  HB2 CYS A  99      37.707  57.641  59.636  1.00 56.74           H  
ATOM   1150  SG  CYS A  99      35.758  58.587  58.637  1.00 56.74           S  
ATOM   1151  HG  CYS A  99      34.982  57.508  58.810  1.00 56.74           H  
ATOM   1152  C   CYS A  99      36.073  57.182  61.530  1.00 56.74           C  
ATOM   1153  O   CYS A  99      36.762  56.172  61.397  1.00 56.74           O  
ATOM   1154  N   SER A 100      34.781  57.116  61.916  1.00 44.04           N  
ATOM   1155  HN  SER A 100      34.223  58.011  62.096  1.00 44.04           H  
ATOM   1156  CA  SER A 100      34.165  55.828  62.082  1.00 44.04           C  
ATOM   1157  HA  SER A 100      34.413  55.197  61.228  1.00 44.04           H  
ATOM   1158  CB  SER A 100      34.579  55.113  63.379  1.00 44.04           C  
ATOM   1159  HB1 SER A 100      34.127  54.121  63.403  1.00 44.04           H  
ATOM   1160  HB2 SER A 100      35.665  55.019  63.407  1.00 44.04           H  
ATOM   1161  OG  SER A 100      34.143  55.855  64.509  1.00 44.04           O  
ATOM   1162  HG  SER A 100      34.578  56.811  64.490  1.00 44.04           H  
ATOM   1163  C   SER A 100      32.683  56.025  62.137  1.00 44.04           C  
ATOM   1164  O   SER A 100      32.187  56.897  62.848  1.00 44.04           O  
ATOM   1165  N   GLY A 101      31.925  55.201  61.387  1.00 20.96           N  
ATOM   1166  HN  GLY A 101      32.389  54.471  60.757  1.00 20.96           H  
ATOM   1167  CA  GLY A 101      30.494  55.303  61.434  1.00 20.96           C  
ATOM   1168  HA1 GLY A 101      30.050  54.470  60.889  1.00 20.96           H  
ATOM   1169  HA2 GLY A 101      30.160  55.279  62.471  1.00 20.96           H  
ATOM   1170  C   GLY A 101      30.078  56.594  60.802  1.00 20.96           C  
ATOM   1171  O   GLY A 101      29.064  57.178  61.180  1.00 20.96           O  
ATOM   1172  N   SER A 102      30.857  57.078  59.818  1.00 38.71           N  
ATOM   1173  HN  SER A 102      31.737  56.542  59.530  1.00 38.71           H  
ATOM   1174  CA  SER A 102      30.524  58.303  59.150  1.00 38.71           C  
ATOM   1175  HA  SER A 102      31.289  58.518  58.403  1.00 38.71           H  
ATOM   1176  CB  SER A 102      29.149  58.266  58.460  1.00 38.71           C  
ATOM   1177  HB1 SER A 102      28.386  58.003  59.193  1.00 38.71           H  
ATOM   1178  HB2 SER A 102      28.929  59.249  58.043  1.00 38.71           H  
ATOM   1179  OG  SER A 102      29.148  57.303  57.416  1.00 38.71           O  
ATOM   1180  HG  SER A 102      29.881  57.554  56.707  1.00 38.71           H  
ATOM   1181  C   SER A 102      30.502  59.411  60.154  1.00 38.71           C  
ATOM   1182  O   SER A 102      29.830  60.423  59.957  1.00 38.71           O  
ATOM   1183  N   ALA A 103      31.258  59.261  61.258  1.00 24.94           N  
ATOM   1184  HN  ALA A 103      31.832  58.369  61.399  1.00 24.94           H  
ATOM   1185  CA  ALA A 103      31.290  60.302  62.243  1.00 24.94           C  
ATOM   1186  HA  ALA A 103      30.695  61.149  61.901  1.00 24.94           H  
ATOM   1187  CB  ALA A 103      30.797  59.850  63.629  1.00 24.94           C  
ATOM   1188  HB1 ALA A 103      30.848  60.688  64.324  1.00 24.94           H  
ATOM   1189  HB2 ALA A 103      31.427  59.038  63.992  1.00 24.94           H  
ATOM   1190  HB3 ALA A 103      29.766  59.504  63.553  1.00 24.94           H  
ATOM   1191  C   ALA A 103      32.717  60.719  62.395  1.00 24.94           C  
ATOM   1192  O   ALA A 103      33.623  59.887  62.363  1.00 24.94           O  
ATOM   1193  N   ILE A 104      32.956  62.034  62.572  1.00 74.08           N  
ATOM   1194  HN  ILE A 104      32.141  62.725  62.618  1.00 74.08           H  
ATOM   1195  CA  ILE A 104      34.305  62.505  62.698  1.00 74.08           C  
ATOM   1196  HA  ILE A 104      34.988  61.664  62.576  1.00 74.08           H  
ATOM   1197  CB  ILE A 104      34.669  63.577  61.712  1.00 74.08           C  
ATOM   1198  HB  ILE A 104      33.971  64.406  61.832  1.00 74.08           H  
ATOM   1199  CG2 ILE A 104      36.081  64.076  62.064  1.00 74.08           C  
ATOM   1200 1HG2 ILE A 104      36.376  64.858  61.364  1.00 74.08           H  
ATOM   1201 2HG2 ILE A 104      36.786  63.247  62.000  1.00 74.08           H  
ATOM   1202 3HG2 ILE A 104      36.083  64.477  63.078  1.00 74.08           H  
ATOM   1203  CG1 ILE A 104      34.549  63.046  60.272  1.00 74.08           C  
ATOM   1204 1HG1 ILE A 104      34.963  63.792  59.594  1.00 74.08           H  
ATOM   1205 2HG1 ILE A 104      35.127  62.125  60.196  1.00 74.08           H  
ATOM   1206  CD1 ILE A 104      33.112  62.751  59.844  1.00 74.08           C  
ATOM   1207 1HD1 ILE A 104      33.106  62.381  58.819  1.00 74.08           H  
ATOM   1208 2HD1 ILE A 104      32.520  63.664  59.903  1.00 74.08           H  
ATOM   1209 3HD1 ILE A 104      32.683  61.997  60.504  1.00 74.08           H  
ATOM   1210  C   ILE A 104      34.479  63.080  64.068  1.00 74.08           C  
ATOM   1211  O   ILE A 104      33.617  63.798  64.574  1.00 74.08           O  
ATOM   1212  N   THR A 105      35.608  62.738  64.723  1.00 29.95           N  
ATOM   1213  HN  THR A 105      36.311  62.082  64.253  1.00 29.95           H  
ATOM   1214  CA  THR A 105      35.880  63.240  66.040  1.00 29.95           C  
ATOM   1215  HA  THR A 105      35.216  64.077  66.255  1.00 29.95           H  
ATOM   1216  CB  THR A 105      35.735  62.197  67.111  1.00 29.95           C  
ATOM   1217  HB  THR A 105      35.922  62.651  68.084  1.00 29.95           H  
ATOM   1218  OG1 THR A 105      36.660  61.140  66.900  1.00 29.95           O  
ATOM   1219  HG1 THR A 105      36.479  60.698  65.965  1.00 29.95           H  
ATOM   1220  CG2 THR A 105      34.298  61.655  67.070  1.00 29.95           C  
ATOM   1221 1HG2 THR A 105      34.173  60.895  67.842  1.00 29.95           H  
ATOM   1222 2HG2 THR A 105      34.103  61.214  66.092  1.00 29.95           H  
ATOM   1223 3HG2 THR A 105      33.596  62.470  67.247  1.00 29.95           H  
ATOM   1224  C   THR A 105      37.301  63.709  66.066  1.00 29.95           C  
ATOM   1225  O   THR A 105      38.147  63.191  65.339  1.00 29.95           O  
ATOM   1226  N   CYS A 106      37.601  64.718  66.912  1.00 40.67           N  
ATOM   1227  HN  CYS A 106      36.835  65.143  67.527  1.00 40.67           H  
ATOM   1228  CA  CYS A 106      38.942  65.223  66.990  1.00 40.67           C  
ATOM   1229  HA  CYS A 106      39.508  64.875  66.126  1.00 40.67           H  
ATOM   1230  CB  CYS A 106      38.994  66.762  67.046  1.00 40.67           C  
ATOM   1231  HB1 CYS A 106      38.454  67.104  67.929  1.00 40.67           H  
ATOM   1232  HB2 CYS A 106      40.034  67.081  67.109  1.00 40.67           H  
ATOM   1233  SG  CYS A 106      38.237  67.499  65.565  1.00 40.67           S  
ATOM   1234  HG  CYS A 106      38.897  67.088  64.474  1.00 40.67           H  
ATOM   1235  C   CYS A 106      39.558  64.670  68.239  1.00 40.67           C  
ATOM   1236  O   CYS A 106      39.036  64.854  69.338  1.00 40.67           O  
ATOM   1237  N   SER A 107      40.715  63.990  68.092  1.00 74.97           N  
ATOM   1238  HN  SER A 107      41.166  63.941  67.123  1.00 74.97           H  
ATOM   1239  CA  SER A 107      41.362  63.330  69.193  1.00 74.97           C  
ATOM   1240  HA  SER A 107      40.635  62.683  69.684  1.00 74.97           H  
ATOM   1241  CB  SER A 107      42.566  62.474  68.768  1.00 74.97           C  
ATOM   1242  HB1 SER A 107      43.273  63.094  68.216  1.00 74.97           H  
ATOM   1243  HB2 SER A 107      43.053  62.069  69.655  1.00 74.97           H  
ATOM   1244  OG  SER A 107      42.132  61.404  67.940  1.00 74.97           O  
ATOM   1245  HG  SER A 107      41.452  60.805  68.470  1.00 74.97           H  
ATOM   1246  C   SER A 107      41.844  64.341  70.187  1.00 74.97           C  
ATOM   1247  O   SER A 107      42.040  65.512  69.869  1.00 74.97           O  
ATOM   1248  N   SER A 108      42.007  63.884  71.446  1.00 39.38           N  
ATOM   1249  HN  SER A 108      41.802  62.849  71.625  1.00 39.38           H  
ATOM   1250  CA  SER A 108      42.434  64.678  72.567  1.00 39.38           C  
ATOM   1251  HA  SER A 108      41.867  65.609  72.573  1.00 39.38           H  
ATOM   1252  CB  SER A 108      42.215  63.959  73.906  1.00 39.38           C  
ATOM   1253  HB1 SER A 108      42.514  64.617  74.722  1.00 39.38           H  
ATOM   1254  HB2 SER A 108      41.160  63.706  74.011  1.00 39.38           H  
ATOM   1255  OG  SER A 108      42.990  62.770  73.953  1.00 39.38           O  
ATOM   1256  HG  SER A 108      42.703  62.133  73.169  1.00 39.38           H  
ATOM   1257  C   SER A 108      43.895  65.005  72.462  1.00 39.38           C  
ATOM   1258  O   SER A 108      44.384  65.920  73.124  1.00 39.38           O  
ATOM   1259  N   LYS A 109      44.629  64.262  71.620  1.00155.24           N  
ATOM   1260  HN  LYS A 109      44.126  63.527  71.027  1.00155.24           H  
ATOM   1261  CA  LYS A 109      46.052  64.395  71.468  1.00155.24           C  
ATOM   1262  HA  LYS A 109      46.517  64.290  72.448  1.00155.24           H  
ATOM   1263  CB  LYS A 109      46.650  63.333  70.525  1.00155.24           C  
ATOM   1264  HB1 LYS A 109      47.736  63.408  70.572  1.00155.24           H  
ATOM   1265  HB2 LYS A 109      46.337  62.350  70.876  1.00155.24           H  
ATOM   1266  CG  LYS A 109      46.222  63.479  69.064  1.00155.24           C  
ATOM   1267  HG1 LYS A 109      45.159  63.247  68.990  1.00155.24           H  
ATOM   1268  HG2 LYS A 109      46.392  64.510  68.755  1.00155.24           H  
ATOM   1269  CD  LYS A 109      46.987  62.556  68.114  1.00155.24           C  
ATOM   1270  HD1 LYS A 109      46.647  61.534  68.280  1.00155.24           H  
ATOM   1271  HD2 LYS A 109      46.761  62.853  67.090  1.00155.24           H  
ATOM   1272  CE  LYS A 109      48.504  62.598  68.306  1.00155.24           C  
ATOM   1273  HE1 LYS A 109      48.743  62.362  69.343  1.00155.24           H  
ATOM   1274  HE2 LYS A 109      48.971  61.864  67.649  1.00155.24           H  
ATOM   1275  NZ  LYS A 109      49.020  63.945  67.979  1.00155.24           N1+
ATOM   1276  HZ1 LYS A 109      50.081  63.964  68.116  1.00155.24           H  
ATOM   1277  HZ2 LYS A 109      48.564  64.668  68.623  1.00155.24           H  
ATOM   1278  HZ3 LYS A 109      48.788  64.179  66.961  1.00155.24           H  
ATOM   1279  C   LYS A 109      46.392  65.750  70.920  1.00155.24           C  
ATOM   1280  O   LYS A 109      47.526  66.205  71.044  1.00155.24           O  
ATOM   1281  N   ASN A 110      45.438  66.419  70.254  1.00 64.61           N  
ATOM   1282  HN  ASN A 110      44.449  66.014  70.207  1.00 64.61           H  
ATOM   1283  CA  ASN A 110      45.719  67.671  69.602  1.00 64.61           C  
ATOM   1284  HA  ASN A 110      46.608  67.537  68.986  1.00 64.61           H  
ATOM   1285  CB  ASN A 110      44.577  68.138  68.687  1.00 64.61           C  
ATOM   1286  HB1 ASN A 110      43.629  68.103  69.224  1.00 64.61           H  
ATOM   1287  HB2 ASN A 110      44.764  69.156  68.345  1.00 64.61           H  
ATOM   1288  CG  ASN A 110      44.540  67.189  67.504  1.00 64.61           C  
ATOM   1289  OD1 ASN A 110      43.515  66.581  67.199  1.00 64.61           O  
ATOM   1290  ND2 ASN A 110      45.707  67.058  66.818  1.00 64.61           N  
ATOM   1291 1HD2 ASN A 110      46.573  67.607  67.125  1.00 64.61           H  
ATOM   1292 2HD2 ASN A 110      45.759  66.406  65.971  1.00 64.61           H  
ATOM   1293  C   ASN A 110      45.992  68.785  70.572  1.00 64.61           C  
ATOM   1294  O   ASN A 110      45.503  68.804  71.700  1.00 64.61           O  
ATOM   1295  N   LYS A 111      46.820  69.753  70.118  1.00123.89           N  
ATOM   1296  HN  LYS A 111      47.257  69.626  69.150  1.00123.89           H  
ATOM   1297  CA  LYS A 111      47.149  70.941  70.854  1.00123.89           C  
ATOM   1298  HA  LYS A 111      47.270  70.695  71.909  1.00123.89           H  
ATOM   1299  CB  LYS A 111      48.408  71.668  70.345  1.00123.89           C  
ATOM   1300  HB1 LYS A 111      48.383  71.674  69.255  1.00123.89           H  
ATOM   1301  HB2 LYS A 111      48.384  72.693  70.715  1.00123.89           H  
ATOM   1302  CG  LYS A 111      49.724  71.028  70.791  1.00123.89           C  
ATOM   1303  HG1 LYS A 111      49.733  69.988  70.465  1.00123.89           H  
ATOM   1304  HG2 LYS A 111      50.548  71.564  70.320  1.00123.89           H  
ATOM   1305  CD  LYS A 111      49.922  71.065  72.308  1.00123.89           C  
ATOM   1306  HD1 LYS A 111      49.075  70.566  72.779  1.00123.89           H  
ATOM   1307  HD2 LYS A 111      50.840  70.530  72.550  1.00123.89           H  
ATOM   1308  CE  LYS A 111      50.024  72.485  72.873  1.00123.89           C  
ATOM   1309  HE1 LYS A 111      50.874  72.993  72.418  1.00123.89           H  
ATOM   1310  HE2 LYS A 111      49.109  73.030  72.643  1.00123.89           H  
ATOM   1311  NZ  LYS A 111      50.210  72.442  74.341  1.00123.89           N1+
ATOM   1312  HZ1 LYS A 111      50.280  73.440  74.722  1.00123.89           H  
ATOM   1313  HZ2 LYS A 111      51.109  71.909  74.572  1.00123.89           H  
ATOM   1314  HZ3 LYS A 111      49.376  71.946  74.792  1.00123.89           H  
ATOM   1315  C   LYS A 111      45.991  71.874  70.686  1.00123.89           C  
ATOM   1316  O   LYS A 111      45.091  71.621  69.889  1.00123.89           O  
ATOM   1317  N   GLU A 112      45.983  72.992  71.434  1.00113.96           N  
ATOM   1318  HN  GLU A 112      46.827  73.235  72.045  1.00113.96           H  
ATOM   1319  CA  GLU A 112      44.840  73.856  71.410  1.00113.96           C  
ATOM   1320  HA  GLU A 112      43.968  73.285  71.729  1.00113.96           H  
ATOM   1321  CB  GLU A 112      45.004  75.065  72.352  1.00113.96           C  
ATOM   1322  HB1 GLU A 112      45.579  74.744  73.221  1.00113.96           H  
ATOM   1323  HB2 GLU A 112      45.554  75.840  71.818  1.00113.96           H  
ATOM   1324  CG  GLU A 112      43.684  75.669  72.848  1.00113.96           C  
ATOM   1325  HG1 GLU A 112      43.010  74.866  73.148  1.00113.96           H  
ATOM   1326  HG2 GLU A 112      43.882  76.316  73.703  1.00113.96           H  
ATOM   1327  CD  GLU A 112      43.033  76.485  71.740  1.00113.96           C  
ATOM   1328  OE1 GLU A 112      43.388  77.687  71.607  1.00113.96           O  
ATOM   1329  OE2 GLU A 112      42.170  75.922  71.018  1.00113.96           O  
ATOM   1330  C   GLU A 112      44.594  74.361  70.014  1.00113.96           C  
ATOM   1331  O   GLU A 112      43.462  74.310  69.536  1.00113.96           O  
ATOM   1332  N   CYS A 113      45.632  74.846  69.303  1.00 47.92           N  
ATOM   1333  HN  CYS A 113      46.622  74.828  69.709  1.00 47.92           H  
ATOM   1334  CA  CYS A 113      45.393  75.389  67.990  1.00 47.92           C  
ATOM   1335  HA  CYS A 113      44.593  76.125  68.074  1.00 47.92           H  
ATOM   1336  CB  CYS A 113      46.626  76.096  67.376  1.00 47.92           C  
ATOM   1337  HB1 CYS A 113      46.922  76.908  68.040  1.00 47.92           H  
ATOM   1338  HB2 CYS A 113      47.437  75.371  67.304  1.00 47.92           H  
ATOM   1339  SG  CYS A 113      46.327  76.792  65.715  1.00 47.92           S  
ATOM   1340  HG  CYS A 113      45.974  75.809  64.875  1.00 47.92           H  
ATOM   1341  C   CYS A 113      44.931  74.312  67.048  1.00 47.92           C  
ATOM   1342  O   CYS A 113      43.981  74.501  66.290  1.00 47.92           O  
ATOM   1343  N   GLU A 114      45.576  73.135  67.084  1.00 37.51           N  
ATOM   1344  HN  GLU A 114      46.354  72.983  67.803  1.00 37.51           H  
ATOM   1345  CA  GLU A 114      45.238  72.075  66.172  1.00 37.51           C  
ATOM   1346  HA  GLU A 114      45.314  72.450  65.151  1.00 37.51           H  
ATOM   1347  CB  GLU A 114      46.170  70.859  66.328  1.00 37.51           C  
ATOM   1348  HB1 GLU A 114      46.188  70.566  67.378  1.00 37.51           H  
ATOM   1349  HB2 GLU A 114      45.777  70.038  65.728  1.00 37.51           H  
ATOM   1350  CG  GLU A 114      47.603  71.155  65.876  1.00 37.51           C  
ATOM   1351  HG1 GLU A 114      47.632  71.252  64.791  1.00 37.51           H  
ATOM   1352  HG2 GLU A 114      47.947  72.083  66.333  1.00 37.51           H  
ATOM   1353  CD  GLU A 114      48.503  70.008  66.310  1.00 37.51           C  
ATOM   1354  OE1 GLU A 114      47.996  69.078  66.994  1.00 37.51           O  
ATOM   1355  OE2 GLU A 114      49.714  70.050  65.968  1.00 37.51           O  
ATOM   1356  C   GLU A 114      43.828  71.638  66.425  1.00 37.51           C  
ATOM   1357  O   GLU A 114      43.077  71.366  65.488  1.00 37.51           O  
ATOM   1358  N   ALA A 115      43.434  71.570  67.711  1.00 28.68           N  
ATOM   1359  HN  ALA A 115      44.117  71.865  68.480  1.00 28.68           H  
ATOM   1360  CA  ALA A 115      42.124  71.113  68.078  1.00 28.68           C  
ATOM   1361  HA  ALA A 115      41.967  70.125  67.645  1.00 28.68           H  
ATOM   1362  CB  ALA A 115      41.937  71.015  69.603  1.00 28.68           C  
ATOM   1363  HB1 ALA A 115      40.929  70.665  69.824  1.00 28.68           H  
ATOM   1364  HB2 ALA A 115      42.086  71.997  70.052  1.00 28.68           H  
ATOM   1365  HB3 ALA A 115      42.663  70.314  70.014  1.00 28.68           H  
ATOM   1366  C   ALA A 115      41.073  72.043  67.543  1.00 28.68           C  
ATOM   1367  O   ALA A 115      40.036  71.597  67.055  1.00 28.68           O  
ATOM   1368  N   PHE A 116      41.307  73.366  67.620  1.00 96.39           N  
ATOM   1369  HN  PHE A 116      42.239  73.715  68.014  1.00 96.39           H  
ATOM   1370  CA  PHE A 116      40.322  74.317  67.180  1.00 96.39           C  
ATOM   1371  HA  PHE A 116      39.383  74.122  67.698  1.00 96.39           H  
ATOM   1372  CB  PHE A 116      40.760  75.768  67.462  1.00 96.39           C  
ATOM   1373  HB1 PHE A 116      40.935  75.894  68.531  1.00 96.39           H  
ATOM   1374  HB2 PHE A 116      41.678  75.984  66.915  1.00 96.39           H  
ATOM   1375  CG  PHE A 116      39.687  76.703  67.020  1.00 96.39           C  
ATOM   1376  CD1 PHE A 116      39.671  77.199  65.738  1.00 96.39           C  
ATOM   1377  HD1 PHE A 116      40.450  76.904  65.035  1.00 96.39           H  
ATOM   1378  CD2 PHE A 116      38.695  77.086  67.895  1.00 96.39           C  
ATOM   1379  HD2 PHE A 116      38.697  76.700  68.914  1.00 96.39           H  
ATOM   1380  CE1 PHE A 116      38.682  78.064  65.334  1.00 96.39           C  
ATOM   1381  HE1 PHE A 116      38.680  78.451  64.315  1.00 96.39           H  
ATOM   1382  CE2 PHE A 116      37.703  77.950  67.497  1.00 96.39           C  
ATOM   1383  HE2 PHE A 116      36.923  78.245  68.199  1.00 96.39           H  
ATOM   1384  CZ  PHE A 116      37.695  78.441  66.214  1.00 96.39           C  
ATOM   1385  HZ  PHE A 116      36.910  79.126  65.895  1.00 96.39           H  
ATOM   1386  C   PHE A 116      40.108  74.161  65.704  1.00 96.39           C  
ATOM   1387  O   PHE A 116      38.974  74.136  65.226  1.00 96.39           O  
ATOM   1388  N   ILE A 117      41.209  74.036  64.943  1.00 41.95           N  
ATOM   1389  HN  ILE A 117      42.166  74.028  65.422  1.00 41.95           H  
ATOM   1390  CA  ILE A 117      41.154  73.913  63.510  1.00 41.95           C  
ATOM   1391  HA  ILE A 117      40.601  74.760  63.104  1.00 41.95           H  
ATOM   1392  CB  ILE A 117      42.517  73.877  62.881  1.00 41.95           C  
ATOM   1393  HB  ILE A 117      43.079  73.057  63.327  1.00 41.95           H  
ATOM   1394  CG2 ILE A 117      42.348  73.587  61.379  1.00 41.95           C  
ATOM   1395 1HG2 ILE A 117      43.327  73.556  60.902  1.00 41.95           H  
ATOM   1396 2HG2 ILE A 117      41.746  74.373  60.922  1.00 41.95           H  
ATOM   1397 3HG2 ILE A 117      41.850  72.626  61.248  1.00 41.95           H  
ATOM   1398  CG1 ILE A 117      43.264  75.190  63.171  1.00 41.95           C  
ATOM   1399 1HG1 ILE A 117      42.811  75.983  62.575  1.00 41.95           H  
ATOM   1400 2HG1 ILE A 117      43.153  75.422  64.230  1.00 41.95           H  
ATOM   1401  CD1 ILE A 117      44.755  75.132  62.843  1.00 41.95           C  
ATOM   1402 1HD1 ILE A 117      45.216  76.093  63.073  1.00 41.95           H  
ATOM   1403 2HD1 ILE A 117      44.886  74.911  61.784  1.00 41.95           H  
ATOM   1404 3HD1 ILE A 117      45.228  74.351  63.438  1.00 41.95           H  
ATOM   1405  C   ILE A 117      40.437  72.648  63.149  1.00 41.95           C  
ATOM   1406  O   ILE A 117      39.664  72.616  62.192  1.00 41.95           O  
ATOM   1407  N   CYS A 118      40.684  71.564  63.907  1.00 35.56           N  
ATOM   1408  HN  CYS A 118      41.344  71.653  64.745  1.00 35.56           H  
ATOM   1409  CA  CYS A 118      40.084  70.290  63.620  1.00 35.56           C  
ATOM   1410  HA  CYS A 118      40.343  69.992  62.604  1.00 35.56           H  
ATOM   1411  CB  CYS A 118      40.535  69.192  64.601  1.00 35.56           C  
ATOM   1412  HB1 CYS A 118      41.618  69.085  64.535  1.00 35.56           H  
ATOM   1413  HB2 CYS A 118      40.260  69.491  65.613  1.00 35.56           H  
ATOM   1414  SG  CYS A 118      39.766  67.589  64.236  1.00 35.56           S  
ATOM   1415  HG  CYS A 118      38.434  67.702  64.322  1.00 35.56           H  
ATOM   1416  C   CYS A 118      38.595  70.419  63.731  1.00 35.56           C  
ATOM   1417  O   CYS A 118      37.854  69.845  62.935  1.00 35.56           O  
ATOM   1418  N   ASN A 119      38.121  71.177  64.738  1.00 41.82           N  
ATOM   1419  HN  ASN A 119      38.817  71.660  65.391  1.00 41.82           H  
ATOM   1420  CA  ASN A 119      36.716  71.360  64.967  1.00 41.82           C  
ATOM   1421  HA  ASN A 119      36.237  70.383  65.035  1.00 41.82           H  
ATOM   1422  CB  ASN A 119      36.423  72.152  66.252  1.00 41.82           C  
ATOM   1423  HB1 ASN A 119      37.013  73.068  66.265  1.00 41.82           H  
ATOM   1424  HB2 ASN A 119      35.363  72.401  66.300  1.00 41.82           H  
ATOM   1425  CG  ASN A 119      36.803  71.275  67.436  1.00 41.82           C  
ATOM   1426  OD1 ASN A 119      36.359  70.134  67.550  1.00 41.82           O  
ATOM   1427  ND2 ASN A 119      37.656  71.820  68.344  1.00 41.82           N  
ATOM   1428 1HD2 ASN A 119      38.022  72.816  68.204  1.00 41.82           H  
ATOM   1429 2HD2 ASN A 119      37.961  71.253  69.199  1.00 41.82           H  
ATOM   1430  C   ASN A 119      36.115  72.118  63.825  1.00 41.82           C  
ATOM   1431  O   ASN A 119      34.972  71.867  63.445  1.00 41.82           O  
ATOM   1432  N   CYS A 120      36.859  73.080  63.246  1.00 42.87           N  
ATOM   1433  HN  CYS A 120      37.860  73.262  63.578  1.00 42.87           H  
ATOM   1434  CA  CYS A 120      36.297  73.858  62.179  1.00 42.87           C  
ATOM   1435  HA  CYS A 120      35.407  74.377  62.534  1.00 42.87           H  
ATOM   1436  CB  CYS A 120      37.281  74.875  61.569  1.00 42.87           C  
ATOM   1437  HB1 CYS A 120      38.162  74.335  61.221  1.00 42.87           H  
ATOM   1438  HB2 CYS A 120      36.794  75.360  60.723  1.00 42.87           H  
ATOM   1439  SG  CYS A 120      37.820  76.160  62.733  1.00 42.87           S  
ATOM   1440  HG  CYS A 120      36.754  76.848  63.165  1.00 42.87           H  
ATOM   1441  C   CYS A 120      35.926  72.921  61.073  1.00 42.87           C  
ATOM   1442  O   CYS A 120      34.822  72.989  60.535  1.00 42.87           O  
ATOM   1443  N   ASP A 121      36.857  72.018  60.709  1.00 87.02           N  
ATOM   1444  HN  ASP A 121      37.789  72.000  61.234  1.00 87.02           H  
ATOM   1445  CA  ASP A 121      36.647  71.078  59.643  1.00 87.02           C  
ATOM   1446  HA  ASP A 121      36.319  71.621  58.757  1.00 87.02           H  
ATOM   1447  CB  ASP A 121      37.927  70.295  59.298  1.00 87.02           C  
ATOM   1448  HB1 ASP A 121      38.354  69.861  60.202  1.00 87.02           H  
ATOM   1449  HB2 ASP A 121      37.698  69.501  58.587  1.00 87.02           H  
ATOM   1450  CG  ASP A 121      38.910  71.282  58.679  1.00 87.02           C  
ATOM   1451  OD1 ASP A 121      38.473  72.420  58.363  1.00 87.02           O  
ATOM   1452  OD2 ASP A 121      40.106  70.916  58.520  1.00 87.02           O  
ATOM   1453  C   ASP A 121      35.588  70.082  60.017  1.00 87.02           C  
ATOM   1454  O   ASP A 121      34.728  69.744  59.204  1.00 87.02           O  
ATOM   1455  N   ARG A 122      35.610  69.598  61.274  1.00108.95           N  
ATOM   1456  HN  ARG A 122      36.316  69.987  61.978  1.00108.95           H  
ATOM   1457  CA  ARG A 122      34.697  68.566  61.681  1.00108.95           C  
ATOM   1458  HA  ARG A 122      34.850  67.682  61.062  1.00108.95           H  
ATOM   1459  CB  ARG A 122      34.850  68.186  63.161  1.00108.95           C  
ATOM   1460  HB1 ARG A 122      35.868  67.834  63.325  1.00108.95           H  
ATOM   1461  HB2 ARG A 122      34.671  69.074  63.767  1.00108.95           H  
ATOM   1462  CG  ARG A 122      33.880  67.091  63.605  1.00108.95           C  
ATOM   1463  HG1 ARG A 122      32.901  67.295  63.172  1.00108.95           H  
ATOM   1464  HG2 ARG A 122      34.246  66.131  63.240  1.00108.95           H  
ATOM   1465  CD  ARG A 122      33.737  67.015  65.123  1.00108.95           C  
ATOM   1466  HD1 ARG A 122      32.955  66.306  65.395  1.00108.95           H  
ATOM   1467  HD2 ARG A 122      34.679  66.708  65.577  1.00108.95           H  
ATOM   1468  NE  ARG A 122      33.370  68.387  65.570  1.00108.95           N  
ATOM   1469  HE  ARG A 122      32.958  69.083  64.869  1.00108.95           H  
ATOM   1470  CZ  ARG A 122      33.556  68.760  66.867  1.00108.95           C  
ATOM   1471  NH1 ARG A 122      34.017  67.851  67.774  1.00108.95           N  
ATOM   1472 1HH1 ARG A 122      34.231  66.849  67.466  1.00108.95           H  
ATOM   1473 2HH1 ARG A 122      34.164  68.140  68.794  1.00108.95           H  
ATOM   1474  NH2 ARG A 122      33.297  70.044  67.249  1.00108.95           N  
ATOM   1475 1HH2 ARG A 122      32.948  70.756  66.530  1.00108.95           H  
ATOM   1476 2HH2 ARG A 122      33.442  70.339  68.267  1.00108.95           H  
ATOM   1477  C   ARG A 122      33.295  69.050  61.517  1.00108.95           C  
ATOM   1478  O   ARG A 122      32.444  68.340  60.983  1.00108.95           O  
ATOM   1479  N   ASN A 123      33.020  70.286  61.973  1.00 68.82           N  
ATOM   1480  HN  ASN A 123      33.808  70.875  62.394  1.00 68.82           H  
ATOM   1481  CA  ASN A 123      31.695  70.831  61.908  1.00 68.82           C  
ATOM   1482  HA  ASN A 123      31.003  70.136  62.384  1.00 68.82           H  
ATOM   1483  CB  ASN A 123      31.579  72.200  62.596  1.00 68.82           C  
ATOM   1484  HB1 ASN A 123      32.013  72.152  63.595  1.00 68.82           H  
ATOM   1485  HB2 ASN A 123      32.100  72.956  62.009  1.00 68.82           H  
ATOM   1486  CG  ASN A 123      30.100  72.544  62.690  1.00 68.82           C  
ATOM   1487  OD1 ASN A 123      29.400  72.638  61.683  1.00 68.82           O  
ATOM   1488  ND2 ASN A 123      29.603  72.725  63.942  1.00 68.82           N  
ATOM   1489 1HD2 ASN A 123      30.245  72.623  64.792  1.00 68.82           H  
ATOM   1490 2HD2 ASN A 123      28.570  72.969  64.077  1.00 68.82           H  
ATOM   1491  C   ASN A 123      31.296  71.008  60.475  1.00 68.82           C  
ATOM   1492  O   ASN A 123      30.156  70.737  60.103  1.00 68.82           O  
ATOM   1493  N   ALA A 124      32.228  71.480  59.628  1.00 34.42           N  
ATOM   1494  HN  ALA A 124      33.217  71.675  59.986  1.00 34.42           H  
ATOM   1495  CA  ALA A 124      31.911  71.725  58.250  1.00 34.42           C  
ATOM   1496  HA  ALA A 124      31.062  72.406  58.198  1.00 34.42           H  
ATOM   1497  CB  ALA A 124      33.088  72.334  57.469  1.00 34.42           C  
ATOM   1498  HB1 ALA A 124      32.791  72.498  56.433  1.00 34.42           H  
ATOM   1499  HB2 ALA A 124      33.937  71.651  57.499  1.00 34.42           H  
ATOM   1500  HB3 ALA A 124      33.371  73.285  57.920  1.00 34.42           H  
ATOM   1501  C   ALA A 124      31.546  70.439  57.572  1.00 34.42           C  
ATOM   1502  O   ALA A 124      30.567  70.376  56.831  1.00 34.42           O  
ATOM   1503  N   ALA A 125      32.315  69.366  57.831  1.00 36.20           N  
ATOM   1504  HN  ALA A 125      33.106  69.447  58.547  1.00 36.20           H  
ATOM   1505  CA  ALA A 125      32.094  68.114  57.164  1.00 36.20           C  
ATOM   1506  HA  ALA A 125      32.165  68.272  56.088  1.00 36.20           H  
ATOM   1507  CB  ALA A 125      33.114  67.040  57.576  1.00 36.20           C  
ATOM   1508  HB1 ALA A 125      32.902  66.113  57.043  1.00 36.20           H  
ATOM   1509  HB2 ALA A 125      33.044  66.865  58.650  1.00 36.20           H  
ATOM   1510  HB3 ALA A 125      34.120  67.379  57.328  1.00 36.20           H  
ATOM   1511  C   ALA A 125      30.726  67.586  57.487  1.00 36.20           C  
ATOM   1512  O   ALA A 125      30.021  67.100  56.604  1.00 36.20           O  
ATOM   1513  N   ILE A 126      30.314  67.658  58.765  1.00 83.13           N  
ATOM   1514  HN  ILE A 126      30.952  68.105  59.499  1.00 83.13           H  
ATOM   1515  CA  ILE A 126      29.031  67.145  59.162  1.00 83.13           C  
ATOM   1516  HA  ILE A 126      28.939  66.123  58.794  1.00 83.13           H  
ATOM   1517  CB  ILE A 126      28.830  67.134  60.653  1.00 83.13           C  
ATOM   1518  HB  ILE A 126      29.681  66.621  61.100  1.00 83.13           H  
ATOM   1519  CG2 ILE A 126      28.833  68.582  61.168  1.00 83.13           C  
ATOM   1520 1HG2 ILE A 126      28.688  68.584  62.248  1.00 83.13           H  
ATOM   1521 2HG2 ILE A 126      28.026  69.139  60.692  1.00 83.13           H  
ATOM   1522 3HG2 ILE A 126      29.787  69.051  60.929  1.00 83.13           H  
ATOM   1523  CG1 ILE A 126      27.563  66.343  61.015  1.00 83.13           C  
ATOM   1524 1HG1 ILE A 126      26.694  66.931  60.720  1.00 83.13           H  
ATOM   1525 2HG1 ILE A 126      27.573  65.404  60.461  1.00 83.13           H  
ATOM   1526  CD1 ILE A 126      27.448  66.024  62.505  1.00 83.13           C  
ATOM   1527 1HD1 ILE A 126      26.530  65.465  62.688  1.00 83.13           H  
ATOM   1528 2HD1 ILE A 126      27.426  66.953  63.075  1.00 83.13           H  
ATOM   1529 3HD1 ILE A 126      28.305  65.427  62.816  1.00 83.13           H  
ATOM   1530  C   ILE A 126      27.952  67.970  58.544  1.00 83.13           C  
ATOM   1531  O   ILE A 126      26.918  67.463  58.111  1.00 83.13           O  
ATOM   1532  N   CYS A 127      28.172  69.288  58.513  1.00 66.44           N  
ATOM   1533  HN  CYS A 127      29.103  69.655  58.891  1.00 66.44           H  
ATOM   1534  CA  CYS A 127      27.233  70.229  58.003  1.00 66.44           C  
ATOM   1535  HA  CYS A 127      26.286  70.068  58.517  1.00 66.44           H  
ATOM   1536  CB  CYS A 127      27.723  71.631  58.354  1.00 66.44           C  
ATOM   1537  HB1 CYS A 127      27.428  71.851  59.380  1.00 66.44           H  
ATOM   1538  HB2 CYS A 127      28.810  71.644  58.278  1.00 66.44           H  
ATOM   1539  SG  CYS A 127      27.069  72.910  57.293  1.00 66.44           S  
ATOM   1540  HG  CYS A 127      27.431  72.668  56.026  1.00 66.44           H  
ATOM   1541  C   CYS A 127      27.006  69.995  56.533  1.00 66.44           C  
ATOM   1542  O   CYS A 127      25.876  70.110  56.056  1.00 66.44           O  
ATOM   1543  N   PHE A 128      28.058  69.639  55.768  1.00 81.46           N  
ATOM   1544  HN  PHE A 128      29.034  69.557  56.200  1.00 81.46           H  
ATOM   1545  CA  PHE A 128      27.862  69.370  54.370  1.00 81.46           C  
ATOM   1546  HA  PHE A 128      27.391  70.234  53.900  1.00 81.46           H  
ATOM   1547  CB  PHE A 128      29.145  69.008  53.597  1.00 81.46           C  
ATOM   1548  HB1 PHE A 128      29.635  68.166  54.086  1.00 81.46           H  
ATOM   1549  HB2 PHE A 128      28.885  68.734  52.574  1.00 81.46           H  
ATOM   1550  CG  PHE A 128      30.072  70.174  53.575  1.00 81.46           C  
ATOM   1551  CD1 PHE A 128      29.659  71.387  53.077  1.00 81.46           C  
ATOM   1552  HD1 PHE A 128      28.640  71.498  52.707  1.00 81.46           H  
ATOM   1553  CD2 PHE A 128      31.376  70.041  53.995  1.00 81.46           C  
ATOM   1554  HD2 PHE A 128      31.729  69.076  54.359  1.00 81.46           H  
ATOM   1555  CE1 PHE A 128      30.516  72.463  53.040  1.00 81.46           C  
ATOM   1556  HE1 PHE A 128      30.170  73.423  52.656  1.00 81.46           H  
ATOM   1557  CE2 PHE A 128      32.237  71.111  53.960  1.00 81.46           C  
ATOM   1558  HE2 PHE A 128      33.263  70.995  54.309  1.00 81.46           H  
ATOM   1559  CZ  PHE A 128      31.808  72.327  53.487  1.00 81.46           C  
ATOM   1560  HZ  PHE A 128      32.488  73.179  53.466  1.00 81.46           H  
ATOM   1561  C   PHE A 128      26.961  68.181  54.232  1.00 81.46           C  
ATOM   1562  O   PHE A 128      26.018  68.191  53.443  1.00 81.46           O  
ATOM   1563  N   SER A 129      27.216  67.127  55.030  1.00 71.63           N  
ATOM   1564  HN  SER A 129      27.988  67.206  55.766  1.00 71.63           H  
ATOM   1565  CA  SER A 129      26.479  65.899  54.919  1.00 71.63           C  
ATOM   1566  HA  SER A 129      26.603  65.500  53.912  1.00 71.63           H  
ATOM   1567  CB  SER A 129      26.932  64.838  55.937  1.00 71.63           C  
ATOM   1568  HB1 SER A 129      27.987  64.614  55.778  1.00 71.63           H  
ATOM   1569  HB2 SER A 129      26.790  65.224  56.946  1.00 71.63           H  
ATOM   1570  OG  SER A 129      26.171  63.649  55.778  1.00 71.63           O  
ATOM   1571  HG  SER A 129      25.154  63.861  55.932  1.00 71.63           H  
ATOM   1572  C   SER A 129      25.025  66.164  55.162  1.00 71.63           C  
ATOM   1573  O   SER A 129      24.165  65.545  54.538  1.00 71.63           O  
ATOM   1574  N   LYS A 130      24.727  67.086  56.090  1.00 77.41           N  
ATOM   1575  HN  LYS A 130      25.537  67.589  56.575  1.00 77.41           H  
ATOM   1576  CA  LYS A 130      23.389  67.440  56.474  1.00 77.41           C  
ATOM   1577  HA  LYS A 130      22.838  66.531  56.714  1.00 77.41           H  
ATOM   1578  CB  LYS A 130      23.346  68.386  57.691  1.00 77.41           C  
ATOM   1579  HB1 LYS A 130      23.977  69.248  57.472  1.00 77.41           H  
ATOM   1580  HB2 LYS A 130      22.316  68.714  57.828  1.00 77.41           H  
ATOM   1581  CG  LYS A 130      23.826  67.768  59.005  1.00 77.41           C  
ATOM   1582  HG1 LYS A 130      23.055  67.092  59.374  1.00 77.41           H  
ATOM   1583  HG2 LYS A 130      24.740  67.207  58.812  1.00 77.41           H  
ATOM   1584  CD  LYS A 130      24.114  68.817  60.084  1.00 77.41           C  
ATOM   1585  HD1 LYS A 130      24.971  69.409  59.763  1.00 77.41           H  
ATOM   1586  HD2 LYS A 130      23.240  69.462  60.174  1.00 77.41           H  
ATOM   1587  CE  LYS A 130      24.424  68.235  61.465  1.00 77.41           C  
ATOM   1588  HE1 LYS A 130      25.066  67.362  61.352  1.00 77.41           H  
ATOM   1589  HE2 LYS A 130      24.935  68.987  62.067  1.00 77.41           H  
ATOM   1590  NZ  LYS A 130      23.170  67.836  62.142  1.00 77.41           N1+
ATOM   1591  HZ1 LYS A 130      23.398  67.431  63.106  1.00 77.41           H  
ATOM   1592  HZ2 LYS A 130      22.667  67.097  61.555  1.00 77.41           H  
ATOM   1593  HZ3 LYS A 130      22.538  68.692  62.256  1.00 77.41           H  
ATOM   1594  C   LYS A 130      22.672  68.166  55.371  1.00 77.41           C  
ATOM   1595  O   LYS A 130      21.450  68.091  55.278  1.00 77.41           O  
ATOM   1596  N   ALA A 131      23.392  68.910  54.512  1.00 54.07           N  
ATOM   1597  HN  ALA A 131      24.460  68.846  54.505  1.00 54.07           H  
ATOM   1598  CA  ALA A 131      22.709  69.793  53.602  1.00 54.07           C  
ATOM   1599  HA  ALA A 131      21.712  69.977  54.001  1.00 54.07           H  
ATOM   1600  CB  ALA A 131      23.414  71.153  53.449  1.00 54.07           C  
ATOM   1601  HB1 ALA A 131      22.855  71.776  52.752  1.00 54.07           H  
ATOM   1602  HB2 ALA A 131      24.424  70.999  53.068  1.00 54.07           H  
ATOM   1603  HB3 ALA A 131      23.464  71.648  54.419  1.00 54.07           H  
ATOM   1604  C   ALA A 131      22.553  69.214  52.227  1.00 54.07           C  
ATOM   1605  O   ALA A 131      23.361  68.427  51.742  1.00 54.07           O  
ATOM   1606  N   PRO A 132      21.480  69.617  51.592  1.00 68.91           N  
ATOM   1607  CD  PRO A 132      20.304  70.095  52.295  1.00 68.91           C  
ATOM   1608  HD1 PRO A 132      19.872  69.306  52.911  1.00 68.91           H  
ATOM   1609  HD2 PRO A 132      20.548  70.953  52.922  1.00 68.91           H  
ATOM   1610  CA  PRO A 132      21.179  69.194  50.254  1.00 68.91           C  
ATOM   1611  HA  PRO A 132      21.303  68.113  50.187  1.00 68.91           H  
ATOM   1612  CB  PRO A 132      19.707  69.542  50.017  1.00 68.91           C  
ATOM   1613  HB1 PRO A 132      19.579  70.034  49.053  1.00 68.91           H  
ATOM   1614  HB2 PRO A 132      19.090  68.644  50.053  1.00 68.91           H  
ATOM   1615  CG  PRO A 132      19.341  70.498  51.166  1.00 68.91           C  
ATOM   1616  HG1 PRO A 132      19.498  71.536  50.873  1.00 68.91           H  
ATOM   1617  HG2 PRO A 132      18.304  70.359  51.472  1.00 68.91           H  
ATOM   1618  C   PRO A 132      22.135  69.853  49.312  1.00 68.91           C  
ATOM   1619  O   PRO A 132      22.629  70.935  49.623  1.00 68.91           O  
ATOM   1620  N   TYR A 133      22.406  69.218  48.156  1.00 60.11           N  
ATOM   1621  HN  TYR A 133      21.894  68.307  47.924  1.00 60.11           H  
ATOM   1622  CA  TYR A 133      23.366  69.740  47.233  1.00 60.11           C  
ATOM   1623  HA  TYR A 133      23.881  70.595  47.671  1.00 60.11           H  
ATOM   1624  CB  TYR A 133      24.388  68.662  46.813  1.00 60.11           C  
ATOM   1625  HB1 TYR A 133      24.840  68.231  47.706  1.00 60.11           H  
ATOM   1626  HB2 TYR A 133      23.873  67.881  46.253  1.00 60.11           H  
ATOM   1627  CG  TYR A 133      25.459  69.250  45.959  1.00 60.11           C  
ATOM   1628  CD1 TYR A 133      25.253  69.469  44.617  1.00 60.11           C  
ATOM   1629  HD1 TYR A 133      24.292  69.216  44.169  1.00 60.11           H  
ATOM   1630  CE1 TYR A 133      26.250  70.005  43.835  1.00 60.11           C  
ATOM   1631  HE1 TYR A 133      26.075  70.179  42.773  1.00 60.11           H  
ATOM   1632  CD2 TYR A 133      26.685  69.562  46.506  1.00 60.11           C  
ATOM   1633  HD2 TYR A 133      26.864  69.383  47.566  1.00 60.11           H  
ATOM   1634  CE2 TYR A 133      27.685  70.097  45.729  1.00 60.11           C  
ATOM   1635  HE2 TYR A 133      28.649  70.343  46.174  1.00 60.11           H  
ATOM   1636  CZ  TYR A 133      27.467  70.321  44.391  1.00 60.11           C  
ATOM   1637  OH  TYR A 133      28.490  70.868  43.588  1.00 60.11           O  
ATOM   1638  HH  TYR A 133      28.730  70.194  42.820  1.00 60.11           H  
ATOM   1639  C   TYR A 133      22.605  70.165  46.016  1.00 60.11           C  
ATOM   1640  O   TYR A 133      21.880  69.371  45.417  1.00 60.11           O  
ATOM   1641  N   ASN A 134      22.739  71.452  45.632  1.00 45.35           N  
ATOM   1642  HN  ASN A 134      23.371  72.113  46.188  1.00 45.35           H  
ATOM   1643  CA  ASN A 134      22.034  71.935  44.479  1.00 45.35           C  
ATOM   1644  HA  ASN A 134      21.309  71.186  44.161  1.00 45.35           H  
ATOM   1645  CB  ASN A 134      21.308  73.272  44.723  1.00 45.35           C  
ATOM   1646  HB1 ASN A 134      20.731  73.214  45.646  1.00 45.35           H  
ATOM   1647  HB2 ASN A 134      22.038  74.078  44.801  1.00 45.35           H  
ATOM   1648  CG  ASN A 134      20.374  73.537  43.550  1.00 45.35           C  
ATOM   1649  OD1 ASN A 134      20.808  73.660  42.408  1.00 45.35           O  
ATOM   1650  ND2 ASN A 134      19.047  73.619  43.838  1.00 45.35           N  
ATOM   1651 1HD2 ASN A 134      18.710  73.499  44.846  1.00 45.35           H  
ATOM   1652 2HD2 ASN A 134      18.340  73.804  43.056  1.00 45.35           H  
ATOM   1653  C   ASN A 134      23.040  72.142  43.389  1.00 45.35           C  
ATOM   1654  O   ASN A 134      24.002  72.891  43.547  1.00 45.35           O  
ATOM   1655  N   LYS A 135      22.815  71.481  42.238  1.00 96.32           N  
ATOM   1656  HN  LYS A 135      21.913  70.911  42.154  1.00 96.32           H  
ATOM   1657  CA  LYS A 135      23.713  71.494  41.114  1.00 96.32           C  
ATOM   1658  HA  LYS A 135      24.696  71.163  41.448  1.00 96.32           H  
ATOM   1659  CB  LYS A 135      23.255  70.590  39.956  1.00 96.32           C  
ATOM   1660  HB1 LYS A 135      22.222  70.841  39.715  1.00 96.32           H  
ATOM   1661  HB2 LYS A 135      23.890  70.793  39.093  1.00 96.32           H  
ATOM   1662  CG  LYS A 135      23.325  69.093  40.261  1.00 96.32           C  
ATOM   1663  HG1 LYS A 135      23.156  68.545  39.334  1.00 96.32           H  
ATOM   1664  HG2 LYS A 135      24.321  68.866  40.642  1.00 96.32           H  
ATOM   1665  CD  LYS A 135      22.296  68.627  41.291  1.00 96.32           C  
ATOM   1666  HD1 LYS A 135      22.463  69.174  42.219  1.00 96.32           H  
ATOM   1667  HD2 LYS A 135      21.299  68.851  40.911  1.00 96.32           H  
ATOM   1668  CE  LYS A 135      22.378  67.129  41.588  1.00 96.32           C  
ATOM   1669  HE1 LYS A 135      23.400  66.871  41.867  1.00 96.32           H  
ATOM   1670  HE2 LYS A 135      21.704  66.886  42.409  1.00 96.32           H  
ATOM   1671  NZ  LYS A 135      21.988  66.357  40.388  1.00 96.32           N1+
ATOM   1672  HZ1 LYS A 135      22.047  65.310  40.602  1.00 96.32           H  
ATOM   1673  HZ2 LYS A 135      22.649  66.594  39.581  1.00 96.32           H  
ATOM   1674  HZ3 LYS A 135      20.985  66.608  40.112  1.00 96.32           H  
ATOM   1675  C   LYS A 135      23.838  72.875  40.549  1.00 96.32           C  
ATOM   1676  O   LYS A 135      24.907  73.262  40.081  1.00 96.32           O  
ATOM   1677  N   ALA A 136      22.748  73.658  40.577  1.00 37.93           N  
ATOM   1678  HN  ALA A 136      21.861  73.301  41.057  1.00 37.93           H  
ATOM   1679  CA  ALA A 136      22.744  74.965  39.978  1.00 37.93           C  
ATOM   1680  HA  ALA A 136      22.975  74.873  38.917  1.00 37.93           H  
ATOM   1681  CB  ALA A 136      21.395  75.688  40.141  1.00 37.93           C  
ATOM   1682  HB1 ALA A 136      21.449  76.670  39.670  1.00 37.93           H  
ATOM   1683  HB2 ALA A 136      21.171  75.806  41.201  1.00 37.93           H  
ATOM   1684  HB3 ALA A 136      20.608  75.101  39.667  1.00 37.93           H  
ATOM   1685  C   ALA A 136      23.790  75.811  40.637  1.00 37.93           C  
ATOM   1686  O   ALA A 136      24.414  76.650  39.992  1.00 37.93           O  
ATOM   1687  N   HIS A 137      23.976  75.619  41.953  1.00112.51           N  
ATOM   1688  HN  HIS A 137      23.399  74.845  42.415  1.00112.51           H  
ATOM   1689  CA  HIS A 137      24.875  76.352  42.801  1.00112.51           C  
ATOM   1690  HA  HIS A 137      24.745  77.410  42.574  1.00112.51           H  
ATOM   1691  CB  HIS A 137      24.578  76.165  44.299  1.00112.51           C  
ATOM   1692  HB1 HIS A 137      24.567  75.098  44.521  1.00112.51           H  
ATOM   1693  HB2 HIS A 137      25.369  76.648  44.873  1.00112.51           H  
ATOM   1694  CG  HIS A 137      23.259  76.754  44.710  1.00112.51           C  
ATOM   1695  CD2 HIS A 137      22.917  78.050  44.941  1.00112.51           C  
ATOM   1696  HD2 HIS A 137      23.600  78.895  44.858  1.00112.51           H  
ATOM   1697  ND1 HIS A 137      22.112  76.022  44.921  1.00112.51           N  
ATOM   1698  HD1 HIS A 137      22.006  74.961  44.828  1.00112.51           H  
ATOM   1699  CE1 HIS A 137      21.143  76.904  45.270  1.00112.51           C  
ATOM   1700  HE1 HIS A 137      20.117  76.618  45.503  1.00112.51           H  
ATOM   1701  NE2 HIS A 137      21.584  78.148  45.296  1.00112.51           N1+
ATOM   1702  HE2 HIS A 137      21.034  79.033  45.538  1.00112.51           H  
ATOM   1703  C   HIS A 137      26.324  76.018  42.568  1.00112.51           C  
ATOM   1704  O   HIS A 137      27.196  76.675  43.135  1.00112.51           O  
ATOM   1705  N   LYS A 138      26.631  74.924  41.848  1.00115.14           N  
ATOM   1706  HN  LYS A 138      25.846  74.326  41.434  1.00115.14           H  
ATOM   1707  CA  LYS A 138      28.006  74.548  41.627  1.00115.14           C  
ATOM   1708  HA  LYS A 138      28.552  74.644  42.566  1.00115.14           H  
ATOM   1709  CB  LYS A 138      28.138  73.100  41.122  1.00115.14           C  
ATOM   1710  HB1 LYS A 138      27.694  72.439  41.866  1.00115.14           H  
ATOM   1711  HB2 LYS A 138      27.587  73.016  40.186  1.00115.14           H  
ATOM   1712  CG  LYS A 138      29.574  72.638  40.872  1.00115.14           C  
ATOM   1713  HG1 LYS A 138      29.973  73.185  40.018  1.00115.14           H  
ATOM   1714  HG2 LYS A 138      30.171  72.859  41.757  1.00115.14           H  
ATOM   1715  CD  LYS A 138      29.667  71.138  40.580  1.00115.14           C  
ATOM   1716  HD1 LYS A 138      30.712  70.882  40.407  1.00115.14           H  
ATOM   1717  HD2 LYS A 138      29.298  70.592  41.448  1.00115.14           H  
ATOM   1718  CE  LYS A 138      28.853  70.713  39.355  1.00115.14           C  
ATOM   1719  HE1 LYS A 138      27.803  70.958  39.517  1.00115.14           H  
ATOM   1720  HE2 LYS A 138      29.219  71.245  38.477  1.00115.14           H  
ATOM   1721  NZ  LYS A 138      28.987  69.255  39.136  1.00115.14           N1+
ATOM   1722  HZ1 LYS A 138      28.415  68.969  38.278  1.00115.14           H  
ATOM   1723  HZ2 LYS A 138      28.627  68.730  39.996  1.00115.14           H  
ATOM   1724  HZ3 LYS A 138      30.016  69.011  38.975  1.00115.14           H  
ATOM   1725  C   LYS A 138      28.654  75.432  40.598  1.00115.14           C  
ATOM   1726  O   LYS A 138      28.053  75.777  39.583  1.00115.14           O  
ATOM   1727  N   ASN A 139      29.920  75.830  40.862  1.00 81.83           N  
ATOM   1728  HN  ASN A 139      30.333  75.570  41.814  1.00 81.83           H  
ATOM   1729  CA  ASN A 139      30.752  76.577  39.957  1.00 81.83           C  
ATOM   1730  HA  ASN A 139      31.580  76.999  40.527  1.00 81.83           H  
ATOM   1731  CB  ASN A 139      31.341  75.695  38.838  1.00 81.83           C  
ATOM   1732  HB1 ASN A 139      31.637  74.733  39.257  1.00 81.83           H  
ATOM   1733  HB2 ASN A 139      30.585  75.539  38.068  1.00 81.83           H  
ATOM   1734  CG  ASN A 139      32.560  76.369  38.216  1.00 81.83           C  
ATOM   1735  OD1 ASN A 139      33.404  75.687  37.637  1.00 81.83           O  
ATOM   1736  ND2 ASN A 139      32.673  77.719  38.335  1.00 81.83           N  
ATOM   1737 1HD2 ASN A 139      31.920  78.275  38.853  1.00 81.83           H  
ATOM   1738 2HD2 ASN A 139      33.515  78.225  37.911  1.00 81.83           H  
ATOM   1739  C   ASN A 139      29.988  77.711  39.333  1.00 81.83           C  
ATOM   1740  O   ASN A 139      29.939  77.826  38.109  1.00 81.83           O  
ATOM   1741  N   LEU A 140      29.372  78.582  40.155  1.00 55.58           N  
ATOM   1742  HN  LEU A 140      29.435  78.439  41.214  1.00 55.58           H  
ATOM   1743  CA  LEU A 140      28.632  79.700  39.638  1.00 55.58           C  
ATOM   1744  HA  LEU A 140      28.274  79.442  38.641  1.00 55.58           H  
ATOM   1745  CB  LEU A 140      27.422  80.111  40.494  1.00 55.58           C  
ATOM   1746  HB1 LEU A 140      27.750  80.227  41.527  1.00 55.58           H  
ATOM   1747  HB2 LEU A 140      27.042  81.063  40.124  1.00 55.58           H  
ATOM   1748  CG  LEU A 140      26.282  79.079  40.454  1.00 55.58           C  
ATOM   1749  HG  LEU A 140      26.655  78.169  40.923  1.00 55.58           H  
ATOM   1750  CD1 LEU A 140      25.072  79.551  41.278  1.00 55.58           C  
ATOM   1751 1HD1 LEU A 140      24.284  78.800  41.230  1.00 55.58           H  
ATOM   1752 2HD1 LEU A 140      24.701  80.493  40.873  1.00 55.58           H  
ATOM   1753 3HD1 LEU A 140      25.373  79.695  42.316  1.00 55.58           H  
ATOM   1754  CD2 LEU A 140      25.915  78.724  39.005  1.00 55.58           C  
ATOM   1755 1HD2 LEU A 140      25.107  77.993  39.003  1.00 55.58           H  
ATOM   1756 2HD2 LEU A 140      26.786  78.304  38.502  1.00 55.58           H  
ATOM   1757 3HD2 LEU A 140      25.592  79.623  38.481  1.00 55.58           H  
ATOM   1758  C   LEU A 140      29.534  80.891  39.520  1.00 55.58           C  
ATOM   1759  O   LEU A 140      30.668  80.882  39.998  1.00 55.58           O  
ATOM   1760  N   ASP A 141      29.045  81.948  38.838  1.00 53.92           N  
ATOM   1761  HN  ASP A 141      28.068  81.880  38.408  1.00 53.92           H  
ATOM   1762  CA  ASP A 141      29.795  83.160  38.672  1.00 53.92           C  
ATOM   1763  HA  ASP A 141      30.853  82.926  38.557  1.00 53.92           H  
ATOM   1764  CB  ASP A 141      29.314  83.999  37.477  1.00 53.92           C  
ATOM   1765  HB1 ASP A 141      29.416  83.419  36.560  1.00 53.92           H  
ATOM   1766  HB2 ASP A 141      28.269  84.272  37.621  1.00 53.92           H  
ATOM   1767  CG  ASP A 141      30.160  85.260  37.378  1.00 53.92           C  
ATOM   1768  OD1 ASP A 141      31.158  85.376  38.136  1.00 53.92           O  
ATOM   1769  OD2 ASP A 141      29.813  86.129  36.536  1.00 53.92           O  
ATOM   1770  C   ASP A 141      29.589  83.980  39.907  1.00 53.92           C  
ATOM   1771  O   ASP A 141      28.545  84.607  40.085  1.00 53.92           O  
ATOM   1772  N   THR A 142      30.622  84.013  40.771  1.00 39.87           N  
ATOM   1773  HN  THR A 142      31.524  83.506  40.497  1.00 39.87           H  
ATOM   1774  CA  THR A 142      30.584  84.687  42.036  1.00 39.87           C  
ATOM   1775  HA  THR A 142      29.737  84.314  42.611  1.00 39.87           H  
ATOM   1776  CB  THR A 142      31.840  84.494  42.835  1.00 39.87           C  
ATOM   1777  HB  THR A 142      31.731  84.987  43.801  1.00 39.87           H  
ATOM   1778  OG1 THR A 142      32.950  85.052  42.148  1.00 39.87           O  
ATOM   1779  HG1 THR A 142      33.060  84.579  41.217  1.00 39.87           H  
ATOM   1780  CG2 THR A 142      32.055  82.987  43.057  1.00 39.87           C  
ATOM   1781 1HG2 THR A 142      32.965  82.831  43.637  1.00 39.87           H  
ATOM   1782 2HG2 THR A 142      32.149  82.487  42.093  1.00 39.87           H  
ATOM   1783 3HG2 THR A 142      31.204  82.574  43.599  1.00 39.87           H  
ATOM   1784  C   THR A 142      30.416  86.154  41.820  1.00 39.87           C  
ATOM   1785  O   THR A 142      29.760  86.831  42.610  1.00 39.87           O  
ATOM   1786  N   LYS A 143      31.008  86.692  40.742  1.00 48.81           N  
ATOM   1787  HN  LYS A 143      31.520  86.070  40.038  1.00 48.81           H  
ATOM   1788  CA  LYS A 143      30.945  88.108  40.548  1.00 48.81           C  
ATOM   1789  HA  LYS A 143      31.417  88.603  41.397  1.00 48.81           H  
ATOM   1790  CB  LYS A 143      31.657  88.547  39.253  1.00 48.81           C  
ATOM   1791  HB1 LYS A 143      31.220  88.007  38.413  1.00 48.81           H  
ATOM   1792  HB2 LYS A 143      31.504  89.617  39.116  1.00 48.81           H  
ATOM   1793  CG  LYS A 143      33.163  88.266  39.288  1.00 48.81           C  
ATOM   1794  HG1 LYS A 143      33.630  89.002  39.943  1.00 48.81           H  
ATOM   1795  HG2 LYS A 143      33.312  87.267  39.698  1.00 48.81           H  
ATOM   1796  CD  LYS A 143      33.858  88.331  37.925  1.00 48.81           C  
ATOM   1797  HD1 LYS A 143      33.390  87.601  37.264  1.00 48.81           H  
ATOM   1798  HD2 LYS A 143      33.722  89.332  37.516  1.00 48.81           H  
ATOM   1799  CE  LYS A 143      35.358  88.034  37.991  1.00 48.81           C  
ATOM   1800  HE1 LYS A 143      35.859  88.831  38.540  1.00 48.81           H  
ATOM   1801  HE2 LYS A 143      35.515  87.084  38.502  1.00 48.81           H  
ATOM   1802  NZ  LYS A 143      35.920  87.953  36.625  1.00 48.81           N1+
ATOM   1803  HZ1 LYS A 143      36.968  87.745  36.682  1.00 48.81           H  
ATOM   1804  HZ2 LYS A 143      35.768  88.884  36.121  1.00 48.81           H  
ATOM   1805  HZ3 LYS A 143      35.431  87.171  36.083  1.00 48.81           H  
ATOM   1806  C   LYS A 143      29.508  88.527  40.479  1.00 48.81           C  
ATOM   1807  O   LYS A 143      29.110  89.480  41.145  1.00 48.81           O  
ATOM   1808  N   LYS A 144      28.688  87.831  39.670  1.00115.70           N  
ATOM   1809  HN  LYS A 144      29.066  86.985  39.134  1.00115.70           H  
ATOM   1810  CA  LYS A 144      27.309  88.211  39.517  1.00115.70           C  
ATOM   1811  HA  LYS A 144      27.272  89.286  39.343  1.00115.70           H  
ATOM   1812  CB  LYS A 144      26.646  87.511  38.320  1.00115.70           C  
ATOM   1813  HB1 LYS A 144      27.245  87.705  37.430  1.00115.70           H  
ATOM   1814  HB2 LYS A 144      26.621  86.439  38.515  1.00115.70           H  
ATOM   1815  CG  LYS A 144      25.217  87.992  38.060  1.00115.70           C  
ATOM   1816  HG1 LYS A 144      24.576  87.607  38.853  1.00115.70           H  
ATOM   1817  HG2 LYS A 144      25.212  89.082  38.086  1.00115.70           H  
ATOM   1818  CD  LYS A 144      24.643  87.540  36.715  1.00115.70           C  
ATOM   1819  HD1 LYS A 144      24.765  86.460  36.635  1.00115.70           H  
ATOM   1820  HD2 LYS A 144      23.582  87.789  36.693  1.00115.70           H  
ATOM   1821  CE  LYS A 144      25.318  88.193  35.507  1.00115.70           C  
ATOM   1822  HE1 LYS A 144      25.220  89.276  35.580  1.00115.70           H  
ATOM   1823  HE2 LYS A 144      26.374  87.923  35.493  1.00115.70           H  
ATOM   1824  NZ  LYS A 144      24.676  87.726  34.258  1.00115.70           N1+
ATOM   1825  HZ1 LYS A 144      25.153  88.186  33.418  1.00115.70           H  
ATOM   1826  HZ2 LYS A 144      23.639  87.991  34.269  1.00115.70           H  
ATOM   1827  HZ3 LYS A 144      24.771  86.663  34.183  1.00115.70           H  
ATOM   1828  C   LYS A 144      26.462  87.903  40.721  1.00115.70           C  
ATOM   1829  O   LYS A 144      25.780  88.780  41.250  1.00115.70           O  
ATOM   1830  N   TYR A 145      26.497  86.630  41.164  1.00123.22           N  
ATOM   1831  HN  TYR A 145      27.201  85.972  40.699  1.00123.22           H  
ATOM   1832  CA  TYR A 145      25.673  86.076  42.206  1.00123.22           C  
ATOM   1833  HA  TYR A 145      24.654  86.411  42.014  1.00123.22           H  
ATOM   1834  CB  TYR A 145      25.646  84.539  42.198  1.00123.22           C  
ATOM   1835  HB1 TYR A 145      26.659  84.139  42.153  1.00123.22           H  
ATOM   1836  HB2 TYR A 145      25.144  84.161  43.089  1.00123.22           H  
ATOM   1837  CG  TYR A 145      24.883  84.169  40.971  1.00123.22           C  
ATOM   1838  CD1 TYR A 145      25.516  84.041  39.756  1.00123.22           C  
ATOM   1839  HD1 TYR A 145      26.591  84.207  39.687  1.00123.22           H  
ATOM   1840  CE1 TYR A 145      24.805  83.706  38.627  1.00123.22           C  
ATOM   1841  HE1 TYR A 145      25.318  83.604  37.670  1.00123.22           H  
ATOM   1842  CD2 TYR A 145      23.524  83.967  41.037  1.00123.22           C  
ATOM   1843  HD2 TYR A 145      23.009  84.073  41.992  1.00123.22           H  
ATOM   1844  CE2 TYR A 145      22.807  83.633  39.912  1.00123.22           C  
ATOM   1845  HE2 TYR A 145      21.731  83.474  39.978  1.00123.22           H  
ATOM   1846  CZ  TYR A 145      23.448  83.500  38.705  1.00123.22           C  
ATOM   1847  OH  TYR A 145      22.716  83.158  37.548  1.00123.22           O  
ATOM   1848  HH  TYR A 145      22.815  83.920  36.833  1.00123.22           H  
ATOM   1849  C   TYR A 145      26.035  86.556  43.574  1.00123.22           C  
ATOM   1850  O   TYR A 145      25.182  86.615  44.459  1.00123.22           O  
ATOM   1851  N   CYS A 146      27.325  86.825  43.823  1.00 30.35           N  
ATOM   1852  HN  CYS A 146      28.061  86.722  43.054  1.00 30.35           H  
ATOM   1853  CA  CYS A 146      27.699  87.253  45.137  1.00 30.35           C  
ATOM   1854  HA  CYS A 146      27.038  86.789  45.869  1.00 30.35           H  
ATOM   1855  CB  CYS A 146      29.157  86.913  45.483  1.00 30.35           C  
ATOM   1856  HB1 CYS A 146      29.812  87.393  44.756  1.00 30.35           H  
ATOM   1857  HB2 CYS A 146      29.379  87.294  46.480  1.00 30.35           H  
ATOM   1858  SG  CYS A 146      29.468  85.124  45.458  1.00 30.35           S  
ATOM   1859  HG  CYS A 146      28.676  84.520  46.354  1.00 30.35           H  
ATOM   1860  C   CYS A 146      27.547  88.765  45.211  1.00 30.35           C  
ATOM   1861 2OCT CYS A 146      26.855  89.235  46.153  1.00 30.35           O  
ATOM   1862 1OCT CYS A 146      28.124  89.469  44.339  1.00 30.35           O  
ATOM   1863  HCT CYS A 146      29.160  89.301  44.382  1.00 30.35           H  
TER    1864      CYS A 146 
HETATM 1865  O1  UNK     0      36.972  73.850  50.908  1.00  0.00           O  
HETATM 1866  O2  UNK     0      34.280  73.861  51.445  1.00  0.00           O  
HETATM 1867  O3  UNK     0      34.274  75.056  53.344  1.00  0.00           O  
HETATM 1868  O4  UNK     0      37.840  73.812  48.805  1.00  0.00           O  
HETATM 1869  C5  UNK     0      36.833  75.253  51.012  1.00  0.00           C  
HETATM 1870  C6  UNK     0      35.722  75.758  51.683  1.00  0.00           C  
HETATM 1871  C7  UNK     0      37.830  76.108  50.542  1.00  0.00           C  
HETATM 1872  C8  UNK     0      35.603  77.134  51.856  1.00  0.00           C  
HETATM 1873  C9  UNK     0      37.689  77.479  50.702  1.00  0.00           C  
HETATM 1874  C10 UNK     0      36.582  77.990  51.366  1.00  0.00           C  
HETATM 1875  C11 UNK     0      34.701  74.869  52.244  1.00  0.00           C  
HETATM 1876  C12 UNK     0      37.426  73.252  49.812  1.00  0.00           C  
HETATM 1877  C13 UNK     0      37.382  71.726  49.912  1.00  0.00           C  
HETATM 1878  H14 UNK     0      34.622  73.925  50.562  1.00  0.00           H  
HETATM 1879  H15 UNK     0      38.710  75.721  50.055  1.00  0.00           H  
HETATM 1880  H16 UNK     0      34.748  77.561  52.362  1.00  0.00           H  
HETATM 1881  H17 UNK     0      38.442  78.151  50.318  1.00  0.00           H  
HETATM 1882  H18 UNK     0      36.471  79.059  51.490  1.00  0.00           H  
HETATM 1883  H19 UNK     0      36.374  71.401  50.173  1.00  0.00           H  
HETATM 1884  H20 UNK     0      38.078  71.387  50.680  1.00  0.00           H  
HETATM 1885  H21 UNK     0      37.659  71.280  48.957  1.00  0.00           H  
TER    1886      UNK     0 
CONECT  409 1858
CONECT  441  645
CONECT  634 1539
CONECT  645  441
CONECT  731 1439
CONECT  888 1339
CONECT 1233 1414
CONECT 1339  888
CONECT 1414 1233
CONECT 1439  731
CONECT 1539  634
CONECT 1858  409
CONECT 1865 1869 1876
CONECT 1866 1875 1878
CONECT 1867 1875
CONECT 1868 1876
CONECT 1869 1865 1870 1871
CONECT 1870 1869 1872 1875
CONECT 1871 1869 1873 1879
CONECT 1872 1870 1874 1880
CONECT 1873 1871 1874 1881
CONECT 1874 1872 1873 1882
CONECT 1875 1866 1867 1870
CONECT 1876 1865 1868 1877
CONECT 1877 1876 1883 1884 1885
CONECT 1878 1866
CONECT 1879 1871
CONECT 1880 1872
CONECT 1881 1873
CONECT 1882 1874
CONECT 1883 1877
CONECT 1884 1877
CONECT 1885 1877
END
