# Supplementary material for: Proteome-wide prediction of targets for aspirin: new insight into the molecular mechanism of aspirin
Source: PeerJ. 2016 Mar 10;4:e1791. doi: 10.7717/peerj.1791 (PMC4793309; doi:10.7717/peerj.1791)
Supplement: File S1 — The raw data contains all strucures of the identified 79 proteins. The Protocols show how to prepare protein strucure and run CDOCKER. [file peerj-04-1791-s004.zip › 79_protein_strucures/NP_000498_FBP1.pdb]

REMARK   Accelrys Discovery Studio PDB file
REMARK   Created:  Wed Jan 20 17:25:26 �й���׼ʱ�� 2016
ATOM      1  N   ASP A  10     -16.509  81.853  18.962  1.00 55.04           N  
ATOM      2  HT1 ASP A  10     -17.538  82.109  18.821  1.00 55.04           H  
ATOM      3  HT2 ASP A  10     -16.361  80.823  18.714  1.00 55.04           H  
ATOM      4  CA  ASP A  10     -16.134  82.079  20.372  1.00 55.04           C  
ATOM      5  HA  ASP A  10     -16.264  83.131  20.628  1.00 55.04           H  
ATOM      6  CB  ASP A  10     -17.009  81.202  21.290  1.00 55.04           C  
ATOM      7  HB1 ASP A  10     -18.031  81.186  20.911  1.00 55.04           H  
ATOM      8  HB2 ASP A  10     -16.612  80.187  21.309  1.00 55.04           H  
ATOM      9  CG  ASP A  10     -17.000  81.779  22.704  1.00 55.04           C  
ATOM     10  OD1 ASP A  10     -16.294  82.800  22.921  1.00 55.04           O  
ATOM     11  OD2 ASP A  10     -17.703  81.213  23.584  1.00 55.04           O  
ATOM     12  C   ASP A  10     -14.700  81.693  20.517  1.00 55.04           C  
ATOM     13  O   ASP A  10     -13.802  82.461  20.177  1.00 55.04           O  
ATOM     14  N   VAL A  11     -14.446  80.468  21.005  1.00 41.55           N  
ATOM     15  HN  VAL A  11     -15.256  79.815  21.255  1.00 41.55           H  
ATOM     16  CA  VAL A  11     -13.093  80.033  21.192  1.00 41.55           C  
ATOM     17  HA  VAL A  11     -12.519  80.833  21.660  1.00 41.55           H  
ATOM     18  CB  VAL A  11     -12.992  78.798  22.029  1.00 41.55           C  
ATOM     19  HB  VAL A  11     -13.611  78.025  21.573  1.00 41.55           H  
ATOM     20  CG1 VAL A  11     -11.532  78.309  22.028  1.00 41.55           C  
ATOM     21 1HG1 VAL A  11     -11.450  77.408  22.636  1.00 41.55           H  
ATOM     22 2HG1 VAL A  11     -10.888  79.086  22.440  1.00 41.55           H  
ATOM     23 3HG1 VAL A  11     -11.224  78.086  21.007  1.00 41.55           H  
ATOM     24  CG2 VAL A  11     -13.567  79.120  23.414  1.00 41.55           C  
ATOM     25 1HG2 VAL A  11     -13.506  78.235  24.048  1.00 41.55           H  
ATOM     26 2HG2 VAL A  11     -14.609  79.424  23.314  1.00 41.55           H  
ATOM     27 3HG2 VAL A  11     -12.995  79.930  23.866  1.00 41.55           H  
ATOM     28  C   VAL A  11     -12.488  79.702  19.869  1.00 41.55           C  
ATOM     29  O   VAL A  11     -13.171  79.234  18.960  1.00 41.55           O  
ATOM     30  N   ASN A  12     -11.175  79.965  19.717  1.00121.04           N  
ATOM     31  HN  ASN A  12     -10.627  80.465  20.488  1.00121.04           H  
ATOM     32  CA  ASN A  12     -10.527  79.564  18.505  1.00121.04           C  
ATOM     33  HA  ASN A  12     -11.116  78.762  18.061  1.00121.04           H  
ATOM     34  CB  ASN A  12     -10.363  80.671  17.446  1.00121.04           C  
ATOM     35  HB1 ASN A  12     -10.050  80.227  16.501  1.00121.04           H  
ATOM     36  HB2 ASN A  12     -11.314  81.186  17.309  1.00121.04           H  
ATOM     37  CG  ASN A  12      -9.314  81.661  17.911  1.00121.04           C  
ATOM     38  OD1 ASN A  12      -8.143  81.472  17.591  1.00121.04           O  
ATOM     39  ND2 ASN A  12      -9.727  82.726  18.647  1.00121.04           N  
ATOM     40 1HD2 ASN A  12     -10.764  82.845  18.881  1.00121.04           H  
ATOM     41 2HD2 ASN A  12      -9.015  83.446  18.993  1.00121.04           H  
ATOM     42  C   ASN A  12      -9.181  79.005  18.856  1.00121.04           C  
ATOM     43  O   ASN A  12      -8.628  79.292  19.918  1.00121.04           O  
ATOM     44  N   THR A  13      -8.635  78.158  17.958  1.00 42.19           N  
ATOM     45  HN  THR A  13      -9.165  77.949  17.052  1.00 42.19           H  
ATOM     46  CA  THR A  13      -7.365  77.530  18.182  1.00 42.19           C  
ATOM     47  HA  THR A  13      -6.953  77.886  19.127  1.00 42.19           H  
ATOM     48  CB  THR A  13      -7.431  76.030  18.209  1.00 42.19           C  
ATOM     49  HB  THR A  13      -6.446  75.626  18.442  1.00 42.19           H  
ATOM     50  OG1 THR A  13      -7.862  75.535  16.950  1.00 42.19           O  
ATOM     51  HG1 THR A  13      -8.815  75.917  16.731  1.00 42.19           H  
ATOM     52  CG2 THR A  13      -8.431  75.612  19.301  1.00 42.19           C  
ATOM     53 1HG2 THR A  13      -8.495  74.525  19.339  1.00 42.19           H  
ATOM     54 2HG2 THR A  13      -9.413  76.026  19.073  1.00 42.19           H  
ATOM     55 3HG2 THR A  13      -8.094  75.989  20.267  1.00 42.19           H  
ATOM     56  C   THR A  13      -6.454  77.939  17.066  1.00 42.19           C  
ATOM     57  O   THR A  13      -6.888  78.586  16.114  1.00 42.19           O  
ATOM     58  N   LEU A  14      -5.150  77.599  17.182  1.00182.33           N  
ATOM     59  HN  LEU A  14      -4.829  77.035  18.033  1.00182.33           H  
ATOM     60  CA  LEU A  14      -4.186  77.979  16.186  1.00182.33           C  
ATOM     61  HA  LEU A  14      -4.170  79.066  16.107  1.00182.33           H  
ATOM     62  CB  LEU A  14      -2.752  77.476  16.463  1.00182.33           C  
ATOM     63  HB1 LEU A  14      -2.832  76.520  16.980  1.00182.33           H  
ATOM     64  HB2 LEU A  14      -2.262  77.330  15.501  1.00182.33           H  
ATOM     65  CG  LEU A  14      -1.854  78.388  17.308  1.00182.33           C  
ATOM     66  HG  LEU A  14      -2.338  78.563  18.269  1.00182.33           H  
ATOM     67  CD1 LEU A  14      -0.484  77.755  17.557  1.00182.33           C  
ATOM     68 1HD1 LEU A  14       0.125  78.430  18.159  1.00182.33           H  
ATOM     69 2HD1 LEU A  14       0.011  77.573  16.603  1.00182.33           H  
ATOM     70 3HD1 LEU A  14      -0.610  76.811  18.087  1.00182.33           H  
ATOM     71  CD2 LEU A  14      -1.668  79.731  16.599  1.00182.33           C  
ATOM     72 1HD2 LEU A  14      -1.029  80.376  17.203  1.00182.33           H  
ATOM     73 2HD2 LEU A  14      -2.639  80.208  16.462  1.00182.33           H  
ATOM     74 3HD2 LEU A  14      -1.203  79.568  15.627  1.00182.33           H  
ATOM     75  C   LEU A  14      -4.533  77.402  14.851  1.00182.33           C  
ATOM     76  O   LEU A  14      -4.562  78.129  13.861  1.00182.33           O  
ATOM     77  N   THR A  15      -4.822  76.092  14.770  1.00 36.37           N  
ATOM     78  HN  THR A  15      -4.908  75.497  15.655  1.00 36.37           H  
ATOM     79  CA  THR A  15      -5.013  75.507  13.473  1.00 36.37           C  
ATOM     80  HA  THR A  15      -4.127  75.709  12.871  1.00 36.37           H  
ATOM     81  CB  THR A  15      -5.228  74.028  13.513  1.00 36.37           C  
ATOM     82  HB  THR A  15      -6.127  73.804  14.087  1.00 36.37           H  
ATOM     83  OG1 THR A  15      -4.110  73.394  14.112  1.00 36.37           O  
ATOM     84  HG1 THR A  15      -3.247  73.603  13.552  1.00 36.37           H  
ATOM     85  CG2 THR A  15      -5.398  73.526  12.070  1.00 36.37           C  
ATOM     86 1HG2 THR A  15      -5.556  72.448  12.076  1.00 36.37           H  
ATOM     87 2HG2 THR A  15      -4.501  73.758  11.496  1.00 36.37           H  
ATOM     88 3HG2 THR A  15      -6.258  74.016  11.613  1.00 36.37           H  
ATOM     89  C   THR A  15      -6.191  76.121  12.795  1.00 36.37           C  
ATOM     90  O   THR A  15      -6.127  76.491  11.623  1.00 36.37           O  
ATOM     91  N   ARG A  16      -7.299  76.262  13.535  1.00 69.74           N  
ATOM     92  HN  ARG A  16      -7.268  75.954  14.559  1.00 69.74           H  
ATOM     93  CA  ARG A  16      -8.522  76.804  13.024  1.00 69.74           C  
ATOM     94  HA  ARG A  16      -8.919  76.190  12.215  1.00 69.74           H  
ATOM     95  CB  ARG A  16      -9.532  76.933  14.172  1.00 69.74           C  
ATOM     96  HB1 ARG A  16      -9.841  75.929  14.461  1.00 69.74           H  
ATOM     97  HB2 ARG A  16      -9.027  77.413  15.010  1.00 69.74           H  
ATOM     98  CG  ARG A  16     -10.788  77.738  13.857  1.00 69.74           C  
ATOM     99  HG1 ARG A  16     -10.542  78.498  13.116  1.00 69.74           H  
ATOM    100  HG2 ARG A  16     -11.544  77.066  13.451  1.00 69.74           H  
ATOM    101  CD  ARG A  16     -11.355  78.426  15.100  1.00 69.74           C  
ATOM    102  HD1 ARG A  16     -10.614  79.111  15.512  1.00 69.74           H  
ATOM    103  HD2 ARG A  16     -12.255  78.981  14.835  1.00 69.74           H  
ATOM    104  NE  ARG A  16     -11.687  77.380  16.106  1.00 69.74           N  
ATOM    105  HE  ARG A  16     -10.908  76.925  16.682  1.00 69.74           H  
ATOM    106  CZ  ARG A  16     -12.984  77.002  16.293  1.00 69.74           C  
ATOM    107  NH1 ARG A  16     -13.982  77.585  15.566  1.00 69.74           N  
ATOM    108 1HH1 ARG A  16     -13.748  78.341  14.846  1.00 69.74           H  
ATOM    109 2HH1 ARG A  16     -14.998  77.285  15.716  1.00 69.74           H  
ATOM    110  NH2 ARG A  16     -13.279  76.045  17.219  1.00 69.74           N  
ATOM    111 1HH2 ARG A  16     -12.495  75.596  17.793  1.00 69.74           H  
ATOM    112 2HH2 ARG A  16     -14.294  75.743  17.372  1.00 69.74           H  
ATOM    113  C   ARG A  16      -8.249  78.198  12.562  1.00 69.74           C  
ATOM    114  O   ARG A  16      -8.693  78.611  11.492  1.00 69.74           O  
ATOM    115  N   PHE A  17      -7.501  78.958  13.379  1.00 91.16           N  
ATOM    116  HN  PHE A  17      -7.092  78.517  14.264  1.00 91.16           H  
ATOM    117  CA  PHE A  17      -7.232  80.336  13.107  1.00 91.16           C  
ATOM    118  HA  PHE A  17      -8.187  80.845  12.972  1.00 91.16           H  
ATOM    119  CB  PHE A  17      -6.501  81.001  14.291  1.00 91.16           C  
ATOM    120  HB1 PHE A  17      -7.187  81.073  15.135  1.00 91.16           H  
ATOM    121  HB2 PHE A  17      -5.645  80.386  14.569  1.00 91.16           H  
ATOM    122  CG  PHE A  17      -6.022  82.366  13.939  1.00 91.16           C  
ATOM    123  CD1 PHE A  17      -6.903  83.411  13.786  1.00 91.16           C  
ATOM    124  HD1 PHE A  17      -7.971  83.245  13.925  1.00 91.16           H  
ATOM    125  CD2 PHE A  17      -4.677  82.582  13.746  1.00 91.16           C  
ATOM    126  HD2 PHE A  17      -3.974  81.756  13.852  1.00 91.16           H  
ATOM    127  CE1 PHE A  17      -6.442  84.666  13.458  1.00 91.16           C  
ATOM    128  HE1 PHE A  17      -7.144  85.491  13.340  1.00 91.16           H  
ATOM    129  CE2 PHE A  17      -4.216  83.833  13.421  1.00 91.16           C  
ATOM    130  HE2 PHE A  17      -3.149  83.998  13.274  1.00 91.16           H  
ATOM    131  CZ  PHE A  17      -5.097  84.878  13.280  1.00 91.16           C  
ATOM    132  HZ  PHE A  17      -4.729  85.873  13.028  1.00 91.16           H  
ATOM    133  C   PHE A  17      -6.442  80.493  11.843  1.00 91.16           C  
ATOM    134  O   PHE A  17      -6.802  81.293  10.981  1.00 91.16           O  
ATOM    135  N   VAL A  18      -5.351  79.723  11.684  1.00109.67           N  
ATOM    136  HN  VAL A  18      -5.096  79.004  12.434  1.00109.67           H  
ATOM    137  CA  VAL A  18      -4.526  79.858  10.517  1.00109.67           C  
ATOM    138  HA  VAL A  18      -4.279  80.913  10.394  1.00109.67           H  
ATOM    139  CB  VAL A  18      -3.239  79.084  10.638  1.00109.67           C  
ATOM    140  HB  VAL A  18      -2.857  79.244  11.646  1.00109.67           H  
ATOM    141  CG1 VAL A  18      -3.522  77.583  10.487  1.00109.67           C  
ATOM    142 1HG1 VAL A  18      -2.589  77.026  10.575  1.00109.67           H  
ATOM    143 2HG1 VAL A  18      -3.967  77.393   9.510  1.00109.67           H  
ATOM    144 3HG1 VAL A  18      -4.211  77.262  11.268  1.00109.67           H  
ATOM    145  CG2 VAL A  18      -2.213  79.675   9.659  1.00109.67           C  
ATOM    146 1HG2 VAL A  18      -1.276  79.123   9.737  1.00109.67           H  
ATOM    147 2HG2 VAL A  18      -2.038  80.723   9.904  1.00109.67           H  
ATOM    148 3HG2 VAL A  18      -2.596  79.599   8.641  1.00109.67           H  
ATOM    149  C   VAL A  18      -5.301  79.413   9.310  1.00109.67           C  
ATOM    150  O   VAL A  18      -5.200  80.007   8.237  1.00109.67           O  
ATOM    151  N   MET A  19      -6.119  78.360   9.468  1.00 42.06           N  
ATOM    152  HN  MET A  19      -6.209  77.913  10.436  1.00 42.06           H  
ATOM    153  CA  MET A  19      -6.874  77.818   8.381  1.00 42.06           C  
ATOM    154  HA  MET A  19      -6.189  77.566   7.572  1.00 42.06           H  
ATOM    155  CB  MET A  19      -7.633  76.549   8.794  1.00 42.06           C  
ATOM    156  HB1 MET A  19      -6.941  75.888   9.315  1.00 42.06           H  
ATOM    157  HB2 MET A  19      -8.441  76.834   9.467  1.00 42.06           H  
ATOM    158  CG  MET A  19      -8.232  75.789   7.616  1.00 42.06           C  
ATOM    159  HG1 MET A  19      -9.083  76.356   7.237  1.00 42.06           H  
ATOM    160  HG2 MET A  19      -7.474  75.707   6.837  1.00 42.06           H  
ATOM    161  SD  MET A  19      -8.800  74.117   8.043  1.00 42.06           S  
ATOM    162  CE  MET A  19      -9.336  73.690   6.364  1.00 42.06           C  
ATOM    163  HE1 MET A  19      -9.738  72.677   6.357  1.00 42.06           H  
ATOM    164  HE2 MET A  19      -8.485  73.747   5.685  1.00 42.06           H  
ATOM    165  HE3 MET A  19     -10.107  74.389   6.039  1.00 42.06           H  
ATOM    166  C   MET A  19      -7.855  78.839   7.880  1.00 42.06           C  
ATOM    167  O   MET A  19      -8.061  78.948   6.673  1.00 42.06           O  
ATOM    168  N   GLU A  20      -8.494  79.608   8.787  1.00 75.75           N  
ATOM    169  HN  GLU A  20      -8.282  79.480   9.828  1.00 75.75           H  
ATOM    170  CA  GLU A  20      -9.456  80.598   8.376  1.00 75.75           C  
ATOM    171  HA  GLU A  20     -10.218  80.123   7.758  1.00 75.75           H  
ATOM    172  CB  GLU A  20     -10.138  81.333   9.545  1.00 75.75           C  
ATOM    173  HB1 GLU A  20     -10.856  80.655  10.006  1.00 75.75           H  
ATOM    174  HB2 GLU A  20      -9.374  81.604  10.274  1.00 75.75           H  
ATOM    175  CG  GLU A  20     -10.878  82.607   9.124  1.00 75.75           C  
ATOM    176  HG1 GLU A  20     -11.210  83.147  10.011  1.00 75.75           H  
ATOM    177  HG2 GLU A  20     -10.211  83.241   8.540  1.00 75.75           H  
ATOM    178  CD  GLU A  20     -12.084  82.221   8.280  1.00 75.75           C  
ATOM    179  OE1 GLU A  20     -12.564  81.062   8.392  1.00 75.75           O  
ATOM    180  OE2 GLU A  20     -12.545  83.092   7.498  1.00 75.75           O  
ATOM    181  C   GLU A  20      -8.749  81.640   7.571  1.00 75.75           C  
ATOM    182  O   GLU A  20      -9.284  82.142   6.582  1.00 75.75           O  
ATOM    183  N   GLU A  21      -7.524  82.003   7.991  1.00 73.01           N  
ATOM    184  HN  GLU A  21      -7.100  81.542   8.859  1.00 73.01           H  
ATOM    185  CA  GLU A  21      -6.783  83.005   7.282  1.00 73.01           C  
ATOM    186  HA  GLU A  21      -7.409  83.890   7.174  1.00 73.01           H  
ATOM    187  CB  GLU A  21      -5.470  83.412   7.988  1.00 73.01           C  
ATOM    188  HB1 GLU A  21      -4.894  82.509   8.190  1.00 73.01           H  
ATOM    189  HB2 GLU A  21      -4.906  84.062   7.319  1.00 73.01           H  
ATOM    190  CG  GLU A  21      -5.690  84.156   9.316  1.00 73.01           C  
ATOM    191  HG1 GLU A  21      -6.328  83.557   9.966  1.00 73.01           H  
ATOM    192  HG2 GLU A  21      -4.729  84.322   9.802  1.00 73.01           H  
ATOM    193  CD  GLU A  21      -6.362  85.503   9.044  1.00 73.01           C  
ATOM    194  OE1 GLU A  21      -5.848  86.270   8.185  1.00 73.01           O  
ATOM    195  OE2 GLU A  21      -7.404  85.787   9.694  1.00 73.01           O  
ATOM    196  C   GLU A  21      -6.477  82.465   5.916  1.00 73.01           C  
ATOM    197  O   GLU A  21      -6.496  83.199   4.930  1.00 73.01           O  
ATOM    198  N   GLY A  22      -6.207  81.150   5.820  1.00 19.34           N  
ATOM    199  HN  GLY A  22      -6.237  80.550   6.706  1.00 19.34           H  
ATOM    200  CA  GLY A  22      -5.881  80.526   4.572  1.00 19.34           C  
ATOM    201  HA1 GLY A  22      -5.010  81.021   4.142  1.00 19.34           H  
ATOM    202  HA2 GLY A  22      -5.652  79.475   4.747  1.00 19.34           H  
ATOM    203  C   GLY A  22      -7.030  80.626   3.609  1.00 19.34           C  
ATOM    204  O   GLY A  22      -6.813  80.839   2.417  1.00 19.34           O  
ATOM    205  N   ARG A  23      -8.278  80.438   4.091  1.00 36.68           N  
ATOM    206  HN  ARG A  23      -8.412  80.269   5.139  1.00 36.68           H  
ATOM    207  CA  ARG A  23      -9.429  80.459   3.233  1.00 36.68           C  
ATOM    208  HA  ARG A  23      -9.291  79.719   2.445  1.00 36.68           H  
ATOM    209  CB  ARG A  23     -10.740  80.154   3.972  1.00 36.68           C  
ATOM    210  HB1 ARG A  23     -10.801  80.800   4.848  1.00 36.68           H  
ATOM    211  HB2 ARG A  23     -11.572  80.370   3.302  1.00 36.68           H  
ATOM    212  CG  ARG A  23     -10.854  78.701   4.433  1.00 36.68           C  
ATOM    213  HG1 ARG A  23     -10.655  78.055   3.578  1.00 36.68           H  
ATOM    214  HG2 ARG A  23     -10.103  78.527   5.203  1.00 36.68           H  
ATOM    215  CD  ARG A  23     -12.220  78.329   5.005  1.00 36.68           C  
ATOM    216  HD1 ARG A  23     -12.436  78.934   5.885  1.00 36.68           H  
ATOM    217  HD2 ARG A  23     -12.996  78.485   4.256  1.00 36.68           H  
ATOM    218  NE  ARG A  23     -12.148  76.886   5.378  1.00 36.68           N  
ATOM    219  HE  ARG A  23     -11.907  76.603   6.381  1.00 36.68           H  
ATOM    220  CZ  ARG A  23     -12.390  75.928   4.436  1.00 36.68           C  
ATOM    221  NH1 ARG A  23     -12.718  76.298   3.164  1.00 36.68           N  
ATOM    222 1HH1 ARG A  23     -12.785  77.335   2.909  1.00 36.68           H  
ATOM    223 2HH1 ARG A  23     -12.909  75.551   2.422  1.00 36.68           H  
ATOM    224  NH2 ARG A  23     -12.301  74.604   4.757  1.00 36.68           N  
ATOM    225 1HH2 ARG A  23     -12.040  74.311   5.753  1.00 36.68           H  
ATOM    226 2HH2 ARG A  23     -12.492  73.859   4.013  1.00 36.68           H  
ATOM    227  C   ARG A  23      -9.579  81.815   2.600  1.00 36.68           C  
ATOM    228  O   ARG A  23      -9.870  81.922   1.410  1.00 36.68           O  
ATOM    229  N   LYS A  24      -9.392  82.898   3.377  1.00 72.97           N  
ATOM    230  HN  LYS A  24      -9.121  82.783   4.406  1.00 72.97           H  
ATOM    231  CA  LYS A  24      -9.558  84.209   2.816  1.00 72.97           C  
ATOM    232  HA  LYS A  24     -10.549  84.273   2.368  1.00 72.97           H  
ATOM    233  CB  LYS A  24      -9.408  85.343   3.841  1.00 72.97           C  
ATOM    234  HB1 LYS A  24      -8.575  85.105   4.502  1.00 72.97           H  
ATOM    235  HB2 LYS A  24      -9.195  86.269   3.306  1.00 72.97           H  
ATOM    236  CG  LYS A  24     -10.662  85.549   4.692  1.00 72.97           C  
ATOM    237  HG1 LYS A  24     -11.395  86.095   4.098  1.00 72.97           H  
ATOM    238  HG2 LYS A  24     -11.063  84.571   4.956  1.00 72.97           H  
ATOM    239  CD  LYS A  24     -10.407  86.328   5.977  1.00 72.97           C  
ATOM    240  HD1 LYS A  24      -9.812  87.210   5.743  1.00 72.97           H  
ATOM    241  HD2 LYS A  24     -11.364  86.636   6.399  1.00 72.97           H  
ATOM    242  CE  LYS A  24      -9.660  85.487   7.008  1.00 72.97           C  
ATOM    243  HE1 LYS A  24      -9.933  84.439   6.886  1.00 72.97           H  
ATOM    244  HE2 LYS A  24      -8.586  85.603   6.860  1.00 72.97           H  
ATOM    245  NZ  LYS A  24     -10.017  85.930   8.371  1.00 72.97           N1+
ATOM    246  HZ1 LYS A  24      -9.490  85.337   9.089  1.00 72.97           H  
ATOM    247  HZ2 LYS A  24     -11.071  85.816   8.519  1.00 72.97           H  
ATOM    248  HZ3 LYS A  24      -9.749  86.959   8.494  1.00 72.97           H  
ATOM    249  C   LYS A  24      -8.533  84.413   1.743  1.00 72.97           C  
ATOM    250  O   LYS A  24      -8.825  84.953   0.676  1.00 72.97           O  
ATOM    251  N   ALA A  25      -7.293  83.974   2.016  1.00 52.37           N  
ATOM    252  HN  ALA A  25      -7.125  83.514   2.967  1.00 52.37           H  
ATOM    253  CA  ALA A  25      -6.179  84.080   1.118  1.00 52.37           C  
ATOM    254  HA  ALA A  25      -6.069  85.119   0.808  1.00 52.37           H  
ATOM    255  CB  ALA A  25      -4.864  83.603   1.751  1.00 52.37           C  
ATOM    256  HB1 ALA A  25      -4.054  83.705   1.028  1.00 52.37           H  
ATOM    257  HB2 ALA A  25      -4.959  82.557   2.044  1.00 52.37           H  
ATOM    258  HB3 ALA A  25      -4.643  84.208   2.631  1.00 52.37           H  
ATOM    259  C   ALA A  25      -6.434  83.228  -0.097  1.00 52.37           C  
ATOM    260  O   ALA A  25      -5.890  83.488  -1.168  1.00 52.37           O  
ATOM    261  N   ARG A  26      -7.260  82.167   0.037  1.00158.60           N  
ATOM    262  HN  ARG A  26      -7.744  82.010   0.978  1.00158.60           H  
ATOM    263  CA  ARG A  26      -7.516  81.239  -1.033  1.00158.60           C  
ATOM    264  HA  ARG A  26      -8.306  80.561  -0.711  1.00158.60           H  
ATOM    265  CB  ARG A  26      -7.941  81.866  -2.373  1.00158.60           C  
ATOM    266  HB1 ARG A  26      -7.186  82.596  -2.664  1.00158.60           H  
ATOM    267  HB2 ARG A  26      -7.989  81.075  -3.121  1.00158.60           H  
ATOM    268  CG  ARG A  26      -9.296  82.568  -2.329  1.00158.60           C  
ATOM    269  HG1 ARG A  26      -9.985  81.953  -1.750  1.00158.60           H  
ATOM    270  HG2 ARG A  26      -9.170  83.533  -1.839  1.00158.60           H  
ATOM    271  CD  ARG A  26      -9.901  82.803  -3.715  1.00158.60           C  
ATOM    272  HD1 ARG A  26     -10.284  81.867  -4.121  1.00158.60           H  
ATOM    273  HD2 ARG A  26     -10.710  83.531  -3.652  1.00158.60           H  
ATOM    274  NE  ARG A  26      -8.808  83.326  -4.579  1.00158.60           N  
ATOM    275  HE  ARG A  26      -8.584  84.372  -4.600  1.00158.60           H  
ATOM    276  CZ  ARG A  26      -8.097  82.447  -5.344  1.00158.60           C  
ATOM    277  NH1 ARG A  26      -8.483  81.141  -5.413  1.00158.60           N  
ATOM    278 1HH1 ARG A  26      -9.341  80.807  -4.868  1.00158.60           H  
ATOM    279 2HH1 ARG A  26      -7.928  80.450  -6.012  1.00158.60           H  
ATOM    280  NH2 ARG A  26      -7.013  82.876  -6.053  1.00158.60           N  
ATOM    281 1HH2 ARG A  26      -6.718  83.904  -6.010  1.00158.60           H  
ATOM    282 2HH2 ARG A  26      -6.458  82.185  -6.652  1.00158.60           H  
ATOM    283  C   ARG A  26      -6.289  80.427  -1.302  1.00158.60           C  
ATOM    284  O   ARG A  26      -5.897  80.235  -2.452  1.00158.60           O  
ATOM    285  N   GLY A  27      -5.650  79.937  -0.219  1.00 32.89           N  
ATOM    286  HN  GLY A  27      -6.057  80.141   0.749  1.00 32.89           H  
ATOM    287  CA  GLY A  27      -4.446  79.152  -0.307  1.00 32.89           C  
ATOM    288  HA1 GLY A  27      -3.854  79.506  -1.151  1.00 32.89           H  
ATOM    289  HA2 GLY A  27      -3.876  79.275   0.614  1.00 32.89           H  
ATOM    290  C   GLY A  27      -4.749  77.694  -0.501  1.00 32.89           C  
ATOM    291  O   GLY A  27      -5.870  77.229  -0.296  1.00 32.89           O  
ATOM    292  N   THR A  28      -3.703  76.946  -0.923  1.00 49.04           N  
ATOM    293  HN  THR A  28      -2.788  77.466  -1.117  1.00 49.04           H  
ATOM    294  CA  THR A  28      -3.695  75.524  -1.138  1.00 49.04           C  
ATOM    295  HA  THR A  28      -4.587  75.249  -1.701  1.00 49.04           H  
ATOM    296  CB  THR A  28      -2.484  75.060  -1.896  1.00 49.04           C  
ATOM    297  HB  THR A  28      -2.539  73.979  -2.028  1.00 49.04           H  
ATOM    298  OG1 THR A  28      -1.305  75.380  -1.175  1.00 49.04           O  
ATOM    299  HG1 THR A  28      -1.249  76.420  -1.039  1.00 49.04           H  
ATOM    300  CG2 THR A  28      -2.463  75.734  -3.277  1.00 49.04           C  
ATOM    301 1HG2 THR A  28      -1.586  75.401  -3.831  1.00 49.04           H  
ATOM    302 2HG2 THR A  28      -2.424  76.816  -3.153  1.00 49.04           H  
ATOM    303 3HG2 THR A  28      -3.364  75.464  -3.827  1.00 49.04           H  
ATOM    304  C   THR A  28      -3.708  74.795   0.174  1.00 49.04           C  
ATOM    305  O   THR A  28      -4.254  73.696   0.251  1.00 49.04           O  
ATOM    306  N   GLY A  29      -3.100  75.363   1.244  1.00 39.93           N  
ATOM    307  HN  GLY A  29      -2.633  76.322   1.157  1.00 39.93           H  
ATOM    308  CA  GLY A  29      -3.091  74.657   2.502  1.00 39.93           C  
ATOM    309  HA1 GLY A  29      -3.566  75.283   3.258  1.00 39.93           H  
ATOM    310  HA2 GLY A  29      -3.656  73.732   2.388  1.00 39.93           H  
ATOM    311  C   GLY A  29      -1.696  74.319   2.960  1.00 39.93           C  
ATOM    312  O   GLY A  29      -1.531  73.743   4.034  1.00 39.93           O  
ATOM    313  N   GLU A  30      -0.653  74.672   2.185  1.00 61.31           N  
ATOM    314  HN  GLU A  30      -0.825  75.228   1.287  1.00 61.31           H  
ATOM    315  CA  GLU A  30       0.693  74.309   2.552  1.00 61.31           C  
ATOM    316  HA  GLU A  30       0.731  73.227   2.678  1.00 61.31           H  
ATOM    317  CB  GLU A  30       1.728  74.704   1.485  1.00 61.31           C  
ATOM    318  HB1 GLU A  30       1.582  75.756   1.239  1.00 61.31           H  
ATOM    319  HB2 GLU A  30       2.724  74.564   1.905  1.00 61.31           H  
ATOM    320  CG  GLU A  30       1.633  73.890   0.192  1.00 61.31           C  
ATOM    321  HG1 GLU A  30       1.734  72.827   0.413  1.00 61.31           H  
ATOM    322  HG2 GLU A  30       0.674  74.072  -0.293  1.00 61.31           H  
ATOM    323  CD  GLU A  30       2.763  74.340  -0.712  1.00 61.31           C  
ATOM    324  OE1 GLU A  30       3.743  74.921  -0.174  1.00 61.31           O  
ATOM    325  OE2 GLU A  30       2.667  74.105  -1.947  1.00 61.31           O  
ATOM    326  C   GLU A  30       1.137  74.948   3.840  1.00 61.31           C  
ATOM    327  O   GLU A  30       1.711  74.269   4.689  1.00 61.31           O  
ATOM    328  N   LEU A  31       0.895  76.261   4.030  1.00 58.60           N  
ATOM    329  HN  LEU A  31       0.339  76.801   3.292  1.00 58.60           H  
ATOM    330  CA  LEU A  31       1.368  76.956   5.205  1.00 58.60           C  
ATOM    331  HA  LEU A  31       2.440  76.785   5.304  1.00 58.60           H  
ATOM    332  CB  LEU A  31       1.112  78.470   5.171  1.00 58.60           C  
ATOM    333  HB1 LEU A  31       1.611  78.888   4.297  1.00 58.60           H  
ATOM    334  HB2 LEU A  31       0.038  78.640   5.093  1.00 58.60           H  
ATOM    335  CG  LEU A  31       1.633  79.192   6.426  1.00 58.60           C  
ATOM    336  HG  LEU A  31       1.156  78.726   7.288  1.00 58.60           H  
ATOM    337  CD1 LEU A  31       3.151  78.994   6.583  1.00 58.60           C  
ATOM    338 1HD1 LEU A  31       3.495  79.514   7.477  1.00 58.60           H  
ATOM    339 2HD1 LEU A  31       3.663  79.397   5.709  1.00 58.60           H  
ATOM    340 3HD1 LEU A  31       3.372  77.930   6.674  1.00 58.60           H  
ATOM    341  CD2 LEU A  31       1.219  80.674   6.421  1.00 58.60           C  
ATOM    342 1HD2 LEU A  31       1.600  81.161   7.319  1.00 58.60           H  
ATOM    343 2HD2 LEU A  31       0.132  80.748   6.402  1.00 58.60           H  
ATOM    344 3HD2 LEU A  31       1.632  81.164   5.539  1.00 58.60           H  
ATOM    345  C   LEU A  31       0.682  76.412   6.417  1.00 58.60           C  
ATOM    346  O   LEU A  31       1.285  76.321   7.486  1.00 58.60           O  
ATOM    347  N   THR A  32      -0.615  76.069   6.299  1.00 46.88           N  
ATOM    348  HN  THR A  32      -1.119  76.190   5.363  1.00 46.88           H  
ATOM    349  CA  THR A  32      -1.318  75.541   7.433  1.00 46.88           C  
ATOM    350  HA  THR A  32      -1.179  76.237   8.260  1.00 46.88           H  
ATOM    351  CB  THR A  32      -2.790  75.362   7.236  1.00 46.88           C  
ATOM    352  HB  THR A  32      -2.962  74.732   6.363  1.00 46.88           H  
ATOM    353  OG1 THR A  32      -3.386  76.632   7.021  1.00 46.88           O  
ATOM    354  HG1 THR A  32      -3.213  77.246   7.855  1.00 46.88           H  
ATOM    355  CG2 THR A  32      -3.399  74.684   8.480  1.00 46.88           C  
ATOM    356 1HG2 THR A  32      -4.471  74.554   8.335  1.00 46.88           H  
ATOM    357 2HG2 THR A  32      -3.224  75.308   9.357  1.00 46.88           H  
ATOM    358 3HG2 THR A  32      -2.932  73.710   8.629  1.00 46.88           H  
ATOM    359  C   THR A  32      -0.709  74.226   7.839  1.00 46.88           C  
ATOM    360  O   THR A  32      -0.560  73.956   9.030  1.00 46.88           O  
ATOM    361  N   GLN A  33      -0.328  73.371   6.869  1.00 90.65           N  
ATOM    362  HN  GLN A  33      -0.454  73.647   5.843  1.00 90.65           H  
ATOM    363  CA  GLN A  33       0.247  72.090   7.196  1.00 90.65           C  
ATOM    364  HA  GLN A  33      -0.441  71.510   7.811  1.00 90.65           H  
ATOM    365  CB  GLN A  33       0.645  71.295   5.942  1.00 90.65           C  
ATOM    366  HB1 GLN A  33       1.352  71.894   5.368  1.00 90.65           H  
ATOM    367  HB2 GLN A  33       1.127  70.371   6.262  1.00 90.65           H  
ATOM    368  CG  GLN A  33      -0.528  70.933   5.031  1.00 90.65           C  
ATOM    369  HG1 GLN A  33      -1.240  70.311   5.574  1.00 90.65           H  
ATOM    370  HG2 GLN A  33      -1.025  71.841   4.689  1.00 90.65           H  
ATOM    371  CD  GLN A  33       0.024  70.165   3.837  1.00 90.65           C  
ATOM    372  OE1 GLN A  33       0.498  70.626   4.876  1.00 90.65           O  
ATOM    373  NE2 GLN A  33      -1.185  70.099   3.215  1.00 90.65           N  
ATOM    374 1HE2 GLN A  33      -2.047  70.538   3.672  1.00 90.65           H  
ATOM    375 2HE2 GLN A  33      -1.274  69.608   2.269  1.00 90.65           H  
ATOM    376  C   GLN A  33       1.526  72.333   7.931  1.00 90.65           C  
ATOM    377  O   GLN A  33       1.844  71.652   8.906  1.00 90.65           O  
ATOM    378  N   LEU A  34       2.302  73.327   7.467  1.00104.69           N  
ATOM    379  HN  LEU A  34       1.963  73.920   6.644  1.00104.69           H  
ATOM    380  CA  LEU A  34       3.576  73.603   8.059  1.00104.69           C  
ATOM    381  HA  LEU A  34       4.170  72.689   8.047  1.00104.69           H  
ATOM    382  CB  LEU A  34       4.338  74.698   7.271  1.00104.69           C  
ATOM    383  HB1 LEU A  34       4.320  74.419   6.217  1.00104.69           H  
ATOM    384  HB2 LEU A  34       3.802  75.637   7.408  1.00104.69           H  
ATOM    385  CG  LEU A  34       5.814  74.940   7.666  1.00104.69           C  
ATOM    386  HG  LEU A  34       6.342  73.996   7.532  1.00104.69           H  
ATOM    387  CD1 LEU A  34       6.468  75.964   6.726  1.00104.69           C  
ATOM    388 1HD1 LEU A  34       7.505  76.119   7.022  1.00104.69           H  
ATOM    389 2HD1 LEU A  34       5.929  76.909   6.786  1.00104.69           H  
ATOM    390 3HD1 LEU A  34       6.435  75.591   5.702  1.00104.69           H  
ATOM    391  CD2 LEU A  34       5.981  75.350   9.137  1.00104.69           C  
ATOM    392 1HD2 LEU A  34       7.038  75.506   9.354  1.00104.69           H  
ATOM    393 2HD2 LEU A  34       5.591  74.562   9.781  1.00104.69           H  
ATOM    394 3HD2 LEU A  34       5.433  76.274   9.322  1.00104.69           H  
ATOM    395  C   LEU A  34       3.385  74.031   9.487  1.00104.69           C  
ATOM    396  O   LEU A  34       4.110  73.583  10.376  1.00104.69           O  
ATOM    397  N   LEU A  35       2.404  74.916   9.745  1.00 62.53           N  
ATOM    398  HN  LEU A  35       1.772  75.237   8.943  1.00 62.53           H  
ATOM    399  CA  LEU A  35       2.178  75.444  11.066  1.00 62.53           C  
ATOM    400  HA  LEU A  35       3.132  75.802  11.452  1.00 62.53           H  
ATOM    401  CB  LEU A  35       1.194  76.626  11.066  1.00 62.53           C  
ATOM    402  HB1 LEU A  35       0.266  76.307  10.592  1.00 62.53           H  
ATOM    403  HB2 LEU A  35       0.996  76.915  12.098  1.00 62.53           H  
ATOM    404  CG  LEU A  35       1.739  77.852  10.307  1.00 62.53           C  
ATOM    405  HG  LEU A  35       1.776  77.579   9.252  1.00 62.53           H  
ATOM    406  CD1 LEU A  35       0.791  79.055  10.421  1.00 62.53           C  
ATOM    407 1HD1 LEU A  35       1.208  79.900   9.874  1.00 62.53           H  
ATOM    408 2HD1 LEU A  35       0.671  79.326  11.470  1.00 62.53           H  
ATOM    409 3HD1 LEU A  35      -0.180  78.794  10.000  1.00 62.53           H  
ATOM    410  CD2 LEU A  35       3.180  78.179  10.732  1.00 62.53           C  
ATOM    411 1HD2 LEU A  35       3.534  79.048  10.178  1.00 62.53           H  
ATOM    412 2HD2 LEU A  35       3.825  77.326  10.519  1.00 62.53           H  
ATOM    413 3HD2 LEU A  35       3.204  78.395  11.800  1.00 62.53           H  
ATOM    414  C   LEU A  35       1.671  74.383  11.998  1.00 62.53           C  
ATOM    415  O   LEU A  35       2.002  74.394  13.183  1.00 62.53           O  
ATOM    416  N   ASN A  36       0.822  73.461  11.501  1.00 52.95           N  
ATOM    417  HN  ASN A  36       0.536  73.508  10.471  1.00 52.95           H  
ATOM    418  CA  ASN A  36       0.296  72.416  12.335  1.00 52.95           C  
ATOM    419  HA  ASN A  36      -0.212  72.848  13.197  1.00 52.95           H  
ATOM    420  CB  ASN A  36      -0.656  71.465  11.584  1.00 52.95           C  
ATOM    421  HB1 ASN A  36      -0.163  71.102  10.682  1.00 52.95           H  
ATOM    422  HB2 ASN A  36      -0.903  70.621  12.228  1.00 52.95           H  
ATOM    423  CG  ASN A  36      -1.935  72.192  11.198  1.00 52.95           C  
ATOM    424  OD1 ASN A  36      -2.849  71.576  10.651  1.00 52.95           O  
ATOM    425  ND2 ASN A  36      -2.004  73.524  11.467  1.00 52.95           N  
ATOM    426 1HD2 ASN A  36      -1.178  74.019  11.933  1.00 52.95           H  
ATOM    427 2HD2 ASN A  36      -2.885  74.076  11.213  1.00 52.95           H  
ATOM    428  C   ASN A  36       1.431  71.552  12.790  1.00 52.95           C  
ATOM    429  O   ASN A  36       1.506  71.180  13.960  1.00 52.95           O  
ATOM    430  N   SER A  37       2.349  71.208  11.865  1.00 31.75           N  
ATOM    431  HN  SER A  37       2.270  71.593  10.870  1.00 31.75           H  
ATOM    432  CA  SER A  37       3.432  70.328  12.205  1.00 31.75           C  
ATOM    433  HA  SER A  37       3.024  69.414  12.636  1.00 31.75           H  
ATOM    434  CB  SER A  37       4.324  69.961  11.010  1.00 31.75           C  
ATOM    435  HB1 SER A  37       4.670  70.874  10.526  1.00 31.75           H  
ATOM    436  HB2 SER A  37       5.182  69.389  11.364  1.00 31.75           H  
ATOM    437  OG  SER A  37       3.596  69.182  10.074  1.00 31.75           O  
ATOM    438  HG  SER A  37       3.262  68.300  10.536  1.00 31.75           H  
ATOM    439  C   SER A  37       4.309  70.990  13.214  1.00 31.75           C  
ATOM    440  O   SER A  37       4.771  70.359  14.164  1.00 31.75           O  
ATOM    441  N   LEU A  38       4.548  72.298  13.028  1.00 54.31           N  
ATOM    442  HN  LEU A  38       4.087  72.789  12.196  1.00 54.31           H  
ATOM    443  CA  LEU A  38       5.393  73.066  13.894  1.00 54.31           C  
ATOM    444  HA  LEU A  38       6.386  72.618  13.931  1.00 54.31           H  
ATOM    445  CB  LEU A  38       5.498  74.523  13.413  1.00 54.31           C  
ATOM    446  HB1 LEU A  38       5.909  74.521  12.404  1.00 54.31           H  
ATOM    447  HB2 LEU A  38       4.495  74.950  13.396  1.00 54.31           H  
ATOM    448  CG  LEU A  38       6.388  75.416  14.294  1.00 54.31           C  
ATOM    449  HG  LEU A  38       6.076  75.254  15.326  1.00 54.31           H  
ATOM    450  CD1 LEU A  38       7.863  74.993  14.201  1.00 54.31           C  
ATOM    451 1HD1 LEU A  38       8.468  75.642  14.834  1.00 54.31           H  
ATOM    452 2HD1 LEU A  38       8.201  75.076  13.168  1.00 54.31           H  
ATOM    453 3HD1 LEU A  38       7.967  73.961  14.535  1.00 54.31           H  
ATOM    454  CD2 LEU A  38       6.162  76.906  13.987  1.00 54.31           C  
ATOM    455 1HD2 LEU A  38       6.805  77.511  14.626  1.00 54.31           H  
ATOM    456 2HD2 LEU A  38       5.119  77.162  14.175  1.00 54.31           H  
ATOM    457 3HD2 LEU A  38       6.401  77.102  12.942  1.00 54.31           H  
ATOM    458  C   LEU A  38       4.805  73.107  15.269  1.00 54.31           C  
ATOM    459  O   LEU A  38       5.524  72.990  16.260  1.00 54.31           O  
ATOM    460  N   CYS A  39       3.479  73.302  15.377  1.00 55.57           N  
ATOM    461  HN  CYS A  39       2.873  73.381  14.499  1.00 55.57           H  
ATOM    462  CA  CYS A  39       2.883  73.403  16.675  1.00 55.57           C  
ATOM    463  HA  CYS A  39       3.492  74.095  17.257  1.00 55.57           H  
ATOM    464  CB  CYS A  39       1.441  73.947  16.681  1.00 55.57           C  
ATOM    465  HB1 CYS A  39       1.141  74.105  17.717  1.00 55.57           H  
ATOM    466  HB2 CYS A  39       1.434  74.899  16.151  1.00 55.57           H  
ATOM    467  SG  CYS A  39       0.222  72.855  15.899  1.00 55.57           S  
ATOM    468  HG  CYS A  39       0.557  72.656  14.617  1.00 55.57           H  
ATOM    469  C   CYS A  39       2.930  72.080  17.368  1.00 55.57           C  
ATOM    470  O   CYS A  39       3.035  72.024  18.592  1.00 55.57           O  
ATOM    471  N   THR A  40       2.830  70.971  16.608  1.00 32.28           N  
ATOM    472  HN  THR A  40       2.703  71.061  15.549  1.00 32.28           H  
ATOM    473  CA  THR A  40       2.893  69.669  17.211  1.00 32.28           C  
ATOM    474  HA  THR A  40       2.116  69.577  17.970  1.00 32.28           H  
ATOM    475  CB  THR A  40       2.765  68.554  16.218  1.00 32.28           C  
ATOM    476  HB  THR A  40       3.586  68.616  15.504  1.00 32.28           H  
ATOM    477  OG1 THR A  40       1.531  68.644  15.517  1.00 32.28           O  
ATOM    478  HG1 THR A  40       0.735  68.583  16.199  1.00 32.28           H  
ATOM    479  CG2 THR A  40       2.856  67.217  16.975  1.00 32.28           C  
ATOM    480 1HG2 THR A  40       2.765  66.392  16.269  1.00 32.28           H  
ATOM    481 2HG2 THR A  40       2.051  67.158  17.707  1.00 32.28           H  
ATOM    482 3HG2 THR A  40       3.817  67.153  17.486  1.00 32.28           H  
ATOM    483  C   THR A  40       4.243  69.521  17.847  1.00 32.28           C  
ATOM    484  O   THR A  40       4.360  69.031  18.970  1.00 32.28           O  
ATOM    485  N   ALA A  41       5.307  69.951  17.139  1.00 32.84           N  
ATOM    486  HN  ALA A  41       5.143  70.398  16.181  1.00 32.84           H  
ATOM    487  CA  ALA A  41       6.653  69.830  17.625  1.00 32.84           C  
ATOM    488  HA  ALA A  41       6.856  68.784  17.853  1.00 32.84           H  
ATOM    489  CB  ALA A  41       7.696  70.336  16.614  1.00 32.84           C  
ATOM    490  HB1 ALA A  41       8.695  70.221  17.034  1.00 32.84           H  
ATOM    491  HB2 ALA A  41       7.512  71.389  16.398  1.00 32.84           H  
ATOM    492  HB3 ALA A  41       7.620  69.758  15.693  1.00 32.84           H  
ATOM    493  C   ALA A  41       6.815  70.641  18.870  1.00 32.84           C  
ATOM    494  O   ALA A  41       7.504  70.226  19.800  1.00 32.84           O  
ATOM    495  N   VAL A  42       6.197  71.835  18.910  1.00105.56           N  
ATOM    496  HN  VAL A  42       5.576  72.131  18.091  1.00105.56           H  
ATOM    497  CA  VAL A  42       6.354  72.719  20.028  1.00105.56           C  
ATOM    498  HA  VAL A  42       7.422  72.811  20.224  1.00105.56           H  
ATOM    499  CB  VAL A  42       5.826  74.098  19.760  1.00105.56           C  
ATOM    500  HB  VAL A  42       6.051  74.346  18.723  1.00105.56           H  
ATOM    501  CG1 VAL A  42       4.301  74.106  19.924  1.00105.56           C  
ATOM    502 1HG1 VAL A  42       3.919  75.108  19.729  1.00105.56           H  
ATOM    503 2HG1 VAL A  42       4.043  73.811  20.941  1.00105.56           H  
ATOM    504 3HG1 VAL A  42       3.856  73.405  19.219  1.00105.56           H  
ATOM    505  CG2 VAL A  42       6.587  75.086  20.655  1.00105.56           C  
ATOM    506 1HG2 VAL A  42       6.219  76.096  20.477  1.00105.56           H  
ATOM    507 2HG2 VAL A  42       7.651  75.041  20.423  1.00105.56           H  
ATOM    508 3HG2 VAL A  42       6.432  74.823  21.701  1.00105.56           H  
ATOM    509  C   VAL A  42       5.720  72.131  21.258  1.00105.56           C  
ATOM    510  O   VAL A  42       6.239  72.293  22.363  1.00105.56           O  
ATOM    511  N   LYS A  43       4.574  71.438  21.105  1.00 72.26           N  
ATOM    512  HN  LYS A  43       4.145  71.338  20.130  1.00 72.26           H  
ATOM    513  CA  LYS A  43       3.920  70.832  22.232  1.00 72.26           C  
ATOM    514  HA  LYS A  43       3.750  71.592  22.994  1.00 72.26           H  
ATOM    515  CB  LYS A  43       2.577  70.175  21.873  1.00 72.26           C  
ATOM    516  HB1 LYS A  43       2.728  69.547  20.995  1.00 72.26           H  
ATOM    517  HB2 LYS A  43       2.264  69.556  22.714  1.00 72.26           H  
ATOM    518  CG  LYS A  43       1.454  71.168  21.564  1.00 72.26           C  
ATOM    519  HG1 LYS A  43       1.205  71.704  22.480  1.00 72.26           H  
ATOM    520  HG2 LYS A  43       1.813  71.874  20.816  1.00 72.26           H  
ATOM    521  CD  LYS A  43       0.183  70.501  21.031  1.00 72.26           C  
ATOM    522  HD1 LYS A  43       0.182  69.460  21.353  1.00 72.26           H  
ATOM    523  HD2 LYS A  43      -0.678  71.015  21.458  1.00 72.26           H  
ATOM    524  CE  LYS A  43       0.053  70.532  19.508  1.00 72.26           C  
ATOM    525  HE1 LYS A  43      -0.476  71.436  19.207  1.00 72.26           H  
ATOM    526  HE2 LYS A  43       1.046  70.525  19.059  1.00 72.26           H  
ATOM    527  NZ  LYS A  43      -0.704  69.342  19.052  1.00 72.26           N1+
ATOM    528  HZ1 LYS A  43      -0.795  69.363  17.986  1.00 72.26           H  
ATOM    529  HZ2 LYS A  43      -1.679  69.348  19.493  1.00 72.26           H  
ATOM    530  HZ3 LYS A  43      -0.185  68.454  19.347  1.00 72.26           H  
ATOM    531  C   LYS A  43       4.818  69.774  22.792  1.00 72.26           C  
ATOM    532  O   LYS A  43       4.904  69.613  24.007  1.00 72.26           O  
ATOM    533  N   ALA A  44       5.501  69.016  21.912  1.00 36.55           N  
ATOM    534  HN  ALA A  44       5.386  69.212  20.866  1.00 36.55           H  
ATOM    535  CA  ALA A  44       6.379  67.953  22.326  1.00 36.55           C  
ATOM    536  HA  ALA A  44       5.830  67.269  22.973  1.00 36.55           H  
ATOM    537  CB  ALA A  44       6.949  67.169  21.133  1.00 36.55           C  
ATOM    538  HB1 ALA A  44       7.605  66.378  21.497  1.00 36.55           H  
ATOM    539  HB2 ALA A  44       7.516  67.844  20.491  1.00 36.55           H  
ATOM    540  HB3 ALA A  44       6.131  66.728  20.563  1.00 36.55           H  
ATOM    541  C   ALA A  44       7.541  68.520  23.085  1.00 36.55           C  
ATOM    542  O   ALA A  44       7.984  67.960  24.086  1.00 36.55           O  
ATOM    543  N   ILE A  45       8.087  69.648  22.602  1.00 47.69           N  
ATOM    544  HN  ILE A  45       7.674  70.095  21.722  1.00 47.69           H  
ATOM    545  CA  ILE A  45       9.213  70.266  23.242  1.00 47.69           C  
ATOM    546  HA  ILE A  45       9.998  69.519  23.360  1.00 47.69           H  
ATOM    547  CB  ILE A  45       9.759  71.410  22.434  1.00 47.69           C  
ATOM    548  HB  ILE A  45       8.944  72.101  22.221  1.00 47.69           H  
ATOM    549  CG2 ILE A  45      10.810  72.145  23.275  1.00 47.69           C  
ATOM    550 1HG2 ILE A  45      11.216  72.979  22.702  1.00 47.69           H  
ATOM    551 2HG2 ILE A  45      11.615  71.457  23.534  1.00 47.69           H  
ATOM    552 3HG2 ILE A  45      10.347  72.523  24.187  1.00 47.69           H  
ATOM    553  CG1 ILE A  45      10.316  70.890  21.098  1.00 47.69           C  
ATOM    554 1HG1 ILE A  45      11.230  70.331  21.301  1.00 47.69           H  
ATOM    555 2HG1 ILE A  45       9.575  70.227  20.651  1.00 47.69           H  
ATOM    556  CD1 ILE A  45      10.640  71.996  20.095  1.00 47.69           C  
ATOM    557 1HD1 ILE A  45      11.028  71.553  19.178  1.00 47.69           H  
ATOM    558 2HD1 ILE A  45      11.389  72.665  20.520  1.00 47.69           H  
ATOM    559 3HD1 ILE A  45       9.735  72.560  19.871  1.00 47.69           H  
ATOM    560  C   ILE A  45       8.796  70.741  24.606  1.00 47.69           C  
ATOM    561  O   ILE A  45       9.512  70.558  25.589  1.00 47.69           O  
ATOM    562  N   SER A  46       7.590  71.333  24.701  1.00 46.03           N  
ATOM    563  HN  SER A  46       6.995  71.419  23.816  1.00 46.03           H  
ATOM    564  CA  SER A  46       7.064  71.854  25.931  1.00 46.03           C  
ATOM    565  HA  SER A  46       7.688  72.677  26.281  1.00 46.03           H  
ATOM    566  CB  SER A  46       5.611  72.337  25.754  1.00 46.03           C  
ATOM    567  HB1 SER A  46       5.598  73.182  25.066  1.00 46.03           H  
ATOM    568  HB2 SER A  46       5.013  71.524  25.343  1.00 46.03           H  
ATOM    569  OG  SER A  46       5.052  72.742  26.998  1.00 46.03           O  
ATOM    570  HG  SER A  46       5.058  71.931  27.665  1.00 46.03           H  
ATOM    571  C   SER A  46       7.049  70.755  26.952  1.00 46.03           C  
ATOM    572  O   SER A  46       7.523  70.930  28.074  1.00 46.03           O  
ATOM    573  N   SER A  47       6.521  69.574  26.581  1.00 86.23           N  
ATOM    574  HN  SER A  47       6.187  69.437  25.574  1.00 86.23           H  
ATOM    575  CA  SER A  47       6.400  68.496  27.520  1.00 86.23           C  
ATOM    576  HA  SER A  47       5.825  68.853  28.375  1.00 86.23           H  
ATOM    577  CB  SER A  47       5.678  67.262  26.938  1.00 86.23           C  
ATOM    578  HB1 SER A  47       5.624  66.488  27.703  1.00 86.23           H  
ATOM    579  HB2 SER A  47       4.670  67.548  26.638  1.00 86.23           H  
ATOM    580  OG  SER A  47       6.370  66.749  25.807  1.00 86.23           O  
ATOM    581  HG  SER A  47       6.422  67.488  25.063  1.00 86.23           H  
ATOM    582  C   SER A  47       7.761  68.096  28.007  1.00 86.23           C  
ATOM    583  O   SER A  47       7.957  67.871  29.200  1.00 86.23           O  
ATOM    584  N   ALA A  48       8.748  68.008  27.098  1.00 38.24           N  
ATOM    585  HN  ALA A  48       8.538  68.237  26.074  1.00 38.24           H  
ATOM    586  CA  ALA A  48      10.078  67.613  27.471  1.00 38.24           C  
ATOM    587  HA  ALA A  48      10.024  66.666  28.008  1.00 38.24           H  
ATOM    588  CB  ALA A  48      11.012  67.441  26.257  1.00 38.24           C  
ATOM    589  HB1 ALA A  48      12.003  67.142  26.600  1.00 38.24           H  
ATOM    590  HB2 ALA A  48      11.084  68.385  25.717  1.00 38.24           H  
ATOM    591  HB3 ALA A  48      10.610  66.674  25.595  1.00 38.24           H  
ATOM    592  C   ALA A  48      10.699  68.644  28.371  1.00 38.24           C  
ATOM    593  O   ALA A  48      11.374  68.292  29.337  1.00 38.24           O  
ATOM    594  N   VAL A  49      10.499  69.945  28.067  1.00 50.51           N  
ATOM    595  HN  VAL A  49       9.872  70.188  27.234  1.00 50.51           H  
ATOM    596  CA  VAL A  49      11.098  71.019  28.822  1.00 50.51           C  
ATOM    597  HA  VAL A  49      12.173  70.849  28.873  1.00 50.51           H  
ATOM    598  CB  VAL A  49      10.857  72.385  28.236  1.00 50.51           C  
ATOM    599  HB  VAL A  49       9.783  72.552  28.161  1.00 50.51           H  
ATOM    600  CG1 VAL A  49      11.460  73.436  29.187  1.00 50.51           C  
ATOM    601 1HG1 VAL A  49      11.295  74.433  28.779  1.00 50.51           H  
ATOM    602 2HG1 VAL A  49      12.530  73.260  29.292  1.00 50.51           H  
ATOM    603 3HG1 VAL A  49      10.982  73.360  30.164  1.00 50.51           H  
ATOM    604  CG2 VAL A  49      11.467  72.421  26.823  1.00 50.51           C  
ATOM    605 1HG2 VAL A  49      11.303  73.404  26.381  1.00 50.51           H  
ATOM    606 2HG2 VAL A  49      10.993  71.660  26.203  1.00 50.51           H  
ATOM    607 3HG2 VAL A  49      12.538  72.225  26.884  1.00 50.51           H  
ATOM    608  C   VAL A  49      10.549  71.006  30.212  1.00 50.51           C  
ATOM    609  O   VAL A  49      11.252  71.280  31.185  1.00 50.51           O  
ATOM    610  N   ARG A  50       9.253  70.675  30.321  1.00117.34           N  
ATOM    611  HN  ARG A  50       8.713  70.468  29.421  1.00117.34           H  
ATOM    612  CA  ARG A  50       8.546  70.581  31.563  1.00117.34           C  
ATOM    613  HA  ARG A  50       8.623  71.524  32.105  1.00117.34           H  
ATOM    614  CB  ARG A  50       7.064  70.210  31.367  1.00117.34           C  
ATOM    615  HB1 ARG A  50       7.009  69.293  30.781  1.00117.34           H  
ATOM    616  HB2 ARG A  50       6.614  70.044  32.346  1.00117.34           H  
ATOM    617  CG  ARG A  50       6.272  71.301  30.643  1.00117.34           C  
ATOM    618  HG1 ARG A  50       6.657  71.405  29.628  1.00117.34           H  
ATOM    619  HG2 ARG A  50       5.222  71.012  30.606  1.00117.34           H  
ATOM    620  CD  ARG A  50       6.394  72.640  31.360  1.00117.34           C  
ATOM    621  HD1 ARG A  50       5.875  72.593  32.318  1.00117.34           H  
ATOM    622  HD2 ARG A  50       7.446  72.873  31.527  1.00117.34           H  
ATOM    623  NE  ARG A  50       5.777  73.689  30.507  1.00117.34           N  
ATOM    624  HE  ARG A  50       5.129  73.430  29.696  1.00117.34           H  
ATOM    625  CZ  ARG A  50       6.062  74.992  30.790  1.00117.34           C  
ATOM    626  NH1 ARG A  50       6.958  75.273  31.783  1.00117.34           N  
ATOM    627 1HH1 ARG A  50       7.424  74.476  32.325  1.00117.34           H  
ATOM    628 2HH1 ARG A  50       7.194  76.290  32.019  1.00117.34           H  
ATOM    629  NH2 ARG A  50       5.455  75.999  30.097  1.00117.34           N  
ATOM    630 1HH2 ARG A  50       4.750  75.768  29.326  1.00117.34           H  
ATOM    631 2HH2 ARG A  50       5.684  77.019  30.325  1.00117.34           H  
ATOM    632  C   ARG A  50       9.183  69.485  32.357  1.00117.34           C  
ATOM    633  O   ARG A  50       9.188  69.531  33.585  1.00117.34           O  
ATOM    634  N   LYS A  51       9.758  68.479  31.668  1.00 98.08           N  
ATOM    635  HN  LYS A  51       9.776  68.531  30.599  1.00 98.08           H  
ATOM    636  CA  LYS A  51      10.347  67.341  32.315  1.00 98.08           C  
ATOM    637  HA  LYS A  51      10.865  66.749  31.561  1.00 98.08           H  
ATOM    638  CB  LYS A  51      11.358  67.712  33.417  1.00 98.08           C  
ATOM    639  HB1 LYS A  51      10.907  68.457  34.073  1.00 98.08           H  
ATOM    640  HB2 LYS A  51      11.596  66.818  33.992  1.00 98.08           H  
ATOM    641  CG  LYS A  51      12.649  68.283  32.834  1.00 98.08           C  
ATOM    642  HG1 LYS A  51      13.182  67.471  32.340  1.00 98.08           H  
ATOM    643  HG2 LYS A  51      12.378  69.041  32.099  1.00 98.08           H  
ATOM    644  CD  LYS A  51      13.602  68.925  33.842  1.00 98.08           C  
ATOM    645  HD1 LYS A  51      13.098  69.766  34.319  1.00 98.08           H  
ATOM    646  HD2 LYS A  51      13.870  68.185  34.597  1.00 98.08           H  
ATOM    647  CE  LYS A  51      14.880  69.430  33.166  1.00 98.08           C  
ATOM    648  HE1 LYS A  51      15.491  69.959  33.897  1.00 98.08           H  
ATOM    649  HE2 LYS A  51      15.439  68.582  32.770  1.00 98.08           H  
ATOM    650  NZ  LYS A  51      14.534  70.349  32.059  1.00 98.08           N1+
ATOM    651  HZ1 LYS A  51      15.431  70.698  31.591  1.00 98.08           H  
ATOM    652  HZ2 LYS A  51      13.986  71.183  32.445  1.00 98.08           H  
ATOM    653  HZ3 LYS A  51      13.935  69.831  31.339  1.00 98.08           H  
ATOM    654  C   LYS A  51       9.272  66.503  32.909  1.00 98.08           C  
ATOM    655  O   LYS A  51       9.450  65.897  33.965  1.00 98.08           O  
ATOM    656  N   ALA A  52       8.113  66.449  32.227  1.00 43.77           N  
ATOM    657  HN  ALA A  52       7.970  67.055  31.357  1.00 43.77           H  
ATOM    658  CA  ALA A  52       7.076  65.575  32.676  1.00 43.77           C  
ATOM    659  HA  ALA A  52       6.968  65.661  33.757  1.00 43.77           H  
ATOM    660  CB  ALA A  52       5.720  65.848  31.999  1.00 43.77           C  
ATOM    661  HB1 ALA A  52       4.975  65.151  32.383  1.00 43.77           H  
ATOM    662  HB2 ALA A  52       5.818  65.717  30.921  1.00 43.77           H  
ATOM    663  HB3 ALA A  52       5.406  66.870  32.213  1.00 43.77           H  
ATOM    664  C   ALA A  52       7.490  64.180  32.322  1.00 43.77           C  
ATOM    665  O   ALA A  52       8.002  63.937  31.231  1.00 43.77           O  
ATOM    666  N   GLY A  53       7.289  63.224  33.251  1.00 29.25           N  
ATOM    667  HN  GLY A  53       6.902  63.501  34.209  1.00 29.25           H  
ATOM    668  CA  GLY A  53       7.583  61.840  32.985  1.00 29.25           C  
ATOM    669  HA1 GLY A  53       7.008  61.215  33.668  1.00 29.25           H  
ATOM    670  HA2 GLY A  53       7.305  61.607  31.957  1.00 29.25           H  
ATOM    671  C   GLY A  53       9.043  61.560  33.174  1.00 29.25           C  
ATOM    672  O   GLY A  53       9.524  60.479  32.837  1.00 29.25           O  
ATOM    673  N   ILE A  54       9.785  62.522  33.744  1.00 58.43           N  
ATOM    674  HN  ILE A  54       9.302  63.414  34.085  1.00 58.43           H  
ATOM    675  CA  ILE A  54      11.205  62.394  33.911  1.00 58.43           C  
ATOM    676  HA  ILE A  54      11.642  62.170  32.938  1.00 58.43           H  
ATOM    677  CB  ILE A  54      11.849  63.639  34.435  1.00 58.43           C  
ATOM    678  HB  ILE A  54      11.532  64.469  33.803  1.00 58.43           H  
ATOM    679  CG2 ILE A  54      11.313  63.897  35.851  1.00 58.43           C  
ATOM    680 1HG2 ILE A  54      11.769  64.801  36.254  1.00 58.43           H  
ATOM    681 2HG2 ILE A  54      11.558  63.050  36.493  1.00 58.43           H  
ATOM    682 3HG2 ILE A  54      10.231  64.023  35.813  1.00 58.43           H  
ATOM    683  CG1 ILE A  54      13.379  63.526  34.328  1.00 58.43           C  
ATOM    684 1HG1 ILE A  54      13.724  62.795  35.060  1.00 58.43           H  
ATOM    685 2HG1 ILE A  54      13.631  63.183  33.325  1.00 58.43           H  
ATOM    686  CD1 ILE A  54      14.102  64.849  34.585  1.00 58.43           C  
ATOM    687 1HD1 ILE A  54      15.178  64.699  34.494  1.00 58.43           H  
ATOM    688 2HD1 ILE A  54      13.868  65.202  35.589  1.00 58.43           H  
ATOM    689 3HD1 ILE A  54      13.776  65.590  33.855  1.00 58.43           H  
ATOM    690  C   ILE A  54      11.535  61.270  34.840  1.00 58.43           C  
ATOM    691  O   ILE A  54      12.536  60.581  34.647  1.00 58.43           O  
ATOM    692  N   ALA A  55      10.693  61.050  35.864  1.00 38.40           N  
ATOM    693  HN  ALA A  55       9.787  61.616  35.920  1.00 38.40           H  
ATOM    694  CA  ALA A  55      10.969  60.083  36.881  1.00 38.40           C  
ATOM    695  HA  ALA A  55      11.878  60.372  37.409  1.00 38.40           H  
ATOM    696  CB  ALA A  55       9.816  59.967  37.891  1.00 38.40           C  
ATOM    697  HB1 ALA A  55      10.067  59.222  38.646  1.00 38.40           H  
ATOM    698  HB2 ALA A  55       8.906  59.665  37.372  1.00 38.40           H  
ATOM    699  HB3 ALA A  55       9.656  60.932  38.373  1.00 38.40           H  
ATOM    700  C   ALA A  55      11.173  58.738  36.256  1.00 38.40           C  
ATOM    701  O   ALA A  55      12.045  57.986  36.688  1.00 38.40           O  
ATOM    702  N   HIS A  56      10.385  58.400  35.220  1.00 56.62           N  
ATOM    703  HN  HIS A  56       9.674  59.109  34.851  1.00 56.62           H  
ATOM    704  CA  HIS A  56      10.476  57.112  34.599  1.00 56.62           C  
ATOM    705  HA  HIS A  56      10.361  56.358  35.378  1.00 56.62           H  
ATOM    706  CB  HIS A  56       9.376  56.879  33.555  1.00 56.62           C  
ATOM    707  HB1 HIS A  56       9.311  57.752  32.906  1.00 56.62           H  
ATOM    708  HB2 HIS A  56       9.630  56.002  32.960  1.00 56.62           H  
ATOM    709  CG  HIS A  56       8.045  56.656  34.212  1.00 56.62           C  
ATOM    710  CD2 HIS A  56       7.082  57.544  34.577  1.00 56.62           C  
ATOM    711  HD2 HIS A  56       7.143  58.622  34.425  1.00 56.62           H  
ATOM    712  ND1 HIS A  56       7.572  55.417  34.587  1.00 56.62           N  
ATOM    713  HD1 HIS A  56       8.069  54.478  34.457  1.00 56.62           H  
ATOM    714  CE1 HIS A  56       6.355  55.616  35.152  1.00 56.62           C  
ATOM    715  HE1 HIS A  56       5.730  54.815  35.547  1.00 56.62           H  
ATOM    716  NE2 HIS A  56       6.015  56.892  35.168  1.00 56.62           N1+
ATOM    717  HE2 HIS A  56       5.115  57.325  35.552  1.00 56.62           H  
ATOM    718  C   HIS A  56      11.825  56.921  33.972  1.00 56.62           C  
ATOM    719  O   HIS A  56      12.350  55.809  33.961  1.00 56.62           O  
ATOM    720  N   LEU A  57      12.422  57.991  33.416  1.00134.47           N  
ATOM    721  HN  LEU A  57      11.921  58.936  33.422  1.00134.47           H  
ATOM    722  CA  LEU A  57      13.723  57.883  32.814  1.00134.47           C  
ATOM    723  HA  LEU A  57      13.693  57.088  32.068  1.00134.47           H  
ATOM    724  CB  LEU A  57      14.182  59.184  32.123  1.00134.47           C  
ATOM    725  HB1 LEU A  57      13.476  59.421  31.327  1.00134.47           H  
ATOM    726  HB2 LEU A  57      14.181  59.986  32.861  1.00134.47           H  
ATOM    727  CG  LEU A  57      15.588  59.084  31.513  1.00134.47           C  
ATOM    728  HG  LEU A  57      15.694  59.888  30.784  1.00134.47           H  
ATOM    729  CD1 LEU A  57      16.682  59.265  32.578  1.00134.47           C  
ATOM    730 1HD1 LEU A  57      17.663  59.188  32.109  1.00134.47           H  
ATOM    731 2HD1 LEU A  57      16.582  58.490  33.338  1.00134.47           H  
ATOM    732 3HD1 LEU A  57      16.578  60.245  33.043  1.00134.47           H  
ATOM    733  CD2 LEU A  57      15.735  57.747  30.766  1.00134.47           C  
ATOM    734 1HD2 LEU A  57      16.734  57.679  30.334  1.00134.47           H  
ATOM    735 2HD2 LEU A  57      14.992  57.691  29.971  1.00134.47           H  
ATOM    736 3HD2 LEU A  57      15.584  56.922  31.463  1.00134.47           H  
ATOM    737  C   LEU A  57      14.709  57.502  33.873  1.00134.47           C  
ATOM    738  O   LEU A  57      15.648  56.749  33.620  1.00134.47           O  
ATOM    739  N   TYR A  58      14.517  58.014  35.101  1.00 57.93           N  
ATOM    740  HN  TYR A  58      13.686  58.668  35.265  1.00 57.93           H  
ATOM    741  CA  TYR A  58      15.389  57.712  36.198  1.00 57.93           C  
ATOM    742  HA  TYR A  58      16.409  57.984  35.925  1.00 57.93           H  
ATOM    743  CB  TYR A  58      15.016  58.423  37.510  1.00 57.93           C  
ATOM    744  HB1 TYR A  58      13.955  58.283  37.717  1.00 57.93           H  
ATOM    745  HB2 TYR A  58      15.604  58.014  38.332  1.00 57.93           H  
ATOM    746  CG  TYR A  58      15.311  59.871  37.351  1.00 57.93           C  
ATOM    747  CD1 TYR A  58      14.450  60.693  36.665  1.00 57.93           C  
ATOM    748  HD1 TYR A  58      13.540  60.285  36.226  1.00 57.93           H  
ATOM    749  CE1 TYR A  58      14.737  62.031  36.533  1.00 57.93           C  
ATOM    750  HE1 TYR A  58      14.053  62.679  35.985  1.00 57.93           H  
ATOM    751  CD2 TYR A  58      16.453  60.405  37.903  1.00 57.93           C  
ATOM    752  HD2 TYR A  58      17.138  59.758  38.451  1.00 57.93           H  
ATOM    753  CE2 TYR A  58      16.742  61.740  37.774  1.00 57.93           C  
ATOM    754  HE2 TYR A  58      17.651  62.149  38.215  1.00 57.93           H  
ATOM    755  CZ  TYR A  58      15.880  62.559  37.087  1.00 57.93           C  
ATOM    756  OH  TYR A  58      16.176  63.932  36.951  1.00 57.93           O  
ATOM    757  HH  TYR A  58      16.260  64.173  35.933  1.00 57.93           H  
ATOM    758  C   TYR A  58      15.333  56.242  36.459  1.00 57.93           C  
ATOM    759  O   TYR A  58      16.344  55.639  36.811  1.00 57.93           O  
ATOM    760  N   GLY A  59      14.154  55.617  36.275  1.00 27.01           N  
ATOM    761  HN  GLY A  59      13.312  56.155  35.893  1.00 27.01           H  
ATOM    762  CA  GLY A  59      14.039  54.228  36.595  1.00 27.01           C  
ATOM    763  HA1 GLY A  59      13.476  53.713  35.817  1.00 27.01           H  
ATOM    764  HA2 GLY A  59      15.031  53.784  36.681  1.00 27.01           H  
ATOM    765  C   GLY A  59      13.318  54.121  37.900  1.00 27.01           C  
ATOM    766  O   GLY A  59      13.467  53.135  38.618  1.00 27.01           O  
ATOM    767  N   ILE A  60      12.510  55.143  38.244  1.00 47.72           N  
ATOM    768  HN  ILE A  60      12.416  55.994  37.602  1.00 47.72           H  
ATOM    769  CA  ILE A  60      11.778  55.084  39.472  1.00 47.72           C  
ATOM    770  HA  ILE A  60      12.480  55.007  40.302  1.00 47.72           H  
ATOM    771  CB  ILE A  60      10.888  56.278  39.689  1.00 47.72           C  
ATOM    772  HB  ILE A  60      11.532  57.153  39.777  1.00 47.72           H  
ATOM    773  CG2 ILE A  60      10.023  56.469  38.434  1.00 47.72           C  
ATOM    774 1HG2 ILE A  60       9.369  57.331  38.570  1.00 47.72           H  
ATOM    775 2HG2 ILE A  60       9.418  55.577  38.270  1.00 47.72           H  
ATOM    776 3HG2 ILE A  60      10.667  56.635  37.570  1.00 47.72           H  
ATOM    777  CG1 ILE A  60      10.125  56.132  41.021  1.00 47.72           C  
ATOM    778 1HG1 ILE A  60       9.441  55.289  40.927  1.00 47.72           H  
ATOM    779 2HG1 ILE A  60      10.853  55.925  41.805  1.00 47.72           H  
ATOM    780  CD1 ILE A  60       9.310  57.358  41.443  1.00 47.72           C  
ATOM    781 1HD1 ILE A  60       8.812  57.155  42.391  1.00 47.72           H  
ATOM    782 2HD1 ILE A  60       8.563  57.578  40.680  1.00 47.72           H  
ATOM    783 3HD1 ILE A  60       9.974  58.214  41.559  1.00 47.72           H  
ATOM    784  C   ILE A  60      10.911  53.866  39.450  1.00 47.72           C  
ATOM    785  O   ILE A  60      10.865  53.127  40.433  1.00 47.72           O  
ATOM    786  N   ALA A  61      10.195  53.613  38.337  1.00 24.00           N  
ATOM    787  HN  ALA A  61      10.244  54.273  37.496  1.00 24.00           H  
ATOM    788  CA  ALA A  61       9.366  52.443  38.300  1.00 24.00           C  
ATOM    789  HA  ALA A  61       8.669  52.464  39.138  1.00 24.00           H  
ATOM    790  CB  ALA A  61       8.583  52.309  36.986  1.00 24.00           C  
ATOM    791  HB1 ALA A  61       7.974  51.406  37.016  1.00 24.00           H  
ATOM    792  HB2 ALA A  61       9.281  52.248  36.151  1.00 24.00           H  
ATOM    793  HB3 ALA A  61       7.938  53.178  36.857  1.00 24.00           H  
ATOM    794  C   ALA A  61      10.253  51.252  38.420  1.00 24.00           C  
ATOM    795  O   ALA A  61      10.011  50.354  39.226  1.00 24.00           O  
ATOM    796  N   GLY A  62      11.344  51.228  37.633  1.00 19.91           N  
ATOM    797  HN  GLY A  62      11.519  52.025  36.941  1.00 19.91           H  
ATOM    798  CA  GLY A  62      12.274  50.137  37.717  1.00 19.91           C  
ATOM    799  HA1 GLY A  62      13.197  50.395  37.198  1.00 19.91           H  
ATOM    800  HA2 GLY A  62      12.494  49.916  38.762  1.00 19.91           H  
ATOM    801  C   GLY A  62      11.644  48.957  37.072  1.00 19.91           C  
ATOM    802  O   GLY A  62      12.069  47.830  37.310  1.00 19.91           O  
ATOM    803  N   SER A  63      10.629  49.187  36.217  1.00 87.57           N  
ATOM    804  HN  SER A  63      10.317  50.192  36.025  1.00 87.57           H  
ATOM    805  CA  SER A  63       9.961  48.100  35.560  1.00 87.57           C  
ATOM    806  HA  SER A  63       9.548  47.420  36.305  1.00 87.57           H  
ATOM    807  CB  SER A  63       8.844  48.562  34.607  1.00 87.57           C  
ATOM    808  HB1 SER A  63       8.142  49.193  35.152  1.00 87.57           H  
ATOM    809  HB2 SER A  63       9.281  49.130  33.786  1.00 87.57           H  
ATOM    810  OG  SER A  63       8.156  47.431  34.085  1.00 87.57           O  
ATOM    811  HG  SER A  63       8.831  46.822  33.559  1.00 87.57           H  
ATOM    812  C   SER A  63      10.949  47.381  34.725  1.00 87.57           C  
ATOM    813  O   SER A  63      11.011  46.152  34.728  1.00 87.57           O  
ATOM    814  N   THR A  64      11.737  48.143  33.952  1.00222.81           N  
ATOM    815  HN  THR A  64      11.615  49.206  33.927  1.00222.81           H  
ATOM    816  CA  THR A  64      12.747  47.503  33.159  1.00222.81           C  
ATOM    817  HA  THR A  64      13.030  46.550  33.606  1.00222.81           H  
ATOM    818  CB  THR A  64      12.333  47.303  31.723  1.00222.81           C  
ATOM    819  HB  THR A  64      12.208  48.275  31.246  1.00222.81           H  
ATOM    820  OG1 THR A  64      11.109  46.585  31.650  1.00222.81           O  
ATOM    821  HG1 THR A  64      11.226  45.645  32.104  1.00222.81           H  
ATOM    822  CG2 THR A  64      13.435  46.519  30.995  1.00222.81           C  
ATOM    823 1HG2 THR A  64      13.147  46.368  29.955  1.00222.81           H  
ATOM    824 2HG2 THR A  64      13.573  45.551  31.478  1.00222.81           H  
ATOM    825 3HG2 THR A  64      14.368  47.081  31.035  1.00222.81           H  
ATOM    826  C   THR A  64      13.911  48.437  33.155  1.00222.81           C  
ATOM    827  O   THR A  64      13.735  49.650  33.266  1.00222.81           O  
ATOM    828  N   ASN A  65      15.144  47.899  33.062  1.00210.08           N  
ATOM    829  HN  ASN A  65      15.282  46.839  33.102  1.00210.08           H  
ATOM    830  CA  ASN A  65      16.271  48.783  32.908  1.00210.08           C  
ATOM    831  HA  ASN A  65      15.906  49.702  32.448  1.00210.08           H  
ATOM    832  CB  ASN A  65      17.028  49.177  34.192  1.00210.08           C  
ATOM    833  HB1 ASN A  65      16.970  48.374  34.926  1.00210.08           H  
ATOM    834  HB2 ASN A  65      18.073  49.388  33.965  1.00210.08           H  
ATOM    835  CG  ASN A  65      16.338  50.431  34.724  1.00210.08           C  
ATOM    836  OD1 ASN A  65      15.691  50.460  35.772  1.00210.08           O  
ATOM    837  ND2 ASN A  65      16.509  51.533  33.947  1.00210.08           N  
ATOM    838 1HD2 ASN A  65      17.088  51.470  33.049  1.00210.08           H  
ATOM    839 2HD2 ASN A  65      16.065  52.463  34.233  1.00210.08           H  
ATOM    840  C   ASN A  65      17.254  48.177  31.974  1.00210.08           C  
ATOM    841  O   ASN A  65      17.641  47.018  32.117  1.00210.08           O  
ATOM    842  N   VAL A  66      17.707  48.975  30.988  1.00132.50           N  
ATOM    843  HN  VAL A  66      17.386  49.993  30.911  1.00132.50           H  
ATOM    844  CA  VAL A  66      18.629  48.420  30.048  1.00132.50           C  
ATOM    845  HA  VAL A  66      19.198  47.636  30.549  1.00132.50           H  
ATOM    846  CB  VAL A  66      17.988  47.831  28.833  1.00132.50           C  
ATOM    847  HB  VAL A  66      18.769  47.383  28.218  1.00132.50           H  
ATOM    848  CG1 VAL A  66      17.034  46.710  29.295  1.00132.50           C  
ATOM    849 1HG1 VAL A  66      16.552  46.262  28.426  1.00132.50           H  
ATOM    850 2HG1 VAL A  66      16.275  47.128  29.956  1.00132.50           H  
ATOM    851 3HG1 VAL A  66      17.601  45.947  29.829  1.00132.50           H  
ATOM    852  CG2 VAL A  66      17.332  48.966  28.028  1.00132.50           C  
ATOM    853 1HG2 VAL A  66      16.859  48.554  27.137  1.00132.50           H  
ATOM    854 2HG2 VAL A  66      18.092  49.690  27.733  1.00132.50           H  
ATOM    855 3HG2 VAL A  66      16.579  49.460  28.643  1.00132.50           H  
ATOM    856  C   VAL A  66      19.581  49.483  29.612  1.00132.50           C  
ATOM    857  O   VAL A  66      19.424  50.663  29.929  1.00132.50           O  
ATOM    858  N   THR A  67      20.612  49.050  28.860  1.00235.55           N  
ATOM    859  HN  THR A  67      20.618  48.025  28.554  1.00235.55           H  
ATOM    860  CA  THR A  67      21.701  49.885  28.447  1.00235.55           C  
ATOM    861  HA  THR A  67      21.781  50.748  29.108  1.00235.55           H  
ATOM    862  CB  THR A  67      22.979  49.114  28.456  1.00235.55           C  
ATOM    863  HB  THR A  67      23.813  49.778  28.228  1.00235.55           H  
ATOM    864  OG1 THR A  67      22.911  48.076  27.489  1.00235.55           O  
ATOM    865  HG1 THR A  67      22.113  47.434  27.720  1.00235.55           H  
ATOM    866  CG2 THR A  67      23.176  48.487  29.848  1.00235.55           C  
ATOM    867 1HG2 THR A  67      24.108  47.922  29.864  1.00235.55           H  
ATOM    868 2HG2 THR A  67      22.343  47.819  30.068  1.00235.55           H  
ATOM    869 3HG2 THR A  67      23.217  49.275  30.600  1.00235.55           H  
ATOM    870  C   THR A  67      21.533  50.339  27.026  1.00235.55           C  
ATOM    871  O   THR A  67      20.636  49.903  26.308  1.00235.55           O  
ATOM    872  N   GLY A  68      22.407  51.277  26.604  1.00 63.69           N  
ATOM    873  HN  GLY A  68      23.051  51.747  27.318  1.00 63.69           H  
ATOM    874  CA  GLY A  68      22.497  51.661  25.228  1.00 63.69           C  
ATOM    875  HA1 GLY A  68      23.489  52.069  25.033  1.00 63.69           H  
ATOM    876  HA2 GLY A  68      22.334  50.786  24.599  1.00 63.69           H  
ATOM    877  C   GLY A  68      21.473  52.690  24.911  1.00 63.69           C  
ATOM    878  O   GLY A  68      21.581  53.386  23.904  1.00 63.69           O  
ATOM    879  N   ASP A  69      20.446  52.841  25.755  1.00188.17           N  
ATOM    880  HN  ASP A  69      20.330  52.254  26.642  1.00188.17           H  
ATOM    881  CA  ASP A  69      19.520  53.852  25.368  1.00188.17           C  
ATOM    882  HA  ASP A  69      19.360  53.777  24.292  1.00188.17           H  
ATOM    883  CB  ASP A  69      18.162  53.743  26.066  1.00188.17           C  
ATOM    884  HB1 ASP A  69      18.290  53.579  27.136  1.00188.17           H  
ATOM    885  HB2 ASP A  69      17.571  54.645  25.904  1.00188.17           H  
ATOM    886  CG  ASP A  69      17.501  52.544  25.414  1.00188.17           C  
ATOM    887  OD1 ASP A  69      18.024  52.098  24.356  1.00188.17           O  
ATOM    888  OD2 ASP A  69      16.470  52.055  25.948  1.00188.17           O  
ATOM    889  C   ASP A  69      20.177  55.155  25.653  1.00188.17           C  
ATOM    890  O   ASP A  69      20.957  55.271  26.597  1.00188.17           O  
ATOM    891  N   GLN A  70      19.881  56.183  24.838  1.00222.65           N  
ATOM    892  HN  GLN A  70      19.129  56.109  24.081  1.00222.65           H  
ATOM    893  CA  GLN A  70      20.632  57.378  25.046  1.00222.65           C  
ATOM    894  HA  GLN A  70      21.422  57.153  25.762  1.00222.65           H  
ATOM    895  CB  GLN A  70      21.295  57.947  23.782  1.00222.65           C  
ATOM    896  HB1 GLN A  70      20.563  57.942  22.975  1.00222.65           H  
ATOM    897  HB2 GLN A  70      21.606  58.972  23.985  1.00222.65           H  
ATOM    898  CG  GLN A  70      22.520  57.148  23.332  1.00222.65           C  
ATOM    899  HG1 GLN A  70      23.262  57.112  24.129  1.00222.65           H  
ATOM    900  HG2 GLN A  70      22.231  56.133  23.059  1.00222.65           H  
ATOM    901  CD  GLN A  70      23.074  57.875  22.133  1.00222.65           C  
ATOM    902  OE1 GLN A  70      22.583  58.941  21.768  1.00222.65           O  
ATOM    903  NE2 GLN A  70      24.122  57.295  21.493  1.00222.65           N  
ATOM    904 1HE2 GLN A  70      24.516  56.365  21.846  1.00222.65           H  
ATOM    905 2HE2 GLN A  70      24.554  57.768  20.636  1.00222.65           H  
ATOM    906  C   GLN A  70      19.791  58.451  25.626  1.00222.65           C  
ATOM    907  O   GLN A  70      18.561  58.435  25.551  1.00222.65           O  
ATOM    908  N   VAL A  71      20.504  59.385  26.284  1.00 88.39           N  
ATOM    909  HN  VAL A  71      21.558  59.227  26.385  1.00 88.39           H  
ATOM    910  CA  VAL A  71      19.953  60.569  26.856  1.00 88.39           C  
ATOM    911  HA  VAL A  71      18.877  60.453  26.986  1.00 88.39           H  
ATOM    912  CB  VAL A  71      20.589  60.953  28.162  1.00 88.39           C  
ATOM    913  HB  VAL A  71      21.673  60.904  28.054  1.00 88.39           H  
ATOM    914  CG1 VAL A  71      20.187  62.398  28.513  1.00 88.39           C  
ATOM    915 1HG1 VAL A  71      20.645  62.683  29.460  1.00 88.39           H  
ATOM    916 2HG1 VAL A  71      19.102  62.463  28.601  1.00 88.39           H  
ATOM    917 3HG1 VAL A  71      20.529  63.072  27.727  1.00 88.39           H  
ATOM    918  CG2 VAL A  71      20.147  59.926  29.218  1.00 88.39           C  
ATOM    919 1HG2 VAL A  71      20.593  60.178  30.180  1.00 88.39           H  
ATOM    920 2HG2 VAL A  71      20.473  58.931  28.916  1.00 88.39           H  
ATOM    921 3HG2 VAL A  71      19.061  59.940  29.307  1.00 88.39           H  
ATOM    922  C   VAL A  71      20.232  61.644  25.870  1.00 88.39           C  
ATOM    923  O   VAL A  71      21.381  61.956  25.555  1.00 88.39           O  
ATOM    924  N   LYS A  72      19.157  62.244  25.343  1.00193.42           N  
ATOM    925  HN  LYS A  72      18.171  61.992  25.673  1.00193.42           H  
ATOM    926  CA  LYS A  72      19.360  63.226  24.333  1.00193.42           C  
ATOM    927  HA  LYS A  72      20.323  63.057  23.852  1.00193.42           H  
ATOM    928  CB  LYS A  72      18.249  63.203  23.273  1.00193.42           C  
ATOM    929  HB1 LYS A  72      17.286  63.169  23.782  1.00193.42           H  
ATOM    930  HB2 LYS A  72      18.316  64.116  22.681  1.00193.42           H  
ATOM    931  CG  LYS A  72      18.342  62.003  22.328  1.00193.42           C  
ATOM    932  HG1 LYS A  72      19.047  62.243  21.532  1.00193.42           H  
ATOM    933  HG2 LYS A  72      18.709  61.146  22.892  1.00193.42           H  
ATOM    934  CD  LYS A  72      17.006  61.631  21.696  1.00193.42           C  
ATOM    935  HD1 LYS A  72      16.543  62.528  21.285  1.00193.42           H  
ATOM    936  HD2 LYS A  72      17.177  60.911  20.896  1.00193.42           H  
ATOM    937  CE  LYS A  72      16.070  61.014  22.732  1.00193.42           C  
ATOM    938  HE1 LYS A  72      16.634  60.324  23.359  1.00193.42           H  
ATOM    939  HE2 LYS A  72      15.648  61.806  23.351  1.00193.42           H  
ATOM    940  NZ  LYS A  72      14.974  60.281  22.067  1.00193.42           N1+
ATOM    941  HZ1 LYS A  72      14.328  59.856  22.807  1.00193.42           H  
ATOM    942  HZ2 LYS A  72      15.383  59.501  21.460  1.00193.42           H  
ATOM    943  HZ3 LYS A  72      14.415  60.955  21.452  1.00193.42           H  
ATOM    944  C   LYS A  72      19.362  64.558  24.985  1.00193.42           C  
ATOM    945  O   LYS A  72      18.615  64.814  25.929  1.00193.42           O  
ATOM    946  N   LYS A  73      20.232  65.449  24.489  1.00264.94           N  
ATOM    947  HN  LYS A  73      20.899  65.187  23.694  1.00264.94           H  
ATOM    948  CA  LYS A  73      20.239  66.744  25.050  1.00264.94           C  
ATOM    949  HA  LYS A  73      20.349  66.692  26.133  1.00264.94           H  
ATOM    950  CB  LYS A  73      21.312  67.669  24.439  1.00264.94           C  
ATOM    951  HB1 LYS A  73      22.190  67.063  24.215  1.00264.94           H  
ATOM    952  HB2 LYS A  73      20.911  68.083  23.514  1.00264.94           H  
ATOM    953  CG  LYS A  73      21.760  68.839  25.325  1.00264.94           C  
ATOM    954  HG1 LYS A  73      22.200  68.421  26.231  1.00264.94           H  
ATOM    955  HG2 LYS A  73      22.518  69.400  24.778  1.00264.94           H  
ATOM    956  CD  LYS A  73      20.666  69.821  25.747  1.00264.94           C  
ATOM    957  HD1 LYS A  73      21.049  70.836  25.642  1.00264.94           H  
ATOM    958  HD2 LYS A  73      19.806  69.687  25.091  1.00264.94           H  
ATOM    959  CE  LYS A  73      20.215  69.616  27.193  1.00264.94           C  
ATOM    960  HE1 LYS A  73      19.551  70.430  27.484  1.00264.94           H  
ATOM    961  HE2 LYS A  73      19.684  68.667  27.275  1.00264.94           H  
ATOM    962  NZ  LYS A  73      21.395  69.599  28.090  1.00264.94           N1+
ATOM    963  HZ1 LYS A  73      21.074  69.455  29.100  1.00264.94           H  
ATOM    964  HZ2 LYS A  73      21.917  70.530  28.011  1.00264.94           H  
ATOM    965  HZ3 LYS A  73      22.047  68.800  27.807  1.00264.94           H  
ATOM    966  C   LYS A  73      18.899  67.283  24.684  1.00264.94           C  
ATOM    967  O   LYS A  73      18.356  66.975  23.624  1.00264.94           O  
ATOM    968  N   LEU A  74      18.316  68.101  25.566  1.00 70.54           N  
ATOM    969  HN  LEU A  74      18.826  68.354  26.472  1.00 70.54           H  
ATOM    970  CA  LEU A  74      17.021  68.640  25.311  1.00 70.54           C  
ATOM    971  HA  LEU A  74      16.318  67.826  25.135  1.00 70.54           H  
ATOM    972  CB  LEU A  74      16.539  69.482  26.502  1.00 70.54           C  
ATOM    973  HB1 LEU A  74      16.536  68.841  27.384  1.00 70.54           H  
ATOM    974  HB2 LEU A  74      17.250  70.295  26.645  1.00 70.54           H  
ATOM    975  CG  LEU A  74      15.140  70.100  26.366  1.00 70.54           C  
ATOM    976  HG  LEU A  74      15.138  70.720  25.470  1.00 70.54           H  
ATOM    977  CD1 LEU A  74      14.063  69.020  26.189  1.00 70.54           C  
ATOM    978 1HD1 LEU A  74      13.085  69.493  26.096  1.00 70.54           H  
ATOM    979 2HD1 LEU A  74      14.065  68.359  27.055  1.00 70.54           H  
ATOM    980 3HD1 LEU A  74      14.273  68.441  25.290  1.00 70.54           H  
ATOM    981  CD2 LEU A  74      14.846  71.011  27.564  1.00 70.54           C  
ATOM    982 1HD2 LEU A  74      13.851  71.444  27.457  1.00 70.54           H  
ATOM    983 2HD2 LEU A  74      15.587  71.810  27.604  1.00 70.54           H  
ATOM    984 3HD2 LEU A  74      14.891  70.428  28.484  1.00 70.54           H  
ATOM    985  C   LEU A  74      17.111  69.496  24.079  1.00 70.54           C  
ATOM    986  O   LEU A  74      16.170  69.572  23.293  1.00 70.54           O  
ATOM    987  N   ASP A  75      18.244  70.193  23.886  1.00117.77           N  
ATOM    988  HN  ASP A  75      19.032  70.122  24.607  1.00117.77           H  
ATOM    989  CA  ASP A  75      18.420  71.029  22.737  1.00117.77           C  
ATOM    990  HA  ASP A  75      17.583  71.724  22.671  1.00117.77           H  
ATOM    991  CB  ASP A  75      19.722  71.825  22.830  1.00117.77           C  
ATOM    992  HB1 ASP A  75      19.839  72.232  23.834  1.00117.77           H  
ATOM    993  HB2 ASP A  75      20.570  71.181  22.598  1.00117.77           H  
ATOM    994  CG  ASP A  75      19.637  72.951  21.822  1.00117.77           C  
ATOM    995  OD1 ASP A  75      18.701  72.936  20.980  1.00117.77           O  
ATOM    996  OD2 ASP A  75      20.514  73.848  21.887  1.00117.77           O  
ATOM    997  C   ASP A  75      18.463  70.193  21.487  1.00117.77           C  
ATOM    998  O   ASP A  75      17.871  70.552  20.468  1.00117.77           O  
ATOM    999  N   VAL A  76      19.180  69.053  21.519  1.00109.44           N  
ATOM   1000  HN  VAL A  76      19.699  68.758  22.407  1.00109.44           H  
ATOM   1001  CA  VAL A  76      19.233  68.241  20.333  1.00109.44           C  
ATOM   1002  HA  VAL A  76      19.487  68.880  19.487  1.00109.44           H  
ATOM   1003  CB  VAL A  76      20.193  67.090  20.365  1.00109.44           C  
ATOM   1004  HB  VAL A  76      20.158  66.601  19.391  1.00109.44           H  
ATOM   1005  CG1 VAL A  76      21.606  67.647  20.557  1.00109.44           C  
ATOM   1006 1HG1 VAL A  76      22.321  66.825  20.583  1.00109.44           H  
ATOM   1007 2HG1 VAL A  76      21.655  68.200  21.495  1.00109.44           H  
ATOM   1008 3HG1 VAL A  76      21.850  68.314  19.730  1.00109.44           H  
ATOM   1009  CG2 VAL A  76      19.757  66.065  21.419  1.00109.44           C  
ATOM   1010 1HG2 VAL A  76      20.462  65.234  21.432  1.00109.44           H  
ATOM   1011 2HG2 VAL A  76      18.762  65.692  21.175  1.00109.44           H  
ATOM   1012 3HG2 VAL A  76      19.736  66.539  22.400  1.00109.44           H  
ATOM   1013  C   VAL A  76      17.887  67.656  20.096  1.00109.44           C  
ATOM   1014  O   VAL A  76      17.461  67.505  18.953  1.00109.44           O  
ATOM   1015  N   LEU A  77      17.192  67.293  21.185  1.00 51.89           N  
ATOM   1016  HN  LEU A  77      17.602  67.482  22.155  1.00 51.89           H  
ATOM   1017  CA  LEU A  77      15.915  66.659  21.075  1.00 51.89           C  
ATOM   1018  HA  LEU A  77      16.005  65.746  20.487  1.00 51.89           H  
ATOM   1019  CB  LEU A  77      15.330  66.334  22.453  1.00 51.89           C  
ATOM   1020  HB1 LEU A  77      16.074  65.779  23.025  1.00 51.89           H  
ATOM   1021  HB2 LEU A  77      15.102  67.269  22.964  1.00 51.89           H  
ATOM   1022  CG  LEU A  77      14.049  65.495  22.371  1.00 51.89           C  
ATOM   1023  HG  LEU A  77      13.347  66.025  21.727  1.00 51.89           H  
ATOM   1024  CD1 LEU A  77      14.329  64.127  21.731  1.00 51.89           C  
ATOM   1025 1HD1 LEU A  77      13.405  63.551  21.684  1.00 51.89           H  
ATOM   1026 2HD1 LEU A  77      15.062  63.588  22.331  1.00 51.89           H  
ATOM   1027 3HD1 LEU A  77      14.719  64.270  20.723  1.00 51.89           H  
ATOM   1028  CD2 LEU A  77      13.397  65.347  23.749  1.00 51.89           C  
ATOM   1029 1HD2 LEU A  77      12.491  64.748  23.660  1.00 51.89           H  
ATOM   1030 2HD2 LEU A  77      13.143  66.333  24.139  1.00 51.89           H  
ATOM   1031 3HD2 LEU A  77      14.092  64.855  24.430  1.00 51.89           H  
ATOM   1032  C   LEU A  77      14.976  67.606  20.400  1.00 51.89           C  
ATOM   1033  O   LEU A  77      14.215  67.219  19.514  1.00 51.89           O  
ATOM   1034  N   SER A  78      15.028  68.891  20.788  1.00 32.90           N  
ATOM   1035  HN  SER A  78      15.760  69.191  21.509  1.00 32.90           H  
ATOM   1036  CA  SER A  78      14.123  69.870  20.256  1.00 32.90           C  
ATOM   1037  HA  SER A  78      13.098  69.543  20.433  1.00 32.90           H  
ATOM   1038  CB  SER A  78      14.328  71.259  20.891  1.00 32.90           C  
ATOM   1039  HB1 SER A  78      15.339  71.607  20.679  1.00 32.90           H  
ATOM   1040  HB2 SER A  78      13.606  71.959  20.470  1.00 32.90           H  
ATOM   1041  OG  SER A  78      14.142  71.181  22.299  1.00 32.90           O  
ATOM   1042  HG  SER A  78      13.168  70.847  22.506  1.00 32.90           H  
ATOM   1043  C   SER A  78      14.346  70.011  18.782  1.00 32.90           C  
ATOM   1044  O   SER A  78      13.400  70.194  18.016  1.00 32.90           O  
ATOM   1045  N   ASN A  79      15.618  69.946  18.354  1.00 49.01           N  
ATOM   1046  HN  ASN A  79      16.400  69.783  19.066  1.00 49.01           H  
ATOM   1047  CA  ASN A  79      15.955  70.089  16.969  1.00 49.01           C  
ATOM   1048  HA  ASN A  79      15.556  71.031  16.593  1.00 49.01           H  
ATOM   1049  CB  ASN A  79      17.476  70.050  16.742  1.00 49.01           C  
ATOM   1050  HB1 ASN A  79      17.964  70.774  17.395  1.00 49.01           H  
ATOM   1051  HB2 ASN A  79      17.855  69.051  16.960  1.00 49.01           H  
ATOM   1052  CG  ASN A  79      17.756  70.399  15.289  1.00 49.01           C  
ATOM   1053  OD1 ASN A  79      17.505  71.519  14.851  1.00 49.01           O  
ATOM   1054  ND2 ASN A  79      18.297  69.418  14.521  1.00 49.01           N  
ATOM   1055 1HD2 ASN A  79      18.504  68.458  14.947  1.00 49.01           H  
ATOM   1056 2HD2 ASN A  79      18.516  69.605  13.490  1.00 49.01           H  
ATOM   1057  C   ASN A  79      15.348  68.953  16.210  1.00 49.01           C  
ATOM   1058  O   ASN A  79      14.788  69.148  15.132  1.00 49.01           O  
ATOM   1059  N   ASP A  80      15.436  67.732  16.770  1.00 37.99           N  
ATOM   1060  HN  ASP A  80      15.881  67.634  17.738  1.00 37.99           H  
ATOM   1061  CA  ASP A  80      14.949  66.559  16.104  1.00 37.99           C  
ATOM   1062  HA  ASP A  80      15.425  66.483  15.126  1.00 37.99           H  
ATOM   1063  CB  ASP A  80      15.248  65.281  16.907  1.00 37.99           C  
ATOM   1064  HB1 ASP A  80      14.895  65.394  17.932  1.00 37.99           H  
ATOM   1065  HB2 ASP A  80      14.754  64.427  16.444  1.00 37.99           H  
ATOM   1066  CG  ASP A  80      16.763  65.076  16.897  1.00 37.99           C  
ATOM   1067  OD1 ASP A  80      17.375  65.209  15.803  1.00 37.99           O  
ATOM   1068  OD2 ASP A  80      17.330  64.788  17.984  1.00 37.99           O  
ATOM   1069  C   ASP A  80      13.468  66.672  15.917  1.00 37.99           C  
ATOM   1070  O   ASP A  80      12.946  66.324  14.859  1.00 37.99           O  
ATOM   1071  N   LEU A  81      12.746  67.164  16.941  1.00 97.09           N  
ATOM   1072  HN  LEU A  81      13.238  67.466  17.842  1.00 97.09           H  
ATOM   1073  CA  LEU A  81      11.317  67.286  16.832  1.00 97.09           C  
ATOM   1074  HA  LEU A  81      10.894  66.309  16.599  1.00 97.09           H  
ATOM   1075  CB  LEU A  81      10.656  67.827  18.121  1.00 97.09           C  
ATOM   1076  HB1 LEU A  81      11.284  68.628  18.510  1.00 97.09           H  
ATOM   1077  HB2 LEU A  81       9.678  68.228  17.854  1.00 97.09           H  
ATOM   1078  CG  LEU A  81      10.454  66.793  19.246  1.00 97.09           C  
ATOM   1079  HG  LEU A  81       9.747  66.048  18.881  1.00 97.09           H  
ATOM   1080  CD1 LEU A  81      11.742  66.057  19.618  1.00 97.09           C  
ATOM   1081 1HD1 LEU A  81      11.536  65.343  20.415  1.00 97.09           H  
ATOM   1082 2HD1 LEU A  81      12.487  66.776  19.959  1.00 97.09           H  
ATOM   1083 3HD1 LEU A  81      12.123  65.527  18.745  1.00 97.09           H  
ATOM   1084  CD2 LEU A  81       9.822  67.463  20.474  1.00 97.09           C  
ATOM   1085 1HD2 LEU A  81       9.684  66.723  21.262  1.00 97.09           H  
ATOM   1086 2HD2 LEU A  81       8.855  67.886  20.201  1.00 97.09           H  
ATOM   1087 3HD2 LEU A  81      10.477  68.257  20.833  1.00 97.09           H  
ATOM   1088  C   LEU A  81      10.965  68.245  15.734  1.00 97.09           C  
ATOM   1089  O   LEU A  81      10.118  67.949  14.893  1.00 97.09           O  
ATOM   1090  N   VAL A  82      11.612  69.427  15.712  1.00 46.42           N  
ATOM   1091  HN  VAL A  82      12.381  69.623  16.430  1.00 46.42           H  
ATOM   1092  CA  VAL A  82      11.280  70.428  14.734  1.00 46.42           C  
ATOM   1093  HA  VAL A  82      10.215  70.651  14.803  1.00 46.42           H  
ATOM   1094  CB  VAL A  82      12.060  71.700  14.928  1.00 46.42           C  
ATOM   1095  HB  VAL A  82      13.123  71.460  14.902  1.00 46.42           H  
ATOM   1096  CG1 VAL A  82      11.747  72.654  13.762  1.00 46.42           C  
ATOM   1097 1HG1 VAL A  82      12.306  73.581  13.890  1.00 46.42           H  
ATOM   1098 2HG1 VAL A  82      10.679  72.873  13.748  1.00 46.42           H  
ATOM   1099 3HG1 VAL A  82      12.033  72.185  12.821  1.00 46.42           H  
ATOM   1100  CG2 VAL A  82      11.723  72.272  16.315  1.00 46.42           C  
ATOM   1101 1HG2 VAL A  82      12.280  73.195  16.473  1.00 46.42           H  
ATOM   1102 2HG2 VAL A  82      11.995  71.548  17.083  1.00 46.42           H  
ATOM   1103 3HG2 VAL A  82      10.654  72.479  16.374  1.00 46.42           H  
ATOM   1104  C   VAL A  82      11.586  69.933  13.350  1.00 46.42           C  
ATOM   1105  O   VAL A  82      10.734  69.991  12.464  1.00 46.42           O  
ATOM   1106  N   MET A  83      12.804  69.399  13.129  1.00122.72           N  
ATOM   1107  HN  MET A  83      13.498  69.291  13.937  1.00122.72           H  
ATOM   1108  CA  MET A  83      13.167  68.976  11.805  1.00122.72           C  
ATOM   1109  HA  MET A  83      13.063  69.834  11.140  1.00122.72           H  
ATOM   1110  CB  MET A  83      14.605  68.438  11.659  1.00122.72           C  
ATOM   1111  HB1 MET A  83      14.927  68.061  12.630  1.00122.72           H  
ATOM   1112  HB2 MET A  83      14.591  67.621  10.938  1.00122.72           H  
ATOM   1113  CG  MET A  83      15.628  69.475  11.186  1.00122.72           C  
ATOM   1114  HG1 MET A  83      16.548  68.943  10.943  1.00122.72           H  
ATOM   1115  HG2 MET A  83      15.230  69.943  10.286  1.00122.72           H  
ATOM   1116  SD  MET A  83      16.052  70.795  12.344  1.00122.72           S  
ATOM   1117  CE  MET A  83      17.126  71.625  11.135  1.00122.72           C  
ATOM   1118  HE1 MET A  83      17.554  72.521  11.584  1.00122.72           H  
ATOM   1119  HE2 MET A  83      16.541  71.903  10.258  1.00122.72           H  
ATOM   1120  HE3 MET A  83      17.928  70.950  10.837  1.00122.72           H  
ATOM   1121  C   MET A  83      12.257  67.900  11.309  1.00122.72           C  
ATOM   1122  O   MET A  83      11.808  67.949  10.164  1.00122.72           O  
ATOM   1123  N   ASN A  84      11.955  66.900  12.156  1.00 83.83           N  
ATOM   1124  HN  ASN A  84      12.304  66.936  13.167  1.00 83.83           H  
ATOM   1125  CA  ASN A  84      11.167  65.783  11.712  1.00 83.83           C  
ATOM   1126  HA  ASN A  84      11.645  65.355  10.831  1.00 83.83           H  
ATOM   1127  CB  ASN A  84      11.025  64.678  12.770  1.00 83.83           C  
ATOM   1128  HB1 ASN A  84      10.891  65.120  13.757  1.00 83.83           H  
ATOM   1129  HB2 ASN A  84      10.170  64.044  12.536  1.00 83.83           H  
ATOM   1130  CG  ASN A  84      12.305  63.860  12.735  1.00 83.83           C  
ATOM   1131  OD1 ASN A  84      13.234  64.051  13.519  1.00 83.83           O  
ATOM   1132  ND2 ASN A  84      12.357  62.913  11.765  1.00 83.83           N  
ATOM   1133 1HD2 ASN A  84      11.532  62.787  11.095  1.00 83.83           H  
ATOM   1134 2HD2 ASN A  84      13.223  62.292  11.670  1.00 83.83           H  
ATOM   1135  C   ASN A  84       9.787  66.215  11.335  1.00 83.83           C  
ATOM   1136  O   ASN A  84       9.252  65.775  10.319  1.00 83.83           O  
ATOM   1137  N   MET A  85       9.168  67.082  12.155  1.00 68.30           N  
ATOM   1138  HN  MET A  85       9.689  67.452  13.013  1.00 68.30           H  
ATOM   1139  CA  MET A  85       7.824  67.523  11.906  1.00 68.30           C  
ATOM   1140  HA  MET A  85       7.178  66.650  11.810  1.00 68.30           H  
ATOM   1141  CB  MET A  85       7.276  68.429  13.026  1.00 68.30           C  
ATOM   1142  HB1 MET A  85       8.032  69.177  13.263  1.00 68.30           H  
ATOM   1143  HB2 MET A  85       6.377  68.924  12.658  1.00 68.30           H  
ATOM   1144  CG  MET A  85       6.921  67.681  14.310  1.00 68.30           C  
ATOM   1145  HG1 MET A  85       7.777  67.073  14.602  1.00 68.30           H  
ATOM   1146  HG2 MET A  85       6.713  68.414  15.089  1.00 68.30           H  
ATOM   1147  SD  MET A  85       5.474  66.593  14.144  1.00 68.30           S  
ATOM   1148  CE  MET A  85       5.456  66.091  15.887  1.00 68.30           C  
ATOM   1149  HE1 MET A  85       4.632  65.398  16.057  1.00 68.30           H  
ATOM   1150  HE2 MET A  85       5.326  66.971  16.518  1.00 68.30           H  
ATOM   1151  HE3 MET A  85       6.399  65.603  16.135  1.00 68.30           H  
ATOM   1152  C   MET A  85       7.757  68.317  10.638  1.00 68.30           C  
ATOM   1153  O   MET A  85       6.825  68.158   9.850  1.00 68.30           O  
ATOM   1154  N   LEU A  86       8.741  69.209  10.415  1.00 59.92           N  
ATOM   1155  HN  LEU A  86       9.546  69.280  11.116  1.00 59.92           H  
ATOM   1156  CA  LEU A  86       8.742  70.067   9.264  1.00 59.92           C  
ATOM   1157  HA  LEU A  86       7.795  70.606   9.227  1.00 59.92           H  
ATOM   1158  CB  LEU A  86       9.896  71.091   9.270  1.00 59.92           C  
ATOM   1159  HB1 LEU A  86      10.834  70.548   9.380  1.00 59.92           H  
ATOM   1160  HB2 LEU A  86       9.891  71.618   8.316  1.00 59.92           H  
ATOM   1161  CG  LEU A  86       9.807  72.135  10.398  1.00 59.92           C  
ATOM   1162  HG  LEU A  86       9.887  71.596  11.342  1.00 59.92           H  
ATOM   1163  CD1 LEU A  86      10.974  73.132  10.346  1.00 59.92           C  
ATOM   1164 1HD1 LEU A  86      10.874  73.852  11.158  1.00 59.92           H  
ATOM   1165 2HD1 LEU A  86      10.961  73.658   9.391  1.00 59.92           H  
ATOM   1166 3HD1 LEU A  86      11.917  72.595  10.451  1.00 59.92           H  
ATOM   1167  CD2 LEU A  86       8.444  72.838  10.392  1.00 59.92           C  
ATOM   1168 1HD2 LEU A  86       8.409  73.570  11.199  1.00 59.92           H  
ATOM   1169 2HD2 LEU A  86       7.654  72.101  10.536  1.00 59.92           H  
ATOM   1170 3HD2 LEU A  86       8.299  73.343   9.437  1.00 59.92           H  
ATOM   1171  C   LEU A  86       8.892  69.267   8.003  1.00 59.92           C  
ATOM   1172  O   LEU A  86       8.177  69.500   7.029  1.00 59.92           O  
ATOM   1173  N   LYS A  87       9.818  68.290   7.986  1.00 49.09           N  
ATOM   1174  HN  LYS A  87      10.360  68.062   8.880  1.00 49.09           H  
ATOM   1175  CA  LYS A  87      10.090  67.548   6.784  1.00 49.09           C  
ATOM   1176  HA  LYS A  87      10.374  68.248   5.998  1.00 49.09           H  
ATOM   1177  CB  LYS A  87      11.228  66.534   6.975  1.00 49.09           C  
ATOM   1178  HB1 LYS A  87      10.996  65.909   7.837  1.00 49.09           H  
ATOM   1179  HB2 LYS A  87      11.293  65.912   6.082  1.00 49.09           H  
ATOM   1180  CG  LYS A  87      12.584  67.198   7.206  1.00 49.09           C  
ATOM   1181  HG1 LYS A  87      12.923  67.631   6.265  1.00 49.09           H  
ATOM   1182  HG2 LYS A  87      12.461  67.988   7.947  1.00 49.09           H  
ATOM   1183  CD  LYS A  87      13.652  66.225   7.706  1.00 49.09           C  
ATOM   1184  HD1 LYS A  87      13.287  65.759   8.621  1.00 49.09           H  
ATOM   1185  HD2 LYS A  87      13.802  65.461   6.943  1.00 49.09           H  
ATOM   1186  CE  LYS A  87      15.006  66.875   8.006  1.00 49.09           C  
ATOM   1187  HE1 LYS A  87      15.425  67.281   7.085  1.00 49.09           H  
ATOM   1188  HE2 LYS A  87      14.869  67.679   8.729  1.00 49.09           H  
ATOM   1189  NZ  LYS A  87      15.933  65.865   8.564  1.00 49.09           N1+
ATOM   1190  HZ1 LYS A  87      16.877  66.323   8.772  1.00 49.09           H  
ATOM   1191  HZ2 LYS A  87      16.069  65.075   7.855  1.00 49.09           H  
ATOM   1192  HZ3 LYS A  87      15.524  65.466   9.469  1.00 49.09           H  
ATOM   1193  C   LYS A  87       8.862  66.802   6.344  1.00 49.09           C  
ATOM   1194  O   LYS A  87       8.522  66.777   5.161  1.00 49.09           O  
ATOM   1195  N   SER A  88       8.161  66.185   7.308  1.00 66.66           N  
ATOM   1196  HN  SER A  88       8.491  66.309   8.318  1.00 66.66           H  
ATOM   1197  CA  SER A  88       7.000  65.370   7.081  1.00 66.66           C  
ATOM   1198  HA  SER A  88       7.220  64.681   6.266  1.00 66.66           H  
ATOM   1199  CB  SER A  88       6.640  64.545   8.326  1.00 66.66           C  
ATOM   1200  HB1 SER A  88       5.717  63.995   8.143  1.00 66.66           H  
ATOM   1201  HB2 SER A  88       7.445  63.843   8.542  1.00 66.66           H  
ATOM   1202  OG  SER A  88       6.461  65.414   9.432  1.00 66.66           O  
ATOM   1203  HG  SER A  88       7.350  65.944   9.608  1.00 66.66           H  
ATOM   1204  C   SER A  88       5.791  66.180   6.701  1.00 66.66           C  
ATOM   1205  O   SER A  88       4.786  65.617   6.270  1.00 66.66           O  
ATOM   1206  N   SER A  89       5.821  67.515   6.879  1.00 60.35           N  
ATOM   1207  HN  SER A  89       6.712  67.980   7.246  1.00 60.35           H  
ATOM   1208  CA  SER A  89       4.665  68.325   6.581  1.00 60.35           C  
ATOM   1209  HA  SER A  89       3.796  67.860   7.048  1.00 60.35           H  
ATOM   1210  CB  SER A  89       4.775  69.769   7.106  1.00 60.35           C  
ATOM   1211  HB1 SER A  89       3.836  70.292   6.921  1.00 60.35           H  
ATOM   1212  HB2 SER A  89       4.975  69.748   8.177  1.00 60.35           H  
ATOM   1213  OG  SER A  89       5.831  70.453   6.445  1.00 60.35           O  
ATOM   1214  HG  SER A  89       6.737  69.953   6.622  1.00 60.35           H  
ATOM   1215  C   SER A  89       4.418  68.394   5.095  1.00 60.35           C  
ATOM   1216  O   SER A  89       3.304  68.701   4.670  1.00 60.35           O  
ATOM   1217  N   PHE A  90       5.447  68.097   4.273  1.00155.55           N  
ATOM   1218  HN  PHE A  90       6.366  67.778   4.718  1.00155.55           H  
ATOM   1219  CA  PHE A  90       5.389  68.181   2.831  1.00155.55           C  
ATOM   1220  HA  PHE A  90       6.290  67.730   2.414  1.00155.55           H  
ATOM   1221  CB  PHE A  90       4.153  67.505   2.200  1.00155.55           C  
ATOM   1222  HB1 PHE A  90       3.260  67.784   2.760  1.00155.55           H  
ATOM   1223  HB2 PHE A  90       4.050  67.830   1.165  1.00155.55           H  
ATOM   1224  CG  PHE A  90       4.324  66.024   2.242  1.00155.55           C  
ATOM   1225  CD1 PHE A  90       4.943  65.376   1.196  1.00155.55           C  
ATOM   1226  HD1 PHE A  90       5.305  65.956   0.347  1.00155.55           H  
ATOM   1227  CD2 PHE A  90       3.882  65.282   3.314  1.00155.55           C  
ATOM   1228  HD2 PHE A  90       3.398  65.778   4.155  1.00155.55           H  
ATOM   1229  CE1 PHE A  90       5.113  64.013   1.203  1.00155.55           C  
ATOM   1230  HE1 PHE A  90       5.602  63.517   0.365  1.00155.55           H  
ATOM   1231  CE2 PHE A  90       4.050  63.915   3.326  1.00155.55           C  
ATOM   1232  HE2 PHE A  90       3.694  63.333   4.176  1.00155.55           H  
ATOM   1233  CZ  PHE A  90       4.663  63.280   2.273  1.00155.55           C  
ATOM   1234  HZ  PHE A  90       4.792  62.198   2.287  1.00155.55           H  
ATOM   1235  C   PHE A  90       5.331  69.625   2.417  1.00155.55           C  
ATOM   1236  O   PHE A  90       5.080  69.946   1.255  1.00155.55           O  
ATOM   1237  N   ALA A  91       5.469  70.519   3.409  1.00115.33           N  
ATOM   1238  HN  ALA A  91       5.573  70.105   4.390  1.00115.33           H  
ATOM   1239  CA  ALA A  91       5.497  71.957   3.338  1.00115.33           C  
ATOM   1240  HA  ALA A  91       4.796  72.243   2.554  1.00115.33           H  
ATOM   1241  CB  ALA A  91       4.997  72.617   4.635  1.00115.33           C  
ATOM   1242  HB1 ALA A  91       5.038  73.701   4.531  1.00115.33           H  
ATOM   1243  HB2 ALA A  91       5.630  72.309   5.467  1.00115.33           H  
ATOM   1244  HB3 ALA A  91       3.969  72.309   4.827  1.00115.33           H  
ATOM   1245  C   ALA A  91       6.816  72.615   2.997  1.00115.33           C  
ATOM   1246  O   ALA A  91       6.795  73.737   2.491  1.00115.33           O  
ATOM   1247  N   THR A  92       7.979  72.006   3.357  1.00168.81           N  
ATOM   1248  HN  THR A  92       7.962  70.980   3.660  1.00168.81           H  
ATOM   1249  CA  THR A  92       9.245  72.724   3.338  1.00168.81           C  
ATOM   1250  HA  THR A  92       9.071  73.750   3.012  1.00168.81           H  
ATOM   1251  CB  THR A  92       9.878  72.738   4.701  1.00168.81           C  
ATOM   1252  HB  THR A  92      10.133  71.718   4.988  1.00168.81           H  
ATOM   1253  OG1 THR A  92       8.992  73.284   5.660  1.00168.81           O  
ATOM   1254  HG1 THR A  92       8.747  74.269   5.390  1.00168.81           H  
ATOM   1255  CG2 THR A  92      11.152  73.583   4.659  1.00168.81           C  
ATOM   1256 1HG2 THR A  92      11.613  73.595   5.646  1.00168.81           H  
ATOM   1257 2HG2 THR A  92      10.903  74.602   4.362  1.00168.81           H  
ATOM   1258 3HG2 THR A  92      11.849  73.155   3.938  1.00168.81           H  
ATOM   1259  C   THR A  92      10.303  72.096   2.461  1.00168.81           C  
ATOM   1260  O   THR A  92      10.325  70.882   2.280  1.00168.81           O  
ATOM   1261  N   CYS A  93      11.098  72.947   1.756  1.00120.07           N  
ATOM   1262  HN  CYS A  93      10.828  73.982   1.760  1.00120.07           H  
ATOM   1263  CA  CYS A  93      12.276  72.575   1.002  1.00120.07           C  
ATOM   1264  HA  CYS A  93      12.143  71.538   0.695  1.00120.07           H  
ATOM   1265  CB  CYS A  93      12.415  73.409  -0.281  1.00120.07           C  
ATOM   1266  HB1 CYS A  93      13.313  73.090  -0.809  1.00120.07           H  
ATOM   1267  HB2 CYS A  93      11.541  73.232  -0.909  1.00120.07           H  
ATOM   1268  SG  CYS A  93      12.540  75.191   0.055  1.00120.07           S  
ATOM   1269  HG  CYS A  93      11.438  75.604   0.696  1.00120.07           H  
ATOM   1270  C   CYS A  93      13.592  72.650   1.752  1.00120.07           C  
ATOM   1271  O   CYS A  93      14.441  71.768   1.625  1.00120.07           O  
ATOM   1272  N   VAL A  94      13.829  73.741   2.523  1.00151.48           N  
ATOM   1273  HN  VAL A  94      13.071  74.488   2.636  1.00151.48           H  
ATOM   1274  CA  VAL A  94      15.098  73.899   3.191  1.00151.48           C  
ATOM   1275  HA  VAL A  94      15.595  72.929   3.209  1.00151.48           H  
ATOM   1276  CB  VAL A  94      16.042  74.896   2.594  1.00151.48           C  
ATOM   1277  HB  VAL A  94      16.903  74.994   3.256  1.00151.48           H  
ATOM   1278  CG1 VAL A  94      16.532  74.389   1.236  1.00151.48           C  
ATOM   1279 1HG1 VAL A  94      17.219  75.116   0.803  1.00151.48           H  
ATOM   1280 2HG1 VAL A  94      15.680  74.253   0.570  1.00151.48           H  
ATOM   1281 3HG1 VAL A  94      17.046  73.437   1.367  1.00151.48           H  
ATOM   1282  CG2 VAL A  94      15.331  76.242   2.528  1.00151.48           C  
ATOM   1283 1HG2 VAL A  94      16.000  76.986   2.096  1.00151.48           H  
ATOM   1284 2HG2 VAL A  94      15.045  76.552   3.533  1.00151.48           H  
ATOM   1285 3HG2 VAL A  94      14.439  76.152   1.908  1.00151.48           H  
ATOM   1286  C   VAL A  94      14.856  74.322   4.599  1.00151.48           C  
ATOM   1287  O   VAL A  94      13.930  75.080   4.891  1.00151.48           O  
ATOM   1288  N   LEU A  95      15.714  73.815   5.509  1.00141.74           N  
ATOM   1289  HN  LEU A  95      16.527  73.207   5.172  1.00141.74           H  
ATOM   1290  CA  LEU A  95      15.570  74.066   6.911  1.00141.74           C  
ATOM   1291  HA  LEU A  95      14.778  74.795   7.085  1.00141.74           H  
ATOM   1292  CB  LEU A  95      15.308  72.784   7.734  1.00141.74           C  
ATOM   1293  HB1 LEU A  95      16.126  72.092   7.534  1.00141.74           H  
ATOM   1294  HB2 LEU A  95      15.316  73.062   8.788  1.00141.74           H  
ATOM   1295  CG  LEU A  95      13.987  72.034   7.461  1.00141.74           C  
ATOM   1296  HG  LEU A  95      14.009  71.132   8.073  1.00141.74           H  
ATOM   1297  CD1 LEU A  95      12.769  72.840   7.914  1.00141.74           C  
ATOM   1298 1HD1 LEU A  95      11.861  72.276   7.703  1.00141.74           H  
ATOM   1299 2HD1 LEU A  95      12.740  73.788   7.377  1.00141.74           H  
ATOM   1300 3HD1 LEU A  95      12.837  73.031   8.985  1.00141.74           H  
ATOM   1301  CD2 LEU A  95      13.871  71.573   6.008  1.00141.74           C  
ATOM   1302 1HD2 LEU A  95      12.925  71.051   5.866  1.00141.74           H  
ATOM   1303 2HD2 LEU A  95      14.696  70.900   5.773  1.00141.74           H  
ATOM   1304 3HD2 LEU A  95      13.910  72.439   5.347  1.00141.74           H  
ATOM   1305  C   LEU A  95      16.871  74.579   7.439  1.00141.74           C  
ATOM   1306  O   LEU A  95      17.911  73.947   7.257  1.00141.74           O  
ATOM   1307  N   VAL A  96      16.826  75.738   8.128  1.00 64.00           N  
ATOM   1308  HN  VAL A  96      15.891  76.251   8.210  1.00 64.00           H  
ATOM   1309  CA  VAL A  96      17.986  76.310   8.756  1.00 64.00           C  
ATOM   1310  HA  VAL A  96      18.880  75.754   8.475  1.00 64.00           H  
ATOM   1311  CB  VAL A  96      18.158  77.766   8.438  1.00 64.00           C  
ATOM   1312  HB  VAL A  96      17.225  78.280   8.670  1.00 64.00           H  
ATOM   1313  CG1 VAL A  96      19.262  78.340   9.340  1.00 64.00           C  
ATOM   1314 1HG1 VAL A  96      19.398  79.399   9.120  1.00 64.00           H  
ATOM   1315 2HG1 VAL A  96      20.196  77.808   9.156  1.00 64.00           H  
ATOM   1316 3HG1 VAL A  96      18.977  78.221  10.385  1.00 64.00           H  
ATOM   1317  CG2 VAL A  96      18.432  77.918   6.932  1.00 64.00           C  
ATOM   1318 1HG2 VAL A  96      18.559  78.973   6.690  1.00 64.00           H  
ATOM   1319 2HG2 VAL A  96      17.592  77.514   6.367  1.00 64.00           H  
ATOM   1320 3HG2 VAL A  96      19.340  77.374   6.671  1.00 64.00           H  
ATOM   1321  C   VAL A  96      17.764  76.225  10.238  1.00 64.00           C  
ATOM   1322  O   VAL A  96      16.720  76.641  10.739  1.00 64.00           O  
ATOM   1323  N   SER A  97      18.756  75.698  10.985  1.00 41.74           N  
ATOM   1324  HN  SER A  97      19.668  75.392  10.516  1.00 41.74           H  
ATOM   1325  CA  SER A  97      18.598  75.544  12.404  1.00 41.74           C  
ATOM   1326  HA  SER A  97      17.774  76.172  12.742  1.00 41.74           H  
ATOM   1327  CB  SER A  97      18.331  74.086  12.827  1.00 41.74           C  
ATOM   1328  HB1 SER A  97      17.416  73.735  12.350  1.00 41.74           H  
ATOM   1329  HB2 SER A  97      19.168  73.462  12.513  1.00 41.74           H  
ATOM   1330  OG  SER A  97      18.186  74.000  14.236  1.00 41.74           O  
ATOM   1331  HG  SER A  97      19.066  74.335  14.700  1.00 41.74           H  
ATOM   1332  C   SER A  97      19.858  75.980  13.083  1.00 41.74           C  
ATOM   1333  O   SER A  97      20.937  75.968  12.494  1.00 41.74           O  
ATOM   1334  N   GLU A  98      19.732  76.386  14.364  1.00 76.24           N  
ATOM   1335  HN  GLU A  98      18.761  76.384  14.812  1.00 76.24           H  
ATOM   1336  CA  GLU A  98      20.854  76.820  15.146  1.00 76.24           C  
ATOM   1337  HA  GLU A  98      21.381  77.608  14.607  1.00 76.24           H  
ATOM   1338  CB  GLU A  98      20.448  77.344  16.535  1.00 76.24           C  
ATOM   1339  HB1 GLU A  98      19.667  78.093  16.404  1.00 76.24           H  
ATOM   1340  HB2 GLU A  98      20.058  76.509  17.116  1.00 76.24           H  
ATOM   1341  CG  GLU A  98      21.600  77.981  17.319  1.00 76.24           C  
ATOM   1342  HG1 GLU A  98      22.371  78.320  16.627  1.00 76.24           H  
ATOM   1343  HG2 GLU A  98      21.228  78.830  17.893  1.00 76.24           H  
ATOM   1344  CD  GLU A  98      22.181  76.938  18.264  1.00 76.24           C  
ATOM   1345  OE1 GLU A  98      21.637  75.802  18.289  1.00 76.24           O  
ATOM   1346  OE2 GLU A  98      23.172  77.262  18.975  1.00 76.24           O  
ATOM   1347  C   GLU A  98      21.772  75.657  15.334  1.00 76.24           C  
ATOM   1348  O   GLU A  98      22.994  75.800  15.348  1.00 76.24           O  
ATOM   1349  N   GLU A  99      21.180  74.463  15.485  1.00132.96           N  
ATOM   1350  HN  GLU A  99      20.114  74.416  15.410  1.00132.96           H  
ATOM   1351  CA  GLU A  99      21.895  73.246  15.741  1.00132.96           C  
ATOM   1352  HA  GLU A  99      22.518  73.384  16.625  1.00132.96           H  
ATOM   1353  CB  GLU A  99      20.922  72.084  15.998  1.00132.96           C  
ATOM   1354  HB1 GLU A  99      20.165  72.420  16.706  1.00132.96           H  
ATOM   1355  HB2 GLU A  99      20.445  71.819  15.054  1.00132.96           H  
ATOM   1356  CG  GLU A  99      21.590  70.839  16.564  1.00132.96           C  
ATOM   1357  HG1 GLU A  99      20.883  70.010  16.587  1.00132.96           H  
ATOM   1358  HG2 GLU A  99      22.452  70.565  15.956  1.00132.96           H  
ATOM   1359  CD  GLU A  99      22.032  71.192  17.974  1.00132.96           C  
ATOM   1360  OE1 GLU A  99      21.860  72.379  18.358  1.00132.96           O  
ATOM   1361  OE2 GLU A  99      22.545  70.289  18.687  1.00132.96           O  
ATOM   1362  C   GLU A  99      22.775  72.875  14.582  1.00132.96           C  
ATOM   1363  O   GLU A  99      23.888  72.395  14.795  1.00132.96           O  
ATOM   1364  N   ASP A 100      22.318  73.097  13.331  1.00 57.90           N  
ATOM   1365  HN  ASP A 100      21.408  73.640  13.184  1.00 57.90           H  
ATOM   1366  CA  ASP A 100      23.053  72.604  12.194  1.00 57.90           C  
ATOM   1367  HA  ASP A 100      23.770  71.863  12.547  1.00 57.90           H  
ATOM   1368  CB  ASP A 100      22.141  71.932  11.156  1.00 57.90           C  
ATOM   1369  HB1 ASP A 100      21.320  72.599  10.894  1.00 57.90           H  
ATOM   1370  HB2 ASP A 100      22.712  71.689  10.260  1.00 57.90           H  
ATOM   1371  CG  ASP A 100      21.595  70.658  11.785  1.00 57.90           C  
ATOM   1372  OD1 ASP A 100      22.419  69.844  12.283  1.00 57.90           O  
ATOM   1373  OD2 ASP A 100      20.347  70.491  11.787  1.00 57.90           O  
ATOM   1374  C   ASP A 100      23.812  73.696  11.498  1.00 57.90           C  
ATOM   1375  O   ASP A 100      23.291  74.778  11.235  1.00 57.90           O  
ATOM   1376  N   LYS A 101      25.093  73.406  11.182  1.00 40.71           N  
ATOM   1377  HN  LYS A 101      25.469  72.440  11.445  1.00 40.71           H  
ATOM   1378  CA  LYS A 101      25.981  74.318  10.513  1.00 40.71           C  
ATOM   1379  HA  LYS A 101      26.000  75.256  11.068  1.00 40.71           H  
ATOM   1380  CB  LYS A 101      27.420  73.783  10.399  1.00 40.71           C  
ATOM   1381  HB1 LYS A 101      27.770  73.517  11.396  1.00 40.71           H  
ATOM   1382  HB2 LYS A 101      27.410  72.894   9.768  1.00 40.71           H  
ATOM   1383  CG  LYS A 101      28.396  74.796   9.796  1.00 40.71           C  
ATOM   1384  HG1 LYS A 101      28.201  74.870   8.726  1.00 40.71           H  
ATOM   1385  HG2 LYS A 101      28.224  75.765  10.265  1.00 40.71           H  
ATOM   1386  CD  LYS A 101      29.862  74.413   9.997  1.00 40.71           C  
ATOM   1387  HD1 LYS A 101      30.075  74.415  11.066  1.00 40.71           H  
ATOM   1388  HD2 LYS A 101      30.014  73.410   9.598  1.00 40.71           H  
ATOM   1389  CE  LYS A 101      30.843  75.361   9.307  1.00 40.71           C  
ATOM   1390  HE1 LYS A 101      30.652  75.362   8.234  1.00 40.71           H  
ATOM   1391  HE2 LYS A 101      30.711  76.369   9.701  1.00 40.71           H  
ATOM   1392  NZ  LYS A 101      32.229  74.912   9.560  1.00 40.71           N1+
ATOM   1393  HZ1 LYS A 101      32.914  75.577   9.076  1.00 40.71           H  
ATOM   1394  HZ2 LYS A 101      32.360  73.923   9.174  1.00 40.71           H  
ATOM   1395  HZ3 LYS A 101      32.417  74.911  10.613  1.00 40.71           H  
ATOM   1396  C   LYS A 101      25.492  74.593   9.121  1.00 40.71           C  
ATOM   1397  O   LYS A 101      25.544  75.734   8.665  1.00 40.71           O  
ATOM   1398  N   HIS A 102      25.020  73.557   8.395  1.00 70.78           N  
ATOM   1399  HN  HIS A 102      25.009  72.570   8.808  1.00 70.78           H  
ATOM   1400  CA  HIS A 102      24.533  73.790   7.063  1.00 70.78           C  
ATOM   1401  HA  HIS A 102      24.740  74.829   6.808  1.00 70.78           H  
ATOM   1402  CB  HIS A 102      25.127  72.903   5.953  1.00 70.78           C  
ATOM   1403  HB1 HIS A 102      25.301  71.907   6.361  1.00 70.78           H  
ATOM   1404  HB2 HIS A 102      24.408  72.841   5.136  1.00 70.78           H  
ATOM   1405  CG  HIS A 102      26.422  73.430   5.410  1.00 70.78           C  
ATOM   1406  CD2 HIS A 102      27.687  72.930   5.464  1.00 70.78           C  
ATOM   1407  HD2 HIS A 102      27.969  72.008   5.972  1.00 70.78           H  
ATOM   1408  ND1 HIS A 102      26.508  74.595   4.682  1.00 70.78           N  
ATOM   1409  HD1 HIS A 102      25.703  75.256   4.439  1.00 70.78           H  
ATOM   1410  CE1 HIS A 102      27.810  74.744   4.332  1.00 70.78           C  
ATOM   1411  HE1 HIS A 102      28.190  75.581   3.746  1.00 70.78           H  
ATOM   1412  NE2 HIS A 102      28.565  73.757   4.784  1.00 70.78           N1+
ATOM   1413  HE2 HIS A 102      29.619  73.627   4.653  1.00 70.78           H  
ATOM   1414  C   HIS A 102      23.056  73.597   7.034  1.00 70.78           C  
ATOM   1415  O   HIS A 102      22.466  72.976   7.917  1.00 70.78           O  
ATOM   1416  N   ALA A 103      22.425  74.171   5.991  1.00 37.88           N  
ATOM   1417  HN  ALA A 103      23.007  74.709   5.272  1.00 37.88           H  
ATOM   1418  CA  ALA A 103      21.008  74.090   5.806  1.00 37.88           C  
ATOM   1419  HA  ALA A 103      20.509  74.356   6.738  1.00 37.88           H  
ATOM   1420  CB  ALA A 103      20.488  74.997   4.677  1.00 37.88           C  
ATOM   1421  HB1 ALA A 103      19.407  74.887   4.591  1.00 37.88           H  
ATOM   1422  HB2 ALA A 103      20.958  74.712   3.736  1.00 37.88           H  
ATOM   1423  HB3 ALA A 103      20.730  76.035   4.904  1.00 37.88           H  
ATOM   1424  C   ALA A 103      20.664  72.683   5.449  1.00 37.88           C  
ATOM   1425  O   ALA A 103      21.452  71.972   4.828  1.00 37.88           O  
ATOM   1426  N   ILE A 104      19.454  72.247   5.850  1.00100.01           N  
ATOM   1427  HN  ILE A 104      18.804  72.921   6.368  1.00100.01           H  
ATOM   1428  CA  ILE A 104      19.012  70.905   5.602  1.00100.01           C  
ATOM   1429  HA  ILE A 104      19.866  70.265   5.379  1.00100.01           H  
ATOM   1430  CB  ILE A 104      18.215  70.326   6.742  1.00100.01           C  
ATOM   1431  HB  ILE A 104      17.363  70.980   6.925  1.00100.01           H  
ATOM   1432  CG2 ILE A 104      17.677  68.953   6.304  1.00100.01           C  
ATOM   1433 1HG2 ILE A 104      17.096  68.514   7.115  1.00100.01           H  
ATOM   1434 2HG2 ILE A 104      18.512  68.296   6.059  1.00100.01           H  
ATOM   1435 3HG2 ILE A 104      17.042  69.074   5.427  1.00100.01           H  
ATOM   1436  CG1 ILE A 104      19.058  70.270   8.026  1.00100.01           C  
ATOM   1437 1HG1 ILE A 104      18.511  69.694   8.772  1.00100.01           H  
ATOM   1438 2HG1 ILE A 104      19.999  69.769   7.798  1.00100.01           H  
ATOM   1439  CD1 ILE A 104      19.373  71.644   8.614  1.00100.01           C  
ATOM   1440 1HD1 ILE A 104      19.970  71.525   9.518  1.00100.01           H  
ATOM   1441 2HD1 ILE A 104      18.443  72.157   8.859  1.00100.01           H  
ATOM   1442 3HD1 ILE A 104      19.931  72.232   7.885  1.00100.01           H  
ATOM   1443  C   ILE A 104      18.096  70.965   4.426  1.00100.01           C  
ATOM   1444  O   ILE A 104      17.151  71.752   4.402  1.00100.01           O  
ATOM   1445  N   ILE A 105      18.363  70.138   3.400  1.00 67.61           N  
ATOM   1446  HN  ILE A 105      19.204  69.478   3.436  1.00 67.61           H  
ATOM   1447  CA  ILE A 105      17.501  70.158   2.259  1.00 67.61           C  
ATOM   1448  HA  ILE A 105      16.853  71.031   2.335  1.00 67.61           H  
ATOM   1449  CB  ILE A 105      18.238  70.233   0.963  1.00 67.61           C  
ATOM   1450  HB  ILE A 105      18.971  69.427   0.923  1.00 67.61           H  
ATOM   1451  CG2 ILE A 105      17.241  70.063  -0.197  1.00 67.61           C  
ATOM   1452 1HG2 ILE A 105      17.774  70.117  -1.146  1.00 67.61           H  
ATOM   1453 2HG2 ILE A 105      16.495  70.856  -0.155  1.00 67.61           H  
ATOM   1454 3HG2 ILE A 105      16.747  69.095  -0.113  1.00 67.61           H  
ATOM   1455  CG1 ILE A 105      18.974  71.581   0.942  1.00 67.61           C  
ATOM   1456 1HG1 ILE A 105      18.240  72.365   0.755  1.00 67.61           H  
ATOM   1457 2HG1 ILE A 105      19.429  71.734   1.921  1.00 67.61           H  
ATOM   1458  CD1 ILE A 105      20.066  71.695  -0.110  1.00 67.61           C  
ATOM   1459 1HD1 ILE A 105      20.529  72.680  -0.049  1.00 67.61           H  
ATOM   1460 2HD1 ILE A 105      19.632  71.559  -1.101  1.00 67.61           H  
ATOM   1461 3HD1 ILE A 105      20.821  70.928   0.064  1.00 67.61           H  
ATOM   1462  C   ILE A 105      16.648  68.935   2.311  1.00 67.61           C  
ATOM   1463  O   ILE A 105      17.130  67.819   2.495  1.00 67.61           O  
ATOM   1464  N   VAL A 106      15.326  69.149   2.178  1.00 56.62           N  
ATOM   1465  HN  VAL A 106      14.985  70.146   1.993  1.00 56.62           H  
ATOM   1466  CA  VAL A 106      14.356  68.098   2.274  1.00 56.62           C  
ATOM   1467  HA  VAL A 106      14.586  67.488   3.147  1.00 56.62           H  
ATOM   1468  CB  VAL A 106      12.934  68.591   2.389  1.00 56.62           C  
ATOM   1469  HB  VAL A 106      12.728  69.256   1.550  1.00 56.62           H  
ATOM   1470  CG1 VAL A 106      11.982  67.385   2.304  1.00 56.62           C  
ATOM   1471 1HG1 VAL A 106      10.951  67.729   2.386  1.00 56.62           H  
ATOM   1472 2HG1 VAL A 106      12.199  66.692   3.117  1.00 56.62           H  
ATOM   1473 3HG1 VAL A 106      12.121  66.879   1.349  1.00 56.62           H  
ATOM   1474  CG2 VAL A 106      12.788  69.392   3.698  1.00 56.62           C  
ATOM   1475 1HG2 VAL A 106      11.764  69.753   3.791  1.00 56.62           H  
ATOM   1476 2HG2 VAL A 106      13.472  70.241   3.684  1.00 56.62           H  
ATOM   1477 3HG2 VAL A 106      13.025  68.749   4.546  1.00 56.62           H  
ATOM   1478  C   VAL A 106      14.442  67.238   1.051  1.00 56.62           C  
ATOM   1479  O   VAL A 106      14.706  67.716  -0.050  1.00 56.62           O  
ATOM   1480  N   GLU A 107      14.208  65.922   1.227  1.00108.41           N  
ATOM   1481  HN  GLU A 107      13.981  65.558   2.207  1.00108.41           H  
ATOM   1482  CA  GLU A 107      14.257  64.998   0.130  1.00108.41           C  
ATOM   1483  HA  GLU A 107      15.244  65.040  -0.330  1.00108.41           H  
ATOM   1484  CB  GLU A 107      13.951  63.550   0.536  1.00108.41           C  
ATOM   1485  HB1 GLU A 107      13.994  62.923  -0.355  1.00108.41           H  
ATOM   1486  HB2 GLU A 107      14.708  63.222   1.249  1.00108.41           H  
ATOM   1487  CG  GLU A 107      12.573  63.388   1.179  1.00108.41           C  
ATOM   1488  HG1 GLU A 107      12.512  63.995   2.083  1.00108.41           H  
ATOM   1489  HG2 GLU A 107      11.798  63.699   0.479  1.00108.41           H  
ATOM   1490  CD  GLU A 107      12.394  61.919   1.529  1.00108.41           C  
ATOM   1491  OE1 GLU A 107      13.408  61.266   1.891  1.00108.41           O  
ATOM   1492  OE2 GLU A 107      11.239  61.427   1.435  1.00108.41           O  
ATOM   1493  C   GLU A 107      13.232  65.447  -0.864  1.00108.41           C  
ATOM   1494  O   GLU A 107      12.212  66.029  -0.499  1.00108.41           O  
ATOM   1495  N   PRO A 108      13.470  65.190  -2.121  1.00 76.71           N  
ATOM   1496  CD  PRO A 108      14.810  64.922  -2.617  1.00 76.71           C  
ATOM   1497  HD1 PRO A 108      15.541  65.537  -2.092  1.00 76.71           H  
ATOM   1498  HD2 PRO A 108      15.061  63.869  -2.489  1.00 76.71           H  
ATOM   1499  CA  PRO A 108      12.609  65.710  -3.145  1.00 76.71           C  
ATOM   1500  HA  PRO A 108      12.640  66.797  -3.071  1.00 76.71           H  
ATOM   1501  CB  PRO A 108      13.272  65.327  -4.466  1.00 76.71           C  
ATOM   1502  HB1 PRO A 108      12.927  64.351  -4.808  1.00 76.71           H  
ATOM   1503  HB2 PRO A 108      13.071  66.074  -5.234  1.00 76.71           H  
ATOM   1504  CG  PRO A 108      14.771  65.289  -4.112  1.00 76.71           C  
ATOM   1505  HG1 PRO A 108      15.287  64.535  -4.706  1.00 76.71           H  
ATOM   1506  HG2 PRO A 108      15.231  66.263  -4.281  1.00 76.71           H  
ATOM   1507  C   PRO A 108      11.183  65.299  -3.013  1.00 76.71           C  
ATOM   1508  O   PRO A 108      10.304  66.069  -3.397  1.00 76.71           O  
ATOM   1509  N   GLU A 109      10.916  64.103  -2.472  1.00145.86           N  
ATOM   1510  HN  GLU A 109      11.714  63.492  -2.105  1.00145.86           H  
ATOM   1511  CA  GLU A 109       9.564  63.642  -2.385  1.00145.86           C  
ATOM   1512  HA  GLU A 109       9.105  63.662  -3.373  1.00145.86           H  
ATOM   1513  CB  GLU A 109       9.478  62.224  -1.804  1.00145.86           C  
ATOM   1514  HB1 GLU A 109       9.907  62.236  -0.802  1.00145.86           H  
ATOM   1515  HB2 GLU A 109       8.428  61.939  -1.746  1.00145.86           H  
ATOM   1516  CG  GLU A 109      10.218  61.175  -2.634  1.00145.86           C  
ATOM   1517  HG1 GLU A 109       9.838  60.182  -2.393  1.00145.86           H  
ATOM   1518  HG2 GLU A 109      10.067  61.374  -3.695  1.00145.86           H  
ATOM   1519  CD  GLU A 109      11.705  61.249  -2.305  1.00145.86           C  
ATOM   1520  OE1 GLU A 109      12.125  60.532  -1.361  1.00145.86           O  
ATOM   1521  OE2 GLU A 109      12.440  62.011  -2.987  1.00145.86           O  
ATOM   1522  C   GLU A 109       8.791  64.524  -1.451  1.00145.86           C  
ATOM   1523  O   GLU A 109       7.627  64.841  -1.695  1.00145.86           O  
ATOM   1524  N   LYS A 110       9.422  64.877  -0.318  1.00 85.90           N  
ATOM   1525  HN  LYS A 110      10.437  64.560  -0.202  1.00 85.90           H  
ATOM   1526  CA  LYS A 110       8.844  65.647   0.753  1.00 85.90           C  
ATOM   1527  HA  LYS A 110       7.826  65.282   0.892  1.00 85.90           H  
ATOM   1528  CB  LYS A 110       9.569  65.468   2.093  1.00 85.90           C  
ATOM   1529  HB1 LYS A 110      10.642  65.564   1.927  1.00 85.90           H  
ATOM   1530  HB2 LYS A 110       9.236  66.247   2.779  1.00 85.90           H  
ATOM   1531  CG  LYS A 110       9.288  64.101   2.724  1.00 85.90           C  
ATOM   1532  HG1 LYS A 110       8.249  64.085   3.053  1.00 85.90           H  
ATOM   1533  HG2 LYS A 110       9.440  63.337   1.962  1.00 85.90           H  
ATOM   1534  CD  LYS A 110      10.173  63.761   3.923  1.00 85.90           C  
ATOM   1535  HD1 LYS A 110      11.213  63.767   3.596  1.00 85.90           H  
ATOM   1536  HD2 LYS A 110      10.027  64.525   4.686  1.00 85.90           H  
ATOM   1537  CE  LYS A 110       9.870  62.397   4.542  1.00 85.90           C  
ATOM   1538  HE1 LYS A 110       8.857  62.400   4.943  1.00 85.90           H  
ATOM   1539  HE2 LYS A 110       9.955  61.626   3.776  1.00 85.90           H  
ATOM   1540  NZ  LYS A 110      10.829  62.110   5.635  1.00 85.90           N1+
ATOM   1541  HZ1 LYS A 110      10.609  61.154   6.062  1.00 85.90           H  
ATOM   1542  HZ2 LYS A 110      10.747  62.864   6.390  1.00 85.90           H  
ATOM   1543  HZ3 LYS A 110      11.825  62.105   5.244  1.00 85.90           H  
ATOM   1544  C   LYS A 110       8.746  67.120   0.481  1.00 85.90           C  
ATOM   1545  O   LYS A 110       7.964  67.813   1.133  1.00 85.90           O  
ATOM   1546  N   ARG A 111       9.560  67.658  -0.446  1.00164.70           N  
ATOM   1547  HN  ARG A 111      10.133  67.031  -1.097  1.00164.70           H  
ATOM   1548  CA  ARG A 111       9.647  69.089  -0.547  1.00164.70           C  
ATOM   1549  HA  ARG A 111       9.956  69.433   0.440  1.00164.70           H  
ATOM   1550  CB  ARG A 111      10.725  69.607  -1.520  1.00164.70           C  
ATOM   1551  HB1 ARG A 111      10.724  70.696  -1.470  1.00164.70           H  
ATOM   1552  HB2 ARG A 111      11.689  69.228  -1.182  1.00164.70           H  
ATOM   1553  CG  ARG A 111      10.553  69.206  -2.983  1.00164.70           C  
ATOM   1554  HG1 ARG A 111      10.683  68.127  -3.066  1.00164.70           H  
ATOM   1555  HG2 ARG A 111       9.547  69.477  -3.303  1.00164.70           H  
ATOM   1556  CD  ARG A 111      11.562  69.893  -3.908  1.00164.70           C  
ATOM   1557  HD1 ARG A 111      11.171  69.918  -4.925  1.00164.70           H  
ATOM   1558  HD2 ARG A 111      11.743  70.911  -3.563  1.00164.70           H  
ATOM   1559  NE  ARG A 111      12.835  69.117  -3.877  1.00164.70           N  
ATOM   1560  HE  ARG A 111      12.997  68.337  -4.591  1.00164.70           H  
ATOM   1561  CZ  ARG A 111      13.795  69.392  -2.947  1.00164.70           C  
ATOM   1562  NH1 ARG A 111      13.573  70.335  -1.987  1.00164.70           N  
ATOM   1563 1HH1 ARG A 111      12.643  70.863  -1.961  1.00164.70           H  
ATOM   1564 2HH1 ARG A 111      14.329  70.547  -1.260  1.00164.70           H  
ATOM   1565  NH2 ARG A 111      14.990  68.734  -2.980  1.00164.70           N  
ATOM   1566 1HH2 ARG A 111      15.176  68.000  -3.736  1.00164.70           H  
ATOM   1567 2HH2 ARG A 111      15.741  68.952  -2.250  1.00164.70           H  
ATOM   1568  C   ARG A 111       8.345  69.779  -0.823  1.00164.70           C  
ATOM   1569  O   ARG A 111       7.466  69.290  -1.534  1.00164.70           O  
ATOM   1570  N   GLY A 112       8.223  70.972  -0.195  1.00 59.60           N  
ATOM   1571  HN  GLY A 112       9.037  71.269   0.432  1.00 59.60           H  
ATOM   1572  CA  GLY A 112       7.115  71.879  -0.283  1.00 59.60           C  
ATOM   1573  HA1 GLY A 112       6.427  71.566  -1.068  1.00 59.60           H  
ATOM   1574  HA2 GLY A 112       6.584  71.926   0.668  1.00 59.60           H  
ATOM   1575  C   GLY A 112       7.719  73.215  -0.615  1.00 59.60           C  
ATOM   1576  O   GLY A 112       8.903  73.312  -0.927  1.00 59.60           O  
ATOM   1577  N   LYS A 113       6.887  74.269  -0.584  1.00141.15           N  
ATOM   1578  HN  LYS A 113       5.890  74.072  -0.249  1.00141.15           H  
ATOM   1579  CA  LYS A 113       7.175  75.633  -0.948  1.00141.15           C  
ATOM   1580  HA  LYS A 113       7.722  75.611  -1.890  1.00141.15           H  
ATOM   1581  CB  LYS A 113       5.891  76.437  -1.181  1.00141.15           C  
ATOM   1582  HB1 LYS A 113       5.283  75.906  -1.913  1.00141.15           H  
ATOM   1583  HB2 LYS A 113       5.351  76.500  -0.236  1.00141.15           H  
ATOM   1584  CG  LYS A 113       6.126  77.856  -1.693  1.00141.15           C  
ATOM   1585  HG1 LYS A 113       6.620  78.434  -0.912  1.00141.15           H  
ATOM   1586  HG2 LYS A 113       6.768  77.810  -2.572  1.00141.15           H  
ATOM   1587  CD  LYS A 113       4.823  78.554  -2.072  1.00141.15           C  
ATOM   1588  HD1 LYS A 113       5.004  79.626  -2.147  1.00141.15           H  
ATOM   1589  HD2 LYS A 113       4.485  78.174  -3.036  1.00141.15           H  
ATOM   1590  CE  LYS A 113       3.731  78.305  -1.028  1.00141.15           C  
ATOM   1591  HE1 LYS A 113       3.559  77.232  -0.940  1.00141.15           H  
ATOM   1592  HE2 LYS A 113       4.059  78.701  -0.067  1.00141.15           H  
ATOM   1593  NZ  LYS A 113       2.469  78.967  -1.418  1.00141.15           N1+
ATOM   1594  HZ1 LYS A 113       1.723  78.779  -0.675  1.00141.15           H  
ATOM   1595  HZ2 LYS A 113       2.139  78.580  -2.360  1.00141.15           H  
ATOM   1596  HZ3 LYS A 113       2.630  80.021  -1.502  1.00141.15           H  
ATOM   1597  C   LYS A 113       7.990  76.443   0.030  1.00141.15           C  
ATOM   1598  O   LYS A 113       8.594  77.434  -0.378  1.00141.15           O  
ATOM   1599  N   TYR A 114       8.022  76.106   1.336  1.00 90.19           N  
ATOM   1600  HN  TYR A 114       7.660  75.155   1.668  1.00 90.19           H  
ATOM   1601  CA  TYR A 114       8.559  77.066   2.274  1.00 90.19           C  
ATOM   1602  HA  TYR A 114       8.671  78.017   1.753  1.00 90.19           H  
ATOM   1603  CB  TYR A 114       7.645  77.298   3.496  1.00 90.19           C  
ATOM   1604  HB1 TYR A 114       7.429  76.341   3.972  1.00 90.19           H  
ATOM   1605  HB2 TYR A 114       8.151  77.952   4.206  1.00 90.19           H  
ATOM   1606  CG  TYR A 114       6.363  77.936   3.063  1.00 90.19           C  
ATOM   1607  CD1 TYR A 114       6.272  79.302   2.910  1.00 90.19           C  
ATOM   1608  HD1 TYR A 114       7.143  79.928   3.104  1.00 90.19           H  
ATOM   1609  CE1 TYR A 114       5.088  79.882   2.513  1.00 90.19           C  
ATOM   1610  HE1 TYR A 114       5.028  80.963   2.390  1.00 90.19           H  
ATOM   1611  CD2 TYR A 114       5.247  77.167   2.819  1.00 90.19           C  
ATOM   1612  HD2 TYR A 114       5.305  76.085   2.942  1.00 90.19           H  
ATOM   1613  CE2 TYR A 114       4.060  77.740   2.423  1.00 90.19           C  
ATOM   1614  HE2 TYR A 114       3.187  77.116   2.231  1.00 90.19           H  
ATOM   1615  CZ  TYR A 114       3.981  79.102   2.271  1.00 90.19           C  
ATOM   1616  OH  TYR A 114       2.766  79.694   1.864  1.00 90.19           O  
ATOM   1617  HH  TYR A 114       2.440  80.368   2.600  1.00 90.19           H  
ATOM   1618  C   TYR A 114       9.897  76.689   2.839  1.00 90.19           C  
ATOM   1619  O   TYR A 114      10.263  75.517   2.927  1.00 90.19           O  
ATOM   1620  N   VAL A 115      10.674  77.741   3.209  1.00139.69           N  
ATOM   1621  HN  VAL A 115      10.307  78.727   3.013  1.00139.69           H  
ATOM   1622  CA  VAL A 115      11.959  77.617   3.847  1.00139.69           C  
ATOM   1623  HA  VAL A 115      12.277  76.574   3.832  1.00139.69           H  
ATOM   1624  CB  VAL A 115      13.035  78.483   3.246  1.00139.69           C  
ATOM   1625  HB  VAL A 115      13.974  78.281   3.761  1.00139.69           H  
ATOM   1626  CG1 VAL A 115      13.192  78.104   1.773  1.00139.69           C  
ATOM   1627 1HG1 VAL A 115      13.968  78.721   1.319  1.00139.69           H  
ATOM   1628 2HG1 VAL A 115      12.248  78.267   1.253  1.00139.69           H  
ATOM   1629 3HG1 VAL A 115      13.472  77.053   1.695  1.00139.69           H  
ATOM   1630  CG2 VAL A 115      12.686  79.961   3.426  1.00139.69           C  
ATOM   1631 1HG2 VAL A 115      13.471  80.576   2.987  1.00139.69           H  
ATOM   1632 2HG2 VAL A 115      12.599  80.187   4.489  1.00139.69           H  
ATOM   1633 3HG2 VAL A 115      11.739  80.174   2.930  1.00139.69           H  
ATOM   1634  C   VAL A 115      11.768  78.067   5.267  1.00139.69           C  
ATOM   1635  O   VAL A 115      11.145  79.096   5.523  1.00139.69           O  
ATOM   1636  N   VAL A 116      12.291  77.299   6.244  1.00 67.49           N  
ATOM   1637  HN  VAL A 116      12.856  76.422   6.006  1.00 67.49           H  
ATOM   1638  CA  VAL A 116      12.075  77.682   7.611  1.00 67.49           C  
ATOM   1639  HA  VAL A 116      11.549  78.636   7.643  1.00 67.49           H  
ATOM   1640  CB  VAL A 116      11.297  76.656   8.377  1.00 67.49           C  
ATOM   1641  HB  VAL A 116      11.876  75.733   8.395  1.00 67.49           H  
ATOM   1642  CG1 VAL A 116      11.122  77.140   9.824  1.00 67.49           C  
ATOM   1643 1HG1 VAL A 116      10.557  76.399  10.390  1.00 67.49           H  
ATOM   1644 2HG1 VAL A 116      10.584  78.088   9.828  1.00 67.49           H  
ATOM   1645 3HG1 VAL A 116      12.101  77.277  10.283  1.00 67.49           H  
ATOM   1646  CG2 VAL A 116       9.980  76.382   7.635  1.00 67.49           C  
ATOM   1647 1HG2 VAL A 116       9.403  75.636   8.182  1.00 67.49           H  
ATOM   1648 2HG2 VAL A 116      10.197  76.010   6.634  1.00 67.49           H  
ATOM   1649 3HG2 VAL A 116       9.404  77.305   7.563  1.00 67.49           H  
ATOM   1650  C   VAL A 116      13.389  77.815   8.306  1.00 67.49           C  
ATOM   1651  O   VAL A 116      14.254  76.947   8.203  1.00 67.49           O  
ATOM   1652  N   CYS A 117      13.565  78.929   9.046  1.00108.41           N  
ATOM   1653  HN  CYS A 117      12.812  79.689   9.040  1.00108.41           H  
ATOM   1654  CA  CYS A 117      14.747  79.112   9.842  1.00108.41           C  
ATOM   1655  HA  CYS A 117      15.382  78.237   9.703  1.00108.41           H  
ATOM   1656  CB  CYS A 117      15.570  80.359   9.464  1.00108.41           C  
ATOM   1657  HB1 CYS A 117      16.201  80.630  10.311  1.00108.41           H  
ATOM   1658  HB2 CYS A 117      16.197  80.116   8.606  1.00108.41           H  
ATOM   1659  SG  CYS A 117      14.530  81.780   9.037  1.00108.41           S  
ATOM   1660  HG  CYS A 117      13.754  81.468   7.990  1.00108.41           H  
ATOM   1661  C   CYS A 117      14.313  79.141  11.276  1.00108.41           C  
ATOM   1662  O   CYS A 117      13.392  79.871  11.640  1.00108.41           O  
ATOM   1663  N   PHE A 118      14.949  78.313  12.138  1.00 88.20           N  
ATOM   1664  HN  PHE A 118      15.779  77.719  11.817  1.00 88.20           H  
ATOM   1665  CA  PHE A 118      14.480  78.253  13.496  1.00 88.20           C  
ATOM   1666  HA  PHE A 118      14.053  79.226  13.737  1.00 88.20           H  
ATOM   1667  CB  PHE A 118      13.377  77.202  13.705  1.00 88.20           C  
ATOM   1668  HB1 PHE A 118      13.174  77.087  14.770  1.00 88.20           H  
ATOM   1669  HB2 PHE A 118      12.467  77.515  13.193  1.00 88.20           H  
ATOM   1670  CG  PHE A 118      13.853  75.909  13.141  1.00 88.20           C  
ATOM   1671  CD1 PHE A 118      13.666  75.645  11.802  1.00 88.20           C  
ATOM   1672  HD1 PHE A 118      13.172  76.387  11.175  1.00 88.20           H  
ATOM   1673  CD2 PHE A 118      14.472  74.968  13.928  1.00 88.20           C  
ATOM   1674  HD2 PHE A 118      14.626  75.159  14.990  1.00 88.20           H  
ATOM   1675  CE1 PHE A 118      14.089  74.466  11.242  1.00 88.20           C  
ATOM   1676  HE1 PHE A 118      13.936  74.274  10.180  1.00 88.20           H  
ATOM   1677  CE2 PHE A 118      14.897  73.785  13.372  1.00 88.20           C  
ATOM   1678  HE2 PHE A 118      15.390  73.041  13.997  1.00 88.20           H  
ATOM   1679  CZ  PHE A 118      14.706  73.532  12.033  1.00 88.20           C  
ATOM   1680  HZ  PHE A 118      15.045  72.590  11.602  1.00 88.20           H  
ATOM   1681  C   PHE A 118      15.573  77.988  14.483  1.00 88.20           C  
ATOM   1682  O   PHE A 118      16.646  77.486  14.151  1.00 88.20           O  
ATOM   1683  N   ASP A 119      15.301  78.383  15.744  1.00 90.28           N  
ATOM   1684  HN  ASP A 119      14.395  78.924  15.918  1.00 90.28           H  
ATOM   1685  CA  ASP A 119      16.156  78.119  16.863  1.00 90.28           C  
ATOM   1686  HA  ASP A 119      17.061  77.603  16.543  1.00 90.28           H  
ATOM   1687  CB  ASP A 119      16.506  79.409  17.630  1.00 90.28           C  
ATOM   1688  HB1 ASP A 119      16.661  80.220  16.918  1.00 90.28           H  
ATOM   1689  HB2 ASP A 119      15.684  79.664  18.299  1.00 90.28           H  
ATOM   1690  CG  ASP A 119      17.775  79.210  18.448  1.00 90.28           C  
ATOM   1691  OD1 ASP A 119      17.943  78.122  19.060  1.00 90.28           O  
ATOM   1692  OD2 ASP A 119      18.607  80.154  18.462  1.00 90.28           O  
ATOM   1693  C   ASP A 119      15.322  77.233  17.749  1.00 90.28           C  
ATOM   1694  O   ASP A 119      14.423  77.703  18.446  1.00 90.28           O  
ATOM   1695  N   PRO A 120      15.573  75.951  17.699  1.00 91.28           N  
ATOM   1696  CD  PRO A 120      16.828  75.417  17.193  1.00 91.28           C  
ATOM   1697  HD1 PRO A 120      16.819  75.381  16.104  1.00 91.28           H  
ATOM   1698  HD2 PRO A 120      17.668  76.025  17.530  1.00 91.28           H  
ATOM   1699  CA  PRO A 120      14.792  74.962  18.399  1.00 91.28           C  
ATOM   1700  HA  PRO A 120      13.791  74.959  17.967  1.00 91.28           H  
ATOM   1701  CB  PRO A 120      15.449  73.620  18.070  1.00 91.28           C  
ATOM   1702  HB1 PRO A 120      15.382  72.936  18.916  1.00 91.28           H  
ATOM   1703  HB2 PRO A 120      14.985  73.164  17.195  1.00 91.28           H  
ATOM   1704  CG  PRO A 120      16.916  73.997  17.782  1.00 91.28           C  
ATOM   1705  HG1 PRO A 120      17.504  73.994  18.700  1.00 91.28           H  
ATOM   1706  HG2 PRO A 120      17.359  73.307  17.064  1.00 91.28           H  
ATOM   1707  C   PRO A 120      14.656  75.189  19.875  1.00 91.28           C  
ATOM   1708  O   PRO A 120      13.557  74.971  20.386  1.00 91.28           O  
ATOM   1709  N   LEU A 121      15.729  75.571  20.603  1.00105.62           N  
ATOM   1710  HN  LEU A 121      16.696  75.701  20.164  1.00105.62           H  
ATOM   1711  CA  LEU A 121      15.491  75.792  22.003  1.00105.62           C  
ATOM   1712  HA  LEU A 121      14.471  76.155  22.126  1.00105.62           H  
ATOM   1713  CB  LEU A 121      15.655  74.504  22.838  1.00105.62           C  
ATOM   1714  HB1 LEU A 121      15.152  73.691  22.314  1.00105.62           H  
ATOM   1715  HB2 LEU A 121      16.719  74.282  22.917  1.00105.62           H  
ATOM   1716  CG  LEU A 121      15.074  74.591  24.262  1.00105.62           C  
ATOM   1717  HG  LEU A 121      15.545  75.441  24.756  1.00105.62           H  
ATOM   1718  CD1 LEU A 121      13.559  74.860  24.224  1.00105.62           C  
ATOM   1719 1HD1 LEU A 121      13.174  74.917  25.242  1.00105.62           H  
ATOM   1720 2HD1 LEU A 121      13.059  74.051  23.692  1.00105.62           H  
ATOM   1721 3HD1 LEU A 121      13.370  75.803  23.711  1.00105.62           H  
ATOM   1722  CD2 LEU A 121      15.422  73.332  25.076  1.00105.62           C  
ATOM   1723 1HD2 LEU A 121      15.000  73.418  26.077  1.00105.62           H  
ATOM   1724 2HD2 LEU A 121      16.505  73.232  25.146  1.00105.62           H  
ATOM   1725 3HD2 LEU A 121      15.007  72.453  24.582  1.00105.62           H  
ATOM   1726  C   LEU A 121      16.437  76.857  22.485  1.00105.62           C  
ATOM   1727  O   LEU A 121      17.489  76.582  23.062  1.00105.62           O  
ATOM   1728  N   ASP A 122      16.046  78.128  22.276  1.00 77.23           N  
ATOM   1729  HN  ASP A 122      15.097  78.295  21.811  1.00 77.23           H  
ATOM   1730  CA  ASP A 122      16.832  79.271  22.642  1.00 77.23           C  
ATOM   1731  HA  ASP A 122      17.847  79.141  22.266  1.00 77.23           H  
ATOM   1732  CB  ASP A 122      16.237  80.561  22.051  1.00 77.23           C  
ATOM   1733  HB1 ASP A 122      16.065  80.424  20.983  1.00 77.23           H  
ATOM   1734  HB2 ASP A 122      15.292  80.784  22.546  1.00 77.23           H  
ATOM   1735  CG  ASP A 122      17.199  81.710  22.262  1.00 77.23           C  
ATOM   1736  OD1 ASP A 122      17.568  81.968  23.437  1.00 77.23           O  
ATOM   1737  OD2 ASP A 122      17.566  82.358  21.247  1.00 77.23           O  
ATOM   1738  C   ASP A 122      16.873  79.394  24.136  1.00 77.23           C  
ATOM   1739  O   ASP A 122      15.861  79.217  24.810  1.00 77.23           O  
ATOM   1740  N   GLY A 123      18.066  79.705  24.689  1.00 36.60           N  
ATOM   1741  HN  GLY A 123      18.919  79.798  24.049  1.00 36.60           H  
ATOM   1742  CA  GLY A 123      18.238  79.917  26.105  1.00 36.60           C  
ATOM   1743  HA1 GLY A 123      19.054  80.622  26.262  1.00 36.60           H  
ATOM   1744  HA2 GLY A 123      17.317  80.329  26.517  1.00 36.60           H  
ATOM   1745  C   GLY A 123      18.559  78.628  26.813  1.00 36.60           C  
ATOM   1746  O   GLY A 123      18.689  78.610  28.036  1.00 36.60           O  
ATOM   1747  N   SER A 124      18.727  77.522  26.065  1.00101.63           N  
ATOM   1748  HN  SER A 124      18.678  77.613  25.000  1.00101.63           H  
ATOM   1749  CA  SER A 124      18.970  76.222  26.633  1.00101.63           C  
ATOM   1750  HA  SER A 124      18.194  76.002  27.366  1.00101.63           H  
ATOM   1751  CB  SER A 124      19.011  75.094  25.591  1.00101.63           C  
ATOM   1752  HB1 SER A 124      19.717  75.358  24.804  1.00101.63           H  
ATOM   1753  HB2 SER A 124      19.333  74.171  26.074  1.00101.63           H  
ATOM   1754  OG  SER A 124      17.730  74.900  25.022  1.00101.63           O  
ATOM   1755  HG  SER A 124      17.047  74.643  25.777  1.00101.63           H  
ATOM   1756  C   SER A 124      20.301  76.180  27.305  1.00101.63           C  
ATOM   1757  O   SER A 124      20.597  75.244  28.048  1.00101.63           O  
ATOM   1758  N   SER A 125      21.151  77.181  27.040  1.00 55.74           N  
ATOM   1759  HN  SER A 125      20.852  77.980  26.394  1.00 55.74           H  
ATOM   1760  CA  SER A 125      22.458  77.182  27.621  1.00 55.74           C  
ATOM   1761  HA  SER A 125      23.002  76.299  27.287  1.00 55.74           H  
ATOM   1762  CB  SER A 125      23.259  78.444  27.251  1.00 55.74           C  
ATOM   1763  HB1 SER A 125      23.294  78.541  26.166  1.00 55.74           H  
ATOM   1764  HB2 SER A 125      22.768  79.318  27.679  1.00 55.74           H  
ATOM   1765  OG  SER A 125      24.584  78.359  27.755  1.00 55.74           O  
ATOM   1766  HG  SER A 125      24.556  78.268  28.801  1.00 55.74           H  
ATOM   1767  C   SER A 125      22.303  77.135  29.114  1.00 55.74           C  
ATOM   1768  O   SER A 125      22.979  76.344  29.772  1.00 55.74           O  
ATOM   1769  N   ASN A 126      21.407  77.966  29.699  1.00126.18           N  
ATOM   1770  HN  ASN A 126      20.812  78.632  29.110  1.00126.18           H  
ATOM   1771  CA  ASN A 126      21.274  77.931  31.133  1.00126.18           C  
ATOM   1772  HA  ASN A 126      22.074  77.310  31.535  1.00126.18           H  
ATOM   1773  CB  ASN A 126      21.354  79.314  31.805  1.00126.18           C  
ATOM   1774  HB1 ASN A 126      20.750  80.028  31.246  1.00126.18           H  
ATOM   1775  HB2 ASN A 126      20.983  79.246  32.828  1.00126.18           H  
ATOM   1776  CG  ASN A 126      22.808  79.772  31.817  1.00126.18           C  
ATOM   1777  OD1 ASN A 126      23.729  79.008  31.529  1.00126.18           O  
ATOM   1778  ND2 ASN A 126      23.028  81.057  32.207  1.00126.18           N  
ATOM   1779 1HD2 ASN A 126      22.204  81.681  32.482  1.00126.18           H  
ATOM   1780 2HD2 ASN A 126      24.025  81.443  32.238  1.00126.18           H  
ATOM   1781  C   ASN A 126      19.961  77.333  31.548  1.00126.18           C  
ATOM   1782  O   ASN A 126      19.304  77.837  32.456  1.00126.18           O  
ATOM   1783  N   ILE A 127      19.585  76.191  30.955  1.00127.32           N  
ATOM   1784  HN  ILE A 127      20.226  75.787  30.200  1.00127.32           H  
ATOM   1785  CA  ILE A 127      18.379  75.473  31.265  1.00127.32           C  
ATOM   1786  HA  ILE A 127      17.539  76.165  31.201  1.00127.32           H  
ATOM   1787  CB  ILE A 127      18.123  74.323  30.322  1.00127.32           C  
ATOM   1788  HB  ILE A 127      19.047  73.753  30.227  1.00127.32           H  
ATOM   1789  CG2 ILE A 127      17.059  73.404  30.936  1.00127.32           C  
ATOM   1790 1HG2 ILE A 127      16.867  72.569  30.262  1.00127.32           H  
ATOM   1791 2HG2 ILE A 127      16.138  73.966  31.090  1.00127.32           H  
ATOM   1792 3HG2 ILE A 127      17.416  73.023  31.893  1.00127.32           H  
ATOM   1793  CG1 ILE A 127      17.744  74.851  28.930  1.00127.32           C  
ATOM   1794 1HG1 ILE A 127      16.820  75.422  29.018  1.00127.32           H  
ATOM   1795 2HG1 ILE A 127      18.543  75.504  28.580  1.00127.32           H  
ATOM   1796  CD1 ILE A 127      17.533  73.747  27.895  1.00127.32           C  
ATOM   1797 1HD1 ILE A 127      17.268  74.193  26.936  1.00127.32           H  
ATOM   1798 2HD1 ILE A 127      16.729  73.089  28.224  1.00127.32           H  
ATOM   1799 3HD1 ILE A 127      18.452  73.171  27.786  1.00127.32           H  
ATOM   1800  C   ILE A 127      18.452  74.942  32.666  1.00127.32           C  
ATOM   1801  O   ILE A 127      17.429  74.738  33.317  1.00127.32           O  
ATOM   1802  N   ASP A 128      19.672  74.663  33.149  1.00 64.61           N  
ATOM   1803  HN  ASP A 128      20.524  74.916  32.554  1.00 64.61           H  
ATOM   1804  CA  ASP A 128      19.891  74.042  34.425  1.00 64.61           C  
ATOM   1805  HA  ASP A 128      19.465  73.039  34.422  1.00 64.61           H  
ATOM   1806  CB  ASP A 128      21.389  73.964  34.734  1.00 64.61           C  
ATOM   1807  HB1 ASP A 128      21.825  74.963  34.738  1.00 64.61           H  
ATOM   1808  HB2 ASP A 128      21.550  73.493  35.704  1.00 64.61           H  
ATOM   1809  CG  ASP A 128      22.013  73.123  33.631  1.00 64.61           C  
ATOM   1810  OD1 ASP A 128      21.709  71.902  33.548  1.00 64.61           O  
ATOM   1811  OD2 ASP A 128      22.795  73.712  32.838  1.00 64.61           O  
ATOM   1812  C   ASP A 128      19.238  74.864  35.498  1.00 64.61           C  
ATOM   1813  O   ASP A 128      18.725  74.315  36.472  1.00 64.61           O  
ATOM   1814  N   CYS A 129      19.270  76.201  35.345  1.00111.77           N  
ATOM   1815  HN  CYS A 129      19.771  76.574  34.477  1.00111.77           H  
ATOM   1816  CA  CYS A 129      18.697  77.180  36.233  1.00111.77           C  
ATOM   1817  HA  CYS A 129      19.031  76.992  37.253  1.00111.77           H  
ATOM   1818  CB  CYS A 129      19.044  78.619  35.831  1.00111.77           C  
ATOM   1819  HB1 CYS A 129      18.693  78.790  34.813  1.00111.77           H  
ATOM   1820  HB2 CYS A 129      18.535  79.302  36.511  1.00111.77           H  
ATOM   1821  SG  CYS A 129      20.819  78.961  35.893  1.00111.77           S  
ATOM   1822  HG  CYS A 129      21.268  78.767  37.140  1.00111.77           H  
ATOM   1823  C   CYS A 129      17.201  77.099  36.167  1.00111.77           C  
ATOM   1824  O   CYS A 129      16.515  77.587  37.063  1.00111.77           O  
ATOM   1825  N   LEU A 130      16.650  76.486  35.103  1.00115.37           N  
ATOM   1826  HN  LEU A 130      17.291  76.019  34.384  1.00115.37           H  
ATOM   1827  CA  LEU A 130      15.226  76.439  34.902  1.00115.37           C  
ATOM   1828  HA  LEU A 130      15.013  75.701  34.129  1.00115.37           H  
ATOM   1829  CB  LEU A 130      14.426  76.061  36.168  1.00115.37           C  
ATOM   1830  HB1 LEU A 130      14.717  76.742  36.968  1.00115.37           H  
ATOM   1831  HB2 LEU A 130      13.366  76.189  35.949  1.00115.37           H  
ATOM   1832  CG  LEU A 130      14.640  74.619  36.666  1.00115.37           C  
ATOM   1833  HG  LEU A 130      14.489  73.960  35.811  1.00115.37           H  
ATOM   1834  CD1 LEU A 130      16.073  74.388  37.163  1.00115.37           C  
ATOM   1835 1HD1 LEU A 130      16.178  73.358  37.504  1.00115.37           H  
ATOM   1836 2HD1 LEU A 130      16.286  75.067  37.988  1.00115.37           H  
ATOM   1837 3HD1 LEU A 130      16.775  74.574  36.350  1.00115.37           H  
ATOM   1838  CD2 LEU A 130      13.589  74.239  37.716  1.00115.37           C  
ATOM   1839 1HD2 LEU A 130      13.763  73.216  38.051  1.00115.37           H  
ATOM   1840 2HD2 LEU A 130      12.594  74.313  37.278  1.00115.37           H  
ATOM   1841 3HD2 LEU A 130      13.663  74.917  38.566  1.00115.37           H  
ATOM   1842  C   LEU A 130      14.717  77.771  34.435  1.00115.37           C  
ATOM   1843  O   LEU A 130      13.545  78.095  34.622  1.00115.37           O  
ATOM   1844  N   VAL A 131      15.596  78.571  33.800  1.00110.21           N  
ATOM   1845  HN  VAL A 131      16.617  78.256  33.734  1.00110.21           H  
ATOM   1846  CA  VAL A 131      15.227  79.826  33.208  1.00110.21           C  
ATOM   1847  HA  VAL A 131      14.699  80.439  33.939  1.00110.21           H  
ATOM   1848  CB  VAL A 131      16.411  80.577  32.674  1.00110.21           C  
ATOM   1849  HB  VAL A 131      17.119  80.741  33.487  1.00110.21           H  
ATOM   1850  CG1 VAL A 131      17.085  79.706  31.597  1.00110.21           C  
ATOM   1851 1HG1 VAL A 131      17.950  80.232  31.193  1.00110.21           H  
ATOM   1852 2HG1 VAL A 131      16.375  79.505  30.795  1.00110.21           H  
ATOM   1853 3HG1 VAL A 131      17.407  78.764  32.040  1.00110.21           H  
ATOM   1854  CG2 VAL A 131      15.942  81.940  32.142  1.00110.21           C  
ATOM   1855 1HG2 VAL A 131      16.797  82.492  31.752  1.00110.21           H  
ATOM   1856 2HG2 VAL A 131      15.482  82.508  32.951  1.00110.21           H  
ATOM   1857 3HG2 VAL A 131      15.214  81.789  31.345  1.00110.21           H  
ATOM   1858  C   VAL A 131      14.324  79.528  32.044  1.00110.21           C  
ATOM   1859  O   VAL A 131      14.408  78.458  31.442  1.00110.21           O  
ATOM   1860  N   SER A 132      13.420  80.478  31.709  1.00 47.26           N  
ATOM   1861  HN  SER A 132      13.391  81.383  32.278  1.00 47.26           H  
ATOM   1862  CA  SER A 132      12.496  80.319  30.618  1.00 47.26           C  
ATOM   1863  HA  SER A 132      11.851  79.461  30.809  1.00 47.26           H  
ATOM   1864  CB  SER A 132      11.631  81.568  30.366  1.00 47.26           C  
ATOM   1865  HB1 SER A 132      12.280  82.421  30.166  1.00 47.26           H  
ATOM   1866  HB2 SER A 132      10.986  81.391  29.505  1.00 47.26           H  
ATOM   1867  OG  SER A 132      10.828  81.847  31.503  1.00 47.26           O  
ATOM   1868  HG  SER A 132      10.200  81.028  31.698  1.00 47.26           H  
ATOM   1869  C   SER A 132      13.299  80.076  29.377  1.00 47.26           C  
ATOM   1870  O   SER A 132      14.410  80.583  29.231  1.00 47.26           O  
ATOM   1871  N   VAL A 133      12.738  79.275  28.447  1.00133.85           N  
ATOM   1872  HN  VAL A 133      11.744  78.914  28.611  1.00133.85           H  
ATOM   1873  CA  VAL A 133      13.425  78.888  27.245  1.00133.85           C  
ATOM   1874  HA  VAL A 133      14.307  79.506  27.077  1.00133.85           H  
ATOM   1875  CB  VAL A 133      13.778  77.429  27.273  1.00133.85           C  
ATOM   1876  HB  VAL A 133      12.851  76.863  27.186  1.00133.85           H  
ATOM   1877  CG1 VAL A 133      14.635  77.106  26.051  1.00133.85           C  
ATOM   1878 1HG1 VAL A 133      14.898  76.048  26.060  1.00133.85           H  
ATOM   1879 2HG1 VAL A 133      15.545  77.706  26.076  1.00133.85           H  
ATOM   1880 3HG1 VAL A 133      14.075  77.333  25.144  1.00133.85           H  
ATOM   1881  CG2 VAL A 133      14.417  77.071  28.618  1.00133.85           C  
ATOM   1882 1HG2 VAL A 133      14.670  76.011  28.630  1.00133.85           H  
ATOM   1883 2HG2 VAL A 133      13.714  77.285  29.423  1.00133.85           H  
ATOM   1884 3HG2 VAL A 133      15.322  77.662  28.759  1.00133.85           H  
ATOM   1885  C   VAL A 133      12.419  79.058  26.138  1.00133.85           C  
ATOM   1886  O   VAL A 133      11.253  79.322  26.427  1.00133.85           O  
ATOM   1887  N   GLY A 134      12.823  78.933  24.847  1.00 37.62           N  
ATOM   1888  HN  GLY A 134      13.841  78.718  24.600  1.00 37.62           H  
ATOM   1889  CA  GLY A 134      11.821  79.103  23.824  1.00 37.62           C  
ATOM   1890  HA1 GLY A 134      10.928  78.551  24.116  1.00 37.62           H  
ATOM   1891  HA2 GLY A 134      11.583  80.164  23.742  1.00 37.62           H  
ATOM   1892  C   GLY A 134      12.274  78.607  22.479  1.00 37.62           C  
ATOM   1893  O   GLY A 134      13.435  78.273  22.253  1.00 37.62           O  
ATOM   1894  N   THR A 135      11.315  78.555  21.530  1.00136.78           N  
ATOM   1895  HN  THR A 135      10.319  78.859  21.777  1.00136.78           H  
ATOM   1896  CA  THR A 135      11.598  78.102  20.199  1.00136.78           C  
ATOM   1897  HA  THR A 135      12.661  77.876  20.111  1.00136.78           H  
ATOM   1898  CB  THR A 135      10.793  76.870  19.864  1.00136.78           C  
ATOM   1899  HB  THR A 135      10.754  76.228  20.744  1.00136.78           H  
ATOM   1900  OG1 THR A 135      11.390  76.151  18.803  1.00136.78           O  
ATOM   1901  HG1 THR A 135      11.442  76.762  17.951  1.00136.78           H  
ATOM   1902  CG2 THR A 135       9.363  77.254  19.472  1.00136.78           C  
ATOM   1903 1HG2 THR A 135       8.797  76.354  19.234  1.00136.78           H  
ATOM   1904 2HG2 THR A 135       9.388  77.908  18.600  1.00136.78           H  
ATOM   1905 3HG2 THR A 135       8.885  77.774  20.302  1.00136.78           H  
ATOM   1906  C   THR A 135      11.252  79.251  19.287  1.00136.78           C  
ATOM   1907  O   THR A 135      10.190  79.858  19.421  1.00136.78           O  
ATOM   1908  N   ILE A 136      12.158  79.612  18.349  1.00103.52           N  
ATOM   1909  HN  ILE A 136      13.067  79.058  18.242  1.00103.52           H  
ATOM   1910  CA  ILE A 136      11.899  80.746  17.491  1.00103.52           C  
ATOM   1911  HA  ILE A 136      10.924  81.163  17.741  1.00103.52           H  
ATOM   1912  CB  ILE A 136      12.931  81.848  17.544  1.00103.52           C  
ATOM   1913  HB  ILE A 136      13.884  81.436  17.212  1.00103.52           H  
ATOM   1914  CG2 ILE A 136      12.496  82.922  16.530  1.00103.52           C  
ATOM   1915 1HG2 ILE A 136      13.216  83.740  16.535  1.00103.52           H  
ATOM   1916 2HG2 ILE A 136      11.512  83.303  16.803  1.00103.52           H  
ATOM   1917 3HG2 ILE A 136      12.452  82.484  15.533  1.00103.52           H  
ATOM   1918  CG1 ILE A 136      13.124  82.418  18.966  1.00103.52           C  
ATOM   1919 1HG1 ILE A 136      13.553  83.416  18.877  1.00103.52           H  
ATOM   1920 2HG1 ILE A 136      12.146  82.483  19.442  1.00103.52           H  
ATOM   1921  CD1 ILE A 136      14.037  81.585  19.863  1.00103.52           C  
ATOM   1922 1HD1 ILE A 136      14.116  82.058  20.842  1.00103.52           H  
ATOM   1923 2HD1 ILE A 136      15.027  81.517  19.412  1.00103.52           H  
ATOM   1924 3HD1 ILE A 136      13.621  80.584  19.977  1.00103.52           H  
ATOM   1925  C   ILE A 136      11.878  80.282  16.066  1.00103.52           C  
ATOM   1926  O   ILE A 136      12.716  79.476  15.662  1.00103.52           O  
ATOM   1927  N   PHE A 137      10.903  80.777  15.263  1.00 62.04           N  
ATOM   1928  HN  PHE A 137      10.190  81.476  15.648  1.00 62.04           H  
ATOM   1929  CA  PHE A 137      10.837  80.354  13.889  1.00 62.04           C  
ATOM   1930  HA  PHE A 137      11.821  79.976  13.610  1.00 62.04           H  
ATOM   1931  CB  PHE A 137       9.811  79.231  13.631  1.00 62.04           C  
ATOM   1932  HB1 PHE A 137       9.856  78.935  12.583  1.00 62.04           H  
ATOM   1933  HB2 PHE A 137      10.048  78.374  14.262  1.00 62.04           H  
ATOM   1934  CG  PHE A 137       8.434  79.712  13.949  1.00 62.04           C  
ATOM   1935  CD1 PHE A 137       7.979  79.736  15.248  1.00 62.04           C  
ATOM   1936  HD1 PHE A 137       8.635  79.408  16.054  1.00 62.04           H  
ATOM   1937  CD2 PHE A 137       7.591  80.128  12.943  1.00 62.04           C  
ATOM   1938  HD2 PHE A 137       7.936  80.114  11.909  1.00 62.04           H  
ATOM   1939  CE1 PHE A 137       6.707  80.169  15.541  1.00 62.04           C  
ATOM   1940  HE1 PHE A 137       6.361  80.184  16.575  1.00 62.04           H  
ATOM   1941  CE2 PHE A 137       6.318  80.561  13.231  1.00 62.04           C  
ATOM   1942  HE2 PHE A 137       5.660  80.889  12.426  1.00 62.04           H  
ATOM   1943  CZ  PHE A 137       5.872  80.582  14.532  1.00 62.04           C  
ATOM   1944  HZ  PHE A 137       4.863  80.924  14.761  1.00 62.04           H  
ATOM   1945  C   PHE A 137      10.511  81.498  12.977  1.00 62.04           C  
ATOM   1946  O   PHE A 137       9.879  82.478  13.370  1.00 62.04           O  
ATOM   1947  N   GLY A 138      10.965  81.381  11.710  1.00 39.41           N  
ATOM   1948  HN  GLY A 138      11.545  80.519  11.455  1.00 39.41           H  
ATOM   1949  CA  GLY A 138      10.707  82.358  10.687  1.00 39.41           C  
ATOM   1950  HA1 GLY A 138       9.826  82.948  10.939  1.00 39.41           H  
ATOM   1951  HA2 GLY A 138      11.566  83.019  10.568  1.00 39.41           H  
ATOM   1952  C   GLY A 138      10.470  81.579   9.431  1.00 39.41           C  
ATOM   1953  O   GLY A 138      11.246  80.682   9.101  1.00 39.41           O  
ATOM   1954  N   ILE A 139       9.404  81.922   8.678  1.00 58.83           N  
ATOM   1955  HN  ILE A 139       8.795  82.762   8.941  1.00 58.83           H  
ATOM   1956  CA  ILE A 139       9.106  81.136   7.518  1.00 58.83           C  
ATOM   1957  HA  ILE A 139       9.864  80.360   7.408  1.00 58.83           H  
ATOM   1958  CB  ILE A 139       7.752  80.493   7.591  1.00 58.83           C  
ATOM   1959  HB  ILE A 139       6.993  81.275   7.604  1.00 58.83           H  
ATOM   1960  CG2 ILE A 139       7.563  79.639   6.323  1.00 58.83           C  
ATOM   1961 1HG2 ILE A 139       6.585  79.159   6.350  1.00 58.83           H  
ATOM   1962 2HG2 ILE A 139       8.340  78.876   6.279  1.00 58.83           H  
ATOM   1963 3HG2 ILE A 139       7.630  80.277   5.442  1.00 58.83           H  
ATOM   1964  CG1 ILE A 139       7.634  79.667   8.885  1.00 58.83           C  
ATOM   1965 1HG1 ILE A 139       8.231  78.762   8.770  1.00 58.83           H  
ATOM   1966 2HG1 ILE A 139       8.029  80.261   9.709  1.00 58.83           H  
ATOM   1967  CD1 ILE A 139       6.204  79.260   9.228  1.00 58.83           C  
ATOM   1968 1HD1 ILE A 139       6.202  78.681  10.152  1.00 58.83           H  
ATOM   1969 2HD1 ILE A 139       5.794  78.654   8.420  1.00 58.83           H  
ATOM   1970 3HD1 ILE A 139       5.593  80.153   9.358  1.00 58.83           H  
ATOM   1971  C   ILE A 139       9.126  82.015   6.309  1.00 58.83           C  
ATOM   1972  O   ILE A 139       8.629  83.141   6.341  1.00 58.83           O  
ATOM   1973  N   TYR A 140       9.727  81.511   5.208  1.00 85.19           N  
ATOM   1974  HN  TYR A 140      10.158  80.533   5.258  1.00 85.19           H  
ATOM   1975  CA  TYR A 140       9.807  82.243   3.972  1.00 85.19           C  
ATOM   1976  HA  TYR A 140       9.174  83.129   4.015  1.00 85.19           H  
ATOM   1977  CB  TYR A 140      11.237  82.628   3.555  1.00 85.19           C  
ATOM   1978  HB1 TYR A 140      11.834  81.720   3.468  1.00 85.19           H  
ATOM   1979  HB2 TYR A 140      11.198  83.131   2.589  1.00 85.19           H  
ATOM   1980  CG  TYR A 140      11.885  83.538   4.546  1.00 85.19           C  
ATOM   1981  CD1 TYR A 140      11.693  84.902   4.499  1.00 85.19           C  
ATOM   1982  HD1 TYR A 140      11.046  85.328   3.732  1.00 85.19           H  
ATOM   1983  CE1 TYR A 140      12.308  85.734   5.409  1.00 85.19           C  
ATOM   1984  HE1 TYR A 140      12.145  86.811   5.360  1.00 85.19           H  
ATOM   1985  CD2 TYR A 140      12.716  83.022   5.512  1.00 85.19           C  
ATOM   1986  HD2 TYR A 140      12.889  81.947   5.556  1.00 85.19           H  
ATOM   1987  CE2 TYR A 140      13.332  83.849   6.425  1.00 85.19           C  
ATOM   1988  HE2 TYR A 140      13.985  83.425   7.188  1.00 85.19           H  
ATOM   1989  CZ  TYR A 140      13.126  85.208   6.377  1.00 85.19           C  
ATOM   1990  OH  TYR A 140      13.755  86.059   7.314  1.00 85.19           O  
ATOM   1991  HH  TYR A 140      14.371  86.743   6.808  1.00 85.19           H  
ATOM   1992  C   TYR A 140       9.348  81.328   2.876  1.00 85.19           C  
ATOM   1993  O   TYR A 140       9.398  80.105   3.012  1.00 85.19           O  
ATOM   1994  N   ARG A 141       8.830  81.896   1.766  1.00176.47           N  
ATOM   1995  HN  ARG A 141       8.625  82.945   1.722  1.00176.47           H  
ATOM   1996  CA  ARG A 141       8.566  81.039   0.651  1.00176.47           C  
ATOM   1997  HA  ARG A 141       8.502  80.033   1.066  1.00176.47           H  
ATOM   1998  CB  ARG A 141       7.239  81.257  -0.112  1.00176.47           C  
ATOM   1999  HB1 ARG A 141       7.272  80.621  -0.997  1.00176.47           H  
ATOM   2000  HB2 ARG A 141       6.435  80.925   0.545  1.00176.47           H  
ATOM   2001  CG  ARG A 141       6.878  82.664  -0.585  1.00176.47           C  
ATOM   2002  HG1 ARG A 141       5.909  82.607  -1.081  1.00176.47           H  
ATOM   2003  HG2 ARG A 141       6.798  83.299   0.298  1.00176.47           H  
ATOM   2004  CD  ARG A 141       7.851  83.333  -1.548  1.00176.47           C  
ATOM   2005  HD1 ARG A 141       8.337  82.586  -2.176  1.00176.47           H  
ATOM   2006  HD2 ARG A 141       7.327  84.053  -2.177  1.00176.47           H  
ATOM   2007  NE  ARG A 141       8.855  84.025  -0.695  1.00176.47           N  
ATOM   2008  HE  ARG A 141       9.843  83.627  -0.594  1.00176.47           H  
ATOM   2009  CZ  ARG A 141       8.504  85.172  -0.042  1.00176.47           C  
ATOM   2010  NH1 ARG A 141       7.235  85.663  -0.167  1.00176.47           N  
ATOM   2011 1HH1 ARG A 141       6.520  85.149  -0.775  1.00176.47           H  
ATOM   2012 2HH1 ARG A 141       6.956  86.561   0.343  1.00176.47           H  
ATOM   2013  NH2 ARG A 141       9.407  85.816   0.753  1.00176.47           N  
ATOM   2014 1HH2 ARG A 141      10.396  85.423   0.867  1.00176.47           H  
ATOM   2015 2HH2 ARG A 141       9.127  86.714   1.262  1.00176.47           H  
ATOM   2016  C   ARG A 141       9.769  81.029  -0.237  1.00176.47           C  
ATOM   2017  O   ARG A 141      10.527  81.995  -0.306  1.00176.47           O  
ATOM   2018  N   LYS A 142      10.006  79.878  -0.891  1.00168.85           N  
ATOM   2019  HN  LYS A 142       9.319  79.066  -0.780  1.00168.85           H  
ATOM   2020  CA  LYS A 142      11.156  79.709  -1.734  1.00168.85           C  
ATOM   2021  HA  LYS A 142      12.027  80.113  -1.219  1.00168.85           H  
ATOM   2022  CB  LYS A 142      11.403  78.210  -2.019  1.00168.85           C  
ATOM   2023  HB1 LYS A 142      11.157  77.658  -1.112  1.00168.85           H  
ATOM   2024  HB2 LYS A 142      10.727  77.913  -2.821  1.00168.85           H  
ATOM   2025  CG  LYS A 142      12.821  77.803  -2.436  1.00168.85           C  
ATOM   2026  HG1 LYS A 142      13.527  78.281  -1.757  1.00168.85           H  
ATOM   2027  HG2 LYS A 142      12.906  76.720  -2.346  1.00168.85           H  
ATOM   2028  CD  LYS A 142      13.192  78.193  -3.861  1.00168.85           C  
ATOM   2029  HD1 LYS A 142      12.487  77.715  -4.541  1.00168.85           H  
ATOM   2030  HD2 LYS A 142      13.109  79.276  -3.952  1.00168.85           H  
ATOM   2031  CE  LYS A 142      14.608  77.784  -4.273  1.00168.85           C  
ATOM   2032  HE1 LYS A 142      14.830  78.200  -5.255  1.00168.85           H  
ATOM   2033  HE2 LYS A 142      15.320  78.171  -3.544  1.00168.85           H  
ATOM   2034  NZ  LYS A 142      14.723  76.313  -4.331  1.00168.85           N1+
ATOM   2035  HZ1 LYS A 142      15.717  76.044  -4.620  1.00168.85           H  
ATOM   2036  HZ2 LYS A 142      14.027  75.928  -5.047  1.00168.85           H  
ATOM   2037  HZ3 LYS A 142      14.508  75.900  -3.368  1.00168.85           H  
ATOM   2038  C   LYS A 142      10.922  80.513  -2.985  1.00168.85           C  
ATOM   2039  O   LYS A 142       9.887  80.402  -3.641  1.00168.85           O  
ATOM   2040  N   LYS A 143      11.878  81.418  -3.280  1.00137.55           N  
ATOM   2041  HN  LYS A 143      12.753  81.425  -2.664  1.00137.55           H  
ATOM   2042  CA  LYS A 143      11.821  82.375  -4.353  1.00137.55           C  
ATOM   2043  HA  LYS A 143      10.811  82.785  -4.353  1.00137.55           H  
ATOM   2044  CB  LYS A 143      12.776  83.552  -4.098  1.00137.55           C  
ATOM   2045  HB1 LYS A 143      13.779  83.160  -3.931  1.00137.55           H  
ATOM   2046  HB2 LYS A 143      12.779  84.198  -4.976  1.00137.55           H  
ATOM   2047  CG  LYS A 143      12.359  84.379  -2.877  1.00137.55           C  
ATOM   2048  HG1 LYS A 143      12.379  83.733  -1.999  1.00137.55           H  
ATOM   2049  HG2 LYS A 143      13.075  85.190  -2.748  1.00137.55           H  
ATOM   2050  CD  LYS A 143      10.958  84.984  -3.003  1.00137.55           C  
ATOM   2051  HD1 LYS A 143      10.871  85.446  -3.986  1.00137.55           H  
ATOM   2052  HD2 LYS A 143      10.228  84.180  -2.913  1.00137.55           H  
ATOM   2053  CE  LYS A 143      10.641  86.043  -1.944  1.00137.55           C  
ATOM   2054  HE1 LYS A 143      10.431  85.553  -0.993  1.00137.55           H  
ATOM   2055  HE2 LYS A 143      11.497  86.707  -1.829  1.00137.55           H  
ATOM   2056  NZ  LYS A 143       9.459  86.832  -2.362  1.00137.55           N1+
ATOM   2057  HZ1 LYS A 143       9.242  87.570  -1.619  1.00137.55           H  
ATOM   2058  HZ2 LYS A 143       8.617  86.181  -2.475  1.00137.55           H  
ATOM   2059  HZ3 LYS A 143       9.664  87.315  -3.295  1.00137.55           H  
ATOM   2060  C   LYS A 143      12.066  81.829  -5.734  1.00137.55           C  
ATOM   2061  O   LYS A 143      11.432  82.277  -6.689  1.00137.55           O  
ATOM   2062  N   SER A 144      12.987  80.857  -5.883  1.00111.94           N  
ATOM   2063  HN  SER A 144      13.410  80.408  -5.009  1.00111.94           H  
ATOM   2064  CA  SER A 144      13.422  80.401  -7.182  1.00111.94           C  
ATOM   2065  HA  SER A 144      13.036  81.071  -7.950  1.00111.94           H  
ATOM   2066  CB  SER A 144      14.959  80.370  -7.255  1.00111.94           C  
ATOM   2067  HB1 SER A 144      15.338  81.392  -7.238  1.00111.94           H  
ATOM   2068  HB2 SER A 144      15.346  79.825  -6.394  1.00111.94           H  
ATOM   2069  OG  SER A 144      15.396  79.733  -8.442  1.00111.94           O  
ATOM   2070  HG  SER A 144      15.038  78.746  -8.463  1.00111.94           H  
ATOM   2071  C   SER A 144      12.941  79.005  -7.449  1.00111.94           C  
ATOM   2072  O   SER A 144      12.605  78.256  -6.536  1.00111.94           O  
ATOM   2073  N   THR A 145      12.849  78.654  -8.748  1.00 54.55           N  
ATOM   2074  HN  THR A 145      13.093  79.399  -9.477  1.00 54.55           H  
ATOM   2075  CA  THR A 145      12.450  77.361  -9.233  1.00 54.55           C  
ATOM   2076  HA  THR A 145      11.589  77.022  -8.658  1.00 54.55           H  
ATOM   2077  CB  THR A 145      12.086  77.360 -10.695  1.00 54.55           C  
ATOM   2078  HB  THR A 145      11.688  76.382 -10.966  1.00 54.55           H  
ATOM   2079  OG1 THR A 145      13.224  77.642 -11.496  1.00 54.55           O  
ATOM   2080  HG1 THR A 145      13.606  78.587 -11.242  1.00 54.55           H  
ATOM   2081  CG2 THR A 145      11.007  78.430 -10.926  1.00 54.55           C  
ATOM   2082 1HG2 THR A 145      10.729  78.445 -11.980  1.00 54.55           H  
ATOM   2083 2HG2 THR A 145      11.396  79.407 -10.639  1.00 54.55           H  
ATOM   2084 3HG2 THR A 145      10.129  78.198 -10.323  1.00 54.55           H  
ATOM   2085  C   THR A 145      13.570  76.381  -9.046  1.00 54.55           C  
ATOM   2086  O   THR A 145      13.345  75.173  -9.003  1.00 54.55           O  
ATOM   2087  N   ASP A 146      14.814  76.884  -8.948  1.00 57.31           N  
ATOM   2088  HN  ASP A 146      14.937  77.944  -8.874  1.00 57.31           H  
ATOM   2089  CA  ASP A 146      15.982  76.049  -8.939  1.00 57.31           C  
ATOM   2090  HA  ASP A 146      16.024  75.505  -9.882  1.00 57.31           H  
ATOM   2091  CB  ASP A 146      17.289  76.841  -8.775  1.00 57.31           C  
ATOM   2092  HB1 ASP A 146      17.223  77.481  -7.895  1.00 57.31           H  
ATOM   2093  HB2 ASP A 146      18.125  76.151  -8.661  1.00 57.31           H  
ATOM   2094  CG  ASP A 146      17.493  77.695 -10.018  1.00 57.31           C  
ATOM   2095  OD1 ASP A 146      16.589  77.697 -10.897  1.00 57.31           O  
ATOM   2096  OD2 ASP A 146      18.562  78.355 -10.101  1.00 57.31           O  
ATOM   2097  C   ASP A 146      15.943  75.058  -7.823  1.00 57.31           C  
ATOM   2098  O   ASP A 146      15.052  75.076  -6.976  1.00 57.31           O  
ATOM   2099  N   GLU A 147      16.920  74.123  -7.856  1.00 92.27           N  
ATOM   2100  HN  GLU A 147      17.606  74.129  -8.677  1.00 92.27           H  
ATOM   2101  CA  GLU A 147      17.077  73.125  -6.840  1.00 92.27           C  
ATOM   2102  HA  GLU A 147      16.176  72.516  -6.776  1.00 92.27           H  
ATOM   2103  CB  GLU A 147      18.307  72.221  -7.062  1.00 92.27           C  
ATOM   2104  HB1 GLU A 147      18.111  71.589  -7.928  1.00 92.27           H  
ATOM   2105  HB2 GLU A 147      19.166  72.861  -7.265  1.00 92.27           H  
ATOM   2106  CG  GLU A 147      18.659  71.312  -5.878  1.00 92.27           C  
ATOM   2107  HG1 GLU A 147      19.647  70.879  -6.035  1.00 92.27           H  
ATOM   2108  HG2 GLU A 147      18.660  71.898  -4.959  1.00 92.27           H  
ATOM   2109  CD  GLU A 147      17.628  70.193  -5.764  1.00 92.27           C  
ATOM   2110  OE1 GLU A 147      16.657  70.192  -6.569  1.00 92.27           O  
ATOM   2111  OE2 GLU A 147      17.796  69.333  -4.857  1.00 92.27           O  
ATOM   2112  C   GLU A 147      17.277  73.872  -5.562  1.00 92.27           C  
ATOM   2113  O   GLU A 147      17.926  74.916  -5.543  1.00 92.27           O  
ATOM   2114  N   PRO A 148      16.706  73.372  -4.496  1.00174.30           N  
ATOM   2115  CD  PRO A 148      15.470  72.611  -4.611  1.00174.30           C  
ATOM   2116  HD1 PRO A 148      14.900  72.939  -5.480  1.00174.30           H  
ATOM   2117  HD2 PRO A 148      15.685  71.546  -4.698  1.00174.30           H  
ATOM   2118  CA  PRO A 148      16.806  74.043  -3.225  1.00174.30           C  
ATOM   2119  HA  PRO A 148      16.534  75.088  -3.372  1.00174.30           H  
ATOM   2120  CB  PRO A 148      15.752  73.400  -2.322  1.00174.30           C  
ATOM   2121  HB1 PRO A 148      16.177  72.572  -1.755  1.00174.30           H  
ATOM   2122  HB2 PRO A 148      15.329  74.132  -1.634  1.00174.30           H  
ATOM   2123  CG  PRO A 148      14.688  72.898  -3.315  1.00174.30           C  
ATOM   2124  HG1 PRO A 148      14.213  71.990  -2.943  1.00174.30           H  
ATOM   2125  HG2 PRO A 148      13.929  73.662  -3.485  1.00174.30           H  
ATOM   2126  C   PRO A 148      18.192  73.998  -2.670  1.00174.30           C  
ATOM   2127  O   PRO A 148      18.861  72.975  -2.809  1.00174.30           O  
ATOM   2128  N   SER A 149      18.629  75.099  -2.025  1.00109.79           N  
ATOM   2129  HN  SER A 149      17.960  75.927  -1.919  1.00109.79           H  
ATOM   2130  CA  SER A 149      19.949  75.212  -1.475  1.00109.79           C  
ATOM   2131  HA  SER A 149      20.333  74.232  -1.191  1.00109.79           H  
ATOM   2132  CB  SER A 149      20.956  75.951  -2.373  1.00109.79           C  
ATOM   2133  HB1 SER A 149      20.545  76.925  -2.639  1.00109.79           H  
ATOM   2134  HB2 SER A 149      21.888  76.087  -1.824  1.00109.79           H  
ATOM   2135  OG  SER A 149      21.222  75.225  -3.557  1.00109.79           O  
ATOM   2136  HG  SER A 149      21.623  74.286  -3.310  1.00109.79           H  
ATOM   2137  C   SER A 149      19.851  76.103  -0.287  1.00109.79           C  
ATOM   2138  O   SER A 149      18.777  76.554   0.108  1.00109.79           O  
ATOM   2139  N   GLU A 150      21.029  76.377   0.292  1.00128.41           N  
ATOM   2140  HN  GLU A 150      21.899  75.926  -0.137  1.00128.41           H  
ATOM   2141  CA  GLU A 150      21.226  77.217   1.430  1.00128.41           C  
ATOM   2142  HA  GLU A 150      20.644  76.837   2.269  1.00128.41           H  
ATOM   2143  CB  GLU A 150      22.712  77.246   1.807  1.00128.41           C  
ATOM   2144  HB1 GLU A 150      23.006  76.240   2.106  1.00128.41           H  
ATOM   2145  HB2 GLU A 150      23.280  77.544   0.926  1.00128.41           H  
ATOM   2146  CG  GLU A 150      23.060  78.195   2.936  1.00128.41           C  
ATOM   2147  HG1 GLU A 150      23.073  79.223   2.573  1.00128.41           H  
ATOM   2148  HG2 GLU A 150      22.332  78.103   3.742  1.00128.41           H  
ATOM   2149  CD  GLU A 150      24.439  77.795   3.427  1.00128.41           C  
ATOM   2150  OE1 GLU A 150      24.872  76.653   3.115  1.00128.41           O  
ATOM   2151  OE2 GLU A 150      25.075  78.627   4.128  1.00128.41           O  
ATOM   2152  C   GLU A 150      20.778  78.610   1.097  1.00128.41           C  
ATOM   2153  O   GLU A 150      20.121  79.267   1.903  1.00128.41           O  
ATOM   2154  N   LYS A 151      21.050  79.050  -0.145  1.00 64.85           N  
ATOM   2155  HN  LYS A 151      21.456  78.343  -0.838  1.00 64.85           H  
ATOM   2156  CA  LYS A 151      20.840  80.391  -0.618  1.00 64.85           C  
ATOM   2157  HA  LYS A 151      21.456  81.073  -0.032  1.00 64.85           H  
ATOM   2158  CB  LYS A 151      21.195  80.549  -2.101  1.00 64.85           C  
ATOM   2159  HB1 LYS A 151      20.613  79.829  -2.676  1.00 64.85           H  
ATOM   2160  HB2 LYS A 151      20.935  81.560  -2.415  1.00 64.85           H  
ATOM   2161  CG  LYS A 151      22.678  80.316  -2.386  1.00 64.85           C  
ATOM   2162  HG1 LYS A 151      23.239  81.182  -2.034  1.00 64.85           H  
ATOM   2163  HG2 LYS A 151      23.000  79.428  -1.842  1.00 64.85           H  
ATOM   2164  CD  LYS A 151      22.977  80.113  -3.871  1.00 64.85           C  
ATOM   2165  HD1 LYS A 151      22.389  79.267  -4.228  1.00 64.85           H  
ATOM   2166  HD2 LYS A 151      22.681  81.014  -4.408  1.00 64.85           H  
ATOM   2167  CE  LYS A 151      24.450  79.836  -4.167  1.00 64.85           C  
ATOM   2168  HE1 LYS A 151      25.036  80.734  -3.968  1.00 64.85           H  
ATOM   2169  HE2 LYS A 151      24.802  79.024  -3.531  1.00 64.85           H  
ATOM   2170  NZ  LYS A 151      24.602  79.452  -5.588  1.00 64.85           N1+
ATOM   2171  HZ1 LYS A 151      25.633  79.258  -5.797  1.00 64.85           H  
ATOM   2172  HZ2 LYS A 151      24.256  80.249  -6.212  1.00 64.85           H  
ATOM   2173  HZ3 LYS A 151      24.027  78.571  -5.783  1.00 64.85           H  
ATOM   2174  C   LYS A 151      19.403  80.781  -0.464  1.00 64.85           C  
ATOM   2175  O   LYS A 151      19.097  81.960  -0.294  1.00 64.85           O  
ATOM   2176  N   ASP A 152      18.485  79.804  -0.524  1.00 87.43           N  
ATOM   2177  HN  ASP A 152      18.827  78.795  -0.624  1.00 87.43           H  
ATOM   2178  CA  ASP A 152      17.067  80.037  -0.461  1.00 87.43           C  
ATOM   2179  HA  ASP A 152      16.759  80.668  -1.295  1.00 87.43           H  
ATOM   2180  CB  ASP A 152      16.271  78.716  -0.483  1.00 87.43           C  
ATOM   2181  HB1 ASP A 152      16.570  78.098   0.364  1.00 87.43           H  
ATOM   2182  HB2 ASP A 152      15.205  78.933  -0.417  1.00 87.43           H  
ATOM   2183  CG  ASP A 152      16.557  77.971  -1.781  1.00 87.43           C  
ATOM   2184  OD1 ASP A 152      16.983  78.624  -2.771  1.00 87.43           O  
ATOM   2185  OD2 ASP A 152      16.356  76.728  -1.789  1.00 87.43           O  
ATOM   2186  C   ASP A 152      16.723  80.712   0.845  1.00 87.43           C  
ATOM   2187  O   ASP A 152      15.705  81.396   0.941  1.00 87.43           O  
ATOM   2188  N   ALA A 153      17.502  80.413   1.903  1.00102.94           N  
ATOM   2189  HN  ALA A 153      18.281  79.704   1.715  1.00102.94           H  
ATOM   2190  CA  ALA A 153      17.434  80.915   3.256  1.00102.94           C  
ATOM   2191  HA  ALA A 153      16.390  80.880   3.567  1.00102.94           H  
ATOM   2192  CB  ALA A 153      18.242  80.057   4.247  1.00102.94           C  
ATOM   2193  HB1 ALA A 153      18.156  80.479   5.248  1.00102.94           H  
ATOM   2194  HB2 ALA A 153      19.290  80.045   3.947  1.00102.94           H  
ATOM   2195  HB3 ALA A 153      17.853  79.039   4.248  1.00102.94           H  
ATOM   2196  C   ALA A 153      17.903  82.338   3.400  1.00102.94           C  
ATOM   2197  O   ALA A 153      17.613  83.003   4.392  1.00102.94           O  
ATOM   2198  N   LEU A 154      18.736  82.810   2.465  1.00196.08           N  
ATOM   2199  HN  LEU A 154      18.914  82.196   1.607  1.00196.08           H  
ATOM   2200  CA  LEU A 154      19.409  84.076   2.525  1.00196.08           C  
ATOM   2201  HA  LEU A 154      19.768  84.131   3.553  1.00196.08           H  
ATOM   2202  CB  LEU A 154      20.691  84.167   1.685  1.00196.08           C  
ATOM   2203  HB1 LEU A 154      20.492  83.805   0.676  1.00196.08           H  
ATOM   2204  HB2 LEU A 154      21.024  85.204   1.640  1.00196.08           H  
ATOM   2205  CG  LEU A 154      21.792  83.299   2.337  1.00196.08           C  
ATOM   2206  HG  LEU A 154      21.679  83.435   3.413  1.00196.08           H  
ATOM   2207  CD1 LEU A 154      21.578  81.802   2.080  1.00196.08           C  
ATOM   2208 1HD1 LEU A 154      22.376  81.233   2.557  1.00196.08           H  
ATOM   2209 2HD1 LEU A 154      21.589  81.612   1.007  1.00196.08           H  
ATOM   2210 3HD1 LEU A 154      20.617  81.496   2.493  1.00196.08           H  
ATOM   2211  CD2 LEU A 154      23.196  83.795   2.000  1.00196.08           C  
ATOM   2212 1HD2 LEU A 154      23.934  83.153   2.481  1.00196.08           H  
ATOM   2213 2HD2 LEU A 154      23.316  84.817   2.358  1.00196.08           H  
ATOM   2214 3HD2 LEU A 154      23.342  83.769   0.920  1.00196.08           H  
ATOM   2215  C   LEU A 154      18.541  85.294   2.384  1.00196.08           C  
ATOM   2216  O   LEU A 154      19.066  86.376   2.162  1.00196.08           O  
ATOM   2217  N   GLN A 155      17.208  85.182   2.326  1.00161.41           N  
ATOM   2218  HN  GLN A 155      16.738  84.223   2.387  1.00161.41           H  
ATOM   2219  CA  GLN A 155      16.416  86.381   2.179  1.00161.41           C  
ATOM   2220  HA  GLN A 155      16.920  86.986   1.426  1.00161.41           H  
ATOM   2221  CB  GLN A 155      15.025  86.063   1.609  1.00161.41           C  
ATOM   2222  HB1 GLN A 155      14.430  86.976   1.627  1.00161.41           H  
ATOM   2223  HB2 GLN A 155      15.145  85.727   0.579  1.00161.41           H  
ATOM   2224  CG  GLN A 155      14.274  84.985   2.381  1.00161.41           C  
ATOM   2225  HG1 GLN A 155      14.951  84.174   2.650  1.00161.41           H  
ATOM   2226  HG2 GLN A 155      13.834  85.407   3.285  1.00161.41           H  
ATOM   2227  CD  GLN A 155      13.178  84.469   1.453  1.00161.41           C  
ATOM   2228  OE1 GLN A 155      12.455  85.248   0.834  1.00161.41           O  
ATOM   2229  NE2 GLN A 155      13.066  83.118   1.328  1.00161.41           N  
ATOM   2230 1HE2 GLN A 155      13.729  82.474   1.867  1.00161.41           H  
ATOM   2231 2HE2 GLN A 155      12.315  82.700   0.691  1.00161.41           H  
ATOM   2232  C   GLN A 155      16.351  87.236   3.431  1.00161.41           C  
ATOM   2233  O   GLN A 155      16.615  86.798   4.551  1.00161.41           O  
ATOM   2234  N   PRO A 156      16.066  88.513   3.230  1.00 93.65           N  
ATOM   2235  CD  PRO A 156      16.387  89.175   1.976  1.00 93.65           C  
ATOM   2236  HD1 PRO A 156      17.460  89.144   1.787  1.00 93.65           H  
ATOM   2237  HD2 PRO A 156      15.858  88.707   1.146  1.00 93.65           H  
ATOM   2238  CA  PRO A 156      15.923  89.455   4.313  1.00 93.65           C  
ATOM   2239  HA  PRO A 156      16.723  89.296   5.036  1.00 93.65           H  
ATOM   2240  CB  PRO A 156      16.071  90.849   3.692  1.00 93.65           C  
ATOM   2241  HB1 PRO A 156      15.296  91.519   4.064  1.00 93.65           H  
ATOM   2242  HB2 PRO A 156      17.052  91.267   3.916  1.00 93.65           H  
ATOM   2243  CG  PRO A 156      15.911  90.622   2.178  1.00 93.65           C  
ATOM   2244  HG1 PRO A 156      14.870  90.735   1.876  1.00 93.65           H  
ATOM   2245  HG2 PRO A 156      16.531  91.318   1.613  1.00 93.65           H  
ATOM   2246  C   PRO A 156      14.602  89.223   4.978  1.00 93.65           C  
ATOM   2247  O   PRO A 156      13.704  88.681   4.340  1.00 93.65           O  
ATOM   2248  N   GLY A 157      14.454  89.681   6.233  1.00 45.73           N  
ATOM   2249  HN  GLY A 157      15.265  90.240   6.651  1.00 45.73           H  
ATOM   2250  CA  GLY A 157      13.295  89.480   7.058  1.00 45.73           C  
ATOM   2251  HA1 GLY A 157      13.145  88.412   7.214  1.00 45.73           H  
ATOM   2252  HA2 GLY A 157      13.448  89.970   8.019  1.00 45.73           H  
ATOM   2253  C   GLY A 157      12.083  90.058   6.396  1.00 45.73           C  
ATOM   2254  O   GLY A 157      10.962  89.625   6.659  1.00 45.73           O  
ATOM   2255  N   ARG A 158      12.268  91.073   5.532  1.00111.06           N  
ATOM   2256  HN  ARG A 158      13.263  91.408   5.327  1.00111.06           H  
ATOM   2257  CA  ARG A 158      11.161  91.719   4.877  1.00111.06           C  
ATOM   2258  HA  ARG A 158      10.540  92.220   5.619  1.00111.06           H  
ATOM   2259  CB  ARG A 158      11.621  92.740   3.814  1.00111.06           C  
ATOM   2260  HB1 ARG A 158      12.366  92.267   3.174  1.00111.06           H  
ATOM   2261  HB2 ARG A 158      10.759  93.032   3.214  1.00111.06           H  
ATOM   2262  CG  ARG A 158      12.234  93.995   4.434  1.00111.06           C  
ATOM   2263  HG1 ARG A 158      12.958  93.694   5.191  1.00111.06           H  
ATOM   2264  HG2 ARG A 158      12.740  94.560   3.652  1.00111.06           H  
ATOM   2265  CD  ARG A 158      11.182  94.895   5.089  1.00111.06           C  
ATOM   2266  HD1 ARG A 158      10.591  95.392   4.320  1.00111.06           H  
ATOM   2267  HD2 ARG A 158      10.526  94.297   5.722  1.00111.06           H  
ATOM   2268  NE  ARG A 158      11.893  95.912   5.917  1.00111.06           N  
ATOM   2269  HE  ARG A 158      12.918  96.146   5.720  1.00111.06           H  
ATOM   2270  CZ  ARG A 158      11.225  96.542   6.928  1.00111.06           C  
ATOM   2271  NH1 ARG A 158       9.913  96.251   7.171  1.00111.06           N  
ATOM   2272 1HH1 ARG A 158       9.405  95.527   6.568  1.00111.06           H  
ATOM   2273 2HH1 ARG A 158       9.393  96.747   7.964  1.00111.06           H  
ATOM   2274  NH2 ARG A 158      11.871  97.464   7.701  1.00111.06           N  
ATOM   2275 1HH2 ARG A 158      12.900  97.692   7.514  1.00111.06           H  
ATOM   2276 2HH2 ARG A 158      11.349  97.958   8.493  1.00111.06           H  
ATOM   2277  C   ARG A 158      10.354  90.669   4.174  1.00111.06           C  
ATOM   2278  O   ARG A 158       9.135  90.782   4.070  1.00111.06           O  
ATOM   2279  N   ASN A 159      11.036  89.624   3.677  1.00 82.12           N  
ATOM   2280  HN  ASN A 159      12.089  89.603   3.865  1.00 82.12           H  
ATOM   2281  CA  ASN A 159      10.491  88.530   2.917  1.00 82.12           C  
ATOM   2282  HA  ASN A 159       9.872  88.961   2.130  1.00 82.12           H  
ATOM   2283  CB  ASN A 159      11.582  87.688   2.230  1.00 82.12           C  
ATOM   2284  HB1 ASN A 159      12.332  87.384   2.960  1.00 82.12           H  
ATOM   2285  HB2 ASN A 159      11.138  86.803   1.775  1.00 82.12           H  
ATOM   2286  CG  ASN A 159      12.224  88.561   1.155  1.00 82.12           C  
ATOM   2287  OD1 ASN A 159      11.923  89.749   1.039  1.00 82.12           O  
ATOM   2288  ND2 ASN A 159      13.109  87.947   0.322  1.00 82.12           N  
ATOM   2289 1HD2 ASN A 159      13.322  86.905   0.441  1.00 82.12           H  
ATOM   2290 2HD2 ASN A 159      13.592  88.506  -0.452  1.00 82.12           H  
ATOM   2291  C   ASN A 159       9.607  87.605   3.727  1.00 82.12           C  
ATOM   2292  O   ASN A 159       8.859  86.820   3.147  1.00 82.12           O  
ATOM   2293  N   LEU A 160       9.691  87.615   5.074  1.00 92.99           N  
ATOM   2294  HN  LEU A 160      10.310  88.353   5.539  1.00 92.99           H  
ATOM   2295  CA  LEU A 160       8.985  86.676   5.921  1.00 92.99           C  
ATOM   2296  HA  LEU A 160       9.396  85.682   5.741  1.00 92.99           H  
ATOM   2297  CB  LEU A 160       9.147  86.998   7.420  1.00 92.99           C  
ATOM   2298  HB1 LEU A 160       9.013  88.071   7.554  1.00 92.99           H  
ATOM   2299  HB2 LEU A 160       8.372  86.463   7.969  1.00 92.99           H  
ATOM   2300  CG  LEU A 160      10.512  86.607   8.011  1.00 92.99           C  
ATOM   2301  HG  LEU A 160      11.286  87.005   7.355  1.00 92.99           H  
ATOM   2302  CD1 LEU A 160      10.720  87.216   9.409  1.00 92.99           C  
ATOM   2303 1HD1 LEU A 160      11.695  86.918   9.794  1.00 92.99           H  
ATOM   2304 2HD1 LEU A 160       9.940  86.859  10.081  1.00 92.99           H  
ATOM   2305 3HD1 LEU A 160      10.673  88.303   9.343  1.00 92.99           H  
ATOM   2306  CD2 LEU A 160      10.656  85.073   8.034  1.00 92.99           C  
ATOM   2307 1HD2 LEU A 160      11.625  84.805   8.454  1.00 92.99           H  
ATOM   2308 2HD2 LEU A 160      10.581  84.685   7.018  1.00 92.99           H  
ATOM   2309 3HD2 LEU A 160       9.864  84.642   8.646  1.00 92.99           H  
ATOM   2310  C   LEU A 160       7.510  86.630   5.639  1.00 92.99           C  
ATOM   2311  O   LEU A 160       6.848  87.654   5.480  1.00 92.99           O  
ATOM   2312  N   VAL A 161       6.998  85.388   5.459  1.00 74.27           N  
ATOM   2313  HN  VAL A 161       7.699  84.580   5.436  1.00 74.27           H  
ATOM   2314  CA  VAL A 161       5.610  85.041   5.295  1.00 74.27           C  
ATOM   2315  HA  VAL A 161       5.133  85.785   4.656  1.00 74.27           H  
ATOM   2316  CB  VAL A 161       5.479  83.690   4.650  1.00 74.27           C  
ATOM   2317  HB  VAL A 161       5.935  82.952   5.309  1.00 74.27           H  
ATOM   2318  CG1 VAL A 161       3.986  83.344   4.499  1.00 74.27           C  
ATOM   2319 1HG1 VAL A 161       3.885  82.365   4.031  1.00 74.27           H  
ATOM   2320 2HG1 VAL A 161       3.500  84.095   3.877  1.00 74.27           H  
ATOM   2321 3HG1 VAL A 161       3.515  83.327   5.482  1.00 74.27           H  
ATOM   2322  CG2 VAL A 161       6.281  83.720   3.328  1.00 74.27           C  
ATOM   2323 1HG2 VAL A 161       6.205  82.751   2.835  1.00 74.27           H  
ATOM   2324 2HG2 VAL A 161       7.327  83.938   3.542  1.00 74.27           H  
ATOM   2325 3HG2 VAL A 161       5.876  84.493   2.674  1.00 74.27           H  
ATOM   2326  C   VAL A 161       4.902  85.014   6.624  1.00 74.27           C  
ATOM   2327  O   VAL A 161       3.806  85.557   6.770  1.00 74.27           O  
ATOM   2328  N   ALA A 162       5.528  84.344   7.621  1.00 47.25           N  
ATOM   2329  HN  ALA A 162       6.473  83.892   7.405  1.00 47.25           H  
ATOM   2330  CA  ALA A 162       5.000  84.203   8.953  1.00 47.25           C  
ATOM   2331  HA  ALA A 162       4.457  85.105   9.235  1.00 47.25           H  
ATOM   2332  CB  ALA A 162       4.092  82.970   9.125  1.00 47.25           C  
ATOM   2333  HB1 ALA A 162       3.729  82.926  10.152  1.00 47.25           H  
ATOM   2334  HB2 ALA A 162       4.659  82.066   8.901  1.00 47.25           H  
ATOM   2335  HB3 ALA A 162       3.244  83.045   8.444  1.00 47.25           H  
ATOM   2336  C   ALA A 162       6.182  84.012   9.862  1.00 47.25           C  
ATOM   2337  O   ALA A 162       7.244  83.584   9.417  1.00 47.25           O  
ATOM   2338  N   ALA A 163       6.040  84.343  11.164  1.00 38.94           N  
ATOM   2339  HN  ALA A 163       5.107  84.731  11.515  1.00 38.94           H  
ATOM   2340  CA  ALA A 163       7.137  84.177  12.083  1.00 38.94           C  
ATOM   2341  HA  ALA A 163       7.582  83.192  11.942  1.00 38.94           H  
ATOM   2342  CB  ALA A 163       8.223  85.253  11.936  1.00 38.94           C  
ATOM   2343  HB1 ALA A 163       9.019  85.068  12.658  1.00 38.94           H  
ATOM   2344  HB2 ALA A 163       7.789  86.236  12.119  1.00 38.94           H  
ATOM   2345  HB3 ALA A 163       8.634  85.220  10.927  1.00 38.94           H  
ATOM   2346  C   ALA A 163       6.599  84.284  13.475  1.00 38.94           C  
ATOM   2347  O   ALA A 163       5.476  84.741  13.671  1.00 38.94           O  
ATOM   2348  N   GLY A 164       7.379  83.848  14.487  1.00 33.18           N  
ATOM   2349  HN  GLY A 164       8.346  83.438  14.285  1.00 33.18           H  
ATOM   2350  CA  GLY A 164       6.898  83.940  15.837  1.00 33.18           C  
ATOM   2351  HA1 GLY A 164       6.945  84.976  16.173  1.00 33.18           H  
ATOM   2352  HA2 GLY A 164       5.867  83.589  15.884  1.00 33.18           H  
ATOM   2353  C   GLY A 164       7.760  83.088  16.711  1.00 33.18           C  
ATOM   2354  O   GLY A 164       8.887  82.752  16.348  1.00 33.18           O  
ATOM   2355  N   TYR A 165       7.261  82.769  17.924  1.00 77.04           N  
ATOM   2356  HN  TYR A 165       6.300  83.132  18.224  1.00 77.04           H  
ATOM   2357  CA  TYR A 165       8.028  81.940  18.808  1.00 77.04           C  
ATOM   2358  HA  TYR A 165       8.553  81.195  18.210  1.00 77.04           H  
ATOM   2359  CB  TYR A 165       9.070  82.732  19.616  1.00 77.04           C  
ATOM   2360  HB1 TYR A 165       9.547  82.081  20.348  1.00 77.04           H  
ATOM   2361  HB2 TYR A 165       9.826  83.143  18.947  1.00 77.04           H  
ATOM   2362  CG  TYR A 165       8.349  83.836  20.310  1.00 77.04           C  
ATOM   2363  CD1 TYR A 165       7.744  83.633  21.532  1.00 77.04           C  
ATOM   2364  HD1 TYR A 165       7.789  82.651  22.004  1.00 77.04           H  
ATOM   2365  CE1 TYR A 165       7.084  84.664  22.158  1.00 77.04           C  
ATOM   2366  HE1 TYR A 165       6.611  84.498  23.126  1.00 77.04           H  
ATOM   2367  CD2 TYR A 165       8.275  85.080  19.721  1.00 77.04           C  
ATOM   2368  HD2 TYR A 165       8.744  85.248  18.751  1.00 77.04           H  
ATOM   2369  CE2 TYR A 165       7.616  86.109  20.346  1.00 77.04           C  
ATOM   2370  HE2 TYR A 165       7.566  87.090  19.874  1.00 77.04           H  
ATOM   2371  CZ  TYR A 165       7.019  85.903  21.567  1.00 77.04           C  
ATOM   2372  OH  TYR A 165       6.339  86.958  22.211  1.00 77.04           O  
ATOM   2373  HH  TYR A 165       5.333  86.692  22.352  1.00 77.04           H  
ATOM   2374  C   TYR A 165       7.135  81.225  19.770  1.00 77.04           C  
ATOM   2375  O   TYR A 165       5.957  81.554  19.925  1.00 77.04           O  
ATOM   2376  N   ALA A 166       7.700  80.186  20.417  1.00 52.86           N  
ATOM   2377  HN  ALA A 166       8.685  79.873  20.140  1.00 52.86           H  
ATOM   2378  CA  ALA A 166       7.017  79.491  21.464  1.00 52.86           C  
ATOM   2379  HA  ALA A 166       6.000  79.872  21.563  1.00 52.86           H  
ATOM   2380  CB  ALA A 166       6.993  77.962  21.293  1.00 52.86           C  
ATOM   2381  HB1 ALA A 166       6.457  77.511  22.128  1.00 52.86           H  
ATOM   2382  HB2 ALA A 166       8.015  77.582  21.270  1.00 52.86           H  
ATOM   2383  HB3 ALA A 166       6.491  77.708  20.360  1.00 52.86           H  
ATOM   2384  C   ALA A 166       7.799  79.788  22.705  1.00 52.86           C  
ATOM   2385  O   ALA A 166       9.022  79.651  22.723  1.00 52.86           O  
ATOM   2386  N   LEU A 167       7.115  80.238  23.776  1.00117.86           N  
ATOM   2387  HN  LEU A 167       6.055  80.377  23.728  1.00117.86           H  
ATOM   2388  CA  LEU A 167       7.837  80.527  24.980  1.00117.86           C  
ATOM   2389  HA  LEU A 167       8.894  80.349  24.784  1.00117.86           H  
ATOM   2390  CB  LEU A 167       7.685  81.992  25.448  1.00117.86           C  
ATOM   2391  HB1 LEU A 167       8.062  82.640  24.657  1.00117.86           H  
ATOM   2392  HB2 LEU A 167       6.624  82.188  25.604  1.00117.86           H  
ATOM   2393  CG  LEU A 167       8.431  82.345  26.749  1.00117.86           C  
ATOM   2394  HG  LEU A 167       9.425  81.901  26.705  1.00117.86           H  
ATOM   2395  CD1 LEU A 167       8.587  83.858  26.910  1.00117.86           C  
ATOM   2396 1HD1 LEU A 167       9.117  84.072  27.838  1.00117.86           H  
ATOM   2397 2HD1 LEU A 167       7.602  84.324  26.939  1.00117.86           H  
ATOM   2398 3HD1 LEU A 167       9.153  84.257  26.068  1.00117.86           H  
ATOM   2399  CD2 LEU A 167       7.708  81.785  27.977  1.00117.86           C  
ATOM   2400 1HD2 LEU A 167       8.261  82.052  28.878  1.00117.86           H  
ATOM   2401 2HD2 LEU A 167       7.645  80.700  27.898  1.00117.86           H  
ATOM   2402 3HD2 LEU A 167       6.703  82.204  28.030  1.00117.86           H  
ATOM   2403  C   LEU A 167       7.408  79.579  26.047  1.00117.86           C  
ATOM   2404  O   LEU A 167       6.218  79.422  26.324  1.00117.86           O  
ATOM   2405  N   TYR A 168       8.401  78.910  26.670  1.00 98.15           N  
ATOM   2406  HN  TYR A 168       9.419  79.076  26.384  1.00 98.15           H  
ATOM   2407  CA  TYR A 168       8.094  77.977  27.714  1.00 98.15           C  
ATOM   2408  HA  TYR A 168       7.036  77.714  27.693  1.00 98.15           H  
ATOM   2409  CB  TYR A 168       8.967  76.710  27.674  1.00 98.15           C  
ATOM   2410  HB1 TYR A 168      10.001  76.963  27.907  1.00 98.15           H  
ATOM   2411  HB2 TYR A 168       8.599  75.982  28.397  1.00 98.15           H  
ATOM   2412  CG  TYR A 168       8.879  76.150  26.299  1.00 98.15           C  
ATOM   2413  CD1 TYR A 168       7.779  75.440  25.885  1.00 98.15           C  
ATOM   2414  HD1 TYR A 168       6.949  75.280  26.574  1.00 98.15           H  
ATOM   2415  CE1 TYR A 168       7.714  74.928  24.608  1.00 98.15           C  
ATOM   2416  HE1 TYR A 168       6.833  74.370  24.289  1.00 98.15           H  
ATOM   2417  CD2 TYR A 168       9.924  76.331  25.425  1.00 98.15           C  
ATOM   2418  HD2 TYR A 168      10.808  76.882  25.745  1.00 98.15           H  
ATOM   2419  CE2 TYR A 168       9.861  75.821  24.150  1.00 98.15           C  
ATOM   2420  HE2 TYR A 168      10.693  75.975  23.463  1.00 98.15           H  
ATOM   2421  CZ  TYR A 168       8.756  75.119  23.737  1.00 98.15           C  
ATOM   2422  OH  TYR A 168       8.695  74.598  22.428  1.00 98.15           O  
ATOM   2423  HH  TYR A 168       8.593  73.554  22.471  1.00 98.15           H  
ATOM   2424  C   TYR A 168       8.434  78.684  28.989  1.00 98.15           C  
ATOM   2425  O   TYR A 168       9.546  78.570  29.502  1.00 98.15           O  
ATOM   2426  N   GLY A 169       7.462  79.440  29.532  1.00 30.75           N  
ATOM   2427  HN  GLY A 169       6.509  79.487  29.049  1.00 30.75           H  
ATOM   2428  CA  GLY A 169       7.668  80.185  30.741  1.00 30.75           C  
ATOM   2429  HA1 GLY A 169       8.728  80.197  30.993  1.00 30.75           H  
ATOM   2430  HA2 GLY A 169       7.314  81.208  30.611  1.00 30.75           H  
ATOM   2431  C   GLY A 169       6.896  79.515  31.827  1.00 30.75           C  
ATOM   2432  O   GLY A 169       6.907  78.292  31.956  1.00 30.75           O  
ATOM   2433  N   SER A 170       6.209  80.324  32.656  1.00 31.41           N  
ATOM   2434  HN  SER A 170       6.269  81.387  32.547  1.00 31.41           H  
ATOM   2435  CA  SER A 170       5.399  79.746  33.683  1.00 31.41           C  
ATOM   2436  HA  SER A 170       6.004  79.112  34.331  1.00 31.41           H  
ATOM   2437  CB  SER A 170       4.633  80.789  34.518  1.00 31.41           C  
ATOM   2438  HB1 SER A 170       4.108  80.286  35.330  1.00 31.41           H  
ATOM   2439  HB2 SER A 170       5.339  81.509  34.932  1.00 31.41           H  
ATOM   2440  OG  SER A 170       3.693  81.470  33.701  1.00 31.41           O  
ATOM   2441  HG  SER A 170       4.196  81.957  32.919  1.00 31.41           H  
ATOM   2442  C   SER A 170       4.395  78.926  32.944  1.00 31.41           C  
ATOM   2443  O   SER A 170       3.952  77.874  33.406  1.00 31.41           O  
ATOM   2444  N   ALA A 171       4.038  79.411  31.742  1.00 38.07           N  
ATOM   2445  HN  ALA A 171       4.466  80.336  31.415  1.00 38.07           H  
ATOM   2446  CA  ALA A 171       3.112  78.745  30.882  1.00 38.07           C  
ATOM   2447  HA  ALA A 171       2.927  77.734  31.246  1.00 38.07           H  
ATOM   2448  CB  ALA A 171       1.783  79.504  30.743  1.00 38.07           C  
ATOM   2449  HB1 ALA A 171       1.117  78.953  30.079  1.00 38.07           H  
ATOM   2450  HB2 ALA A 171       1.971  80.494  30.328  1.00 38.07           H  
ATOM   2451  HB3 ALA A 171       1.317  79.604  31.723  1.00 38.07           H  
ATOM   2452  C   ALA A 171       3.753  78.691  29.521  1.00 38.07           C  
ATOM   2453  O   ALA A 171       4.777  79.332  29.289  1.00 38.07           O  
ATOM   2454  N   THR A 172       3.183  77.891  28.595  1.00 47.30           N  
ATOM   2455  HN  THR A 172       2.316  77.322  28.858  1.00 47.30           H  
ATOM   2456  CA  THR A 172       3.716  77.786  27.262  1.00 47.30           C  
ATOM   2457  HA  THR A 172       4.726  78.194  27.239  1.00 47.30           H  
ATOM   2458  CB  THR A 172       3.730  76.371  26.738  1.00 47.30           C  
ATOM   2459  HB  THR A 172       2.709  75.990  26.725  1.00 47.30           H  
ATOM   2460  OG1 THR A 172       4.522  75.537  27.573  1.00 47.30           O  
ATOM   2461  HG1 THR A 172       5.507  75.900  27.598  1.00 47.30           H  
ATOM   2462  CG2 THR A 172       4.282  76.364  25.301  1.00 47.30           C  
ATOM   2463 1HG2 THR A 172       4.293  75.343  24.920  1.00 47.30           H  
ATOM   2464 2HG2 THR A 172       5.296  76.763  25.299  1.00 47.30           H  
ATOM   2465 3HG2 THR A 172       3.648  76.981  24.665  1.00 47.30           H  
ATOM   2466  C   THR A 172       2.831  78.581  26.349  1.00 47.30           C  
ATOM   2467  O   THR A 172       1.633  78.321  26.259  1.00 47.30           O  
ATOM   2468  N   MET A 173       3.396  79.583  25.640  1.00 45.45           N  
ATOM   2469  HN  MET A 173       4.446  79.771  25.723  1.00 45.45           H  
ATOM   2470  CA  MET A 173       2.587  80.396  24.774  1.00 45.45           C  
ATOM   2471  HA  MET A 173       1.604  79.937  24.672  1.00 45.45           H  
ATOM   2472  CB  MET A 173       2.416  81.840  25.286  1.00 45.45           C  
ATOM   2473  HB1 MET A 173       2.017  81.793  26.299  1.00 45.45           H  
ATOM   2474  HB2 MET A 173       3.399  82.310  25.304  1.00 45.45           H  
ATOM   2475  CG  MET A 173       1.483  82.724  24.449  1.00 45.45           C  
ATOM   2476  HG1 MET A 173       1.851  82.735  23.423  1.00 45.45           H  
ATOM   2477  HG2 MET A 173       0.484  82.288  24.473  1.00 45.45           H  
ATOM   2478  SD  MET A 173       1.371  84.442  25.036  1.00 45.45           S  
ATOM   2479  CE  MET A 173       0.245  84.093  26.415  1.00 45.45           C  
ATOM   2480  HE1 MET A 173       0.021  85.019  26.945  1.00 45.45           H  
ATOM   2481  HE2 MET A 173       0.716  83.388  27.100  1.00 45.45           H  
ATOM   2482  HE3 MET A 173      -0.679  83.662  26.030  1.00 45.45           H  
ATOM   2483  C   MET A 173       3.235  80.468  23.424  1.00 45.45           C  
ATOM   2484  O   MET A 173       4.459  80.536  23.311  1.00 45.45           O  
ATOM   2485  N   LEU A 174       2.412  80.420  22.354  1.00103.46           N  
ATOM   2486  HN  LEU A 174       1.360  80.296  22.505  1.00103.46           H  
ATOM   2487  CA  LEU A 174       2.923  80.532  21.020  1.00103.46           C  
ATOM   2488  HA  LEU A 174       4.012  80.529  21.055  1.00103.46           H  
ATOM   2489  CB  LEU A 174       2.445  79.395  20.092  1.00103.46           C  
ATOM   2490  HB1 LEU A 174       2.769  78.451  20.530  1.00103.46           H  
ATOM   2491  HB2 LEU A 174       1.356  79.427  20.062  1.00103.46           H  
ATOM   2492  CG  LEU A 174       2.958  79.438  18.634  1.00103.46           C  
ATOM   2493  HG  LEU A 174       4.040  79.561  18.671  1.00103.46           H  
ATOM   2494  CD1 LEU A 174       2.669  78.105  17.932  1.00103.46           C  
ATOM   2495 1HD1 LEU A 174       3.035  78.147  16.906  1.00103.46           H  
ATOM   2496 2HD1 LEU A 174       1.594  77.922  17.927  1.00103.46           H  
ATOM   2497 3HD1 LEU A 174       3.172  77.297  18.464  1.00103.46           H  
ATOM   2498  CD2 LEU A 174       2.386  80.617  17.826  1.00103.46           C  
ATOM   2499 1HD2 LEU A 174       2.785  80.591  16.812  1.00103.46           H  
ATOM   2500 2HD2 LEU A 174       2.669  81.556  18.302  1.00103.46           H  
ATOM   2501 3HD2 LEU A 174       1.299  80.541  17.791  1.00103.46           H  
ATOM   2502  C   LEU A 174       2.455  81.852  20.488  1.00103.46           C  
ATOM   2503  O   LEU A 174       1.258  82.146  20.498  1.00103.46           O  
ATOM   2504  N   VAL A 175       3.405  82.688  20.015  1.00 54.20           N  
ATOM   2505  HN  VAL A 175       4.433  82.392  20.050  1.00 54.20           H  
ATOM   2506  CA  VAL A 175       3.057  83.969  19.465  1.00 54.20           C  
ATOM   2507  HA  VAL A 175       2.007  84.184  19.663  1.00 54.20           H  
ATOM   2508  CB  VAL A 175       3.914  85.089  19.987  1.00 54.20           C  
ATOM   2509  HB  VAL A 175       4.948  84.880  19.712  1.00 54.20           H  
ATOM   2510  CG1 VAL A 175       3.492  86.397  19.295  1.00 54.20           C  
ATOM   2511 1HG1 VAL A 175       4.106  87.218  19.664  1.00 54.20           H  
ATOM   2512 2HG1 VAL A 175       2.444  86.602  19.512  1.00 54.20           H  
ATOM   2513 3HG1 VAL A 175       3.627  86.299  18.218  1.00 54.20           H  
ATOM   2514  CG2 VAL A 175       3.826  85.121  21.524  1.00 54.20           C  
ATOM   2515 1HG2 VAL A 175       4.446  85.932  21.907  1.00 54.20           H  
ATOM   2516 2HG2 VAL A 175       4.179  84.172  21.928  1.00 54.20           H  
ATOM   2517 3HG2 VAL A 175       2.791  85.282  21.826  1.00 54.20           H  
ATOM   2518  C   VAL A 175       3.287  83.874  17.983  1.00 54.20           C  
ATOM   2519  O   VAL A 175       4.395  83.556  17.552  1.00 54.20           O  
ATOM   2520  N   LEU A 176       2.251  84.140  17.150  1.00 82.21           N  
ATOM   2521  HN  LEU A 176       1.303  84.452  17.536  1.00 82.21           H  
ATOM   2522  CA  LEU A 176       2.458  83.992  15.733  1.00 82.21           C  
ATOM   2523  HA  LEU A 176       3.508  83.748  15.568  1.00 82.21           H  
ATOM   2524  CB  LEU A 176       1.601  82.869  15.106  1.00 82.21           C  
ATOM   2525  HB1 LEU A 176       1.740  81.966  15.700  1.00 82.21           H  
ATOM   2526  HB2 LEU A 176       0.556  83.176  15.150  1.00 82.21           H  
ATOM   2527  CG  LEU A 176       1.941  82.534  13.637  1.00 82.21           C  
ATOM   2528  HG  LEU A 176       1.846  83.455  13.062  1.00 82.21           H  
ATOM   2529  CD1 LEU A 176       3.392  82.045  13.485  1.00 82.21           C  
ATOM   2530 1HD1 LEU A 176       3.592  81.820  12.438  1.00 82.21           H  
ATOM   2531 2HD1 LEU A 176       3.538  81.146  14.084  1.00 82.21           H  
ATOM   2532 3HD1 LEU A 176       4.076  82.823  13.826  1.00 82.21           H  
ATOM   2533  CD2 LEU A 176       0.942  81.523  13.053  1.00 82.21           C  
ATOM   2534 1HD2 LEU A 176       1.207  81.306  12.018  1.00 82.21           H  
ATOM   2535 2HD2 LEU A 176      -0.064  81.942  13.090  1.00 82.21           H  
ATOM   2536 3HD2 LEU A 176       0.973  80.602  13.636  1.00 82.21           H  
ATOM   2537  C   LEU A 176       2.168  85.291  15.041  1.00 82.21           C  
ATOM   2538  O   LEU A 176       1.104  85.887  15.204  1.00 82.21           O  
ATOM   2539  N   ALA A 177       3.138  85.766  14.236  1.00 42.43           N  
ATOM   2540  HN  ALA A 177       4.048  85.211  14.143  1.00 42.43           H  
ATOM   2541  CA  ALA A 177       2.996  86.985  13.500  1.00 42.43           C  
ATOM   2542  HA  ALA A 177       2.118  87.522  13.860  1.00 42.43           H  
ATOM   2543  CB  ALA A 177       4.226  87.899  13.601  1.00 42.43           C  
ATOM   2544  HB1 ALA A 177       4.054  88.806  13.021  1.00 42.43           H  
ATOM   2545  HB2 ALA A 177       5.100  87.378  13.209  1.00 42.43           H  
ATOM   2546  HB3 ALA A 177       4.399  88.163  14.644  1.00 42.43           H  
ATOM   2547  C   ALA A 177       2.800  86.628  12.055  1.00 42.43           C  
ATOM   2548  O   ALA A 177       3.489  85.766  11.508  1.00 42.43           O  
ATOM   2549  N   MET A 178       1.816  87.291  11.414  1.00 60.59           N  
ATOM   2550  HN  MET A 178       1.245  88.004  11.972  1.00 60.59           H  
ATOM   2551  CA  MET A 178       1.487  87.100  10.032  1.00 60.59           C  
ATOM   2552  HA  MET A 178       2.359  86.749   9.481  1.00 60.59           H  
ATOM   2553  CB  MET A 178       0.307  86.136   9.832  1.00 60.59           C  
ATOM   2554  HB1 MET A 178      -0.550  86.514  10.390  1.00 60.59           H  
ATOM   2555  HB2 MET A 178       0.063  86.101   8.770  1.00 60.59           H  
ATOM   2556  CG  MET A 178       0.614  84.714  10.311  1.00 60.59           C  
ATOM   2557  HG1 MET A 178       1.469  84.346   9.744  1.00 60.59           H  
ATOM   2558  HG2 MET A 178       0.874  84.765  11.368  1.00 60.59           H  
ATOM   2559  SD  MET A 178      -0.740  83.515  10.124  1.00 60.59           S  
ATOM   2560  CE  MET A 178      -1.690  84.186  11.516  1.00 60.59           C  
ATOM   2561  HE1 MET A 178      -2.611  83.616  11.636  1.00 60.59           H  
ATOM   2562  HE2 MET A 178      -1.933  85.231  11.321  1.00 60.59           H  
ATOM   2563  HE3 MET A 178      -1.098  84.115  12.428  1.00 60.59           H  
ATOM   2564  C   MET A 178       1.083  88.463   9.553  1.00 60.59           C  
ATOM   2565  O   MET A 178       1.131  89.426  10.315  1.00 60.59           O  
ATOM   2566  N   ASP A 179       0.674  88.584   8.277  1.00 41.37           N  
ATOM   2567  HN  ASP A 179       0.610  87.706   7.668  1.00 41.37           H  
ATOM   2568  CA  ASP A 179       0.321  89.851   7.707  1.00 41.37           C  
ATOM   2569  HA  ASP A 179       1.169  90.532   7.786  1.00 41.37           H  
ATOM   2570  CB  ASP A 179      -0.097  89.726   6.230  1.00 41.37           C  
ATOM   2571  HB1 ASP A 179      -0.885  88.979   6.131  1.00 41.37           H  
ATOM   2572  HB2 ASP A 179      -0.460  90.687   5.866  1.00 41.37           H  
ATOM   2573  CG  ASP A 179       1.126  89.297   5.426  1.00 41.37           C  
ATOM   2574  OD1 ASP A 179       2.267  89.553   5.901  1.00 41.37           O  
ATOM   2575  OD2 ASP A 179       0.935  88.709   4.327  1.00 41.37           O  
ATOM   2576  C   ASP A 179      -0.834  90.403   8.487  1.00 41.37           C  
ATOM   2577  O   ASP A 179      -0.939  91.612   8.683  1.00 41.37           O  
ATOM   2578  N   CYS A 180      -1.730  89.524   8.976  1.00 52.99           N  
ATOM   2579  HN  CYS A 180      -1.569  88.478   8.815  1.00 52.99           H  
ATOM   2580  CA  CYS A 180      -2.893  89.942   9.705  1.00 52.99           C  
ATOM   2581  HA  CYS A 180      -3.415  90.688   9.106  1.00 52.99           H  
ATOM   2582  CB  CYS A 180      -3.880  88.804  10.009  1.00 52.99           C  
ATOM   2583  HB1 CYS A 180      -4.729  89.215  10.555  1.00 52.99           H  
ATOM   2584  HB2 CYS A 180      -4.225  88.380   9.066  1.00 52.99           H  
ATOM   2585  SG  CYS A 180      -3.137  87.483  11.002  1.00 52.99           S  
ATOM   2586  HG  CYS A 180      -2.096  86.958  10.341  1.00 52.99           H  
ATOM   2587  C   CYS A 180      -2.479  90.592  10.999  1.00 52.99           C  
ATOM   2588  O   CYS A 180      -3.217  91.403  11.558  1.00 52.99           O  
ATOM   2589  N   GLY A 181      -1.310  90.229  11.556  1.00 42.99           N  
ATOM   2590  HN  GLY A 181      -0.699  89.475  11.105  1.00 42.99           H  
ATOM   2591  CA  GLY A 181      -0.901  90.877  12.771  1.00 42.99           C  
ATOM   2592  HA1 GLY A 181      -0.151  91.637  12.552  1.00 42.99           H  
ATOM   2593  HA2 GLY A 181      -1.762  91.343  13.251  1.00 42.99           H  
ATOM   2594  C   GLY A 181      -0.320  89.833  13.669  1.00 42.99           C  
ATOM   2595  O   GLY A 181       0.073  88.758  13.219  1.00 42.99           O  
ATOM   2596  N   VAL A 182      -0.251  90.140  14.981  1.00 39.97           N  
ATOM   2597  HN  VAL A 182      -0.624  91.083  15.323  1.00 39.97           H  
ATOM   2598  CA  VAL A 182       0.315  89.220  15.924  1.00 39.97           C  
ATOM   2599  HA  VAL A 182       0.815  88.411  15.391  1.00 39.97           H  
ATOM   2600  CB  VAL A 182       1.277  89.866  16.874  1.00 39.97           C  
ATOM   2601  HB  VAL A 182       0.749  90.654  17.411  1.00 39.97           H  
ATOM   2602  CG1 VAL A 182       1.752  88.820  17.897  1.00 39.97           C  
ATOM   2603 1HG1 VAL A 182       2.453  89.283  18.592  1.00 39.97           H  
ATOM   2604 2HG1 VAL A 182       2.246  88.000  17.376  1.00 39.97           H  
ATOM   2605 3HG1 VAL A 182       0.894  88.435  18.449  1.00 39.97           H  
ATOM   2606  CG2 VAL A 182       2.403  90.513  16.055  1.00 39.97           C  
ATOM   2607 1HG2 VAL A 182       3.115  90.990  16.729  1.00 39.97           H  
ATOM   2608 2HG2 VAL A 182       1.981  91.262  15.384  1.00 39.97           H  
ATOM   2609 3HG2 VAL A 182       2.913  89.748  15.470  1.00 39.97           H  
ATOM   2610  C   VAL A 182      -0.792  88.661  16.763  1.00 39.97           C  
ATOM   2611  O   VAL A 182      -1.638  89.401  17.259  1.00 39.97           O  
ATOM   2612  N   ASN A 183      -0.811  87.323  16.939  1.00 70.44           N  
ATOM   2613  HN  ASN A 183      -0.058  86.722  16.473  1.00 70.44           H  
ATOM   2614  CA  ASN A 183      -1.826  86.687  17.742  1.00 70.44           C  
ATOM   2615  HA  ASN A 183      -2.398  87.444  18.279  1.00 70.44           H  
ATOM   2616  CB  ASN A 183      -2.780  85.787  16.938  1.00 70.44           C  
ATOM   2617  HB1 ASN A 183      -2.208  85.017  16.420  1.00 70.44           H  
ATOM   2618  HB2 ASN A 183      -3.496  85.317  17.613  1.00 70.44           H  
ATOM   2619  CG  ASN A 183      -3.523  86.644  15.920  1.00 70.44           C  
ATOM   2620  OD1 ASN A 183      -3.091  86.767  14.773  1.00 70.44           O  
ATOM   2621  ND2 ASN A 183      -4.669  87.238  16.351  1.00 70.44           N  
ATOM   2622 1HD2 ASN A 183      -5.002  87.091  17.357  1.00 70.44           H  
ATOM   2623 2HD2 ASN A 183      -5.237  87.853  15.684  1.00 70.44           H  
ATOM   2624  C   ASN A 183      -1.141  85.779  18.723  1.00 70.44           C  
ATOM   2625  O   ASN A 183      -0.160  85.115  18.393  1.00 70.44           O  
ATOM   2626  N   CYS A 184      -1.669  85.688  19.961  1.00 50.09           N  
ATOM   2627  HN  CYS A 184      -2.577  86.204  20.193  1.00 50.09           H  
ATOM   2628  CA  CYS A 184      -1.013  84.898  20.973  1.00 50.09           C  
ATOM   2629  HA  CYS A 184      -0.071  84.523  20.572  1.00 50.09           H  
ATOM   2630  CB  CYS A 184      -0.723  85.703  22.252  1.00 50.09           C  
ATOM   2631  HB1 CYS A 184      -1.668  86.052  22.667  1.00 50.09           H  
ATOM   2632  HB2 CYS A 184      -0.229  85.050  22.972  1.00 50.09           H  
ATOM   2633  SG  CYS A 184       0.345  87.142  21.941  1.00 50.09           S  
ATOM   2634  HG  CYS A 184       1.517  86.729  21.439  1.00 50.09           H  
ATOM   2635  C   CYS A 184      -1.869  83.731  21.372  1.00 50.09           C  
ATOM   2636  O   CYS A 184      -3.048  83.888  21.687  1.00 50.09           O  
ATOM   2637  N   PHE A 185      -1.280  82.513  21.396  1.00 96.71           N  
ATOM   2638  HN  PHE A 185      -0.242  82.409  21.160  1.00 96.71           H  
ATOM   2639  CA  PHE A 185      -2.067  81.361  21.743  1.00 96.71           C  
ATOM   2640  HA  PHE A 185      -3.074  81.687  22.003  1.00 96.71           H  
ATOM   2641  CB  PHE A 185      -2.156  80.319  20.613  1.00 96.71           C  
ATOM   2642  HB1 PHE A 185      -1.151  79.986  20.354  1.00 96.71           H  
ATOM   2643  HB2 PHE A 185      -2.744  79.468  20.957  1.00 96.71           H  
ATOM   2644  CG  PHE A 185      -2.805  80.905  19.401  1.00 96.71           C  
ATOM   2645  CD1 PHE A 185      -2.112  81.816  18.635  1.00 96.71           C  
ATOM   2646  HD1 PHE A 185      -1.106  82.115  18.928  1.00 96.71           H  
ATOM   2647  CD2 PHE A 185      -4.074  80.529  19.012  1.00 96.71           C  
ATOM   2648  HD2 PHE A 185      -4.628  79.803  19.607  1.00 96.71           H  
ATOM   2649  CE1 PHE A 185      -2.681  82.351  17.503  1.00 96.71           C  
ATOM   2650  HE1 PHE A 185      -2.128  83.075  16.904  1.00 96.71           H  
ATOM   2651  CE2 PHE A 185      -4.648  81.061  17.880  1.00 96.71           C  
ATOM   2652  HE2 PHE A 185      -5.653  80.761  17.582  1.00 96.71           H  
ATOM   2653  CZ  PHE A 185      -3.948  81.971  17.128  1.00 96.71           C  
ATOM   2654  HZ  PHE A 185      -4.398  82.394  16.230  1.00 96.71           H  
ATOM   2655  C   PHE A 185      -1.456  80.676  22.932  1.00 96.71           C  
ATOM   2656  O   PHE A 185      -0.252  80.424  22.980  1.00 96.71           O  
ATOM   2657  N   MET A 186      -2.295  80.325  23.927  1.00133.63           N  
ATOM   2658  HN  MET A 186      -3.344  80.518  23.845  1.00133.63           H  
ATOM   2659  CA  MET A 186      -1.764  79.690  25.096  1.00133.63           C  
ATOM   2660  HA  MET A 186      -0.689  79.866  25.122  1.00133.63           H  
ATOM   2661  CB  MET A 186      -2.364  80.179  26.425  1.00133.63           C  
ATOM   2662  HB1 MET A 186      -2.373  81.269  26.427  1.00133.63           H  
ATOM   2663  HB2 MET A 186      -3.385  79.806  26.509  1.00133.63           H  
ATOM   2664  CG  MET A 186      -1.558  79.689  27.630  1.00133.63           C  
ATOM   2665  HG1 MET A 186      -1.637  78.603  27.671  1.00133.63           H  
ATOM   2666  HG2 MET A 186      -0.516  79.973  27.479  1.00133.63           H  
ATOM   2667  SD  MET A 186      -2.099  80.355  29.228  1.00133.63           S  
ATOM   2668  CE  MET A 186      -1.542  82.053  28.902  1.00133.63           C  
ATOM   2669  HE1 MET A 186      -1.768  82.682  29.763  1.00133.63           H  
ATOM   2670  HE2 MET A 186      -2.057  82.442  28.024  1.00133.63           H  
ATOM   2671  HE3 MET A 186      -0.467  82.055  28.723  1.00133.63           H  
ATOM   2672  C   MET A 186      -1.994  78.222  24.974  1.00133.63           C  
ATOM   2673  O   MET A 186      -3.047  77.769  24.527  1.00133.63           O  
ATOM   2674  N   LEU A 187      -0.987  77.427  25.369  1.00 58.04           N  
ATOM   2675  HN  LEU A 187      -0.096  77.844  25.789  1.00 58.04           H  
ATOM   2676  CA  LEU A 187      -1.128  76.014  25.218  1.00 58.04           C  
ATOM   2677  HA  LEU A 187      -1.788  75.815  24.373  1.00 58.04           H  
ATOM   2678  CB  LEU A 187       0.206  75.287  24.986  1.00 58.04           C  
ATOM   2679  HB1 LEU A 187       0.665  75.690  24.083  1.00 58.04           H  
ATOM   2680  HB2 LEU A 187       0.855  75.477  25.841  1.00 58.04           H  
ATOM   2681  CG  LEU A 187       0.056  73.763  24.818  1.00 58.04           C  
ATOM   2682  HG  LEU A 187      -0.456  73.393  25.706  1.00 58.04           H  
ATOM   2683  CD1 LEU A 187      -0.824  73.404  23.608  1.00 58.04           C  
ATOM   2684 1HD1 LEU A 187      -0.904  72.320  23.525  1.00 58.04           H  
ATOM   2685 2HD1 LEU A 187      -0.375  73.805  22.699  1.00 58.04           H  
ATOM   2686 3HD1 LEU A 187      -1.818  73.832  23.741  1.00 58.04           H  
ATOM   2687  CD2 LEU A 187       1.431  73.082  24.775  1.00 58.04           C  
ATOM   2688 1HD2 LEU A 187       1.301  72.006  24.656  1.00 58.04           H  
ATOM   2689 2HD2 LEU A 187       1.965  73.282  25.704  1.00 58.04           H  
ATOM   2690 3HD2 LEU A 187       2.005  73.473  23.935  1.00 58.04           H  
ATOM   2691  C   LEU A 187      -1.759  75.474  26.458  1.00 58.04           C  
ATOM   2692  O   LEU A 187      -1.257  75.645  27.568  1.00 58.04           O  
ATOM   2693  N   ASP A 188      -2.920  74.816  26.273  1.00 61.01           N  
ATOM   2694  HN  ASP A 188      -3.315  74.753  25.281  1.00 61.01           H  
ATOM   2695  CA  ASP A 188      -3.653  74.196  27.338  1.00 61.01           C  
ATOM   2696  HA  ASP A 188      -3.491  74.733  28.273  1.00 61.01           H  
ATOM   2697  CB  ASP A 188      -5.158  74.121  27.017  1.00 61.01           C  
ATOM   2698  HB1 ASP A 188      -5.524  75.114  26.754  1.00 61.01           H  
ATOM   2699  HB2 ASP A 188      -5.318  73.441  26.181  1.00 61.01           H  
ATOM   2700  CG  ASP A 188      -5.909  73.611  28.236  1.00 61.01           C  
ATOM   2701  OD1 ASP A 188      -5.239  73.243  29.236  1.00 61.01           O  
ATOM   2702  OD2 ASP A 188      -7.166  73.587  28.192  1.00 61.01           O  
ATOM   2703  C   ASP A 188      -3.127  72.796  27.443  1.00 61.01           C  
ATOM   2704  O   ASP A 188      -3.472  71.926  26.649  1.00 61.01           O  
ATOM   2705  N   PRO A 189      -2.283  72.573  28.406  1.00 73.52           N  
ATOM   2706  CD  PRO A 189      -2.202  73.434  29.575  1.00 73.52           C  
ATOM   2707  HD1 PRO A 189      -1.608  74.322  29.357  1.00 73.52           H  
ATOM   2708  HD2 PRO A 189      -3.198  73.734  29.900  1.00 73.52           H  
ATOM   2709  CA  PRO A 189      -1.622  71.312  28.600  1.00 73.52           C  
ATOM   2710  HA  PRO A 189      -0.977  71.116  27.743  1.00 73.52           H  
ATOM   2711  CB  PRO A 189      -0.752  71.513  29.839  1.00 73.52           C  
ATOM   2712  HB1 PRO A 189      -0.658  70.585  30.403  1.00 73.52           H  
ATOM   2713  HB2 PRO A 189       0.239  71.873  29.564  1.00 73.52           H  
ATOM   2714  CG  PRO A 189      -1.517  72.576  30.652  1.00 73.52           C  
ATOM   2715  HG1 PRO A 189      -2.255  72.109  31.305  1.00 73.52           H  
ATOM   2716  HG2 PRO A 189      -0.831  73.177  31.249  1.00 73.52           H  
ATOM   2717  C   PRO A 189      -2.553  70.154  28.782  1.00 73.52           C  
ATOM   2718  O   PRO A 189      -2.160  69.034  28.458  1.00 73.52           O  
ATOM   2719  N   ALA A 190      -3.752  70.353  29.360  1.00 50.28           N  
ATOM   2720  HN  ALA A 190      -4.075  71.325  29.671  1.00 50.28           H  
ATOM   2721  CA  ALA A 190      -4.572  69.192  29.535  1.00 50.28           C  
ATOM   2722  HA  ALA A 190      -4.008  68.431  30.074  1.00 50.28           H  
ATOM   2723  CB  ALA A 190      -5.871  69.495  30.298  1.00 50.28           C  
ATOM   2724  HB1 ALA A 190      -6.454  68.580  30.402  1.00 50.28           H  
ATOM   2725  HB2 ALA A 190      -6.452  70.235  29.747  1.00 50.28           H  
ATOM   2726  HB3 ALA A 190      -5.630  69.886  31.287  1.00 50.28           H  
ATOM   2727  C   ALA A 190      -4.953  68.663  28.188  1.00 50.28           C  
ATOM   2728  O   ALA A 190      -4.781  67.480  27.893  1.00 50.28           O  
ATOM   2729  N   ILE A 191      -5.494  69.568  27.353  1.00225.50           N  
ATOM   2730  HN  ILE A 191      -5.540  70.577  27.707  1.00225.50           H  
ATOM   2731  CA  ILE A 191      -6.017  69.326  26.037  1.00225.50           C  
ATOM   2732  HA  ILE A 191      -6.590  68.400  26.080  1.00225.50           H  
ATOM   2733  CB  ILE A 191      -6.966  70.421  25.648  1.00225.50           C  
ATOM   2734  HB  ILE A 191      -7.616  70.605  26.504  1.00225.50           H  
ATOM   2735  CG2 ILE A 191      -6.141  71.697  25.418  1.00225.50           C  
ATOM   2736 1HG2 ILE A 191      -6.805  72.513  25.133  1.00225.50           H  
ATOM   2737 2HG2 ILE A 191      -5.417  71.524  24.622  1.00225.50           H  
ATOM   2738 3HG2 ILE A 191      -5.615  71.961  26.336  1.00225.50           H  
ATOM   2739  CG1 ILE A 191      -7.866  70.030  24.468  1.00225.50           C  
ATOM   2740 1HG1 ILE A 191      -8.369  69.098  24.726  1.00225.50           H  
ATOM   2741 2HG1 ILE A 191      -8.607  70.819  24.338  1.00225.50           H  
ATOM   2742  CD1 ILE A 191      -7.161  69.826  23.132  1.00225.50           C  
ATOM   2743 1HD1 ILE A 191      -7.893  69.553  22.372  1.00225.50           H  
ATOM   2744 2HD1 ILE A 191      -6.423  69.029  23.228  1.00225.50           H  
ATOM   2745 3HD1 ILE A 191      -6.662  70.750  22.839  1.00225.50           H  
ATOM   2746  C   ILE A 191      -4.967  69.155  24.972  1.00225.50           C  
ATOM   2747  O   ILE A 191      -5.104  68.294  24.106  1.00225.50           O  
ATOM   2748  N   GLY A 192      -3.892  69.969  24.975  1.00 48.20           N  
ATOM   2749  HN  GLY A 192      -3.756  70.676  25.766  1.00 48.20           H  
ATOM   2750  CA  GLY A 192      -2.928  69.883  23.909  1.00 48.20           C  
ATOM   2751  HA1 GLY A 192      -1.949  70.184  24.281  1.00 48.20           H  
ATOM   2752  HA2 GLY A 192      -2.879  68.856  23.547  1.00 48.20           H  
ATOM   2753  C   GLY A 192      -3.335  70.791  22.783  1.00 48.20           C  
ATOM   2754  O   GLY A 192      -3.046  70.517  21.618  1.00 48.20           O  
ATOM   2755  N   GLU A 193      -4.046  71.895  23.093  1.00 75.06           N  
ATOM   2756  HN  GLU A 193      -4.338  72.093  24.103  1.00 75.06           H  
ATOM   2757  CA  GLU A 193      -4.401  72.796  22.038  1.00 75.06           C  
ATOM   2758  HA  GLU A 193      -3.874  72.481  21.137  1.00 75.06           H  
ATOM   2759  CB  GLU A 193      -5.898  72.837  21.717  1.00 75.06           C  
ATOM   2760  HB1 GLU A 193      -6.456  72.879  22.652  1.00 75.06           H  
ATOM   2761  HB2 GLU A 193      -6.106  73.730  21.128  1.00 75.06           H  
ATOM   2762  CG  GLU A 193      -6.353  71.613  20.929  1.00 75.06           C  
ATOM   2763  HG1 GLU A 193      -5.781  71.527  20.005  1.00 75.06           H  
ATOM   2764  HG2 GLU A 193      -6.219  70.711  21.526  1.00 75.06           H  
ATOM   2765  CD  GLU A 193      -7.816  71.817  20.617  1.00 75.06           C  
ATOM   2766  OE1 GLU A 193      -8.366  72.830  21.119  1.00 75.06           O  
ATOM   2767  OE2 GLU A 193      -8.401  70.980  19.881  1.00 75.06           O  
ATOM   2768  C   GLU A 193      -3.950  74.182  22.372  1.00 75.06           C  
ATOM   2769  O   GLU A 193      -3.877  74.561  23.541  1.00 75.06           O  
ATOM   2770  N   PHE A 194      -3.606  74.959  21.319  1.00 76.39           N  
ATOM   2771  HN  PHE A 194      -3.637  74.531  20.339  1.00 76.39           H  
ATOM   2772  CA  PHE A 194      -3.201  76.330  21.453  1.00 76.39           C  
ATOM   2773  HA  PHE A 194      -2.736  76.486  22.427  1.00 76.39           H  
ATOM   2774  CB  PHE A 194      -2.257  76.825  20.335  1.00 76.39           C  
ATOM   2775  HB1 PHE A 194      -2.656  76.524  19.366  1.00 76.39           H  
ATOM   2776  HB2 PHE A 194      -2.187  77.912  20.377  1.00 76.39           H  
ATOM   2777  CG  PHE A 194      -0.897  76.235  20.514  1.00 76.39           C  
ATOM   2778  CD1 PHE A 194       0.010  76.819  21.369  1.00 76.39           C  
ATOM   2779  HD1 PHE A 194      -0.272  77.716  21.920  1.00 76.39           H  
ATOM   2780  CD2 PHE A 194      -0.520  75.110  19.820  1.00 76.39           C  
ATOM   2781  HD2 PHE A 194      -1.222  74.638  19.132  1.00 76.39           H  
ATOM   2782  CE1 PHE A 194       1.267  76.287  21.539  1.00 76.39           C  
ATOM   2783  HE1 PHE A 194       1.972  76.762  22.221  1.00 76.39           H  
ATOM   2784  CE2 PHE A 194       0.738  74.574  19.987  1.00 76.39           C  
ATOM   2785  HE2 PHE A 194       1.025  73.681  19.432  1.00 76.39           H  
ATOM   2786  CZ  PHE A 194       1.634  75.159  20.850  1.00 76.39           C  
ATOM   2787  HZ  PHE A 194       2.627  74.730  20.986  1.00 76.39           H  
ATOM   2788  C   PHE A 194      -4.447  77.152  21.346  1.00 76.39           C  
ATOM   2789  O   PHE A 194      -5.087  77.203  20.296  1.00 76.39           O  
ATOM   2790  N   ILE A 195      -4.814  77.841  22.443  1.00117.53           N  
ATOM   2791  HN  ILE A 195      -4.205  77.814  23.322  1.00117.53           H  
ATOM   2792  CA  ILE A 195      -6.023  78.611  22.430  1.00117.53           C  
ATOM   2793  HA  ILE A 195      -6.601  78.317  21.554  1.00117.53           H  
ATOM   2794  CB  ILE A 195      -6.889  78.421  23.646  1.00117.53           C  
ATOM   2795  HB  ILE A 195      -6.302  78.671  24.530  1.00117.53           H  
ATOM   2796  CG2 ILE A 195      -8.073  79.399  23.557  1.00117.53           C  
ATOM   2797 1HG2 ILE A 195      -8.713  79.276  24.431  1.00117.53           H  
ATOM   2798 2HG2 ILE A 195      -8.648  79.193  22.654  1.00117.53           H  
ATOM   2799 3HG2 ILE A 195      -7.698  80.422  23.523  1.00117.53           H  
ATOM   2800  CG1 ILE A 195      -7.324  76.945  23.751  1.00117.53           C  
ATOM   2801 1HG1 ILE A 195      -6.431  76.332  23.874  1.00117.53           H  
ATOM   2802 2HG1 ILE A 195      -7.964  76.837  24.627  1.00117.53           H  
ATOM   2803  CD1 ILE A 195      -8.091  76.440  22.528  1.00117.53           C  
ATOM   2804 1HD1 ILE A 195      -8.363  75.395  22.675  1.00117.53           H  
ATOM   2805 2HD1 ILE A 195      -7.463  76.530  21.642  1.00117.53           H  
ATOM   2806 3HD1 ILE A 195      -8.995  77.035  22.394  1.00117.53           H  
ATOM   2807  C   ILE A 195      -5.666  80.057  22.286  1.00117.53           C  
ATOM   2808  O   ILE A 195      -4.707  80.539  22.888  1.00117.53           O  
ATOM   2809  N   LEU A 196      -6.443  80.767  21.437  1.00166.53           N  
ATOM   2810  HN  LEU A 196      -7.270  80.259  20.987  1.00166.53           H  
ATOM   2811  CA  LEU A 196      -6.247  82.153  21.089  1.00166.53           C  
ATOM   2812  HA  LEU A 196      -5.199  82.341  20.856  1.00166.53           H  
ATOM   2813  CB  LEU A 196      -7.144  82.558  19.897  1.00166.53           C  
ATOM   2814  HB1 LEU A 196      -7.001  81.808  19.119  1.00166.53           H  
ATOM   2815  HB2 LEU A 196      -8.176  82.526  20.247  1.00166.53           H  
ATOM   2816  CG  LEU A 196      -6.930  83.945  19.237  1.00166.53           C  
ATOM   2817  HG  LEU A 196      -7.755  84.070  18.536  1.00166.53           H  
ATOM   2818  CD1 LEU A 196      -7.048  85.103  20.230  1.00166.53           C  
ATOM   2819 1HD1 LEU A 196      -6.889  86.047  19.709  1.00166.53           H  
ATOM   2820 2HD1 LEU A 196      -6.298  84.989  21.012  1.00166.53           H  
ATOM   2821 3HD1 LEU A 196      -8.042  85.099  20.677  1.00166.53           H  
ATOM   2822  CD2 LEU A 196      -5.653  84.004  18.393  1.00166.53           C  
ATOM   2823 1HD2 LEU A 196      -5.552  84.997  17.954  1.00166.53           H  
ATOM   2824 2HD2 LEU A 196      -5.707  83.260  17.598  1.00166.53           H  
ATOM   2825 3HD2 LEU A 196      -4.789  83.797  19.025  1.00166.53           H  
ATOM   2826  C   LEU A 196      -6.684  82.998  22.250  1.00166.53           C  
ATOM   2827  O   LEU A 196      -7.882  83.186  22.460  1.00166.53           O  
ATOM   2828  N   VAL A 197      -5.712  83.432  23.087  1.00 98.63           N  
ATOM   2829  HN  VAL A 197      -4.719  83.087  22.889  1.00 98.63           H  
ATOM   2830  CA  VAL A 197      -5.877  84.311  24.217  1.00 98.63           C  
ATOM   2831  HA  VAL A 197      -6.865  84.107  24.631  1.00 98.63           H  
ATOM   2832  CB  VAL A 197      -4.880  83.986  25.298  1.00 98.63           C  
ATOM   2833  HB  VAL A 197      -4.948  84.735  26.087  1.00 98.63           H  
ATOM   2834  CG1 VAL A 197      -5.250  82.604  25.876  1.00 98.63           C  
ATOM   2835 1HG1 VAL A 197      -4.545  82.338  26.664  1.00 98.63           H  
ATOM   2836 2HG1 VAL A 197      -5.208  81.856  25.085  1.00 98.63           H  
ATOM   2837 3HG1 VAL A 197      -6.258  82.640  26.289  1.00 98.63           H  
ATOM   2838  CG2 VAL A 197      -3.462  84.013  24.692  1.00 98.63           C  
ATOM   2839 1HG2 VAL A 197      -2.731  83.779  25.466  1.00 98.63           H  
ATOM   2840 2HG2 VAL A 197      -3.258  85.005  24.288  1.00 98.63           H  
ATOM   2841 3HG2 VAL A 197      -3.394  83.275  23.893  1.00 98.63           H  
ATOM   2842  C   VAL A 197      -5.837  85.793  23.897  1.00 98.63           C  
ATOM   2843  O   VAL A 197      -6.625  86.564  24.442  1.00 98.63           O  
ATOM   2844  N   ASP A 198      -4.902  86.247  23.027  1.00 70.62           N  
ATOM   2845  HN  ASP A 198      -4.274  85.545  22.518  1.00 70.62           H  
ATOM   2846  CA  ASP A 198      -4.736  87.661  22.773  1.00 70.62           C  
ATOM   2847  HA  ASP A 198      -5.562  88.212  23.223  1.00 70.62           H  
ATOM   2848  CB  ASP A 198      -3.404  88.200  23.315  1.00 70.62           C  
ATOM   2849  HB1 ASP A 198      -2.578  87.592  22.945  1.00 70.62           H  
ATOM   2850  HB2 ASP A 198      -3.265  89.234  22.999  1.00 70.62           H  
ATOM   2851  CG  ASP A 198      -3.465  88.125  24.832  1.00 70.62           C  
ATOM   2852  OD1 ASP A 198      -4.547  88.456  25.385  1.00 70.62           O  
ATOM   2853  OD2 ASP A 198      -2.444  87.728  25.455  1.00 70.62           O  
ATOM   2854  C   ASP A 198      -4.741  87.873  21.294  1.00 70.62           C  
ATOM   2855  O   ASP A 198      -3.962  87.263  20.563  1.00 70.62           O  
ATOM   2856  N   LYS A 199      -5.608  88.777  20.804  1.00122.95           N  
ATOM   2857  HN  LYS A 199      -6.205  89.384  21.452  1.00122.95           H  
ATOM   2858  CA  LYS A 199      -5.700  88.895  19.383  1.00122.95           C  
ATOM   2859  HA  LYS A 199      -5.087  88.116  18.930  1.00122.95           H  
ATOM   2860  CB  LYS A 199      -7.152  88.727  18.890  1.00122.95           C  
ATOM   2861  HB1 LYS A 199      -7.621  87.939  19.480  1.00122.95           H  
ATOM   2862  HB2 LYS A 199      -7.677  89.668  19.057  1.00122.95           H  
ATOM   2863  CG  LYS A 199      -7.291  88.361  17.413  1.00122.95           C  
ATOM   2864  HG1 LYS A 199      -7.018  89.229  16.813  1.00122.95           H  
ATOM   2865  HG2 LYS A 199      -6.610  87.539  17.194  1.00122.95           H  
ATOM   2866  CD  LYS A 199      -8.713  87.932  17.032  1.00122.95           C  
ATOM   2867  HD1 LYS A 199      -9.381  88.779  17.191  1.00122.95           H  
ATOM   2868  HD2 LYS A 199      -8.717  87.658  15.977  1.00122.95           H  
ATOM   2869  CE  LYS A 199      -9.242  86.741  17.843  1.00122.95           C  
ATOM   2870  HE1 LYS A 199      -8.699  85.841  17.553  1.00122.95           H  
ATOM   2871  HE2 LYS A 199      -9.087  86.933  18.905  1.00122.95           H  
ATOM   2872  NZ  LYS A 199     -10.688  86.540  17.591  1.00122.95           N1+
ATOM   2873  HZ1 LYS A 199     -11.038  85.707  18.164  1.00122.95           H  
ATOM   2874  HZ2 LYS A 199     -10.846  86.348  16.550  1.00122.95           H  
ATOM   2875  HZ3 LYS A 199     -11.226  87.420  17.876  1.00122.95           H  
ATOM   2876  C   LYS A 199      -5.168  90.231  18.955  1.00122.95           C  
ATOM   2877  O   LYS A 199      -5.381  91.239  19.627  1.00122.95           O  
ATOM   2878  N   ASP A 200      -4.436  90.244  17.814  1.00 64.77           N  
ATOM   2879  HN  ASP A 200      -4.253  89.305  17.334  1.00 64.77           H  
ATOM   2880  CA  ASP A 200      -3.887  91.423  17.199  1.00 64.77           C  
ATOM   2881  HA  ASP A 200      -3.101  91.110  16.512  1.00 64.77           H  
ATOM   2882  CB  ASP A 200      -4.923  92.230  16.400  1.00 64.77           C  
ATOM   2883  HB1 ASP A 200      -5.505  91.556  15.771  1.00 64.77           H  
ATOM   2884  HB2 ASP A 200      -5.589  92.751  17.088  1.00 64.77           H  
ATOM   2885  CG  ASP A 200      -4.199  93.242  15.527  1.00 64.77           C  
ATOM   2886  OD1 ASP A 200      -3.010  93.551  15.806  1.00 64.77           O  
ATOM   2887  OD2 ASP A 200      -4.843  93.719  14.557  1.00 64.77           O  
ATOM   2888  C   ASP A 200      -3.268  92.302  18.239  1.00 64.77           C  
ATOM   2889  O   ASP A 200      -3.705  93.434  18.443  1.00 64.77           O  
ATOM   2890  N   VAL A 201      -2.221  91.796  18.925  1.00 51.66           N  
ATOM   2891  HN  VAL A 201      -1.844  90.828  18.669  1.00 51.66           H  
ATOM   2892  CA  VAL A 201      -1.605  92.534  19.992  1.00 51.66           C  
ATOM   2893  HA  VAL A 201      -2.390  93.061  20.535  1.00 51.66           H  
ATOM   2894  CB  VAL A 201      -0.873  91.659  20.967  1.00 51.66           C  
ATOM   2895  HB  VAL A 201      -0.408  92.292  21.723  1.00 51.66           H  
ATOM   2896  CG1 VAL A 201      -1.891  90.735  21.658  1.00 51.66           C  
ATOM   2897 1HG1 VAL A 201      -1.374  90.092  22.370  1.00 51.66           H  
ATOM   2898 2HG1 VAL A 201      -2.390  90.119  20.910  1.00 51.66           H  
ATOM   2899 3HG1 VAL A 201      -2.631  91.338  22.184  1.00 51.66           H  
ATOM   2900  CG2 VAL A 201       0.231  90.906  20.211  1.00 51.66           C  
ATOM   2901 1HG2 VAL A 201       0.774  90.264  20.905  1.00 51.66           H  
ATOM   2902 2HG2 VAL A 201       0.920  91.623  19.764  1.00 51.66           H  
ATOM   2903 3HG2 VAL A 201      -0.216  90.296  19.427  1.00 51.66           H  
ATOM   2904  C   VAL A 201      -0.645  93.554  19.458  1.00 51.66           C  
ATOM   2905  O   VAL A 201       0.050  93.336  18.466  1.00 51.66           O  
ATOM   2906  N   LYS A 202      -0.597  94.718  20.135  1.00 84.13           N  
ATOM   2907  HN  LYS A 202      -1.220  94.844  20.996  1.00 84.13           H  
ATOM   2908  CA  LYS A 202       0.261  95.790  19.738  1.00 84.13           C  
ATOM   2909  HA  LYS A 202       0.937  95.446  18.955  1.00 84.13           H  
ATOM   2910  CB  LYS A 202      -0.530  97.001  19.236  1.00 84.13           C  
ATOM   2911  HB1 LYS A 202      -1.192  97.351  20.028  1.00 84.13           H  
ATOM   2912  HB2 LYS A 202       0.164  97.796  18.964  1.00 84.13           H  
ATOM   2913  CG  LYS A 202      -1.362  96.621  18.016  1.00 84.13           C  
ATOM   2914  HG1 LYS A 202      -0.694  96.565  17.156  1.00 84.13           H  
ATOM   2915  HG2 LYS A 202      -1.802  95.641  18.199  1.00 84.13           H  
ATOM   2916  CD  LYS A 202      -2.490  97.589  17.676  1.00 84.13           C  
ATOM   2917  HD1 LYS A 202      -3.142  97.688  18.544  1.00 84.13           H  
ATOM   2918  HD2 LYS A 202      -2.059  98.560  17.432  1.00 84.13           H  
ATOM   2919  CE  LYS A 202      -3.321  97.105  16.486  1.00 84.13           C  
ATOM   2920  HE1 LYS A 202      -3.853  96.194  16.761  1.00 84.13           H  
ATOM   2921  HE2 LYS A 202      -4.039  97.876  16.208  1.00 84.13           H  
ATOM   2922  NZ  LYS A 202      -2.428  96.826  15.338  1.00 84.13           N1+
ATOM   2923  HZ1 LYS A 202      -3.010  96.488  14.507  1.00 84.13           H  
ATOM   2924  HZ2 LYS A 202      -1.722  96.069  15.610  1.00 84.13           H  
ATOM   2925  HZ3 LYS A 202      -1.905  97.719  15.067  1.00 84.13           H  
ATOM   2926  C   LYS A 202       1.055  96.213  20.934  1.00 84.13           C  
ATOM   2927  O   LYS A 202       0.585  96.151  22.069  1.00 84.13           O  
ATOM   2928  N   ILE A 203       2.300  96.656  20.675  1.00181.53           N  
ATOM   2929  HN  ILE A 203       2.606  96.688  19.650  1.00181.53           H  
ATOM   2930  CA  ILE A 203       3.255  97.091  21.664  1.00181.53           C  
ATOM   2931  HA  ILE A 203       3.248  96.417  22.520  1.00181.53           H  
ATOM   2932  CB  ILE A 203       4.656  97.233  21.117  1.00181.53           C  
ATOM   2933  HB  ILE A 203       4.626  97.916  20.268  1.00181.53           H  
ATOM   2934  CG2 ILE A 203       5.557  97.849  22.203  1.00181.53           C  
ATOM   2935 1HG2 ILE A 203       6.571  97.955  21.817  1.00181.53           H  
ATOM   2936 2HG2 ILE A 203       5.568  97.199  23.078  1.00181.53           H  
ATOM   2937 3HG2 ILE A 203       5.171  98.829  22.483  1.00181.53           H  
ATOM   2938  CG1 ILE A 203       5.222  95.901  20.642  1.00181.53           C  
ATOM   2939 1HG1 ILE A 203       4.485  95.411  20.006  1.00181.53           H  
ATOM   2940 2HG1 ILE A 203       6.131  96.087  20.070  1.00181.53           H  
ATOM   2941  CD1 ILE A 203       5.553  94.985  21.808  1.00181.53           C  
ATOM   2942 1HD1 ILE A 203       5.954  94.045  21.430  1.00181.53           H  
ATOM   2943 2HD1 ILE A 203       4.649  94.788  22.384  1.00181.53           H  
ATOM   2944 3HD1 ILE A 203       6.294  95.464  22.448  1.00181.53           H  
ATOM   2945  C   ILE A 203       2.903  98.480  22.092  1.00181.53           C  
ATOM   2946  O   ILE A 203       2.350  99.250  21.311  1.00181.53           O  
ATOM   2947  N   LYS A 204       3.191  98.818  23.368  1.00 75.65           N  
ATOM   2948  HN  LYS A 204       3.568  98.064  24.027  1.00 75.65           H  
ATOM   2949  CA  LYS A 204       3.011 100.149  23.874  1.00 75.65           C  
ATOM   2950  HA  LYS A 204       1.998 100.490  23.662  1.00 75.65           H  
ATOM   2951  CB  LYS A 204       3.311 100.309  25.377  1.00 75.65           C  
ATOM   2952  HB1 LYS A 204       4.300  99.895  25.570  1.00 75.65           H  
ATOM   2953  HB2 LYS A 204       3.311 101.374  25.610  1.00 75.65           H  
ATOM   2954  CG  LYS A 204       2.319  99.620  26.310  1.00 75.65           C  
ATOM   2955  HG1 LYS A 204       1.380 100.173  26.292  1.00 75.65           H  
ATOM   2956  HG2 LYS A 204       2.150  98.604  25.953  1.00 75.65           H  
ATOM   2957  CD  LYS A 204       2.823  99.556  27.753  1.00 75.65           C  
ATOM   2958  HD1 LYS A 204       3.761  99.001  27.765  1.00 75.65           H  
ATOM   2959  HD2 LYS A 204       2.997 100.574  28.102  1.00 75.65           H  
ATOM   2960  CE  LYS A 204       1.850  98.878  28.713  1.00 75.65           C  
ATOM   2961  HE1 LYS A 204       2.296  98.830  29.707  1.00 75.65           H  
ATOM   2962  HE2 LYS A 204       0.925  99.452  28.757  1.00 75.65           H  
ATOM   2963  NZ  LYS A 204       1.557  97.511  28.240  1.00 75.65           N1+
ATOM   2964  HZ1 LYS A 204       0.875  97.038  28.915  1.00 75.65           H  
ATOM   2965  HZ2 LYS A 204       2.465  96.946  28.197  1.00 75.65           H  
ATOM   2966  HZ3 LYS A 204       1.119  97.557  27.265  1.00 75.65           H  
ATOM   2967  C   LYS A 204       3.997 101.026  23.173  1.00 75.65           C  
ATOM   2968  O   LYS A 204       5.081 100.585  22.790  1.00 75.65           O  
ATOM   2969  N   LYS A 205       3.613 102.302  22.982  1.00 44.97           N  
ATOM   2970  HN  LYS A 205       2.648 102.595  23.339  1.00 44.97           H  
ATOM   2971  CA  LYS A 205       4.417 103.290  22.330  1.00 44.97           C  
ATOM   2972  HA  LYS A 205       4.671 102.953  21.325  1.00 44.97           H  
ATOM   2973  CB  LYS A 205       3.707 104.653  22.256  1.00 44.97           C  
ATOM   2974  HB1 LYS A 205       2.743 104.511  21.768  1.00 44.97           H  
ATOM   2975  HB2 LYS A 205       3.551 105.014  23.273  1.00 44.97           H  
ATOM   2976  CG  LYS A 205       4.486 105.719  21.481  1.00 44.97           C  
ATOM   2977  HG1 LYS A 205       5.394 105.956  22.035  1.00 44.97           H  
ATOM   2978  HG2 LYS A 205       4.751 105.313  20.505  1.00 44.97           H  
ATOM   2979  CD  LYS A 205       3.691 107.012  21.272  1.00 44.97           C  
ATOM   2980  HD1 LYS A 205       2.785 106.775  20.714  1.00 44.97           H  
ATOM   2981  HD2 LYS A 205       3.422 107.414  22.249  1.00 44.97           H  
ATOM   2982  CE  LYS A 205       4.468 108.083  20.504  1.00 44.97           C  
ATOM   2983  HE1 LYS A 205       5.451 108.210  20.957  1.00 44.97           H  
ATOM   2984  HE2 LYS A 205       4.583 107.771  19.466  1.00 44.97           H  
ATOM   2985  NZ  LYS A 205       3.738 109.369  20.551  1.00 44.97           N1+
ATOM   2986  HZ1 LYS A 205       4.288 110.112  20.012  1.00 44.97           H  
ATOM   2987  HZ2 LYS A 205       3.625 109.679  21.569  1.00 44.97           H  
ATOM   2988  HZ3 LYS A 205       2.772 109.248  20.106  1.00 44.97           H  
ATOM   2989  C   LYS A 205       5.671 103.508  23.122  1.00 44.97           C  
ATOM   2990  O   LYS A 205       6.753 103.626  22.548  1.00 44.97           O  
ATOM   2991  N   LYS A 206       5.568 103.593  24.464  1.00 68.48           N  
ATOM   2992  HN  LYS A 206       4.616 103.479  24.939  1.00 68.48           H  
ATOM   2993  CA  LYS A 206       6.745 103.838  25.252  1.00 68.48           C  
ATOM   2994  HA  LYS A 206       7.630 103.585  24.669  1.00 68.48           H  
ATOM   2995  CB  LYS A 206       6.841 105.301  25.717  1.00 68.48           C  
ATOM   2996  HB1 LYS A 206       6.561 105.945  24.884  1.00 68.48           H  
ATOM   2997  HB2 LYS A 206       6.142 105.446  26.540  1.00 68.48           H  
ATOM   2998  CG  LYS A 206       8.237 105.708  26.193  1.00 68.48           C  
ATOM   2999  HG1 LYS A 206       8.388 105.309  27.196  1.00 68.48           H  
ATOM   3000  HG2 LYS A 206       8.972 105.274  25.514  1.00 68.48           H  
ATOM   3001  CD  LYS A 206       8.456 107.220  26.238  1.00 68.48           C  
ATOM   3002  HD1 LYS A 206       8.060 107.656  25.321  1.00 68.48           H  
ATOM   3003  HD2 LYS A 206       7.917 107.624  27.095  1.00 68.48           H  
ATOM   3004  CE  LYS A 206       9.928 107.604  26.363  1.00 68.48           C  
ATOM   3005  HE1 LYS A 206      10.307 107.265  27.327  1.00 68.48           H  
ATOM   3006  HE2 LYS A 206      10.493 107.127  25.562  1.00 68.48           H  
ATOM   3007  NZ  LYS A 206      10.088 109.070  26.265  1.00 68.48           N1+
ATOM   3008  HZ1 LYS A 206      11.124 109.323  26.354  1.00 68.48           H  
ATOM   3009  HZ2 LYS A 206       9.537 109.543  27.051  1.00 68.48           H  
ATOM   3010  HZ3 LYS A 206       9.719 109.407  25.319  1.00 68.48           H  
ATOM   3011  C   LYS A 206       6.680 102.961  26.465  1.00 68.48           C  
ATOM   3012  O   LYS A 206       5.618 102.812  27.066  1.00 68.48           O  
ATOM   3013  N   GLY A 207       7.830 102.375  26.868  1.00 62.44           N  
ATOM   3014  HN  GLY A 207       8.745 102.590  26.356  1.00 62.44           H  
ATOM   3015  CA  GLY A 207       7.829 101.467  27.978  1.00 62.44           C  
ATOM   3016  HA1 GLY A 207       6.813 101.371  28.360  1.00 62.44           H  
ATOM   3017  HA2 GLY A 207       8.186 100.493  27.643  1.00 62.44           H  
ATOM   3018  C   GLY A 207       8.720 101.967  29.072  1.00 62.44           C  
ATOM   3019  O   GLY A 207       9.411 102.975  28.938  1.00 62.44           O  
ATOM   3020  N   LYS A 208       8.571 101.316  30.243  1.00140.24           N  
ATOM   3021  HN  LYS A 208       7.812 100.562  30.251  1.00140.24           H  
ATOM   3022  CA  LYS A 208       9.279 101.483  31.482  1.00140.24           C  
ATOM   3023  HA  LYS A 208       9.513 102.542  31.590  1.00140.24           H  
ATOM   3024  CB  LYS A 208       8.424 101.067  32.693  1.00140.24           C  
ATOM   3025  HB1 LYS A 208       8.124 100.028  32.555  1.00140.24           H  
ATOM   3026  HB2 LYS A 208       9.040 101.152  33.588  1.00140.24           H  
ATOM   3027  CG  LYS A 208       7.157 101.905  32.906  1.00140.24           C  
ATOM   3028  HG1 LYS A 208       6.789 101.713  33.914  1.00140.24           H  
ATOM   3029  HG2 LYS A 208       7.427 102.957  32.811  1.00140.24           H  
ATOM   3030  CD  LYS A 208       6.020 101.614  31.921  1.00140.24           C  
ATOM   3031  HD1 LYS A 208       6.364 101.862  30.917  1.00140.24           H  
ATOM   3032  HD2 LYS A 208       5.785 100.551  31.973  1.00140.24           H  
ATOM   3033  CE  LYS A 208       4.738 102.406  32.200  1.00140.24           C  
ATOM   3034  HE1 LYS A 208       4.375 102.162  33.198  1.00140.24           H  
ATOM   3035  HE2 LYS A 208       4.955 103.473  32.143  1.00140.24           H  
ATOM   3036  NZ  LYS A 208       3.696 102.065  31.204  1.00140.24           N1+
ATOM   3037  HZ1 LYS A 208       2.808 102.624  31.411  1.00140.24           H  
ATOM   3038  HZ2 LYS A 208       3.479 101.019  31.258  1.00140.24           H  
ATOM   3039  HZ3 LYS A 208       4.048 102.305  30.222  1.00140.24           H  
ATOM   3040  C   LYS A 208      10.569 100.715  31.595  1.00140.24           C  
ATOM   3041  O   LYS A 208      11.411 101.078  32.412  1.00140.24           O  
ATOM   3042  N   ILE A 209      10.760  99.606  30.850  1.00 72.12           N  
ATOM   3043  HN  ILE A 209      10.110  99.381  30.031  1.00 72.12           H  
ATOM   3044  CA  ILE A 209      11.859  98.729  31.180  1.00 72.12           C  
ATOM   3045  HA  ILE A 209      12.321  99.073  32.105  1.00 72.12           H  
ATOM   3046  CB  ILE A 209      11.385  97.315  31.367  1.00 72.12           C  
ATOM   3047  HB  ILE A 209      10.916  96.993  30.437  1.00 72.12           H  
ATOM   3048  CG2 ILE A 209      12.600  96.408  31.622  1.00 72.12           C  
ATOM   3049 1HG2 ILE A 209      12.264  95.380  31.759  1.00 72.12           H  
ATOM   3050 2HG2 ILE A 209      13.121  96.742  32.519  1.00 72.12           H  
ATOM   3051 3HG2 ILE A 209      13.277  96.458  30.769  1.00 72.12           H  
ATOM   3052  CG1 ILE A 209      10.326  97.252  32.477  1.00 72.12           C  
ATOM   3053 1HG1 ILE A 209      10.831  97.301  33.442  1.00 72.12           H  
ATOM   3054 2HG1 ILE A 209       9.660  98.108  32.371  1.00 72.12           H  
ATOM   3055  CD1 ILE A 209       9.487  95.971  32.429  1.00 72.12           C  
ATOM   3056 1HD1 ILE A 209       8.756  95.984  33.238  1.00 72.12           H  
ATOM   3057 2HD1 ILE A 209      10.139  95.105  32.543  1.00 72.12           H  
ATOM   3058 3HD1 ILE A 209       8.968  95.911  31.472  1.00 72.12           H  
ATOM   3059  C   ILE A 209      12.902  98.687  30.100  1.00 72.12           C  
ATOM   3060  O   ILE A 209      12.597  98.801  28.914  1.00 72.12           O  
ATOM   3061  N   TYR A 210      14.189  98.540  30.506  1.00 86.43           N  
ATOM   3062  HN  TYR A 210      14.422  98.551  31.550  1.00 86.43           H  
ATOM   3063  CA  TYR A 210      15.241  98.370  29.540  1.00 86.43           C  
ATOM   3064  HA  TYR A 210      14.794  98.298  28.549  1.00 86.43           H  
ATOM   3065  CB  TYR A 210      16.321  99.482  29.515  1.00 86.43           C  
ATOM   3066  HB1 TYR A 210      16.933  99.361  28.621  1.00 86.43           H  
ATOM   3067  HB2 TYR A 210      15.828 100.454  29.490  1.00 86.43           H  
ATOM   3068  CG  TYR A 210      17.200  99.416  30.716  1.00 86.43           C  
ATOM   3069  CD1 TYR A 210      16.859 100.045  31.892  1.00 86.43           C  
ATOM   3070  HD1 TYR A 210      15.925 100.603  31.955  1.00 86.43           H  
ATOM   3071  CE1 TYR A 210      17.688  99.976  32.989  1.00 86.43           C  
ATOM   3072  HE1 TYR A 210      17.408 100.476  33.916  1.00 86.43           H  
ATOM   3073  CD2 TYR A 210      18.385  98.720  30.651  1.00 86.43           C  
ATOM   3074  HD2 TYR A 210      18.668  98.221  29.724  1.00 86.43           H  
ATOM   3075  CE2 TYR A 210      19.215  98.649  31.744  1.00 86.43           C  
ATOM   3076  HE2 TYR A 210      20.151  98.094  31.682  1.00 86.43           H  
ATOM   3077  CZ  TYR A 210      18.867  99.277  32.915  1.00 86.43           C  
ATOM   3078  OH  TYR A 210      19.717  99.207  34.039  1.00 86.43           O  
ATOM   3079  HH  TYR A 210      20.014 100.176  34.315  1.00 86.43           H  
ATOM   3080  C   TYR A 210      15.896  97.059  29.865  1.00 86.43           C  
ATOM   3081  O   TYR A 210      16.057  96.716  31.036  1.00 86.43           O  
ATOM   3082  N   SER A 211      16.256  96.264  28.828  1.00 64.39           N  
ATOM   3083  HN  SER A 211      16.134  96.607  27.822  1.00 64.39           H  
ATOM   3084  CA  SER A 211      16.802  94.959  29.083  1.00 64.39           C  
ATOM   3085  HA  SER A 211      17.036  94.880  30.145  1.00 64.39           H  
ATOM   3086  CB  SER A 211      15.833  93.820  28.705  1.00 64.39           C  
ATOM   3087  HB1 SER A 211      14.934  93.896  29.317  1.00 64.39           H  
ATOM   3088  HB2 SER A 211      15.566  93.910  27.652  1.00 64.39           H  
ATOM   3089  OG  SER A 211      16.445  92.556  28.926  1.00 64.39           O  
ATOM   3090  HG  SER A 211      17.311  92.478  28.337  1.00 64.39           H  
ATOM   3091  C   SER A 211      18.061  94.735  28.295  1.00 64.39           C  
ATOM   3092  O   SER A 211      18.061  94.792  27.066  1.00 64.39           O  
ATOM   3093  N   LEU A 212      19.182  94.481  29.005  1.00139.55           N  
ATOM   3094  HN  LEU A 212      19.149  94.553  30.072  1.00139.55           H  
ATOM   3095  CA  LEU A 212      20.416  94.117  28.369  1.00139.55           C  
ATOM   3096  HA  LEU A 212      20.215  93.282  27.698  1.00139.55           H  
ATOM   3097  CB  LEU A 212      21.084  95.240  27.547  1.00139.55           C  
ATOM   3098  HB1 LEU A 212      21.860  94.784  26.932  1.00139.55           H  
ATOM   3099  HB2 LEU A 212      20.321  95.679  26.904  1.00139.55           H  
ATOM   3100  CG  LEU A 212      21.732  96.380  28.349  1.00139.55           C  
ATOM   3101  HG  LEU A 212      22.545  95.944  28.930  1.00139.55           H  
ATOM   3102  CD1 LEU A 212      22.354  97.423  27.407  1.00139.55           C  
ATOM   3103 1HD1 LEU A 212      22.807  98.221  27.996  1.00139.55           H  
ATOM   3104 2HD1 LEU A 212      21.579  97.841  26.765  1.00139.55           H  
ATOM   3105 3HD1 LEU A 212      23.118  96.948  26.792  1.00139.55           H  
ATOM   3106  CD2 LEU A 212      20.749  97.007  29.344  1.00139.55           C  
ATOM   3107 1HD2 LEU A 212      21.246  97.808  29.891  1.00139.55           H  
ATOM   3108 2HD2 LEU A 212      20.407  96.247  30.046  1.00139.55           H  
ATOM   3109 3HD2 LEU A 212      19.894  97.413  28.804  1.00139.55           H  
ATOM   3110  C   LEU A 212      21.364  93.639  29.434  1.00139.55           C  
ATOM   3111  O   LEU A 212      21.067  93.749  30.623  1.00139.55           O  
ATOM   3112  N   ASN A 213      22.525  93.071  29.036  1.00 62.76           N  
ATOM   3113  HN  ASN A 213      22.746  92.981  27.993  1.00 62.76           H  
ATOM   3114  CA  ASN A 213      23.465  92.587  30.014  1.00 62.76           C  
ATOM   3115  HA  ASN A 213      22.920  92.282  30.908  1.00 62.76           H  
ATOM   3116  CB  ASN A 213      24.329  91.407  29.528  1.00 62.76           C  
ATOM   3117  HB1 ASN A 213      23.702  90.674  29.020  1.00 62.76           H  
ATOM   3118  HB2 ASN A 213      25.096  91.768  28.842  1.00 62.76           H  
ATOM   3119  CG  ASN A 213      24.986  90.768  30.749  1.00 62.76           C  
ATOM   3120  OD1 ASN A 213      25.391  91.456  31.684  1.00 62.76           O  
ATOM   3121  ND2 ASN A 213      25.098  89.413  30.745  1.00 62.76           N  
ATOM   3122 1HD2 ASN A 213      24.734  88.849  29.912  1.00 62.76           H  
ATOM   3123 2HD2 ASN A 213      25.550  88.911  31.575  1.00 62.76           H  
ATOM   3124  C   ASN A 213      24.382  93.719  30.366  1.00 62.76           C  
ATOM   3125  O   ASN A 213      25.261  94.104  29.597  1.00 62.76           O  
ATOM   3126  N   GLU A 214      24.162  94.276  31.571  1.00142.16           N  
ATOM   3127  HN  GLU A 214      23.405  93.820  32.174  1.00142.16           H  
ATOM   3128  CA  GLU A 214      24.831  95.415  32.138  1.00142.16           C  
ATOM   3129  HA  GLU A 214      24.836  96.221  31.405  1.00142.16           H  
ATOM   3130  CB  GLU A 214      24.113  95.903  33.409  1.00142.16           C  
ATOM   3131  HB1 GLU A 214      23.045  95.723  33.285  1.00142.16           H  
ATOM   3132  HB2 GLU A 214      24.485  95.321  34.253  1.00142.16           H  
ATOM   3133  CG  GLU A 214      24.312  97.387  33.729  1.00142.16           C  
ATOM   3134  HG1 GLU A 214      24.457  97.511  34.802  1.00142.16           H  
ATOM   3135  HG2 GLU A 214      25.188  97.759  33.198  1.00142.16           H  
ATOM   3136  CD  GLU A 214      23.079  98.170  33.288  1.00142.16           C  
ATOM   3137  OE1 GLU A 214      22.089  97.538  32.832  1.00142.16           O  
ATOM   3138  OE2 GLU A 214      23.113  99.422  33.420  1.00142.16           O  
ATOM   3139  C   GLU A 214      26.251  95.082  32.505  1.00142.16           C  
ATOM   3140  O   GLU A 214      27.104  95.965  32.562  1.00142.16           O  
ATOM   3141  N   GLY A 215      26.540  93.798  32.792  1.00 46.26           N  
ATOM   3142  HN  GLY A 215      25.770  93.065  32.672  1.00 46.26           H  
ATOM   3143  CA  GLY A 215      27.837  93.360  33.253  1.00 46.26           C  
ATOM   3144  HA1 GLY A 215      28.073  93.864  34.190  1.00 46.26           H  
ATOM   3145  HA2 GLY A 215      27.815  92.282  33.415  1.00 46.26           H  
ATOM   3146  C   GLY A 215      28.896  93.686  32.236  1.00 46.26           C  
ATOM   3147  O   GLY A 215      30.042  93.963  32.583  1.00 46.26           O  
ATOM   3148  N   TYR A 216      28.520  93.630  30.951  1.00132.28           N  
ATOM   3149  HN  TYR A 216      27.492  93.386  30.784  1.00132.28           H  
ATOM   3150  CA  TYR A 216      29.302  93.851  29.764  1.00132.28           C  
ATOM   3151  HA  TYR A 216      30.221  93.279  29.890  1.00132.28           H  
ATOM   3152  CB  TYR A 216      28.658  93.358  28.458  1.00132.28           C  
ATOM   3153  HB1 TYR A 216      27.628  93.705  28.374  1.00132.28           H  
ATOM   3154  HB2 TYR A 216      29.227  93.693  27.590  1.00132.28           H  
ATOM   3155  CG  TYR A 216      28.713  91.881  28.594  1.00132.28           C  
ATOM   3156  CD1 TYR A 216      29.927  91.291  28.852  1.00132.28           C  
ATOM   3157  HD1 TYR A 216      30.815  91.916  28.948  1.00132.28           H  
ATOM   3158  CE1 TYR A 216      30.043  89.931  28.991  1.00132.28           C  
ATOM   3159  HE1 TYR A 216      31.011  89.480  29.208  1.00132.28           H  
ATOM   3160  CD2 TYR A 216      27.604  91.087  28.436  1.00132.28           C  
ATOM   3161  HD2 TYR A 216      26.639  91.538  28.203  1.00132.28           H  
ATOM   3162  CE2 TYR A 216      27.711  89.721  28.572  1.00132.28           C  
ATOM   3163  HE2 TYR A 216      26.827  89.094  28.456  1.00132.28           H  
ATOM   3164  CZ  TYR A 216      28.927  89.144  28.854  1.00132.28           C  
ATOM   3165  OH  TYR A 216      29.031  87.744  28.993  1.00132.28           O  
ATOM   3166  HH  TYR A 216      29.696  87.369  28.272  1.00132.28           H  
ATOM   3167  C   TYR A 216      29.714  95.280  29.590  1.00132.28           C  
ATOM   3168  O   TYR A 216      30.416  95.605  28.634  1.00132.28           O  
ATOM   3169  N   ALA A 217      29.249  96.185  30.464  1.00 71.40           N  
ATOM   3170  HN  ALA A 217      28.762  95.817  31.343  1.00 71.40           H  
ATOM   3171  CA  ALA A 217      29.353  97.611  30.313  1.00 71.40           C  
ATOM   3172  HA  ALA A 217      28.672  97.913  29.517  1.00 71.40           H  
ATOM   3173  CB  ALA A 217      28.946  98.364  31.593  1.00 71.40           C  
ATOM   3174  HB1 ALA A 217      29.041  99.437  31.430  1.00 71.40           H  
ATOM   3175  HB2 ALA A 217      29.596  98.063  32.414  1.00 71.40           H  
ATOM   3176  HB3 ALA A 217      27.912  98.125  31.842  1.00 71.40           H  
ATOM   3177  C   ALA A 217      30.734  98.083  29.941  1.00 71.40           C  
ATOM   3178  O   ALA A 217      30.858  99.034  29.169  1.00 71.40           O  
ATOM   3179  N   ARG A 218      31.816  97.472  30.450  1.00185.66           N  
ATOM   3180  HN  ARG A 218      31.706  96.630  31.100  1.00185.66           H  
ATOM   3181  CA  ARG A 218      33.127  97.964  30.110  1.00185.66           C  
ATOM   3182  HA  ARG A 218      33.205  98.999  30.443  1.00185.66           H  
ATOM   3183  CB  ARG A 218      34.261  97.154  30.762  1.00185.66           C  
ATOM   3184  HB1 ARG A 218      34.020  96.094  30.688  1.00185.66           H  
ATOM   3185  HB2 ARG A 218      35.187  97.355  30.224  1.00185.66           H  
ATOM   3186  CG  ARG A 218      34.464  97.508  32.237  1.00185.66           C  
ATOM   3187  HG1 ARG A 218      35.277  96.895  32.625  1.00185.66           H  
ATOM   3188  HG2 ARG A 218      34.741  98.560  32.299  1.00185.66           H  
ATOM   3189  CD  ARG A 218      33.233  97.285  33.123  1.00185.66           C  
ATOM   3190  HD1 ARG A 218      33.091  98.143  33.780  1.00185.66           H  
ATOM   3191  HD2 ARG A 218      32.349  97.153  32.499  1.00185.66           H  
ATOM   3192  NE  ARG A 218      33.462  96.058  33.939  1.00185.66           N  
ATOM   3193  HE  ARG A 218      33.876  96.140  34.922  1.00185.66           H  
ATOM   3194  CZ  ARG A 218      33.144  94.830  33.434  1.00185.66           C  
ATOM   3195  NH1 ARG A 218      32.715  94.713  32.145  1.00185.66           N  
ATOM   3196 1HH1 ARG A 218      32.628  95.584  31.529  1.00185.66           H  
ATOM   3197 2HH1 ARG A 218      32.466  93.751  31.749  1.00185.66           H  
ATOM   3198  NH2 ARG A 218      33.240  93.719  34.221  1.00185.66           N  
ATOM   3199 1HH2 ARG A 218      33.565  93.809  35.236  1.00185.66           H  
ATOM   3200 2HH2 ARG A 218      32.990  92.758  33.823  1.00185.66           H  
ATOM   3201  C   ARG A 218      33.316  97.926  28.616  1.00185.66           C  
ATOM   3202  O   ARG A 218      33.982  98.791  28.050  1.00185.66           O  
ATOM   3203  N   ASP A 219      32.778  96.884  27.958  1.00 81.30           N  
ATOM   3204  HN  ASP A 219      32.253  96.164  28.551  1.00 81.30           H  
ATOM   3205  CA  ASP A 219      32.832  96.632  26.541  1.00 81.30           C  
ATOM   3206  HA  ASP A 219      33.854  96.804  26.204  1.00 81.30           H  
ATOM   3207  CB  ASP A 219      32.454  95.178  26.208  1.00 81.30           C  
ATOM   3208  HB1 ASP A 219      31.499  94.931  26.672  1.00 81.30           H  
ATOM   3209  HB2 ASP A 219      32.376  95.057  25.128  1.00 81.30           H  
ATOM   3210  CG  ASP A 219      33.539  94.261  26.750  1.00 81.30           C  
ATOM   3211  OD1 ASP A 219      34.740  94.563  26.521  1.00 81.30           O  
ATOM   3212  OD2 ASP A 219      33.178  93.252  27.413  1.00 81.30           O  
ATOM   3213  C   ASP A 219      31.909  97.527  25.732  1.00 81.30           C  
ATOM   3214  O   ASP A 219      32.097  97.666  24.523  1.00 81.30           O  
ATOM   3215  N   PHE A 220      30.866  98.129  26.348  1.00115.07           N  
ATOM   3216  HN  PHE A 220      30.806  98.098  27.416  1.00115.07           H  
ATOM   3217  CA  PHE A 220      29.829  98.814  25.607  1.00115.07           C  
ATOM   3218  HA  PHE A 220      29.349  98.064  24.978  1.00115.07           H  
ATOM   3219  CB  PHE A 220      28.710  99.473  26.439  1.00115.07           C  
ATOM   3220  HB1 PHE A 220      29.158 100.079  27.227  1.00115.07           H  
ATOM   3221  HB2 PHE A 220      28.107 100.108  25.790  1.00115.07           H  
ATOM   3222  CG  PHE A 220      27.839  98.436  27.055  1.00115.07           C  
ATOM   3223  CD1 PHE A 220      27.397  97.362  26.318  1.00115.07           C  
ATOM   3224  HD1 PHE A 220      27.702  97.258  25.277  1.00115.07           H  
ATOM   3225  CD2 PHE A 220      27.401  98.586  28.348  1.00115.07           C  
ATOM   3226  HD2 PHE A 220      27.711  99.459  28.923  1.00115.07           H  
ATOM   3227  CE1 PHE A 220      26.573  96.419  26.886  1.00115.07           C  
ATOM   3228  HE1 PHE A 220      26.242  95.560  26.303  1.00115.07           H  
ATOM   3229  CE2 PHE A 220      26.578  97.652  28.927  1.00115.07           C  
ATOM   3230  HE2 PHE A 220      26.253  97.772  29.960  1.00115.07           H  
ATOM   3231  CZ  PHE A 220      26.167  96.564  28.194  1.00115.07           C  
ATOM   3232  HZ  PHE A 220      25.519  95.815  28.649  1.00115.07           H  
ATOM   3233  C   PHE A 220      30.298  99.899  24.694  1.00115.07           C  
ATOM   3234  O   PHE A 220      31.297 100.579  24.927  1.00115.07           O  
ATOM   3235  N   ASP A 221      29.531 100.050  23.589  1.00 65.49           N  
ATOM   3236  HN  ASP A 221      28.760  99.328  23.417  1.00 65.49           H  
ATOM   3237  CA  ASP A 221      29.676 101.105  22.634  1.00 65.49           C  
ATOM   3238  HA  ASP A 221      30.711 101.189  22.304  1.00 65.49           H  
ATOM   3239  CB  ASP A 221      28.732 100.896  21.431  1.00 65.49           C  
ATOM   3240  HB1 ASP A 221      28.888  99.896  21.026  1.00 65.49           H  
ATOM   3241  HB2 ASP A 221      27.700 100.995  21.767  1.00 65.49           H  
ATOM   3242  CG  ASP A 221      28.999 101.920  20.341  1.00 65.49           C  
ATOM   3243  OD1 ASP A 221      28.928 103.139  20.643  1.00 65.49           O  
ATOM   3244  OD2 ASP A 221      29.264 101.489  19.185  1.00 65.49           O  
ATOM   3245  C   ASP A 221      29.260 102.325  23.399  1.00 65.49           C  
ATOM   3246  O   ASP A 221      28.356 102.249  24.231  1.00 65.49           O  
ATOM   3247  N   PRO A 222      29.871 103.454  23.165  1.00 70.54           N  
ATOM   3248  CD  PRO A 222      31.240 103.490  22.679  1.00 70.54           C  
ATOM   3249  HD1 PRO A 222      31.805 102.643  23.068  1.00 70.54           H  
ATOM   3250  HD2 PRO A 222      31.258 103.470  21.589  1.00 70.54           H  
ATOM   3251  CA  PRO A 222      29.559 104.603  23.972  1.00 70.54           C  
ATOM   3252  HA  PRO A 222      29.730 104.329  25.013  1.00 70.54           H  
ATOM   3253  CB  PRO A 222      30.598 105.657  23.597  1.00 70.54           C  
ATOM   3254  HB1 PRO A 222      30.255 106.264  22.759  1.00 70.54           H  
ATOM   3255  HB2 PRO A 222      30.824 106.303  24.445  1.00 70.54           H  
ATOM   3256  CG  PRO A 222      31.825 104.814  23.203  1.00 70.54           C  
ATOM   3257  HG1 PRO A 222      32.400 105.314  22.424  1.00 70.54           H  
ATOM   3258  HG2 PRO A 222      32.463 104.636  24.069  1.00 70.54           H  
ATOM   3259  C   PRO A 222      28.139 105.045  23.850  1.00 70.54           C  
ATOM   3260  O   PRO A 222      27.632 105.677  24.776  1.00 70.54           O  
ATOM   3261  N   ALA A 223      27.490 104.760  22.711  1.00 39.48           N  
ATOM   3262  HN  ALA A 223      28.011 104.249  21.929  1.00 39.48           H  
ATOM   3263  CA  ALA A 223      26.115 105.122  22.514  1.00 39.48           C  
ATOM   3264  HA  ALA A 223      25.990 106.188  22.705  1.00 39.48           H  
ATOM   3265  CB  ALA A 223      25.613 104.793  21.098  1.00 39.48           C  
ATOM   3266  HB1 ALA A 223      24.568 105.088  21.005  1.00 39.48           H  
ATOM   3267  HB2 ALA A 223      25.705 103.722  20.919  1.00 39.48           H  
ATOM   3268  HB3 ALA A 223      26.210 105.336  20.365  1.00 39.48           H  
ATOM   3269  C   ALA A 223      25.274 104.345  23.469  1.00 39.48           C  
ATOM   3270  O   ALA A 223      24.304 104.865  24.016  1.00 39.48           O  
ATOM   3271  N   VAL A 224      25.617 103.058  23.671  1.00 41.97           N  
ATOM   3272  HN  VAL A 224      26.470 102.659  23.163  1.00 41.97           H  
ATOM   3273  CA  VAL A 224      24.865 102.208  24.553  1.00 41.97           C  
ATOM   3274  HA  VAL A 224      23.818 102.212  24.249  1.00 41.97           H  
ATOM   3275  CB  VAL A 224      25.370 100.788  24.574  1.00 41.97           C  
ATOM   3276  HB  VAL A 224      26.421 100.796  24.861  1.00 41.97           H  
ATOM   3277  CG1 VAL A 224      24.577  99.992  25.626  1.00 41.97           C  
ATOM   3278 1HG1 VAL A 224      24.935  98.963  25.649  1.00 41.97           H  
ATOM   3279 2HG1 VAL A 224      23.518 100.002  25.368  1.00 41.97           H  
ATOM   3280 3HG1 VAL A 224      24.716 100.447  26.607  1.00 41.97           H  
ATOM   3281  CG2 VAL A 224      25.252 100.212  23.153  1.00 41.97           C  
ATOM   3282 1HG2 VAL A 224      25.613  99.184  23.146  1.00 41.97           H  
ATOM   3283 2HG2 VAL A 224      25.851 100.811  22.467  1.00 41.97           H  
ATOM   3284 3HG2 VAL A 224      24.209 100.233  22.838  1.00 41.97           H  
ATOM   3285  C   VAL A 224      24.976 102.747  25.943  1.00 41.97           C  
ATOM   3286  O   VAL A 224      23.984 102.858  26.663  1.00 41.97           O  
ATOM   3287  N   THR A 225      26.200 103.127  26.349  1.00109.22           N  
ATOM   3288  HN  THR A 225      27.025 103.092  25.669  1.00109.22           H  
ATOM   3289  CA  THR A 225      26.397 103.578  27.693  1.00109.22           C  
ATOM   3290  HA  THR A 225      26.016 102.806  28.362  1.00109.22           H  
ATOM   3291  CB  THR A 225      27.837 103.816  28.042  1.00109.22           C  
ATOM   3292  HB  THR A 225      28.434 102.976  27.687  1.00109.22           H  
ATOM   3293  OG1 THR A 225      27.971 103.919  29.451  1.00109.22           O  
ATOM   3294  HG1 THR A 225      27.389 104.720  29.801  1.00109.22           H  
ATOM   3295  CG2 THR A 225      28.331 105.104  27.369  1.00109.22           C  
ATOM   3296 1HG2 THR A 225      29.377 105.271  27.626  1.00109.22           H  
ATOM   3297 2HG2 THR A 225      27.733 105.947  27.715  1.00109.22           H  
ATOM   3298 3HG2 THR A 225      28.234 105.010  26.287  1.00109.22           H  
ATOM   3299  C   THR A 225      25.601 104.829  27.938  1.00109.22           C  
ATOM   3300  O   THR A 225      24.961 104.963  28.981  1.00109.22           O  
ATOM   3301  N   GLU A 226      25.586 105.777  26.978  1.00 52.22           N  
ATOM   3302  HN  GLU A 226      26.106 105.617  26.056  1.00 52.22           H  
ATOM   3303  CA  GLU A 226      24.867 107.004  27.200  1.00 52.22           C  
ATOM   3304  HA  GLU A 226      25.239 107.481  28.107  1.00 52.22           H  
ATOM   3305  CB  GLU A 226      24.967 107.994  26.026  1.00 52.22           C  
ATOM   3306  HB1 GLU A 226      26.018 108.226  25.856  1.00 52.22           H  
ATOM   3307  HB2 GLU A 226      24.551 107.521  25.137  1.00 52.22           H  
ATOM   3308  CG  GLU A 226      24.212 109.305  26.281  1.00 52.22           C  
ATOM   3309  HG1 GLU A 226      23.176 109.085  26.539  1.00 52.22           H  
ATOM   3310  HG2 GLU A 226      24.684 109.844  27.102  1.00 52.22           H  
ATOM   3311  CD  GLU A 226      24.254 110.159  25.018  1.00 52.22           C  
ATOM   3312  OE1 GLU A 226      24.982 109.778  24.065  1.00 52.22           O  
ATOM   3313  OE2 GLU A 226      23.555 111.206  24.989  1.00 52.22           O  
ATOM   3314  C   GLU A 226      23.408 106.703  27.360  1.00 52.22           C  
ATOM   3315  O   GLU A 226      22.735 107.273  28.218  1.00 52.22           O  
ATOM   3316  N   TYR A 227      22.878 105.790  26.523  1.00 66.72           N  
ATOM   3317  HN  TYR A 227      23.522 105.274  25.842  1.00 66.72           H  
ATOM   3318  CA  TYR A 227      21.472 105.488  26.518  1.00 66.72           C  
ATOM   3319  HA  TYR A 227      20.916 106.412  26.357  1.00 66.72           H  
ATOM   3320  CB  TYR A 227      21.107 104.491  25.406  1.00 66.72           C  
ATOM   3321  HB1 TYR A 227      21.283 104.944  24.430  1.00 66.72           H  
ATOM   3322  HB2 TYR A 227      21.713 103.590  25.504  1.00 66.72           H  
ATOM   3323  CG  TYR A 227      19.669 104.150  25.551  1.00 66.72           C  
ATOM   3324  CD1 TYR A 227      18.695 105.021  25.124  1.00 66.72           C  
ATOM   3325  HD1 TYR A 227      18.975 105.976  24.679  1.00 66.72           H  
ATOM   3326  CE1 TYR A 227      17.369 104.689  25.258  1.00 66.72           C  
ATOM   3327  HE1 TYR A 227      16.598 105.382  24.921  1.00 66.72           H  
ATOM   3328  CD2 TYR A 227      19.307 102.947  26.107  1.00 66.72           C  
ATOM   3329  HD2 TYR A 227      20.077 102.253  26.444  1.00 66.72           H  
ATOM   3330  CE2 TYR A 227      17.983 102.612  26.242  1.00 66.72           C  
ATOM   3331  HE2 TYR A 227      17.703 101.657  26.686  1.00 66.72           H  
ATOM   3332  CZ  TYR A 227      17.013 103.485  25.816  1.00 66.72           C  
ATOM   3333  OH  TYR A 227      15.652 103.143  25.953  1.00 66.72           O  
ATOM   3334  HH  TYR A 227      15.171 103.853  26.559  1.00 66.72           H  
ATOM   3335  C   TYR A 227      21.043 104.889  27.826  1.00 66.72           C  
ATOM   3336  O   TYR A 227      20.046 105.303  28.413  1.00 66.72           O  
ATOM   3337  N   ILE A 228      21.785 103.897  28.341  1.00106.66           N  
ATOM   3338  HN  ILE A 228      22.669 103.568  27.835  1.00106.66           H  
ATOM   3339  CA  ILE A 228      21.386 103.278  29.577  1.00106.66           C  
ATOM   3340  HA  ILE A 228      20.353 102.946  29.473  1.00106.66           H  
ATOM   3341  CB  ILE A 228      22.222 102.091  29.985  1.00106.66           C  
ATOM   3342  HB  ILE A 228      23.274 102.342  29.847  1.00106.66           H  
ATOM   3343  CG2 ILE A 228      21.970 101.836  31.482  1.00106.66           C  
ATOM   3344 1HG2 ILE A 228      22.561 100.981  31.810  1.00106.66           H  
ATOM   3345 2HG2 ILE A 228      20.912 101.628  31.643  1.00106.66           H  
ATOM   3346 3HG2 ILE A 228      22.258 102.718  32.055  1.00106.66           H  
ATOM   3347  CG1 ILE A 228      21.893 100.857  29.122  1.00106.66           C  
ATOM   3348 1HG1 ILE A 228      22.469 100.014  29.503  1.00106.66           H  
ATOM   3349 2HG1 ILE A 228      20.828 100.646  29.224  1.00106.66           H  
ATOM   3350  CD1 ILE A 228      22.205 101.013  27.639  1.00106.66           C  
ATOM   3351 1HD1 ILE A 228      21.941 100.096  27.113  1.00106.66           H  
ATOM   3352 2HD1 ILE A 228      23.269 101.212  27.510  1.00106.66           H  
ATOM   3353 3HD1 ILE A 228      21.629 101.844  27.231  1.00106.66           H  
ATOM   3354  C   ILE A 228      21.442 104.284  30.679  1.00106.66           C  
ATOM   3355  O   ILE A 228      20.588 104.286  31.565  1.00106.66           O  
ATOM   3356  N   GLN A 229      22.451 105.175  30.645  1.00 97.52           N  
ATOM   3357  HN  GLN A 229      23.135 105.171  29.822  1.00 97.52           H  
ATOM   3358  CA  GLN A 229      22.615 106.128  31.702  1.00 97.52           C  
ATOM   3359  HA  GLN A 229      22.797 105.610  32.643  1.00 97.52           H  
ATOM   3360  CB  GLN A 229      23.727 107.147  31.446  1.00 97.52           C  
ATOM   3361  HB1 GLN A 229      23.509 107.657  30.508  1.00 97.52           H  
ATOM   3362  HB2 GLN A 229      23.719 107.869  32.263  1.00 97.52           H  
ATOM   3363  CG  GLN A 229      25.125 106.558  31.350  1.00 97.52           C  
ATOM   3364  HG1 GLN A 229      25.350 105.956  32.230  1.00 97.52           H  
ATOM   3365  HG2 GLN A 229      25.223 105.944  30.455  1.00 97.52           H  
ATOM   3366  CD  GLN A 229      26.044 107.759  31.276  1.00 97.52           C  
ATOM   3367  OE1 GLN A 229      25.725 108.797  31.853  1.00 97.52           O  
ATOM   3368  NE2 GLN A 229      27.195 107.629  30.562  1.00 97.52           N  
ATOM   3369 1HE2 GLN A 229      27.423 106.702  30.078  1.00 97.52           H  
ATOM   3370 2HE2 GLN A 229      27.872 108.454  30.484  1.00 97.52           H  
ATOM   3371  C   GLN A 229      21.375 106.950  31.807  1.00 97.52           C  
ATOM   3372  O   GLN A 229      20.923 107.258  32.907  1.00 97.52           O  
ATOM   3373  N   ARG A 230      20.793 107.345  30.661  1.00162.72           N  
ATOM   3374  HN  ARG A 230      21.191 107.034  29.718  1.00162.72           H  
ATOM   3375  CA  ARG A 230      19.634 108.188  30.716  1.00162.72           C  
ATOM   3376  HA  ARG A 230      19.874 109.021  31.376  1.00162.72           H  
ATOM   3377  CB  ARG A 230      19.227 108.789  29.357  1.00162.72           C  
ATOM   3378  HB1 ARG A 230      18.344 109.408  29.513  1.00162.72           H  
ATOM   3379  HB2 ARG A 230      20.049 109.411  29.003  1.00162.72           H  
ATOM   3380  CG  ARG A 230      18.904 107.773  28.271  1.00162.72           C  
ATOM   3381  HG1 ARG A 230      19.745 107.085  28.183  1.00162.72           H  
ATOM   3382  HG2 ARG A 230      18.013 107.222  28.571  1.00162.72           H  
ATOM   3383  CD  ARG A 230      18.647 108.394  26.902  1.00162.72           C  
ATOM   3384  HD1 ARG A 230      18.536 107.609  26.154  1.00162.72           H  
ATOM   3385  HD2 ARG A 230      17.740 108.998  26.933  1.00162.72           H  
ATOM   3386  NE  ARG A 230      19.816 109.252  26.566  1.00162.72           N  
ATOM   3387  HE  ARG A 230      20.688 109.246  27.186  1.00162.72           H  
ATOM   3388  CZ  ARG A 230      19.762 110.046  25.458  1.00162.72           C  
ATOM   3389  NH1 ARG A 230      18.649 110.031  24.668  1.00162.72           N  
ATOM   3390 1HH1 ARG A 230      17.823 109.398  24.919  1.00162.72           H  
ATOM   3391 2HH1 ARG A 230      18.602 110.652  23.798  1.00162.72           H  
ATOM   3392  NH2 ARG A 230      20.812 110.860  25.144  1.00162.72           N  
ATOM   3393 1HH2 ARG A 230      21.681 110.877  25.768  1.00162.72           H  
ATOM   3394 2HH2 ARG A 230      20.766 111.481  24.274  1.00162.72           H  
ATOM   3395  C   ARG A 230      18.472 107.458  31.329  1.00162.72           C  
ATOM   3396  O   ARG A 230      17.666 108.054  32.044  1.00162.72           O  
ATOM   3397  N   LYS A 231      18.343 106.145  31.048  1.00138.07           N  
ATOM   3398  HN  LYS A 231      19.066 105.672  30.416  1.00138.07           H  
ATOM   3399  CA  LYS A 231      17.255 105.364  31.578  1.00138.07           C  
ATOM   3400  HA  LYS A 231      16.311 105.844  31.322  1.00138.07           H  
ATOM   3401  CB  LYS A 231      17.256 103.923  31.030  1.00138.07           C  
ATOM   3402  HB1 LYS A 231      18.163 103.424  31.369  1.00138.07           H  
ATOM   3403  HB2 LYS A 231      16.384 103.401  31.425  1.00138.07           H  
ATOM   3404  CG  LYS A 231      17.209 103.862  29.499  1.00138.07           C  
ATOM   3405  HG1 LYS A 231      18.145 104.263  29.111  1.00138.07           H  
ATOM   3406  HG2 LYS A 231      17.108 102.819  29.200  1.00138.07           H  
ATOM   3407  CD  LYS A 231      16.052 104.655  28.881  1.00138.07           C  
ATOM   3408  HD1 LYS A 231      15.760 104.171  27.949  1.00138.07           H  
ATOM   3409  HD2 LYS A 231      15.213 104.641  29.577  1.00138.07           H  
ATOM   3410  CE  LYS A 231      16.407 106.113  28.579  1.00138.07           C  
ATOM   3411  HE1 LYS A 231      16.894 106.551  29.450  1.00138.07           H  
ATOM   3412  HE2 LYS A 231      17.086 106.147  27.727  1.00138.07           H  
ATOM   3413  NZ  LYS A 231      15.187 106.890  28.261  1.00138.07           N1+
ATOM   3414  HZ1 LYS A 231      15.454 107.905  28.053  1.00138.07           H  
ATOM   3415  HZ2 LYS A 231      14.518 106.862  29.096  1.00138.07           H  
ATOM   3416  HZ3 LYS A 231      14.706 106.466  27.404  1.00138.07           H  
ATOM   3417  C   LYS A 231      17.392 105.310  33.076  1.00138.07           C  
ATOM   3418  O   LYS A 231      16.400 105.366  33.803  1.00138.07           O  
ATOM   3419  N   LYS A 232      18.642 105.150  33.558  1.00150.17           N  
ATOM   3420  HN  LYS A 232      19.433 105.049  32.845  1.00150.17           H  
ATOM   3421  CA  LYS A 232      19.000 105.104  34.953  1.00150.17           C  
ATOM   3422  HA  LYS A 232      18.395 104.357  35.467  1.00150.17           H  
ATOM   3423  CB  LYS A 232      20.497 104.779  35.128  1.00150.17           C  
ATOM   3424  HB1 LYS A 232      21.062 105.513  34.555  1.00150.17           H  
ATOM   3425  HB2 LYS A 232      20.735 104.883  36.187  1.00150.17           H  
ATOM   3426  CG  LYS A 232      20.962 103.386  34.683  1.00150.17           C  
ATOM   3427  HG1 LYS A 232      20.587 103.209  33.675  1.00150.17           H  
ATOM   3428  HG2 LYS A 232      22.052 103.379  34.672  1.00150.17           H  
ATOM   3429  CD  LYS A 232      20.488 102.239  35.576  1.00150.17           C  
ATOM   3430  HD1 LYS A 232      20.518 102.571  36.614  1.00150.17           H  
ATOM   3431  HD2 LYS A 232      19.463 101.988  35.304  1.00150.17           H  
ATOM   3432  CE  LYS A 232      21.350 100.983  35.441  1.00150.17           C  
ATOM   3433  HE1 LYS A 232      20.943 100.194  36.074  1.00150.17           H  
ATOM   3434  HE2 LYS A 232      21.349 100.653  34.402  1.00150.17           H  
ATOM   3435  NZ  LYS A 232      22.738 101.286  35.861  1.00150.17           N1+
ATOM   3436  HZ1 LYS A 232      23.340 100.407  35.766  1.00150.17           H  
ATOM   3437  HZ2 LYS A 232      22.740 101.610  36.881  1.00150.17           H  
ATOM   3438  HZ3 LYS A 232      23.138 102.060  35.240  1.00150.17           H  
ATOM   3439  C   LYS A 232      18.803 106.451  35.594  1.00150.17           C  
ATOM   3440  O   LYS A 232      18.204 106.558  36.662  1.00150.17           O  
ATOM   3441  N   PHE A 233      19.330 107.525  34.966  1.00 77.26           N  
ATOM   3442  HN  PHE A 233      19.847 107.400  34.038  1.00 77.26           H  
ATOM   3443  CA  PHE A 233      19.197 108.837  35.543  1.00 77.26           C  
ATOM   3444  HA  PHE A 233      18.611 108.788  36.461  1.00 77.26           H  
ATOM   3445  CB  PHE A 233      20.539 109.538  35.804  1.00 77.26           C  
ATOM   3446  HB1 PHE A 233      21.088 109.631  34.867  1.00 77.26           H  
ATOM   3447  HB2 PHE A 233      20.356 110.529  36.219  1.00 77.26           H  
ATOM   3448  CG  PHE A 233      21.337 108.737  36.769  1.00 77.26           C  
ATOM   3449  CD1 PHE A 233      22.023 107.626  36.341  1.00 77.26           C  
ATOM   3450  HD1 PHE A 233      21.973 107.330  35.293  1.00 77.26           H  
ATOM   3451  CD2 PHE A 233      21.419 109.104  38.092  1.00 77.26           C  
ATOM   3452  HD2 PHE A 233      20.886 109.988  38.441  1.00 77.26           H  
ATOM   3453  CE1 PHE A 233      22.772 106.884  37.224  1.00 77.26           C  
ATOM   3454  HE1 PHE A 233      23.308 106.002  36.875  1.00 77.26           H  
ATOM   3455  CE2 PHE A 233      22.167 108.366  38.979  1.00 77.26           C  
ATOM   3456  HE2 PHE A 233      22.222 108.664  40.026  1.00 77.26           H  
ATOM   3457  CZ  PHE A 233      22.846 107.252  38.545  1.00 77.26           C  
ATOM   3458  HZ  PHE A 233      23.440 106.664  39.245  1.00 77.26           H  
ATOM   3459  C   PHE A 233      18.515 109.712  34.538  1.00 77.26           C  
ATOM   3460  O   PHE A 233      19.166 110.286  33.667  1.00 77.26           O  
ATOM   3461  N   PRO A 234      17.233 109.881  34.649  1.00 76.88           N  
ATOM   3462  CD  PRO A 234      16.383 108.820  35.163  1.00 76.88           C  
ATOM   3463  HD1 PRO A 234      16.843 107.847  34.990  1.00 76.88           H  
ATOM   3464  HD2 PRO A 234      16.210 108.956  36.231  1.00 76.88           H  
ATOM   3465  CA  PRO A 234      16.555 110.697  33.678  1.00 76.88           C  
ATOM   3466  HA  PRO A 234      16.878 110.404  32.679  1.00 76.88           H  
ATOM   3467  CB  PRO A 234      15.069 110.371  33.838  1.00 76.88           C  
ATOM   3468  HB1 PRO A 234      14.596 111.057  34.541  1.00 76.88           H  
ATOM   3469  HB2 PRO A 234      14.556 110.422  32.878  1.00 76.88           H  
ATOM   3470  CG  PRO A 234      15.060 108.933  34.387  1.00 76.88           C  
ATOM   3471  HG1 PRO A 234      14.208 108.777  35.049  1.00 76.88           H  
ATOM   3472  HG2 PRO A 234      15.026 108.208  33.573  1.00 76.88           H  
ATOM   3473  C   PRO A 234      16.871 112.147  33.889  1.00 76.88           C  
ATOM   3474  O   PRO A 234      16.988 112.571  35.038  1.00 76.88           O  
ATOM   3475  N   PRO A 235      17.009 112.894  32.825  1.00 69.82           N  
ATOM   3476  CD  PRO A 235      16.457 112.505  31.537  1.00 69.82           C  
ATOM   3477  HD1 PRO A 235      17.108 111.784  31.043  1.00 69.82           H  
ATOM   3478  HD2 PRO A 235      15.464 112.073  31.660  1.00 69.82           H  
ATOM   3479  CA  PRO A 235      17.333 114.294  32.878  1.00 69.82           C  
ATOM   3480  HA  PRO A 235      18.309 114.425  33.346  1.00 69.82           H  
ATOM   3481  CB  PRO A 235      17.405 114.731  31.419  1.00 69.82           C  
ATOM   3482  HB1 PRO A 235      17.125 115.779  31.310  1.00 69.82           H  
ATOM   3483  HB2 PRO A 235      18.405 114.578  31.014  1.00 69.82           H  
ATOM   3484  CG  PRO A 235      16.382 113.811  30.727  1.00 69.82           C  
ATOM   3485  HG1 PRO A 235      15.381 114.240  30.773  1.00 69.82           H  
ATOM   3486  HG2 PRO A 235      16.656 113.639  29.686  1.00 69.82           H  
ATOM   3487  C   PRO A 235      16.302 115.086  33.635  1.00 69.82           C  
ATOM   3488  O   PRO A 235      16.683 116.056  34.289  1.00 69.82           O  
ATOM   3489  N   ASP A 236      15.002 114.729  33.534  1.00 67.99           N  
ATOM   3490  HN  ASP A 236      14.732 113.885  32.934  1.00 67.99           H  
ATOM   3491  CA  ASP A 236      13.974 115.468  34.222  1.00 67.99           C  
ATOM   3492  HA  ASP A 236      14.371 116.452  34.470  1.00 67.99           H  
ATOM   3493  CB  ASP A 236      12.672 115.663  33.417  1.00 67.99           C  
ATOM   3494  HB1 ASP A 236      11.984 116.284  33.990  1.00 67.99           H  
ATOM   3495  HB2 ASP A 236      12.903 116.154  32.471  1.00 67.99           H  
ATOM   3496  CG  ASP A 236      12.022 114.318  33.139  1.00 67.99           C  
ATOM   3497  OD1 ASP A 236      12.736 113.282  33.210  1.00 67.99           O  
ATOM   3498  OD2 ASP A 236      10.797 114.314  32.839  1.00 67.99           O  
ATOM   3499  C   ASP A 236      13.647 114.760  35.500  1.00 67.99           C  
ATOM   3500  O   ASP A 236      14.426 113.938  35.977  1.00 67.99           O  
ATOM   3501  N   ASN A 237      12.497 115.092  36.126  1.00106.11           N  
ATOM   3502  HN  ASN A 237      11.851 115.843  35.722  1.00106.11           H  
ATOM   3503  CA  ASN A 237      12.161 114.413  37.349  1.00106.11           C  
ATOM   3504  HA  ASN A 237      13.071 114.025  37.806  1.00106.11           H  
ATOM   3505  CB  ASN A 237      11.436 115.323  38.357  1.00106.11           C  
ATOM   3506  HB1 ASN A 237      10.608 115.833  37.865  1.00106.11           H  
ATOM   3507  HB2 ASN A 237      11.055 114.726  39.185  1.00106.11           H  
ATOM   3508  CG  ASN A 237      12.438 116.349  38.878  1.00106.11           C  
ATOM   3509  OD1 ASN A 237      13.457 116.004  39.476  1.00106.11           O  
ATOM   3510  ND2 ASN A 237      12.150 117.656  38.634  1.00106.11           N  
ATOM   3511 1HD2 ASN A 237      11.259 117.917  38.102  1.00106.11           H  
ATOM   3512 2HD2 ASN A 237      12.814 118.423  38.974  1.00106.11           H  
ATOM   3513  C   ASN A 237      11.250 113.268  37.011  1.00106.11           C  
ATOM   3514  O   ASN A 237      10.222 113.054  37.653  1.00106.11           O  
ATOM   3515  N   SER A 238      11.637 112.478  35.988  1.00104.61           N  
ATOM   3516  HN  SER A 238      12.549 112.722  35.484  1.00104.61           H  
ATOM   3517  CA  SER A 238      10.902 111.329  35.532  1.00104.61           C  
ATOM   3518  HA  SER A 238       9.839 111.462  35.731  1.00104.61           H  
ATOM   3519  CB  SER A 238      11.131 111.074  34.035  1.00104.61           C  
ATOM   3520  HB1 SER A 238      10.816 111.950  33.469  1.00104.61           H  
ATOM   3521  HB2 SER A 238      12.191 110.890  33.860  1.00104.61           H  
ATOM   3522  OG  SER A 238      10.384 109.948  33.608  1.00104.61           O  
ATOM   3523  HG  SER A 238      10.686 109.101  34.150  1.00104.61           H  
ATOM   3524  C   SER A 238      11.419 110.142  36.279  1.00104.61           C  
ATOM   3525  O   SER A 238      12.556 110.148  36.749  1.00104.61           O  
ATOM   3526  N   ALA A 239      10.597 109.081  36.403  1.00 36.43           N  
ATOM   3527  HN  ALA A 239       9.617 109.103  35.974  1.00 36.43           H  
ATOM   3528  CA  ALA A 239      11.051 107.921  37.117  1.00 36.43           C  
ATOM   3529  HA  ALA A 239      11.574 108.248  38.016  1.00 36.43           H  
ATOM   3530  CB  ALA A 239       9.922 106.961  37.527  1.00 36.43           C  
ATOM   3531  HB1 ALA A 239      10.344 106.110  38.061  1.00 36.43           H  
ATOM   3532  HB2 ALA A 239       9.403 106.608  36.636  1.00 36.43           H  
ATOM   3533  HB3 ALA A 239       9.218 107.483  38.175  1.00 36.43           H  
ATOM   3534  C   ALA A 239      12.013 107.172  36.249  1.00 36.43           C  
ATOM   3535  O   ALA A 239      11.892 107.128  35.025  1.00 36.43           O  
ATOM   3536  N   PRO A 240      12.974 106.572  36.887  1.00135.87           N  
ATOM   3537  CD  PRO A 240      13.455 107.042  38.175  1.00135.87           C  
ATOM   3538  HD1 PRO A 240      13.876 108.044  38.092  1.00135.87           H  
ATOM   3539  HD2 PRO A 240      12.654 107.044  38.914  1.00135.87           H  
ATOM   3540  CA  PRO A 240      13.961 105.805  36.185  1.00135.87           C  
ATOM   3541  HA  PRO A 240      14.333 106.390  35.344  1.00135.87           H  
ATOM   3542  CB  PRO A 240      15.106 105.577  37.178  1.00135.87           C  
ATOM   3543  HB1 PRO A 240      15.389 104.525  37.203  1.00135.87           H  
ATOM   3544  HB2 PRO A 240      15.973 106.180  36.909  1.00135.87           H  
ATOM   3545  CG  PRO A 240      14.540 106.019  38.543  1.00135.87           C  
ATOM   3546  HG1 PRO A 240      14.110 105.172  39.078  1.00135.87           H  
ATOM   3547  HG2 PRO A 240      15.316 106.479  39.155  1.00135.87           H  
ATOM   3548  C   PRO A 240      13.328 104.554  35.665  1.00135.87           C  
ATOM   3549  O   PRO A 240      12.308 104.126  36.201  1.00135.87           O  
ATOM   3550  N   TYR A 241      13.909 103.975  34.599  1.00 78.51           N  
ATOM   3551  HN  TYR A 241      14.785 104.433  34.190  1.00 78.51           H  
ATOM   3552  CA  TYR A 241      13.418 102.776  33.980  1.00 78.51           C  
ATOM   3553  HA  TYR A 241      12.334 102.833  33.882  1.00 78.51           H  
ATOM   3554  CB  TYR A 241      14.047 102.493  32.604  1.00 78.51           C  
ATOM   3555  HB1 TYR A 241      15.124 102.650  32.660  1.00 78.51           H  
ATOM   3556  HB2 TYR A 241      13.844 101.460  32.319  1.00 78.51           H  
ATOM   3557  CG  TYR A 241      13.466 103.410  31.583  1.00 78.51           C  
ATOM   3558  CD1 TYR A 241      13.747 104.756  31.562  1.00 78.51           C  
ATOM   3559  HD1 TYR A 241      14.410 105.181  32.315  1.00 78.51           H  
ATOM   3560  CE1 TYR A 241      13.197 105.572  30.597  1.00 78.51           C  
ATOM   3561  HE1 TYR A 241      13.420 106.639  30.593  1.00 78.51           H  
ATOM   3562  CD2 TYR A 241      12.646 102.892  30.609  1.00 78.51           C  
ATOM   3563  HD2 TYR A 241      12.430 101.824  30.603  1.00 78.51           H  
ATOM   3564  CE2 TYR A 241      12.094 103.696  29.644  1.00 78.51           C  
ATOM   3565  HE2 TYR A 241      11.440 103.269  28.884  1.00 78.51           H  
ATOM   3566  CZ  TYR A 241      12.368 105.039  29.640  1.00 78.51           C  
ATOM   3567  OH  TYR A 241      11.799 105.864  28.648  1.00 78.51           O  
ATOM   3568  HH  TYR A 241      11.210 106.604  29.103  1.00 78.51           H  
ATOM   3569  C   TYR A 241      13.783 101.606  34.834  1.00 78.51           C  
ATOM   3570  O   TYR A 241      14.862 101.569  35.424  1.00 78.51           O  
ATOM   3571  N   GLY A 242      12.859 100.630  34.948  1.00 27.23           N  
ATOM   3572  HN  GLY A 242      11.900 100.750  34.489  1.00 27.23           H  
ATOM   3573  CA  GLY A 242      13.155  99.432  35.681  1.00 27.23           C  
ATOM   3574  HA1 GLY A 242      13.710  99.673  36.588  1.00 27.23           H  
ATOM   3575  HA2 GLY A 242      12.232  98.915  35.945  1.00 27.23           H  
ATOM   3576  C   GLY A 242      13.987  98.575  34.779  1.00 27.23           C  
ATOM   3577  O   GLY A 242      13.970  98.749  33.561  1.00 27.23           O  
ATOM   3578  N   ALA A 243      14.732  97.607  35.350  1.00 49.37           N  
ATOM   3579  HN  ALA A 243      14.686  97.430  36.404  1.00 49.37           H  
ATOM   3580  CA  ALA A 243      15.588  96.820  34.510  1.00 49.37           C  
ATOM   3581  HA  ALA A 243      15.434  97.117  33.473  1.00 49.37           H  
ATOM   3582  CB  ALA A 243      17.080  96.964  34.853  1.00 49.37           C  
ATOM   3583  HB1 ALA A 243      17.670  96.342  34.180  1.00 49.37           H  
ATOM   3584  HB2 ALA A 243      17.249  96.646  35.882  1.00 49.37           H  
ATOM   3585  HB3 ALA A 243      17.380  98.006  34.741  1.00 49.37           H  
ATOM   3586  C   ALA A 243      15.239  95.375  34.656  1.00 49.37           C  
ATOM   3587  O   ALA A 243      14.837  94.923  35.728  1.00 49.37           O  
ATOM   3588  N   ARG A 244      15.353  94.616  33.547  1.00195.77           N  
ATOM   3589  HN  ARG A 244      15.622  95.058  32.610  1.00195.77           H  
ATOM   3590  CA  ARG A 244      15.108  93.211  33.644  1.00195.77           C  
ATOM   3591  HA  ARG A 244      15.451  92.851  34.614  1.00195.77           H  
ATOM   3592  CB  ARG A 244      13.621  92.880  33.477  1.00195.77           C  
ATOM   3593  HB1 ARG A 244      13.034  93.647  33.983  1.00195.77           H  
ATOM   3594  HB2 ARG A 244      13.381  92.880  32.414  1.00195.77           H  
ATOM   3595  CG  ARG A 244      13.255  91.524  34.059  1.00195.77           C  
ATOM   3596  HG1 ARG A 244      13.445  90.759  33.306  1.00195.77           H  
ATOM   3597  HG2 ARG A 244      13.882  91.339  34.932  1.00195.77           H  
ATOM   3598  CD  ARG A 244      11.792  91.436  34.483  1.00195.77           C  
ATOM   3599  HD1 ARG A 244      11.140  91.647  33.635  1.00195.77           H  
ATOM   3600  HD2 ARG A 244      11.571  90.442  34.873  1.00195.77           H  
ATOM   3601  NE  ARG A 244      11.603  92.461  35.547  1.00195.77           N  
ATOM   3602  HE  ARG A 244      11.726  92.197  36.577  1.00195.77           H  
ATOM   3603  CZ  ARG A 244      11.273  93.738  35.202  1.00195.77           C  
ATOM   3604  NH1 ARG A 244      10.995  94.034  33.900  1.00195.77           N  
ATOM   3605 1HH1 ARG A 244      11.037  93.266  33.156  1.00195.77           H  
ATOM   3606 2HH1 ARG A 244      10.735  95.034  33.622  1.00195.77           H  
ATOM   3607  NH2 ARG A 244      11.238  94.721  36.149  1.00195.77           N  
ATOM   3608 1HH2 ARG A 244      11.470  94.491  37.168  1.00195.77           H  
ATOM   3609 2HH2 ARG A 244      10.978  95.721  35.872  1.00195.77           H  
ATOM   3610  C   ARG A 244      15.894  92.537  32.559  1.00195.77           C  
ATOM   3611  O   ARG A 244      15.829  92.947  31.401  1.00195.77           O  
ATOM   3612  N   TYR A 245      16.714  91.523  32.920  1.00 89.05           N  
ATOM   3613  HN  TYR A 245      16.827  91.274  33.955  1.00 89.05           H  
ATOM   3614  CA  TYR A 245      17.436  90.776  31.924  1.00 89.05           C  
ATOM   3615  HA  TYR A 245      16.934  90.880  30.962  1.00 89.05           H  
ATOM   3616  CB  TYR A 245      18.899  91.255  31.791  1.00 89.05           C  
ATOM   3617  HB1 TYR A 245      18.902  92.316  31.542  1.00 89.05           H  
ATOM   3618  HB2 TYR A 245      19.408  91.103  32.743  1.00 89.05           H  
ATOM   3619  CG  TYR A 245      19.631  90.506  30.726  1.00 89.05           C  
ATOM   3620  CD1 TYR A 245      19.255  90.612  29.405  1.00 89.05           C  
ATOM   3621  HD1 TYR A 245      18.404  91.237  29.135  1.00 89.05           H  
ATOM   3622  CE1 TYR A 245      19.943  89.936  28.423  1.00 89.05           C  
ATOM   3623  HE1 TYR A 245      19.626  90.016  27.383  1.00 89.05           H  
ATOM   3624  CD2 TYR A 245      20.734  89.743  31.042  1.00 89.05           C  
ATOM   3625  HD2 TYR A 245      21.062  89.675  32.079  1.00 89.05           H  
ATOM   3626  CE2 TYR A 245      21.428  89.065  30.064  1.00 89.05           C  
ATOM   3627  HE2 TYR A 245      22.291  88.454  30.330  1.00 89.05           H  
ATOM   3628  CZ  TYR A 245      21.030  89.160  28.751  1.00 89.05           C  
ATOM   3629  OH  TYR A 245      21.738  88.468  27.744  1.00 89.05           O  
ATOM   3630  HH  TYR A 245      21.091  87.801  27.256  1.00 89.05           H  
ATOM   3631  C   TYR A 245      17.417  89.336  32.338  1.00 89.05           C  
ATOM   3632  O   TYR A 245      18.138  88.930  33.248  1.00 89.05           O  
ATOM   3633  N   VAL A 246      16.565  88.534  31.672  1.00 52.66           N  
ATOM   3634  HN  VAL A 246      15.972  88.972  30.897  1.00 52.66           H  
ATOM   3635  CA  VAL A 246      16.397  87.131  31.930  1.00 52.66           C  
ATOM   3636  HA  VAL A 246      16.303  86.971  33.004  1.00 52.66           H  
ATOM   3637  CB  VAL A 246      15.172  86.612  31.244  1.00 52.66           C  
ATOM   3638  HB  VAL A 246      15.313  86.733  30.170  1.00 52.66           H  
ATOM   3639  CG1 VAL A 246      15.029  85.108  31.536  1.00 52.66           C  
ATOM   3640 1HG1 VAL A 246      14.138  84.724  31.039  1.00 52.66           H  
ATOM   3641 2HG1 VAL A 246      14.940  84.953  32.611  1.00 52.66           H  
ATOM   3642 3HG1 VAL A 246      15.908  84.580  31.165  1.00 52.66           H  
ATOM   3643  CG2 VAL A 246      13.984  87.496  31.669  1.00 52.66           C  
ATOM   3644 1HG2 VAL A 246      13.075  87.141  31.184  1.00 52.66           H  
ATOM   3645 2HG2 VAL A 246      14.174  88.528  31.373  1.00 52.66           H  
ATOM   3646 3HG2 VAL A 246      13.861  87.445  32.751  1.00 52.66           H  
ATOM   3647  C   VAL A 246      17.604  86.400  31.425  1.00 52.66           C  
ATOM   3648  O   VAL A 246      18.065  85.434  32.034  1.00 52.66           O  
ATOM   3649  N   GLY A 247      18.150  86.863  30.282  1.00 31.46           N  
ATOM   3650  HN  GLY A 247      17.717  87.717  29.805  1.00 31.46           H  
ATOM   3651  CA  GLY A 247      19.297  86.237  29.691  1.00 31.46           C  
ATOM   3652  HA1 GLY A 247      19.928  86.991  29.219  1.00 31.46           H  
ATOM   3653  HA2 GLY A 247      19.868  85.713  30.457  1.00 31.46           H  
ATOM   3654  C   GLY A 247      18.814  85.262  28.661  1.00 31.46           C  
ATOM   3655  O   GLY A 247      19.614  84.570  28.029  1.00 31.46           O  
ATOM   3656  N   SER A 248      17.480  85.167  28.485  1.00106.20           N  
ATOM   3657  HN  SER A 248      16.820  85.745  29.097  1.00106.20           H  
ATOM   3658  CA  SER A 248      16.941  84.293  27.480  1.00106.20           C  
ATOM   3659  HA  SER A 248      17.757  83.858  26.903  1.00106.20           H  
ATOM   3660  CB  SER A 248      16.050  83.166  28.035  1.00106.20           C  
ATOM   3661  HB1 SER A 248      15.784  82.489  27.223  1.00106.20           H  
ATOM   3662  HB2 SER A 248      16.601  82.619  28.800  1.00106.20           H  
ATOM   3663  OG  SER A 248      14.864  83.695  28.606  1.00106.20           O  
ATOM   3664  HG  SER A 248      15.113  84.346  29.391  1.00106.20           H  
ATOM   3665  C   SER A 248      16.113  85.164  26.590  1.00106.20           C  
ATOM   3666  O   SER A 248      15.149  85.787  27.029  1.00106.20           O  
ATOM   3667  N   MET A 249      16.439  85.171  25.288  1.00 54.40           N  
ATOM   3668  HN  MET A 249      17.125  84.435  24.925  1.00 54.40           H  
ATOM   3669  CA  MET A 249      15.901  86.129  24.365  1.00 54.40           C  
ATOM   3670  HA  MET A 249      16.176  87.126  24.711  1.00 54.40           H  
ATOM   3671  CB  MET A 249      16.477  85.935  22.959  1.00 54.40           C  
ATOM   3672  HB1 MET A 249      17.563  85.999  23.020  1.00 54.40           H  
ATOM   3673  HB2 MET A 249      16.191  84.945  22.603  1.00 54.40           H  
ATOM   3674  CG  MET A 249      15.990  86.968  21.951  1.00 54.40           C  
ATOM   3675  HG1 MET A 249      14.903  86.907  21.889  1.00 54.40           H  
ATOM   3676  HG2 MET A 249      16.280  87.958  22.302  1.00 54.40           H  
ATOM   3677  SD  MET A 249      16.678  86.720  20.288  1.00 54.40           S  
ATOM   3678  CE  MET A 249      15.852  88.147  19.534  1.00 54.40           C  
ATOM   3679  HE1 MET A 249      16.125  88.211  18.481  1.00 54.40           H  
ATOM   3680  HE2 MET A 249      16.162  89.059  20.045  1.00 54.40           H  
ATOM   3681  HE3 MET A 249      14.772  88.031  19.623  1.00 54.40           H  
ATOM   3682  C   MET A 249      14.408  86.071  24.245  1.00 54.40           C  
ATOM   3683  O   MET A 249      13.753  87.112  24.216  1.00 54.40           O  
ATOM   3684  N   VAL A 250      13.827  84.863  24.169  1.00 43.21           N  
ATOM   3685  HN  VAL A 250      14.430  83.985  24.270  1.00 43.21           H  
ATOM   3686  CA  VAL A 250      12.414  84.723  23.955  1.00 43.21           C  
ATOM   3687  HA  VAL A 250      12.142  85.226  23.027  1.00 43.21           H  
ATOM   3688  CB  VAL A 250      12.001  83.280  23.871  1.00 43.21           C  
ATOM   3689  HB  VAL A 250      12.232  82.805  24.824  1.00 43.21           H  
ATOM   3690  CG1 VAL A 250      10.480  83.211  23.658  1.00 43.21           C  
ATOM   3691 1HG1 VAL A 250      10.168  82.168  23.595  1.00 43.21           H  
ATOM   3692 2HG1 VAL A 250      10.219  83.724  22.732  1.00 43.21           H  
ATOM   3693 3HG1 VAL A 250       9.973  83.692  24.495  1.00 43.21           H  
ATOM   3694  CG2 VAL A 250      12.833  82.585  22.774  1.00 43.21           C  
ATOM   3695 1HG2 VAL A 250      12.541  81.537  22.705  1.00 43.21           H  
ATOM   3696 2HG2 VAL A 250      13.892  82.651  23.024  1.00 43.21           H  
ATOM   3697 3HG2 VAL A 250      12.655  83.075  21.817  1.00 43.21           H  
ATOM   3698  C   VAL A 250      11.662  85.346  25.087  1.00 43.21           C  
ATOM   3699  O   VAL A 250      10.644  86.003  24.872  1.00 43.21           O  
ATOM   3700  N   ALA A 251      12.120  85.116  26.333  1.00 37.98           N  
ATOM   3701  HN  ALA A 251      12.995  84.513  26.462  1.00 37.98           H  
ATOM   3702  CA  ALA A 251      11.467  85.657  27.495  1.00 37.98           C  
ATOM   3703  HA  ALA A 251      10.409  85.397  27.455  1.00 37.98           H  
ATOM   3704  CB  ALA A 251      12.057  85.125  28.814  1.00 37.98           C  
ATOM   3705  HB1 ALA A 251      11.525  85.568  29.656  1.00 37.98           H  
ATOM   3706  HB2 ALA A 251      13.113  85.389  28.873  1.00 37.98           H  
ATOM   3707  HB3 ALA A 251      11.952  84.041  28.848  1.00 37.98           H  
ATOM   3708  C   ALA A 251      11.595  87.155  27.511  1.00 37.98           C  
ATOM   3709  O   ALA A 251      10.632  87.866  27.792  1.00 37.98           O  
ATOM   3710  N   ASP A 252      12.797  87.679  27.200  1.00 50.67           N  
ATOM   3711  HN  ASP A 252      13.594  87.026  26.911  1.00 50.67           H  
ATOM   3712  CA  ASP A 252      13.032  89.096  27.248  1.00 50.67           C  
ATOM   3713  HA  ASP A 252      12.763  89.465  28.237  1.00 50.67           H  
ATOM   3714  CB  ASP A 252      14.496  89.477  26.954  1.00 50.67           C  
ATOM   3715  HB1 ASP A 252      14.854  88.921  26.088  1.00 50.67           H  
ATOM   3716  HB2 ASP A 252      14.564  90.546  26.753  1.00 50.67           H  
ATOM   3717  CG  ASP A 252      15.342  89.128  28.174  1.00 50.67           C  
ATOM   3718  OD1 ASP A 252      14.849  89.354  29.311  1.00 50.67           O  
ATOM   3719  OD2 ASP A 252      16.484  88.628  27.996  1.00 50.67           O  
ATOM   3720  C   ASP A 252      12.183  89.788  26.223  1.00 50.67           C  
ATOM   3721  O   ASP A 252      11.555  90.806  26.511  1.00 50.67           O  
ATOM   3722  N   VAL A 253      12.146  89.253  24.988  1.00 45.61           N  
ATOM   3723  HN  VAL A 253      12.689  88.352  24.791  1.00 45.61           H  
ATOM   3724  CA  VAL A 253      11.393  89.866  23.930  1.00 45.61           C  
ATOM   3725  HA  VAL A 253      11.683  90.914  23.855  1.00 45.61           H  
ATOM   3726  CB  VAL A 253      11.602  89.212  22.596  1.00 45.61           C  
ATOM   3727  HB  VAL A 253      11.377  88.150  22.690  1.00 45.61           H  
ATOM   3728  CG1 VAL A 253      10.621  89.836  21.586  1.00 45.61           C  
ATOM   3729 1HG1 VAL A 253      10.760  89.372  20.610  1.00 45.61           H  
ATOM   3730 2HG1 VAL A 253      10.811  90.907  21.509  1.00 45.61           H  
ATOM   3731 3HG1 VAL A 253       9.598  89.672  21.924  1.00 45.61           H  
ATOM   3732  CG2 VAL A 253      13.082  89.368  22.205  1.00 45.61           C  
ATOM   3733 1HG2 VAL A 253      13.254  88.898  21.237  1.00 45.61           H  
ATOM   3734 2HG2 VAL A 253      13.709  88.889  22.957  1.00 45.61           H  
ATOM   3735 3HG2 VAL A 253      13.333  90.427  22.144  1.00 45.61           H  
ATOM   3736  C   VAL A 253       9.927  89.793  24.232  1.00 45.61           C  
ATOM   3737  O   VAL A 253       9.188  90.742  23.974  1.00 45.61           O  
ATOM   3738  N   HIS A 254       9.459  88.654  24.776  1.00 55.74           N  
ATOM   3739  HN  HIS A 254      10.139  87.858  24.998  1.00 55.74           H  
ATOM   3740  CA  HIS A 254       8.060  88.490  25.063  1.00 55.74           C  
ATOM   3741  HA  HIS A 254       7.491  88.658  24.149  1.00 55.74           H  
ATOM   3742  CB  HIS A 254       7.716  87.095  25.614  1.00 55.74           C  
ATOM   3743  HB1 HIS A 254       8.056  86.344  24.901  1.00 55.74           H  
ATOM   3744  HB2 HIS A 254       8.234  86.957  26.563  1.00 55.74           H  
ATOM   3745  CG  HIS A 254       6.248  86.915  25.837  1.00 55.74           C  
ATOM   3746  CD2 HIS A 254       5.524  86.963  26.988  1.00 55.74           C  
ATOM   3747  HD2 HIS A 254       5.943  87.140  27.979  1.00 55.74           H  
ATOM   3748  ND1 HIS A 254       5.343  86.673  24.830  1.00 55.74           N  
ATOM   3749  HD1 HIS A 254       5.559  86.572  23.787  1.00 55.74           H  
ATOM   3750  CE1 HIS A 254       4.123  86.588  25.416  1.00 55.74           C  
ATOM   3751  HE1 HIS A 254       3.198  86.402  24.869  1.00 55.74           H  
ATOM   3752  NE2 HIS A 254       4.183  86.756  26.725  1.00 55.74           N1+
ATOM   3753  HE2 HIS A 254       3.374  86.736  27.425  1.00 55.74           H  
ATOM   3754  C   HIS A 254       7.644  89.498  26.084  1.00 55.74           C  
ATOM   3755  O   HIS A 254       6.565  90.077  25.983  1.00 55.74           O  
ATOM   3756  N   ARG A 255       8.493  89.732  27.102  1.00 73.96           N  
ATOM   3757  HN  ARG A 255       9.423  89.203  27.134  1.00 73.96           H  
ATOM   3758  CA  ARG A 255       8.190  90.670  28.148  1.00 73.96           C  
ATOM   3759  HA  ARG A 255       7.254  90.396  28.634  1.00 73.96           H  
ATOM   3760  CB  ARG A 255       9.319  90.749  29.188  1.00 73.96           C  
ATOM   3761  HB1 ARG A 255       9.468  89.754  29.608  1.00 73.96           H  
ATOM   3762  HB2 ARG A 255      10.229  91.070  28.681  1.00 73.96           H  
ATOM   3763  CG  ARG A 255       9.042  91.720  30.339  1.00 73.96           C  
ATOM   3764  HG1 ARG A 255       8.892  92.716  29.921  1.00 73.96           H  
ATOM   3765  HG2 ARG A 255       8.134  91.399  30.850  1.00 73.96           H  
ATOM   3766  CD  ARG A 255      10.176  91.792  31.366  1.00 73.96           C  
ATOM   3767  HD1 ARG A 255       9.788  92.149  32.320  1.00 73.96           H  
ATOM   3768  HD2 ARG A 255      10.617  90.804  31.499  1.00 73.96           H  
ATOM   3769  NE  ARG A 255      11.205  92.740  30.852  1.00 73.96           N  
ATOM   3770  HE  ARG A 255      11.134  93.779  31.098  1.00 73.96           H  
ATOM   3771  CZ  ARG A 255      12.237  92.302  30.071  1.00 73.96           C  
ATOM   3772  NH1 ARG A 255      12.318  90.991  29.704  1.00 73.96           N  
ATOM   3773 1HH1 ARG A 255      11.570  90.298  30.028  1.00 73.96           H  
ATOM   3774 2HH1 ARG A 255      13.129  90.656  29.092  1.00 73.96           H  
ATOM   3775  NH2 ARG A 255      13.196  93.180  29.655  1.00 73.96           N  
ATOM   3776 1HH2 ARG A 255      13.139  94.210  29.941  1.00 73.96           H  
ATOM   3777 2HH2 ARG A 255      14.005  92.839  29.043  1.00 73.96           H  
ATOM   3778  C   ARG A 255       8.065  92.022  27.524  1.00 73.96           C  
ATOM   3779  O   ARG A 255       7.184  92.803  27.882  1.00 73.96           O  
ATOM   3780  N   THR A 256       8.949  92.324  26.553  1.00 44.51           N  
ATOM   3781  HN  THR A 256       9.678  91.594  26.268  1.00 44.51           H  
ATOM   3782  CA  THR A 256       8.940  93.597  25.891  1.00 44.51           C  
ATOM   3783  HA  THR A 256       9.048  94.385  26.636  1.00 44.51           H  
ATOM   3784  CB  THR A 256      10.009  93.759  24.852  1.00 44.51           C  
ATOM   3785  HB  THR A 256       9.899  92.976  24.102  1.00 44.51           H  
ATOM   3786  OG1 THR A 256      11.294  93.654  25.448  1.00 44.51           O  
ATOM   3787  HG1 THR A 256      11.406  94.404  26.175  1.00 44.51           H  
ATOM   3788  CG2 THR A 256       9.835  95.132  24.176  1.00 44.51           C  
ATOM   3789 1HG2 THR A 256      10.606  95.264  23.417  1.00 44.51           H  
ATOM   3790 2HG2 THR A 256       9.923  95.920  24.924  1.00 44.51           H  
ATOM   3791 3HG2 THR A 256       8.852  95.185  23.708  1.00 44.51           H  
ATOM   3792  C   THR A 256       7.638  93.779  25.174  1.00 44.51           C  
ATOM   3793  O   THR A 256       7.085  94.876  25.172  1.00 44.51           O  
ATOM   3794  N   LEU A 257       7.120  92.724  24.510  1.00121.11           N  
ATOM   3795  HN  LEU A 257       7.638  91.788  24.503  1.00121.11           H  
ATOM   3796  CA  LEU A 257       5.872  92.862  23.813  1.00121.11           C  
ATOM   3797  HA  LEU A 257       5.960  93.681  23.099  1.00121.11           H  
ATOM   3798  CB  LEU A 257       5.431  91.595  23.058  1.00121.11           C  
ATOM   3799  HB1 LEU A 257       5.672  90.733  23.680  1.00121.11           H  
ATOM   3800  HB2 LEU A 257       4.352  91.649  22.914  1.00121.11           H  
ATOM   3801  CG  LEU A 257       6.082  91.383  21.682  1.00121.11           C  
ATOM   3802  HG  LEU A 257       5.838  92.257  21.078  1.00121.11           H  
ATOM   3803  CD1 LEU A 257       7.611  91.312  21.766  1.00121.11           C  
ATOM   3804 1HD1 LEU A 257       8.024  91.161  20.768  1.00121.11           H  
ATOM   3805 2HD1 LEU A 257       7.902  90.481  22.408  1.00121.11           H  
ATOM   3806 3HD1 LEU A 257       7.996  92.243  22.181  1.00121.11           H  
ATOM   3807  CD2 LEU A 257       5.455  90.166  20.981  1.00121.11           C  
ATOM   3808 1HD2 LEU A 257       5.924  90.025  20.007  1.00121.11           H  
ATOM   3809 2HD2 LEU A 257       4.386  90.333  20.848  1.00121.11           H  
ATOM   3810 3HD2 LEU A 257       5.610  89.275  21.590  1.00121.11           H  
ATOM   3811  C   LEU A 257       4.762  93.173  24.765  1.00121.11           C  
ATOM   3812  O   LEU A 257       3.970  94.087  24.532  1.00121.11           O  
ATOM   3813  N   VAL A 258       4.661  92.395  25.857  1.00128.16           N  
ATOM   3814  HN  VAL A 258       5.402  91.646  26.045  1.00128.16           H  
ATOM   3815  CA  VAL A 258       3.568  92.560  26.772  1.00128.16           C  
ATOM   3816  HA  VAL A 258       2.654  92.593  26.178  1.00128.16           H  
ATOM   3817  CB  VAL A 258       3.445  91.383  27.715  1.00128.16           C  
ATOM   3818  HB  VAL A 258       3.494  90.476  27.113  1.00128.16           H  
ATOM   3819  CG1 VAL A 258       4.626  91.347  28.697  1.00128.16           C  
ATOM   3820 1HG1 VAL A 258       4.517  90.493  29.366  1.00128.16           H  
ATOM   3821 2HG1 VAL A 258       4.641  92.266  29.282  1.00128.16           H  
ATOM   3822 3HG1 VAL A 258       5.559  91.256  28.141  1.00128.16           H  
ATOM   3823  CG2 VAL A 258       2.065  91.417  28.382  1.00128.16           C  
ATOM   3824 1HG2 VAL A 258       1.969  90.572  29.063  1.00128.16           H  
ATOM   3825 2HG2 VAL A 258       1.290  91.357  27.618  1.00128.16           H  
ATOM   3826 3HG2 VAL A 258       1.953  92.347  28.940  1.00128.16           H  
ATOM   3827  C   VAL A 258       3.647  93.860  27.540  1.00128.16           C  
ATOM   3828  O   VAL A 258       2.682  94.623  27.566  1.00128.16           O  
ATOM   3829  N   TYR A 259       4.783  94.120  28.225  1.00 79.67           N  
ATOM   3830  HN  TYR A 259       5.571  93.398  28.174  1.00 79.67           H  
ATOM   3831  CA  TYR A 259       5.007  95.303  29.021  1.00 79.67           C  
ATOM   3832  HA  TYR A 259       4.062  95.540  29.510  1.00 79.67           H  
ATOM   3833  CB  TYR A 259       6.053  95.117  30.134  1.00 79.67           C  
ATOM   3834  HB1 TYR A 259       6.961  94.675  29.724  1.00 79.67           H  
ATOM   3835  HB2 TYR A 259       6.290  96.079  30.589  1.00 79.67           H  
ATOM   3836  CG  TYR A 259       5.454  94.207  31.147  1.00 79.67           C  
ATOM   3837  CD1 TYR A 259       4.538  94.688  32.053  1.00 79.67           C  
ATOM   3838  HD1 TYR A 259       4.252  95.740  32.025  1.00 79.67           H  
ATOM   3839  CE1 TYR A 259       3.979  93.855  32.994  1.00 79.67           C  
ATOM   3840  HE1 TYR A 259       3.253  94.246  33.707  1.00 79.67           H  
ATOM   3841  CD2 TYR A 259       5.812  92.882  31.200  1.00 79.67           C  
ATOM   3842  HD2 TYR A 259       6.543  92.491  30.492  1.00 79.67           H  
ATOM   3843  CE2 TYR A 259       5.257  92.045  32.137  1.00 79.67           C  
ATOM   3844  HE2 TYR A 259       5.547  90.995  32.169  1.00 79.67           H  
ATOM   3845  CZ  TYR A 259       4.336  92.530  33.034  1.00 79.67           C  
ATOM   3846  OH  TYR A 259       3.770  91.665  33.995  1.00 79.67           O  
ATOM   3847  HH  TYR A 259       3.999  92.014  34.959  1.00 79.67           H  
ATOM   3848  C   TYR A 259       5.401  96.511  28.226  1.00 79.67           C  
ATOM   3849  O   TYR A 259       5.046  97.635  28.576  1.00 79.67           O  
ATOM   3850  N   GLY A 260       6.198  96.326  27.161  1.00 29.31           N  
ATOM   3851  HN  GLY A 260       6.448  95.333  26.850  1.00 29.31           H  
ATOM   3852  CA  GLY A 260       6.716  97.452  26.438  1.00 29.31           C  
ATOM   3853  HA1 GLY A 260       6.755  97.231  25.371  1.00 29.31           H  
ATOM   3854  HA2 GLY A 260       6.090  98.329  26.605  1.00 29.31           H  
ATOM   3855  C   GLY A 260       8.095  97.691  26.968  1.00 29.31           C  
ATOM   3856  O   GLY A 260       8.500  97.083  27.958  1.00 29.31           O  
ATOM   3857  N   GLY A 261       8.863  98.586  26.313  1.00 40.14           N  
ATOM   3858  HN  GLY A 261       8.477  99.095  25.455  1.00 40.14           H  
ATOM   3859  CA  GLY A 261      10.197  98.855  26.766  1.00 40.14           C  
ATOM   3860  HA1 GLY A 261      10.285  99.903  27.053  1.00 40.14           H  
ATOM   3861  HA2 GLY A 261      10.431  98.222  27.622  1.00 40.14           H  
ATOM   3862  C   GLY A 261      11.140  98.557  25.644  1.00 40.14           C  
ATOM   3863  O   GLY A 261      10.753  98.561  24.475  1.00 40.14           O  
ATOM   3864  N   ILE A 262      12.425  98.308  25.983  1.00 71.34           N  
ATOM   3865  HN  ILE A 262      12.713  98.292  27.013  1.00 71.34           H  
ATOM   3866  CA  ILE A 262      13.399  98.066  24.963  1.00 71.34           C  
ATOM   3867  HA  ILE A 262      12.867  97.751  24.065  1.00 71.34           H  
ATOM   3868  CB  ILE A 262      14.192  99.299  24.618  1.00 71.34           C  
ATOM   3869  HB  ILE A 262      13.479 100.090  24.384  1.00 71.34           H  
ATOM   3870  CG2 ILE A 262      14.981  99.744  25.858  1.00 71.34           C  
ATOM   3871 1HG2 ILE A 262      15.559 100.637  25.620  1.00 71.34           H  
ATOM   3872 2HG2 ILE A 262      15.656  98.945  26.166  1.00 71.34           H  
ATOM   3873 3HG2 ILE A 262      14.288  99.966  26.670  1.00 71.34           H  
ATOM   3874  CG1 ILE A 262      15.048  99.066  23.364  1.00 71.34           C  
ATOM   3875 1HG1 ILE A 262      15.896  98.437  23.636  1.00 71.34           H  
ATOM   3876 2HG1 ILE A 262      14.439  98.554  22.619  1.00 71.34           H  
ATOM   3877  CD1 ILE A 262      15.581 100.359  22.749  1.00 71.34           C  
ATOM   3878 1HD1 ILE A 262      16.177 100.124  21.867  1.00 71.34           H  
ATOM   3879 2HD1 ILE A 262      16.202 100.880  23.478  1.00 71.34           H  
ATOM   3880 3HD1 ILE A 262      14.745 100.997  22.462  1.00 71.34           H  
ATOM   3881  C   ILE A 262      14.321  96.951  25.362  1.00 71.34           C  
ATOM   3882  O   ILE A 262      14.689  96.807  26.528  1.00 71.34           O  
ATOM   3883  N   PHE A 263      14.692  96.108  24.371  1.00 71.94           N  
ATOM   3884  HN  PHE A 263      14.282  96.268  23.395  1.00 71.94           H  
ATOM   3885  CA  PHE A 263      15.604  95.010  24.550  1.00 71.94           C  
ATOM   3886  HA  PHE A 263      15.911  94.954  25.594  1.00 71.94           H  
ATOM   3887  CB  PHE A 263      14.973  93.672  24.121  1.00 71.94           C  
ATOM   3888  HB1 PHE A 263      14.130  93.445  24.774  1.00 71.94           H  
ATOM   3889  HB2 PHE A 263      14.624  93.752  23.092  1.00 71.94           H  
ATOM   3890  CG  PHE A 263      15.978  92.577  24.216  1.00 71.94           C  
ATOM   3891  CD1 PHE A 263      16.294  91.999  25.422  1.00 71.94           C  
ATOM   3892  HD1 PHE A 263      15.807  92.347  26.333  1.00 71.94           H  
ATOM   3893  CD2 PHE A 263      16.589  92.110  23.077  1.00 71.94           C  
ATOM   3894  HD2 PHE A 263      16.336  92.550  22.112  1.00 71.94           H  
ATOM   3895  CE1 PHE A 263      17.221  90.984  25.488  1.00 71.94           C  
ATOM   3896  HE1 PHE A 263      17.469  90.538  26.451  1.00 71.94           H  
ATOM   3897  CE2 PHE A 263      17.515  91.096  23.138  1.00 71.94           C  
ATOM   3898  HE2 PHE A 263      17.995  90.742  22.226  1.00 71.94           H  
ATOM   3899  CZ  PHE A 263      17.836  90.529  24.347  1.00 71.94           C  
ATOM   3900  HZ  PHE A 263      18.571  89.726  24.401  1.00 71.94           H  
ATOM   3901  C   PHE A 263      16.801  95.281  23.683  1.00 71.94           C  
ATOM   3902  O   PHE A 263      16.659  95.666  22.522  1.00 71.94           O  
ATOM   3903  N   LEU A 264      18.028  95.107  24.229  1.00126.14           N  
ATOM   3904  HN  LEU A 264      18.145  94.766  25.236  1.00126.14           H  
ATOM   3905  CA  LEU A 264      19.165  95.398  23.402  1.00126.14           C  
ATOM   3906  HA  LEU A 264      18.841  95.449  22.363  1.00126.14           H  
ATOM   3907  CB  LEU A 264      19.927  96.693  23.751  1.00126.14           C  
ATOM   3908  HB1 LEU A 264      20.352  96.564  24.746  1.00126.14           H  
ATOM   3909  HB2 LEU A 264      20.731  96.805  23.024  1.00126.14           H  
ATOM   3910  CG  LEU A 264      19.124  98.007  23.758  1.00126.14           C  
ATOM   3911  HG  LEU A 264      18.427  97.961  22.921  1.00126.14           H  
ATOM   3912  CD1 LEU A 264      18.285  98.143  25.038  1.00126.14           C  
ATOM   3913 1HD1 LEU A 264      17.730  99.081  25.012  1.00126.14           H  
ATOM   3914 2HD1 LEU A 264      18.943  98.135  25.907  1.00126.14           H  
ATOM   3915 3HD1 LEU A 264      17.586  97.310  25.105  1.00126.14           H  
ATOM   3916  CD2 LEU A 264      20.039  99.218  23.517  1.00126.14           C  
ATOM   3917 1HD2 LEU A 264      19.444 100.131  23.527  1.00126.14           H  
ATOM   3918 2HD2 LEU A 264      20.530  99.116  22.549  1.00126.14           H  
ATOM   3919 3HD2 LEU A 264      20.792  99.267  24.303  1.00126.14           H  
ATOM   3920  C   LEU A 264      20.222  94.346  23.528  1.00126.14           C  
ATOM   3921  O   LEU A 264      20.617  93.971  24.632  1.00126.14           O  
ATOM   3922  N   TYR A 265      20.674  93.820  22.371  1.00109.36           N  
ATOM   3923  HN  TYR A 265      20.135  94.016  21.468  1.00109.36           H  
ATOM   3924  CA  TYR A 265      21.854  93.007  22.313  1.00109.36           C  
ATOM   3925  HA  TYR A 265      22.378  92.987  23.269  1.00109.36           H  
ATOM   3926  CB  TYR A 265      21.564  91.587  21.793  1.00109.36           C  
ATOM   3927  HB1 TYR A 265      20.607  91.239  22.181  1.00109.36           H  
ATOM   3928  HB2 TYR A 265      21.536  91.590  20.703  1.00109.36           H  
ATOM   3929  CG  TYR A 265      22.659  90.693  22.269  1.00109.36           C  
ATOM   3930  CD1 TYR A 265      23.913  90.712  21.704  1.00109.36           C  
ATOM   3931  HD1 TYR A 265      24.124  91.393  20.880  1.00109.36           H  
ATOM   3932  CE1 TYR A 265      24.902  89.879  22.170  1.00109.36           C  
ATOM   3933  HE1 TYR A 265      25.893  89.906  21.717  1.00109.36           H  
ATOM   3934  CD2 TYR A 265      22.415  89.812  23.297  1.00109.36           C  
ATOM   3935  HD2 TYR A 265      21.422  89.776  23.746  1.00109.36           H  
ATOM   3936  CE2 TYR A 265      23.397  88.977  23.768  1.00109.36           C  
ATOM   3937  HE2 TYR A 265      23.185  88.289  24.586  1.00109.36           H  
ATOM   3938  CZ  TYR A 265      24.646  89.013  23.205  1.00109.36           C  
ATOM   3939  OH  TYR A 265      25.658  88.156  23.682  1.00109.36           O  
ATOM   3940  HH  TYR A 265      25.981  87.528  22.905  1.00109.36           H  
ATOM   3941  C   TYR A 265      22.652  93.724  21.254  1.00109.36           C  
ATOM   3942  O   TYR A 265      22.635  93.333  20.086  1.00109.36           O  
ATOM   3943  N   PRO A 266      23.355  94.761  21.634  1.00 99.84           N  
ATOM   3944  CD  PRO A 266      23.013  95.480  22.849  1.00 99.84           C  
ATOM   3945  HD1 PRO A 266      21.948  95.709  22.873  1.00 99.84           H  
ATOM   3946  HD2 PRO A 266      23.279  94.895  23.729  1.00 99.84           H  
ATOM   3947  CA  PRO A 266      23.996  95.623  20.667  1.00 99.84           C  
ATOM   3948  HA  PRO A 266      23.358  95.654  19.784  1.00 99.84           H  
ATOM   3949  CB  PRO A 266      23.997  97.022  21.281  1.00 99.84           C  
ATOM   3950  HB1 PRO A 266      24.934  97.537  21.069  1.00 99.84           H  
ATOM   3951  HB2 PRO A 266      23.164  97.612  20.900  1.00 99.84           H  
ATOM   3952  CG  PRO A 266      23.842  96.771  22.787  1.00 99.84           C  
ATOM   3953  HG1 PRO A 266      24.814  96.634  23.261  1.00 99.84           H  
ATOM   3954  HG2 PRO A 266      23.316  97.596  23.268  1.00 99.84           H  
ATOM   3955  C   PRO A 266      25.362  95.231  20.217  1.00 99.84           C  
ATOM   3956  O   PRO A 266      25.976  94.339  20.799  1.00 99.84           O  
ATOM   3957  N   ALA A 267      25.842  95.911  19.158  1.00 45.55           N  
ATOM   3958  HN  ALA A 267      25.206  96.624  18.676  1.00 45.55           H  
ATOM   3959  CA  ALA A 267      27.165  95.720  18.650  1.00 45.55           C  
ATOM   3960  HA  ALA A 267      27.419  94.661  18.684  1.00 45.55           H  
ATOM   3961  CB  ALA A 267      27.349  96.247  17.217  1.00 45.55           C  
ATOM   3962  HB1 ALA A 267      28.375  96.070  16.893  1.00 45.55           H  
ATOM   3963  HB2 ALA A 267      27.140  97.317  17.193  1.00 45.55           H  
ATOM   3964  HB3 ALA A 267      26.663  95.728  16.548  1.00 45.55           H  
ATOM   3965  C   ALA A 267      28.101  96.488  19.529  1.00 45.55           C  
ATOM   3966  O   ALA A 267      27.723  97.478  20.154  1.00 45.55           O  
ATOM   3967  N   ASN A 268      29.356  96.011  19.612  1.00 67.16           N  
ATOM   3968  HN  ASN A 268      29.593  95.101  19.101  1.00 67.16           H  
ATOM   3969  CA  ASN A 268      30.386  96.669  20.354  1.00 67.16           C  
ATOM   3970  HA  ASN A 268      30.174  97.738  20.378  1.00 67.16           H  
ATOM   3971  CB  ASN A 268      30.517  96.157  21.799  1.00 67.16           C  
ATOM   3972  HB1 ASN A 268      31.354  96.656  22.288  1.00 67.16           H  
ATOM   3973  HB2 ASN A 268      29.598  96.369  22.345  1.00 67.16           H  
ATOM   3974  CG  ASN A 268      30.761  94.659  21.779  1.00 67.16           C  
ATOM   3975  OD1 ASN A 268      30.811  94.027  20.727  1.00 67.16           O  
ATOM   3976  ND2 ASN A 268      30.898  94.061  22.991  1.00 67.16           N  
ATOM   3977 1HD2 ASN A 268      30.832  94.644  23.886  1.00 67.16           H  
ATOM   3978 2HD2 ASN A 268      31.072  93.007  23.051  1.00 67.16           H  
ATOM   3979  C   ASN A 268      31.661  96.445  19.595  1.00 67.16           C  
ATOM   3980  O   ASN A 268      31.654  95.830  18.531  1.00 67.16           O  
ATOM   3981  N   LYS A 269      32.789  96.975  20.105  1.00168.42           N  
ATOM   3982  HN  LYS A 269      32.751  97.472  21.052  1.00168.42           H  
ATOM   3983  CA  LYS A 269      34.042  96.889  19.408  1.00168.42           C  
ATOM   3984  HA  LYS A 269      33.915  97.318  18.414  1.00168.42           H  
ATOM   3985  CB  LYS A 269      35.156  97.669  20.139  1.00168.42           C  
ATOM   3986  HB1 LYS A 269      34.749  98.634  20.440  1.00168.42           H  
ATOM   3987  HB2 LYS A 269      35.438  97.101  21.026  1.00168.42           H  
ATOM   3988  CG  LYS A 269      36.425  97.926  19.319  1.00168.42           C  
ATOM   3989  HG1 LYS A 269      36.133  98.385  18.375  1.00168.42           H  
ATOM   3990  HG2 LYS A 269      37.058  98.615  19.878  1.00168.42           H  
ATOM   3991  CD  LYS A 269      37.243  96.672  19.007  1.00168.42           C  
ATOM   3992  HD1 LYS A 269      36.560  95.881  18.699  1.00168.42           H  
ATOM   3993  HD2 LYS A 269      37.928  96.900  18.190  1.00168.42           H  
ATOM   3994  CE  LYS A 269      38.060  96.171  20.201  1.00168.42           C  
ATOM   3995  HE1 LYS A 269      37.398  96.027  21.055  1.00168.42           H  
ATOM   3996  HE2 LYS A 269      38.532  95.223  19.942  1.00168.42           H  
ATOM   3997  NZ  LYS A 269      39.106  97.159  20.553  1.00168.42           N1+
ATOM   3998  HZ1 LYS A 269      39.671  96.799  21.388  1.00168.42           H  
ATOM   3999  HZ2 LYS A 269      38.646  98.090  20.809  1.00168.42           H  
ATOM   4000  HZ3 LYS A 269      39.758  97.302  19.717  1.00168.42           H  
ATOM   4001  C   LYS A 269      34.448  95.454  19.258  1.00168.42           C  
ATOM   4002  O   LYS A 269      34.881  95.042  18.183  1.00168.42           O  
ATOM   4003  N   LYS A 270      34.308  94.642  20.323  1.00105.05           N  
ATOM   4004  HN  LYS A 270      33.888  95.012  21.235  1.00105.05           H  
ATOM   4005  CA  LYS A 270      34.729  93.275  20.218  1.00105.05           C  
ATOM   4006  HA  LYS A 270      35.781  93.232  19.937  1.00105.05           H  
ATOM   4007  CB  LYS A 270      34.495  92.455  21.496  1.00105.05           C  
ATOM   4008  HB1 LYS A 270      33.429  92.476  21.721  1.00105.05           H  
ATOM   4009  HB2 LYS A 270      34.805  91.429  21.300  1.00105.05           H  
ATOM   4010  CG  LYS A 270      35.248  92.950  22.728  1.00105.05           C  
ATOM   4011  HG1 LYS A 270      36.309  92.736  22.599  1.00105.05           H  
ATOM   4012  HG2 LYS A 270      35.102  94.026  22.819  1.00105.05           H  
ATOM   4013  CD  LYS A 270      34.764  92.278  24.014  1.00105.05           C  
ATOM   4014  HD1 LYS A 270      35.084  91.236  24.001  1.00105.05           H  
ATOM   4015  HD2 LYS A 270      35.219  92.788  24.863  1.00105.05           H  
ATOM   4016  CE  LYS A 270      33.243  92.316  24.184  1.00105.05           C  
ATOM   4017  HE1 LYS A 270      32.996  92.194  25.239  1.00105.05           H  
ATOM   4018  HE2 LYS A 270      32.865  93.275  23.830  1.00105.05           H  
ATOM   4019  NZ  LYS A 270      32.613  91.227  23.406  1.00105.05           N1+
ATOM   4020  HZ1 LYS A 270      31.551  91.265  23.533  1.00105.05           H  
ATOM   4021  HZ2 LYS A 270      32.980  90.283  23.751  1.00105.05           H  
ATOM   4022  HZ3 LYS A 270      32.852  91.344  22.370  1.00105.05           H  
ATOM   4023  C   LYS A 270      33.897  92.607  19.173  1.00105.05           C  
ATOM   4024  O   LYS A 270      34.430  91.947  18.282  1.00105.05           O  
ATOM   4025  N   SER A 271      32.561  92.776  19.255  1.00 63.88           N  
ATOM   4026  HN  SER A 271      32.153  93.407  20.017  1.00 63.88           H  
ATOM   4027  CA  SER A 271      31.683  92.119  18.333  1.00 63.88           C  
ATOM   4028  HA  SER A 271      32.272  91.510  17.647  1.00 63.88           H  
ATOM   4029  CB  SER A 271      30.639  91.232  19.033  1.00 63.88           C  
ATOM   4030  HB1 SER A 271      30.069  91.835  19.740  1.00 63.88           H  
ATOM   4031  HB2 SER A 271      29.964  90.811  18.287  1.00 63.88           H  
ATOM   4032  OG  SER A 271      31.286  90.179  19.728  1.00 63.88           O  
ATOM   4033  HG  SER A 271      31.835  89.596  19.049  1.00 63.88           H  
ATOM   4034  C   SER A 271      30.924  93.147  17.554  1.00 63.88           C  
ATOM   4035  O   SER A 271      29.827  93.559  17.928  1.00 63.88           O  
ATOM   4036  N   PRO A 272      31.482  93.529  16.443  1.00 85.56           N  
ATOM   4037  CD  PRO A 272      32.460  92.704  15.751  1.00 85.56           C  
ATOM   4038  HD1 PRO A 272      33.452  92.847  16.179  1.00 85.56           H  
ATOM   4039  HD2 PRO A 272      32.185  91.651  15.813  1.00 85.56           H  
ATOM   4040  CA  PRO A 272      30.894  94.519  15.582  1.00 85.56           C  
ATOM   4041  HA  PRO A 272      30.836  95.479  16.094  1.00 85.56           H  
ATOM   4042  CB  PRO A 272      31.848  94.609  14.392  1.00 85.56           C  
ATOM   4043  HB1 PRO A 272      31.312  94.877  13.482  1.00 85.56           H  
ATOM   4044  HB2 PRO A 272      32.636  95.339  14.578  1.00 85.56           H  
ATOM   4045  CG  PRO A 272      32.429  93.184  14.291  1.00 85.56           C  
ATOM   4046  HG1 PRO A 272      31.788  92.544  13.684  1.00 85.56           H  
ATOM   4047  HG2 PRO A 272      33.432  93.202  13.866  1.00 85.56           H  
ATOM   4048  C   PRO A 272      29.533  94.088  15.131  1.00 85.56           C  
ATOM   4049  O   PRO A 272      28.687  94.946  14.893  1.00 85.56           O  
ATOM   4050  N   ASN A 273      29.360  92.771  14.917  1.00153.78           N  
ATOM   4051  HN  ASN A 273      30.207  92.147  15.112  1.00153.78           H  
ATOM   4052  CA  ASN A 273      28.173  92.103  14.457  1.00153.78           C  
ATOM   4053  HA  ASN A 273      27.694  92.770  13.740  1.00153.78           H  
ATOM   4054  CB  ASN A 273      28.483  90.789  13.706  1.00153.78           C  
ATOM   4055  HB1 ASN A 273      27.548  90.285  13.462  1.00153.78           H  
ATOM   4056  HB2 ASN A 273      29.024  91.018  12.788  1.00153.78           H  
ATOM   4057  CG  ASN A 273      29.337  89.872  14.578  1.00153.78           C  
ATOM   4058  OD1 ASN A 273      28.876  88.852  15.087  1.00153.78           O  
ATOM   4059  ND2 ASN A 273      30.638  90.238  14.733  1.00153.78           N  
ATOM   4060 1HD2 ASN A 273      31.005  91.123  14.257  1.00153.78           H  
ATOM   4061 2HD2 ASN A 273      31.294  89.641  15.331  1.00153.78           H  
ATOM   4062  C   ASN A 273      27.161  91.822  15.531  1.00153.78           C  
ATOM   4063  O   ASN A 273      26.048  91.410  15.207  1.00153.78           O  
ATOM   4064  N   GLY A 274      27.528  91.905  16.826  1.00 59.33           N  
ATOM   4065  HN  GLY A 274      28.513  92.226  17.093  1.00 59.33           H  
ATOM   4066  CA  GLY A 274      26.573  91.555  17.841  1.00 59.33           C  
ATOM   4067  HA1 GLY A 274      26.811  92.055  18.780  1.00 59.33           H  
ATOM   4068  HA2 GLY A 274      25.565  91.828  17.529  1.00 59.33           H  
ATOM   4069  C   GLY A 274      26.694  90.068  17.990  1.00 59.33           C  
ATOM   4070  O   GLY A 274      27.456  89.448  17.252  1.00 59.33           O  
ATOM   4071  N   LYS A 275      26.081  89.486  19.043  1.00157.12           N  
ATOM   4072  HN  LYS A 275      25.586  90.109  19.758  1.00157.12           H  
ATOM   4073  CA  LYS A 275      26.067  88.058  19.242  1.00157.12           C  
ATOM   4074  HA  LYS A 275      26.963  87.686  18.744  1.00157.12           H  
ATOM   4075  CB  LYS A 275      26.214  87.647  20.712  1.00157.12           C  
ATOM   4076  HB1 LYS A 275      25.582  88.287  21.328  1.00157.12           H  
ATOM   4077  HB2 LYS A 275      25.902  86.609  20.827  1.00157.12           H  
ATOM   4078  CG  LYS A 275      27.667  87.788  21.166  1.00157.12           C  
ATOM   4079  HG1 LYS A 275      27.964  88.832  21.063  1.00157.12           H  
ATOM   4080  HG2 LYS A 275      27.735  87.491  22.213  1.00157.12           H  
ATOM   4081  CD  LYS A 275      28.629  86.923  20.349  1.00157.12           C  
ATOM   4082  HD1 LYS A 275      28.460  85.879  20.613  1.00157.12           H  
ATOM   4083  HD2 LYS A 275      28.409  87.071  19.292  1.00157.12           H  
ATOM   4084  CE  LYS A 275      30.103  87.243  20.581  1.00157.12           C  
ATOM   4085  HE1 LYS A 275      30.340  88.205  20.127  1.00157.12           H  
ATOM   4086  HE2 LYS A 275      30.299  87.288  21.652  1.00157.12           H  
ATOM   4087  NZ  LYS A 275      30.945  86.190  19.971  1.00157.12           N1+
ATOM   4088  HZ1 LYS A 275      31.977  86.418  20.136  1.00157.12           H  
ATOM   4089  HZ2 LYS A 275      30.754  86.145  18.919  1.00157.12           H  
ATOM   4090  HZ3 LYS A 275      30.714  85.245  20.416  1.00157.12           H  
ATOM   4091  C   LYS A 275      24.917  87.297  18.626  1.00157.12           C  
ATOM   4092  O   LYS A 275      25.091  86.158  18.197  1.00157.12           O  
ATOM   4093  N   LEU A 276      23.701  87.883  18.584  1.00 82.50           N  
ATOM   4094  HN  LEU A 276      23.617  88.915  18.852  1.00 82.50           H  
ATOM   4095  CA  LEU A 276      22.508  87.167  18.190  1.00 82.50           C  
ATOM   4096  HA  LEU A 276      22.419  86.260  18.789  1.00 82.50           H  
ATOM   4097  CB  LEU A 276      21.225  88.005  18.343  1.00 82.50           C  
ATOM   4098  HB1 LEU A 276      21.303  88.873  17.688  1.00 82.50           H  
ATOM   4099  HB2 LEU A 276      20.377  87.393  18.036  1.00 82.50           H  
ATOM   4100  CG  LEU A 276      20.970  88.501  19.774  1.00 82.50           C  
ATOM   4101  HG  LEU A 276      21.744  89.235  19.997  1.00 82.50           H  
ATOM   4102  CD1 LEU A 276      19.622  89.229  19.876  1.00 82.50           C  
ATOM   4103 1HD1 LEU A 276      19.469  89.569  20.900  1.00 82.50           H  
ATOM   4104 2HD1 LEU A 276      18.819  88.548  19.596  1.00 82.50           H  
ATOM   4105 3HD1 LEU A 276      19.621  90.088  19.205  1.00 82.50           H  
ATOM   4106  CD2 LEU A 276      21.124  87.367  20.797  1.00 82.50           C  
ATOM   4107 1HD2 LEU A 276      20.937  87.753  21.799  1.00 82.50           H  
ATOM   4108 2HD2 LEU A 276      22.136  86.966  20.746  1.00 82.50           H  
ATOM   4109 3HD2 LEU A 276      20.408  86.576  20.573  1.00 82.50           H  
ATOM   4110  C   LEU A 276      22.573  86.798  16.744  1.00 82.50           C  
ATOM   4111  O   LEU A 276      23.205  87.486  15.944  1.00 82.50           O  
ATOM   4112  N   ARG A 277      21.885  85.692  16.378  1.00131.03           N  
ATOM   4113  HN  ARG A 277      21.303  85.172  17.110  1.00131.03           H  
ATOM   4114  CA  ARG A 277      21.918  85.199  15.028  1.00131.03           C  
ATOM   4115  HA  ARG A 277      22.837  85.544  14.555  1.00131.03           H  
ATOM   4116  CB  ARG A 277      21.876  83.664  14.955  1.00131.03           C  
ATOM   4117  HB1 ARG A 277      20.938  83.323  15.393  1.00131.03           H  
ATOM   4118  HB2 ARG A 277      21.918  83.367  13.907  1.00131.03           H  
ATOM   4119  CG  ARG A 277      23.034  82.987  15.699  1.00131.03           C  
ATOM   4120  HG1 ARG A 277      23.045  83.358  16.724  1.00131.03           H  
ATOM   4121  HG2 ARG A 277      22.854  81.912  15.704  1.00131.03           H  
ATOM   4122  CD  ARG A 277      24.414  83.240  15.083  1.00131.03           C  
ATOM   4123  HD1 ARG A 277      24.418  82.932  14.037  1.00131.03           H  
ATOM   4124  HD2 ARG A 277      24.664  84.299  15.151  1.00131.03           H  
ATOM   4125  NE  ARG A 277      25.400  82.432  15.856  1.00131.03           N  
ATOM   4126  HE  ARG A 277      25.056  81.792  16.641  1.00131.03           H  
ATOM   4127  CZ  ARG A 277      26.735  82.497  15.577  1.00131.03           C  
ATOM   4128  NH1 ARG A 277      27.207  83.361  14.632  1.00131.03           N  
ATOM   4129 1HH1 ARG A 277      26.529  83.996  14.101  1.00131.03           H  
ATOM   4130 2HH1 ARG A 277      28.255  83.403  14.422  1.00131.03           H  
ATOM   4131  NH2 ARG A 277      27.607  81.692  16.252  1.00131.03           N  
ATOM   4132 1HH2 ARG A 277      27.243  81.014  16.996  1.00131.03           H  
ATOM   4133 2HH2 ARG A 277      28.654  81.739  16.037  1.00131.03           H  
ATOM   4134  C   ARG A 277      20.753  85.758  14.271  1.00131.03           C  
ATOM   4135  O   ARG A 277      19.602  85.693  14.697  1.00131.03           O  
ATOM   4136  N   LEU A 278      21.055  86.321  13.090  1.00140.50           N  
ATOM   4137  HN  LEU A 278      22.058  86.220  12.732  1.00140.50           H  
ATOM   4138  CA  LEU A 278      20.129  87.045  12.278  1.00140.50           C  
ATOM   4139  HA  LEU A 278      19.692  87.819  12.909  1.00140.50           H  
ATOM   4140  CB  LEU A 278      20.888  87.765  11.146  1.00140.50           C  
ATOM   4141  HB1 LEU A 278      21.695  88.339  11.602  1.00140.50           H  
ATOM   4142  HB2 LEU A 278      21.309  87.001  10.492  1.00140.50           H  
ATOM   4143  CG  LEU A 278      20.070  88.725  10.274  1.00140.50           C  
ATOM   4144  HG  LEU A 278      19.492  89.376  10.930  1.00140.50           H  
ATOM   4145  CD1 LEU A 278      20.994  89.598   9.422  1.00140.50           C  
ATOM   4146 1HD1 LEU A 278      20.395  90.273   8.810  1.00140.50           H  
ATOM   4147 2HD1 LEU A 278      21.600  88.963   8.775  1.00140.50           H  
ATOM   4148 3HD1 LEU A 278      21.646  90.181  10.073  1.00140.50           H  
ATOM   4149  CD2 LEU A 278      19.099  87.967   9.371  1.00140.50           C  
ATOM   4150 1HD2 LEU A 278      18.535  88.677   8.766  1.00140.50           H  
ATOM   4151 2HD2 LEU A 278      18.411  87.385   9.984  1.00140.50           H  
ATOM   4152 3HD2 LEU A 278      19.658  87.297   8.717  1.00140.50           H  
ATOM   4153  C   LEU A 278      18.986  86.206  11.755  1.00140.50           C  
ATOM   4154  O   LEU A 278      17.831  86.620  11.857  1.00140.50           O  
ATOM   4155  N   LEU A 279      19.243  85.004  11.203  1.00143.37           N  
ATOM   4156  HN  LEU A 279      20.230  84.592  11.226  1.00143.37           H  
ATOM   4157  CA  LEU A 279      18.157  84.283  10.580  1.00143.37           C  
ATOM   4158  HA  LEU A 279      17.664  84.973   9.895  1.00143.37           H  
ATOM   4159  CB  LEU A 279      18.601  83.059   9.752  1.00143.37           C  
ATOM   4160  HB1 LEU A 279      19.345  82.509  10.328  1.00143.37           H  
ATOM   4161  HB2 LEU A 279      17.729  82.426   9.585  1.00143.37           H  
ATOM   4162  CG  LEU A 279      19.215  83.408   8.380  1.00143.37           C  
ATOM   4163  HG  LEU A 279      18.511  84.077   7.885  1.00143.37           H  
ATOM   4164  CD1 LEU A 279      20.538  84.179   8.507  1.00143.37           C  
ATOM   4165 1HD1 LEU A 279      20.927  84.400   7.513  1.00143.37           H  
ATOM   4166 2HD1 LEU A 279      21.261  83.574   9.054  1.00143.37           H  
ATOM   4167 3HD1 LEU A 279      20.366  85.112   9.044  1.00143.37           H  
ATOM   4168  CD2 LEU A 279      19.327  82.157   7.495  1.00143.37           C  
ATOM   4169 1HD2 LEU A 279      19.763  82.429   6.534  1.00143.37           H  
ATOM   4170 2HD2 LEU A 279      18.335  81.733   7.337  1.00143.37           H  
ATOM   4171 3HD2 LEU A 279      19.963  81.420   7.986  1.00143.37           H  
ATOM   4172  C   LEU A 279      17.116  83.794  11.541  1.00143.37           C  
ATOM   4173  O   LEU A 279      15.919  83.953  11.303  1.00143.37           O  
ATOM   4174  N   TYR A 280      17.557  83.065  12.579  1.00258.93           N  
ATOM   4175  HN  TYR A 280      18.614  82.925  12.667  1.00258.93           H  
ATOM   4176  CA  TYR A 280      16.727  82.459  13.580  1.00258.93           C  
ATOM   4177  HA  TYR A 280      15.781  82.289  13.065  1.00258.93           H  
ATOM   4178  CB  TYR A 280      17.190  81.036  13.982  1.00258.93           C  
ATOM   4179  HB1 TYR A 280      16.775  80.795  14.961  1.00258.93           H  
ATOM   4180  HB2 TYR A 280      16.819  80.325  13.244  1.00258.93           H  
ATOM   4181  CG  TYR A 280      18.676  80.926  14.050  1.00258.93           C  
ATOM   4182  CD1 TYR A 280      19.364  80.671  12.887  1.00258.93           C  
ATOM   4183  HD1 TYR A 280      18.811  80.561  11.954  1.00258.93           H  
ATOM   4184  CE1 TYR A 280      20.732  80.552  12.875  1.00258.93           C  
ATOM   4185  HE1 TYR A 280      21.256  80.351  11.941  1.00258.93           H  
ATOM   4186  CD2 TYR A 280      19.388  81.060  15.221  1.00258.93           C  
ATOM   4187  HD2 TYR A 280      18.862  81.261  16.154  1.00258.93           H  
ATOM   4188  CE2 TYR A 280      20.761  80.941  15.220  1.00258.93           C  
ATOM   4189  HE2 TYR A 280      21.315  81.048  16.153  1.00258.93           H  
ATOM   4190  CZ  TYR A 280      21.437  80.688  14.046  1.00258.93           C  
ATOM   4191  OH  TYR A 280      22.843  80.564  14.038  1.00258.93           O  
ATOM   4192  HH  TYR A 280      23.109  79.610  13.690  1.00258.93           H  
ATOM   4193  C   TYR A 280      16.340  83.273  14.779  1.00258.93           C  
ATOM   4194  O   TYR A 280      15.384  82.899  15.453  1.00258.93           O  
ATOM   4195  N   GLU A 281      17.203  84.192  15.260  1.00135.46           N  
ATOM   4196  HN  GLU A 281      18.171  84.306  14.818  1.00135.46           H  
ATOM   4197  CA  GLU A 281      16.812  85.020  16.375  1.00135.46           C  
ATOM   4198  HA  GLU A 281      16.009  84.498  16.895  1.00135.46           H  
ATOM   4199  CB  GLU A 281      17.975  85.160  17.367  1.00135.46           C  
ATOM   4200  HB1 GLU A 281      18.831  85.596  16.852  1.00135.46           H  
ATOM   4201  HB2 GLU A 281      17.669  85.815  18.183  1.00135.46           H  
ATOM   4202  CG  GLU A 281      18.378  83.803  17.942  1.00135.46           C  
ATOM   4203  HG1 GLU A 281      17.551  83.392  18.521  1.00135.46           H  
ATOM   4204  HG2 GLU A 281      18.627  83.121  17.129  1.00135.46           H  
ATOM   4205  CD  GLU A 281      19.585  83.985  18.839  1.00135.46           C  
ATOM   4206  OE1 GLU A 281      20.641  84.456  18.339  1.00135.46           O  
ATOM   4207  OE2 GLU A 281      19.463  83.642  20.045  1.00135.46           O  
ATOM   4208  C   GLU A 281      16.301  86.403  16.046  1.00135.46           C  
ATOM   4209  O   GLU A 281      15.173  86.763  16.380  1.00135.46           O  
ATOM   4210  N   CYS A 282      17.134  87.222  15.360  1.00126.71           N  
ATOM   4211  HN  CYS A 282      18.040  86.839  14.938  1.00126.71           H  
ATOM   4212  CA  CYS A 282      16.792  88.611  15.203  1.00126.71           C  
ATOM   4213  HA  CYS A 282      16.463  88.964  16.180  1.00126.71           H  
ATOM   4214  CB  CYS A 282      17.955  89.522  14.774  1.00126.71           C  
ATOM   4215  HB1 CYS A 282      17.693  90.554  15.008  1.00126.71           H  
ATOM   4216  HB2 CYS A 282      18.845  89.237  15.335  1.00126.71           H  
ATOM   4217  SG  CYS A 282      18.325  89.408  13.012  1.00126.71           S  
ATOM   4218  HG  CYS A 282      18.661  88.147  12.706  1.00126.71           H  
ATOM   4219  C   CYS A 282      15.646  88.818  14.264  1.00126.71           C  
ATOM   4220  O   CYS A 282      14.728  89.573  14.572  1.00126.71           O  
ATOM   4221  N   ASN A 283      15.651  88.135  13.105  1.00 91.28           N  
ATOM   4222  HN  ASN A 283      16.422  87.415  12.925  1.00 91.28           H  
ATOM   4223  CA  ASN A 283      14.641  88.353  12.102  1.00 91.28           C  
ATOM   4224  HA  ASN A 283      14.647  89.410  11.838  1.00 91.28           H  
ATOM   4225  CB  ASN A 283      14.851  87.536  10.815  1.00 91.28           C  
ATOM   4226  HB1 ASN A 283      15.184  86.532  11.076  1.00 91.28           H  
ATOM   4227  HB2 ASN A 283      13.910  87.477  10.268  1.00 91.28           H  
ATOM   4228  CG  ASN A 283      15.895  88.199   9.944  1.00 91.28           C  
ATOM   4229  OD1 ASN A 283      16.411  87.573   9.020  1.00 91.28           O  
ATOM   4230  ND2 ASN A 283      16.195  89.494  10.224  1.00 91.28           N  
ATOM   4231 1HD2 ASN A 283      15.700  89.996  11.029  1.00 91.28           H  
ATOM   4232 2HD2 ASN A 283      16.926  90.012   9.640  1.00 91.28           H  
ATOM   4233  C   ASN A 283      13.264  87.999  12.580  1.00 91.28           C  
ATOM   4234  O   ASN A 283      12.343  88.780  12.351  1.00 91.28           O  
ATOM   4235  N   PRO A 284      13.043  86.870  13.200  1.00 83.38           N  
ATOM   4236  CD  PRO A 284      13.861  85.686  12.982  1.00 83.38           C  
ATOM   4237  HD1 PRO A 284      14.217  85.653  11.952  1.00 83.38           H  
ATOM   4238  HD2 PRO A 284      14.713  85.681  13.662  1.00 83.38           H  
ATOM   4239  CA  PRO A 284      11.707  86.535  13.614  1.00 83.38           C  
ATOM   4240  HA  PRO A 284      11.055  86.580  12.741  1.00 83.38           H  
ATOM   4241  CB  PRO A 284      11.774  85.085  14.091  1.00 83.38           C  
ATOM   4242  HB1 PRO A 284      11.985  85.035  15.159  1.00 83.38           H  
ATOM   4243  HB2 PRO A 284      10.842  84.562  13.880  1.00 83.38           H  
ATOM   4244  CG  PRO A 284      12.938  84.492  13.270  1.00 83.38           C  
ATOM   4245  HG1 PRO A 284      13.464  83.730  13.845  1.00 83.38           H  
ATOM   4246  HG2 PRO A 284      12.570  84.058  12.340  1.00 83.38           H  
ATOM   4247  C   PRO A 284      11.184  87.489  14.644  1.00 83.38           C  
ATOM   4248  O   PRO A 284       9.994  87.793  14.621  1.00 83.38           O  
ATOM   4249  N   MET A 285      12.042  87.936  15.582  1.00116.10           N  
ATOM   4250  HN  MET A 285      13.050  87.578  15.575  1.00116.10           H  
ATOM   4251  CA  MET A 285      11.646  88.876  16.589  1.00116.10           C  
ATOM   4252  HA  MET A 285      10.699  88.519  16.995  1.00116.10           H  
ATOM   4253  CB  MET A 285      12.621  88.984  17.775  1.00116.10           C  
ATOM   4254  HB1 MET A 285      13.634  88.817  17.410  1.00116.10           H  
ATOM   4255  HB2 MET A 285      12.547  89.986  18.198  1.00116.10           H  
ATOM   4256  CG  MET A 285      12.322  87.961  18.880  1.00116.10           C  
ATOM   4257  HG1 MET A 285      13.034  88.129  19.688  1.00116.10           H  
ATOM   4258  HG2 MET A 285      11.311  88.149  19.241  1.00116.10           H  
ATOM   4259  SD  MET A 285      12.424  86.210  18.410  1.00116.10           S  
ATOM   4260  CE  MET A 285      11.928  85.616  20.054  1.00116.10           C  
ATOM   4261  HE1 MET A 285      11.905  84.526  20.055  1.00116.10           H  
ATOM   4262  HE2 MET A 285      10.937  86.000  20.296  1.00116.10           H  
ATOM   4263  HE3 MET A 285      12.644  85.965  20.798  1.00116.10           H  
ATOM   4264  C   MET A 285      11.375  90.224  15.988  1.00116.10           C  
ATOM   4265  O   MET A 285      10.454  90.922  16.409  1.00116.10           O  
ATOM   4266  N   ALA A 286      12.175  90.638  14.985  1.00 35.94           N  
ATOM   4267  HN  ALA A 286      12.977  90.008  14.662  1.00 35.94           H  
ATOM   4268  CA  ALA A 286      11.975  91.907  14.340  1.00 35.94           C  
ATOM   4269  HA  ALA A 286      12.009  92.706  15.081  1.00 35.94           H  
ATOM   4270  CB  ALA A 286      13.003  92.184  13.229  1.00 35.94           C  
ATOM   4271  HB1 ALA A 286      12.800  93.156  12.780  1.00 35.94           H  
ATOM   4272  HB2 ALA A 286      12.931  91.409  12.465  1.00 35.94           H  
ATOM   4273  HB3 ALA A 286      14.007  92.183  13.654  1.00 35.94           H  
ATOM   4274  C   ALA A 286      10.630  91.886  13.680  1.00 35.94           C  
ATOM   4275  O   ALA A 286       9.902  92.876  13.678  1.00 35.94           O  
ATOM   4276  N   TYR A 287      10.277  90.741  13.075  1.00 67.30           N  
ATOM   4277  HN  TYR A 287      10.948  89.909  13.126  1.00 67.30           H  
ATOM   4278  CA  TYR A 287       9.041  90.580  12.363  1.00 67.30           C  
ATOM   4279  HA  TYR A 287       8.966  91.346  11.591  1.00 67.30           H  
ATOM   4280  CB  TYR A 287       8.975  89.188  11.710  1.00 67.30           C  
ATOM   4281  HB1 TYR A 287       9.852  89.061  11.075  1.00 67.30           H  
ATOM   4282  HB2 TYR A 287       8.984  88.434  12.497  1.00 67.30           H  
ATOM   4283  CG  TYR A 287       7.751  88.992  10.877  1.00 67.30           C  
ATOM   4284  CD1 TYR A 287       6.555  88.604  11.436  1.00 67.30           C  
ATOM   4285  HD1 TYR A 287       6.488  88.444  12.512  1.00 67.30           H  
ATOM   4286  CE1 TYR A 287       5.440  88.416  10.647  1.00 67.30           C  
ATOM   4287  HE1 TYR A 287       4.496  88.119  11.104  1.00 67.30           H  
ATOM   4288  CD2 TYR A 287       7.812  89.163   9.512  1.00 67.30           C  
ATOM   4289  HD2 TYR A 287       8.757  89.451   9.052  1.00 67.30           H  
ATOM   4290  CE2 TYR A 287       6.704  88.978   8.717  1.00 67.30           C  
ATOM   4291  HE2 TYR A 287       6.772  89.129   7.640  1.00 67.30           H  
ATOM   4292  CZ  TYR A 287       5.514  88.602   9.287  1.00 67.30           C  
ATOM   4293  OH  TYR A 287       4.375  88.407   8.477  1.00 67.30           O  
ATOM   4294  HH  TYR A 287       4.040  87.417   8.576  1.00 67.30           H  
ATOM   4295  C   TYR A 287       7.886  90.715  13.313  1.00 67.30           C  
ATOM   4296  O   TYR A 287       6.922  91.427  13.032  1.00 67.30           O  
ATOM   4297  N   VAL A 288       7.961  90.048  14.483  1.00 42.85           N  
ATOM   4298  HN  VAL A 288       8.841  89.481  14.705  1.00 42.85           H  
ATOM   4299  CA  VAL A 288       6.889  90.080  15.437  1.00 42.85           C  
ATOM   4300  HA  VAL A 288       5.976  89.695  14.983  1.00 42.85           H  
ATOM   4301  CB  VAL A 288       7.196  89.319  16.702  1.00 42.85           C  
ATOM   4302  HB  VAL A 288       8.056  89.787  17.181  1.00 42.85           H  
ATOM   4303  CG1 VAL A 288       5.989  89.450  17.647  1.00 42.85           C  
ATOM   4304 1HG1 VAL A 288       6.189  88.906  18.570  1.00 42.85           H  
ATOM   4305 2HG1 VAL A 288       5.103  89.035  17.166  1.00 42.85           H  
ATOM   4306 3HG1 VAL A 288       5.818  90.502  17.875  1.00 42.85           H  
ATOM   4307  CG2 VAL A 288       7.568  87.867  16.362  1.00 42.85           C  
ATOM   4308 1HG2 VAL A 288       7.788  87.323  17.281  1.00 42.85           H  
ATOM   4309 2HG2 VAL A 288       8.446  87.858  15.716  1.00 42.85           H  
ATOM   4310 3HG2 VAL A 288       6.734  87.388  15.848  1.00 42.85           H  
ATOM   4311  C   VAL A 288       6.687  91.503  15.867  1.00 42.85           C  
ATOM   4312  O   VAL A 288       5.560  91.991  15.928  1.00 42.85           O  
ATOM   4313  N   MET A 289       7.792  92.206  16.169  1.00 61.75           N  
ATOM   4314  HN  MET A 289       8.751  91.758  16.014  1.00 61.75           H  
ATOM   4315  CA  MET A 289       7.723  93.541  16.693  1.00 61.75           C  
ATOM   4316  HA  MET A 289       7.115  93.513  17.597  1.00 61.75           H  
ATOM   4317  CB  MET A 289       9.092  94.119  17.067  1.00 61.75           C  
ATOM   4318  HB1 MET A 289       9.793  93.890  16.264  1.00 61.75           H  
ATOM   4319  HB2 MET A 289       8.993  95.200  17.167  1.00 61.75           H  
ATOM   4320  CG  MET A 289       9.657  93.564  18.373  1.00 61.75           C  
ATOM   4321  HG1 MET A 289       9.769  92.484  18.272  1.00 61.75           H  
ATOM   4322  HG2 MET A 289      10.633  94.016  18.549  1.00 61.75           H  
ATOM   4323  SD  MET A 289       8.594  93.905  19.808  1.00 61.75           S  
ATOM   4324  CE  MET A 289       9.918  93.851  21.045  1.00 61.75           C  
ATOM   4325  HE1 MET A 289       9.500  94.037  22.034  1.00 61.75           H  
ATOM   4326  HE2 MET A 289      10.661  94.615  20.816  1.00 61.75           H  
ATOM   4327  HE3 MET A 289      10.390  92.869  21.030  1.00 61.75           H  
ATOM   4328  C   MET A 289       7.075  94.491  15.734  1.00 61.75           C  
ATOM   4329  O   MET A 289       6.203  95.262  16.130  1.00 61.75           O  
ATOM   4330  N   GLU A 290       7.449  94.458  14.442  1.00 45.13           N  
ATOM   4331  HN  GLU A 290       8.157  93.729  14.106  1.00 45.13           H  
ATOM   4332  CA  GLU A 290       6.895  95.404  13.516  1.00 45.13           C  
ATOM   4333  HA  GLU A 290       7.029  96.403  13.931  1.00 45.13           H  
ATOM   4334  CB  GLU A 290       7.545  95.373  12.126  1.00 45.13           C  
ATOM   4335  HB1 GLU A 290       7.527  94.346  11.760  1.00 45.13           H  
ATOM   4336  HB2 GLU A 290       6.961  96.007  11.459  1.00 45.13           H  
ATOM   4337  CG  GLU A 290       8.991  95.864  12.116  1.00 45.13           C  
ATOM   4338  HG1 GLU A 290       9.090  96.727  12.774  1.00 45.13           H  
ATOM   4339  HG2 GLU A 290       9.651  95.067  12.459  1.00 45.13           H  
ATOM   4340  CD  GLU A 290       9.362  96.259  10.694  1.00 45.13           C  
ATOM   4341  OE1 GLU A 290       8.503  96.090   9.789  1.00 45.13           O  
ATOM   4342  OE2 GLU A 290      10.501  96.755  10.496  1.00 45.13           O  
ATOM   4343  C   GLU A 290       5.428  95.159  13.359  1.00 45.13           C  
ATOM   4344  O   GLU A 290       4.648  96.098  13.209  1.00 45.13           O  
ATOM   4345  N   LYS A 291       5.016  93.877  13.380  1.00110.07           N  
ATOM   4346  HN  LYS A 291       5.743  93.103  13.508  1.00110.07           H  
ATOM   4347  CA  LYS A 291       3.631  93.512  13.236  1.00110.07           C  
ATOM   4348  HA  LYS A 291       3.240  93.941  12.313  1.00110.07           H  
ATOM   4349  CB  LYS A 291       3.432  91.989  13.211  1.00110.07           C  
ATOM   4350  HB1 LYS A 291       3.875  91.556  14.108  1.00110.07           H  
ATOM   4351  HB2 LYS A 291       2.365  91.768  13.189  1.00110.07           H  
ATOM   4352  CG  LYS A 291       4.095  91.379  11.980  1.00110.07           C  
ATOM   4353  HG1 LYS A 291       5.165  91.585  12.021  1.00110.07           H  
ATOM   4354  HG2 LYS A 291       3.931  90.302  11.993  1.00110.07           H  
ATOM   4355  CD  LYS A 291       3.537  91.945  10.672  1.00110.07           C  
ATOM   4356  HD1 LYS A 291       2.513  91.590  10.555  1.00110.07           H  
ATOM   4357  HD2 LYS A 291       3.540  93.033  10.741  1.00110.07           H  
ATOM   4358  CE  LYS A 291       4.331  91.540   9.430  1.00110.07           C  
ATOM   4359  HE1 LYS A 291       5.354  91.904   9.525  1.00110.07           H  
ATOM   4360  HE2 LYS A 291       4.337  90.453   9.348  1.00110.07           H  
ATOM   4361  NZ  LYS A 291       3.719  92.118   8.208  1.00110.07           N1+
ATOM   4362  HZ1 LYS A 291       4.288  91.824   7.351  1.00110.07           H  
ATOM   4363  HZ2 LYS A 291       3.713  93.185   8.282  1.00110.07           H  
ATOM   4364  HZ3 LYS A 291       2.715  91.762   8.109  1.00110.07           H  
ATOM   4365  C   LYS A 291       2.871  94.071  14.403  1.00110.07           C  
ATOM   4366  O   LYS A 291       1.698  94.417  14.279  1.00110.07           O  
ATOM   4367  N   ALA A 292       3.527  94.101  15.579  1.00 85.73           N  
ATOM   4368  HN  ALA A 292       4.506  93.668  15.571  1.00 85.73           H  
ATOM   4369  CA  ALA A 292       3.096  94.634  16.846  1.00 85.73           C  
ATOM   4370  HA  ALA A 292       2.094  94.261  17.061  1.00 85.73           H  
ATOM   4371  CB  ALA A 292       4.034  94.232  18.004  1.00 85.73           C  
ATOM   4372  HB1 ALA A 292       3.665  94.659  18.936  1.00 85.73           H  
ATOM   4373  HB2 ALA A 292       5.038  94.607  17.806  1.00 85.73           H  
ATOM   4374  HB3 ALA A 292       4.063  93.146  18.089  1.00 85.73           H  
ATOM   4375  C   ALA A 292       3.055  96.144  16.809  1.00 85.73           C  
ATOM   4376  O   ALA A 292       2.485  96.778  17.697  1.00 85.73           O  
ATOM   4377  N   GLY A 293       3.776  96.776  15.865  1.00 33.56           N  
ATOM   4378  HN  GLY A 293       4.346  96.214  15.156  1.00 33.56           H  
ATOM   4379  CA  GLY A 293       3.774  98.211  15.817  1.00 33.56           C  
ATOM   4380  HA1 GLY A 293       3.788  98.546  14.780  1.00 33.56           H  
ATOM   4381  HA2 GLY A 293       2.882  98.596  16.312  1.00 33.56           H  
ATOM   4382  C   GLY A 293       4.997  98.702  16.524  1.00 33.56           C  
ATOM   4383  O   GLY A 293       5.142  99.897  16.788  1.00 33.56           O  
ATOM   4384  N   GLY A 294       5.909  97.770  16.862  1.00 24.13           N  
ATOM   4385  HN  GLY A 294       5.714  96.742  16.637  1.00 24.13           H  
ATOM   4386  CA  GLY A 294       7.135  98.124  17.517  1.00 24.13           C  
ATOM   4387  HA1 GLY A 294       7.004  99.057  18.065  1.00 24.13           H  
ATOM   4388  HA2 GLY A 294       7.424  97.333  18.209  1.00 24.13           H  
ATOM   4389  C   GLY A 294       8.196  98.295  16.471  1.00 24.13           C  
ATOM   4390  O   GLY A 294       7.902  98.395  15.281  1.00 24.13           O  
ATOM   4391  N   MET A 295       9.475  98.343  16.905  1.00100.44           N  
ATOM   4392  HN  MET A 295       9.683  98.251  17.951  1.00100.44           H  
ATOM   4393  CA  MET A 295      10.559  98.517  15.977  1.00100.44           C  
ATOM   4394  HA  MET A 295      10.213  98.281  14.971  1.00100.44           H  
ATOM   4395  CB  MET A 295      11.201  99.914  15.979  1.00100.44           C  
ATOM   4396  HB1 MET A 295      11.501 100.139  17.002  1.00100.44           H  
ATOM   4397  HB2 MET A 295      12.084  99.874  15.342  1.00100.44           H  
ATOM   4398  CG  MET A 295      10.328 101.063  15.488  1.00100.44           C  
ATOM   4399  HG1 MET A 295       9.786 100.740  14.599  1.00100.44           H  
ATOM   4400  HG2 MET A 295       9.618 101.327  16.271  1.00100.44           H  
ATOM   4401  SD  MET A 295      11.321 102.528  15.074  1.00100.44           S  
ATOM   4402  CE  MET A 295       9.973 103.734  15.199  1.00100.44           C  
ATOM   4403  HE1 MET A 295      10.355 104.731  14.980  1.00100.44           H  
ATOM   4404  HE2 MET A 295       9.562 103.716  16.208  1.00100.44           H  
ATOM   4405  HE3 MET A 295       9.191 103.481  14.484  1.00100.44           H  
ATOM   4406  C   MET A 295      11.696  97.608  16.335  1.00100.44           C  
ATOM   4407  O   MET A 295      11.823  97.149  17.469  1.00100.44           O  
ATOM   4408  N   ALA A 296      12.550  97.303  15.333  1.00 56.16           N  
ATOM   4409  HN  ALA A 296      12.341  97.642  14.340  1.00 56.16           H  
ATOM   4410  CA  ALA A 296      13.735  96.529  15.584  1.00 56.16           C  
ATOM   4411  HA  ALA A 296      14.057  96.687  16.613  1.00 56.16           H  
ATOM   4412  CB  ALA A 296      13.555  95.020  15.332  1.00 56.16           C  
ATOM   4413  HB1 ALA A 296      14.491  94.502  15.542  1.00 56.16           H  
ATOM   4414  HB2 ALA A 296      13.275  94.856  14.291  1.00 56.16           H  
ATOM   4415  HB3 ALA A 296      12.772  94.633  15.984  1.00 56.16           H  
ATOM   4416  C   ALA A 296      14.802  97.017  14.650  1.00 56.16           C  
ATOM   4417  O   ALA A 296      14.640  96.987  13.429  1.00 56.16           O  
ATOM   4418  N   THR A 297      15.951  97.449  15.217  1.00128.72           N  
ATOM   4419  HN  THR A 297      16.067  97.379  16.278  1.00128.72           H  
ATOM   4420  CA  THR A 297      17.022  98.000  14.430  1.00128.72           C  
ATOM   4421  HA  THR A 297      16.875  97.716  13.388  1.00128.72           H  
ATOM   4422  CB  THR A 297      17.089  99.501  14.520  1.00128.72           C  
ATOM   4423  HB  THR A 297      16.124  99.917  14.229  1.00128.72           H  
ATOM   4424  OG1 THR A 297      18.090 100.006  13.651  1.00128.72           O  
ATOM   4425  HG1 THR A 297      19.023  99.606  13.921  1.00128.72           H  
ATOM   4426  CG2 THR A 297      17.386  99.896  15.978  1.00128.72           C  
ATOM   4427 1HG2 THR A 297      17.437 100.982  16.058  1.00128.72           H  
ATOM   4428 2HG2 THR A 297      18.339  99.464  16.285  1.00128.72           H  
ATOM   4429 3HG2 THR A 297      16.593  99.522  16.625  1.00128.72           H  
ATOM   4430  C   THR A 297      18.341  97.451  14.901  1.00128.72           C  
ATOM   4431  O   THR A 297      18.485  97.001  16.037  1.00128.72           O  
ATOM   4432  N   THR A 298      19.315  97.387  13.970  1.00143.36           N  
ATOM   4433  HN  THR A 298      19.043  97.633  12.965  1.00143.36           H  
ATOM   4434  CA  THR A 298      20.685  97.019  14.204  1.00143.36           C  
ATOM   4435  HA  THR A 298      20.703  96.218  14.943  1.00143.36           H  
ATOM   4436  CB  THR A 298      21.367  96.530  12.963  1.00143.36           C  
ATOM   4437  HB  THR A 298      20.882  95.612  12.632  1.00143.36           H  
ATOM   4438  OG1 THR A 298      22.732  96.256  13.239  1.00143.36           O  
ATOM   4439  HG1 THR A 298      23.205  97.132  13.572  1.00143.36           H  
ATOM   4440  CG2 THR A 298      21.254  97.576  11.858  1.00143.36           C  
ATOM   4441 1HG2 THR A 298      21.753  97.212  10.960  1.00143.36           H  
ATOM   4442 2HG2 THR A 298      21.726  98.503  12.185  1.00143.36           H  
ATOM   4443 3HG2 THR A 298      20.202  97.762  11.639  1.00143.36           H  
ATOM   4444  C   THR A 298      21.432  98.190  14.763  1.00143.36           C  
ATOM   4445  O   THR A 298      22.495  98.039  15.365  1.00143.36           O  
ATOM   4446  N   GLY A 299      20.899  99.402  14.532  1.00 53.89           N  
ATOM   4447  HN  GLY A 299      19.954  99.451  14.032  1.00 53.89           H  
ATOM   4448  CA  GLY A 299      21.524 100.630  14.917  1.00 53.89           C  
ATOM   4449  HA1 GLY A 299      20.863 101.211  15.560  1.00 53.89           H  
ATOM   4450  HA2 GLY A 299      22.461 100.435  15.440  1.00 53.89           H  
ATOM   4451  C   GLY A 299      21.779 101.354  13.636  1.00 53.89           C  
ATOM   4452  O   GLY A 299      21.581 102.566  13.536  1.00 53.89           O  
ATOM   4453  N   LYS A 300      22.314 100.620  12.644  1.00 74.64           N  
ATOM   4454  HN  LYS A 300      22.586  99.607  12.854  1.00 74.64           H  
ATOM   4455  CA  LYS A 300      22.539 101.123  11.322  1.00 74.64           C  
ATOM   4456  HA  LYS A 300      22.874 102.157  11.399  1.00 74.64           H  
ATOM   4457  CB  LYS A 300      23.620 100.316  10.587  1.00 74.64           C  
ATOM   4458  HB1 LYS A 300      23.305  99.274  10.532  1.00 74.64           H  
ATOM   4459  HB2 LYS A 300      23.733 100.716   9.579  1.00 74.64           H  
ATOM   4460  CG  LYS A 300      24.972 100.386  11.301  1.00 74.64           C  
ATOM   4461  HG1 LYS A 300      25.403 101.372  11.127  1.00 74.64           H  
ATOM   4462  HG2 LYS A 300      24.805 100.245  12.369  1.00 74.64           H  
ATOM   4463  CD  LYS A 300      25.971  99.331  10.825  1.00 74.64           C  
ATOM   4464  HD1 LYS A 300      25.526  98.346  10.971  1.00 74.64           H  
ATOM   4465  HD2 LYS A 300      26.160  99.491   9.764  1.00 74.64           H  
ATOM   4466  CE  LYS A 300      27.310  99.370  11.565  1.00 74.64           C  
ATOM   4467  HE1 LYS A 300      27.809 100.317  11.358  1.00 74.64           H  
ATOM   4468  HE2 LYS A 300      27.133  99.279  12.637  1.00 74.64           H  
ATOM   4469  NZ  LYS A 300      28.173  98.252  11.114  1.00 74.64           N1+
ATOM   4470  HZ1 LYS A 300      29.106  98.288  11.637  1.00 74.64           H  
ATOM   4471  HZ2 LYS A 300      28.350  98.339  10.062  1.00 74.64           H  
ATOM   4472  HZ3 LYS A 300      27.686  97.321  11.317  1.00 74.64           H  
ATOM   4473  C   LYS A 300      21.285 101.089  10.490  1.00 74.64           C  
ATOM   4474  O   LYS A 300      20.971 102.052   9.791  1.00 74.64           O  
ATOM   4475  N   GLU A 301      20.531  99.965  10.553  1.00139.37           N  
ATOM   4476  HN  GLU A 301      20.779  99.217  11.277  1.00139.37           H  
ATOM   4477  CA  GLU A 301      19.403  99.741   9.677  1.00139.37           C  
ATOM   4478  HA  GLU A 301      18.999 100.676   9.288  1.00139.37           H  
ATOM   4479  CB  GLU A 301      19.663  98.721   8.559  1.00139.37           C  
ATOM   4480  HB1 GLU A 301      19.787  97.747   9.033  1.00139.37           H  
ATOM   4481  HB2 GLU A 301      18.778  98.706   7.923  1.00139.37           H  
ATOM   4482  CG  GLU A 301      20.865  98.938   7.654  1.00139.37           C  
ATOM   4483  HG1 GLU A 301      20.687  99.781   6.986  1.00139.37           H  
ATOM   4484  HG2 GLU A 301      21.757  99.128   8.251  1.00139.37           H  
ATOM   4485  CD  GLU A 301      21.032  97.652   6.849  1.00139.37           C  
ATOM   4486  OE1 GLU A 301      20.177  97.378   5.964  1.00139.37           O  
ATOM   4487  OE2 GLU A 301      22.015  96.913   7.121  1.00139.37           O  
ATOM   4488  C   GLU A 301      18.368  98.948  10.410  1.00139.37           C  
ATOM   4489  O   GLU A 301      18.599  98.447  11.507  1.00139.37           O  
ATOM   4490  N   ALA A 302      17.180  98.795   9.783  1.00 39.19           N  
ATOM   4491  HN  ALA A 302      16.979  99.330   8.878  1.00 39.19           H  
ATOM   4492  CA  ALA A 302      16.189  97.914  10.333  1.00 39.19           C  
ATOM   4493  HA  ALA A 302      16.082  98.114  11.399  1.00 39.19           H  
ATOM   4494  CB  ALA A 302      14.807  98.001   9.659  1.00 39.19           C  
ATOM   4495  HB1 ALA A 302      14.123  97.301  10.139  1.00 39.19           H  
ATOM   4496  HB2 ALA A 302      14.901  97.749   8.603  1.00 39.19           H  
ATOM   4497  HB3 ALA A 302      14.417  99.014   9.757  1.00 39.19           H  
ATOM   4498  C   ALA A 302      16.719  96.524  10.141  1.00 39.19           C  
ATOM   4499  O   ALA A 302      17.390  96.234   9.151  1.00 39.19           O  
ATOM   4500  N   VAL A 303      16.431  95.624  11.104  1.00 49.37           N  
ATOM   4501  HN  VAL A 303      15.818  95.924  11.928  1.00 49.37           H  
ATOM   4502  CA  VAL A 303      16.923  94.273  11.058  1.00 49.37           C  
ATOM   4503  HA  VAL A 303      18.010  94.299  10.982  1.00 49.37           H  
ATOM   4504  CB  VAL A 303      16.543  93.440  12.250  1.00 49.37           C  
ATOM   4505  HB  VAL A 303      15.459  93.467  12.365  1.00 49.37           H  
ATOM   4506  CG1 VAL A 303      16.975  91.987  11.976  1.00 49.37           C  
ATOM   4507 1HG1 VAL A 303      16.710  91.362  12.828  1.00 49.37           H  
ATOM   4508 2HG1 VAL A 303      18.053  91.951  11.822  1.00 49.37           H  
ATOM   4509 3HG1 VAL A 303      16.468  91.619  11.084  1.00 49.37           H  
ATOM   4510  CG2 VAL A 303      17.189  94.037  13.515  1.00 49.37           C  
ATOM   4511 1HG2 VAL A 303      16.916  93.435  14.382  1.00 49.37           H  
ATOM   4512 2HG2 VAL A 303      16.836  95.058  13.656  1.00 49.37           H  
ATOM   4513 3HG2 VAL A 303      18.273  94.040  13.403  1.00 49.37           H  
ATOM   4514  C   VAL A 303      16.373  93.575   9.848  1.00 49.37           C  
ATOM   4515  O   VAL A 303      17.079  92.815   9.185  1.00 49.37           O  
ATOM   4516  N   LEU A 304      15.096  93.835   9.517  1.00 77.47           N  
ATOM   4517  HN  LEU A 304      14.550  94.567  10.075  1.00 77.47           H  
ATOM   4518  CA  LEU A 304      14.447  93.152   8.431  1.00 77.47           C  
ATOM   4519  HA  LEU A 304      14.532  92.080   8.612  1.00 77.47           H  
ATOM   4520  CB  LEU A 304      12.954  93.486   8.273  1.00 77.47           C  
ATOM   4521  HB1 LEU A 304      12.852  94.568   8.191  1.00 77.47           H  
ATOM   4522  HB2 LEU A 304      12.593  93.016   7.358  1.00 77.47           H  
ATOM   4523  CG  LEU A 304      12.077  93.004   9.445  1.00 77.47           C  
ATOM   4524  HG  LEU A 304      12.291  93.660  10.289  1.00 77.47           H  
ATOM   4525  CD1 LEU A 304      10.580  93.161   9.129  1.00 77.47           C  
ATOM   4526 1HD1 LEU A 304       9.991  92.812   9.977  1.00 77.47           H  
ATOM   4527 2HD1 LEU A 304      10.331  92.572   8.246  1.00 77.47           H  
ATOM   4528 3HD1 LEU A 304      10.356  94.211   8.940  1.00 77.47           H  
ATOM   4529  CD2 LEU A 304      12.453  91.580   9.883  1.00 77.47           C  
ATOM   4530 1HD2 LEU A 304      11.814  91.273  10.711  1.00 77.47           H  
ATOM   4531 2HD2 LEU A 304      13.495  91.561  10.202  1.00 77.47           H  
ATOM   4532 3HD2 LEU A 304      12.317  90.894   9.047  1.00 77.47           H  
ATOM   4533  C   LEU A 304      15.123  93.454   7.124  1.00 77.47           C  
ATOM   4534  O   LEU A 304      15.052  92.655   6.193  1.00 77.47           O  
ATOM   4535  N   ASP A 305      15.725  94.647   6.997  1.00 71.20           N  
ATOM   4536  HN  ASP A 305      15.726  95.303   7.842  1.00 71.20           H  
ATOM   4537  CA  ASP A 305      16.370  95.096   5.789  1.00 71.20           C  
ATOM   4538  HA  ASP A 305      15.675  94.954   4.962  1.00 71.20           H  
ATOM   4539  CB  ASP A 305      16.709  96.589   5.874  1.00 71.20           C  
ATOM   4540  HB1 ASP A 305      17.293  96.791   6.772  1.00 71.20           H  
ATOM   4541  HB2 ASP A 305      17.275  96.896   4.995  1.00 71.20           H  
ATOM   4542  CG  ASP A 305      15.385  97.335   5.932  1.00 71.20           C  
ATOM   4543  OD1 ASP A 305      14.559  97.158   4.998  1.00 71.20           O  
ATOM   4544  OD2 ASP A 305      15.175  98.078   6.928  1.00 71.20           O  
ATOM   4545  C   ASP A 305      17.641  94.350   5.465  1.00 71.20           C  
ATOM   4546  O   ASP A 305      17.978  94.198   4.291  1.00 71.20           O  
ATOM   4547  N   VAL A 306      18.403  93.883   6.476  1.00137.99           N  
ATOM   4548  HN  VAL A 306      18.072  93.967   7.490  1.00137.99           H  
ATOM   4549  CA  VAL A 306      19.671  93.269   6.168  1.00137.99           C  
ATOM   4550  HA  VAL A 306      20.289  94.015   5.668  1.00137.99           H  
ATOM   4551  CB  VAL A 306      20.434  92.766   7.360  1.00137.99           C  
ATOM   4552  HB  VAL A 306      21.261  92.145   7.016  1.00137.99           H  
ATOM   4553  CG1 VAL A 306      20.996  93.952   8.145  1.00137.99           C  
ATOM   4554 1HG1 VAL A 306      21.550  93.586   9.010  1.00137.99           H  
ATOM   4555 2HG1 VAL A 306      20.176  94.587   8.481  1.00137.99           H  
ATOM   4556 3HG1 VAL A 306      21.663  94.529   7.505  1.00137.99           H  
ATOM   4557  CG2 VAL A 306      19.481  91.908   8.199  1.00137.99           C  
ATOM   4558 1HG2 VAL A 306      20.008  91.528   9.074  1.00137.99           H  
ATOM   4559 2HG2 VAL A 306      19.122  91.071   7.600  1.00137.99           H  
ATOM   4560 3HG2 VAL A 306      18.634  92.514   8.521  1.00137.99           H  
ATOM   4561  C   VAL A 306      19.515  92.109   5.240  1.00137.99           C  
ATOM   4562  O   VAL A 306      18.596  91.299   5.354  1.00137.99           O  
ATOM   4563  N   ILE A 307      20.447  92.008   4.268  1.00128.53           N  
ATOM   4564  HN  ILE A 307      21.201  92.758   4.152  1.00128.53           H  
ATOM   4565  CA  ILE A 307      20.402  90.874   3.398  1.00128.53           C  
ATOM   4566  HA  ILE A 307      19.481  90.326   3.595  1.00128.53           H  
ATOM   4567  CB  ILE A 307      20.437  91.232   1.937  1.00128.53           C  
ATOM   4568  HB  ILE A 307      19.780  92.090   1.792  1.00128.53           H  
ATOM   4569  CG2 ILE A 307      21.853  91.657   1.525  1.00128.53           C  
ATOM   4570 1HG2 ILE A 307      21.862  91.913   0.466  1.00128.53           H  
ATOM   4571 2HG2 ILE A 307      22.546  90.836   1.706  1.00128.53           H  
ATOM   4572 3HG2 ILE A 307      22.157  92.525   2.110  1.00128.53           H  
ATOM   4573  CG1 ILE A 307      19.875  90.075   1.110  1.00128.53           C  
ATOM   4574 1HG1 ILE A 307      20.638  89.301   1.028  1.00128.53           H  
ATOM   4575 2HG1 ILE A 307      19.001  89.671   1.622  1.00128.53           H  
ATOM   4576  CD1 ILE A 307      19.463  90.507  -0.294  1.00128.53           C  
ATOM   4577 1HD1 ILE A 307      19.071  89.648  -0.839  1.00128.53           H  
ATOM   4578 2HD1 ILE A 307      20.330  90.906  -0.821  1.00128.53           H  
ATOM   4579 3HD1 ILE A 307      18.693  91.276  -0.227  1.00128.53           H  
ATOM   4580  C   ILE A 307      21.565  90.008   3.803  1.00128.53           C  
ATOM   4581  O   ILE A 307      22.726  90.416   3.790  1.00128.53           O  
ATOM   4582  N   PRO A 308      21.233  88.822   4.248  1.00194.49           N  
ATOM   4583  CD  PRO A 308      19.962  88.639   4.931  1.00194.49           C  
ATOM   4584  HD1 PRO A 308      19.601  89.590   5.323  1.00194.49           H  
ATOM   4585  HD2 PRO A 308      19.221  88.221   4.250  1.00194.49           H  
ATOM   4586  CA  PRO A 308      22.237  87.914   4.750  1.00194.49           C  
ATOM   4587  HA  PRO A 308      22.899  88.491   5.396  1.00194.49           H  
ATOM   4588  CB  PRO A 308      21.508  86.906   5.636  1.00194.49           C  
ATOM   4589  HB1 PRO A 308      21.248  86.010   5.072  1.00194.49           H  
ATOM   4590  HB2 PRO A 308      22.120  86.630   6.495  1.00194.49           H  
ATOM   4591  CG  PRO A 308      20.247  87.657   6.082  1.00194.49           C  
ATOM   4592  HG1 PRO A 308      19.414  86.967   6.216  1.00194.49           H  
ATOM   4593  HG2 PRO A 308      20.427  88.195   7.013  1.00194.49           H  
ATOM   4594  C   PRO A 308      23.096  87.226   3.738  1.00194.49           C  
ATOM   4595  O   PRO A 308      22.580  86.783   2.713  1.00194.49           O  
ATOM   4596  N   THR A 309      24.423  87.208   3.986  1.00141.29           N  
ATOM   4597  HN  THR A 309      24.780  87.803   4.801  1.00141.29           H  
ATOM   4598  CA  THR A 309      25.393  86.455   3.244  1.00141.29           C  
ATOM   4599  HA  THR A 309      25.055  86.374   2.211  1.00141.29           H  
ATOM   4600  CB  THR A 309      26.740  87.100   3.257  1.00141.29           C  
ATOM   4601  HB  THR A 309      27.123  87.127   4.277  1.00141.29           H  
ATOM   4602  OG1 THR A 309      26.661  88.420   2.741  1.00141.29           O  
ATOM   4603  HG1 THR A 309      26.306  88.390   1.753  1.00141.29           H  
ATOM   4604  CG2 THR A 309      27.668  86.252   2.380  1.00141.29           C  
ATOM   4605 1HG2 THR A 309      28.663  86.696   2.368  1.00141.29           H  
ATOM   4606 2HG2 THR A 309      27.275  86.215   1.364  1.00141.29           H  
ATOM   4607 3HG2 THR A 309      27.727  85.241   2.784  1.00141.29           H  
ATOM   4608  C   THR A 309      25.566  85.067   3.805  1.00141.29           C  
ATOM   4609  O   THR A 309      25.886  84.135   3.070  1.00141.29           O  
ATOM   4610  N   ASP A 310      25.425  84.914   5.143  1.00 73.88           N  
ATOM   4611  HN  ASP A 310      25.088  85.751   5.718  1.00 73.88           H  
ATOM   4612  CA  ASP A 310      25.707  83.679   5.831  1.00 73.88           C  
ATOM   4613  HA  ASP A 310      25.956  82.895   5.116  1.00 73.88           H  
ATOM   4614  CB  ASP A 310      26.870  83.894   6.817  1.00 73.88           C  
ATOM   4615  HB1 ASP A 310      27.730  84.284   6.272  1.00 73.88           H  
ATOM   4616  HB2 ASP A 310      26.563  84.614   7.576  1.00 73.88           H  
ATOM   4617  CG  ASP A 310      27.263  82.596   7.497  1.00 73.88           C  
ATOM   4618  OD1 ASP A 310      26.743  81.521   7.098  1.00 73.88           O  
ATOM   4619  OD2 ASP A 310      28.091  82.669   8.444  1.00 73.88           O  
ATOM   4620  C   ASP A 310      24.489  83.293   6.629  1.00 73.88           C  
ATOM   4621  O   ASP A 310      23.826  84.147   7.212  1.00 73.88           O  
ATOM   4622  N   ILE A 311      24.155  81.986   6.675  1.00183.75           N  
ATOM   4623  HN  ILE A 311      24.763  81.275   6.155  1.00183.75           H  
ATOM   4624  CA  ILE A 311      23.005  81.522   7.404  1.00183.75           C  
ATOM   4625  HA  ILE A 311      22.134  82.084   7.065  1.00183.75           H  
ATOM   4626  CB  ILE A 311      22.720  80.060   7.231  1.00183.75           C  
ATOM   4627  HB  ILE A 311      23.636  79.505   7.434  1.00183.75           H  
ATOM   4628  CG2 ILE A 311      21.672  79.647   8.255  1.00183.75           C  
ATOM   4629 1HG2 ILE A 311      21.453  78.585   8.143  1.00183.75           H  
ATOM   4630 2HG2 ILE A 311      20.761  80.224   8.097  1.00183.75           H  
ATOM   4631 3HG2 ILE A 311      22.051  79.835   9.260  1.00183.75           H  
ATOM   4632  CG1 ILE A 311      22.265  79.733   5.812  1.00183.75           C  
ATOM   4633 1HG1 ILE A 311      21.354  80.289   5.591  1.00183.75           H  
ATOM   4634 2HG1 ILE A 311      23.047  80.021   5.109  1.00183.75           H  
ATOM   4635  CD1 ILE A 311      21.989  78.240   5.670  1.00183.75           C  
ATOM   4636 1HD1 ILE A 311      21.666  78.025   4.652  1.00183.75           H  
ATOM   4637 2HD1 ILE A 311      21.206  77.947   6.369  1.00183.75           H  
ATOM   4638 3HD1 ILE A 311      22.898  77.680   5.888  1.00183.75           H  
ATOM   4639  C   ILE A 311      23.185  81.770   8.877  1.00183.75           C  
ATOM   4640  O   ILE A 311      22.211  81.979   9.597  1.00183.75           O  
ATOM   4641  N   HIS A 312      24.425  81.611   9.370  1.00137.56           N  
ATOM   4642  HN  HIS A 312      25.181  81.325   8.669  1.00137.56           H  
ATOM   4643  CA  HIS A 312      24.851  81.782  10.735  1.00137.56           C  
ATOM   4644  HA  HIS A 312      24.001  81.489  11.350  1.00137.56           H  
ATOM   4645  CB  HIS A 312      25.996  80.849  11.134  1.00137.56           C  
ATOM   4646  HB1 HIS A 312      26.790  80.897  10.389  1.00137.56           H  
ATOM   4647  HB2 HIS A 312      26.391  81.142  12.107  1.00137.56           H  
ATOM   4648  CG  HIS A 312      25.449  79.463  11.204  1.00137.56           C  
ATOM   4649  CD2 HIS A 312      25.681  78.370  10.429  1.00137.56           C  
ATOM   4650  HD2 HIS A 312      26.391  78.332   9.603  1.00137.56           H  
ATOM   4651  ND1 HIS A 312      24.495  79.085  12.121  1.00137.56           N  
ATOM   4652  HD1 HIS A 312      24.074  79.694  12.893  1.00137.56           H  
ATOM   4653  CE1 HIS A 312      24.193  77.791  11.856  1.00137.56           C  
ATOM   4654  HE1 HIS A 312      23.461  77.211  12.418  1.00137.56           H  
ATOM   4655  NE2 HIS A 312      24.887  77.313  10.838  1.00137.56           N1+
ATOM   4656  HE2 HIS A 312      24.844  76.328  10.422  1.00137.56           H  
ATOM   4657  C   HIS A 312      25.182  83.192  11.139  1.00137.56           C  
ATOM   4658  O   HIS A 312      25.537  83.411  12.294  1.00137.56           O  
ATOM   4659  N   GLN A 313      25.194  84.158  10.204  1.00144.73           N  
ATOM   4660  HN  GLN A 313      24.899  83.896   9.209  1.00144.73           H  
ATOM   4661  CA  GLN A 313      25.581  85.529  10.457  1.00144.73           C  
ATOM   4662  HA  GLN A 313      26.663  85.576  10.577  1.00144.73           H  
ATOM   4663  CB  GLN A 313      25.167  86.435   9.278  1.00144.73           C  
ATOM   4664  HB1 GLN A 313      25.769  86.153   8.414  1.00144.73           H  
ATOM   4665  HB2 GLN A 313      24.115  86.245   9.065  1.00144.73           H  
ATOM   4666  CG  GLN A 313      25.335  87.938   9.494  1.00144.73           C  
ATOM   4667  HG1 GLN A 313      24.805  88.244  10.396  1.00144.73           H  
ATOM   4668  HG2 GLN A 313      26.393  88.182   9.592  1.00144.73           H  
ATOM   4669  CD  GLN A 313      24.747  88.653   8.278  1.00144.73           C  
ATOM   4670  OE1 GLN A 313      24.901  88.208   7.142  1.00144.73           O  
ATOM   4671  NE2 GLN A 313      24.064  89.806   8.517  1.00144.73           N  
ATOM   4672 1HE2 GLN A 313      23.961  90.169   9.518  1.00144.73           H  
ATOM   4673 2HE2 GLN A 313      23.630  90.349   7.704  1.00144.73           H  
ATOM   4674  C   GLN A 313      24.926  86.079  11.697  1.00144.73           C  
ATOM   4675  O   GLN A 313      23.802  85.724  12.045  1.00144.73           O  
ATOM   4676  N   ARG A 314      25.655  86.964  12.419  1.00110.26           N  
ATOM   4677  HN  ARG A 314      26.647  87.202  12.096  1.00110.26           H  
ATOM   4678  CA  ARG A 314      25.139  87.596  13.607  1.00110.26           C  
ATOM   4679  HA  ARG A 314      24.263  87.044  13.948  1.00110.26           H  
ATOM   4680  CB  ARG A 314      26.151  87.683  14.761  1.00110.26           C  
ATOM   4681  HB1 ARG A 314      27.116  87.979  14.349  1.00110.26           H  
ATOM   4682  HB2 ARG A 314      25.806  88.442  15.463  1.00110.26           H  
ATOM   4683  CG  ARG A 314      26.336  86.372  15.524  1.00110.26           C  
ATOM   4684  HG1 ARG A 314      25.371  86.069  15.930  1.00110.26           H  
ATOM   4685  HG2 ARG A 314      26.692  85.614  14.827  1.00110.26           H  
ATOM   4686  CD  ARG A 314      27.336  86.477  16.678  1.00110.26           C  
ATOM   4687  HD1 ARG A 314      27.256  87.457  17.148  1.00110.26           H  
ATOM   4688  HD2 ARG A 314      27.132  85.702  17.416  1.00110.26           H  
ATOM   4689  NE  ARG A 314      28.699  86.295  16.121  1.00110.26           N  
ATOM   4690  HE  ARG A 314      29.169  87.085  15.573  1.00110.26           H  
ATOM   4691  CZ  ARG A 314      29.348  85.110  16.315  1.00110.26           C  
ATOM   4692  NH1 ARG A 314      28.766  84.139  17.075  1.00110.26           N  
ATOM   4693 1HH1 ARG A 314      27.806  84.308  17.516  1.00110.26           H  
ATOM   4694 2HH1 ARG A 314      29.270  83.208  17.231  1.00110.26           H  
ATOM   4695  NH2 ARG A 314      30.576  84.900  15.755  1.00110.26           N  
ATOM   4696 1HH2 ARG A 314      31.032  85.666  15.162  1.00110.26           H  
ATOM   4697 2HH2 ARG A 314      31.082  83.970  15.909  1.00110.26           H  
ATOM   4698  C   ARG A 314      24.728  89.003  13.275  1.00110.26           C  
ATOM   4699  O   ARG A 314      25.250  89.599  12.335  1.00110.26           O  
ATOM   4700  N   ALA A 315      23.745  89.558  14.024  1.00 49.37           N  
ATOM   4701  HN  ALA A 315      23.267  88.970  14.779  1.00 49.37           H  
ATOM   4702  CA  ALA A 315      23.329  90.922  13.826  1.00 49.37           C  
ATOM   4703  HA  ALA A 315      24.136  91.473  13.343  1.00 49.37           H  
ATOM   4704  CB  ALA A 315      22.046  91.071  12.987  1.00 49.37           C  
ATOM   4705  HB1 ALA A 315      21.800  92.128  12.884  1.00 49.37           H  
ATOM   4706  HB2 ALA A 315      21.225  90.554  13.483  1.00 49.37           H  
ATOM   4707  HB3 ALA A 315      22.205  90.637  12.000  1.00 49.37           H  
ATOM   4708  C   ALA A 315      23.056  91.533  15.174  1.00 49.37           C  
ATOM   4709  O   ALA A 315      22.661  90.838  16.111  1.00 49.37           O  
ATOM   4710  N   PRO A 316      23.278  92.826  15.296  1.00 78.98           N  
ATOM   4711  CD  PRO A 316      24.297  93.508  14.508  1.00 78.98           C  
ATOM   4712  HD1 PRO A 316      25.080  92.810  14.211  1.00 78.98           H  
ATOM   4713  HD2 PRO A 316      23.854  93.958  13.619  1.00 78.98           H  
ATOM   4714  CA  PRO A 316      23.002  93.520  16.528  1.00 78.98           C  
ATOM   4715  HA  PRO A 316      23.358  92.948  17.385  1.00 78.98           H  
ATOM   4716  CB  PRO A 316      23.727  94.859  16.427  1.00 78.98           C  
ATOM   4717  HB1 PRO A 316      23.058  95.633  16.051  1.00 78.98           H  
ATOM   4718  HB2 PRO A 316      24.121  95.159  17.398  1.00 78.98           H  
ATOM   4719  CG  PRO A 316      24.868  94.595  15.434  1.00 78.98           C  
ATOM   4720  HG1 PRO A 316      25.111  95.497  14.872  1.00 78.98           H  
ATOM   4721  HG2 PRO A 316      25.759  94.237  15.951  1.00 78.98           H  
ATOM   4722  C   PRO A 316      21.521  93.701  16.585  1.00 78.98           C  
ATOM   4723  O   PRO A 316      20.909  93.715  15.519  1.00 78.98           O  
ATOM   4724  N   VAL A 317      20.916  93.834  17.785  1.00 96.36           N  
ATOM   4725  HN  VAL A 317      21.481  93.797  18.693  1.00 96.36           H  
ATOM   4726  CA  VAL A 317      19.493  94.026  17.808  1.00 96.36           C  
ATOM   4727  HA  VAL A 317      19.194  94.504  16.875  1.00 96.36           H  
ATOM   4728  CB  VAL A 317      18.732  92.735  17.947  1.00 96.36           C  
ATOM   4729  HB  VAL A 317      19.178  92.135  18.740  1.00 96.36           H  
ATOM   4730  CG1 VAL A 317      17.269  93.031  18.293  1.00 96.36           C  
ATOM   4731 1HG1 VAL A 317      16.722  92.094  18.393  1.00 96.36           H  
ATOM   4732 2HG1 VAL A 317      16.821  93.630  17.500  1.00 96.36           H  
ATOM   4733 3HG1 VAL A 317      17.221  93.581  19.233  1.00 96.36           H  
ATOM   4734  CG2 VAL A 317      18.840  91.984  16.621  1.00 96.36           C  
ATOM   4735 1HG2 VAL A 317      18.297  91.042  16.691  1.00 96.36           H  
ATOM   4736 2HG2 VAL A 317      19.888  91.783  16.401  1.00 96.36           H  
ATOM   4737 3HG2 VAL A 317      18.412  92.591  15.823  1.00 96.36           H  
ATOM   4738  C   VAL A 317      19.083  94.912  18.947  1.00 96.36           C  
ATOM   4739  O   VAL A 317      19.496  94.724  20.091  1.00 96.36           O  
ATOM   4740  N   ILE A 318      18.249  95.924  18.625  1.00116.08           N  
ATOM   4741  HN  ILE A 318      18.016  96.071  17.591  1.00116.08           H  
ATOM   4742  CA  ILE A 318      17.654  96.816  19.580  1.00116.08           C  
ATOM   4743  HA  ILE A 318      17.779  96.445  20.597  1.00116.08           H  
ATOM   4744  CB  ILE A 318      18.163  98.222  19.448  1.00116.08           C  
ATOM   4745  HB  ILE A 318      17.931  98.573  18.442  1.00116.08           H  
ATOM   4746  CG2 ILE A 318      17.391  99.096  20.447  1.00116.08           C  
ATOM   4747 1HG2 ILE A 318      17.740 100.126  20.374  1.00116.08           H  
ATOM   4748 2HG2 ILE A 318      17.559  98.727  21.459  1.00116.08           H  
ATOM   4749 3HG2 ILE A 318      16.326  99.056  20.218  1.00116.08           H  
ATOM   4750  CG1 ILE A 318      19.690  98.278  19.632  1.00116.08           C  
ATOM   4751 1HG1 ILE A 318      19.986  99.322  19.738  1.00116.08           H  
ATOM   4752 2HG1 ILE A 318      19.948  97.732  20.539  1.00116.08           H  
ATOM   4753  CD1 ILE A 318      20.468  97.671  18.465  1.00116.08           C  
ATOM   4754 1HD1 ILE A 318      21.537  97.745  18.663  1.00116.08           H  
ATOM   4755 2HD1 ILE A 318      20.230  98.212  17.549  1.00116.08           H  
ATOM   4756 3HD1 ILE A 318      20.192  96.623  18.350  1.00116.08           H  
ATOM   4757  C   ILE A 318      16.208  96.841  19.186  1.00116.08           C  
ATOM   4758  O   ILE A 318      15.877  97.291  18.088  1.00116.08           O  
ATOM   4759  N   LEU A 319      15.306  96.362  20.070  1.00141.18           N  
ATOM   4760  HN  LEU A 319      15.610  96.072  21.054  1.00141.18           H  
ATOM   4761  CA  LEU A 319      13.933  96.249  19.667  1.00141.18           C  
ATOM   4762  HA  LEU A 319      13.757  96.939  18.841  1.00141.18           H  
ATOM   4763  CB  LEU A 319      13.600  94.824  19.191  1.00141.18           C  
ATOM   4764  HB1 LEU A 319      12.517  94.727  19.120  1.00141.18           H  
ATOM   4765  HB2 LEU A 319      14.044  94.675  18.207  1.00141.18           H  
ATOM   4766  CG  LEU A 319      14.128  93.732  20.135  1.00141.18           C  
ATOM   4767  HG  LEU A 319      15.172  93.970  20.341  1.00141.18           H  
ATOM   4768  CD1 LEU A 319      13.393  93.755  21.481  1.00141.18           C  
ATOM   4769 1HD1 LEU A 319      13.790  92.971  22.126  1.00141.18           H  
ATOM   4770 2HD1 LEU A 319      12.329  93.586  21.317  1.00141.18           H  
ATOM   4771 3HD1 LEU A 319      13.537  94.724  21.958  1.00141.18           H  
ATOM   4772  CD2 LEU A 319      14.111  92.354  19.457  1.00141.18           C  
ATOM   4773 1HD2 LEU A 319      14.490  91.603  20.150  1.00141.18           H  
ATOM   4774 2HD2 LEU A 319      14.741  92.378  18.568  1.00141.18           H  
ATOM   4775 3HD2 LEU A 319      13.090  92.102  19.171  1.00141.18           H  
ATOM   4776  C   LEU A 319      13.005  96.605  20.789  1.00141.18           C  
ATOM   4777  O   LEU A 319      13.398  96.644  21.955  1.00141.18           O  
ATOM   4778  N   GLY A 320      11.732  96.910  20.442  1.00 36.69           N  
ATOM   4779  HN  GLY A 320      11.451  96.933  19.410  1.00 36.69           H  
ATOM   4780  CA  GLY A 320      10.756  97.203  21.458  1.00 36.69           C  
ATOM   4781  HA1 GLY A 320      10.160  96.310  21.650  1.00 36.69           H  
ATOM   4782  HA2 GLY A 320      11.270  97.501  22.372  1.00 36.69           H  
ATOM   4783  C   GLY A 320       9.849  98.315  21.019  1.00 36.69           C  
ATOM   4784  O   GLY A 320       9.538  98.458  19.839  1.00 36.69           O  
ATOM   4785  N   SER A 321       9.389  99.129  21.995  1.00100.68           N  
ATOM   4786  HN  SER A 321       9.720  98.967  23.000  1.00100.68           H  
ATOM   4787  CA  SER A 321       8.471 100.205  21.732  1.00100.68           C  
ATOM   4788  HA  SER A 321       7.625  99.800  21.176  1.00100.68           H  
ATOM   4789  CB  SER A 321       7.927 100.876  23.008  1.00100.68           C  
ATOM   4790  HB1 SER A 321       7.205 101.644  22.731  1.00100.68           H  
ATOM   4791  HB2 SER A 321       7.439 100.125  23.629  1.00100.68           H  
ATOM   4792  OG  SER A 321       8.986 101.470  23.737  1.00100.68           O  
ATOM   4793  HG  SER A 321       9.683 100.732  24.007  1.00100.68           H  
ATOM   4794  C   SER A 321       9.138 101.240  20.876  1.00100.68           C  
ATOM   4795  O   SER A 321      10.294 101.606  21.080  1.00100.68           O  
ATOM   4796  N   PRO A 322       8.394 101.716  19.911  1.00 71.51           N  
ATOM   4797  CD  PRO A 322       6.942 101.703  19.985  1.00 71.51           C  
ATOM   4798  HD1 PRO A 322       6.551 100.740  19.656  1.00 71.51           H  
ATOM   4799  HD2 PRO A 322       6.610 101.902  21.004  1.00 71.51           H  
ATOM   4800  CA  PRO A 322       8.879 102.642  18.925  1.00 71.51           C  
ATOM   4801  HA  PRO A 322       9.613 102.133  18.300  1.00 71.51           H  
ATOM   4802  CB  PRO A 322       7.663 102.987  18.067  1.00 71.51           C  
ATOM   4803  HB1 PRO A 322       7.726 104.010  17.697  1.00 71.51           H  
ATOM   4804  HB2 PRO A 322       7.573 102.300  17.225  1.00 71.51           H  
ATOM   4805  CG  PRO A 322       6.479 102.825  19.038  1.00 71.51           C  
ATOM   4806  HG1 PRO A 322       6.297 103.748  19.588  1.00 71.51           H  
ATOM   4807  HG2 PRO A 322       5.574 102.535  18.504  1.00 71.51           H  
ATOM   4808  C   PRO A 322       9.513 103.870  19.504  1.00 71.51           C  
ATOM   4809  O   PRO A 322      10.525 104.310  18.961  1.00 71.51           O  
ATOM   4810  N   ASP A 323       8.938 104.459  20.571  1.00 52.32           N  
ATOM   4811  HN  ASP A 323       8.053 104.044  21.007  1.00 52.32           H  
ATOM   4812  CA  ASP A 323       9.525 105.649  21.116  1.00 52.32           C  
ATOM   4813  HA  ASP A 323       9.655 106.371  20.310  1.00 52.32           H  
ATOM   4814  CB  ASP A 323       8.693 106.307  22.232  1.00 52.32           C  
ATOM   4815  HB1 ASP A 323       8.301 105.543  22.903  1.00 52.32           H  
ATOM   4816  HB2 ASP A 323       9.313 107.004  22.796  1.00 52.32           H  
ATOM   4817  CG  ASP A 323       7.544 107.054  21.566  1.00 52.32           C  
ATOM   4818  OD1 ASP A 323       7.294 106.793  20.359  1.00 52.32           O  
ATOM   4819  OD2 ASP A 323       6.915 107.911  22.245  1.00 52.32           O  
ATOM   4820  C   ASP A 323      10.870 105.317  21.678  1.00 52.32           C  
ATOM   4821  O   ASP A 323      11.823 106.074  21.498  1.00 52.32           O  
ATOM   4822  N   ASP A 324      10.982 104.174  22.382  1.00 60.36           N  
ATOM   4823  HN  ASP A 324      10.134 103.531  22.491  1.00 60.36           H  
ATOM   4824  CA  ASP A 324      12.232 103.815  22.986  1.00 60.36           C  
ATOM   4825  HA  ASP A 324      12.577 104.673  23.563  1.00 60.36           H  
ATOM   4826  CB  ASP A 324      12.140 102.614  23.949  1.00 60.36           C  
ATOM   4827  HB1 ASP A 324      11.496 101.845  23.522  1.00 60.36           H  
ATOM   4828  HB2 ASP A 324      13.134 102.201  24.122  1.00 60.36           H  
ATOM   4829  CG  ASP A 324      11.550 103.111  25.264  1.00 60.36           C  
ATOM   4830  OD1 ASP A 324      11.502 104.355  25.471  1.00 60.36           O  
ATOM   4831  OD2 ASP A 324      11.149 102.247  26.089  1.00 60.36           O  
ATOM   4832  C   ASP A 324      13.271 103.524  21.941  1.00 60.36           C  
ATOM   4833  O   ASP A 324      14.409 103.973  22.072  1.00 60.36           O  
ATOM   4834  N   VAL A 325      12.926 102.779  20.868  1.00117.43           N  
ATOM   4835  HN  VAL A 325      11.920 102.436  20.741  1.00117.43           H  
ATOM   4836  CA  VAL A 325      13.943 102.456  19.898  1.00117.43           C  
ATOM   4837  HA  VAL A 325      14.786 102.008  20.424  1.00117.43           H  
ATOM   4838  CB  VAL A 325      13.539 101.533  18.786  1.00117.43           C  
ATOM   4839  HB  VAL A 325      14.399 101.407  18.128  1.00117.43           H  
ATOM   4840  CG1 VAL A 325      13.186 100.160  19.364  1.00117.43           C  
ATOM   4841 1HG1 VAL A 325      12.893  99.490  18.556  1.00117.43           H  
ATOM   4842 2HG1 VAL A 325      12.360 100.263  20.068  1.00117.43           H  
ATOM   4843 3HG1 VAL A 325      14.054  99.748  19.880  1.00117.43           H  
ATOM   4844  CG2 VAL A 325      12.418 102.192  17.972  1.00117.43           C  
ATOM   4845 1HG2 VAL A 325      12.118 101.528  17.161  1.00117.43           H  
ATOM   4846 2HG2 VAL A 325      12.776 103.134  17.556  1.00117.43           H  
ATOM   4847 3HG2 VAL A 325      11.562 102.383  18.620  1.00117.43           H  
ATOM   4848  C   VAL A 325      14.417 103.706  19.234  1.00117.43           C  
ATOM   4849  O   VAL A 325      15.609 103.855  18.962  1.00117.43           O  
ATOM   4850  N   LEU A 326      13.483 104.629  18.938  1.00 44.32           N  
ATOM   4851  HN  LEU A 326      12.463 104.449  19.207  1.00 44.32           H  
ATOM   4852  CA  LEU A 326      13.830 105.850  18.269  1.00 44.32           C  
ATOM   4853  HA  LEU A 326      14.350 105.605  17.343  1.00 44.32           H  
ATOM   4854  CB  LEU A 326      12.611 106.726  17.932  1.00 44.32           C  
ATOM   4855  HB1 LEU A 326      12.008 106.844  18.833  1.00 44.32           H  
ATOM   4856  HB2 LEU A 326      12.966 107.702  17.601  1.00 44.32           H  
ATOM   4857  CG  LEU A 326      11.726 106.124  16.824  1.00 44.32           C  
ATOM   4858  HG  LEU A 326      11.327 105.185  17.208  1.00 44.32           H  
ATOM   4859  CD1 LEU A 326      10.523 107.024  16.497  1.00 44.32           C  
ATOM   4860 1HD1 LEU A 326       9.926 106.562  15.711  1.00 44.32           H  
ATOM   4861 2HD1 LEU A 326      10.878 107.997  16.158  1.00 44.32           H  
ATOM   4862 3HD1 LEU A 326       9.911 107.152  17.390  1.00 44.32           H  
ATOM   4863  CD2 LEU A 326      12.570 105.782  15.584  1.00 44.32           C  
ATOM   4864 1HD2 LEU A 326      11.928 105.358  14.812  1.00 44.32           H  
ATOM   4865 2HD2 LEU A 326      13.338 105.058  15.855  1.00 44.32           H  
ATOM   4866 3HD2 LEU A 326      13.043 106.688  15.205  1.00 44.32           H  
ATOM   4867  C   LEU A 326      14.755 106.642  19.145  1.00 44.32           C  
ATOM   4868  O   LEU A 326      15.705 107.253  18.656  1.00 44.32           O  
ATOM   4869  N   GLU A 327      14.505 106.652  20.469  1.00 43.85           N  
ATOM   4870  HN  GLU A 327      13.683 106.091  20.862  1.00 43.85           H  
ATOM   4871  CA  GLU A 327      15.340 107.414  21.351  1.00 43.85           C  
ATOM   4872  HA  GLU A 327      15.368 108.447  21.006  1.00 43.85           H  
ATOM   4873  CB  GLU A 327      14.900 107.393  22.825  1.00 43.85           C  
ATOM   4874  HB1 GLU A 327      13.845 107.661  22.885  1.00 43.85           H  
ATOM   4875  HB2 GLU A 327      15.043 106.389  23.225  1.00 43.85           H  
ATOM   4876  CG  GLU A 327      15.718 108.386  23.659  1.00 43.85           C  
ATOM   4877  HG1 GLU A 327      16.775 108.128  23.597  1.00 43.85           H  
ATOM   4878  HG2 GLU A 327      15.566 109.395  23.275  1.00 43.85           H  
ATOM   4879  CD  GLU A 327      15.264 108.321  25.107  1.00 43.85           C  
ATOM   4880  OE1 GLU A 327      14.138 107.818  25.366  1.00 43.85           O  
ATOM   4881  OE2 GLU A 327      16.051 108.782  25.975  1.00 43.85           O  
ATOM   4882  C   GLU A 327      16.724 106.846  21.295  1.00 43.85           C  
ATOM   4883  O   GLU A 327      17.706 107.586  21.277  1.00 43.85           O  
ATOM   4884  N   PHE A 328      16.836 105.505  21.252  1.00 53.11           N  
ATOM   4885  HN  PHE A 328      15.948 104.909  21.266  1.00 53.11           H  
ATOM   4886  CA  PHE A 328      18.114 104.851  21.188  1.00 53.11           C  
ATOM   4887  HA  PHE A 328      18.719 105.163  22.039  1.00 53.11           H  
ATOM   4888  CB  PHE A 328      18.005 103.311  21.180  1.00 53.11           C  
ATOM   4889  HB1 PHE A 328      17.623 102.964  22.140  1.00 53.11           H  
ATOM   4890  HB2 PHE A 328      17.331 102.994  20.384  1.00 53.11           H  
ATOM   4891  CG  PHE A 328      19.367 102.741  20.944  1.00 53.11           C  
ATOM   4892  CD1 PHE A 328      20.269 102.607  21.975  1.00 53.11           C  
ATOM   4893  HD1 PHE A 328      19.989 102.920  22.981  1.00 53.11           H  
ATOM   4894  CD2 PHE A 328      19.740 102.322  19.686  1.00 53.11           C  
ATOM   4895  HD2 PHE A 328      19.033 102.410  18.861  1.00 53.11           H  
ATOM   4896  CE1 PHE A 328      21.520 102.082  21.749  1.00 53.11           C  
ATOM   4897  HE1 PHE A 328      22.226 101.987  22.574  1.00 53.11           H  
ATOM   4898  CE2 PHE A 328      20.989 101.795  19.452  1.00 53.11           C  
ATOM   4899  HE2 PHE A 328      21.267 101.473  18.449  1.00 53.11           H  
ATOM   4900  CZ  PHE A 328      21.885 101.676  20.487  1.00 53.11           C  
ATOM   4901  HZ  PHE A 328      22.878 101.263  20.309  1.00 53.11           H  
ATOM   4902  C   PHE A 328      18.798 105.264  19.918  1.00 53.11           C  
ATOM   4903  O   PHE A 328      20.005 105.500  19.901  1.00 53.11           O  
ATOM   4904  N   LEU A 329      18.033 105.364  18.818  1.00 54.34           N  
ATOM   4905  HN  LEU A 329      16.983 105.181  18.908  1.00 54.34           H  
ATOM   4906  CA  LEU A 329      18.562 105.706  17.524  1.00 54.34           C  
ATOM   4907  HA  LEU A 329      19.317 104.979  17.224  1.00 54.34           H  
ATOM   4908  CB  LEU A 329      17.450 105.780  16.464  1.00 54.34           C  
ATOM   4909  HB1 LEU A 329      16.750 106.563  16.756  1.00 54.34           H  
ATOM   4910  HB2 LEU A 329      17.905 106.037  15.507  1.00 54.34           H  
ATOM   4911  CG  LEU A 329      16.665 104.468  16.290  1.00 54.34           C  
ATOM   4912  HG  LEU A 329      16.170 104.256  17.238  1.00 54.34           H  
ATOM   4913  CD1 LEU A 329      15.572 104.616  15.226  1.00 54.34           C  
ATOM   4914 1HD1 LEU A 329      15.033 103.674  15.124  1.00 54.34           H  
ATOM   4915 2HD1 LEU A 329      16.027 104.879  14.271  1.00 54.34           H  
ATOM   4916 3HD1 LEU A 329      14.877 105.401  15.525  1.00 54.34           H  
ATOM   4917  CD2 LEU A 329      17.599 103.292  15.988  1.00 54.34           C  
ATOM   4918 1HD2 LEU A 329      17.011 102.381  15.871  1.00 54.34           H  
ATOM   4919 2HD2 LEU A 329      18.303 103.166  16.810  1.00 54.34           H  
ATOM   4920 3HD2 LEU A 329      18.148 103.490  15.067  1.00 54.34           H  
ATOM   4921  C   LEU A 329      19.165 107.073  17.595  1.00 54.34           C  
ATOM   4922  O   LEU A 329      20.221 107.326  17.021  1.00 54.34           O  
ATOM   4923  N   LYS A 330      18.496 108.003  18.298  1.00 88.64           N  
ATOM   4924  HN  LYS A 330      17.591 107.731  18.799  1.00 88.64           H  
ATOM   4925  CA  LYS A 330      18.972 109.351  18.389  1.00 88.64           C  
ATOM   4926  HA  LYS A 330      19.105 109.749  17.383  1.00 88.64           H  
ATOM   4927  CB  LYS A 330      18.005 110.262  19.163  1.00 88.64           C  
ATOM   4928  HB1 LYS A 330      17.025 110.201  18.690  1.00 88.64           H  
ATOM   4929  HB2 LYS A 330      17.938 109.898  20.188  1.00 88.64           H  
ATOM   4930  CG  LYS A 330      18.430 111.728  19.201  1.00 88.64           C  
ATOM   4931  HG1 LYS A 330      19.283 111.827  19.872  1.00 88.64           H  
ATOM   4932  HG2 LYS A 330      18.720 112.034  18.196  1.00 88.64           H  
ATOM   4933  CD  LYS A 330      17.314 112.648  19.689  1.00 88.64           C  
ATOM   4934  HD1 LYS A 330      17.755 113.594  20.002  1.00 88.64           H  
ATOM   4935  HD2 LYS A 330      16.623 112.824  18.865  1.00 88.64           H  
ATOM   4936  CE  LYS A 330      16.531 112.061  20.867  1.00 88.64           C  
ATOM   4937  HE1 LYS A 330      15.681 112.705  21.092  1.00 88.64           H
[truncated: 12,106 more chars]
