# Supplementary material for: Proteome-wide prediction of targets for aspirin: new insight into the molecular mechanism of aspirin
Source: PeerJ. 2016 Mar 10;4:e1791. doi: 10.7717/peerj.1791 (PMC4793309; doi:10.7717/peerj.1791)
Supplement: File S1 — The raw data contains all strucures of the identified 79 proteins. The Protocols show how to prepare protein strucure and run CDOCKER. [file peerj-04-1791-s004.zip › 79_protein_strucures/NP_000291_PLA2G2A.pdb]

REMARK   Accelrys Discovery Studio PDB file
REMARK   Created:  Fri Jan 22 10:23:26 �й���׼ʱ�� 2016
SSBOND   1 CYS A   70    CYS A  110                                     
SSBOND   2 CYS A   79    CYS A  103                                     
SSBOND   3 CYS A   69    CYS A  144                                     
SSBOND   4 CYS A   48    CYS A   64                                     
SSBOND   5 CYS A   63    CYS A  117                                     
SSBOND   6 CYS A   97    CYS A  108                                     
ATOM      1  N   ASN A  21      57.163  17.746  68.671  1.00 42.64           N  
ATOM      2  HT1 ASN A  21      57.748  18.461  68.130  1.00 42.64           H  
ATOM      3  HT2 ASN A  21      56.135  17.841  68.390  1.00 42.64           H  
ATOM      4  CA  ASN A  21      57.302  17.991  70.122  1.00 42.64           C  
ATOM      5  HA  ASN A  21      58.357  17.915  70.385  1.00 42.64           H  
ATOM      6  CB  ASN A  21      56.814  19.408  70.476  1.00 42.64           C  
ATOM      7  HB1 ASN A  21      56.903  19.566  71.551  1.00 42.64           H  
ATOM      8  HB2 ASN A  21      57.420  20.145  69.948  1.00 42.64           H  
ATOM      9  CG  ASN A  21      55.361  19.554  70.060  1.00 42.64           C  
ATOM     10  OD1 ASN A  21      54.735  18.597  69.610  1.00 42.64           O  
ATOM     11  ND2 ASN A  21      54.816  20.793  70.190  1.00 42.64           N  
ATOM     12 1HD2 ASN A  21      55.407  21.600  70.569  1.00 42.64           H  
ATOM     13 2HD2 ASN A  21      53.796  20.960  69.914  1.00 42.64           H  
ATOM     14  C   ASN A  21      56.547  16.951  70.890  1.00 42.64           C  
ATOM     15  O   ASN A  21      55.896  16.085  70.309  1.00 42.64           O  
ATOM     16  N   LEU A  22      56.617  17.013  72.232  1.00 96.76           N  
ATOM     17  HN  LEU A  22      57.141  17.830  72.682  1.00 96.76           H  
ATOM     18  CA  LEU A  22      56.017  16.027  73.083  1.00 96.76           C  
ATOM     19  HA  LEU A  22      56.386  15.048  72.778  1.00 96.76           H  
ATOM     20  CB  LEU A  22      56.341  16.216  74.572  1.00 96.76           C  
ATOM     21  HB1 LEU A  22      56.049  17.224  74.867  1.00 96.76           H  
ATOM     22  HB2 LEU A  22      55.770  15.488  75.148  1.00 96.76           H  
ATOM     23  CG  LEU A  22      57.835  16.026  74.881  1.00 96.76           C  
ATOM     24  HG  LEU A  22      58.143  15.103  74.390  1.00 96.76           H  
ATOM     25  CD1 LEU A  22      58.675  17.154  74.268  1.00 96.76           C  
ATOM     26 1HD1 LEU A  22      59.727  16.993  74.503  1.00 96.76           H  
ATOM     27 2HD1 LEU A  22      58.354  18.111  74.679  1.00 96.76           H  
ATOM     28 3HD1 LEU A  22      58.542  17.160  73.186  1.00 96.76           H  
ATOM     29  CD2 LEU A  22      58.080  15.832  76.383  1.00 96.76           C  
ATOM     30 1HD2 LEU A  22      59.147  15.701  76.564  1.00 96.76           H  
ATOM     31 2HD2 LEU A  22      57.542  14.949  76.728  1.00 96.76           H  
ATOM     32 3HD2 LEU A  22      57.725  16.708  76.926  1.00 96.76           H  
ATOM     33  C   LEU A  22      54.529  16.032  72.925  1.00 96.76           C  
ATOM     34  O   LEU A  22      53.887  14.995  73.091  1.00 96.76           O  
ATOM     35  N   VAL A  23      53.931  17.208  72.661  1.00 91.06           N  
ATOM     36  HN  VAL A  23      54.522  18.093  72.546  1.00 91.06           H  
ATOM     37  CA  VAL A  23      52.503  17.280  72.533  1.00 91.06           C  
ATOM     38  HA  VAL A  23      52.059  16.847  73.429  1.00 91.06           H  
ATOM     39  CB  VAL A  23      51.993  18.690  72.389  1.00 91.06           C  
ATOM     40  HB  VAL A  23      52.364  19.278  73.229  1.00 91.06           H  
ATOM     41  CG1 VAL A  23      52.535  19.305  71.090  1.00 91.06           C  
ATOM     42 1HG1 VAL A  23      52.165  20.325  70.988  1.00 91.06           H  
ATOM     43 2HG1 VAL A  23      52.201  18.711  70.239  1.00 91.06           H  
ATOM     44 3HG1 VAL A  23      53.625  19.316  71.120  1.00 91.06           H  
ATOM     45  CG2 VAL A  23      50.457  18.659  72.458  1.00 91.06           C  
ATOM     46 1HG2 VAL A  23      50.068  19.672  72.356  1.00 91.06           H  
ATOM     47 2HG2 VAL A  23      50.144  18.245  73.417  1.00 91.06           H  
ATOM     48 3HG2 VAL A  23      50.069  18.038  71.651  1.00 91.06           H  
ATOM     49  C   VAL A  23      52.046  16.478  71.350  1.00 91.06           C  
ATOM     50  O   VAL A  23      51.100  15.699  71.458  1.00 91.06           O  
ATOM     51  N   ASN A  24      52.712  16.632  70.188  1.00 60.91           N  
ATOM     52  HN  ASN A  24      53.549  17.297  70.144  1.00 60.91           H  
ATOM     53  CA  ASN A  24      52.314  15.916  69.008  1.00 60.91           C  
ATOM     54  HA  ASN A  24      51.261  16.112  68.808  1.00 60.91           H  
ATOM     55  CB  ASN A  24      53.141  16.291  67.769  1.00 60.91           C  
ATOM     56  HB1 ASN A  24      54.199  16.330  68.027  1.00 60.91           H  
ATOM     57  HB2 ASN A  24      52.985  15.553  66.982  1.00 60.91           H  
ATOM     58  CG  ASN A  24      52.672  17.660  67.297  1.00 60.91           C  
ATOM     59  OD1 ASN A  24      52.504  17.878  66.100  1.00 60.91           O  
ATOM     60  ND2 ASN A  24      52.446  18.604  68.249  1.00 60.91           N  
ATOM     61 1HD2 ASN A  24      52.599  18.370  69.282  1.00 60.91           H  
ATOM     62 2HD2 ASN A  24      52.115  19.581  67.965  1.00 60.91           H  
ATOM     63  C   ASN A  24      52.502  14.455  69.266  1.00 60.91           C  
ATOM     64  O   ASN A  24      51.646  13.635  68.933  1.00 60.91           O  
ATOM     65  N   PHE A  25      53.626  14.100  69.908  1.00 76.45           N  
ATOM     66  HN  PHE A  25      54.299  14.866  70.233  1.00 76.45           H  
ATOM     67  CA  PHE A  25      53.955  12.733  70.173  1.00 76.45           C  
ATOM     68  HA  PHE A  25      53.970  12.181  69.233  1.00 76.45           H  
ATOM     69  CB  PHE A  25      55.329  12.599  70.858  1.00 76.45           C  
ATOM     70  HB1 PHE A  25      56.096  13.064  70.238  1.00 76.45           H  
ATOM     71  HB2 PHE A  25      55.304  13.087  71.832  1.00 76.45           H  
ATOM     72  CG  PHE A  25      55.630  11.151  71.029  1.00 76.45           C  
ATOM     73  CD1 PHE A  25      55.715  10.330  69.930  1.00 76.45           C  
ATOM     74  HD1 PHE A  25      55.551  10.743  68.935  1.00 76.45           H  
ATOM     75  CD2 PHE A  25      55.873  10.624  72.276  1.00 76.45           C  
ATOM     76  HD2 PHE A  25      55.834  11.270  73.153  1.00 76.45           H  
ATOM     77  CE1 PHE A  25      56.004   8.995  70.073  1.00 76.45           C  
ATOM     78  HE1 PHE A  25      56.056   8.352  69.195  1.00 76.45           H  
ATOM     79  CE2 PHE A  25      56.164   9.289  72.424  1.00 76.45           C  
ATOM     80  HE2 PHE A  25      56.345   8.878  73.417  1.00 76.45           H  
ATOM     81  CZ  PHE A  25      56.227   8.471  71.322  1.00 76.45           C  
ATOM     82  HZ  PHE A  25      56.453   7.411  71.439  1.00 76.45           H  
ATOM     83  C   PHE A  25      52.891  12.168  71.054  1.00 76.45           C  
ATOM     84  O   PHE A  25      52.437  11.047  70.838  1.00 76.45           O  
ATOM     85  N   HIS A  26      52.440  12.949  72.053  1.00 51.42           N  
ATOM     86  HN  HIS A  26      52.836  13.936  72.171  1.00 51.42           H  
ATOM     87  CA  HIS A  26      51.437  12.478  72.961  1.00 51.42           C  
ATOM     88  HA  HIS A  26      51.801  11.579  73.458  1.00 51.42           H  
ATOM     89  CB  HIS A  26      51.030  13.507  74.025  1.00 51.42           C  
ATOM     90  HB1 HIS A  26      51.905  13.770  74.619  1.00 51.42           H  
ATOM     91  HB2 HIS A  26      50.646  14.398  73.529  1.00 51.42           H  
ATOM     92  CG  HIS A  26      49.970  12.957  74.933  1.00 51.42           C  
ATOM     93  CD2 HIS A  26      48.616  12.967  74.792  1.00 51.42           C  
ATOM     94  HD2 HIS A  26      48.082  13.420  73.957  1.00 51.42           H  
ATOM     95  ND1 HIS A  26      50.220  12.292  76.112  1.00 51.42           N  
ATOM     96  HD1 HIS A  26      51.179  12.095  76.543  1.00 51.42           H  
ATOM     97  CE1 HIS A  26      49.014  11.934  76.622  1.00 51.42           C  
ATOM     98  HE1 HIS A  26      48.888  11.388  77.557  1.00 51.42           H  
ATOM     99  NE2 HIS A  26      48.011  12.322  75.856  1.00 51.42           N1+
ATOM    100  HE2 HIS A  26      46.965  12.171  76.021  1.00 51.42           H  
ATOM    101  C   HIS A  26      50.194  12.142  72.191  1.00 51.42           C  
ATOM    102  O   HIS A  26      49.561  11.121  72.452  1.00 51.42           O  
ATOM    103  N   ARG A  27      49.814  12.996  71.219  1.00137.69           N  
ATOM    104  HN  ARG A  27      50.434  13.839  70.994  1.00137.69           H  
ATOM    105  CA  ARG A  27      48.597  12.803  70.477  1.00137.69           C  
ATOM    106  HA  ARG A  27      47.776  12.714  71.189  1.00137.69           H  
ATOM    107  CB  ARG A  27      48.277  13.968  69.519  1.00137.69           C  
ATOM    108  HB1 ARG A  27      48.184  14.882  70.106  1.00137.69           H  
ATOM    109  HB2 ARG A  27      49.101  14.071  68.813  1.00137.69           H  
ATOM    110  CG  ARG A  27      46.982  13.766  68.727  1.00137.69           C  
ATOM    111  HG1 ARG A  27      47.200  13.123  67.874  1.00137.69           H  
ATOM    112  HG2 ARG A  27      46.258  13.275  69.377  1.00137.69           H  
ATOM    113  CD  ARG A  27      46.354  15.063  68.202  1.00137.69           C  
ATOM    114  HD1 ARG A  27      45.313  14.881  67.935  1.00137.69           H  
ATOM    115  HD2 ARG A  27      46.402  15.830  68.975  1.00137.69           H  
ATOM    116  NE  ARG A  27      47.104  15.523  66.998  1.00137.69           N  
ATOM    117  HE  ARG A  27      47.928  16.196  67.110  1.00137.69           H  
ATOM    118  CZ  ARG A  27      46.745  15.090  65.753  1.00137.69           C  
ATOM    119  NH1 ARG A  27      45.780  14.135  65.609  1.00137.69           N  
ATOM    120 1HH1 ARG A  27      45.302  13.723  66.473  1.00137.69           H  
ATOM    121 2HH1 ARG A  27      45.502  13.799  64.632  1.00137.69           H  
ATOM    122  NH2 ARG A  27      47.349  15.616  64.648  1.00137.69           N  
ATOM    123 1HH2 ARG A  27      48.103  16.367  64.757  1.00137.69           H  
ATOM    124 2HH2 ARG A  27      47.068  15.277  63.673  1.00137.69           H  
ATOM    125  C   ARG A  27      48.658  11.534  69.673  1.00137.69           C  
ATOM    126  O   ARG A  27      47.666  10.815  69.576  1.00137.69           O  
ATOM    127  N   MET A  28      49.814  11.231  69.052  1.00 72.58           N  
ATOM    128  HN  MET A  28      50.659  11.878  69.164  1.00 72.58           H  
ATOM    129  CA  MET A  28      49.927  10.046  68.238  1.00 72.58           C  
ATOM    130  HA  MET A  28      49.136  10.048  67.488  1.00 72.58           H  
ATOM    131  CB  MET A  28      51.292   9.898  67.539  1.00 72.58           C  
ATOM    132  HB1 MET A  28      52.064   9.926  68.308  1.00 72.58           H  
ATOM    133  HB2 MET A  28      51.308   8.928  67.043  1.00 72.58           H  
ATOM    134  CG  MET A  28      51.636  10.960  66.496  1.00 72.58           C  
ATOM    135  HG1 MET A  28      50.876  10.939  65.715  1.00 72.58           H  
ATOM    136  HG2 MET A  28      51.633  11.936  66.980  1.00 72.58           H  
ATOM    137  SD  MET A  28      53.265  10.700  65.727  1.00 72.58           S  
ATOM    138  CE  MET A  28      53.222  12.144  64.625  1.00 72.58           C  
ATOM    139  HE1 MET A  28      54.143  12.185  64.043  1.00 72.58           H  
ATOM    140  HE2 MET A  28      53.127  13.053  65.220  1.00 72.58           H  
ATOM    141  HE3 MET A  28      52.370  12.061  63.950  1.00 72.58           H  
ATOM    142  C   MET A  28      49.808   8.807  69.083  1.00 72.58           C  
ATOM    143  O   MET A  28      49.192   7.835  68.649  1.00 72.58           O  
ATOM    144  N   ILE A  29      50.420   8.769  70.292  1.00205.80           N  
ATOM    145  HN  ILE A  29      50.935   9.621  70.685  1.00205.80           H  
ATOM    146  CA  ILE A  29      50.346   7.530  71.024  1.00205.80           C  
ATOM    147  HA  ILE A  29      50.574   6.760  70.287  1.00205.80           H  
ATOM    148  CB  ILE A  29      51.297   7.260  72.169  1.00205.80           C  
ATOM    149  HB  ILE A  29      51.050   6.273  72.560  1.00205.80           H  
ATOM    150  CG2 ILE A  29      52.707   7.162  71.571  1.00205.80           C  
ATOM    151 1HG2 ILE A  29      53.427   6.967  72.366  1.00205.80           H  
ATOM    152 2HG2 ILE A  29      52.958   8.100  71.076  1.00205.80           H  
ATOM    153 3HG2 ILE A  29      52.739   6.349  70.846  1.00205.80           H  
ATOM    154  CG1 ILE A  29      51.184   8.240  73.334  1.00205.80           C  
ATOM    155 1HG1 ILE A  29      50.128   8.419  73.534  1.00205.80           H  
ATOM    156 2HG1 ILE A  29      51.649   7.790  74.211  1.00205.80           H  
ATOM    157  CD1 ILE A  29      51.855   9.572  73.065  1.00205.80           C  
ATOM    158 1HD1 ILE A  29      51.737  10.221  73.933  1.00205.80           H  
ATOM    159 2HD1 ILE A  29      51.395  10.042  72.196  1.00205.80           H  
ATOM    160 3HD1 ILE A  29      52.916   9.413  72.873  1.00205.80           H  
ATOM    161  C   ILE A  29      48.945   7.235  71.460  1.00205.80           C  
ATOM    162  O   ILE A  29      48.548   6.075  71.518  1.00205.80           O  
ATOM    163  N   LYS A  30      48.161   8.259  71.829  1.00156.97           N  
ATOM    164  HN  LYS A  30      48.539   9.260  71.808  1.00156.97           H  
ATOM    165  CA  LYS A  30      46.812   8.005  72.252  1.00156.97           C  
ATOM    166  HA  LYS A  30      46.846   7.221  73.008  1.00156.97           H  
ATOM    167  CB  LYS A  30      46.174   9.249  72.899  1.00156.97           C  
ATOM    168  HB1 LYS A  30      46.791   9.541  73.749  1.00156.97           H  
ATOM    169  HB2 LYS A  30      46.172  10.049  72.159  1.00156.97           H  
ATOM    170  CG  LYS A  30      44.742   9.064  73.398  1.00156.97           C  
ATOM    171  HG1 LYS A  30      44.653   8.069  73.834  1.00156.97           H  
ATOM    172  HG2 LYS A  30      44.541   9.815  74.162  1.00156.97           H  
ATOM    173  CD  LYS A  30      43.701   9.205  72.295  1.00156.97           C  
ATOM    174  HD1 LYS A  30      44.124   8.848  71.356  1.00156.97           H  
ATOM    175  HD2 LYS A  30      42.826   8.608  72.550  1.00156.97           H  
ATOM    176  CE  LYS A  30      43.282  10.666  72.134  1.00156.97           C  
ATOM    177  HE1 LYS A  30      43.015  10.855  71.094  1.00156.97           H  
ATOM    178  HE2 LYS A  30      42.423  10.871  72.773  1.00156.97           H  
ATOM    179  NZ  LYS A  30      44.410  11.547  72.524  1.00156.97           N1+
ATOM    180  HZ1 LYS A  30      44.119  12.571  72.412  1.00156.97           H  
ATOM    181  HZ2 LYS A  30      45.253  11.346  71.897  1.00156.97           H  
ATOM    182  HZ3 LYS A  30      44.672  11.361  73.545  1.00156.97           H  
ATOM    183  C   LYS A  30      46.017   7.486  71.096  1.00156.97           C  
ATOM    184  O   LYS A  30      45.158   6.620  71.253  1.00156.97           O  
ATOM    185  N   LEU A  31      46.299   7.999  69.889  1.00149.43           N  
ATOM    186  HN  LEU A  31      47.074   8.732  69.798  1.00149.43           H  
ATOM    187  CA  LEU A  31      45.585   7.586  68.722  1.00149.43           C  
ATOM    188  HA  LEU A  31      44.517   7.733  68.885  1.00149.43           H  
ATOM    189  CB  LEU A  31      46.037   8.442  67.520  1.00149.43           C  
ATOM    190  HB1 LEU A  31      45.844   9.486  67.765  1.00149.43           H  
ATOM    191  HB2 LEU A  31      47.109   8.291  67.389  1.00149.43           H  
ATOM    192  CG  LEU A  31      45.356   8.144  66.177  1.00149.43           C  
ATOM    193  HG  LEU A  31      45.689   8.911  65.478  1.00149.43           H  
ATOM    194  CD1 LEU A  31      45.824   6.801  65.615  1.00149.43           C  
ATOM    195 1HD1 LEU A  31      45.328   6.612  64.663  1.00149.43           H  
ATOM    196 2HD1 LEU A  31      45.575   6.006  66.318  1.00149.43           H  
ATOM    197 3HD1 LEU A  31      46.903   6.826  65.463  1.00149.43           H  
ATOM    198  CD2 LEU A  31      43.828   8.270  66.281  1.00149.43           C  
ATOM    199 1HD2 LEU A  31      43.378   8.052  65.312  1.00149.43           H  
ATOM    200 2HD2 LEU A  31      43.566   9.284  66.583  1.00149.43           H  
ATOM    201 3HD2 LEU A  31      43.454   7.563  67.022  1.00149.43           H  
ATOM    202  C   LEU A  31      45.852   6.122  68.488  1.00149.43           C  
ATOM    203  O   LEU A  31      44.928   5.345  68.246  1.00149.43           O  
ATOM    204  N   THR A  32      47.137   5.719  68.548  1.00143.88           N  
ATOM    205  HN  THR A  32      47.881   6.445  68.803  1.00143.88           H  
ATOM    206  CA  THR A  32      47.568   4.371  68.290  1.00143.88           C  
ATOM    207  HA  THR A  32      47.080   4.020  67.381  1.00143.88           H  
ATOM    208  CB  THR A  32      49.049   4.347  68.073  1.00143.88           C  
ATOM    209  HB  THR A  32      49.567   4.570  69.006  1.00143.88           H  
ATOM    210  OG1 THR A  32      49.402   5.297  67.081  1.00143.88           O  
ATOM    211  HG1 THR A  32      48.915   5.062  66.181  1.00143.88           H  
ATOM    212  CG2 THR A  32      49.449   2.959  67.570  1.00143.88           C  
ATOM    213 1HG2 THR A  32      50.526   2.927  67.408  1.00143.88           H  
ATOM    214 2HG2 THR A  32      48.934   2.750  66.632  1.00143.88           H  
ATOM    215 3HG2 THR A  32      49.172   2.209  68.311  1.00143.88           H  
ATOM    216  C   THR A  32      47.249   3.402  69.410  1.00143.88           C  
ATOM    217  O   THR A  32      46.784   2.291  69.160  1.00143.88           O  
ATOM    218  N   THR A  33      47.621   3.745  70.665  1.00 99.26           N  
ATOM    219  HN  THR A  33      48.093   4.694  70.813  1.00 99.26           H  
ATOM    220  CA  THR A  33      47.413   2.895  71.817  1.00 99.26           C  
ATOM    221  HA  THR A  33      47.430   1.867  71.456  1.00 99.26           H  
ATOM    222  CB  THR A  33      48.508   3.014  72.839  1.00 99.26           C  
ATOM    223  HB  THR A  33      48.339   2.286  73.632  1.00 99.26           H  
ATOM    224  OG1 THR A  33      48.538   4.316  73.400  1.00 99.26           O  
ATOM    225  HG1 THR A  33      48.708   5.021  72.641  1.00 99.26           H  
ATOM    226  CG2 THR A  33      49.847   2.707  72.146  1.00 99.26           C  
ATOM    227 1HG2 THR A  33      50.658   2.787  72.870  1.00 99.26           H  
ATOM    228 2HG2 THR A  33      50.010   3.420  71.338  1.00 99.26           H  
ATOM    229 3HG2 THR A  33      49.823   1.696  71.739  1.00 99.26           H  
ATOM    230  C   THR A  33      46.099   3.088  72.514  1.00 99.26           C  
ATOM    231  O   THR A  33      45.525   2.139  73.043  1.00 99.26           O  
ATOM    232  N   GLY A  34      45.602   4.337  72.577  1.00 30.20           N  
ATOM    233  HN  GLY A  34      46.107   5.138  72.079  1.00 30.20           H  
ATOM    234  CA  GLY A  34      44.397   4.599  73.310  1.00 30.20           C  
ATOM    235  HA1 GLY A  34      43.882   5.457  72.878  1.00 30.20           H  
ATOM    236  HA2 GLY A  34      43.745   3.726  73.272  1.00 30.20           H  
ATOM    237  C   GLY A  34      44.767   4.895  74.737  1.00 30.20           C  
ATOM    238  O   GLY A  34      43.892   5.150  75.564  1.00 30.20           O  
ATOM    239  N   LYS A  35      46.076   4.882  75.076  1.00164.99           N  
ATOM    240  HN  LYS A  35      46.827   4.687  74.339  1.00164.99           H  
ATOM    241  CA  LYS A  35      46.443   5.134  76.443  1.00164.99           C  
ATOM    242  HA  LYS A  35      45.519   5.185  77.018  1.00164.99           H  
ATOM    243  CB  LYS A  35      47.303   4.013  77.065  1.00164.99           C  
ATOM    244  HB1 LYS A  35      47.485   4.276  78.107  1.00164.99           H  
ATOM    245  HB2 LYS A  35      46.726   3.090  77.019  1.00164.99           H  
ATOM    246  CG  LYS A  35      48.657   3.745  76.412  1.00164.99           C  
ATOM    247  HG1 LYS A  35      48.496   3.468  75.370  1.00164.99           H  
ATOM    248  HG2 LYS A  35      49.256   4.654  76.459  1.00164.99           H  
ATOM    249  CD  LYS A  35      49.419   2.613  77.113  1.00164.99           C  
ATOM    250  HD1 LYS A  35      49.215   1.681  76.587  1.00164.99           H  
ATOM    251  HD2 LYS A  35      50.486   2.832  77.064  1.00164.99           H  
ATOM    252  CE  LYS A  35      49.025   2.438  78.583  1.00164.99           C  
ATOM    253  HE1 LYS A  35      49.471   3.240  79.170  1.00164.99           H  
ATOM    254  HE2 LYS A  35      47.939   2.484  78.670  1.00164.99           H  
ATOM    255  NZ  LYS A  35      49.498   1.137  79.102  1.00164.99           N1+
ATOM    256  HZ1 LYS A  35      49.212   1.037  80.128  1.00164.99           H  
ATOM    257  HZ2 LYS A  35      50.564   1.087  79.023  1.00164.99           H  
ATOM    258  HZ3 LYS A  35      49.061   0.344  78.531  1.00164.99           H  
ATOM    259  C   LYS A  35      47.111   6.473  76.562  1.00164.99           C  
ATOM    260  O   LYS A  35      47.647   7.009  75.592  1.00164.99           O  
ATOM    261  N   GLU A  36      47.046   7.070  77.775  1.00 97.09           N  
ATOM    262  HN  GLU A  36      46.551   6.566  78.579  1.00 97.09           H  
ATOM    263  CA  GLU A  36      47.626   8.366  78.010  1.00 97.09           C  
ATOM    264  HA  GLU A  36      47.514   8.977  77.114  1.00 97.09           H  
ATOM    265  CB  GLU A  36      47.004   9.106  79.210  1.00 97.09           C  
ATOM    266  HB1 GLU A  36      45.920   9.008  79.149  1.00 97.09           H  
ATOM    267  HB2 GLU A  36      47.361   8.635  80.126  1.00 97.09           H  
ATOM    268  CG  GLU A  36      47.350  10.598  79.269  1.00 97.09           C  
ATOM    269  HG1 GLU A  36      47.470  10.986  78.257  1.00 97.09           H  
ATOM    270  HG2 GLU A  36      46.550  11.139  79.773  1.00 97.09           H  
ATOM    271  CD  GLU A  36      48.650  10.773  80.041  1.00 97.09           C  
ATOM    272  OE1 GLU A  36      49.198   9.741  80.508  1.00 97.09           O  
ATOM    273  OE2 GLU A  36      49.113  11.935  80.183  1.00 97.09           O  
ATOM    274  C   GLU A  36      49.081   8.137  78.272  1.00 97.09           C  
ATOM    275  O   GLU A  36      49.468   7.538  79.275  1.00 97.09           O  
ATOM    276  N   ALA A  37      49.916   8.658  77.353  1.00 58.10           N  
ATOM    277  HN  ALA A  37      49.486   9.297  76.611  1.00 58.10           H  
ATOM    278  CA  ALA A  37      51.333   8.432  77.280  1.00 58.10           C  
ATOM    279  HA  ALA A  37      51.494   7.357  77.197  1.00 58.10           H  
ATOM    280  CB  ALA A  37      51.976   9.098  76.055  1.00 58.10           C  
ATOM    281  HB1 ALA A  37      53.047   8.895  76.050  1.00 58.10           H  
ATOM    282  HB2 ALA A  37      51.811  10.175  76.098  1.00 58.10           H  
ATOM    283  HB3 ALA A  37      51.527   8.698  75.146  1.00 58.10           H  
ATOM    284  C   ALA A  37      52.100   8.918  78.470  1.00 58.10           C  
ATOM    285  O   ALA A  37      53.038   8.238  78.885  1.00 58.10           O  
ATOM    286  N   ALA A  38      51.751  10.083  79.055  1.00 52.74           N  
ATOM    287  HN  ALA A  38      50.855  10.591  78.765  1.00 52.74           H  
ATOM    288  CA  ALA A  38      52.607  10.631  80.078  1.00 52.74           C  
ATOM    289  HA  ALA A  38      53.587  10.834  79.647  1.00 52.74           H  
ATOM    290  CB  ALA A  38      52.049  11.930  80.683  1.00 52.74           C  
ATOM    291  HB1 ALA A  38      52.733  12.299  81.447  1.00 52.74           H  
ATOM    292  HB2 ALA A  38      51.075  11.733  81.132  1.00 52.74           H  
ATOM    293  HB3 ALA A  38      51.943  12.680  79.899  1.00 52.74           H  
ATOM    294  C   ALA A  38      52.762   9.646  81.197  1.00 52.74           C  
ATOM    295  O   ALA A  38      53.884   9.312  81.574  1.00 52.74           O  
ATOM    296  N   LEU A  39      51.648   9.140  81.749  1.00115.73           N  
ATOM    297  HN  LEU A  39      50.691   9.461  81.393  1.00115.73           H  
ATOM    298  CA  LEU A  39      51.720   8.174  82.811  1.00115.73           C  
ATOM    299  HA  LEU A  39      52.538   8.475  83.466  1.00115.73           H  
ATOM    300  CB  LEU A  39      50.449   8.125  83.666  1.00115.73           C  
ATOM    301  HB1 LEU A  39      49.589   7.979  83.013  1.00115.73           H  
ATOM    302  HB2 LEU A  39      50.523   7.289  84.362  1.00115.73           H  
ATOM    303  CG  LEU A  39      50.254   9.424  84.465  1.00115.73           C  
ATOM    304  HG  LEU A  39      51.214   9.649  84.930  1.00115.73           H  
ATOM    305  CD1 LEU A  39      49.926  10.609  83.546  1.00115.73           C  
ATOM    306 1HD1 LEU A  39      49.795  11.509  84.146  1.00115.73           H  
ATOM    307 2HD1 LEU A  39      49.007  10.401  82.998  1.00115.73           H  
ATOM    308 3HD1 LEU A  39      50.743  10.759  82.840  1.00115.73           H  
ATOM    309  CD2 LEU A  39      49.251   9.236  85.606  1.00115.73           C  
ATOM    310 1HD2 LEU A  39      49.138  10.174  86.149  1.00115.73           H  
ATOM    311 2HD2 LEU A  39      49.613   8.465  86.286  1.00115.73           H  
ATOM    312 3HD2 LEU A  39      48.287   8.935  85.197  1.00115.73           H  
ATOM    313  C   LEU A  39      52.030   6.793  82.322  1.00115.73           C  
ATOM    314  O   LEU A  39      52.742   6.041  82.985  1.00115.73           O  
ATOM    315  N   SER A  40      51.467   6.410  81.159  1.00 83.36           N  
ATOM    316  HN  SER A  40      50.903   7.119  80.589  1.00 83.36           H  
ATOM    317  CA  SER A  40      51.610   5.069  80.672  1.00 83.36           C  
ATOM    318  HA  SER A  40      51.246   4.389  81.442  1.00 83.36           H  
ATOM    319  CB  SER A  40      50.790   4.825  79.394  1.00 83.36           C  
ATOM    320  HB1 SER A  40      51.084   5.547  78.633  1.00 83.36           H  
ATOM    321  HB2 SER A  40      50.980   3.815  79.030  1.00 83.36           H  
ATOM    322  OG  SER A  40      49.404   4.972  79.672  1.00 83.36           O  
ATOM    323  HG  SER A  40      49.118   4.276  80.404  1.00 83.36           H  
ATOM    324  C   SER A  40      53.048   4.721  80.383  1.00 83.36           C  
ATOM    325  O   SER A  40      53.601   3.810  80.991  1.00 83.36           O  
ATOM    326  N   TYR A  41      53.639   5.360  79.355  1.00222.30           N  
ATOM    327  HN  TYR A  41      53.042   6.079  78.834  1.00222.30           H  
ATOM    328  CA  TYR A  41      54.990   5.180  78.880  1.00222.30           C  
ATOM    329  HA  TYR A  41      55.253   4.139  79.070  1.00222.30           H  
ATOM    330  CB  TYR A  41      55.098   5.393  77.366  1.00222.30           C  
ATOM    331  HB1 TYR A  41      54.772   6.398  77.097  1.00222.30           H  
ATOM    332  HB2 TYR A  41      56.124   5.242  77.031  1.00222.30           H  
ATOM    333  CG  TYR A  41      54.197   4.373  76.766  1.00222.30           C  
ATOM    334  CD1 TYR A  41      54.644   3.096  76.517  1.00222.30           C  
ATOM    335  HD1 TYR A  41      55.673   2.827  76.756  1.00222.30           H  
ATOM    336  CE1 TYR A  41      53.803   2.156  75.969  1.00222.30           C  
ATOM    337  HE1 TYR A  41      54.167   1.148  75.771  1.00222.30           H  
ATOM    338  CD2 TYR A  41      52.892   4.694  76.475  1.00222.30           C  
ATOM    339  HD2 TYR A  41      52.524   5.699  76.682  1.00222.30           H  
ATOM    340  CE2 TYR A  41      52.048   3.760  75.926  1.00222.30           C  
ATOM    341  HE2 TYR A  41      51.017   4.027  75.693  1.00222.30           H  
ATOM    342  CZ  TYR A  41      52.502   2.489  75.671  1.00222.30           C  
ATOM    343  OH  TYR A  41      51.634   1.529  75.108  1.00222.30           O  
ATOM    344  HH  TYR A  41      52.025   1.198  74.191  1.00222.30           H  
ATOM    345  C   TYR A  41      56.057   6.022  79.531  1.00222.30           C  
ATOM    346  O   TYR A  41      57.236   5.676  79.453  1.00222.30           O  
ATOM    347  N   GLY A  42      55.695   7.178  80.128  1.00 84.01           N  
ATOM    348  HN  GLY A  42      54.657   7.356  80.316  1.00 84.01           H  
ATOM    349  CA  GLY A  42      56.654   8.183  80.523  1.00 84.01           C  
ATOM    350  HA1 GLY A  42      57.070   8.645  79.628  1.00 84.01           H  
ATOM    351  HA2 GLY A  42      56.146   8.940  81.121  1.00 84.01           H  
ATOM    352  C   GLY A  42      57.768   7.597  81.328  1.00 84.01           C  
ATOM    353  O   GLY A  42      58.879   8.107  81.296  1.00 84.01           O  
ATOM    354  N   PHE A  43      57.481   6.663  82.229  1.00170.66           N  
ATOM    355  HN  PHE A  43      56.452   6.423  82.398  1.00170.66           H  
ATOM    356  CA  PHE A  43      58.477   5.956  82.990  1.00170.66           C  
ATOM    357  HA  PHE A  43      59.417   6.503  82.923  1.00170.66           H  
ATOM    358  CB  PHE A  43      58.068   5.866  84.468  1.00170.66           C  
ATOM    359  HB1 PHE A  43      57.234   5.175  84.591  1.00170.66           H  
ATOM    360  HB2 PHE A  43      58.909   5.533  85.076  1.00170.66           H  
ATOM    361  CG  PHE A  43      57.662   7.244  84.853  1.00170.66           C  
ATOM    362  CD1 PHE A  43      56.351   7.632  84.697  1.00170.66           C  
ATOM    363  HD1 PHE A  43      55.625   6.923  84.299  1.00170.66           H  
ATOM    364  CD2 PHE A  43      58.574   8.149  85.343  1.00170.66           C  
ATOM    365  HD2 PHE A  43      59.618   7.858  85.462  1.00170.66           H  
ATOM    366  CE1 PHE A  43      55.944   8.900  85.036  1.00170.66           C  
ATOM    367  HE1 PHE A  43      54.901   9.193  84.912  1.00170.66           H  
ATOM    368  CE2 PHE A  43      58.174   9.420  85.683  1.00170.66           C  
ATOM    369  HE2 PHE A  43      58.901  10.132  86.074  1.00170.66           H  
ATOM    370  CZ  PHE A  43      56.860   9.796  85.532  1.00170.66           C  
ATOM    371  HZ  PHE A  43      56.546  10.803  85.805  1.00170.66           H  
ATOM    372  C   PHE A  43      58.718   4.533  82.556  1.00170.66           C  
ATOM    373  O   PHE A  43      59.546   3.861  83.151  1.00170.66           O  
ATOM    374  N   TYR A  44      57.896   3.952  81.673  1.00113.40           N  
ATOM    375  HN  TYR A  44      57.200   4.561  81.135  1.00113.40           H  
ATOM    376  CA  TYR A  44      57.919   2.527  81.424  1.00113.40           C  
ATOM    377  HA  TYR A  44      57.493   2.027  82.294  1.00113.40           H  
ATOM    378  CB  TYR A  44      57.055   2.169  80.201  1.00113.40           C  
ATOM    379  HB1 TYR A  44      56.067   2.613  80.321  1.00113.40           H  
ATOM    380  HB2 TYR A  44      57.527   2.568  79.303  1.00113.40           H  
ATOM    381  CG  TYR A  44      56.911   0.693  80.061  1.00113.40           C  
ATOM    382  CD1 TYR A  44      57.916  -0.076  79.519  1.00113.40           C  
ATOM    383  HD1 TYR A  44      58.844   0.395  79.194  1.00113.40           H  
ATOM    384  CE1 TYR A  44      57.756  -1.436  79.385  1.00113.40           C  
ATOM    385  HE1 TYR A  44      58.558  -2.040  78.960  1.00113.40           H  
ATOM    386  CD2 TYR A  44      55.742   0.086  80.456  1.00113.40           C  
ATOM    387  HD2 TYR A  44      54.938   0.689  80.879  1.00113.40           H  
ATOM    388  CE2 TYR A  44      55.575  -1.271  80.324  1.00113.40           C  
ATOM    389  HE2 TYR A  44      54.645  -1.741  80.643  1.00113.40           H  
ATOM    390  CZ  TYR A  44      56.584  -2.034  79.788  1.00113.40           C  
ATOM    391  OH  TYR A  44      56.413  -3.428  79.650  1.00113.40           O  
ATOM    392  HH  TYR A  44      56.494  -3.693  78.637  1.00113.40           H  
ATOM    393  C   TYR A  44      59.299   1.969  81.197  1.00113.40           C  
ATOM    394  O   TYR A  44      60.105   2.505  80.437  1.00113.40           O  
ATOM    395  N   GLY A  45      59.593   0.862  81.917  1.00 59.30           N  
ATOM    396  HN  GLY A  45      58.875   0.536  82.641  1.00 59.30           H  
ATOM    397  CA  GLY A  45      60.797   0.092  81.781  1.00 59.30           C  
ATOM    398  HA1 GLY A  45      60.777  -0.731  82.495  1.00 59.30           H  
ATOM    399  HA2 GLY A  45      60.854  -0.307  80.768  1.00 59.30           H  
ATOM    400  C   GLY A  45      62.004   0.941  82.043  1.00 59.30           C  
ATOM    401  O   GLY A  45      62.007   1.830  82.894  1.00 59.30           O  
ATOM    402  N   CYS A  46      63.116   0.545  81.388  1.00122.10           N  
ATOM    403  HN  CYS A  46      63.035  -0.337  80.788  1.00122.10           H  
ATOM    404  CA  CYS A  46      64.397   1.194  81.419  1.00122.10           C  
ATOM    405  HA  CYS A  46      64.538   1.557  82.437  1.00122.10           H  
ATOM    406  CB  CYS A  46      65.541   0.210  81.141  1.00122.10           C  
ATOM    407  HB1 CYS A  46      65.349  -0.314  80.205  1.00122.10           H  
ATOM    408  HB2 CYS A  46      66.480   0.758  81.065  1.00122.10           H  
ATOM    409  SG  CYS A  46      65.652  -0.991  82.491  1.00122.10           S  
ATOM    410  HG  CYS A  46      65.888  -0.348  83.643  1.00122.10           H  
ATOM    411  C   CYS A  46      64.571   2.394  80.502  1.00122.10           C  
ATOM    412  O   CYS A  46      65.331   3.298  80.838  1.00122.10           O  
ATOM    413  N   HIS A  47      64.038   2.344  79.260  1.00144.92           N  
ATOM    414  HN  HIS A  47      63.460   1.479  79.010  1.00144.92           H  
ATOM    415  CA  HIS A  47      64.184   3.367  78.235  1.00144.92           C  
ATOM    416  HA  HIS A  47      65.094   3.910  78.489  1.00144.92           H  
ATOM    417  CB  HIS A  47      64.444   2.743  76.855  1.00144.92           C  
ATOM    418  HB1 HIS A  47      63.658   2.022  76.631  1.00144.92           H  
ATOM    419  HB2 HIS A  47      64.444   3.528  76.098  1.00144.92           H  
ATOM    420  CG  HIS A  47      65.767   2.050  76.849  1.00144.92           C  
ATOM    421  CD2 HIS A  47      66.084   0.746  77.071  1.00144.92           C  
ATOM    422  HD2 HIS A  47      65.361  -0.045  77.272  1.00144.92           H  
ATOM    423  ND1 HIS A  47      66.960   2.701  76.640  1.00144.92           N  
ATOM    424  HD1 HIS A  47      67.092   3.743  76.435  1.00144.92           H  
ATOM    425  CE1 HIS A  47      67.936   1.766  76.745  1.00144.92           C  
ATOM    426  HE1 HIS A  47      68.998   1.981  76.627  1.00144.92           H  
ATOM    427  NE2 HIS A  47      67.454   0.565  77.006  1.00144.92           N1+
ATOM    428  HE2 HIS A  47      68.001  -0.345  77.138  1.00144.92           H  
ATOM    429  C   HIS A  47      63.114   4.413  78.087  1.00144.92           C  
ATOM    430  O   HIS A  47      63.394   5.501  77.588  1.00144.92           O  
ATOM    431  N   CYS A  48      61.845   4.111  78.426  1.00 76.30           N  
ATOM    432  HN  CYS A  48      61.630   3.188  78.923  1.00 76.30           H  
ATOM    433  CA  CYS A  48      60.775   5.030  78.120  1.00 76.30           C  
ATOM    434  HA  CYS A  48      60.980   5.481  77.149  1.00 76.30           H  
ATOM    435  CB  CYS A  48      59.416   4.325  78.043  1.00 76.30           C  
ATOM    436  HB1 CYS A  48      59.182   3.894  79.016  1.00 76.30           H  
ATOM    437  HB2 CYS A  48      58.651   5.053  77.774  1.00 76.30           H  
ATOM    438  SG  CYS A  48      59.443   3.003  76.797  1.00 76.30           S  
ATOM    439  HG  CYS A  48      59.726   3.526  75.596  1.00 76.30           H  
ATOM    440  C   CYS A  48      60.715   6.123  79.139  1.00 76.30           C  
ATOM    441  O   CYS A  48      60.554   5.883  80.337  1.00 76.30           O  
ATOM    442  N   GLY A  49      60.788   7.374  78.640  1.00 39.69           N  
ATOM    443  HN  GLY A  49      60.798   7.510  77.579  1.00 39.69           H  
ATOM    444  CA  GLY A  49      60.853   8.525  79.490  1.00 39.69           C  
ATOM    445  HA1 GLY A  49      60.084   9.245  79.209  1.00 39.69           H  
ATOM    446  HA2 GLY A  49      60.714   8.233  80.531  1.00 39.69           H  
ATOM    447  C   GLY A  49      62.202   9.115  79.299  1.00 39.69           C  
ATOM    448  O   GLY A  49      63.047   8.530  78.630  1.00 39.69           O  
ATOM    449  N   VAL A  50      62.449  10.300  79.884  1.00 51.53           N  
ATOM    450  HN  VAL A  50      61.728  10.742  80.539  1.00 51.53           H  
ATOM    451  CA  VAL A  50      63.691  10.962  79.619  1.00 51.53           C  
ATOM    452  HA  VAL A  50      63.779  11.133  78.546  1.00 51.53           H  
ATOM    453  CB  VAL A  50      63.813  12.277  80.334  1.00 51.53           C  
ATOM    454  HB  VAL A  50      63.673  12.105  81.401  1.00 51.53           H  
ATOM    455  CG1 VAL A  50      65.228  12.830  80.111  1.00 51.53           C  
ATOM    456 1HG1 VAL A  50      65.330  13.786  80.625  1.00 51.53           H  
ATOM    457 2HG1 VAL A  50      65.399  12.972  79.044  1.00 51.53           H  
ATOM    458 3HG1 VAL A  50      65.960  12.125  80.505  1.00 51.53           H  
ATOM    459  CG2 VAL A  50      62.698  13.215  79.839  1.00 51.53           C  
ATOM    460 1HG2 VAL A  50      62.775  14.174  80.351  1.00 51.53           H  
ATOM    461 2HG2 VAL A  50      61.726  12.768  80.050  1.00 51.53           H  
ATOM    462 3HG2 VAL A  50      62.801  13.368  78.765  1.00 51.53           H  
ATOM    463  C   VAL A  50      64.829  10.085  80.068  1.00 51.53           C  
ATOM    464  O   VAL A  50      64.883   9.654  81.219  1.00 51.53           O  
ATOM    465  N   GLY A  51      65.769   9.806  79.133  1.00 41.63           N  
ATOM    466  HN  GLY A  51      65.620  10.177  78.141  1.00 41.63           H  
ATOM    467  CA  GLY A  51      66.957   9.038  79.400  1.00 41.63           C  
ATOM    468  HA1 GLY A  51      67.729   9.320  78.684  1.00 41.63           H  
ATOM    469  HA2 GLY A  51      67.301   9.258  80.411  1.00 41.63           H  
ATOM    470  C   GLY A  51      66.699   7.561  79.283  1.00 41.63           C  
ATOM    471  O   GLY A  51      65.610   7.139  78.911  1.00 41.63           O  
ATOM    472  N   GLY A  52      67.718   6.724  79.590  1.00 32.34           N  
ATOM    473  HN  GLY A  52      68.656   7.134  79.903  1.00 32.34           H  
ATOM    474  CA  GLY A  52      67.568   5.293  79.505  1.00 32.34           C  
ATOM    475  HA1 GLY A  52      66.714   4.971  80.101  1.00 32.34           H  
ATOM    476  HA2 GLY A  52      67.421   4.994  78.467  1.00 32.34           H  
ATOM    477  C   GLY A  52      68.831   4.681  80.043  1.00 32.34           C  
ATOM    478  O   GLY A  52      69.908   5.259  79.910  1.00 32.34           O  
ATOM    479  N   ARG A  53      68.728   3.490  80.680  1.00105.47           N  
ATOM    480  HN  ARG A  53      67.767   3.029  80.769  1.00105.47           H  
ATOM    481  CA  ARG A  53      69.880   2.826  81.242  1.00105.47           C  
ATOM    482  HA  ARG A  53      70.757   3.068  80.642  1.00105.47           H  
ATOM    483  CB  ARG A  53      70.160   3.194  82.715  1.00105.47           C  
ATOM    484  HB1 ARG A  53      69.212   3.200  83.253  1.00105.47           H  
ATOM    485  HB2 ARG A  53      70.815   2.433  83.140  1.00105.47           H  
ATOM    486  CG  ARG A  53      70.826   4.559  82.900  1.00105.47           C  
ATOM    487  HG1 ARG A  53      71.807   4.529  82.425  1.00105.47           H  
ATOM    488  HG2 ARG A  53      70.208   5.311  82.410  1.00105.47           H  
ATOM    489  CD  ARG A  53      71.012   4.968  84.363  1.00105.47           C  
ATOM    490  HD1 ARG A  53      71.730   5.785  84.430  1.00105.47           H  
ATOM    491  HD2 ARG A  53      70.058   5.288  84.781  1.00105.47           H  
ATOM    492  NE  ARG A  53      71.522   3.784  85.114  1.00105.47           N  
ATOM    493  HE  ARG A  53      72.573   3.588  85.158  1.00105.47           H  
ATOM    494  CZ  ARG A  53      70.643   2.952  85.744  1.00105.47           C  
ATOM    495  NH1 ARG A  53      69.300   3.176  85.642  1.00105.47           N  
ATOM    496 1HH1 ARG A  53      68.938   4.003  85.068  1.00105.47           H  
ATOM    497 2HH1 ARG A  53      68.610   2.524  86.136  1.00105.47           H  
ATOM    498  NH2 ARG A  53      71.103   1.901  86.485  1.00105.47           N  
ATOM    499 1HH2 ARG A  53      72.155   1.728  86.573  1.00105.47           H  
ATOM    500 2HH2 ARG A  53      70.411   1.250  86.978  1.00105.47           H  
ATOM    501  C   ARG A  53      69.661   1.343  81.210  1.00105.47           C  
ATOM    502  O   ARG A  53      68.530   0.864  81.277  1.00105.47           O  
ATOM    503  N   GLY A  54      70.763   0.579  81.062  1.00 38.08           N  
ATOM    504  HN  GLY A  54      71.701   1.059  80.878  1.00 38.08           H  
ATOM    505  CA  GLY A  54      70.724  -0.855  81.142  1.00 38.08           C  
ATOM    506  HA1 GLY A  54      71.740  -1.247  81.086  1.00 38.08           H  
ATOM    507  HA2 GLY A  54      70.271  -1.151  82.088  1.00 38.08           H  
ATOM    508  C   GLY A  54      69.916  -1.410  80.011  1.00 38.08           C  
ATOM    509  O   GLY A  54      69.549  -0.705  79.072  1.00 38.08           O  
ATOM    510  N   SER A  55      69.608  -2.722  80.110  1.00 84.52           N  
ATOM    511  HN  SER A  55      69.913  -3.246  80.991  1.00 84.52           H  
ATOM    512  CA  SER A  55      68.895  -3.453  79.100  1.00 84.52           C  
ATOM    513  HA  SER A  55      69.226  -3.104  78.122  1.00 84.52           H  
ATOM    514  CB  SER A  55      69.122  -4.975  79.177  1.00 84.52           C  
ATOM    515  HB1 SER A  55      70.184  -5.188  79.054  1.00 84.52           H  
ATOM    516  HB2 SER A  55      68.788  -5.340  80.148  1.00 84.52           H  
ATOM    517  OG  SER A  55      68.391  -5.630  78.153  1.00 84.52           O  
ATOM    518  HG  SER A  55      67.367  -5.429  78.270  1.00 84.52           H  
ATOM    519  C   SER A  55      67.422  -3.199  79.221  1.00 84.52           C  
ATOM    520  O   SER A  55      66.894  -2.926  80.299  1.00 84.52           O  
ATOM    521  N   PRO A  56      66.762  -3.290  78.092  1.00123.92           N  
ATOM    522  CD  PRO A  56      67.427  -3.134  76.809  1.00123.92           C  
ATOM    523  HD1 PRO A  56      67.809  -2.120  76.691  1.00123.92           H  
ATOM    524  HD2 PRO A  56      68.246  -3.846  76.708  1.00123.92           H  
ATOM    525  CA  PRO A  56      65.337  -3.109  77.993  1.00123.92           C  
ATOM    526  HA  PRO A  56      65.069  -2.178  78.493  1.00123.92           H  
ATOM    527  CB  PRO A  56      65.035  -2.964  76.496  1.00123.92           C  
ATOM    528  HB1 PRO A  56      64.193  -3.596  76.212  1.00123.92           H  
ATOM    529  HB2 PRO A  56      64.811  -1.926  76.249  1.00123.92           H  
ATOM    530  CG  PRO A  56      66.321  -3.424  75.784  1.00123.92           C  
ATOM    531  HG1 PRO A  56      66.277  -4.488  75.550  1.00123.92           H  
ATOM    532  HG2 PRO A  56      66.482  -2.857  74.867  1.00123.92           H  
ATOM    533  C   PRO A  56      64.594  -4.231  78.644  1.00123.92           C  
ATOM    534  O   PRO A  56      64.953  -5.391  78.441  1.00123.92           O  
ATOM    535  N   LYS A  57      63.546  -3.904  79.422  1.00133.53           N  
ATOM    536  HN  LYS A  57      63.286  -2.873  79.543  1.00133.53           H  
ATOM    537  CA  LYS A  57      62.769  -4.905  80.093  1.00133.53           C  
ATOM    538  HA  LYS A  57      63.456  -5.549  80.642  1.00133.53           H  
ATOM    539  CB  LYS A  57      61.785  -4.297  81.102  1.00133.53           C  
ATOM    540  HB1 LYS A  57      61.598  -3.259  80.826  1.00133.53           H  
ATOM    541  HB2 LYS A  57      60.851  -4.858  81.062  1.00133.53           H  
ATOM    542  CG  LYS A  57      62.321  -4.336  82.534  1.00133.53           C  
ATOM    543  HG1 LYS A  57      61.586  -3.852  83.177  1.00133.53           H  
ATOM    544  HG2 LYS A  57      62.423  -5.382  82.822  1.00133.53           H  
ATOM    545  CD  LYS A  57      63.668  -3.655  82.772  1.00133.53           C  
ATOM    546  HD1 LYS A  57      64.364  -3.961  81.991  1.00133.53           H  
ATOM    547  HD2 LYS A  57      63.532  -2.574  82.736  1.00133.53           H  
ATOM    548  CE  LYS A  57      64.246  -4.041  84.137  1.00133.53           C  
ATOM    549  HE1 LYS A  57      63.552  -3.732  84.918  1.00133.53           H  
ATOM    550  HE2 LYS A  57      64.378  -5.122  84.175  1.00133.53           H  
ATOM    551  NZ  LYS A  57      65.553  -3.386  84.365  1.00133.53           N1+
ATOM    552  HZ1 LYS A  57      65.933  -3.672  85.323  1.00133.53           H  
ATOM    553  HZ2 LYS A  57      65.430  -2.323  84.333  1.00133.53           H  
ATOM    554  HZ3 LYS A  57      66.242  -3.688  83.604  1.00133.53           H  
ATOM    555  C   LYS A  57      62.014  -5.758  79.128  1.00133.53           C  
ATOM    556  O   LYS A  57      62.084  -6.985  79.191  1.00133.53           O  
ATOM    557  N   ASP A  58      61.282  -5.131  78.192  1.00 79.09           N  
ATOM    558  HN  ASP A  58      61.293  -4.063  78.130  1.00 79.09           H  
ATOM    559  CA  ASP A  58      60.487  -5.895  77.278  1.00 79.09           C  
ATOM    560  HA  ASP A  58      60.924  -6.888  77.175  1.00 79.09           H  
ATOM    561  CB  ASP A  58      59.023  -6.038  77.729  1.00 79.09           C  
ATOM    562  HB1 ASP A  58      58.467  -6.610  76.987  1.00 79.09           H  
ATOM    563  HB2 ASP A  58      58.985  -6.553  78.689  1.00 79.09           H  
ATOM    564  CG  ASP A  58      58.409  -4.653  77.870  1.00 79.09           C  
ATOM    565  OD1 ASP A  58      59.069  -3.760  78.466  1.00 79.09           O  
ATOM    566  OD2 ASP A  58      57.262  -4.469  77.381  1.00 79.09           O  
ATOM    567  C   ASP A  58      60.521  -5.211  75.950  1.00 79.09           C  
ATOM    568  O   ASP A  58      61.322  -4.310  75.718  1.00 79.09           O  
ATOM    569  N   ALA A  59      59.643  -5.662  75.035  1.00 56.66           N  
ATOM    570  HN  ALA A  59      58.966  -6.435  75.333  1.00 56.66           H  
ATOM    571  CA  ALA A  59      59.553  -5.177  73.686  1.00 56.66           C  
ATOM    572  HA  ALA A  59      60.539  -5.263  73.230  1.00 56.66           H  
ATOM    573  CB  ALA A  59      58.560  -5.976  72.827  1.00 56.66           C  
ATOM    574  HB1 ALA A  59      58.536  -5.562  71.819  1.00 56.66           H  
ATOM    575  HB2 ALA A  59      57.565  -5.914  73.268  1.00 56.66           H  
ATOM    576  HB3 ALA A  59      58.874  -7.019  72.784  1.00 56.66           H  
ATOM    577  C   ALA A  59      59.137  -3.729  73.629  1.00 56.66           C  
ATOM    578  O   ALA A  59      59.580  -3.005  72.741  1.00 56.66           O  
ATOM    579  N   THR A  60      58.243  -3.264  74.527  1.00 80.36           N  
ATOM    580  HN  THR A  60      57.899  -3.892  75.322  1.00 80.36           H  
ATOM    581  CA  THR A  60      57.754  -1.909  74.405  1.00 80.36           C  
ATOM    582  HA  THR A  60      57.396  -1.769  73.385  1.00 80.36           H  
ATOM    583  CB  THR A  60      56.632  -1.567  75.345  1.00 80.36           C  
ATOM    584  HB  THR A  60      56.206  -0.605  75.059  1.00 80.36           H  
ATOM    585  OG1 THR A  60      57.101  -1.491  76.680  1.00 80.36           O  
ATOM    586  HG1 THR A  60      57.508  -2.417  76.962  1.00 80.36           H  
ATOM    587  CG2 THR A  60      55.549  -2.653  75.236  1.00 80.36           C  
ATOM    588 1HG2 THR A  60      54.728  -2.417  75.913  1.00 80.36           H  
ATOM    589 2HG2 THR A  60      55.975  -3.620  75.505  1.00 80.36           H  
ATOM    590 3HG2 THR A  60      55.175  -2.693  74.213  1.00 80.36           H  
ATOM    591  C   THR A  60      58.854  -0.909  74.656  1.00 80.36           C  
ATOM    592  O   THR A  60      58.980   0.106  73.979  1.00 80.36           O  
ATOM    593  N   ASP A  61      59.680  -1.172  75.670  1.00173.46           N  
ATOM    594  HN  ASP A  61      59.497  -2.069  76.224  1.00173.46           H  
ATOM    595  CA  ASP A  61      60.789  -0.366  76.087  1.00173.46           C  
ATOM    596  HA  ASP A  61      60.472   0.657  76.292  1.00173.46           H  
ATOM    597  CB  ASP A  61      61.314  -1.039  77.356  1.00173.46           C  
ATOM    598  HB1 ASP A  61      60.578  -0.923  78.152  1.00173.46           H  
ATOM    599  HB2 ASP A  61      61.472  -2.099  77.158  1.00173.46           H  
ATOM    600  CG  ASP A  61      62.602  -0.428  77.791  1.00173.46           C  
ATOM    601  OD1 ASP A  61      63.611  -0.594  77.063  1.00173.46           O  
ATOM    602  OD2 ASP A  61      62.592   0.208  78.870  1.00173.46           O  
ATOM    603  C   ASP A  61      61.822  -0.399  74.998  1.00173.46           C  
ATOM    604  O   ASP A  61      62.690   0.469  74.926  1.00173.46           O  
ATOM    605  N   ARG A  62      61.790  -1.466  74.178  1.00140.49           N  
ATOM    606  HN  ARG A  62      61.068  -2.229  74.383  1.00140.49           H  
ATOM    607  CA  ARG A  62      62.657  -1.653  73.047  1.00140.49           C  
ATOM    608  HA  ARG A  62      63.702  -1.578  73.347  1.00140.49           H  
ATOM    609  CB  ARG A  62      62.388  -2.996  72.352  1.00140.49           C  
ATOM    610  HB1 ARG A  62      62.304  -3.766  73.119  1.00140.49           H  
ATOM    611  HB2 ARG A  62      61.445  -2.917  71.811  1.00140.49           H  
ATOM    612  CG  ARG A  62      63.469  -3.422  71.365  1.00140.49           C  
ATOM    613  HG1 ARG A  62      63.079  -4.233  70.750  1.00140.49           H  
ATOM    614  HG2 ARG A  62      63.716  -2.571  70.730  1.00140.49           H  
ATOM    615  CD  ARG A  62      64.744  -3.902  72.054  1.00140.49           C  
ATOM    616  HD1 ARG A  62      65.197  -3.082  72.611  1.00140.49           H  
ATOM    617  HD2 ARG A  62      64.513  -4.721  72.736  1.00140.49           H  
ATOM    618  NE  ARG A  62      65.676  -4.372  70.992  1.00140.49           N  
ATOM    619  HE  ARG A  62      65.332  -4.471  69.984  1.00140.49           H  
ATOM    620  CZ  ARG A  62      66.969  -4.676  71.306  1.00140.49           C  
ATOM    621  NH1 ARG A  62      67.405  -4.552  72.593  1.00140.49           N  
ATOM    622 1HH1 ARG A  62      66.733  -4.217  73.355  1.00140.49           H  
ATOM    623 2HH1 ARG A  62      68.419  -4.790  72.840  1.00140.49           H  
ATOM    624  NH2 ARG A  62      67.827  -5.103  70.334  1.00140.49           N  
ATOM    625 1HH2 ARG A  62      67.486  -5.200  69.324  1.00140.49           H  
ATOM    626 2HH2 ARG A  62      68.840  -5.341  70.582  1.00140.49           H  
ATOM    627  C   ARG A  62      62.310  -0.572  72.069  1.00140.49           C  
ATOM    628  O   ARG A  62      63.156  -0.053  71.343  1.00140.49           O  
ATOM    629  N   CYS A  63      61.017  -0.216  72.026  1.00 41.66           N  
ATOM    630  HN  CYS A  63      60.327  -0.696  72.687  1.00 41.66           H  
ATOM    631  CA  CYS A  63      60.530   0.784  71.126  1.00 41.66           C  
ATOM    632  HA  CYS A  63      60.771   0.511  70.099  1.00 41.66           H  
ATOM    633  CB  CYS A  63      59.012   1.016  71.268  1.00 41.66           C  
ATOM    634  HB1 CYS A  63      58.810   1.364  72.281  1.00 41.66           H  
ATOM    635  HB2 CYS A  63      58.712   1.783  70.553  1.00 41.66           H  
ATOM    636  SG  CYS A  63      58.015  -0.479  70.962  1.00 41.66           S  
ATOM    637  HG  CYS A  63      58.238  -0.918  69.716  1.00 41.66           H  
ATOM    638  C   CYS A  63      61.212   2.066  71.489  1.00 41.66           C  
ATOM    639  O   CYS A  63      61.562   2.867  70.622  1.00 41.66           O  
ATOM    640  N   CYS A  64      61.374   2.291  72.807  1.00 62.43           N  
ATOM    641  HN  CYS A  64      61.004   1.558  73.493  1.00 62.43           H  
ATOM    642  CA  CYS A  64      62.013   3.456  73.342  1.00 62.43           C  
ATOM    643  HA  CYS A  64      61.584   4.324  72.842  1.00 62.43           H  
ATOM    644  CB  CYS A  64      61.744   3.610  74.849  1.00 62.43           C  
ATOM    645  HB1 CYS A  64      62.005   2.686  75.365  1.00 62.43           H  
ATOM    646  HB2 CYS A  64      62.342   4.430  75.247  1.00 62.43           H  
ATOM    647  SG  CYS A  64      59.973   3.968  75.090  1.00 62.43           S  
ATOM    648  HG  CYS A  64      59.655   5.103  74.452  1.00 62.43           H  
ATOM    649  C   CYS A  64      63.491   3.444  73.043  1.00 62.43           C  
ATOM    650  O   CYS A  64      64.064   4.502  72.779  1.00 62.43           O  
ATOM    651  N   VAL A  65      64.154   2.260  73.062  1.00135.72           N  
ATOM    652  HN  VAL A  65      63.633   1.351  73.280  1.00135.72           H  
ATOM    653  CA  VAL A  65      65.569   2.242  72.785  1.00135.72           C  
ATOM    654  HA  VAL A  65      66.018   2.974  73.456  1.00135.72           H  
ATOM    655  CB  VAL A  65      66.296   0.940  73.035  1.00135.72           C  
ATOM    656  HB  VAL A  65      66.158   0.670  74.082  1.00135.72           H  
ATOM    657  CG1 VAL A  65      65.752  -0.199  72.174  1.00135.72           C  
ATOM    658 1HG1 VAL A  65      66.305  -1.113  72.388  1.00135.72           H  
ATOM    659 2HG1 VAL A  65      65.866   0.055  71.120  1.00135.72           H  
ATOM    660 3HG1 VAL A  65      64.696  -0.352  72.398  1.00135.72           H  
ATOM    661  CG2 VAL A  65      67.790   1.210  72.804  1.00135.72           C  
ATOM    662 1HG2 VAL A  65      68.356   0.294  72.974  1.00135.72           H  
ATOM    663 2HG2 VAL A  65      68.132   1.981  73.495  1.00135.72           H  
ATOM    664 3HG2 VAL A  65      67.945   1.547  71.779  1.00135.72           H  
ATOM    665  C   VAL A  65      65.778   2.772  71.386  1.00135.72           C  
ATOM    666  O   VAL A  65      66.666   3.592  71.144  1.00135.72           O  
ATOM    667  N   THR A  66      64.930   2.348  70.430  1.00 43.16           N  
ATOM    668  HN  THR A  66      64.162   1.657  70.709  1.00 43.16           H  
ATOM    669  CA  THR A  66      64.995   2.769  69.052  1.00 43.16           C  
ATOM    670  HA  THR A  66      66.014   2.630  68.690  1.00 43.16           H  
ATOM    671  CB  THR A  66      64.059   1.992  68.171  1.00 43.16           C  
ATOM    672  HB  THR A  66      63.032   2.161  68.496  1.00 43.16           H  
ATOM    673  OG1 THR A  66      64.356   0.607  68.250  1.00 43.16           O  
ATOM    674  HG1 THR A  66      65.344   0.442  67.935  1.00 43.16           H  
ATOM    675  CG2 THR A  66      64.222   2.481  66.720  1.00 43.16           C  
ATOM    676 1HG2 THR A  66      63.547   1.924  66.070  1.00 43.16           H  
ATOM    677 2HG2 THR A  66      65.251   2.322  66.396  1.00 43.16           H  
ATOM    678 3HG2 THR A  66      63.984   3.543  66.665  1.00 43.16           H  
ATOM    679  C   THR A  66      64.625   4.219  68.912  1.00 43.16           C  
ATOM    680  O   THR A  66      65.219   4.938  68.112  1.00 43.16           O  
ATOM    681  N   HIS A  67      63.610   4.681  69.666  1.00 74.99           N  
ATOM    682  HN  HIS A  67      63.156   4.013  70.368  1.00 74.99           H  
ATOM    683  CA  HIS A  67      63.101   6.027  69.579  1.00 74.99           C  
ATOM    684  HA  HIS A  67      62.839   6.249  68.545  1.00 74.99           H  
ATOM    685  CB  HIS A  67      61.848   6.186  70.472  1.00 74.99           C  
ATOM    686  HB1 HIS A  67      61.187   5.344  70.267  1.00 74.99           H  
ATOM    687  HB2 HIS A  67      62.175   6.147  71.511  1.00 74.99           H  
ATOM    688  CG  HIS A  67      61.051   7.447  70.291  1.00 74.99           C  
ATOM    689  CD2 HIS A  67      60.243   7.831  69.264  1.00 74.99           C  
ATOM    690  HD2 HIS A  67      60.058   7.241  68.366  1.00 74.99           H  
ATOM    691  ND1 HIS A  67      60.999   8.472  71.210  1.00 74.99           N  
ATOM    692  HD1 HIS A  67      61.513   8.515  72.148  1.00 74.99           H  
ATOM    693  CE1 HIS A  67      60.171   9.417  70.697  1.00 74.99           C  
ATOM    694  HE1 HIS A  67      59.931  10.353  71.202  1.00 74.99           H  
ATOM    695  NE2 HIS A  67      59.689   9.073  69.517  1.00 74.99           N1+
ATOM    696  HE2 HIS A  67      59.020   9.630  68.895  1.00 74.99           H  
ATOM    697  C   HIS A  67      64.166   6.972  70.036  1.00 74.99           C  
ATOM    698  O   HIS A  67      64.369   8.038  69.457  1.00 74.99           O  
ATOM    699  N   ASP A  68      64.875   6.572  71.104  1.00102.97           N  
ATOM    700  HN  ASP A  68      64.642   5.618  71.528  1.00102.97           H  
ATOM    701  CA  ASP A  68      65.922   7.336  71.714  1.00102.97           C  
ATOM    702  HA  ASP A  68      65.539   8.310  72.018  1.00102.97           H  
ATOM    703  CB  ASP A  68      66.441   6.573  72.946  1.00102.97           C  
ATOM    704  HB1 ASP A  68      65.611   6.380  73.625  1.00102.97           H  
ATOM    705  HB2 ASP A  68      66.876   5.626  72.625  1.00102.97           H  
ATOM    706  CG  ASP A  68      67.494   7.388  73.664  1.00102.97           C  
ATOM    707  OD1 ASP A  68      68.552   7.663  73.040  1.00102.97           O  
ATOM    708  OD2 ASP A  68      67.250   7.736  74.850  1.00102.97           O  
ATOM    709  C   ASP A  68      67.039   7.514  70.727  1.00102.97           C  
ATOM    710  O   ASP A  68      67.575   8.610  70.568  1.00102.97           O  
ATOM    711  N   CYS A  69      67.408   6.431  70.020  1.00 42.15           N  
ATOM    712  HN  CYS A  69      66.895   5.504  70.172  1.00 42.15           H  
ATOM    713  CA  CYS A  69      68.478   6.496  69.064  1.00 42.15           C  
ATOM    714  HA  CYS A  69      69.360   6.914  69.549  1.00 42.15           H  
ATOM    715  CB  CYS A  69      68.823   5.104  68.519  1.00 42.15           C  
ATOM    716  HB1 CYS A  69      67.923   4.630  68.127  1.00 42.15           H  
ATOM    717  HB2 CYS A  69      69.563   5.194  67.724  1.00 42.15           H  
ATOM    718  SG  CYS A  69      69.500   4.103  69.872  1.00 42.15           S  
ATOM    719  HG  CYS A  69      70.604   4.690  70.354  1.00 42.15           H  
ATOM    720  C   CYS A  69      68.057   7.405  67.964  1.00 42.15           C  
ATOM    721  O   CYS A  69      68.858   8.177  67.436  1.00 42.15           O  
ATOM    722  N   CYS A  70      66.768   7.357  67.595  1.00 97.81           N  
ATOM    723  HN  CYS A  70      66.062   6.734  68.103  1.00 97.81           H  
ATOM    724  CA  CYS A  70      66.384   8.177  66.493  1.00 97.81           C  
ATOM    725  HA  CYS A  70      67.075   7.977  65.674  1.00 97.81           H  
ATOM    726  CB  CYS A  70      64.968   7.918  65.981  1.00 97.81           C  
ATOM    727  HB1 CYS A  70      64.942   8.120  64.910  1.00 97.81           H  
ATOM    728  HB2 CYS A  70      64.718   6.872  66.160  1.00 97.81           H  
ATOM    729  SG  CYS A  70      63.741   8.950  66.792  1.00 97.81           S  
ATOM    730  HG  CYS A  70      63.753   8.707  68.110  1.00 97.81           H  
ATOM    731  C   CYS A  70      66.541   9.620  66.882  1.00 97.81           C  
ATOM    732  O   CYS A  70      66.937  10.442  66.059  1.00 97.81           O  
ATOM    733  N   TYR A  71      66.222   9.960  68.149  1.00 98.05           N  
ATOM    734  HN  TYR A  71      65.845   9.193  68.793  1.00 98.05           H  
ATOM    735  CA  TYR A  71      66.356  11.289  68.690  1.00 98.05           C  
ATOM    736  HA  TYR A  71      65.807  11.992  68.064  1.00 98.05           H  
ATOM    737  CB  TYR A  71      65.819  11.362  70.138  1.00 98.05           C  
ATOM    738  HB1 TYR A  71      66.031  10.423  70.649  1.00 98.05           H  
ATOM    739  HB2 TYR A  71      66.309  12.181  70.664  1.00 98.05           H  
ATOM    740  CG  TYR A  71      64.345  11.595  70.126  1.00 98.05           C  
ATOM    741  CD1 TYR A  71      63.514  10.956  69.235  1.00 98.05           C  
ATOM    742  HD1 TYR A  71      63.931  10.258  68.509  1.00 98.05           H  
ATOM    743  CE1 TYR A  71      62.158  11.194  69.257  1.00 98.05           C  
ATOM    744  HE1 TYR A  71      61.509  10.698  68.535  1.00 98.05           H  
ATOM    745  CD2 TYR A  71      63.787  12.430  71.069  1.00 98.05           C  
ATOM    746  HD2 TYR A  71      64.431  12.911  71.805  1.00 98.05           H  
ATOM    747  CE2 TYR A  71      62.435  12.667  71.099  1.00 98.05           C  
ATOM    748  HE2 TYR A  71      62.014  13.340  71.846  1.00 98.05           H  
ATOM    749  CZ  TYR A  71      61.616  12.054  70.185  1.00 98.05           C  
ATOM    750  OH  TYR A  71      60.227  12.303  70.215  1.00 98.05           O  
ATOM    751  HH  TYR A  71      59.924  12.711  69.296  1.00 98.05           H  
ATOM    752  C   TYR A  71      67.797  11.681  68.730  1.00 98.05           C  
ATOM    753  O   TYR A  71      68.152  12.816  68.419  1.00 98.05           O  
ATOM    754  N   LYS A  72      68.671  10.745  69.127  1.00 99.45           N  
ATOM    755  HN  LYS A  72      68.324   9.763  69.373  1.00 99.45           H  
ATOM    756  CA  LYS A  72      70.067  11.052  69.223  1.00 99.45           C  
ATOM    757  HA  LYS A  72      70.213  11.881  69.916  1.00 99.45           H  
ATOM    758  CB  LYS A  72      70.907   9.847  69.675  1.00 99.45           C  
ATOM    759  HB1 LYS A  72      70.542   9.515  70.647  1.00 99.45           H  
ATOM    760  HB2 LYS A  72      70.784   9.046  68.946  1.00 99.45           H  
ATOM    761  CG  LYS A  72      72.396  10.166  69.799  1.00 99.45           C  
ATOM    762  HG1 LYS A  72      72.937   9.232  69.951  1.00 99.45           H  
ATOM    763  HG2 LYS A  72      72.727  10.631  68.871  1.00 99.45           H  
ATOM    764  CD  LYS A  72      72.725  11.109  70.956  1.00 99.45           C  
ATOM    765  HD1 LYS A  72      72.274  12.080  70.750  1.00 99.45           H  
ATOM    766  HD2 LYS A  72      72.299  10.696  71.871  1.00 99.45           H  
ATOM    767  CE  LYS A  72      74.227  11.307  71.166  1.00 99.45           C  
ATOM    768  HE1 LYS A  72      74.681  11.646  70.235  1.00 99.45           H  
ATOM    769  HE2 LYS A  72      74.388  12.054  71.943  1.00 99.45           H  
ATOM    770  NZ  LYS A  72      74.848  10.028  71.578  1.00 99.45           N1+
ATOM    771  HZ1 LYS A  72      75.898  10.171  71.724  1.00 99.45           H  
ATOM    772  HZ2 LYS A  72      74.691   9.293  70.816  1.00 99.45           H  
ATOM    773  HZ3 LYS A  72      74.404   9.694  72.492  1.00 99.45           H  
ATOM    774  C   LYS A  72      70.545  11.445  67.860  1.00 99.45           C  
ATOM    775  O   LYS A  72      71.381  12.336  67.718  1.00 99.45           O  
ATOM    776  N   ARG A  73      70.032  10.779  66.811  1.00 94.30           N  
ATOM    777  HN  ARG A  73      69.301  10.016  66.977  1.00 94.30           H  
ATOM    778  CA  ARG A  73      70.451  11.077  65.473  1.00 94.30           C  
ATOM    779  HA  ARG A  73      71.530  10.943  65.393  1.00 94.30           H  
ATOM    780  CB  ARG A  73      69.747  10.194  64.427  1.00 94.30           C  
ATOM    781  HB1 ARG A  73      69.975   9.151  64.648  1.00 94.30           H  
ATOM    782  HB2 ARG A  73      68.672  10.356  64.507  1.00 94.30           H  
ATOM    783  CG  ARG A  73      70.173  10.487  62.988  1.00 94.30           C  
ATOM    784  HG1 ARG A  73      70.124  11.564  62.826  1.00 94.30           H  
ATOM    785  HG2 ARG A  73      71.200  10.146  62.856  1.00 94.30           H  
ATOM    786  CD  ARG A  73      69.295   9.799  61.939  1.00 94.30           C  
ATOM    787  HD1 ARG A  73      69.691   9.986  60.941  1.00 94.30           H  
ATOM    788  HD2 ARG A  73      69.265   8.725  62.124  1.00 94.30           H  
ATOM    789  NE  ARG A  73      67.926  10.377  62.062  1.00 94.30           N  
ATOM    790  HE  ARG A  73      67.685  11.293  61.564  1.00 94.30           H  
ATOM    791  CZ  ARG A  73      66.981   9.738  62.809  1.00 94.30           C  
ATOM    792  NH1 ARG A  73      67.274   8.539  63.386  1.00 94.30           N  
ATOM    793 1HH1 ARG A  73      68.242   8.103  63.252  1.00 94.30           H  
ATOM    794 2HH1 ARG A  73      66.536   8.033  63.973  1.00 94.30           H  
ATOM    795  NH2 ARG A  73      65.743  10.288  62.975  1.00 94.30           N  
ATOM    796 1HH2 ARG A  73      65.509  11.227  62.518  1.00 94.30           H  
ATOM    797 2HH2 ARG A  73      65.007   9.781  63.563  1.00 94.30           H  
ATOM    798  C   ARG A  73      70.099  12.500  65.145  1.00 94.30           C  
ATOM    799  O   ARG A  73      70.927  13.230  64.600  1.00 94.30           O  
ATOM    800  N   LEU A  74      68.862  12.936  65.472  1.00107.67           N  
ATOM    801  HN  LEU A  74      68.183  12.271  65.964  1.00107.67           H  
ATOM    802  CA  LEU A  74      68.441  14.280  65.170  1.00107.67           C  
ATOM    803  HA  LEU A  74      68.566  14.465  64.103  1.00107.67           H  
ATOM    804  CB  LEU A  74      66.992  14.626  65.581  1.00107.67           C  
ATOM    805  HB1 LEU A  74      66.836  14.245  66.590  1.00107.67           H  
ATOM    806  HB2 LEU A  74      66.901  15.712  65.584  1.00107.67           H  
ATOM    807  CG  LEU A  74      65.866  14.067  64.693  1.00107.67           C  
ATOM    808  HG  LEU A  74      64.936  14.480  65.084  1.00107.67           H  
ATOM    809  CD1 LEU A  74      65.997  14.592  63.258  1.00107.67           C  
ATOM    810 1HD1 LEU A  74      65.192  14.185  62.647  1.00107.67           H  
ATOM    811 2HD1 LEU A  74      66.957  14.284  62.844  1.00107.67           H  
ATOM    812 3HD1 LEU A  74      65.935  15.680  63.262  1.00107.67           H  
ATOM    813  CD2 LEU A  74      65.732  12.545  64.791  1.00107.67           C  
ATOM    814 1HD2 LEU A  74      64.922  12.209  64.143  1.00107.67           H  
ATOM    815 2HD2 LEU A  74      65.513  12.265  65.821  1.00107.67           H  
ATOM    816 3HD2 LEU A  74      66.665  12.077  64.478  1.00107.67           H  
ATOM    817  C   LEU A  74      69.269  15.250  65.938  1.00107.67           C  
ATOM    818  O   LEU A  74      69.684  16.281  65.410  1.00107.67           O  
ATOM    819  N   GLU A  75      69.524  14.940  67.221  1.00 96.61           N  
ATOM    820  HN  GLU A  75      69.198  14.000  67.615  1.00 96.61           H  
ATOM    821  CA  GLU A  75      70.228  15.857  68.063  1.00 96.61           C  
ATOM    822  HA  GLU A  75      69.696  16.807  68.018  1.00 96.61           H  
ATOM    823  CB  GLU A  75      70.257  15.425  69.538  1.00 96.61           C  
ATOM    824  HB1 GLU A  75      70.910  16.112  70.076  1.00 96.61           H  
ATOM    825  HB2 GLU A  75      69.243  15.504  69.931  1.00 96.61           H  
ATOM    826  CG  GLU A  75      70.751  14.007  69.799  1.00 96.61           C  
ATOM    827  HG1 GLU A  75      70.297  13.314  69.091  1.00 96.61           H  
ATOM    828  HG2 GLU A  75      71.836  13.963  69.707  1.00 96.61           H  
ATOM    829  CD  GLU A  75      70.330  13.660  71.218  1.00 96.61           C  
ATOM    830  OE1 GLU A  75      69.096  13.635  71.474  1.00 96.61           O  
ATOM    831  OE2 GLU A  75      71.231  13.421  72.065  1.00 96.61           O  
ATOM    832  C   GLU A  75      71.610  16.099  67.534  1.00 96.61           C  
ATOM    833  O   GLU A  75      72.086  17.233  67.540  1.00 96.61           O  
ATOM    834  N   LYS A  76      72.283  15.049  67.031  1.00135.23           N  
ATOM    835  HN  LYS A  76      71.818  14.086  67.014  1.00135.23           H  
ATOM    836  CA  LYS A  76      73.616  15.198  66.516  1.00135.23           C  
ATOM    837  HA  LYS A  76      74.253  15.641  67.282  1.00135.23           H  
ATOM    838  CB  LYS A  76      74.221  13.858  66.060  1.00135.23           C  
ATOM    839  HB1 LYS A  76      73.994  13.106  66.816  1.00135.23           H  
ATOM    840  HB2 LYS A  76      73.755  13.577  65.116  1.00135.23           H  
ATOM    841  CG  LYS A  76      75.737  13.891  65.856  1.00135.23           C  
ATOM    842  HG1 LYS A  76      76.200  14.211  66.789  1.00135.23           H  
ATOM    843  HG2 LYS A  76      76.070  12.883  65.611  1.00135.23           H  
ATOM    844  CD  LYS A  76      76.202  14.833  64.743  1.00135.23           C  
ATOM    845  HD1 LYS A  76      75.744  14.512  63.807  1.00135.23           H  
ATOM    846  HD2 LYS A  76      75.868  15.842  64.984  1.00135.23           H  
ATOM    847  CE  LYS A  76      77.720  14.858  64.555  1.00135.23           C  
ATOM    848  HE1 LYS A  76      78.091  13.836  64.477  1.00135.23           H  
ATOM    849  HE2 LYS A  76      77.962  15.403  63.643  1.00135.23           H  
ATOM    850  NZ  LYS A  76      78.361  15.526  65.710  1.00135.23           N1+
ATOM    851  HZ1 LYS A  76      79.422  15.540  65.571  1.00135.23           H  
ATOM    852  HZ2 LYS A  76      78.126  14.992  66.607  1.00135.23           H  
ATOM    853  HZ3 LYS A  76      77.999  16.530  65.788  1.00135.23           H  
ATOM    854  C   LYS A  76      73.550  16.113  65.333  1.00135.23           C  
ATOM    855  O   LYS A  76      74.452  16.918  65.103  1.00135.23           O  
ATOM    856  N   ARG A  77      72.456  16.008  64.556  1.00115.02           N  
ATOM    857  HN  ARG A  77      71.695  15.312  64.842  1.00115.02           H  
ATOM    858  CA  ARG A  77      72.258  16.781  63.365  1.00115.02           C  
ATOM    859  HA  ARG A  77      73.125  16.648  62.718  1.00115.02           H  
ATOM    860  CB  ARG A  77      70.996  16.383  62.579  1.00115.02           C  
ATOM    861  HB1 ARG A  77      71.066  15.327  62.320  1.00115.02           H  
ATOM    862  HB2 ARG A  77      70.125  16.545  63.214  1.00115.02           H  
ATOM    863  CG  ARG A  77      70.818  17.191  61.291  1.00115.02           C  
ATOM    864  HG1 ARG A  77      70.414  18.169  61.553  1.00115.02           H  
ATOM    865  HG2 ARG A  77      71.796  17.314  60.825  1.00115.02           H  
ATOM    866  CD  ARG A  77      69.879  16.539  60.274  1.00115.02           C  
ATOM    867  HD1 ARG A  77      69.896  17.104  59.342  1.00115.02           H  
ATOM    868  HD2 ARG A  77      70.197  15.514  60.084  1.00115.02           H  
ATOM    869  NE  ARG A  77      68.501  16.541  60.837  1.00115.02           N  
ATOM    870  HE  ARG A  77      68.318  16.918  61.821  1.00115.02           H  
ATOM    871  CZ  ARG A  77      67.473  16.055  60.081  1.00115.02           C  
ATOM    872  NH1 ARG A  77      67.718  15.578  58.826  1.00115.02           N  
ATOM    873 1HH1 ARG A  77      68.714  15.585  58.436  1.00115.02           H  
ATOM    874 2HH1 ARG A  77      66.914  15.197  58.232  1.00115.02           H  
ATOM    875  NH2 ARG A  77      66.203  16.044  60.578  1.00115.02           N  
ATOM    876 1HH2 ARG A  77      66.010  16.417  61.562  1.00115.02           H  
ATOM    877 2HH2 ARG A  77      65.399  15.663  59.984  1.00115.02           H  
ATOM    878  C   ARG A  77      72.155  18.227  63.728  1.00115.02           C  
ATOM    879  O   ARG A  77      72.559  19.091  62.951  1.00115.02           O  
ATOM    880  N   GLY A  78      71.622  18.539  64.924  1.00 36.60           N  
ATOM    881  HN  GLY A  78      71.280  17.775  65.590  1.00 36.60           H  
ATOM    882  CA  GLY A  78      71.526  19.921  65.280  1.00 36.60           C  
ATOM    883  HA1 GLY A  78      71.948  20.069  66.274  1.00 36.60           H  
ATOM    884  HA2 GLY A  78      72.079  20.521  64.557  1.00 36.60           H  
ATOM    885  C   GLY A  78      70.095  20.341  65.281  1.00 36.60           C  
ATOM    886  O   GLY A  78      69.804  21.529  65.416  1.00 36.60           O  
ATOM    887  N   CYS A  79      69.145  19.400  65.118  1.00140.61           N  
ATOM    888  HN  CYS A  79      69.366  18.365  64.961  1.00140.61           H  
ATOM    889  CA  CYS A  79      67.814  19.916  65.175  1.00140.61           C  
ATOM    890  HA  CYS A  79      67.925  20.997  65.257  1.00140.61           H  
ATOM    891  CB  CYS A  79      66.984  19.686  63.914  1.00140.61           C  
ATOM    892  HB1 CYS A  79      66.171  20.412  63.915  1.00140.61           H  
ATOM    893  HB2 CYS A  79      67.630  19.865  63.055  1.00140.61           H  
ATOM    894  SG  CYS A  79      66.261  18.058  63.723  1.00140.61           S  
ATOM    895  HG  CYS A  79      67.234  17.137  63.695  1.00140.61           H  
ATOM    896  C   CYS A  79      67.144  19.483  66.450  1.00140.61           C  
ATOM    897  O   CYS A  79      67.577  18.536  67.105  1.00140.61           O  
ATOM    898  N   GLY A  80      66.105  20.240  66.870  1.00 69.93           N  
ATOM    899  HN  GLY A  80      65.763  21.034  66.240  1.00 69.93           H  
ATOM    900  CA  GLY A  80      65.438  20.024  68.131  1.00 69.93           C  
ATOM    901  HA1 GLY A  80      66.184  19.841  68.905  1.00 69.93           H  
ATOM    902  HA2 GLY A  80      64.858  20.911  68.387  1.00 69.93           H  
ATOM    903  C   GLY A  80      64.524  18.848  68.041  1.00 69.93           C  
ATOM    904  O   GLY A  80      63.957  18.576  66.986  1.00 69.93           O  
ATOM    905  N   THR A  81      64.506  17.990  69.083  1.00195.52           N  
ATOM    906  HN  THR A  81      65.210  18.080  69.884  1.00195.52           H  
ATOM    907  CA  THR A  81      63.516  16.955  69.084  1.00195.52           C  
ATOM    908  HA  THR A  81      63.143  16.894  68.061  1.00195.52           H  
ATOM    909  CB  THR A  81      64.136  15.621  69.378  1.00195.52           C  
ATOM    910  HB  THR A  81      64.934  15.446  68.657  1.00195.52           H  
ATOM    911  OG1 THR A  81      63.172  14.595  69.236  1.00195.52           O  
ATOM    912  HG1 THR A  81      62.381  14.762  69.906  1.00195.52           H  
ATOM    913  CG2 THR A  81      64.746  15.629  70.782  1.00195.52           C  
ATOM    914 1HG2 THR A  81      65.195  14.658  70.989  1.00195.52           H  
ATOM    915 2HG2 THR A  81      63.967  15.833  71.516  1.00195.52           H  
ATOM    916 3HG2 THR A  81      65.512  16.402  70.842  1.00195.52           H  
ATOM    917  C   THR A  81      62.296  17.167  69.962  1.00195.52           C  
ATOM    918  O   THR A  81      61.161  17.202  69.487  1.00195.52           O  
ATOM    919  N   LYS A  82      62.516  17.359  71.286  1.00 85.13           N  
ATOM    920  HN  LYS A  82      63.521  17.481  71.632  1.00 85.13           H  
ATOM    921  CA  LYS A  82      61.434  17.404  72.246  1.00 85.13           C  
ATOM    922  HA  LYS A  82      60.781  16.552  72.059  1.00 85.13           H  
ATOM    923  CB  LYS A  82      61.953  17.299  73.696  1.00 85.13           C  
ATOM    924  HB1 LYS A  82      62.729  18.048  73.853  1.00 85.13           H  
ATOM    925  HB2 LYS A  82      61.128  17.480  74.385  1.00 85.13           H  
ATOM    926  CG  LYS A  82      62.537  15.903  73.963  1.00 85.13           C  
ATOM    927  HG1 LYS A  82      61.701  15.210  74.063  1.00 85.13           H  
ATOM    928  HG2 LYS A  82      63.137  15.626  73.096  1.00 85.13           H  
ATOM    929  CD  LYS A  82      63.420  15.746  75.206  1.00 85.13           C  
ATOM    930  HD1 LYS A  82      64.244  16.456  75.144  1.00 85.13           H  
ATOM    931  HD2 LYS A  82      62.822  15.960  76.092  1.00 85.13           H  
ATOM    932  CE  LYS A  82      63.996  14.328  75.328  1.00 85.13           C  
ATOM    933  HE1 LYS A  82      63.181  13.627  75.508  1.00 85.13           H  
ATOM    934  HE2 LYS A  82      64.500  14.068  74.397  1.00 85.13           H  
ATOM    935  NZ  LYS A  82      64.966  14.238  76.445  1.00 85.13           N1+
ATOM    936  HZ1 LYS A  82      65.350  13.241  76.505  1.00 85.13           H  
ATOM    937  HZ2 LYS A  82      64.477  14.488  77.364  1.00 85.13           H  
ATOM    938  HZ3 LYS A  82      65.772  14.920  76.274  1.00 85.13           H  
ATOM    939  C   LYS A  82      60.638  18.655  72.032  1.00 85.13           C  
ATOM    940  O   LYS A  82      59.412  18.649  72.093  1.00 85.13           O  
ATOM    941  N   PHE A  83      61.345  19.773  71.815  1.00 93.45           N  
ATOM    942  HN  PHE A  83      62.410  19.673  71.785  1.00 93.45           H  
ATOM    943  CA  PHE A  83      60.811  21.093  71.619  1.00 93.45           C  
ATOM    944  HA  PHE A  83      59.952  21.194  72.282  1.00 93.45           H  
ATOM    945  CB  PHE A  83      61.822  22.168  72.024  1.00 93.45           C  
ATOM    946  HB1 PHE A  83      62.763  22.031  71.492  1.00 93.45           H  
ATOM    947  HB2 PHE A  83      61.429  23.163  71.818  1.00 93.45           H  
ATOM    948  CG  PHE A  83      62.012  21.970  73.487  1.00 93.45           C  
ATOM    949  CD1 PHE A  83      61.130  22.530  74.383  1.00 93.45           C  
ATOM    950  HD1 PHE A  83      60.291  23.123  74.018  1.00 93.45           H  
ATOM    951  CD2 PHE A  83      63.059  21.215  73.962  1.00 93.45           C  
ATOM    952  HD2 PHE A  83      63.759  20.760  73.261  1.00 93.45           H  
ATOM    953  CE1 PHE A  83      61.298  22.348  75.734  1.00 93.45           C  
ATOM    954  HE1 PHE A  83      60.597  22.799  76.436  1.00 93.45           H  
ATOM    955  CE2 PHE A  83      63.230  21.030  75.313  1.00 93.45           C  
ATOM    956  HE2 PHE A  83      64.065  20.433  75.680  1.00 93.45           H  
ATOM    957  CZ  PHE A  83      62.349  21.598  76.201  1.00 93.45           C  
ATOM    958  HZ  PHE A  83      62.484  21.454  77.273  1.00 93.45           H  
ATOM    959  C   PHE A  83      60.332  21.397  70.223  1.00 93.45           C  
ATOM    960  O   PHE A  83      59.516  22.300  70.050  1.00 93.45           O  
ATOM    961  N   LEU A  84      60.863  20.729  69.178  1.00132.67           N  
ATOM    962  HN  LEU A  84      61.505  19.889  69.345  1.00132.67           H  
ATOM    963  CA  LEU A  84      60.559  21.156  67.831  1.00132.67           C  
ATOM    964  HA  LEU A  84      60.538  22.245  67.802  1.00132.67           H  
ATOM    965  CB  LEU A  84      61.597  20.649  66.808  1.00132.67           C  
ATOM    966  HB1 LEU A  84      62.581  20.714  67.271  1.00132.67           H  
ATOM    967  HB2 LEU A  84      61.366  19.607  66.587  1.00132.67           H  
ATOM    968  CG  LEU A  84      61.654  21.416  65.466  1.00132.67           C  
ATOM    969  HG  LEU A  84      62.241  22.314  65.658  1.00132.67           H  
ATOM    970  CD1 LEU A  84      62.429  20.624  64.403  1.00132.67           C  
ATOM    971 1HD1 LEU A  84      62.451  21.190  63.472  1.00132.67           H  
ATOM    972 2HD1 LEU A  84      61.938  19.666  64.234  1.00132.67           H  
ATOM    973 3HD1 LEU A  84      63.449  20.453  64.748  1.00132.67           H  
ATOM    974  CD2 LEU A  84      60.288  21.902  64.981  1.00132.67           C  
ATOM    975 1HD2 LEU A  84      60.405  22.431  64.035  1.00132.67           H  
ATOM    976 2HD2 LEU A  84      59.857  22.575  65.722  1.00132.67           H  
ATOM    977 3HD2 LEU A  84      59.627  21.047  64.839  1.00132.67           H  
ATOM    978  C   LEU A  84      59.205  20.632  67.429  1.00132.67           C  
ATOM    979  O   LEU A  84      58.937  19.435  67.525  1.00132.67           O  
ATOM    980  N   SER A  85      58.311  21.537  66.963  1.00 57.30           N  
ATOM    981  HN  SER A  85      58.611  22.559  66.866  1.00 57.30           H  
ATOM    982  CA  SER A  85      56.970  21.165  66.595  1.00 57.30           C  
ATOM    983  HA  SER A  85      56.653  20.339  67.232  1.00 57.30           H  
ATOM    984  CB  SER A  85      55.961  22.319  66.754  1.00 57.30           C  
ATOM    985  HB1 SER A  85      56.023  22.711  67.769  1.00 57.30           H  
ATOM    986  HB2 SER A  85      56.206  23.108  66.043  1.00 57.30           H  
ATOM    987  OG  SER A  85      54.637  21.866  66.510  1.00 57.30           O  
ATOM    988  HG  SER A  85      54.570  21.490  65.532  1.00 57.30           H  
ATOM    989  C   SER A  85      56.932  20.706  65.164  1.00 57.30           C  
ATOM    990  O   SER A  85      57.748  21.113  64.339  1.00 57.30           O  
ATOM    991  N   TYR A  86      55.972  19.814  64.838  1.00 94.72           N  
ATOM    992  HN  TYR A  86      55.311  19.454  65.599  1.00 94.72           H  
ATOM    993  CA  TYR A  86      55.820  19.338  63.492  1.00 94.72           C  
ATOM    994  HA  TYR A  86      56.158  20.125  62.817  1.00 94.72           H  
ATOM    995  CB  TYR A  86      56.619  18.059  63.169  1.00 94.72           C  
ATOM    996  HB1 TYR A  86      56.392  17.740  62.152  1.00 94.72           H  
ATOM    997  HB2 TYR A  86      57.685  18.269  63.255  1.00 94.72           H  
ATOM    998  CG  TYR A  86      56.253  16.973  64.119  1.00 94.72           C  
ATOM    999  CD1 TYR A  86      55.112  16.230  63.926  1.00 94.72           C  
ATOM   1000  HD1 TYR A  86      54.467  16.441  63.073  1.00 94.72           H  
ATOM   1001  CE1 TYR A  86      54.778  15.224  64.800  1.00 94.72           C  
ATOM   1002  HE1 TYR A  86      53.868  14.645  64.641  1.00 94.72           H  
ATOM   1003  CD2 TYR A  86      57.064  16.684  65.194  1.00 94.72           C  
ATOM   1004  HD2 TYR A  86      57.976  17.259  65.351  1.00 94.72           H  
ATOM   1005  CE2 TYR A  86      56.736  15.678  66.072  1.00 94.72           C  
ATOM   1006  HE2 TYR A  86      57.383  15.461  66.922  1.00 94.72           H  
ATOM   1007  CZ  TYR A  86      55.589  14.947  65.874  1.00 94.72           C  
ATOM   1008  OH  TYR A  86      55.243  13.913  66.769  1.00 94.72           O  
ATOM   1009  HH  TYR A  86      54.310  14.122  67.203  1.00 94.72           H  
ATOM   1010  C   TYR A  86      54.362  19.107  63.239  1.00 94.72           C  
ATOM   1011  O   TYR A  86      53.548  19.126  64.158  1.00 94.72           O  
ATOM   1012  N   LYS A  87      54.003  18.891  61.960  1.00131.42           N  
ATOM   1013  HN  LYS A  87      54.774  18.804  61.224  1.00131.42           H  
ATOM   1014  CA  LYS A  87      52.639  18.772  61.534  1.00131.42           C  
ATOM   1015  HA  LYS A  87      51.959  19.069  62.332  1.00131.42           H  
ATOM   1016  CB  LYS A  87      52.404  19.623  60.276  1.00131.42           C  
ATOM   1017  HB1 LYS A  87      53.036  20.508  60.350  1.00131.42           H  
ATOM   1018  HB2 LYS A  87      52.707  19.031  59.412  1.00131.42           H  
ATOM   1019  CG  LYS A  87      50.975  20.092  60.040  1.00131.42           C  
ATOM   1020  HG1 LYS A  87      50.870  20.381  58.994  1.00131.42           H  
ATOM   1021  HG2 LYS A  87      50.296  19.268  60.259  1.00131.42           H  
ATOM   1022  CD  LYS A  87      50.598  21.284  60.918  1.00131.42           C  
ATOM   1023  HD1 LYS A  87      50.532  20.945  61.952  1.00131.42           H  
ATOM   1024  HD2 LYS A  87      51.380  22.038  60.832  1.00131.42           H  
ATOM   1025  CE  LYS A  87      49.264  21.923  60.531  1.00131.42           C  
ATOM   1026  HE1 LYS A  87      49.322  22.287  59.505  1.00131.42           H  
ATOM   1027  HE2 LYS A  87      48.472  21.179  60.608  1.00131.42           H  
ATOM   1028  NZ  LYS A  87      48.963  23.055  61.436  1.00131.42           N1+
ATOM   1029  HZ1 LYS A  87      48.029  23.496  61.158  1.00131.42           H  
ATOM   1030  HZ2 LYS A  87      49.739  23.788  61.361  1.00131.42           H  
ATOM   1031  HZ3 LYS A  87      48.904  22.701  62.444  1.00131.42           H  
ATOM   1032  C   LYS A  87      52.386  17.350  61.122  1.00131.42           C  
ATOM   1033  O   LYS A  87      53.235  16.725  60.486  1.00131.42           O  
ATOM   1034  N   PHE A  88      51.214  16.788  61.505  1.00179.34           N  
ATOM   1035  HN  PHE A  88      50.553  17.322  62.155  1.00179.34           H  
ATOM   1036  CA  PHE A  88      50.857  15.475  61.039  1.00179.34           C  
ATOM   1037  HA  PHE A  88      51.215  15.365  60.015  1.00179.34           H  
ATOM   1038  CB  PHE A  88      51.419  14.309  61.877  1.00179.34           C  
ATOM   1039  HB1 PHE A  88      51.279  13.379  61.326  1.00179.34           H  
ATOM   1040  HB2 PHE A  88      52.483  14.476  62.045  1.00179.34           H  
ATOM   1041  CG  PHE A  88      50.733  14.196  63.197  1.00179.34           C  
ATOM   1042  CD1 PHE A  88      51.191  14.882  64.298  1.00179.34           C  
ATOM   1043  HD1 PHE A  88      52.064  15.528  64.207  1.00179.34           H  
ATOM   1044  CD2 PHE A  88      49.627  13.386  63.332  1.00179.34           C  
ATOM   1045  HD2 PHE A  88      49.252  12.839  62.467  1.00179.34           H  
ATOM   1046  CE1 PHE A  88      50.558  14.760  65.512  1.00179.34           C  
ATOM   1047  HE1 PHE A  88      50.930  15.309  66.377  1.00179.34           H  
ATOM   1048  CE2 PHE A  88      48.989  13.259  64.544  1.00179.34           C  
ATOM   1049  HE2 PHE A  88      48.115  12.614  64.637  1.00179.34           H  
ATOM   1050  CZ  PHE A  88      49.458  13.948  65.637  1.00179.34           C  
ATOM   1051  HZ  PHE A  88      48.958  13.850  66.601  1.00179.34           H  
ATOM   1052  C   PHE A  88      49.362  15.382  61.029  1.00179.34           C  
ATOM   1053  O   PHE A  88      48.681  16.098  61.764  1.00179.34           O  
ATOM   1054  N   SER A  89      48.815  14.488  60.178  1.00 55.02           N  
ATOM   1055  HN  SER A  89      49.457  13.875  59.581  1.00 55.02           H  
ATOM   1056  CA  SER A  89      47.390  14.340  60.055  1.00 55.02           C  
ATOM   1057  HA  SER A  89      46.898  14.983  60.784  1.00 55.02           H  
ATOM   1058  CB  SER A  89      46.847  14.657  58.650  1.00 55.02           C  
ATOM   1059  HB1 SER A  89      47.396  14.071  57.912  1.00 55.02           H  
ATOM   1060  HB2 SER A  89      45.789  14.398  58.607  1.00 55.02           H  
ATOM   1061  OG  SER A  89      47.002  16.038  58.360  1.00 55.02           O  
ATOM   1062  HG  SER A  89      46.473  16.606  59.067  1.00 55.02           H  
ATOM   1063  C   SER A  89      47.032  12.916  60.333  1.00 55.02           C  
ATOM   1064  O   SER A  89      47.871  12.020  60.250  1.00 55.02           O  
ATOM   1065  N   ASN A  90      45.756  12.682  60.708  1.00144.24           N  
ATOM   1066  HN  ASN A  90      45.071  13.499  60.798  1.00144.24           H  
ATOM   1067  CA  ASN A  90      45.312  11.348  60.986  1.00144.24           C  
ATOM   1068  HA  ASN A  90      46.063  10.643  60.630  1.00144.24           H  
ATOM   1069  CB  ASN A  90      45.024  11.063  62.474  1.00144.24           C  
ATOM   1070  HB1 ASN A  90      44.656  11.971  62.951  1.00144.24           H  
ATOM   1071  HB2 ASN A  90      44.270  10.280  62.552  1.00144.24           H  
ATOM   1072  CG  ASN A  90      46.294  10.609  63.171  1.00144.24           C  
ATOM   1073  OD1 ASN A  90      46.799   9.527  62.876  1.00144.24           O  
ATOM   1074  ND2 ASN A  90      46.811  11.434  64.120  1.00144.24           N  
ATOM   1075 1HD2 ASN A  90      46.324  12.359  64.348  1.00144.24           H  
ATOM   1076 2HD2 ASN A  90      47.705  11.158  64.639  1.00144.24           H  
ATOM   1077  C   ASN A  90      44.026  11.075  60.291  1.00144.24           C  
ATOM   1078  O   ASN A  90      43.134  11.919  60.221  1.00144.24           O  
ATOM   1079  N   SER A  91      43.936   9.857  59.731  1.00102.20           N  
ATOM   1080  HN  SER A  91      44.815   9.249  59.677  1.00102.20           H  
ATOM   1081  CA  SER A  91      42.713   9.343  59.206  1.00102.20           C  
ATOM   1082  HA  SER A  91      41.886  10.010  59.450  1.00102.20           H  
ATOM   1083  CB  SER A  91      42.752   9.072  57.688  1.00102.20           C  
ATOM   1084  HB1 SER A  91      41.796   8.650  57.377  1.00102.20           H  
ATOM   1085  HB2 SER A  91      42.924  10.011  57.163  1.00102.20           H  
ATOM   1086  OG  SER A  91      43.791   8.160  57.360  1.00102.20           O  
ATOM   1087  HG  SER A  91      44.716   8.562  57.654  1.00102.20           H  
ATOM   1088  C   SER A  91      42.568   8.051  59.933  1.00102.20           C  
ATOM   1089  O   SER A  91      43.242   7.068  59.626  1.00102.20           O  
ATOM   1090  N   GLY A  92      41.675   8.011  60.934  1.00 25.34           N  
ATOM   1091  HN  GLY A  92      41.034   8.842  61.143  1.00 25.34           H  
ATOM   1092  CA  GLY A  92      41.616   6.813  61.709  1.00 25.34           C  
ATOM   1093  HA1 GLY A  92      40.770   6.846  62.396  1.00 25.34           H  
ATOM   1094  HA2 GLY A  92      41.522   5.944  61.058  1.00 25.34           H  
ATOM   1095  C   GLY A  92      42.906   6.760  62.470  1.00 25.34           C  
ATOM   1096  O   GLY A  92      43.409   7.781  62.935  1.00 25.34           O  
ATOM   1097  N   SER A  93      43.452   5.543  62.641  1.00 50.58           N  
ATOM   1098  HN  SER A  93      42.941   4.693  62.239  1.00 50.58           H  
ATOM   1099  CA  SER A  93      44.689   5.331  63.338  1.00 50.58           C  
ATOM   1100  HA  SER A  93      44.698   5.955  64.232  1.00 50.58           H  
ATOM   1101  CB  SER A  93      44.886   3.863  63.758  1.00 50.58           C  
ATOM   1102  HB1 SER A  93      45.802   3.776  64.343  1.00 50.58           H  
ATOM   1103  HB2 SER A  93      44.037   3.545  64.363  1.00 50.58           H  
ATOM   1104  OG  SER A  93      44.982   3.032  62.611  1.00 50.58           O  
ATOM   1105  HG  SER A  93      44.101   3.112  62.046  1.00 50.58           H  
ATOM   1106  C   SER A  93      45.854   5.709  62.477  1.00 50.58           C  
ATOM   1107  O   SER A  93      46.959   5.890  62.986  1.00 50.58           O  
ATOM   1108  N   ARG A  94      45.649   5.816  61.148  1.00183.22           N  
ATOM   1109  HN  ARG A  94      44.665   5.675  60.751  1.00183.22           H  
ATOM   1110  CA  ARG A  94      46.738   6.117  60.259  1.00183.22           C  
ATOM   1111  HA  ARG A  94      47.533   5.391  60.429  1.00183.22           H  
ATOM   1112  CB  ARG A  94      46.374   6.098  58.766  1.00183.22           C  
ATOM   1113  HB1 ARG A  94      45.308   6.306  58.675  1.00183.22           H  
ATOM   1114  HB2 ARG A  94      46.942   6.885  58.269  1.00183.22           H  
ATOM   1115  CG  ARG A  94      46.662   4.784  58.051  1.00183.22           C  
ATOM   1116  HG1 ARG A  94      46.720   3.982  58.787  1.00183.22           H  
ATOM   1117  HG2 ARG A  94      45.855   4.576  57.349  1.00183.22           H  
ATOM   1118  CD  ARG A  94      47.987   4.858  57.285  1.00183.22           C  
ATOM   1119  HD1 ARG A  94      48.815   4.990  57.981  1.00183.22           H  
ATOM   1120  HD2 ARG A  94      48.138   3.945  56.709  1.00183.22           H  
ATOM   1121  NE  ARG A  94      47.893   6.033  56.370  1.00183.22           N  
ATOM   1122  HE  ARG A  94      46.931   6.379  56.053  1.00183.22           H  
ATOM   1123  CZ  ARG A  94      49.017   6.673  55.932  1.00183.22           C  
ATOM   1124  NH1 ARG A  94      50.249   6.261  56.351  1.00183.22           N  
ATOM   1125 1HH1 ARG A  94      50.336   5.434  57.025  1.00183.22           H  
ATOM   1126 2HH1 ARG A  94      51.128   6.765  56.006  1.00183.22           H  
ATOM   1127  NH2 ARG A  94      48.908   7.730  55.076  1.00183.22           N  
ATOM   1128 1HH2 ARG A  94      47.943   8.056  54.749  1.00183.22           H  
ATOM   1129 2HH2 ARG A  94      49.788   8.233  54.732  1.00183.22           H  
ATOM   1130  C   ARG A  94      47.283   7.481  60.514  1.00183.22           C  
ATOM   1131  O   ARG A  94      46.546   8.463  60.572  1.00183.22           O  
ATOM   1132  N   ILE A  95      48.626   7.560  60.628  1.00112.28           N  
ATOM   1133  HN  ILE A  95      49.213   6.668  60.553  1.00112.28           H  
ATOM   1134  CA  ILE A  95      49.279   8.815  60.847  1.00112.28           C  
ATOM   1135  HA  ILE A  95      48.540   9.605  60.984  1.00112.28           H  
ATOM   1136  CB  ILE A  95      50.274   8.828  61.984  1.00112.28           C  
ATOM   1137  HB  ILE A  95      51.042   8.088  61.760  1.00112.28           H  
ATOM   1138  CG2 ILE A  95      50.946  10.212  61.983  1.00112.28           C  
ATOM   1139 1HG2 ILE A  95      51.675  10.263  62.792  1.00112.28           H  
ATOM   1140 2HG2 ILE A  95      50.190  10.984  62.126  1.00112.28           H  
ATOM   1141 3HG2 ILE A  95      51.451  10.371  61.030  1.00112.28           H  
ATOM   1142  CG1 ILE A  95      49.645   8.453  63.340  1.00112.28           C  
ATOM   1143 1HG1 ILE A  95      50.283   8.842  64.133  1.00112.28           H  
ATOM   1144 2HG1 ILE A  95      48.661   8.919  63.402  1.00112.28           H  
ATOM   1145  CD1 ILE A  95      49.479   6.949  63.551  1.00112.28           C  
ATOM   1146 1HD1 ILE A  95      49.030   6.766  64.527  1.00112.28           H  
ATOM   1147 2HD1 ILE A  95      50.455   6.465  63.504  1.00112.28           H  
ATOM   1148 3HD1 ILE A  95      48.834   6.541  62.773  1.00112.28           H  
ATOM   1149  C   ILE A  95      50.103   9.085  59.633  1.00112.28           C  
ATOM   1150  O   ILE A  95      50.855   8.225  59.178  1.00112.28           O  
ATOM   1151  N   THR A  96      49.971  10.293  59.056  1.00128.02           N  
ATOM   1152  HN  THR A  96      49.279  11.015  59.437  1.00128.02           H  
ATOM   1153  CA  THR A  96      50.785  10.580  57.919  1.00128.02           C  
ATOM   1154  HA  THR A  96      51.521   9.784  57.808  1.00128.02           H  
ATOM   1155  CB  THR A  96      49.990  10.680  56.646  1.00128.02           C  
ATOM   1156  HB  THR A  96      49.278   9.856  56.615  1.00128.02           H  
ATOM   1157  OG1 THR A  96      50.854  10.574  55.530  1.00128.02           O  
ATOM   1158  HG1 THR A  96      51.561  11.350  55.559  1.00128.02           H  
ATOM   1159  CG2 THR A  96      49.211  12.004  56.603  1.00128.02           C  
ATOM   1160 1HG2 THR A  96      48.641  12.061  55.676  1.00128.02           H  
ATOM   1161 2HG2 THR A  96      49.910  12.839  56.651  1.00128.02           H  
ATOM   1162 3HG2 THR A  96      48.529  12.052  57.452  1.00128.02           H  
ATOM   1163  C   THR A  96      51.505  11.859  58.210  1.00128.02           C  
ATOM   1164  O   THR A  96      50.902  12.868  58.573  1.00128.02           O  
ATOM   1165  N   CYS A  97      52.844  11.847  58.082  1.00108.77           N  
ATOM   1166  HN  CYS A  97      53.364  10.966  57.768  1.00108.77           H  
ATOM   1167  CA  CYS A  97      53.546  13.054  58.381  1.00108.77           C  
ATOM   1168  HA  CYS A  97      52.999  13.590  59.157  1.00108.77           H  
ATOM   1169  CB  CYS A  97      54.993  12.840  58.863  1.00108.77           C  
ATOM   1170  HB1 CYS A  97      54.973  12.348  59.835  1.00108.77           H  
ATOM   1171  HB2 CYS A  97      55.515  12.207  58.145  1.00108.77           H  
ATOM   1172  SG  CYS A  97      55.885  14.412  59.018  1.00108.77           S  
ATOM   1173  HG  CYS A  97      55.923  15.024  57.827  1.00108.77           H  
ATOM   1174  C   CYS A  97      53.561  13.890  57.150  1.00108.77           C  
ATOM   1175  O   CYS A  97      54.338  13.663  56.222  1.00108.77           O  
ATOM   1176  N   ALA A  98      52.655  14.882  57.105  1.00 56.72           N  
ATOM   1177  HN  ALA A  98      51.934  14.999  57.887  1.00 56.72           H  
ATOM   1178  CA  ALA A  98      52.674  15.776  55.994  1.00 56.72           C  
ATOM   1179  HA  ALA A  98      53.147  15.307  55.132  1.00 56.72           H  
ATOM   1180  CB  ALA A  98      51.284  16.317  55.621  1.00 56.72           C  
ATOM   1181  HB1 ALA A  98      51.372  16.990  54.768  1.00 56.72           H  
ATOM   1182  HB2 ALA A  98      50.865  16.859  56.469  1.00 56.72           H  
ATOM   1183  HB3 ALA A  98      50.628  15.486  55.361  1.00 56.72           H  
ATOM   1184  C   ALA A  98      53.492  16.917  56.484  1.00 56.72           C  
ATOM   1185  O   ALA A  98      53.027  17.722  57.288  1.00 56.72           O  
ATOM   1186  N   LYS A  99      54.741  17.035  55.998  1.00202.97           N  
ATOM   1187  HN  LYS A  99      55.105  16.404  55.214  1.00202.97           H  
ATOM   1188  CA  LYS A  99      55.555  18.052  56.590  1.00202.97           C  
ATOM   1189  HA  LYS A  99      54.890  18.729  57.126  1.00202.97           H  
ATOM   1190  CB  LYS A  99      56.607  17.559  57.591  1.00202.97           C  
ATOM   1191  HB1 LYS A  99      56.974  16.587  57.260  1.00202.97           H  
ATOM   1192  HB2 LYS A  99      57.431  18.272  57.609  1.00202.97           H  
ATOM   1193  CG  LYS A  99      56.058  17.416  59.003  1.00202.97           C  
ATOM   1194  HG1 LYS A  99      55.317  16.617  59.007  1.00202.97           H  
ATOM   1195  HG2 LYS A  99      56.880  17.153  59.669  1.00202.97           H  
ATOM   1196  CD  LYS A  99      55.401  18.688  59.523  1.00202.97           C  
ATOM   1197  HD1 LYS A  99      54.466  18.834  58.982  1.00202.97           H  
ATOM   1198  HD2 LYS A  99      55.190  18.553  60.584  1.00202.97           H  
ATOM   1199  CE  LYS A  99      56.249  19.948  59.361  1.00202.97           C  
ATOM   1200  HE1 LYS A  99      57.186  19.827  59.905  1.00202.97           H  
ATOM   1201  HE2 LYS A  99      56.461  20.109  58.304  1.00202.97           H  
ATOM   1202  NZ  LYS A  99      55.514  21.115  59.899  1.00202.97           N1+
ATOM   1203  HZ1 LYS A  99      56.110  21.996  59.784  1.00202.97           H  
ATOM   1204  HZ2 LYS A  99      55.306  20.958  60.937  1.00202.97           H  
ATOM   1205  HZ3 LYS A  99      54.594  21.235  59.365  1.00202.97           H  
ATOM   1206  C   LYS A  99      56.307  18.863  55.602  1.00202.97           C  
ATOM   1207  O   LYS A  99      56.103  18.802  54.389  1.00202.97           O  
ATOM   1208  N   GLN A 100      57.206  19.676  56.194  1.00126.32           N  
ATOM   1209  HN  GLN A 100      57.292  19.596  57.258  1.00126.32           H  
ATOM   1210  CA  GLN A 100      58.055  20.631  55.557  1.00126.32           C  
ATOM   1211  HA  GLN A 100      57.797  20.697  54.500  1.00126.32           H  
ATOM   1212  CB  GLN A 100      57.971  22.033  56.195  1.00126.32           C  
ATOM   1213  HB1 GLN A 100      58.162  21.929  57.263  1.00126.32           H  
ATOM   1214  HB2 GLN A 100      58.745  22.655  55.746  1.00126.32           H  
ATOM   1215  CG  GLN A 100      56.624  22.751  56.020  1.00126.32           C  
ATOM   1216  HG1 GLN A 100      56.790  23.828  56.019  1.00126.32           H  
ATOM   1217  HG2 GLN A 100      56.178  22.450  55.072  1.00126.32           H  
ATOM   1218  CD  GLN A 100      55.672  22.390  57.161  1.00126.32           C  
ATOM   1219  OE1 GLN A 100      55.128  21.290  57.229  1.00126.32           O  
ATOM   1220  NE2 GLN A 100      55.446  23.362  58.086  1.00126.32           N  
ATOM   1221 1HE2 GLN A 100      55.924  24.314  57.989  1.00126.32           H  
ATOM   1222 2HE2 GLN A 100      54.790  23.174  58.910  1.00126.32           H  
ATOM   1223  C   GLN A 100      59.475  20.168  55.696  1.00126.32           C  
ATOM   1224  O   GLN A 100      59.844  19.096  55.217  1.00126.32           O  
ATOM   1225  N   ASP A 101      60.305  20.978  56.387  1.00 74.00           N  
ATOM   1226  HN  ASP A 101      59.887  21.826  56.888  1.00 74.00           H  
ATOM   1227  CA  ASP A 101      61.722  20.759  56.483  1.00 74.00           C  
ATOM   1228  HA  ASP A 101      62.132  20.831  55.475  1.00 74.00           H  
ATOM   1229  CB  ASP A 101      62.463  21.790  57.356  1.00 74.00           C  
ATOM   1230  HB1 ASP A 101      63.527  21.555  57.380  1.00 74.00           H  
ATOM   1231  HB2 ASP A 101      62.320  22.790  56.946  1.00 74.00           H  
ATOM   1232  CG  ASP A 101      61.891  21.725  58.761  1.00 74.00           C  
ATOM   1233  OD1 ASP A 101      60.661  21.956  58.897  1.00 74.00           O  
ATOM   1234  OD2 ASP A 101      62.666  21.435  59.712  1.00 74.00           O  
ATOM   1235  C   ASP A 101      62.035  19.393  56.995  1.00 74.00           C  
ATOM   1236  O   ASP A 101      61.245  18.747  57.682  1.00 74.00           O  
ATOM   1237  N   SER A 102      63.248  18.937  56.626  1.00 79.41           N  
ATOM   1238  HN  SER A 102      63.890  19.604  56.090  1.00 79.41           H  
ATOM   1239  CA  SER A 102      63.734  17.622  56.903  1.00 79.41           C  
ATOM   1240  HA  SER A 102      63.046  16.894  56.473  1.00 79.41           H  
ATOM   1241  CB  SER A 102      65.139  17.373  56.335  1.00 79.41           C  
ATOM   1242  HB1 SER A 102      65.119  17.501  55.253  1.00 79.41           H  
ATOM   1243  HB2 SER A 102      65.837  18.086  56.773  1.00 79.41           H  
ATOM   1244  OG  SER A 102      65.558  16.053  56.645  1.00 79.41           O  
ATOM   1245  HG  SER A 102      65.579  15.928  57.687  1.00 79.41           H  
ATOM   1246  C   SER A 102      63.804  17.407  58.371  1.00 79.41           C  
ATOM   1247  O   SER A 102      63.536  16.298  58.834  1.00 79.41           O  
ATOM   1248  N   CYS A 103      64.149  18.451  59.153  1.00118.83           N  
ATOM   1249  HN  CYS A 103      64.314  19.429  58.753  1.00118.83           H  
ATOM   1250  CA  CYS A 103      64.281  18.171  60.549  1.00118.83           C  
ATOM   1251  HA  CYS A 103      65.025  17.383  60.666  1.00118.83           H  
ATOM   1252  CB  CYS A 103      64.658  19.318  61.485  1.00118.83           C  
ATOM   1253  HB1 CYS A 103      65.698  19.605  61.331  1.00118.83           H  
ATOM   1254  HB2 CYS A 103      64.013  20.178  61.308  1.00118.83           H  
ATOM   1255  SG  CYS A 103      64.420  18.688  63.179  1.00118.83           S  
ATOM   1256  HG  CYS A 103      63.140  18.329  63.347  1.00118.83           H  
ATOM   1257  C   CYS A 103      62.994  17.680  61.124  1.00118.83           C  
ATOM   1258  O   CYS A 103      62.987  16.670  61.826  1.00118.83           O  
ATOM   1259  N   ARG A 104      61.883  18.393  60.858  1.00191.23           N  
ATOM   1260  HN  ARG A 104      61.941  19.239  60.206  1.00191.23           H  
ATOM   1261  CA  ARG A 104      60.622  18.031  61.439  1.00191.23           C  
ATOM   1262  HA  ARG A 104      60.855  17.776  62.473  1.00191.23           H  
ATOM   1263  CB  ARG A 104      59.609  19.187  61.537  1.00191.23           C  
ATOM   1264  HB1 ARG A 104      58.674  18.773  61.914  1.00191.23           H  
ATOM   1265  HB2 ARG A 104      60.002  19.908  62.253  1.00191.23           H  
ATOM   1266  CG  ARG A 104      59.292  19.941  60.255  1.00191.23           C  
ATOM   1267  HG1 ARG A 104      60.220  20.141  59.719  1.00191.23           H  
ATOM   1268  HG2 ARG A 104      58.637  19.330  59.634  1.00191.23           H  
ATOM   1269  CD  ARG A 104      58.596  21.268  60.566  1.00191.23           C  
ATOM   1270  HD1 ARG A 104      58.315  21.771  59.641  1.00191.23           H  
ATOM   1271  HD2 ARG A 104      57.706  21.093  61.170  1.00191.23           H  
ATOM   1272  NE  ARG A 104      59.577  22.095  61.324  1.00191.23           N  
ATOM   1273  HE  ARG A 104      60.562  21.715  61.499  1.00191.23           H  
ATOM   1274  CZ  ARG A 104      59.240  23.329  61.798  1.00191.23           C  
ATOM   1275  NH1 ARG A 104      57.959  23.784  61.684  1.00191.23           N  
ATOM   1276 1HH1 ARG A 104      57.213  23.172  61.221  1.00191.23           H  
ATOM   1277 2HH1 ARG A 104      57.700  24.753  62.057  1.00191.23           H  
ATOM   1278  NH2 ARG A 104      60.195  24.111  62.380  1.00191.23           N  
ATOM   1279 1HH2 ARG A 104      61.201  23.755  62.462  1.00191.23           H  
ATOM   1280 2HH2 ARG A 104      59.938  25.080  62.754  1.00191.23           H  
ATOM   1281  C   ARG A 104      60.019  16.782  60.863  1.00191.23           C  
ATOM   1282  O   ARG A 104      59.347  16.040  61.578  1.00191.23           O  
ATOM   1283  N   SER A 105      60.210  16.513  59.559  1.00 83.46           N  
ATOM   1284  HN  SER A 105      60.784  17.183  58.953  1.00 83.46           H  
ATOM   1285  CA  SER A 105      59.644  15.326  58.978  1.00 83.46           C  
ATOM   1286  HA  SER A 105      58.572  15.292  59.175  1.00 83.46           H  
ATOM   1287  CB  SER A 105      59.901  15.239  57.465  1.00 83.46           C  
ATOM   1288  HB1 SER A 105      60.975  15.200  57.284  1.00 83.46           H  
ATOM   1289  HB2 SER A 105      59.433  14.337  57.072  1.00 83.46           H  
ATOM   1290  OG  SER A 105      59.357  16.373  56.808  1.00 83.46           O  
ATOM   1291  HG  SER A 105      58.322  16.413  56.978  1.00 83.46           H  
ATOM   1292  C   SER A 105      60.314  14.135  59.594  1.00 83.46           C  
ATOM   1293  O   SER A 105      59.683  13.104  59.825  1.00 83.46           O  
ATOM   1294  N   GLN A 106      61.632  14.242  59.851  1.00139.87           N  
ATOM   1295  HN  GLN A 106      62.139  15.160  59.637  1.00139.87           H  
ATOM   1296  CA  GLN A 106      62.364  13.140  60.408  1.00139.87           C  
ATOM   1297  HA  GLN A 106      62.141  12.252  59.816  1.00139.87           H  
ATOM   1298  CB  GLN A 106      63.887  13.343  60.408  1.00139.87           C  
ATOM   1299  HB1 GLN A 106      64.205  13.630  59.406  1.00139.87           H  
ATOM   1300  HB2 GLN A 106      64.137  14.138  61.111  1.00139.87           H  
ATOM   1301  CG  GLN A 106      64.628  12.071  60.816  1.00139.87           C  
ATOM   1302  HG1 GLN A 106      64.558  11.938  61.896  1.00139.87           H  
ATOM   1303  HG2 GLN A 106      64.183  11.212  60.314  1.00139.87           H  
ATOM   1304  CD  GLN A 106      66.088  12.199  60.411  1.00139.87           C  
ATOM   1305  OE1 GLN A 106      66.622  11.308  59.754  1.00139.87           O  
ATOM   1306  NE2 GLN A 106      66.752  13.317  60.806  1.00139.87           N  
ATOM   1307 1HE2 GLN A 106      66.246  14.065  61.380  1.00139.87           H  
ATOM   1308 2HE2 GLN A 106      67.781  13.449  60.543  1.00139.87           H  
ATOM   1309  C   GLN A 106      61.904  12.891  61.810  1.00139.87           C  
ATOM   1310  O   GLN A 106      61.780  11.742  62.235  1.00139.87           O  
ATOM   1311  N   LEU A 107      61.651  13.977  62.570  1.00158.25           N  
ATOM   1312  HN  LEU A 107      61.827  14.950  62.162  1.00158.25           H  
ATOM   1313  CA  LEU A 107      61.151  13.861  63.912  1.00158.25           C  
ATOM   1314  HA  LEU A 107      61.827  13.235  64.494  1.00158.25           H  
ATOM   1315  CB  LEU A 107      60.944  15.197  64.642  1.00158.25           C  
ATOM   1316  HB1 LEU A 107      60.666  15.949  63.903  1.00158.25           H  
ATOM   1317  HB2 LEU A 107      60.131  15.072  65.357  1.00158.25           H  
ATOM   1318  CG  LEU A 107      62.172  15.703  65.399  1.00158.25           C  
ATOM   1319  HG  LEU A 107      62.970  15.872  64.676  1.00158.25           H  
ATOM   1320  CD1 LEU A 107      61.867  17.039  66.092  1.00158.25           C  
ATOM   1321 1HD1 LEU A 107      62.753  17.383  66.625  1.00158.25           H  
ATOM   1322 2HD1 LEU A 107      61.048  16.904  66.798  1.00158.25           H  
ATOM   1323 3HD1 LEU A 107      61.583  17.780  65.345  1.00158.25           H  
ATOM   1324  CD2 LEU A 107      62.648  14.629  66.393  1.00158.25           C  
ATOM   1325 1HD2 LEU A 107      63.523  14.993  66.931  1.00158.25           H  
ATOM   1326 2HD2 LEU A 107      62.908  13.720  65.850  1.00158.25           H  
ATOM   1327 3HD2 LEU A 107      61.850  14.412  67.103  1.00158.25           H  
ATOM   1328  C   LEU A 107      59.802  13.227  63.878  1.00158.25           C  
ATOM   1329  O   LEU A 107      59.498  12.377  64.714  1.00158.25           O  
ATOM   1330  N   CYS A 108      58.962  13.617  62.900  1.00131.14           N  
ATOM   1331  HN  CYS A 108      59.291  14.325  62.168  1.00131.14           H  
ATOM   1332  CA  CYS A 108      57.626  13.089  62.832  1.00131.14           C  
ATOM   1333  HA  CYS A 108      57.008  13.420  63.667  1.00131.14           H  
ATOM   1334  CB  CYS A 108      56.909  13.238  61.485  1.00131.14           C  
ATOM   1335  HB1 CYS A 108      57.655  13.035  60.717  1.00131.14           H  
ATOM   1336  HB2 CYS A 108      56.141  12.465  61.459  1.00131.14           H  
ATOM   1337  SG  CYS A 108      56.099  14.770  61.011  1.00131.14           S  
ATOM   1338  HG  CYS A 108      55.138  15.061  61.899  1.00131.14           H  
ATOM   1339  C   CYS A 108      57.728  11.610  62.759  1.00131.14           C  
ATOM   1340  O   CYS A 108      57.017  10.891  63.457  1.00131.14           O  
ATOM   1341  N   GLU A 109      58.595  11.139  61.845  1.00111.10           N  
ATOM   1342  HN  GLU A 109      59.196  11.837  61.300  1.00111.10           H  
ATOM   1343  CA  GLU A 109      58.746   9.742  61.572  1.00111.10           C  
ATOM   1344  HA  GLU A 109      57.762   9.336  61.336  1.00111.10           H  
ATOM   1345  CB  GLU A 109      59.679   9.453  60.382  1.00111.10           C  
ATOM   1346  HB1 GLU A 109      60.453  10.220  60.358  1.00111.10           H  
ATOM   1347  HB2 GLU A 109      60.138   8.476  60.534  1.00111.10           H  
ATOM   1348  CG  GLU A 109      58.964   9.445  59.025  1.00111.10           C  
ATOM   1349  HG1 GLU A 109      59.706   9.464  58.227  1.00111.10           H  
ATOM   1350  HG2 GLU A 109      58.361   8.541  58.941  1.00111.10           H  
ATOM   1351  CD  GLU A 109      58.063  10.664  58.903  1.00111.10           C  
ATOM   1352  OE1 GLU A 109      57.033  10.709  59.627  1.00111.10           O  
ATOM   1353  OE2 GLU A 109      58.380  11.559  58.075  1.00111.10           O  
ATOM   1354  C   GLU A 109      59.257   9.041  62.786  1.00111.10           C  
ATOM   1355  O   GLU A 109      58.859   7.915  63.074  1.00111.10           O  
ATOM   1356  N   CYS A 110      60.143   9.702  63.547  1.00 78.48           N  
ATOM   1357  HN  CYS A 110      60.454  10.684  63.257  1.00 78.48           H  
ATOM   1358  CA  CYS A 110      60.681   9.119  64.740  1.00 78.48           C  
ATOM   1359  HA  CYS A 110      61.318   8.265  64.511  1.00 78.48           H  
ATOM   1360  CB  CYS A 110      61.431  10.166  65.568  1.00 78.48           C  
ATOM   1361  HB1 CYS A 110      61.035  11.150  65.317  1.00 78.48           H  
ATOM   1362  HB2 CYS A 110      61.253   9.961  66.624  1.00 78.48           H  
ATOM   1363  SG  CYS A 110      63.204  10.180  65.285  1.00 78.48           S  
ATOM   1364  HG  CYS A 110      63.717   8.983  65.600  1.00 78.48           H  
ATOM   1365  C   CYS A 110      59.561   8.731  65.643  1.00 78.48           C  
ATOM   1366  O   CYS A 110      59.523   7.615  66.162  1.00 78.48           O  
ATOM   1367  N   ASP A 111      58.642   9.683  65.872  1.00 59.56           N  
ATOM   1368  HN  ASP A 111      58.735  10.614  65.353  1.00 59.56           H  
ATOM   1369  CA  ASP A 111      57.542   9.515  66.776  1.00 59.56           C  
ATOM   1370  HA  ASP A 111      57.933   9.163  67.731  1.00 59.56           H  
ATOM   1371  CB  ASP A 111      56.773  10.827  67.020  1.00 59.56           C  
ATOM   1372  HB1 ASP A 111      56.509  11.286  66.067  1.00 59.56           H  
ATOM   1373  HB2 ASP A 111      55.866  10.626  67.590  1.00 59.56           H  
ATOM   1374  CG  ASP A 111      57.688  11.755  67.809  1.00 59.56           C  
ATOM   1375  OD1 ASP A 111      58.689  11.246  68.379  1.00 59.56           O  
ATOM   1376  OD2 ASP A 111      57.403  12.982  67.853  1.00 59.56           O  
ATOM   1377  C   ASP A 111      56.566   8.506  66.267  1.00 59.56           C  
ATOM   1378  O   ASP A 111      56.105   7.642  67.011  1.00 59.56           O  
ATOM   1379  N   LYS A 112      56.253   8.578  64.964  1.00 64.11           N  
ATOM   1380  HN  LYS A 112      56.761   9.303  64.363  1.00 64.11           H  
ATOM   1381  CA  LYS A 112      55.277   7.740  64.331  1.00 64.11           C  
ATOM   1382  HA  LYS A 112      54.294   7.897  64.775  1.00 64.11           H  
ATOM   1383  CB  LYS A 112      55.243   8.053  62.825  1.00 64.11           C  
ATOM   1384  HB1 LYS A 112      54.995   9.109  62.715  1.00 64.11           H  
ATOM   1385  HB2 LYS A 112      56.242   7.871  62.430  1.00 64.11           H  
ATOM   1386  CG  LYS A 112      54.260   7.259  61.970  1.00 64.11           C  
ATOM   1387  HG1 LYS A 112      54.602   6.226  61.899  1.00 64.11           H  
ATOM   1388  HG2 LYS A 112      53.277   7.285  62.440  1.00 64.11           H  
ATOM   1389  CD  LYS A 112      54.159   7.852  60.561  1.00 64.11           C  
ATOM   1390  HD1 LYS A 112      53.678   8.827  60.636  1.00 64.11           H  
ATOM   1391  HD2 LYS A 112      55.169   7.974  60.170  1.00 64.11           H  
ATOM   1392  CE  LYS A 112      53.364   7.003  59.571  1.00 64.11           C  
ATOM   1393  HE1 LYS A 112      53.836   6.026  59.472  1.00 64.11           H  
ATOM   1394  HE2 LYS A 112      52.345   6.879  59.938  1.00 64.11           H  
ATOM   1395  NZ  LYS A 112      53.333   7.670  58.250  1.00 64.11           N1+
ATOM   1396  HZ1 LYS A 112      52.775   7.071  57.561  1.00 64.11           H  
ATOM   1397  HZ2 LYS A 112      54.333   7.792  57.888  1.00 64.11           H  
ATOM   1398  HZ3 LYS A 112      52.869   8.629  58.345  1.00 64.11           H  
ATOM   1399  C   LYS A 112      55.709   6.320  64.508  1.00 64.11           C  
ATOM   1400  O   LYS A 112      54.894   5.441  64.786  1.00 64.11           O  
ATOM   1401  N   ALA A 113      57.021   6.065  64.354  1.00 33.39           N  
ATOM   1402  HN  ALA A 113      57.690   6.876  64.152  1.00 33.39           H  
ATOM   1403  CA  ALA A 113      57.546   4.735  64.453  1.00 33.39           C  
ATOM   1404  HA  ALA A 113      57.025   4.096  63.740  1.00 33.39           H  
ATOM   1405  CB  ALA A 113      59.055   4.672  64.166  1.00 33.39           C  
ATOM   1406  HB1 ALA A 113      59.400   3.642  64.255  1.00 33.39           H  
ATOM   1407  HB2 ALA A 113      59.588   5.296  64.883  1.00 33.39           H  
ATOM   1408  HB3 ALA A 113      59.249   5.033  63.156  1.00 33.39           H  
ATOM   1409  C   ALA A 113      57.333   4.193  65.836  1.00 33.39           C  
ATOM   1410  O   ALA A 113      56.952   3.037  66.004  1.00 33.39           O  
ATOM   1411  N   ALA A 114      57.596   5.008  66.873  1.00 44.61           N  
ATOM   1412  HN  ALA A 114      57.911   6.013  66.685  1.00 44.61           H  
ATOM   1413  CA  ALA A 114      57.462   4.553  68.230  1.00 44.61           C  
ATOM   1414  HA  ALA A 114      58.034   3.633  68.353  1.00 44.61           H  
ATOM   1415  CB  ALA A 114      57.957   5.590  69.252  1.00 44.61           C  
ATOM   1416  HB1 ALA A 114      57.833   5.195  70.260  1.00 44.61           H  
ATOM   1417  HB2 ALA A 114      57.379   6.508  69.148  1.00 44.61           H  
ATOM   1418  HB3 ALA A 114      59.011   5.803  69.073  1.00 44.61           H  
ATOM   1419  C   ALA A 114      56.023   4.277  68.539  1.00 44.61           C  
ATOM   1420  O   ALA A 114      55.698   3.271  69.168  1.00 44.61           O  
ATOM   1421  N   ALA A 115      55.119   5.166  68.084  1.00 40.48           N  
ATOM   1422  HN  ALA A 115      55.449   5.970  67.460  1.00 40.48           H  
ATOM   1423  CA  ALA A 115      53.725   5.065  68.412  1.00 40.48           C  
ATOM   1424  HA  ALA A 115      53.611   5.087  69.496  1.00 40.48           H  
ATOM   1425  CB  ALA A 115      52.885   6.196  67.794  1.00 40.48           C  
ATOM   1426  HB1 ALA A 115      51.840   6.068  68.075  1.00 40.48           H  
ATOM   1427  HB2 ALA A 115      52.975   6.164  66.708  1.00 40.48           H  
ATOM   1428  HB3 ALA A 115      53.244   7.158  68.160  1.00 40.48           H  
ATOM   1429  C   ALA A 115      53.185   3.774  67.890  1.00 40.48           C  
ATOM   1430  O   ALA A 115      52.435   3.083  68.577  1.00 40.48           O  
ATOM   1431  N   THR A 116      53.552   3.425  66.647  1.00107.89           N  
ATOM   1432  HN  THR A 116      54.194   4.075  66.091  1.00107.89           H  
ATOM   1433  CA  THR A 116      53.106   2.205  66.047  1.00107.89           C  
ATOM   1434  HA  THR A 116      52.026   2.134  66.175  1.00107.89           H  
ATOM   1435  CB  THR A 116      53.413   2.134  64.580  1.00107.89           C  
ATOM   1436  HB  THR A 116      52.897   2.949  64.073  1.00107.89           H  
ATOM   1437  OG1 THR A 116      52.947   0.905  64.057  1.00107.89           O  
ATOM   1438  HG1 THR A 116      53.423   0.111  64.552  1.00107.89           H  
ATOM   1439  CG2 THR A 116      54.919   2.277  64.337  1.00107.89           C  
ATOM   1440 1HG2 THR A 116      55.122   2.223  63.267  1.00107.89           H  
ATOM   1441 2HG2 THR A 116      55.448   1.472  64.848  1.00107.89           H  
ATOM   1442 3HG2 THR A 116      55.260   3.238  64.723  1.00107.89           H  
ATOM   1443  C   THR A 116      53.742   1.049  66.757  1.00107.89           C  
ATOM   1444  O   THR A 116      53.139  -0.014  66.900  1.00107.89           O  
ATOM   1445  N   CYS A 117      54.995   1.228  67.211  1.00 40.75           N  
ATOM   1446  HN  CYS A 117      55.468   2.177  67.069  1.00 40.75           H  
ATOM   1447  CA  CYS A 117      55.717   0.183  67.881  1.00 40.75           C  
ATOM   1448  HA  CYS A 117      55.754  -0.697  67.239  1.00 40.75           H  
ATOM   1449  CB  CYS A 117      57.155   0.602  68.252  1.00 40.75           C  
ATOM   1450  HB1 CYS A 117      57.654   0.962  67.352  1.00 40.75           H  
ATOM   1451  HB2 CYS A 117      57.103   1.406  68.986  1.00 40.75           H  
ATOM   1452  SG  CYS A 117      58.138  -0.760  68.953  1.00 40.75           S  
ATOM   1453  HG  CYS A 117      57.547  -1.211  70.068  1.00 40.75           H  
ATOM   1454  C   CYS A 117      54.995  -0.161  69.151  1.00 40.75           C  
ATOM   1455  O   CYS A 117      54.868  -1.335  69.498  1.00 40.75           O  
ATOM   1456  N   PHE A 118      54.495   0.860  69.877  1.00 86.02           N  
ATOM   1457  HN  PHE A 118      54.604   1.863  69.521  1.00 86.02           H  
ATOM   1458  CA  PHE A 118      53.818   0.621  71.121  1.00 86.02           C  
ATOM   1459  HA  PHE A 118      54.469   0.027  71.763  1.00 86.02           H  
ATOM   1460  CB  PHE A 118      53.398   1.892  71.887  1.00 86.02           C  
ATOM   1461  HB1 PHE A 118      52.844   2.550  71.217  1.00 86.02           H  
ATOM   1462  HB2 PHE A 118      52.764   1.613  72.729  1.00 86.02           H  
ATOM   1463  CG  PHE A 118      54.606   2.608  72.395  1.00 86.02           C  
ATOM   1464  CD1 PHE A 118      55.515   1.962  73.201  1.00 86.02           C  
ATOM   1465  HD1 PHE A 118      55.357   0.915  73.460  1.00 86.02           H  
ATOM   1466  CD2 PHE A 118      54.797   3.942  72.117  1.00 86.02           C  
ATOM   1467  HD2 PHE A 118      54.067   4.476  71.508  1.00 86.02           H  
ATOM   1468  CE1 PHE A 118      56.621   2.623  73.684  1.00 86.02           C  
ATOM   1469  HE1 PHE A 118      57.343   2.095  74.307  1.00 86.02           H  
ATOM   1470  CE2 PHE A 118      55.899   4.609  72.599  1.00 86.02           C  
ATOM   1471  HE2 PHE A 118      56.045   5.662  72.360  1.00 86.02           H  
ATOM   1472  CZ  PHE A 118      56.816   3.949  73.381  1.00 86.02           C  
ATOM   1473  HZ  PHE A 118      57.693   4.474  73.759  1.00 86.02           H  
ATOM   1474  C   PHE A 118      52.559  -0.155  70.867  1.00 86.02           C  
ATOM   1475  O   PHE A 118      52.199  -1.038  71.644  1.00 86.02           O  
ATOM   1476  N   ALA A 119      51.829   0.191  69.791  1.00 30.74           N  
ATOM   1477  HN  ALA A 119      52.174   0.983  69.160  1.00 30.74           H  
ATOM   1478  CA  ALA A 119      50.598  -0.475  69.466  1.00 30.74           C  
ATOM   1479  HA  ALA A 119      49.931  -0.438  70.327  1.00 30.74           H  
ATOM   1480  CB  ALA A 119      49.886   0.130  68.248  1.00 30.74           C  
ATOM   1481  HB1 ALA A 119      48.964  -0.418  68.056  1.00 30.74           H  
ATOM   1482  HB2 ALA A 119      50.536   0.063  67.376  1.00 30.74           H  
ATOM   1483  HB3 ALA A 119      49.652   1.176  68.446  1.00 30.74           H  
ATOM   1484  C   ALA A 119      50.884  -1.897  69.126  1.00 30.74           C  
ATOM   1485  O   ALA A 119      50.133  -2.800  69.492  1.00 30.74           O  
ATOM   1486  N   ARG A 120      52.000  -2.130  68.418  1.00113.87           N  
ATOM   1487  HN  ARG A 120      52.661  -1.321  68.187  1.00113.87           H  
ATOM   1488  CA  ARG A 120      52.312  -3.451  67.971  1.00113.87           C  
ATOM   1489  HA  ARG A 120      51.521  -3.804  67.310  1.00113.87           H  
ATOM   1490  CB  ARG A 120      53.661  -3.528  67.237  1.00113.87           C  
ATOM   1491  HB1 ARG A 120      54.437  -3.145  67.900  1.00113.87           H  
ATOM   1492  HB2 ARG A 120      53.867  -4.572  67.001  1.00113.87           H  
ATOM   1493  CG  ARG A 120      53.693  -2.722  65.936  1.00113.87           C  
ATOM   1494  HG1 ARG A 120      52.829  -3.006  65.335  1.00113.87           H  
ATOM   1495  HG2 ARG A 120      53.629  -1.663  66.187  1.00113.87           H  
ATOM   1496  CD  ARG A 120      54.955  -2.943  65.100  1.00113.87           C  
ATOM   1497  HD1 ARG A 120      55.066  -4.003  64.870  1.00113.87           H  
ATOM   1498  HD2 ARG A 120      54.889  -2.375  64.172  1.00113.87           H  
ATOM   1499  NE  ARG A 120      56.122  -2.473  65.900  1.00113.87           N  
ATOM   1500  HE  ARG A 120      55.968  -2.001  66.848  1.00113.87           H  
ATOM   1501  CZ  ARG A 120      57.388  -2.647  65.420  1.00113.87           C  
ATOM   1502  NH1 ARG A 120      57.582  -3.236  64.205  1.00113.87           N  
ATOM   1503 1HH1 ARG A 120      56.742  -3.562  63.628  1.00113.87           H  
ATOM   1504 2HH1 ARG A 120      58.574  -3.372  63.829  1.00113.87           H  
ATOM   1505  NH2 ARG A 120      58.463  -2.232  66.153  1.00113.87           N  
ATOM   1506 1HH2 ARG A 120      58.314  -1.769  67.106  1.00113.87           H  
ATOM   1507 2HH2 ARG A 120      59.454  -2.370  65.774  1.00113.87           H  
ATOM   1508  C   ARG A 120      52.399  -4.350  69.164  1.00113.87           C  
ATOM   1509  O   ARG A 120      51.882  -5.466  69.129  1.00113.87           O  
ATOM   1510  N   ASN A 121      53.043  -3.892  70.259  1.00124.72           N  
ATOM   1511  HN  ASN A 121      53.422  -2.892  70.292  1.00124.72           H  
ATOM   1512  CA  ASN A 121      53.209  -4.777  71.380  1.00124.72           C  
ATOM   1513  HA  ASN A 121      52.914  -5.787  71.097  1.00124.72           H  
ATOM   1514  CB  ASN A 121      54.659  -4.786  71.895  1.00124.72           C  
ATOM   1515  HB1 ASN A 121      54.917  -3.800  72.283  1.00124.72           H  
ATOM   1516  HB2 ASN A 121      54.762  -5.527  72.688  1.00124.72           H  
ATOM   1517  CG  ASN A 121      55.585  -5.140  70.739  1.00124.72           C  
ATOM   1518  OD1 ASN A 121      55.174  -5.752  69.755  1.00124.72           O  
ATOM   1519  ND2 ASN A 121      56.877  -4.731  70.856  1.00124.72           N  
ATOM   1520 1HD2 ASN A 121      57.191  -4.193  71.726  1.00124.72           H  
ATOM   1521 2HD2 ASN A 121      57.579  -4.948  70.078  1.00124.72           H  
ATOM   1522  C   ASN A 121      52.378  -4.314  72.545  1.00124.72           C  
ATOM   1523  O   ASN A 121      52.847  -4.313  73.682  1.00124.72           O  
ATOM   1524  N   LYS A 122      51.106  -3.951  72.314  1.00 80.41           N  
ATOM   1525  HN  LYS A 122      50.718  -3.984  71.317  1.00 80.41           H  
ATOM   1526  CA  LYS A 122      50.261  -3.518  73.394  1.00 80.41           C  
ATOM   1527  HA  LYS A 122      50.773  -2.743  73.964  1.00 80.41           H  
ATOM   1528  CB  LYS A 122      48.902  -2.982  72.914  1.00 80.41           C  
ATOM   1529  HB1 LYS A 122      49.079  -2.220  72.155  1.00 80.41           H  
ATOM   1530  HB2 LYS A 122      48.339  -3.807  72.478  1.00 80.41           H  
ATOM   1531  CG  LYS A 122      48.067  -2.364  74.037  1.00 80.41           C  
ATOM   1532  HG1 LYS A 122      47.677  -3.169  74.659  1.00 80.41           H  
ATOM   1533  HG2 LYS A 122      48.715  -1.723  74.635  1.00 80.41           H  
ATOM   1534  CD  LYS A 122      46.890  -1.528  73.535  1.00 80.41           C  
ATOM   1535  HD1 LYS A 122      46.497  -0.949  74.371  1.00 80.41           H  
ATOM   1536  HD2 LYS A 122      47.253  -0.850  72.762  1.00 80.41           H  
ATOM   1537  CE  LYS A 122      45.751  -2.365  72.948  1.00 80.41           C  
ATOM   1538  HE1 LYS A 122      46.126  -2.943  72.104  1.00 80.41           H  
ATOM   1539  HE2 LYS A 122      45.369  -3.042  73.712  1.00 80.41           H  
ATOM   1540  NZ  LYS A 122      44.659  -1.478  72.489  1.00 80.41           N1+
ATOM   1541  HZ1 LYS A 122      43.867  -2.069  72.080  1.00 80.41           H  
ATOM   1542  HZ2 LYS A 122      45.031  -0.813  71.738  1.00 80.41           H  
ATOM   1543  HZ3 LYS A 122      44.289  -0.910  73.317  1.00 80.41           H  
ATOM   1544  C   LYS A 122      50.006  -4.695  74.278  1.00 80.41           C  
ATOM   1545  O   LYS A 122      49.787  -4.559  75.482  1.00 80.41           O  
ATOM   1546  N   THR A 123      50.012  -5.894  73.672  1.00 41.04           N  
ATOM   1547  HN  THR A 123      50.240  -5.937  72.627  1.00 41.04           H  
ATOM   1548  CA  THR A 123      49.727  -7.119  74.360  1.00 41.04           C  
ATOM   1549  HA  THR A 123      48.725  -7.071  74.786  1.00 41.04           H  
ATOM   1550  CB  THR A 123      49.824  -8.302  73.445  1.00 41.04           C  
ATOM   1551  HB  THR A 123      49.615  -9.211  74.009  1.00 41.04           H  
ATOM   1552  OG1 THR A 123      51.132  -8.381  72.897  1.00 41.04           O  
ATOM   1553  HG1 THR A 123      51.338  -7.506  72.355  1.00 41.04           H  
ATOM   1554  CG2 THR A 123      48.785  -8.151  72.321  1.00 41.04           C  
ATOM   1555 1HG2 THR A 123      48.848  -9.007  71.650  1.00 41.04           H  
ATOM   1556 2HG2 THR A 123      48.984  -7.237  71.762  1.00 41.04           H  
ATOM   1557 3HG2 THR A 123      47.786  -8.102  72.754  1.00 41.04           H  
ATOM   1558  C   THR A 123      50.727  -7.326  75.458  1.00 41.04           C  
ATOM   1559  O   THR A 123      50.371  -7.733  76.563  1.00 41.04           O  
ATOM   1560  N   THR A 124      52.007  -7.041  75.164  1.00 53.25           N  
ATOM   1561  HN  THR A 124      52.210  -6.627  74.198  1.00 53.25           H  
ATOM   1562  CA  THR A 124      53.125  -7.247  76.042  1.00 53.25           C  
ATOM   1563  HA  THR A 124      53.101  -8.276  76.401  1.00 53.25           H  
ATOM   1564  CB  THR A 124      54.435  -7.011  75.352  1.00 53.25           C  
ATOM   1565  HB  THR A 124      54.495  -5.970  75.035  1.00 53.25           H  
ATOM   1566  OG1 THR A 124      54.543  -7.857  74.216  1.00 53.25           O  
ATOM   1567  HG1 THR A 124      54.488  -8.861  74.520  1.00 53.25           H  
ATOM   1568  CG2 THR A 124      55.576  -7.312  76.339  1.00 53.25           C  
ATOM   1569 1HG2 THR A 124      56.535  -7.144  75.849  1.00 53.25           H  
ATOM   1570 2HG2 THR A 124      55.512  -8.351  76.664  1.00 53.25           H  
ATOM   1571 3HG2 THR A 124      55.491  -6.655  77.205  1.00 53.25           H  
ATOM   1572  C   THR A 124      53.076  -6.326  77.225  1.00 53.25           C  
ATOM   1573  O   THR A 124      53.612  -6.668  78.279  1.00 53.25           O  
ATOM   1574  N   TYR A 125      52.466  -5.130  77.062  1.00 87.34           N  
ATOM   1575  HN  TYR A 125      51.978  -4.940  76.129  1.00 87.34           H  
ATOM   1576  CA  TYR A 125      52.431  -4.095  78.063  1.00 87.34           C  
ATOM   1577  HA  TYR A 125      53.410  -3.617  78.098  1.00 87.34           H  
ATOM   1578  CB  TYR A 125      51.374  -3.017  77.758  1.00 87.34           C  
ATOM   1579  HB1 TYR A 125      51.469  -2.694  76.721  1.00 87.34           H  
ATOM   1580  HB2 TYR A 125      50.377  -3.426  77.922  1.00 87.34           H  
ATOM   1581  CG  TYR A 125      51.594  -1.857  78.665  1.00 87.34           C  
ATOM   1582  CD1 TYR A 125      51.090  -1.845  79.945  1.00 87.34           C  
ATOM   1583  HD1 TYR A 125      50.520  -2.699  80.311  1.00 87.34           H  
ATOM   1584  CE1 TYR A 125      51.302  -0.761  80.766  1.00 87.34           C  
ATOM   1585  HE1 TYR A 125      50.901  -0.760  81.780  1.00 87.34           H  
ATOM   1586  CD2 TYR A 125      52.308  -0.768  78.218  1.00 87.34           C  
ATOM   1587  HD2 TYR A 125      52.708  -0.766  77.204  1.00 87.34           H  
ATOM   1588  CE2 TYR A 125      52.523   0.317  79.034  1.00 87.34           C  
ATOM   1589  HE2 TYR A 125      53.093   1.172  78.669  1.00 87.34           H  
ATOM   1590  CZ  TYR A 125      52.018   0.321  80.311  1.00 87.34           C  
ATOM   1591  OH  TYR A 125      52.235   1.432  81.153  1.00 87.34           O  
ATOM   1592  HH  TYR A 125      51.311   1.843  81.437  1.00 87.34           H  
ATOM   1593  C   TYR A 125      52.143  -4.682  79.413  1.00 87.34           C  
ATOM   1594  O   TYR A 125      51.203  -5.457  79.577  1.00 87.34           O  
ATOM   1595  N   ASN A 126      52.995  -4.343  80.409  1.00 60.24           N  
ATOM   1596  HN  ASN A 126      53.794  -3.663  80.198  1.00 60.24           H  
ATOM   1597  CA  ASN A 126      52.861  -4.867  81.742  1.00 60.24           C  
ATOM   1598  HA  ASN A 126      51.878  -5.324  81.858  1.00 60.24           H  
ATOM   1599  CB  ASN A 126      53.954  -5.900  82.081  1.00 60.24           C  
ATOM   1600  HB1 ASN A 126      53.969  -6.674  81.313  1.00 60.24           H  
ATOM   1601  HB2 ASN A 126      54.923  -5.402  82.114  1.00 60.24           H  
ATOM   1602  CG  ASN A 126      53.670  -6.540  83.436  1.00 60.24           C  
ATOM   1603  OD1 ASN A 126      53.136  -5.921  84.354  1.00 60.24           O  
ATOM   1604  ND2 ASN A 126      54.054  -7.838  83.571  1.00 60.24           N  
ATOM   1605 1HD2 ASN A 126      54.523  -8.345  82.754  1.00 60.24           H  
ATOM   1606 2HD2 ASN A 126      53.887  -8.352  84.494  1.00 60.24           H  
ATOM   1607  C   ASN A 126      53.004  -3.729  82.710  1.00 60.24           C  
ATOM   1608  O   ASN A 126      53.970  -2.970  82.666  1.00 60.24           O  
ATOM   1609  N   LYS A 127      52.052  -3.637  83.657  1.00 99.32           N  
ATOM   1610  HN  LYS A 127      51.310  -4.408  83.684  1.00 99.32           H  
ATOM   1611  CA  LYS A 127      51.950  -2.589  84.634  1.00 99.32           C  
ATOM   1612  HA  LYS A 127      51.906  -1.630  84.118  1.00 99.32           H  
ATOM   1613  CB  LYS A 127      50.708  -2.729  85.530  1.00 99.32           C  
ATOM   1614  HB1 LYS A 127      50.734  -3.709  86.006  1.00 99.32           H  
ATOM   1615  HB2 LYS A 127      50.744  -1.953  86.294  1.00 99.32           H  
ATOM   1616  CG  LYS A 127      49.389  -2.596  84.765  1.00 99.32           C  
ATOM   1617  HG1 LYS A 127      49.348  -3.383  84.012  1.00 99.32           H  
ATOM   1618  HG2 LYS A 127      48.568  -2.725  85.470  1.00 99.32           H  
ATOM   1619  CD  LYS A 127      49.216  -1.247  84.064  1.00 99.32           C  
ATOM   1620  HD1 LYS A 127      49.203  -0.464  84.822  1.00 99.32           H  
ATOM   1621  HD2 LYS A 127      50.064  -1.094  83.397  1.00 99.32           H  
ATOM   1622  CE  LYS A 127      47.930  -1.146  83.242  1.00 99.32           C  
ATOM   1623  HE1 LYS A 127      47.932  -1.918  82.473  1.00 99.32           H  
ATOM   1624  HE2 LYS A 127      47.071  -1.288  83.898  1.00 99.32           H  
ATOM   1625  NZ  LYS A 127      47.841   0.185  82.600  1.00 99.32           N1+
ATOM   1626  HZ1 LYS A 127      46.939   0.246  82.028  1.00 99.32           H  
ATOM   1627  HZ2 LYS A 127      48.682   0.327  81.955  1.00 99.32           H  
ATOM   1628  HZ3 LYS A 127      47.837   0.945  83.353  1.00 99.32           H  
ATOM   1629  C   LYS A 127      53.148  -2.602  85.529  1.00 99.32           C  
ATOM   1630  O   LYS A 127      53.538  -1.566  86.065  1.00 99.32           O  
ATOM   1631  N   LYS A 128      53.763  -3.778  85.728  1.00 51.77           N  
ATOM   1632  HN  LYS A 128      53.433  -4.645  85.195  1.00 51.77           H  
ATOM   1633  CA  LYS A 128      54.857  -3.883  86.647  1.00 51.77           C  
ATOM   1634  HA  LYS A 128      54.510  -3.657  87.655  1.00 51.77           H  
ATOM   1635  CB  LYS A 128      55.501  -5.278  86.626  1.00 51.77           C  
ATOM   1636  HB1 LYS A 128      54.741  -6.013  86.891  1.00 51.77           H  
ATOM   1637  HB2 LYS A 128      55.863  -5.476  85.617  1.00 51.77           H  
ATOM   1638  CG  LYS A 128      56.673  -5.421  87.598  1.00 51.77           C  
ATOM   1639  HG1 LYS A 128      57.507  -4.829  87.222  1.00 51.77           H  
ATOM   1640  HG2 LYS A 128      56.363  -5.037  88.570  1.00 51.77           H  
ATOM   1641  CD  LYS A 128      57.146  -6.864  87.776  1.00 51.77           C  
ATOM   1642  HD1 LYS A 128      56.312  -7.456  88.152  1.00 51.77           H  
ATOM   1643  HD2 LYS A 128      57.454  -7.247  86.803  1.00 51.77           H  
ATOM   1644  CE  LYS A 128      58.319  -7.011  88.747  1.00 51.77           C  
ATOM   1645  HE1 LYS A 128      59.172  -6.446  88.371  1.00 51.77           H  
ATOM   1646  HE2 LYS A 128      58.029  -6.625  89.724  1.00 51.77           H  
ATOM   1647  NZ  LYS A 128      58.693  -8.438  88.875  1.00 51.77           N1+
ATOM   1648  HZ1 LYS A 128      59.513  -8.533  89.555  1.00 51.77           H  
ATOM   1649  HZ2 LYS A 128      58.979  -8.820  87.917  1.00 51.77           H  
ATOM   1650  HZ3 LYS A 128      57.857  -8.994  89.245  1.00 51.77           H  
ATOM   1651  C   LYS A 128      55.924  -2.908  86.254  1.00 51.77           C  
ATOM   1652  O   LYS A 128      56.491  -2.225  87.104  1.00 51.77           O  
ATOM   1653  N   TYR A 129      56.227  -2.848  84.947  1.00102.90           N  
ATOM   1654  HN  TYR A 129      55.659  -3.473  84.291  1.00102.90           H  
ATOM   1655  CA  TYR A 129      57.240  -2.026  84.344  1.00102.90           C  
ATOM   1656  HA  TYR A 129      58.125  -2.096  84.977  1.00102.90           H  
ATOM   1657  CB  TYR A 129      57.652  -2.499  82.943  1.00102.90           C  
ATOM   1658  HB1 TYR A 129      56.783  -2.545  82.287  1.00102.90           H  
ATOM   1659  HB2 TYR A 129      58.395  -1.824  82.517  1.00102.90           H  
ATOM   1660  CG  TYR A 129      58.232  -3.857  83.131  1.00102.90           C  
ATOM   1661  CD1 TYR A 129      59.362  -4.026  83.896  1.00102.90           C  
ATOM   1662  HD1 TYR A 129      59.830  -3.161  84.366  1.00102.90           H  
ATOM   1663  CE1 TYR A 129      59.907  -5.276  84.074  1.00102.90           C  
ATOM   1664  HE1 TYR A 129      60.799  -5.400  84.688  1.00102.90           H  
ATOM   1665  CD2 TYR A 129      57.664  -4.955  82.527  1.00102.90           C  
ATOM   1666  HD2 TYR A 129      56.777  -4.831  81.906  1.00102.90           H  
ATOM   1667  CE2 TYR A 129      58.205  -6.207  82.700  1.00102.90           C  
ATOM   1668  HE2 TYR A 129      57.744  -7.071  82.221  1.00102.90           H  
ATOM   1669  CZ  TYR A 129      59.327  -6.369  83.477  1.00102.90           C  
ATOM   1670  OH  TYR A 129      59.885  -7.652  83.657  1.00102.90           O  
ATOM   1671  HH  TYR A 129      60.871  -7.660  83.295  1.00102.90           H  
ATOM   1672  C   TYR A 129      56.876  -0.574  84.261  1.00102.90           C  
ATOM   1673  O   TYR A 129      57.770   0.269  84.187  1.00102.90           O  
ATOM   1674  N   GLN A 130      55.567  -0.243  84.240  1.00 89.48           N  
ATOM   1675  HN  GLN A 130      54.837  -0.989  84.477  1.00 89.48           H  
ATOM   1676  CA  GLN A 130      55.127   1.089  83.907  1.00 89.48           C  
ATOM   1677  HA  GLN A 130      55.326   1.264  82.850  1.00 89.48           H  
ATOM   1678  CB  GLN A 130      53.621   1.280  84.157  1.00 89.48           C  
ATOM   1679  HB1 GLN A 130      53.081   0.522  83.590  1.00 89.48           H  
ATOM   1680  HB2 GLN A 130      53.430   1.142  85.221  1.00 89.48           H  
ATOM   1681  CG  GLN A 130      53.091   2.655  83.748  1.00 89.48           C  
ATOM   1682  HG1 GLN A 130      53.601   3.434  84.314  1.00 89.48           H  
ATOM   1683  HG2 GLN A 130      53.252   2.814  82.682  1.00 89.48           H  
ATOM   1684  CD  GLN A 130      51.602   2.678  84.058  1.00 89.48           C  
ATOM   1685  OE1 GLN A 130      50.921   3.680  83.846  1.00 89.48           O  
ATOM   1686  NE2 GLN A 130      51.079   1.538  84.582  1.00 89.48           N  
ATOM   1687 1HE2 GLN A 130      51.709   0.690  84.754  1.00 89.48           H  
ATOM   1688 2HE2 GLN A 130      50.038   1.488  84.823  1.00 89.48           H  
ATOM   1689  C   GLN A 130      55.858   2.134  84.710  1.00 89.48           C  
ATOM   1690  O   GLN A 130      56.365   3.103  84.147  1.00 89.48           O  
ATOM   1691  N   TYR A 131      55.898   1.987  86.041  1.00125.34           N  
ATOM   1692  HN  TYR A 131      55.364   1.156  86.453  1.00125.34           H  
ATOM   1693  CA  TYR A 131      56.591   2.841  86.968  1.00125.34           C  
ATOM   1694  HA  TYR A 131      56.555   3.842  86.538  1.00125.34           H  
ATOM   1695  CB  TYR A 131      55.891   2.941  88.331  1.00125.34           C  
ATOM   1696  HB1 TYR A 131      55.645   1.951  88.715  1.00125.34           H  
ATOM   1697  HB2 TYR A 131      56.518   3.465  89.052  1.00125.34           H  
ATOM   1698  CG  TYR A 131      54.653   3.720  88.039  1.00125.34           C  
ATOM   1699  CD1 TYR A 131      54.724   5.083  87.862  1.00125.34           C  
ATOM   1700  HD1 TYR A 131      55.688   5.586  87.942  1.00125.34           H  
ATOM   1701  CE1 TYR A 131      53.596   5.819  87.586  1.00125.34           C  
ATOM   1702  HE1 TYR A 131      53.668   6.898  87.449  1.00125.34           H  
ATOM   1703  CD2 TYR A 131      53.429   3.099  87.933  1.00125.34           C  
ATOM   1704  HD2 TYR A 131      53.356   2.020  88.069  1.00125.34           H  
ATOM   1705  CE2 TYR A 131      52.297   3.830  87.657  1.00125.34           C  
ATOM   1706  HE2 TYR A 131      51.333   3.328  87.576  1.00125.34           H  
ATOM   1707  CZ  TYR A 131      52.378   5.192  87.483  1.00125.34           C  
ATOM   1708  OH  TYR A 131      51.218   5.945  87.199  1.00125.34           O  
ATOM   1709  HH  TYR A 131      51.071   6.661  87.953  1.00125.34           H  
ATOM   1710  C   TYR A 131      58.041   2.524  87.154  1.00125.34           C  
ATOM   1711  O   TYR A 131      58.755   3.336  87.743  1.00125.34           O  
ATOM   1712  N   TYR A 132      58.443   1.285  86.782  1.00113.45           N  
ATOM   1713  HN  TYR A 132      57.712   0.691  86.274  1.00113.45           H  
ATOM   1714  CA  TYR A 132      59.735   0.659  86.983  1.00113.45           C  
ATOM   1715  HA  TYR A 132      59.680   0.060  87.892  1.00113.45           H  
ATOM   1716  CB  TYR A 132      60.121  -0.279  85.818  1.00113.45           C  
ATOM   1717  HB1 TYR A 132      59.259  -0.885  85.540  1.00113.45           H  
ATOM   1718  HB2 TYR A 132      60.438   0.317  84.962  1.00113.45           H  
ATOM   1719  CG  TYR A 132      61.240  -1.172  86.244  1.00113.45           C  
ATOM   1720  CD1 TYR A 132      62.552  -0.762  86.198  1.00113.45           C  
ATOM   1721  HD1 TYR A 132      62.793   0.241  85.845  1.00113.45           H  
ATOM   1722  CE1 TYR A 132      63.563  -1.609  86.594  1.00113.45           C  
ATOM   1723  HE1 TYR A 132      64.599  -1.273  86.555  1.00113.45           H  
ATOM   1724  CD2 TYR A 132      60.959  -2.446  86.686  1.00113.45           C  
ATOM   1725  HD2 TYR A 132      59.924  -2.785  86.722  1.00113.45           H  
ATOM   1726  CE2 TYR A 132      61.964  -3.297  87.083  1.00113.45           C  
ATOM   1727  HE2 TYR A 132      61.724  -4.301  87.432  1.00113.45           H  
ATOM   1728  CZ  TYR A 132      63.271  -2.877  87.038  1.00113.45           C  
ATOM   1729  OH  TYR A 132      64.308  -3.743  87.445  1.00113.45           O  
ATOM   1730  HH  TYR A 132      64.966  -3.903  86.643  1.00113.45           H  
ATOM   1731  C   TYR A 132      60.812   1.679  87.167  1.00113.45           C  
ATOM   1732  O   TYR A 132      60.978   2.573  86.348  1.00113.45           O  
ATOM   1733  N   SER A 133      61.552   1.600  88.290  1.00 98.22           N  
ATOM   1734  HN  SER A 133      61.365   0.821  88.999  1.00 98.22           H  
ATOM   1735  CA  SER A 133      62.593   2.561  88.537  1.00 98.22           C  
ATOM   1736  HA  SER A 133      62.239   3.548  88.241  1.00 98.22           H  
ATOM   1737  CB  SER A 133      63.064   2.619  90.002  1.00 98.22           C  
ATOM   1738  HB1 SER A 133      63.289   1.610  90.347  1.00 98.22           H  
ATOM   1739  HB2 SER A 133      63.961   3.235  90.067  1.00 98.22           H  
ATOM   1740  OG  SER A 133      62.053   3.179  90.825  1.00 98.22           O  
ATOM   1741  HG  SER A 133      61.834   4.152  90.498  1.00 98.22           H  
ATOM   1742  C   SER A 133      63.786   2.209  87.711  1.00 98.22           C  
ATOM   1743  O   SER A 133      64.130   1.039  87.555  1.00 98.22           O  
ATOM   1744  N   ASN A 134      64.467   3.242  87.180  1.00 60.22           N  
ATOM   1745  HN  ASN A 134      64.133   4.241  87.369  1.00 60.22           H  
ATOM   1746  CA  ASN A 134      65.629   3.035  86.367  1.00 60.22           C  
ATOM   1747  HA  ASN A 134      65.384   2.333  85.570  1.00 60.22           H  
ATOM   1748  CB  ASN A 134      66.172   4.329  85.744  1.00 60.22           C  
ATOM   1749  HB1 ASN A 134      66.264   5.105  86.504  1.00 60.22           H  
ATOM   1750  HB2 ASN A 134      67.145   4.150  85.287  1.00 60.22           H  
ATOM   1751  CG  ASN A 134      65.158   4.743  84.684  1.00 60.22           C  
ATOM   1752  OD1 ASN A 134      64.088   4.144  84.566  1.00 60.22           O  
ATOM   1753  ND2 ASN A 134      65.506   5.782  83.879  1.00 60.22           N  
ATOM   1754 1HD2 ASN A 134      66.452   6.265  84.008  1.00 60.22           H  
ATOM   1755 2HD2 ASN A 134      64.834   6.117  83.117  1.00 60.22           H  
ATOM   1756  C   ASN A 134      66.653   2.425  87.249  1.00 60.22           C  
ATOM   1757  O   ASN A 134      67.465   1.613  86.804  1.00 60.22           O  
ATOM   1758  N   LYS A 135      66.660   2.833  88.532  1.00177.49           N  
ATOM   1759  HN  LYS A 135      66.055   3.650  88.865  1.00177.49           H  
ATOM   1760  CA  LYS A 135      67.513   2.123  89.424  1.00177.49           C  
ATOM   1761  HA  LYS A 135      68.545   2.121  89.074  1.00177.49           H  
ATOM   1762  CB  LYS A 135      67.414   2.587  90.885  1.00177.49           C  
ATOM   1763  HB1 LYS A 135      66.394   2.420  91.232  1.00177.49           H  
ATOM   1764  HB2 LYS A 135      68.104   1.993  91.484  1.00177.49           H  
ATOM   1765  CG  LYS A 135      67.755   4.064  91.077  1.00177.49           C  
ATOM   1766  HG1 LYS A 135      67.838   4.266  92.145  1.00177.49           H  
ATOM   1767  HG2 LYS A 135      68.710   4.267  90.593  1.00177.49           H  
ATOM   1768  CD  LYS A 135      66.698   4.997  90.483  1.00177.49           C  
ATOM   1769  HD1 LYS A 135      66.624   4.796  89.414  1.00177.49           H  
ATOM   1770  HD2 LYS A 135      65.742   4.782  90.961  1.00177.49           H  
ATOM   1771  CE  LYS A 135      67.009   6.480  90.674  1.00177.49           C  
ATOM   1772  HE1 LYS A 135      66.081   7.050  90.646  1.00177.49           H  
ATOM   1773  HE2 LYS A 135      67.496   6.626  91.638  1.00177.49           H  
ATOM   1774  NZ  LYS A 135      67.906   6.950  89.596  1.00177.49           N1+
ATOM   1775  HZ1 LYS A 135      68.119   7.989  89.736  1.00177.49           H  
ATOM   1776  HZ2 LYS A 135      67.430   6.809  88.648  1.00177.49           H  
ATOM   1777  HZ3 LYS A 135      68.819   6.392  89.622  1.00177.49           H  
ATOM   1778  C   LYS A 135      66.907   0.764  89.345  1.00177.49           C  
ATOM   1779  O   LYS A 135      65.698   0.627  89.506  1.00177.49           O  
ATOM   1780  N   HIS A 136      67.747  -0.274  89.249  1.00130.71           N  
ATOM   1781  HN  HIS A 136      68.786  -0.064  89.399  1.00130.71           H  
ATOM   1782  CA  HIS A 136      67.401  -1.642  88.966  1.00130.71           C  
ATOM   1783  HA  HIS A 136      68.161  -2.270  89.431  1.00130.71           H  
ATOM   1784  CB  HIS A 136      66.038  -2.083  89.530  1.00130.71           C  
ATOM   1785  HB1 HIS A 136      65.282  -1.373  89.195  1.00130.71           H  
ATOM   1786  HB2 HIS A 136      65.808  -3.073  89.137  1.00130.71           H  
ATOM   1787  CG  HIS A 136      65.995  -2.147  91.027  1.00130.71           C  
ATOM   1788  CD2 HIS A 136      66.272  -3.184  91.864  1.00130.71           C  
ATOM   1789  HD2 HIS A 136      66.586  -4.176  91.540  1.00130.71           H  
ATOM   1790  ND1 HIS A 136      65.642  -1.093  91.840  1.00130.71           N  
ATOM   1791  HD1 HIS A 136      65.359  -0.111  91.524  1.00130.71           H  
ATOM   1792  CE1 HIS A 136      65.722  -1.540  93.119  1.00130.71           C  
ATOM   1793  HE1 HIS A 136      65.500  -0.927  93.992  1.00130.71           H  
ATOM   1794  NE2 HIS A 136      66.100  -2.804  93.183  1.00130.71           N1+
ATOM   1795  HE2 HIS A 136      66.242  -3.401  94.060  1.00130.71           H  
ATOM   1796  C   HIS A 136      67.378  -1.979  87.510  1.00130.71           C  
ATOM   1797  O   HIS A 136      66.972  -3.085  87.155  1.00130.71           O  
ATOM   1798  N   CYS A 137      67.885  -1.092  86.634  1.00 65.12           N  
ATOM   1799  HN  CYS A 137      68.148  -0.105  86.952  1.00 65.12           H  
ATOM   1800  CA  CYS A 137      68.068  -1.490  85.266  1.00 65.12           C  
ATOM   1801  HA  CYS A 137      67.357  -2.274  85.006  1.00 65.12           H  
ATOM   1802  CB  CYS A 137      67.953  -0.325  84.273  1.00 65.12           C  
ATOM   1803  HB1 CYS A 137      68.521   0.524  84.653  1.00 65.12           H  
ATOM   1804  HB2 CYS A 137      68.362  -0.635  83.311  1.00 65.12           H  
ATOM   1805  SG  CYS A 137      66.226   0.172  84.049  1.00 65.12           S  
ATOM   1806  HG  CYS A 137      65.520  -0.864  83.577  1.00 65.12           H  
ATOM   1807  C   CYS A 137      69.465  -2.022  85.199  1.00 65.12           C  
ATOM   1808  O   CYS A 137      70.396  -1.381  85.683  1.00 65.12           O  
ATOM   1809  N   ARG A 138      69.657  -3.210  84.590  1.00102.13           N  
ATOM   1810  HN  ARG A 138      68.839  -3.707  84.111  1.00102.13           H  
ATOM   1811  CA  ARG A 138      70.965  -3.805  84.588  1.00102.13           C  
ATOM   1812  HA  ARG A 138      71.692  -3.117  85.019  1.00102.13           H  
ATOM   1813  CB  ARG A 138      71.015  -5.151  85.316  1.00102.13           C  
ATOM   1814  HB1 ARG A 138      72.049  -5.494  85.354  1.00102.13           H  
ATOM   1815  HB2 ARG A 138      70.638  -5.018  86.330  1.00102.13           H  
ATOM   1816  CG  ARG A 138      70.169  -6.208  84.607  1.00102.13           C  
ATOM   1817  HG1 ARG A 138      69.230  -5.747  84.300  1.00102.13           H  
ATOM   1818  HG2 ARG A 138      70.713  -6.548  83.726  1.00102.13           H  
ATOM   1819  CD  ARG A 138      69.847  -7.423  85.471  1.00102.13           C  
ATOM   1820  HD1 ARG A 138      69.800  -8.321  84.855  1.00102.13           H  
ATOM   1821  HD2 ARG A 138      70.608  -7.550  86.241  1.00102.13           H  
ATOM   1822  NE  ARG A 138      68.521  -7.159  86.098  1.00102.13           N  
ATOM   1823  HE  ARG A 138      67.628  -7.490  85.610  1.00102.13           H  
ATOM   1824  CZ  ARG A 138      68.438  -6.499  87.289  1.00102.13           C  
ATOM   1825  NH1 ARG A 138      69.574  -6.082  87.922  1.00102.13           N  
ATOM   1826 1HH1 ARG A 138      70.531  -6.273  87.484  1.00102.13           H  
ATOM   1827 2HH1 ARG A 138      69.507  -5.564  88.856  1.00102.13           H  
ATOM   1828  NH2 ARG A 138      67.216  -6.254  87.844  1.00102.13           N  
ATOM   1829 1HH2 ARG A 138      66.327  -6.579  87.345  1.00102.13           H  
ATOM   1830 2HH2 ARG A 138      67.147  -5.737  88.778  1.00102.13           H  
ATOM   1831  C   ARG A 138      71.330  -4.123  83.177  1.00102.13           C  
ATOM   1832  O   ARG A 138      70.536  -3.947  82.256  1.00102.13           O  
ATOM   1833  N   GLY A 139      72.574  -4.604  82.987  1.00 20.96           N  
ATOM   1834  HN  GLY A 139      73.225  -4.720  83.828  1.00 20.96           H  
ATOM   1835  CA  GLY A 139      73.043  -4.963  81.683  1.00 20.96           C  
ATOM   1836  HA1 GLY A 139      73.796  -5.748  81.760  1.00 20.96           H  
ATOM   1837  HA2 GLY A 139      72.212  -5.315  81.072  1.00 20.96           H  
ATOM   1838  C   GLY A 139      73.641  -3.741  81.075  1.00 20.96           C  
ATOM   1839  O   GLY A 139      73.716  -2.690  81.709  1.00 20.96           O  
ATOM   1840  N   SER A 140      74.080  -3.852  79.808  1.00 70.38           N  
ATOM   1841  HN  SER A 140      73.966  -4.775  79.279  1.00 70.38           H  
ATOM   1842  CA  SER A 140      74.700  -2.732  79.171  1.00 70.38           C  
ATOM   1843  HA  SER A 140      75.107  -2.064  79.930  1.00 70.38           H  
ATOM   1844  CB  SER A 140      75.817  -3.131  78.192  1.00 70.38           C  
ATOM   1845  HB1 SER A 140      76.592  -3.675  78.732  1.00 70.38           H  
ATOM   1846  HB2 SER A 140      75.402  -3.768  77.411  1.00 70.38           H  
ATOM   1847  OG  SER A 140      76.382  -1.972  77.601  1.00 70.38           O  
ATOM   1848  HG  SER A 140      75.638  -1.446  77.079  1.00 70.38           H  
ATOM   1849  C   SER A 140      73.652  -2.013  78.390  1.00 70.38           C  
ATOM   1850  O   SER A 140      72.721  -2.622  77.865  1.00 70.38           O  
ATOM   1851  N   THR A 141      73.773  -0.672  78.322  1.00 39.88           N  
ATOM   1852  HN  THR A 141      74.582  -0.186  78.827  1.00 39.88           H  
ATOM   1853  CA  THR A 141      72.828   0.106  77.580  1.00 39.88           C  
ATOM   1854  HA  THR A 141      71.818  -0.231  77.813  1.00 39.88           H  
ATOM   1855  CB  THR A 141      72.936   1.581  77.847  1.00 39.88           C  
ATOM   1856  HB  THR A 141      73.922   1.931  77.543  1.00 39.88           H  
ATOM   1857  OG1 THR A 141      72.751   1.842  79.230  1.00 39.88           O  
ATOM   1858  HG1 THR A 141      71.801   1.508  79.526  1.00 39.88           H  
ATOM   1859  CG2 THR A 141      71.860   2.314  77.028  1.00 39.88           C  
ATOM   1860 1HG2 THR A 141      71.929   3.386  77.214  1.00 39.88           H  
ATOM   1861 2HG2 THR A 141      70.873   1.957  77.322  1.00 39.88           H  
ATOM   1862 3HG2 THR A 141      72.015   2.119  75.967  1.00 39.88           H  
ATOM   1863  C   THR A 141      73.106  -0.123  76.127  1.00 39.88           C  
ATOM   1864  O   THR A 141      74.228   0.052  75.652  1.00 39.88           O  
ATOM   1865  N   PRO A 142      72.088  -0.514  75.409  1.00116.16           N  
ATOM   1866  CD  PRO A 142      70.714  -0.252  75.802  1.00116.16           C  
ATOM   1867  HD1 PRO A 142      70.364  -1.010  76.503  1.00116.16           H  
ATOM   1868  HD2 PRO A 142      70.627   0.734  76.258  1.00116.16           H  
ATOM   1869  CA  PRO A 142      72.208  -0.827  74.010  1.00116.16           C  
ATOM   1870  HA  PRO A 142      72.856  -1.693  73.879  1.00116.16           H  
ATOM   1871  CB  PRO A 142      70.791  -1.166  73.555  1.00116.16           C  
ATOM   1872  HB1 PRO A 142      70.637  -0.887  72.513  1.00116.16           H  
ATOM   1873  HB2 PRO A 142      70.583  -2.228  73.681  1.00116.16           H  
ATOM   1874  CG  PRO A 142      69.911  -0.315  74.491  1.00116.16           C  
ATOM   1875  HG1 PRO A 142      69.761   0.683  74.080  1.00116.16           H  
ATOM   1876  HG2 PRO A 142      68.944  -0.791  74.652  1.00116.16           H  
ATOM   1877  C   PRO A 142      72.763   0.341  73.258  1.00116.16           C  
ATOM   1878  O   PRO A 142      72.296   1.461  73.464  1.00116.16           O  
ATOM   1879  N   ARG A 143      73.746   0.095  72.368  1.00133.94           N  
ATOM   1880  HN  ARG A 143      74.089  -0.909  72.231  1.00133.94           H  
ATOM   1881  CA  ARG A 143      74.341   1.151  71.601  1.00133.94           C  
ATOM   1882  HA  ARG A 143      74.396   2.051  72.213  1.00133.94           H  
ATOM   1883  CB  ARG A 143      75.747   0.808  71.078  1.00133.94           C  
ATOM   1884  HB1 ARG A 143      76.364   0.497  71.921  1.00133.94           H  
ATOM   1885  HB2 ARG A 143      75.661  -0.014  70.367  1.00133.94           H  
ATOM   1886  CG  ARG A 143      76.432   1.984  70.381  1.00133.94           C  
ATOM   1887  HG1 ARG A 143      75.725   2.426  69.679  1.00133.94           H  
ATOM   1888  HG2 ARG A 143      76.702   2.721  71.137  1.00133.94           H  
ATOM   1889  CD  ARG A 143      77.695   1.597  69.613  1.00133.94           C  
ATOM   1890  HD1 ARG A 143      77.460   0.838  68.867  1.00133.94           H  
ATOM   1891  HD2 ARG A 143      78.115   2.474  69.120  1.00133.94           H  
ATOM   1892  NE  ARG A 143      78.666   1.056  70.600  1.00133.94           N  
ATOM   1893  HE  ARG A 143      78.549   1.264  71.643  1.00133.94           H  
ATOM   1894  CZ  ARG A 143      79.707   0.292  70.164  1.00133.94           C  
ATOM   1895  NH1 ARG A 143      79.842   0.028  68.831  1.00133.94           N  
ATOM   1896 1HH1 ARG A 143      79.132   0.420  68.133  1.00133.94           H  
ATOM   1897 2HH1 ARG A 143      80.658  -0.571  68.484  1.00133.94           H  
ATOM   1898  NH2 ARG A 143      80.609  -0.205  71.060  1.00133.94           N  
ATOM   1899 1HH2 ARG A 143      80.498   0.005  72.103  1.00133.94           H  
ATOM   1900 2HH2 ARG A 143      81.427  -0.805  70.719  1.00133.94           H  
ATOM   1901  C   ARG A 143      73.461   1.411  70.421  1.00133.94           C  
ATOM   1902  O   ARG A 143      72.881   0.488  69.850  1.00133.94           O  
ATOM   1903  N   CYS A 144      73.348   2.694  70.025  1.00 33.40           N  
ATOM   1904  HN  CYS A 144      73.900   3.449  70.544  1.00 33.40           H  
ATOM   1905  CA  CYS A 144      72.508   3.074  68.928  1.00 33.40           C  
ATOM   1906  HA  CYS A 144      71.550   2.567  69.039  1.00 33.40           H  
ATOM   1907  CB  CYS A 144      72.250   4.588  68.882  1.00 33.40           C  
ATOM   1908  HB1 CYS A 144      73.201   5.118  68.925  1.00 33.40           H  
ATOM   1909  HB2 CYS A 144      71.735   4.839  67.955  1.00 33.40           H  
ATOM   1910  SG  CYS A 144      71.225   5.079  70.290  1.00 33.40           S  
ATOM   1911  HG  CYS A 144      70.054   4.429  70.239  1.00 33.40           H  
ATOM   1912  C   CYS A 144      73.123   2.649  67.605  1.00 33.40           C  
ATOM   1913 2OCT CYS A 144      72.371   2.704  66.596  1.00 33.40           O  
ATOM   1914 1OCT CYS A 144      74.323   2.266  67.575  1.00 33.40           O  
ATOM   1915  HCT CYS A 144      74.947   3.040  67.914  1.00 33.40           H  
TER    1916      CYS A 144 
HETATM 1917  O1  UNK     0      61.506  10.833  76.493  1.00  0.00           O  
HETATM 1918  O2  UNK     0      65.528   9.799  76.148  1.00  0.00           O  
HETATM 1919  O3  UNK     0      64.106  11.518  76.166  1.00  0.00           O  
HETATM 1920  O4  UNK     0      60.952  11.921  74.593  1.00  0.00           O  
HETATM 1921  C5  UNK     0      61.900   9.694  75.768  1.00  0.00           C  
HETATM 1922  C6  UNK     0      63.247   9.451  75.502  1.00  0.00           C  
HETATM 1923  C7  UNK     0      60.909   8.811  75.354  1.00  0.00           C  
HETATM 1924  C8  UNK     0      63.579   8.301  74.787  1.00  0.00           C  
HETATM 1925  C9  UNK     0      61.258   7.670  74.645  1.00  0.00           C  
HETATM 1926  C10 UNK     0      62.595   7.417  74.365  1.00  0.00           C  
HETATM 1927  C11 UNK     0      64.309  10.358  75.963  1.00  0.00           C  
HETATM 1928  C12 UNK     0      61.026  11.864  75.816  1.00  0.00           C  
HETATM 1929  C13 UNK     0      60.552  13.017  76.701  1.00  0.00           C  
HETATM 1930  H14 UNK     0      65.534   8.856  76.050  1.00  0.00           H  
HETATM 1931  H15 UNK     0      59.874   9.013  75.585  1.00  0.00           H  
HETATM 1932  H16 UNK     0      64.608   8.078  74.550  1.00  0.00           H  
HETATM 1933  H17 UNK     0      60.495   6.979  74.319  1.00  0.00           H  
HETATM 1934  H18 UNK     0      62.873   6.526  73.821  1.00  0.00           H  
HETATM 1935  H19 UNK     0      61.118  13.920  76.474  1.00  0.00           H  
HETATM 1936  H20 UNK     0      60.684  12.769  77.753  1.00  0.00           H  
HETATM 1937  H21 UNK     0      59.497  13.213  76.514  1.00  0.00           H  
TER    1938      UNK     0 
CONECT  438  647
CONECT  636 1452
CONECT  647  438
CONECT  718 1910
CONECT  729 1363
CONECT  894 1255
CONECT 1172 1337
CONECT 1255  894
CONECT 1337 1172
CONECT 1363  729
CONECT 1452  636
CONECT 1910  718
CONECT 1917 1921 1928
CONECT 1918 1927 1930
CONECT 1919 1927
CONECT 1920 1928
CONECT 1921 1917 1922 1923
CONECT 1922 1921 1924 1927
CONECT 1923 1921 1925 1931
CONECT 1924 1922 1926 1932
CONECT 1925 1923 1926 1933
CONECT 1926 1924 1925 1934
CONECT 1927 1918 1919 1922
CONECT 1928 1917 1920 1929
CONECT 1929 1928 1935 1936 1937
CONECT 1930 1918
CONECT 1931 1923
CONECT 1932 1924
CONECT 1933 1925
CONECT 1934 1926
CONECT 1935 1929
CONECT 1936 1929
CONECT 1937 1929
END
