# Supplementary material for: Proteome-wide prediction of targets for aspirin: new insight into the molecular mechanism of aspirin
Source: PeerJ. 2016 Mar 10;4:e1791. doi: 10.7717/peerj.1791 (PMC4793309; doi:10.7717/peerj.1791)
Supplement: File S1 — The raw data contains all strucures of the identified 79 proteins. The Protocols show how to prepare protein strucure and run CDOCKER. [file peerj-04-1791-s004.zip › 79_protein_strucures/4EN0_TNFSF14.pdb]

REMARK   Accelrys Discovery Studio PDB file
REMARK   Created:  Fri Jan 22 12:38:28 �й���׼ʱ�� 2016
SSBOND   1 CYS A  154    CYS A  187                                     
ATOM      1  N   ASN A  93     -29.385  37.510  26.607  1.00 82.04           N1+
ATOM      2  HT1 ASN A  93     -29.992  37.626  27.481  1.00 89.15           H  
ATOM      3  HT2 ASN A  93     -28.402  37.883  26.804  1.00 89.15           H  
ATOM      4  HT3 ASN A  93     -29.328  36.473  26.349  1.00 89.15           H  
ATOM      5  CA  ASN A  93     -29.977  38.257  25.499  1.00 89.17           C  
ATOM      6  HA  ASN A  93     -30.953  37.812  25.308  1.00 89.15           H  
ATOM      7  CB  ASN A  93     -30.230  39.722  25.893  1.00 90.55           C  
ATOM      8  HB1 ASN A  93     -30.307  39.782  26.979  1.00 89.15           H  
ATOM      9  HB2 ASN A  93     -29.387  40.324  25.554  1.00 89.15           H  
ATOM     10  CG  ASN A  93     -31.505  40.285  25.283  1.00 97.82           C  
ATOM     11  OD1 ASN A  93     -31.542  40.644  24.105  1.00 94.12           O  
ATOM     12  ND2 ASN A  93     -32.555  40.378  26.092  1.00 96.78           N  
ATOM     13 1HD2 ASN A  93     -32.474  40.065  27.112  1.00 89.15           H  
ATOM     14 2HD2 ASN A  93     -33.482  40.766  25.724  1.00 89.15           H  
ATOM     15  C   ASN A  93     -29.184  38.161  24.184  1.00 87.43           C  
ATOM     16  O   ASN A  93     -29.744  37.763  23.162  1.00 75.27           O  
ATOM     17  N   PRO A  94     -27.879  38.513  24.198  1.00 79.85           N  
ATOM     18  CD  PRO A  94     -26.981  38.962  25.280  1.00 64.95           C  
ATOM     19  HD1 PRO A  94     -26.956  38.236  26.093  1.00 65.16           H  
ATOM     20  HD2 PRO A  94     -27.293  39.932  25.668  1.00 65.16           H  
ATOM     21  CA  PRO A  94     -27.191  38.489  22.902  1.00 69.21           C  
ATOM     22  HA  PRO A  94     -27.795  39.000  22.152  1.00 65.16           H  
ATOM     23  CB  PRO A  94     -25.912  39.284  23.171  1.00 61.17           C  
ATOM     24  HB1 PRO A  94     -25.091  38.913  22.558  1.00 65.16           H  
ATOM     25  HB2 PRO A  94     -26.067  40.344  22.969  1.00 65.16           H  
ATOM     26  CG  PRO A  94     -25.638  39.059  24.603  1.00 63.39           C  
ATOM     27  HG1 PRO A  94     -25.079  38.133  24.739  1.00 65.16           H  
ATOM     28  HG2 PRO A  94     -25.068  39.892  25.014  1.00 65.16           H  
ATOM     29  C   PRO A  94     -26.849  37.081  22.424  1.00 61.23           C  
ATOM     30  O   PRO A  94     -26.530  36.199  23.224  1.00 56.33           O  
ATOM     31  N   ALA A  95     -26.920  36.890  21.111  1.00 63.54           N  
ATOM     32  HN  ALA A  95     -27.196  37.714  20.487  1.00 63.90           H  
ATOM     33  CA  ALA A  95     -26.637  35.606  20.488  1.00 58.30           C  
ATOM     34  HA  ALA A  95     -25.769  35.163  20.976  1.00 63.90           H  
ATOM     35  CB  ALA A  95     -27.823  34.668  20.651  1.00 71.13           C  
ATOM     36  HB1 ALA A  95     -27.598  33.711  20.180  1.00 63.90           H  
ATOM     37  HB2 ALA A  95     -28.702  35.107  20.178  1.00 63.90           H  
ATOM     38  HB3 ALA A  95     -28.021  34.513  21.712  1.00 63.90           H  
ATOM     39  C   ALA A  95     -26.321  35.807  19.010  1.00 58.79           C  
ATOM     40  O   ALA A  95     -26.508  36.896  18.469  1.00 67.72           O  
ATOM     41  N   ALA A  96     -25.849  34.749  18.360  1.00 54.05           N  
ATOM     42  HN  ALA A  96     -25.702  33.835  18.896  1.00 51.96           H  
ATOM     43  CA  ALA A  96     -25.526  34.795  16.941  1.00 52.66           C  
ATOM     44  HA  ALA A  96     -26.351  35.272  16.411  1.00 51.96           H  
ATOM     45  CB  ALA A  96     -24.266  35.611  16.714  1.00 57.10           C  
ATOM     46  HB1 ALA A  96     -24.036  35.637  15.649  1.00 51.96           H  
ATOM     47  HB2 ALA A  96     -23.435  35.155  17.253  1.00 51.96           H  
ATOM     48  HB3 ALA A  96     -24.420  36.627  17.077  1.00 51.96           H  
ATOM     49  C   ALA A  96     -25.346  33.386  16.395  1.00 50.40           C  
ATOM     50  O   ALA A  96     -25.004  32.463  17.140  1.00 45.57           O  
ATOM     51  N   HIS A  97     -25.589  33.224  15.097  1.00 49.84           N  
ATOM     52  HN  HIS A  97     -26.018  34.031  14.542  1.00 54.70           H  
ATOM     53  CA  HIS A  97     -25.284  31.971  14.412  1.00 43.26           C  
ATOM     54  HA  HIS A  97     -24.443  31.493  14.914  1.00 54.70           H  
ATOM     55  CB  HIS A  97     -26.476  31.019  14.439  1.00 42.38           C  
ATOM     56  HB1 HIS A  97     -26.645  30.710  15.470  1.00 54.70           H  
ATOM     57  HB2 HIS A  97     -27.351  31.555  14.072  1.00 54.70           H  
ATOM     58  CG  HIS A  97     -26.289  29.790  13.602  1.00 65.66           C  
ATOM     59  CD2 HIS A  97     -26.537  29.558  12.290  1.00 63.19           C  
ATOM     60  HD2 HIS A  97     -26.939  30.272  11.571  1.00 54.70           H  
ATOM     61  ND1 HIS A  97     -25.792  28.611  14.112  1.00 61.72           N  
ATOM     62  HD1 HIS A  97     -25.493  28.454  15.127  1.00 54.70           H  
ATOM     63  CE1 HIS A  97     -25.742  27.704  13.151  1.00 49.85           C  
ATOM     64  HE1 HIS A  97     -25.393  26.677  13.260  1.00 54.70           H  
ATOM     65  NE2 HIS A  97     -26.187  28.255  12.036  1.00 52.29           N  
ATOM     66  C   HIS A  97     -24.889  32.271  12.978  1.00 56.28           C  
ATOM     67  O   HIS A  97     -25.656  32.857  12.231  1.00 62.50           O  
ATOM     68  N   LEU A  98     -23.685  31.867  12.597  1.00 65.86           N  
ATOM     69  HN  LEU A  98     -23.090  31.283  13.268  1.00 60.72           H  
ATOM     70  CA  LEU A  98     -23.159  32.203  11.284  1.00 67.03           C  
ATOM     71  HA  LEU A  98     -23.887  32.822  10.760  1.00 60.72           H  
ATOM     72  CB  LEU A  98     -21.857  32.989  11.434  1.00 59.87           C  
ATOM     73  HB1 LEU A  98     -21.073  32.289  11.724  1.00 60.72           H  
ATOM     74  HB2 LEU A  98     -21.615  33.426  10.465  1.00 60.72           H  
ATOM     75  CG  LEU A  98     -21.886  34.117  12.465  1.00 49.85           C  
ATOM     76  HG  LEU A  98     -22.228  33.704  13.414  1.00 60.72           H  
ATOM     77  CD1 LEU A  98     -20.496  34.689  12.668  1.00 58.12           C  
ATOM     78 1HD1 LEU A  98     -20.537  35.491  13.405  1.00 60.72           H  
ATOM     79 2HD1 LEU A  98     -20.123  35.084  11.723  1.00 60.72           H  
ATOM     80 3HD1 LEU A  98     -19.828  33.904  13.022  1.00 60.72           H  
ATOM     81  CD2 LEU A  98     -22.862  35.203  12.038  1.00 50.55           C  
ATOM     82 1HD2 LEU A  98     -22.870  35.998  12.783  1.00 60.72           H  
ATOM     83 2HD2 LEU A  98     -23.862  34.779  11.949  1.00 60.72           H  
ATOM     84 3HD2 LEU A  98     -22.554  35.611  11.075  1.00 60.72           H  
ATOM     85  C   LEU A  98     -22.901  30.950  10.467  1.00 65.25           C  
ATOM     86  O   LEU A  98     -22.585  29.904  11.013  1.00 69.21           O  
ATOM     87  N   THR A  99     -23.043  31.060   9.153  1.00 62.23           N  
ATOM     88  HN  THR A  99     -23.471  31.952   8.746  1.00 71.12           H  
ATOM     89  CA  THR A  99     -22.628  29.992   8.251  1.00 62.40           C  
ATOM     90  HA  THR A  99     -21.931  29.339   8.776  1.00 71.12           H  
ATOM     91  CB  THR A  99     -23.823  29.151   7.755  1.00 71.67           C  
ATOM     92  HB  THR A  99     -23.752  28.148   8.176  1.00 71.12           H  
ATOM     93  OG1 THR A  99     -23.790  29.062   6.325  1.00 86.32           O  
ATOM     94  HG1 THR A  99     -23.848  30.026   5.912  1.00 71.12           H  
ATOM     95  CG2 THR A  99     -25.137  29.778   8.187  1.00 60.00           C  
ATOM     96 1HG2 THR A  99     -25.966  29.169   7.827  1.00 71.12           H  
ATOM     97 2HG2 THR A  99     -25.216  30.782   7.770  1.00 71.12           H  
ATOM     98 3HG2 THR A  99     -25.173  29.834   9.275  1.00 71.12           H  
ATOM     99  C   THR A  99     -21.913  30.624   7.068  1.00 68.55           C  
ATOM    100  O   THR A  99     -21.854  31.844   6.967  1.00 86.67           O  
ATOM    101  N   GLY A 100     -21.356  29.806   6.182  1.00 63.44           N  
ATOM    102  HN  GLY A 100     -21.399  28.748   6.337  1.00 79.09           H  
ATOM    103  CA  GLY A 100     -20.689  30.336   5.004  1.00 79.71           C  
ATOM    104  HA1 GLY A 100     -21.295  30.090   4.132  1.00 79.09           H  
ATOM    105  HA2 GLY A 100     -20.624  31.419   5.109  1.00 79.09           H  
ATOM    106  C   GLY A 100     -19.291  29.800   4.774  1.00 83.17           C  
ATOM    107  O   GLY A 100     -18.961  29.378   3.665  1.00 90.03           O  
ATOM    108  N   ALA A 101     -18.466  29.843   5.816  1.00 81.35           N  
ATOM    109  HN  ALA A 101     -18.786  30.345   6.705  1.00 89.66           H  
ATOM    110  CA  ALA A 101     -17.139  29.231   5.795  1.00 88.19           C  
ATOM    111  HA  ALA A 101     -16.593  29.603   6.662  1.00 89.66           H  
ATOM    112  CB  ALA A 101     -17.264  27.714   5.946  1.00 85.87           C  
ATOM    113  HB1 ALA A 101     -16.272  27.264   5.930  1.00 89.66           H  
ATOM    114  HB2 ALA A 101     -17.857  27.314   5.124  1.00 89.66           H  
ATOM    115  HB3 ALA A 101     -17.752  27.482   6.892  1.00 89.66           H  
ATOM    116  C   ALA A 101     -16.317  29.573   4.551  1.00 93.89           C  
ATOM    117  O   ALA A 101     -15.922  28.676   3.808  1.00 99.02           O  
ATOM    118  N   ASN A 102     -16.078  30.858   4.309  1.00 88.00           N  
ATOM    119  HN  ASN A 102     -16.549  31.609   4.908  1.00 86.53           H  
ATOM    120  CA  ASN A 102     -15.178  31.249   3.232  1.00 79.02           C  
ATOM    121  HA  ASN A 102     -15.447  30.704   2.327  1.00 86.53           H  
ATOM    122  CB  ASN A 102     -15.276  32.752   2.959  1.00 72.06           C  
ATOM    123  HB1 ASN A 102     -16.319  33.055   3.052  1.00 86.53           H  
ATOM    124  HB2 ASN A 102     -14.677  33.280   3.701  1.00 86.53           H  
ATOM    125  CG  ASN A 102     -14.780  33.136   1.571  1.00 85.41           C  
ATOM    126  OD1 ASN A 102     -13.907  32.480   1.006  1.00 85.83           O  
ATOM    127  ND2 ASN A 102     -15.347  34.211   1.019  1.00103.54           N  
ATOM    128 1HD2 ASN A 102     -16.104  34.749   1.550  1.00 86.53           H  
ATOM    129 2HD2 ASN A 102     -15.044  34.535   0.045  1.00 86.53           H  
ATOM    130  C   ASN A 102     -13.765  30.861   3.644  1.00 86.01           C  
ATOM    131  O   ASN A 102     -13.238  31.372   4.633  1.00 92.38           O  
ATOM    132  N   SER A 103     -13.163  29.934   2.905  1.00 88.38           N  
ATOM    133  HN  SER A 103     -13.630  29.592   2.005  1.00 90.09           H  
ATOM    134  CA  SER A 103     -11.873  29.376   3.305  1.00 87.74           C  
ATOM    135  HA  SER A 103     -11.766  29.518   4.380  1.00 90.09           H  
ATOM    136  CB  SER A 103     -11.824  27.872   3.023  1.00 79.62           C  
ATOM    137  HB1 SER A 103     -12.559  27.367   3.649  1.00 90.09           H  
ATOM    138  HB2 SER A 103     -12.059  27.697   1.973  1.00 90.09           H  
ATOM    139  OG  SER A 103     -10.537  27.350   3.304  1.00 80.79           O  
ATOM    140  HG  SER A 103      -9.824  27.831   2.701  1.00 90.09           H  
ATOM    141  C   SER A 103     -10.695  30.065   2.623  1.00 98.59           C  
ATOM    142  O   SER A 103      -9.582  29.539   2.618  1.00105.40           O  
ATOM    143  N   SER A 104     -10.939  31.249   2.073  1.00 97.35           N  
ATOM    144  HN  SER A 104     -11.896  31.704   2.224  1.00 91.80           H  
ATOM    145  CA  SER A 104      -9.942  31.948   1.269  1.00 91.51           C  
ATOM    146  HA  SER A 104      -9.577  31.251   0.515  1.00 91.80           H  
ATOM    147  CB  SER A 104     -10.589  33.126   0.538  1.00 91.16           C  
ATOM    148  HB1 SER A 104      -9.838  33.620  -0.079  1.00 91.80           H  
ATOM    149  HB2 SER A 104     -11.393  32.754  -0.097  1.00 91.80           H  
ATOM    150  OG  SER A 104     -11.120  34.061   1.460  1.00 95.22           O  
ATOM    151  HG  SER A 104     -11.847  33.592   2.055  1.00 91.80           H  
ATOM    152  C   SER A 104      -8.737  32.436   2.073  1.00 87.10           C  
ATOM    153  O   SER A 104      -7.662  32.648   1.513  1.00 88.44           O  
ATOM    154  N   LEU A 105      -8.914  32.611   3.380  1.00 83.69           N  
ATOM    155  HN  LEU A 105      -9.846  32.333   3.826  1.00 84.73           H  
ATOM    156  CA  LEU A 105      -7.857  33.177   4.218  1.00 85.50           C  
ATOM    157  HA  LEU A 105      -7.235  33.806   3.581  1.00 84.73           H  
ATOM    158  CB  LEU A 105      -8.449  34.072   5.311  1.00 85.69           C  
ATOM    159  HB1 LEU A 105      -9.121  33.454   5.906  1.00 84.73           H  
ATOM    160  HB2 LEU A 105      -7.621  34.413   5.933  1.00 84.73           H  
ATOM    161  CG  LEU A 105      -9.235  35.313   4.883  1.00 87.62           C  
ATOM    162  HG  LEU A 105     -10.216  34.990   4.534  1.00 84.73           H  
ATOM    163  CD1 LEU A 105      -9.437  36.242   6.072  1.00 76.03           C  
ATOM    164 1HD1 LEU A 105      -9.997  37.122   5.755  1.00 84.73           H  
ATOM    165 2HD1 LEU A 105      -8.467  36.551   6.461  1.00 84.73           H  
ATOM    166 3HD1 LEU A 105      -9.992  35.720   6.852  1.00 84.73           H  
ATOM    167  CD2 LEU A 105      -8.539  36.035   3.740  1.00 92.13           C  
ATOM    168 1HD2 LEU A 105      -9.120  36.913   3.457  1.00 84.73           H  
ATOM    169 2HD2 LEU A 105      -8.454  35.365   2.885  1.00 84.73           H  
ATOM    170 3HD2 LEU A 105      -7.544  36.346   4.058  1.00 84.73           H  
ATOM    171  C   LEU A 105      -6.949  32.128   4.855  1.00 80.68           C  
ATOM    172  O   LEU A 105      -5.784  32.406   5.140  1.00 86.53           O  
ATOM    173  N   THR A 106      -7.488  30.931   5.076  1.00 84.94           N  
ATOM    174  HN  THR A 106      -8.478  30.741   4.719  1.00 89.34           H  
ATOM    175  CA  THR A 106      -6.782  29.863   5.788  1.00 84.86           C  
ATOM    176  HA  THR A 106      -6.693  30.174   6.829  1.00 89.34           H  
ATOM    177  CB  THR A 106      -7.585  28.547   5.774  1.00 84.38           C  
ATOM    178  HB  THR A 106      -6.909  27.713   5.960  1.00 89.34           H  
ATOM    179  OG1 THR A 106      -8.203  28.376   4.493  1.00 94.69           O  
ATOM    180  HG1 THR A 106      -8.850  29.182   4.306  1.00 89.34           H  
ATOM    181  CG2 THR A 106      -8.659  28.567   6.846  1.00 76.96           C  
ATOM    182 1HG2 THR A 106      -9.215  27.630   6.821  1.00 89.34           H  
ATOM    183 2HG2 THR A 106      -9.340  29.398   6.663  1.00 89.34           H  
ATOM    184 3HG2 THR A 106      -8.194  28.687   7.825  1.00 89.34           H  
ATOM    185  C   THR A 106      -5.368  29.582   5.279  1.00 96.55           C  
ATOM    186  O   THR A 106      -4.458  29.335   6.072  1.00103.03           O  
ATOM    187  N   GLY A 107      -5.192  29.618   3.962  1.00 97.84           N  
ATOM    188  HN  GLY A 107      -6.029  29.830   3.331  1.00111.39           H  
ATOM    189  CA  GLY A 107      -3.894  29.377   3.357  1.00106.56           C  
ATOM    190  HA1 GLY A 107      -3.574  28.366   3.609  1.00111.39           H  
ATOM    191  HA2 GLY A 107      -3.991  29.469   2.275  1.00111.39           H  
ATOM    192  C   GLY A 107      -2.837  30.354   3.835  1.00115.73           C  
ATOM    193  O   GLY A 107      -1.711  29.964   4.144  1.00125.44           O  
ATOM    194  N   SER A 108      -3.205  31.630   3.904  1.00107.25           N  
ATOM    195  HN  SER A 108      -4.199  31.903   3.617  1.00 96.65           H  
ATOM    196  CA  SER A 108      -2.286  32.666   4.362  1.00 96.83           C  
ATOM    197  HA  SER A 108      -1.271  32.290   4.236  1.00 96.65           H  
ATOM    198  CB  SER A 108      -2.427  33.929   3.509  1.00 92.75           C  
ATOM    199  HB1 SER A 108      -3.475  34.227   3.484  1.00 96.65           H  
ATOM    200  HB2 SER A 108      -1.832  34.727   3.952  1.00 96.65           H  
ATOM    201  OG  SER A 108      -1.979  33.697   2.185  1.00 97.40           O  
ATOM    202  HG  SER A 108      -0.968  33.412   2.202  1.00 96.65           H  
ATOM    203  C   SER A 108      -2.484  32.993   5.841  1.00 91.47           C  
ATOM    204  O   SER A 108      -2.357  34.145   6.255  1.00 94.20           O  
ATOM    205  N   GLY A 109      -2.801  31.970   6.628  1.00 80.27           N  
ATOM    206  HN  GLY A 109      -3.006  31.018   6.184  1.00 84.29           H  
ATOM    207  CA  GLY A 109      -2.878  32.103   8.072  1.00 80.91           C  
ATOM    208  HA1 GLY A 109      -2.966  31.103   8.497  1.00 84.29           H  
ATOM    209  HA2 GLY A 109      -1.952  32.564   8.416  1.00 84.29           H  
ATOM    210  C   GLY A 109      -4.035  32.934   8.593  1.00 87.28           C  
ATOM    211  O   GLY A 109      -3.996  33.420   9.723  1.00 88.71           O  
ATOM    212  N   GLY A 110      -5.067  33.099   7.774  1.00 83.68           N  
ATOM    213  HN  GLY A 110      -5.030  32.678   6.791  1.00 78.97           H  
ATOM    214  CA  GLY A 110      -6.244  33.840   8.187  1.00 76.17           C  
ATOM    215  HA1 GLY A 110      -5.956  34.563   8.950  1.00 78.97           H  
ATOM    216  HA2 GLY A 110      -6.651  34.366   7.323  1.00 78.97           H  
ATOM    217  C   GLY A 110      -7.312  32.926   8.754  1.00 76.63           C  
ATOM    218  O   GLY A 110      -7.263  31.712   8.554  1.00 79.39           O  
ATOM    219  N   PRO A 111      -8.284  33.503   9.477  1.00 72.04           N  
ATOM    220  CD  PRO A 111      -8.369  34.923   9.866  1.00 70.99           C  
ATOM    221  HD1 PRO A 111      -8.370  35.569   8.988  1.00 68.57           H  
ATOM    222  HD2 PRO A 111      -7.542  35.199  10.520  1.00 68.57           H  
ATOM    223  CA  PRO A 111      -9.400  32.722  10.014  1.00 62.18           C  
ATOM    224  HA  PRO A 111      -9.057  31.769  10.418  1.00 68.57           H  
ATOM    225  CB  PRO A 111      -9.944  33.627  11.117  1.00 52.43           C  
ATOM    226  HB1 PRO A 111     -11.010  33.459  11.268  1.00 68.57           H  
ATOM    227  HB2 PRO A 111      -9.413  33.460  12.054  1.00 68.57           H  
ATOM    228  CG  PRO A 111      -9.690  35.002  10.599  1.00 66.46           C  
ATOM    229  HG1 PRO A 111     -10.485  35.305   9.918  1.00 68.57           H  
ATOM    230  HG2 PRO A 111      -9.626  35.713  11.423  1.00 68.57           H  
ATOM    231  C   PRO A 111     -10.469  32.518   8.949  1.00 75.65           C  
ATOM    232  O   PRO A 111     -10.393  33.120   7.878  1.00 80.21           O  
ATOM    233  N   LEU A 112     -11.453  31.677   9.243  1.00 68.82           N  
ATOM    234  HN  LEU A 112     -11.427  31.139  10.168  1.00 64.18           H  
ATOM    235  CA  LEU A 112     -12.567  31.474   8.329  1.00 63.13           C  
ATOM    236  HA  LEU A 112     -12.173  31.300   7.328  1.00 64.18           H  
ATOM    237  CB  LEU A 112     -13.392  30.258   8.751  1.00 68.10           C  
ATOM    238  HB1 LEU A 112     -13.724  30.423   9.776  1.00 64.18           H  
ATOM    239  HB2 LEU A 112     -14.259  30.202   8.093  1.00 64.18           H  
ATOM    240  CG  LEU A 112     -12.684  28.903   8.704  1.00 62.33           C  
ATOM    241  HG  LEU A 112     -11.796  28.956   9.335  1.00 64.18           H  
ATOM    242  CD1 LEU A 112     -13.592  27.814   9.244  1.00 56.71           C  
ATOM    243 1HD1 LEU A 112     -13.074  26.856   9.204  1.00 64.18           H  
ATOM    244 2HD1 LEU A 112     -14.498  27.763   8.640  1.00 64.18           H  
ATOM    245 3HD1 LEU A 112     -13.857  28.040  10.277  1.00 64.18           H  
ATOM    246  CD2 LEU A 112     -12.247  28.580   7.286  1.00 61.35           C  
ATOM    247 1HD2 LEU A 112     -11.745  27.613   7.271  1.00 64.18           H  
ATOM    248 2HD2 LEU A 112     -11.561  29.350   6.932  1.00 64.18           H  
ATOM    249 3HD2 LEU A 112     -13.121  28.545   6.635  1.00 64.18           H  
ATOM    250  C   LEU A 112     -13.450  32.715   8.300  1.00 67.52           C  
ATOM    251  O   LEU A 112     -13.492  33.479   9.264  1.00 65.50           O  
ATOM    252  N   LEU A 113     -14.147  32.916   7.187  1.00 63.62           N  
ATOM    253  HN  LEU A 113     -14.006  32.255   6.358  1.00 58.80           H  
ATOM    254  CA  LEU A 113     -15.098  34.013   7.066  1.00 59.90           C  
ATOM    255  HA  LEU A 113     -15.001  34.661   7.937  1.00 58.80           H  
ATOM    256  CB  LEU A 113     -14.819  34.833   5.807  1.00 55.49           C  
ATOM    257  HB1 LEU A 113     -15.040  34.207   4.943  1.00 58.80           H  
ATOM    258  HB2 LEU A 113     -15.487  35.694   5.813  1.00 58.80           H  
ATOM    259  CG  LEU A 113     -13.387  35.349   5.660  1.00 65.27           C  
ATOM    260  HG  LEU A 113     -12.710  34.496   5.712  1.00 58.80           H  
ATOM    261  CD1 LEU A 113     -13.199  36.022   4.312  1.00 64.26           C  
ATOM    262 1HD1 LEU A 113     -12.174  36.383   4.225  1.00 58.80           H  
ATOM    263 2HD1 LEU A 113     -13.888  36.862   4.226  1.00 58.80           H  
ATOM    264 3HD1 LEU A 113     -13.400  35.305   3.516  1.00 58.80           H  
ATOM    265  CD2 LEU A 113     -13.040  36.301   6.794  1.00 48.61           C  
ATOM    266 1HD2 LEU A 113     -12.017  36.657   6.670  1.00 58.80           H  
ATOM    267 2HD2 LEU A 113     -13.130  35.780   7.747  1.00 58.80           H  
ATOM    268 3HD2 LEU A 113     -13.724  37.150   6.778  1.00 58.80           H  
ATOM    269  C   LEU A 113     -16.508  33.444   7.032  1.00 63.49           C  
ATOM    270  O   LEU A 113     -16.716  32.319   6.580  1.00 49.76           O  
ATOM    271  N   TRP A 114     -17.475  34.218   7.512  1.00 72.84           N  
ATOM    272  HN  TRP A 114     -17.253  35.226   7.792  1.00 73.10           H  
ATOM    273  CA  TRP A 114     -18.834  33.713   7.662  1.00 67.01           C  
ATOM    274  HA  TRP A 114     -18.925  32.800   7.074  1.00 73.10           H  
ATOM    275  CB  TRP A 114     -19.102  33.366   9.127  1.00 60.36           C  
ATOM    276  HB1 TRP A 114     -19.126  34.292   9.701  1.00 73.10           H  
ATOM    277  HB2 TRP A 114     -20.072  32.872   9.192  1.00 73.10           H  
ATOM    278  CG  TRP A 114     -18.070  32.463   9.730  1.00 76.68           C  
ATOM    279  CD2 TRP A 114     -18.086  31.031   9.744  1.00 84.41           C  
ATOM    280  CE2 TRP A 114     -16.920  30.608  10.414  1.00 77.77           C  
ATOM    281  CE3 TRP A 114     -18.974  30.067   9.257  1.00 79.86           C  
ATOM    282  HE3 TRP A 114     -19.884  30.362   8.735  1.00 73.10           H  
ATOM    283  CD1 TRP A 114     -16.925  32.839  10.373  1.00 72.99           C  
ATOM    284  HD1 TRP A 114     -16.609  33.870  10.534  1.00 73.10           H  
ATOM    285  NE1 TRP A 114     -16.229  31.729  10.787  1.00 64.64           N  
ATOM    286  HE1 TRP A 114     -15.298  31.739  11.315  1.00 73.10           H  
ATOM    287  CZ2 TRP A 114     -16.620  29.260  10.609  1.00 76.93           C  
ATOM    288  HZ2 TRP A 114     -15.714  28.952  11.130  1.00 73.10           H  
ATOM    289  CZ3 TRP A 114     -18.673  28.730   9.451  1.00 74.54           C  
ATOM    290  HZ3 TRP A 114     -19.356  27.968   9.076  1.00 73.10           H  
ATOM    291  CH2 TRP A 114     -17.507  28.339  10.121  1.00 73.91           C  
ATOM    292  HH2 TRP A 114     -17.301  27.277  10.257  1.00 73.10           H  
ATOM    293  C   TRP A 114     -19.889  34.699   7.177  1.00 75.55           C  
ATOM    294  O   TRP A 114     -19.748  35.911   7.347  1.00 65.91           O  
ATOM    295  N   GLU A 115     -20.947  34.167   6.573  1.00 75.50           N  
ATOM    296  HN  GLU A 115     -20.945  33.122   6.343  1.00 82.20           H  
ATOM    297  CA  GLU A 115     -22.109  34.969   6.216  1.00 71.20           C  
ATOM    298  HA  GLU A 115     -21.778  35.882   5.721  1.00 82.20           H  
ATOM    299  CB  GLU A 115     -23.033  34.191   5.276  1.00 77.47           C  
ATOM    300  HB1 GLU A 115     -22.457  33.895   4.399  1.00 82.20           H  
ATOM    301  HB2 GLU A 115     -23.381  33.301   5.800  1.00 82.20           H  
ATOM    302  CG  GLU A 115     -24.250  34.971   4.804  1.00 87.24           C  
ATOM    303  HG1 GLU A 115     -24.948  34.279   4.334  1.00 82.20           H  
ATOM    304  HG2 GLU A 115     -24.725  35.436   5.668  1.00 82.20           H  
ATOM    305  CD  GLU A 115     -23.892  36.053   3.806  1.00 98.44           C  
ATOM    306  OE1 GLU A 115     -23.265  35.727   2.777  1.00105.61           O  
ATOM    307  OE2 GLU A 115     -24.233  37.230   4.052  1.00104.85           O  
ATOM    308  C   GLU A 115     -22.850  35.331   7.496  1.00 63.70           C  
ATOM    309  O   GLU A 115     -22.948  34.518   8.415  1.00 55.79           O  
ATOM    310  N   THR A 116     -23.364  36.554   7.556  1.00 69.08           N  
ATOM    311  HN  THR A 116     -23.263  37.204   6.712  1.00 74.53           H  
ATOM    312  CA  THR A 116     -24.062  37.032   8.742  1.00 70.40           C  
ATOM    313  HA  THR A 116     -24.076  36.234   9.485  1.00 74.53           H  
ATOM    314  CB  THR A 116     -23.349  38.255   9.345  1.00 73.61           C  
ATOM    315  HB  THR A 116     -23.882  38.576  10.240  1.00 74.53           H  
ATOM    316  OG1 THR A 116     -23.342  39.324   8.390  1.00 75.43           O  
ATOM    317  HG1 THR A 116     -22.835  39.016   7.523  1.00 74.53           H  
ATOM    318  CG2 THR A 116     -21.915  37.908   9.713  1.00 80.92           C  
ATOM    319 1HG2 THR A 116     -21.426  38.785  10.138  1.00 74.53           H  
ATOM    320 2HG2 THR A 116     -21.377  37.590   8.820  1.00 74.53           H  
ATOM    321 3HG2 THR A 116     -21.912  37.101  10.445  1.00 74.53           H  
ATOM    322  C   THR A 116     -25.500  37.415   8.410  1.00 80.02           C  
ATOM    323  O   THR A 116     -26.281  37.765   9.296  1.00 72.26           O  
ATOM    324  N   GLN A 117     -25.843  37.335   7.128  1.00 80.45           N  
ATOM    325  HN  GLN A 117     -25.154  36.903   6.433  1.00 90.01           H  
ATOM    326  CA  GLN A 117     -27.129  37.818   6.640  1.00 84.13           C  
ATOM    327  HA  GLN A 117     -27.624  38.363   7.443  1.00 90.01           H  
ATOM    328  CB  GLN A 117     -26.910  38.772   5.463  1.00 95.71           C  
ATOM    329  HB1 GLN A 117     -26.609  38.180   4.599  1.00 90.01           H  
ATOM    330  HB2 GLN A 117     -27.856  39.271   5.251  1.00 90.01           H  
ATOM    331  CG  GLN A 117     -25.855  39.840   5.694  1.00 96.69           C  
ATOM    332  HG1 GLN A 117     -25.246  39.550   6.550  1.00 90.01           H  
ATOM    333  HG2 GLN A 117     -25.226  39.908   4.806  1.00 90.01           H  
ATOM    334  CD  GLN A 117     -26.458  41.202   5.967  1.00 99.55           C  
ATOM    335  OE1 GLN A 117     -27.495  41.316   6.619  1.00103.03           O  
ATOM    336  NE2 GLN A 117     -25.813  42.246   5.458  1.00 95.23           N  
ATOM    337 1HE2 GLN A 117     -24.918  42.097   4.890  1.00 90.01           H  
ATOM    338 2HE2 GLN A 117     -26.188  43.236   5.616  1.00 90.01           H  
ATOM    339  C   GLN A 117     -28.045  36.689   6.179  1.00 76.17           C  
ATOM    340  O   GLN A 117     -29.107  36.454   6.755  1.00 79.15           O  
ATOM    341  N   LEU A 118     -27.612  35.996   5.132  1.00 70.72           N  
ATOM    342  HN  LEU A 118     -26.598  36.125   4.817  1.00 69.47           H  
ATOM    343  CA  LEU A 118     -28.459  35.066   4.392  1.00 73.09           C  
ATOM    344  HA  LEU A 118     -29.355  35.609   4.093  1.00 69.47           H  
ATOM    345  CB  LEU A 118     -27.742  34.629   3.113  1.00 64.72           C  
ATOM    346  HB1 LEU A 118     -26.883  34.020   3.396  1.00 69.47           H  
ATOM    347  HB2 LEU A 118     -28.435  34.030   2.523  1.00 69.47           H  
ATOM    348  CG  LEU A 118     -27.243  35.781   2.239  1.00 64.74           C  
ATOM    349  HG  LEU A 118     -26.632  36.436   2.860  1.00 69.47           H  
ATOM    350  CD1 LEU A 118     -26.377  35.272   1.098  1.00 62.61           C  
ATOM    351 1HD1 LEU A 118     -26.038  36.114   0.495  1.00 69.47           H  
ATOM    352 2HD1 LEU A 118     -26.958  34.591   0.476  1.00 69.47           H  
ATOM    353 3HD1 LEU A 118     -25.513  34.745   1.504  1.00 69.47           H  
ATOM    354  CD2 LEU A 118     -28.416  36.593   1.707  1.00 68.75           C  
ATOM    355 1HD2 LEU A 118     -28.043  37.408   1.087  1.00 69.47           H  
ATOM    356 2HD2 LEU A 118     -28.984  37.003   2.543  1.00 69.47           H  
ATOM    357 3HD2 LEU A 118     -29.063  35.950   1.110  1.00 69.47           H  
ATOM    358  C   LEU A 118     -28.912  33.837   5.180  1.00 78.11           C  
ATOM    359  O   LEU A 118     -28.108  33.157   5.820  1.00 73.04           O  
ATOM    360  N   GLY A 119     -30.212  33.563   5.116  1.00 69.12           N  
ATOM    361  HN  GLY A 119     -30.860  34.254   4.619  1.00 69.28           H  
ATOM    362  CA  GLY A 119     -30.785  32.362   5.695  1.00 57.72           C  
ATOM    363  HA1 GLY A 119     -31.822  32.292   5.368  1.00 69.28           H  
ATOM    364  HA2 GLY A 119     -30.226  31.506   5.317  1.00 69.28           H  
ATOM    365  C   GLY A 119     -30.767  32.301   7.208  1.00 71.51           C  
ATOM    366  O   GLY A 119     -31.220  33.220   7.890  1.00 78.78           O  
ATOM    367  N   LEU A 120     -30.234  31.202   7.730  1.00 73.41           N  
ATOM    368  HN  LEU A 120     -29.807  30.473   7.073  1.00 71.63           H  
ATOM    369  CA  LEU A 120     -30.210  30.955   9.166  1.00 70.90           C  
ATOM    370  HA  LEU A 120     -31.181  31.227   9.579  1.00 71.63           H  
ATOM    371  CB  LEU A 120     -29.971  29.469   9.433  1.00 74.50           C  
ATOM    372  HB1 LEU A 120     -28.974  29.213   9.075  1.00 71.63           H  
ATOM    373  HB2 LEU A 120     -30.026  29.301  10.509  1.00 71.63           H  
ATOM    374  CG  LEU A 120     -30.979  28.544   8.750  1.00 71.58           C  
ATOM    375  HG  LEU A 120     -31.121  28.890   7.726  1.00 71.63           H  
ATOM    376  CD1 LEU A 120     -30.459  27.118   8.702  1.00 74.31           C  
ATOM    377 1HD1 LEU A 120     -31.194  26.479   8.212  1.00 71.63           H  
ATOM    378 2HD1 LEU A 120     -30.286  26.759   9.717  1.00 71.63           H  
ATOM    379 3HD1 LEU A 120     -29.524  27.090   8.143  1.00 71.63           H  
ATOM    380  CD2 LEU A 120     -32.321  28.605   9.463  1.00 73.85           C  
ATOM    381 1HD2 LEU A 120     -33.028  27.941   8.965  1.00 71.63           H  
ATOM    382 2HD2 LEU A 120     -32.701  29.626   9.436  1.00 71.63           H  
ATOM    383 3HD2 LEU A 120     -32.197  28.291  10.500  1.00 71.63           H  
ATOM    384  C   LEU A 120     -29.141  31.793   9.856  1.00 72.65           C  
ATOM    385  O   LEU A 120     -29.112  31.890  11.084  1.00 61.84           O  
ATOM    386  N   ALA A 121     -28.264  32.393   9.058  1.00 70.69           N  
ATOM    387  HN  ALA A 121     -28.322  32.228   8.002  1.00 67.01           H  
ATOM    388  CA  ALA A 121     -27.226  33.269   9.583  1.00 63.21           C  
ATOM    389  HA  ALA A 121     -26.713  32.746  10.390  1.00 67.01           H  
ATOM    390  CB  ALA A 121     -26.209  33.597   8.505  1.00 63.77           C  
ATOM    391  HB1 ALA A 121     -25.441  34.252   8.916  1.00 67.01           H  
ATOM    392  HB2 ALA A 121     -26.707  34.098   7.675  1.00 67.01           H  
ATOM    393  HB3 ALA A 121     -25.747  32.676   8.148  1.00 67.01           H  
ATOM    394  C   ALA A 121     -27.839  34.545  10.152  1.00 65.16           C  
ATOM    395  O   ALA A 121     -28.653  35.195   9.501  1.00 72.23           O  
ATOM    396  N   PHE A 122     -27.441  34.896  11.371  1.00 72.79           N  
ATOM    397  HN  PHE A 122     -26.706  34.299  11.869  1.00 60.34           H  
ATOM    398  CA  PHE A 122     -27.975  36.067  12.048  1.00 68.02           C  
ATOM    399  HA  PHE A 122     -28.087  36.862  11.311  1.00 60.34           H  
ATOM    400  CB  PHE A 122     -29.358  35.762  12.635  1.00 50.93           C  
ATOM    401  HB1 PHE A 122     -29.846  36.707  12.872  1.00 60.34           H  
ATOM    402  HB2 PHE A 122     -29.941  35.230  11.883  1.00 60.34           H  
ATOM    403  CG  PHE A 122     -29.317  34.923  13.884  1.00 54.70           C  
ATOM    404  CD1 PHE A 122     -29.368  33.543  13.807  1.00 60.27           C  
ATOM    405  HD1 PHE A 122     -29.436  33.060  12.832  1.00 60.34           H  
ATOM    406  CD2 PHE A 122     -29.231  35.517  15.138  1.00 56.59           C  
ATOM    407  HD2 PHE A 122     -29.198  36.604  15.218  1.00 60.34           H  
ATOM    408  CE1 PHE A 122     -29.334  32.768  14.953  1.00 57.30           C  
ATOM    409  HE1 PHE A 122     -29.383  31.682  14.877  1.00 60.34           H  
ATOM    410  CE2 PHE A 122     -29.187  34.746  16.286  1.00 51.74           C  
ATOM    411  HE2 PHE A 122     -29.112  35.224  17.263  1.00 60.34           H  
ATOM    412  CZ  PHE A 122     -29.238  33.369  16.192  1.00 53.19           C  
ATOM    413  HZ  PHE A 122     -29.203  32.758  17.094  1.00 60.34           H  
ATOM    414  C   PHE A 122     -27.056  36.574  13.158  1.00 71.11           C  
ATOM    415  O   PHE A 122     -26.322  35.797  13.790  1.00 67.09           O  
ATOM    416  N   LEU A 123     -27.129  37.882  13.391  1.00 67.05           N  
ATOM    417  HN  LEU A 123     -27.694  38.489  12.715  1.00 67.57           H  
ATOM    418  CA  LEU A 123     -26.476  38.527  14.522  1.00 66.07           C  
ATOM    419  HA  LEU A 123     -25.958  37.773  15.116  1.00 67.57           H  
ATOM    420  CB  LEU A 123     -25.466  39.570  14.040  1.00 68.67           C  
ATOM    421  HB1 LEU A 123     -25.977  40.202  13.314  1.00 67.57           H  
ATOM    422  HB2 LEU A 123     -25.181  40.167  14.906  1.00 67.57           H  
ATOM    423  CG  LEU A 123     -24.175  39.080  13.384  1.00 71.00           C  
ATOM    424  HG  LEU A 123     -24.419  38.267  12.700  1.00 67.57           H  
ATOM    425  CD1 LEU A 123     -23.531  40.205  12.590  1.00 57.05           C  
ATOM    426 1HD1 LEU A 123     -22.612  39.844  12.127  1.00 67.57           H  
ATOM    427 2HD1 LEU A 123     -23.299  41.035  13.257  1.00 67.57           H  
ATOM    428 3HD1 LEU A 123     -24.219  40.543  11.815  1.00 67.57           H  
ATOM    429  CD2 LEU A 123     -23.215  38.554  14.439  1.00 65.78           C  
ATOM    430 1HD2 LEU A 123     -22.300  38.208  13.958  1.00 67.57           H  
ATOM    431 2HD2 LEU A 123     -23.680  37.725  14.973  1.00 67.57           H  
ATOM    432 3HD2 LEU A 123     -22.976  39.351  15.143  1.00 67.57           H  
ATOM    433  C   LEU A 123     -27.534  39.207  15.385  1.00 70.11           C  
ATOM    434  O   LEU A 123     -28.405  39.909  14.870  1.00 74.83           O  
ATOM    435  N   ARG A 124     -27.462  38.995  16.695  1.00 68.69           N  
ATOM    436  HN  ARG A 124     -26.713  38.333  17.076  1.00 81.09           H  
ATOM    437  CA  ARG A 124     -28.379  39.643  17.627  1.00 69.37           C  
ATOM    438  HA  ARG A 124     -28.715  40.581  17.184  1.00 81.09           H  
ATOM    439  CB  ARG A 124     -29.604  38.761  17.884  1.00 74.66           C  
ATOM    440  HB1 ARG A 124     -30.141  38.638  16.944  1.00 81.09           H  
ATOM    441  HB2 ARG A 124     -29.259  37.789  18.236  1.00 81.09           H  
ATOM    442  CG  ARG A 124     -30.570  39.330  18.917  1.00 71.98           C  
ATOM    443  HG1 ARG A 124     -30.009  39.917  19.644  1.00 81.09           H  
ATOM    444  HG2 ARG A 124     -31.293  39.971  18.413  1.00 81.09           H  
ATOM    445  CD  ARG A 124     -31.313  38.218  19.644  1.00 78.64           C  
ATOM    446  HD1 ARG A 124     -32.076  37.814  18.979  1.00 81.09           H  
ATOM    447  HD2 ARG A 124     -30.603  37.433  19.903  1.00 81.09           H  
ATOM    448  NE  ARG A 124     -31.958  38.689  20.867  1.00 93.10           N1+
ATOM    449  HE  ARG A 124     -32.000  39.745  21.038  1.00 81.09           H  
ATOM    450  CZ  ARG A 124     -32.497  37.888  21.782  1.00 98.92           C  
ATOM    451  NH1 ARG A 124     -32.466  36.573  21.616  1.00 97.99           N  
ATOM    452 1HH1 ARG A 124     -32.007  36.154  20.745  1.00 81.09           H  
ATOM    453 2HH1 ARG A 124     -32.900  35.930  22.353  1.00 81.09           H  
ATOM    454  NH2 ARG A 124     -33.063  38.400  22.867  1.00 99.09           N  
ATOM    455 1HH2 ARG A 124     -33.087  39.460  23.008  1.00 81.09           H  
ATOM    456 2HH2 ARG A 124     -33.496  37.753  23.601  1.00 81.09           H  
ATOM    457  C   ARG A 124     -27.680  39.955  18.946  1.00 69.01           C  
ATOM    458  O   ARG A 124     -27.505  39.077  19.786  1.00 70.56           O  
ATOM    459  N   GLY A 125     -27.281  41.209  19.126  1.00 80.28           N  
ATOM    460  HN  GLY A 125     -27.481  41.938  18.369  1.00 79.54           H  
ATOM    461  CA  GLY A 125     -26.579  41.607  20.332  1.00 84.80           C  
ATOM    462  HA1 GLY A 125     -26.721  42.677  20.486  1.00 79.54           H  
ATOM    463  HA2 GLY A 125     -26.993  41.059  21.178  1.00 79.54           H  
ATOM    464  C   GLY A 125     -25.094  41.318  20.239  1.00 79.07           C  
ATOM    465  O   GLY A 125     -24.354  41.491  21.208  1.00 74.01           O  
ATOM    466  N   LEU A 126     -24.662  40.868  19.066  1.00 77.84           N  
ATOM    467  HN  LEU A 126     -25.376  40.667  18.295  1.00 76.18           H  
ATOM    468  CA  LEU A 126     -23.248  40.638  18.793  1.00 71.56           C  
ATOM    469  HA  LEU A 126     -22.663  41.101  19.587  1.00 76.18           H  
ATOM    470  CB  LEU A 126     -22.937  39.141  18.772  1.00 60.26           C  
ATOM    471  HB1 LEU A 126     -23.701  38.652  18.167  1.00 76.18           H  
ATOM    472  HB2 LEU A 126     -21.962  39.011  18.302  1.00 76.18           H  
ATOM    473  CG  LEU A 126     -22.897  38.439  20.130  1.00 75.02           C  
ATOM    474  HG  LEU A 126     -23.867  38.567  20.610  1.00 76.18           H  
ATOM    475  CD1 LEU A 126     -22.643  36.948  19.959  1.00 70.11           C  
ATOM    476 1HD1 LEU A 126     -22.618  36.469  20.938  1.00 76.18           H  
ATOM    477 2HD1 LEU A 126     -21.687  36.797  19.457  1.00 76.18           H  
ATOM    478 3HD1 LEU A 126     -23.441  36.509  19.360  1.00 76.18           H  
ATOM    479  CD2 LEU A 126     -21.836  39.068  21.023  1.00 73.68           C  
ATOM    480 1HD2 LEU A 126     -21.821  38.557  21.985  1.00 76.18           H  
ATOM    481 2HD2 LEU A 126     -22.067  40.122  21.176  1.00 76.18           H  
ATOM    482 3HD2 LEU A 126     -20.859  38.976  20.548  1.00 76.18           H  
ATOM    483  C   LEU A 126     -22.850  41.274  17.466  1.00 82.63           C  
ATOM    484  O   LEU A 126     -23.701  41.549  16.620  1.00 98.37           O  
ATOM    485  N   SER A 127     -21.553  41.506  17.289  1.00 75.80           N  
ATOM    486  HN  SER A 127     -20.865  41.249  18.067  1.00 70.85           H  
ATOM    487  CA  SER A 127     -21.046  42.103  16.058  1.00 69.05           C  
ATOM    488  HA  SER A 127     -21.898  42.386  15.439  1.00 70.85           H  
ATOM    489  CB  SER A 127     -20.237  43.365  16.367  1.00 80.06           C  
ATOM    490  HB1 SER A 127     -19.410  43.104  17.027  1.00 70.85           H  
ATOM    491  HB2 SER A 127     -19.844  43.772  15.435  1.00 70.85           H  
ATOM    492  OG  SER A 127     -21.039  44.347  16.998  1.00 86.17           O  
ATOM    493  HG  SER A 127     -21.836  44.607  16.366  1.00 70.85           H  
ATOM    494  C   SER A 127     -20.188  41.117  15.270  1.00 58.33           C  
ATOM    495  O   SER A 127     -19.959  39.988  15.705  1.00 55.70           O  
ATOM    496  N   TYR A 128     -19.712  41.557  14.110  1.00 59.60           N  
ATOM    497  HN  TYR A 128     -19.945  42.554  13.798  1.00 59.26           H  
ATOM    498  CA  TYR A 128     -18.883  40.723  13.250  1.00 63.00           C  
ATOM    499  HA  TYR A 128     -18.328  40.023  13.875  1.00 59.26           H  
ATOM    500  CB  TYR A 128     -19.756  39.926  12.282  1.00 60.80           C  
ATOM    501  HB1 TYR A 128     -20.345  39.215  12.861  1.00 59.26           H  
ATOM    502  HB2 TYR A 128     -20.423  40.622  11.774  1.00 59.26           H  
ATOM    503  CG  TYR A 128     -18.985  39.157  11.231  1.00 55.92           C  
ATOM    504  CD1 TYR A 128     -18.487  37.889  11.496  1.00 46.94           C  
ATOM    505  HD1 TYR A 128     -18.649  37.444  12.478  1.00 59.26           H  
ATOM    506  CE1 TYR A 128     -17.789  37.181  10.536  1.00 45.59           C  
ATOM    507  HE1 TYR A 128     -17.403  36.187  10.761  1.00 59.26           H  
ATOM    508  CD2 TYR A 128     -18.769  39.696   9.968  1.00 54.33           C  
ATOM    509  HD2 TYR A 128     -19.157  40.688   9.735  1.00 59.26           H  
ATOM    510  CE2 TYR A 128     -18.071  38.997   9.003  1.00 56.53           C  
ATOM    511  HE2 TYR A 128     -17.906  39.437   8.019  1.00 59.26           H  
ATOM    512  CZ  TYR A 128     -17.584  37.740   9.291  1.00 54.20           C  
ATOM    513  OH  TYR A 128     -16.891  37.043   8.329  1.00 55.47           O  
ATOM    514  HH  TYR A 128     -15.922  36.836   8.676  1.00 59.26           H  
ATOM    515  C   TYR A 128     -17.888  41.573  12.472  1.00 78.52           C  
ATOM    516  O   TYR A 128     -18.248  42.612  11.918  1.00 80.27           O  
ATOM    517  N   HIS A 129     -16.638  41.122  12.426  1.00 84.22           N  
ATOM    518  HN  HIS A 129     -16.392  40.206  12.922  1.00103.85           H  
ATOM    519  CA  HIS A 129     -15.596  41.850  11.713  1.00 86.46           C  
ATOM    520  HA  HIS A 129     -16.050  42.344  10.854  1.00103.85           H  
ATOM    521  CB  HIS A 129     -14.984  42.923  12.616  1.00 95.66           C  
ATOM    522  HB1 HIS A 129     -15.788  43.399  13.177  1.00103.85           H  
ATOM    523  HB2 HIS A 129     -14.296  42.437  13.308  1.00103.85           H  
ATOM    524  CG  HIS A 129     -14.234  43.986  11.873  1.00113.70           C  
ATOM    525  CD2 HIS A 129     -14.426  45.323  11.798  1.00121.36           C  
ATOM    526  HD2 HIS A 129     -15.210  45.893  12.296  1.00103.85           H  
ATOM    527  ND1 HIS A 129     -13.133  43.711  11.090  1.00119.34           N  
ATOM    528  HD1 HIS A 129     -12.711  42.740  10.934  1.00103.85           H  
ATOM    529  CE1 HIS A 129     -12.681  44.835  10.563  1.00125.52           C  
ATOM    530  HE1 HIS A 129     -11.821  44.927   9.899  1.00103.85           H  
ATOM    531  NE2 HIS A 129     -13.447  45.828  10.976  1.00127.20           N  
ATOM    532  C   HIS A 129     -14.506  40.909  11.205  1.00 81.50           C  
ATOM    533  O   HIS A 129     -13.813  40.268  11.995  1.00 83.51           O  
ATOM    534  N   ASP A 130     -14.368  40.840   9.882  1.00 72.01           N  
ATOM    535  HN  ASP A 130     -15.046  41.397   9.270  1.00 88.66           H  
ATOM    536  CA  ASP A 130     -13.333  40.038   9.224  1.00 77.16           C  
ATOM    537  HA  ASP A 130     -13.593  39.991   8.166  1.00 88.66           H  
ATOM    538  CB  ASP A 130     -11.968  40.729   9.317  1.00 88.55           C  
ATOM    539  HB1 ASP A 130     -11.922  41.286  10.253  1.00 88.66           H  
ATOM    540  HB2 ASP A 130     -11.189  39.966   9.309  1.00 88.66           H  
ATOM    541  CG  ASP A 130     -11.721  41.688   8.168  1.00104.00           C  
ATOM    542  OD1 ASP A 130     -11.939  42.905   8.345  1.00106.68           O  
ATOM    543  OD2 ASP A 130     -11.309  41.222   7.085  1.00109.33           O  
ATOM    544  C   ASP A 130     -13.228  38.595   9.720  1.00 73.97           C  
ATOM    545  O   ASP A 130     -12.135  38.114  10.021  1.00 77.55           O  
ATOM    546  N   GLY A 131     -14.363  37.910   9.800  1.00 65.32           N  
ATOM    547  HN  GLY A 131     -15.287  38.399   9.570  1.00 60.94           H  
ATOM    548  CA  GLY A 131     -14.378  36.513  10.192  1.00 63.99           C  
ATOM    549  HA1 GLY A 131     -15.214  36.025   9.690  1.00 60.94           H  
ATOM    550  HA2 GLY A 131     -13.443  36.056   9.869  1.00 60.94           H  
ATOM    551  C   GLY A 131     -14.525  36.297  11.684  1.00 59.35           C  
ATOM    552  O   GLY A 131     -14.647  35.161  12.146  1.00 55.10           O  
ATOM    553  N   ALA A 132     -14.523  37.387  12.442  1.00 60.80           N  
ATOM    554  HN  ALA A 132     -14.488  38.350  11.977  1.00 61.56           H  
ATOM    555  CA  ALA A 132     -14.568  37.297  13.897  1.00 63.11           C  
ATOM    556  HA  ALA A 132     -14.394  36.257  14.173  1.00 61.56           H  
ATOM    557  CB  ALA A 132     -13.455  38.135  14.509  1.00 49.40           C  
ATOM    558  HB1 ALA A 132     -13.499  38.060  15.596  1.00 61.56           H  
ATOM    559  HB2 ALA A 132     -13.578  39.176  14.212  1.00 61.56           H  
ATOM    560  HB3 ALA A 132     -12.490  37.770  14.159  1.00 61.56           H  
ATOM    561  C   ALA A 132     -15.915  37.716  14.474  1.00 60.48           C  
ATOM    562  O   ALA A 132     -16.490  38.724  14.067  1.00 74.00           O  
ATOM    563  N   LEU A 133     -16.414  36.932  15.424  1.00 57.26           N  
ATOM    564  HN  LEU A 133     -15.964  35.979  15.606  1.00 52.83           H  
ATOM    565  CA  LEU A 133     -17.559  37.342  16.222  1.00 58.60           C  
ATOM    566  HA  LEU A 133     -18.284  37.838  15.577  1.00 52.83           H  
ATOM    567  CB  LEU A 133     -18.223  36.133  16.883  1.00 43.96           C  
ATOM    568  HB1 LEU A 133     -17.457  35.369  17.013  1.00 52.83           H  
ATOM    569  HB2 LEU A 133     -18.588  36.452  17.859  1.00 52.83           H  
ATOM    570  CG  LEU A 133     -19.396  35.487  16.143  1.00 44.95           C  
ATOM    571  HG  LEU A 133     -19.033  35.109  15.187  1.00 52.83           H  
ATOM    572  CD1 LEU A 133     -19.949  34.317  16.941  1.00 37.65           C  
ATOM    573 1HD1 LEU A 133     -20.783  33.869  16.400  1.00 52.83           H  
ATOM    574 2HD1 LEU A 133     -20.295  34.670  17.912  1.00 52.83           H  
ATOM    575 3HD1 LEU A 133     -19.167  33.572  17.083  1.00 52.83           H  
ATOM    576  CD2 LEU A 133     -20.486  36.514  15.870  1.00 40.78           C  
ATOM    577 1HD2 LEU A 133     -21.312  36.037  15.343  1.00 52.83           H  
ATOM    578 2HD2 LEU A 133     -20.082  37.319  15.257  1.00 52.83           H  
ATOM    579 3HD2 LEU A 133     -20.846  36.922  16.814  1.00 52.83           H  
ATOM    580  C   LEU A 133     -17.086  38.323  17.286  1.00 66.87           C  
ATOM    581  O   LEU A 133     -16.373  37.945  18.216  1.00 72.60           O  
ATOM    582  N   VAL A 134     -17.473  39.586  17.140  1.00 66.79           N  
ATOM    583  HN  VAL A 134     -18.107  39.847  16.318  1.00 61.14           H  
ATOM    584  CA  VAL A 134     -17.054  40.624  18.073  1.00 63.78           C  
ATOM    585  HA  VAL A 134     -16.097  40.327  18.502  1.00 61.14           H  
ATOM    586  CB  VAL A 134     -16.860  41.976  17.363  1.00 58.68           C  
ATOM    587  HB  VAL A 134     -17.825  42.307  16.979  1.00 61.14           H  
ATOM    588  CG1 VAL A 134     -16.347  43.020  18.342  1.00 52.40           C  
ATOM    589 1HG1 VAL A 134     -16.215  43.970  17.825  1.00 61.14           H  
ATOM    590 2HG1 VAL A 134     -15.391  42.695  18.753  1.00 61.14           H  
ATOM    591 3HG1 VAL A 134     -17.066  43.144  19.151  1.00 61.14           H  
ATOM    592  CG2 VAL A 134     -15.901  41.823  16.193  1.00 56.39           C  
ATOM    593 1HG2 VAL A 134     -15.772  42.786  15.700  1.00 61.14           H  
ATOM    594 2HG2 VAL A 134     -16.306  41.102  15.482  1.00 61.14           H  
ATOM    595 3HG2 VAL A 134     -14.936  41.470  16.557  1.00 61.14           H  
ATOM    596  C   VAL A 134     -18.056  40.782  19.213  1.00 62.44           C  
ATOM    597  O   VAL A 134     -19.253  40.963  18.982  1.00 67.49           O  
ATOM    598  N   VAL A 135     -17.554  40.708  20.442  1.00 60.03           N  
ATOM    599  HN  VAL A 135     -16.499  40.572  20.561  1.00 55.78           H  
ATOM    600  CA  VAL A 135     -18.390  40.805  21.633  1.00 51.79           C  
ATOM    601  HA  VAL A 135     -19.334  40.301  21.427  1.00 55.78           H  
ATOM    602  CB  VAL A 135     -17.727  40.109  22.837  1.00 56.43           C  
ATOM    603  HB  VAL A 135     -16.706  40.479  22.927  1.00 55.78           H  
ATOM    604  CG1 VAL A 135     -18.469  40.436  24.123  1.00 45.33           C  
ATOM    605 1HG1 VAL A 135     -17.984  39.934  24.960  1.00 55.78           H  
ATOM    606 2HG1 VAL A 135     -19.501  40.095  24.044  1.00 55.78           H  
ATOM    607 3HG1 VAL A 135     -18.454  41.513  24.288  1.00 55.78           H  
ATOM    608  CG2 VAL A 135     -17.673  38.611  22.611  1.00 52.27           C  
ATOM    609 1HG2 VAL A 135     -17.202  38.130  23.469  1.00 55.78           H  
ATOM    610 2HG2 VAL A 135     -17.093  38.399  21.713  1.00 55.78           H  
ATOM    611 3HG2 VAL A 135     -18.685  38.225  22.489  1.00 55.78           H  
ATOM    612  C   VAL A 135     -18.694  42.252  22.003  1.00 59.70           C  
ATOM    613  O   VAL A 135     -17.785  43.065  22.175  1.00 64.88           O  
ATOM    614  N   THR A 136     -19.981  42.562  22.124  1.00 77.23           N  
ATOM    615  HN  THR A 136     -20.715  41.808  21.929  1.00 82.52           H  
ATOM    616  CA  THR A 136     -20.426  43.893  22.513  1.00 76.89           C  
ATOM    617  HA  THR A 136     -19.630  44.604  22.289  1.00 82.52           H  
ATOM    618  CB  THR A 136     -21.686  44.307  21.731  1.00 91.51           C  
ATOM    619  HB  THR A 136     -22.471  43.570  21.903  1.00 82.52           H  
ATOM    620  OG1 THR A 136     -21.387  44.355  20.331  1.00 92.96           O  
ATOM    621  HG1 THR A 136     -20.624  45.055  20.159  1.00 82.52           H  
ATOM    622  CG2 THR A 136     -22.177  45.672  22.186  1.00103.38           C  
ATOM    623 1HG2 THR A 136     -23.068  45.945  21.621  1.00 82.52           H  
ATOM    624 2HG2 THR A 136     -21.397  46.414  22.016  1.00 82.52           H  
ATOM    625 3HG2 THR A 136     -22.418  45.636  23.248  1.00 82.52           H  
ATOM    626  C   THR A 136     -20.715  43.944  24.010  1.00 69.75           C  
ATOM    627  O   THR A 136     -20.282  44.864  24.705  1.00 65.92           O  
ATOM    628  N   LYS A 137     -21.446  42.948  24.502  1.00 73.71           N  
ATOM    629  HN  LYS A 137     -21.805  42.188  23.839  1.00 88.78           H  
ATOM    630  CA  LYS A 137     -21.772  42.864  25.922  1.00 82.24           C  
ATOM    631  HA  LYS A 137     -21.597  43.841  26.372  1.00 88.78           H  
ATOM    632  CB  LYS A 137     -23.247  42.501  26.118  1.00 89.88           C  
ATOM    633  HB1 LYS A 137     -23.852  43.212  25.555  1.00 88.78           H  
ATOM    634  HB2 LYS A 137     -23.407  41.496  25.726  1.00 88.78           H  
ATOM    635  CG  LYS A 137     -23.705  42.527  27.569  1.00 94.45           C  
ATOM    636  HG1 LYS A 137     -23.100  41.826  28.144  1.00 88.78           H  
ATOM    637  HG2 LYS A 137     -23.570  43.534  27.965  1.00 88.78           H  
ATOM    638  CD  LYS A 137     -25.169  42.137  27.698  1.00 98.24           C  
ATOM    639  HD1 LYS A 137     -25.769  42.802  27.076  1.00 88.78           H  
ATOM    640  HD2 LYS A 137     -25.294  41.109  27.357  1.00 88.78           H  
ATOM    641  CE  LYS A 137     -25.646  42.242  29.139  1.00101.09           C  
ATOM    642  HE1 LYS A 137     -25.015  41.611  29.765  1.00 88.78           H  
ATOM    643  HE2 LYS A 137     -25.560  43.279  29.463  1.00 88.78           H  
ATOM    644  NZ  LYS A 137     -27.062  41.807  29.292  1.00105.59           N1+
ATOM    645  HZ1 LYS A 137     -27.355  41.897  30.317  1.00 88.78           H  
ATOM    646  HZ2 LYS A 137     -27.158  40.787  28.983  1.00 88.78           H  
ATOM    647  HZ3 LYS A 137     -27.693  42.424  28.686  1.00 88.78           H  
ATOM    648  C   LYS A 137     -20.881  41.845  26.626  1.00 77.70           C  
ATOM    649  O   LYS A 137     -20.861  40.669  26.264  1.00 76.12           O  
ATOM    650  N   ALA A 138     -20.148  42.306  27.634  1.00 68.49           N  
ATOM    651  HN  ALA A 138     -20.242  43.333  27.918  1.00 63.88           H  
ATOM    652  CA  ALA A 138     -19.219  41.451  28.364  1.00 64.51           C  
ATOM    653  HA  ALA A 138     -18.589  40.939  27.637  1.00 63.88           H  
ATOM    654  CB  ALA A 138     -18.318  42.293  29.259  1.00 60.84           C  
ATOM    655  HB1 ALA A 138     -17.630  41.642  29.798  1.00 63.88           H  
ATOM    656  HB2 ALA A 138     -18.929  42.846  29.973  1.00 63.88           H  
ATOM    657  HB3 ALA A 138     -17.750  42.994  28.647  1.00 63.88           H  
ATOM    658  C   ALA A 138     -19.945  40.395  29.186  1.00 63.10           C  
ATOM    659  O   ALA A 138     -21.036  40.642  29.707  1.00 62.48           O  
ATOM    660  N   GLY A 139     -19.337  39.218  29.301  1.00 63.63           N  
ATOM    661  HN  GLY A 139     -18.401  39.056  28.808  1.00 67.55           H  
ATOM    662  CA  GLY A 139     -19.928  38.152  30.087  1.00 68.51           C  
ATOM    663  HA1 GLY A 139     -19.564  38.239  31.111  1.00 67.55           H  
ATOM    664  HA2 GLY A 139     -21.011  38.276  30.074  1.00 67.55           H  
ATOM    665  C   GLY A 139     -19.602  36.761  29.581  1.00 70.15           C  
ATOM    666  O   GLY A 139     -18.747  36.584  28.707  1.00 67.90           O  
ATOM    667  N   TYR A 140     -20.288  35.770  30.141  1.00 68.23           N  
ATOM    668  HN  TYR A 140     -21.023  36.001  30.884  1.00 61.14           H  
ATOM    669  CA  TYR A 140     -20.068  34.378  29.772  1.00 62.96           C  
ATOM    670  HA  TYR A 140     -19.014  34.257  29.524  1.00 61.14           H  
ATOM    671  CB  TYR A 140     -20.388  33.452  30.947  1.00 55.06           C  
ATOM    672  HB1 TYR A 140     -21.399  33.671  31.292  1.00 61.14           H  
ATOM    673  HB2 TYR A 140     -20.338  32.421  30.596  1.00 61.14           H  
ATOM    674  CG  TYR A 140     -19.442  33.603  32.117  1.00 61.58           C  
ATOM    675  CD1 TYR A 140     -18.205  32.973  32.120  1.00 65.82           C  
ATOM    676  HD1 TYR A 140     -17.913  32.362  31.266  1.00 61.14           H  
ATOM    677  CE1 TYR A 140     -17.338  33.107  33.187  1.00 65.21           C  
ATOM    678  HE1 TYR A 140     -16.370  32.607  33.173  1.00 61.14           H  
ATOM    679  CD2 TYR A 140     -19.787  34.374  33.219  1.00 57.26           C  
ATOM    680  HD2 TYR A 140     -20.753  34.878  33.238  1.00 61.14           H  
ATOM    681  CE2 TYR A 140     -18.928  34.513  34.291  1.00 57.74           C  
ATOM    682  HE2 TYR A 140     -19.215  35.121  35.149  1.00 61.14           H  
ATOM    683  CZ  TYR A 140     -17.704  33.877  34.270  1.00 67.56           C  
ATOM    684  OH  TYR A 140     -16.841  34.012  35.332  1.00 65.42           O  
ATOM    685  HH  TYR A 140     -16.642  33.067  35.745  1.00 61.14           H  
ATOM    686  C   TYR A 140     -20.890  33.981  28.550  1.00 52.77           C  
ATOM    687  O   TYR A 140     -22.115  34.102  28.543  1.00 54.04           O  
ATOM    688  N   TYR A 141     -20.202  33.508  27.518  1.00 47.60           N  
ATOM    689  HN  TYR A 141     -19.136  33.447  27.590  1.00 55.71           H  
ATOM    690  CA  TYR A 141     -20.852  33.070  26.291  1.00 49.70           C  
ATOM    691  HA  TYR A 141     -21.925  33.241  26.377  1.00 55.71           H  
ATOM    692  CB  TYR A 141     -20.315  33.857  25.093  1.00 53.19           C  
ATOM    693  HB1 TYR A 141     -19.226  33.847  25.142  1.00 55.71           H  
ATOM    694  HB2 TYR A 141     -20.643  33.355  24.183  1.00 55.71           H  
ATOM    695  CG  TYR A 141     -20.769  35.296  25.025  1.00 54.61           C  
ATOM    696  CD1 TYR A 141     -20.238  36.255  25.877  1.00 48.10           C  
ATOM    697  HD1 TYR A 141     -19.484  35.964  26.609  1.00 55.71           H  
ATOM    698  CE1 TYR A 141     -20.649  37.573  25.813  1.00 59.47           C  
ATOM    699  HE1 TYR A 141     -20.227  38.312  26.494  1.00 55.71           H  
ATOM    700  CD2 TYR A 141     -21.718  35.699  24.094  1.00 57.16           C  
ATOM    701  HD2 TYR A 141     -22.142  34.965  23.409  1.00 55.71           H  
ATOM    702  CE2 TYR A 141     -22.133  37.014  24.021  1.00 64.79           C  
ATOM    703  HE2 TYR A 141     -22.881  37.312  23.287  1.00 55.71           H  
ATOM    704  CZ  TYR A 141     -21.596  37.948  24.882  1.00 66.65           C  
ATOM    705  OH  TYR A 141     -22.005  39.260  24.814  1.00 70.76           O  
ATOM    706  HH  TYR A 141     -22.424  39.545  25.734  1.00 55.71           H  
ATOM    707  C   TYR A 141     -20.603  31.588  26.055  1.00 48.86           C  
ATOM    708  O   TYR A 141     -19.482  31.110  26.208  1.00 47.65           O  
ATOM    709  N   TYR A 142     -21.652  30.858  25.693  1.00 49.93           N  
ATOM    710  HN  TYR A 142     -22.639  31.255  25.802  1.00 48.01           H  
ATOM    711  CA  TYR A 142     -21.467  29.524  25.150  1.00 49.09           C  
ATOM    712  HA  TYR A 142     -20.616  29.049  25.639  1.00 48.01           H  
ATOM    713  CB  TYR A 142     -22.709  28.653  25.336  1.00 52.24           C  
ATOM    714  HB1 TYR A 142     -22.884  28.524  26.404  1.00 48.01           H  
ATOM    715  HB2 TYR A 142     -23.560  29.165  24.887  1.00 48.01           H  
ATOM    716  CG  TYR A 142     -22.582  27.282  24.700  1.00 49.18           C  
ATOM    717  CD1 TYR A 142     -23.117  27.022  23.443  1.00 38.12           C  
ATOM    718  HD1 TYR A 142     -23.635  27.818  22.908  1.00 48.01           H  
ATOM    719  CE1 TYR A 142     -23.004  25.772  22.858  1.00 42.06           C  
ATOM    720  HE1 TYR A 142     -23.434  25.587  21.874  1.00 48.01           H  
ATOM    721  CD2 TYR A 142     -21.918  26.249  25.353  1.00 41.68           C  
ATOM    722  HD2 TYR A 142     -21.484  26.429  26.336  1.00 48.01           H  
ATOM    723  CE2 TYR A 142     -21.799  24.995  24.775  1.00 37.13           C  
ATOM    724  HE2 TYR A 142     -21.278  24.196  25.302  1.00 48.01           H  
ATOM    725  CZ  TYR A 142     -22.344  24.762  23.528  1.00 43.41           C  
ATOM    726  OH  TYR A 142     -22.229  23.518  22.951  1.00 52.73           O  
ATOM    727  HH  TYR A 142     -23.186  23.124  22.775  1.00 48.01           H  
ATOM    728  C   TYR A 142     -21.171  29.689  23.673  1.00 59.23           C  
ATOM    729  O   TYR A 142     -22.055  30.043  22.888  1.00 61.28           O  
ATOM    730  N   ILE A 143     -19.917  29.460  23.306  1.00 60.85           N  
ATOM    731  HN  ILE A 143     -19.187  29.228  24.053  1.00 48.34           H  
ATOM    732  CA  ILE A 143     -19.513  29.517  21.914  1.00 50.03           C  
ATOM    733  HA  ILE A 143     -20.233  30.130  21.372  1.00 48.34           H  
ATOM    734  CB  ILE A 143     -18.118  30.144  21.746  1.00 46.35           C  
ATOM    735  HB  ILE A 143     -17.862  30.136  20.687  1.00 48.34           H  
ATOM    736  CG2 ILE A 143     -18.126  31.586  22.228  1.00 43.74           C  
ATOM    737 1HG2 ILE A 143     -17.133  32.017  22.103  1.00 48.34           H  
ATOM    738 2HG2 ILE A 143     -18.405  31.616  23.281  1.00 48.34           H  
ATOM    739 3HG2 ILE A 143     -18.846  32.160  21.645  1.00 48.34           H  
ATOM    740  CG1 ILE A 143     -17.069  29.328  22.504  1.00 55.02           C  
ATOM    741 1HG1 ILE A 143     -17.264  29.426  23.572  1.00 48.34           H  
ATOM    742 2HG1 ILE A 143     -17.169  28.283  22.210  1.00 48.34           H  
ATOM    743  CD1 ILE A 143     -15.644  29.765  22.237  1.00 48.46           C  
ATOM    744 1HD1 ILE A 143     -14.958  29.140  22.809  1.00 48.34           H  
ATOM    745 2HD1 ILE A 143     -15.521  30.806  22.535  1.00 48.34           H  
ATOM    746 3HD1 ILE A 143     -15.426  29.664  21.174  1.00 48.34           H  
ATOM    747  C   ILE A 143     -19.525  28.121  21.315  1.00 40.98           C  
ATOM    748  O   ILE A 143     -19.273  27.127  22.004  1.00 41.30           O  
ATOM    749  N   TYR A 144     -19.833  28.054  20.028  1.00 35.69           N  
ATOM    750  HN  TYR A 144     -20.054  28.954  19.492  1.00 49.63           H  
ATOM    751  CA  TYR A 144     -19.876  26.781  19.333  1.00 41.69           C  
ATOM    752  HA  TYR A 144     -19.137  26.123  19.789  1.00 49.63           H  
ATOM    753  CB  TYR A 144     -21.253  26.123  19.481  1.00 43.26           C  
ATOM    754  HB1 TYR A 144     -21.180  25.094  19.128  1.00 49.63           H  
ATOM    755  HB2 TYR A 144     -21.522  26.127  20.537  1.00 49.63           H  
ATOM    756  CG  TYR A 144     -22.355  26.813  18.708  1.00 37.38           C  
ATOM    757  CD1 TYR A 144     -22.636  26.461  17.392  1.00 46.33           C  
ATOM    758  HD1 TYR A 144     -22.054  25.674  16.912  1.00 49.63           H  
ATOM    759  CE1 TYR A 144     -23.640  27.092  16.682  1.00 57.20           C  
ATOM    760  HE1 TYR A 144     -23.843  26.808  15.649  1.00 49.63           H  
ATOM    761  CD2 TYR A 144     -23.119  27.812  19.296  1.00 48.29           C  
ATOM    762  HD2 TYR A 144     -22.920  28.102  20.328  1.00 49.63           H  
ATOM    763  CE2 TYR A 144     -24.128  28.445  18.595  1.00 57.95           C  
ATOM    764  HE2 TYR A 144     -24.719  29.227  19.072  1.00 49.63           H  
ATOM    765  CZ  TYR A 144     -24.383  28.082  17.288  1.00 63.39           C  
ATOM    766  OH  TYR A 144     -25.386  28.710  16.585  1.00 68.89           O  
ATOM    767  HH  TYR A 144     -24.980  29.178  15.737  1.00 49.63           H  
ATOM    768  C   TYR A 144     -19.525  26.936  17.862  1.00 49.14           C  
ATOM    769  O   TYR A 144     -19.766  27.980  17.251  1.00 46.31           O  
ATOM    770  N   SER A 145     -18.961  25.876  17.301  1.00 45.69           N  
ATOM    771  HN  SER A 145     -18.712  25.035  17.914  1.00 51.37           H  
ATOM    772  CA  SER A 145     -18.672  25.823  15.881  1.00 48.94           C  
ATOM    773  HA  SER A 145     -19.427  26.396  15.343  1.00 51.36           H  
ATOM    774  CB  SER A 145     -17.294  26.415  15.589  1.00 50.73           C  
ATOM    775  HB1 SER A 145     -17.294  27.470  15.861  1.00 51.36           H  
ATOM    776  HB2 SER A 145     -16.546  25.887  16.181  1.00 51.36           H  
ATOM    777  OG  SER A 145     -16.970  26.291  14.215  1.00 56.96           O  
ATOM    778  HG  SER A 145     -16.964  25.276  13.946  1.00 51.36           H  
ATOM    779  C   SER A 145     -18.724  24.379  15.419  1.00 49.77           C  
ATOM    780  O   SER A 145     -18.250  23.483  16.104  1.00 56.10           O  
ATOM    781  N   LYS A 146     -19.318  24.156  14.258  1.00 47.06           N  
ATOM    782  HN  LYS A 146     -19.828  24.958  13.766  1.00 58.84           H  
ATOM    783  CA  LYS A 146     -19.290  22.844  13.641  1.00 53.78           C  
ATOM    784  HA  LYS A 146     -18.682  22.169  14.244  1.00 58.84           H  
ATOM    785  CB  LYS A 146     -20.704  22.278  13.507  1.00 63.92           C  
ATOM    786  HB1 LYS A 146     -21.289  22.624  14.359  1.00 58.84           H  
ATOM    787  HB2 LYS A 146     -21.138  22.666  12.586  1.00 58.84           H  
ATOM    788  CG  LYS A 146     -20.784  20.757  13.464  1.00 67.99           C  
ATOM    789  HG1 LYS A 146     -20.089  20.349  14.198  1.00 58.84           H  
ATOM    790  HG2 LYS A 146     -21.800  20.452  13.716  1.00 58.84           H  
ATOM    791  CD  LYS A 146     -20.432  20.198  12.094  1.00 67.68           C  
ATOM    792  HD1 LYS A 146     -19.474  20.613  11.779  1.00 58.84           H  
ATOM    793  HD2 LYS A 146     -20.353  19.113  12.165  1.00 58.84           H  
ATOM    794  CE  LYS A 146     -21.484  20.547  11.055  1.00 66.67           C  
ATOM    795  HE1 LYS A 146     -22.454  20.188  11.399  1.00 58.84           H  
ATOM    796  HE2 LYS A 146     -21.518  21.630  10.935  1.00 58.84           H  
ATOM    797  NZ  LYS A 146     -21.176  19.924   9.738  1.00 62.97           N1+
ATOM    798  HZ1 LYS A 146     -21.934  20.189   9.031  1.00 58.84           H  
ATOM    799  HZ2 LYS A 146     -21.145  18.860   9.845  1.00 58.84           H  
ATOM    800  HZ3 LYS A 146     -20.227  20.275   9.390  1.00 58.84           H  
ATOM    801  C   LYS A 146     -18.652  23.025  12.282  1.00 50.80           C  
ATOM    802  O   LYS A 146     -18.947  23.984  11.579  1.00 48.66           O  
ATOM    803  N   VAL A 147     -17.755  22.120  11.920  1.00 52.42           N  
ATOM    804  HN  VAL A 147     -17.503  21.325  12.591  1.00 57.85           H  
ATOM    805  CA  VAL A 147     -17.111  22.197  10.622  1.00 45.89           C  
ATOM    806  HA  VAL A 147     -17.624  22.961  10.038  1.00 57.85           H  
ATOM    807  CB  VAL A 147     -15.628  22.605  10.737  1.00 59.65           C  
ATOM    808  HB  VAL A 147     -15.150  21.972  11.485  1.00 57.85           H  
ATOM    809  CG1 VAL A 147     -14.918  22.409   9.413  1.00 61.82           C  
ATOM    810 1HG1 VAL A 147     -13.873  22.702   9.514  1.00 57.85           H  
ATOM    811 2HG1 VAL A 147     -15.395  23.024   8.650  1.00 57.85           H  
ATOM    812 3HG1 VAL A 147     -14.974  21.360   9.122  1.00 57.85           H  
ATOM    813  CG2 VAL A 147     -15.514  24.053  11.184  1.00 62.23           C  
ATOM    814 1HG2 VAL A 147     -14.462  24.328  11.261  1.00 57.85           H  
ATOM    815 2HG2 VAL A 147     -15.993  24.172  12.156  1.00 57.85           H  
ATOM    816 3HG2 VAL A 147     -16.005  24.698  10.456  1.00 57.85           H  
ATOM    817  C   VAL A 147     -17.244  20.878   9.883  1.00 57.21           C  
ATOM    818  O   VAL A 147     -16.811  19.824  10.372  1.00 65.76           O  
ATOM    819  N   GLN A 148     -17.882  20.947   8.717  1.00 65.46           N  
ATOM    820  HN  GLN A 148     -18.346  21.868   8.432  1.00 63.87           H  
ATOM    821  CA  GLN A 148     -17.967  19.808   7.820  1.00 68.66           C  
ATOM    822  HA  GLN A 148     -18.158  18.907   8.403  1.00 63.87           H  
ATOM    823  CB  GLN A 148     -19.092  19.995   6.804  1.00 70.68           C  
ATOM    824  HB1 GLN A 148     -20.030  20.107   7.348  1.00 63.87           H  
ATOM    825  HB2 GLN A 148     -18.892  20.902   6.234  1.00 63.87           H  
ATOM    826  CG  GLN A 148     -19.240  18.840   5.828  1.00 69.32           C  
ATOM    827  HG1 GLN A 148     -20.080  19.049   5.165  1.00 63.87           H  
ATOM    828  HG2 GLN A 148     -18.325  18.759   5.242  1.00 63.87           H  
ATOM    829  CD  GLN A 148     -19.489  17.517   6.525  1.00 60.49           C  
ATOM    830  OE1 GLN A 148     -20.187  17.457   7.537  1.00 56.98           O  
ATOM    831  NE2 GLN A 148     -18.912  16.448   5.989  1.00 53.95           N  
ATOM    832 1HE2 GLN A 148     -18.309  16.549   5.111  1.00 63.87           H  
ATOM    833 2HE2 GLN A 148     -19.050  15.485   6.435  1.00 63.87           H  
ATOM    834  C   GLN A 148     -16.633  19.669   7.112  1.00 63.75           C  
ATOM    835  O   GLN A 148     -16.113  20.630   6.544  1.00 65.52           O  
ATOM    836  N   LEU A 149     -16.080  18.466   7.156  1.00 64.63           N  
ATOM    837  HN  LEU A 149     -16.646  17.644   7.542  1.00 62.06           H  
ATOM    838  CA  LEU A 149     -14.723  18.237   6.693  1.00 61.85           C  
ATOM    839  HA  LEU A 149     -14.347  19.163   6.259  1.00 62.06           H  
ATOM    840  CB  LEU A 149     -13.831  17.861   7.876  1.00 57.06           C  
ATOM    841  HB1 LEU A 149     -14.259  16.982   8.358  1.00 62.06           H  
ATOM    842  HB2 LEU A 149     -12.840  17.619   7.491  1.00 62.06           H  
ATOM    843  CG  LEU A 149     -13.677  18.956   8.932  1.00 65.06           C  
ATOM    844  HG  LEU A 149     -14.610  19.518   8.983  1.00 62.05           H  
ATOM    845  CD1 LEU A 149     -13.402  18.360  10.302  1.00 45.29           C  
ATOM    846 1HD1 LEU A 149     -13.297  19.162  11.033  1.00 62.05           H  
ATOM    847 2HD1 LEU A 149     -12.481  17.778  10.267  1.00 62.05           H  
ATOM    848 3HD1 LEU A 149     -14.230  17.712  10.590  1.00 62.05           H  
ATOM    849  CD2 LEU A 149     -12.565  19.909   8.528  1.00 81.67           C  
ATOM    850 1HD2 LEU A 149     -12.460  20.687   9.284  1.00 62.05           H  
ATOM    851 2HD2 LEU A 149     -12.808  20.366   7.569  1.00 62.05           H  
ATOM    852 3HD2 LEU A 149     -11.628  19.359   8.441  1.00 62.05           H  
ATOM    853  C   LEU A 149     -14.671  17.153   5.631  1.00 56.93           C  
ATOM    854  O   LEU A 149     -15.388  16.155   5.706  1.00 63.95           O  
ATOM    855  N   GLY A 150     -13.816  17.359   4.639  1.00 62.30           N  
ATOM    856  HN  GLY A 150     -13.236  18.258   4.628  1.00 74.14           H  
ATOM    857  CA  GLY A 150     -13.648  16.398   3.570  1.00 65.37           C  
ATOM    858  HA1 GLY A 150     -14.194  15.490   3.824  1.00 74.14           H  
ATOM    859  HA2 GLY A 150     -14.052  16.820   2.650  1.00 74.14           H  
ATOM    860  C   GLY A 150     -12.193  16.048   3.350  1.00 81.27           C  
ATOM    861  O   GLY A 150     -11.298  16.793   3.749  1.00 87.61           O  
ATOM    862  N   GLY A 151     -11.958  14.905   2.719  1.00 85.78           N  
ATOM    863  HN  GLY A 151     -12.785  14.285   2.442  1.00 84.76           H  
ATOM    864  CA  GLY A 151     -10.615  14.471   2.394  1.00 79.90           C  
ATOM    865  HA1 GLY A 151      -9.973  15.343   2.272  1.00 84.76           H  
ATOM    866  HA2 GLY A 151     -10.232  13.847   3.201  1.00 84.76           H  
ATOM    867  C   GLY A 151     -10.629  13.676   1.109  1.00 87.40           C  
ATOM    868  O   GLY A 151     -11.573  12.931   0.845  1.00 85.96           O  
ATOM    869  N   VAL A 152      -9.590  13.839   0.299  1.00 95.11           N  
ATOM    870  HN  VAL A 152      -8.792  14.489   0.591  1.00102.50           H  
ATOM    871  CA  VAL A 152      -9.519  13.148  -0.981  1.00102.42           C  
ATOM    872  HA  VAL A 152     -10.535  12.907  -1.294  1.00102.50           H  
ATOM    873  CB  VAL A 152      -8.882  14.031  -2.064  1.00111.92           C  
ATOM    874  HB  VAL A 152      -8.704  13.419  -2.948  1.00102.50           H  
ATOM    875  CG1 VAL A 152      -9.831  15.155  -2.441  1.00115.37           C  
ATOM    876 1HG1 VAL A 152      -9.372  15.777  -3.210  1.00102.50           H  
ATOM    877 2HG1 VAL A 152     -10.043  15.763  -1.561  1.00102.50           H  
ATOM    878 3HG1 VAL A 152     -10.761  14.733  -2.823  1.00102.50           H  
ATOM    879  CG2 VAL A 152      -7.548  14.584  -1.585  1.00104.27           C  
ATOM    880 1HG2 VAL A 152      -7.111  15.207  -2.365  1.00102.50           H  
ATOM    881 2HG2 VAL A 152      -6.872  13.759  -1.359  1.00102.50           H  
ATOM    882 3HG2 VAL A 152      -7.703  15.182  -0.687  1.00102.50           H  
ATOM    883  C   VAL A 152      -8.742  11.845  -0.850  1.00 96.05           C  
ATOM    884  O   VAL A 152      -8.875  10.944  -1.677  1.00 92.34           O  
ATOM    885  N   GLY A 153      -7.938  11.757   0.204  1.00 85.92           N  
ATOM    886  HN  GLY A 153      -7.863  12.595   0.865  1.00 91.02           H  
ATOM    887  CA  GLY A 153      -7.157  10.568   0.494  1.00 81.58           C  
ATOM    888  HA1 GLY A 153      -7.757   9.682   0.286  1.00 91.02           H  
ATOM    889  HA2 GLY A 153      -6.265  10.560  -0.133  1.00 91.02           H  
ATOM    890  C   GLY A 153      -6.746  10.564   1.950  1.00 95.77           C  
ATOM    891  O   GLY A 153      -6.821  11.599   2.613  1.00100.80           O  
ATOM    892  N   CYS A 154      -6.324   9.411   2.458  1.00109.33           N  
ATOM    893  HN  CYS A 154      -6.198   8.562   1.819  1.00106.53           H  
ATOM    894  CA  CYS A 154      -6.032   9.298   3.882  1.00110.81           C  
ATOM    895  HA  CYS A 154      -5.859  10.303   4.267  1.00106.53           H  
ATOM    896  CB  CYS A 154      -7.250   8.717   4.619  1.00109.04           C  
ATOM    897  HB1 CYS A 154      -8.152   9.131   4.169  1.00106.53           H  
ATOM    898  HB2 CYS A 154      -7.243   7.635   4.490  1.00106.53           H  
ATOM    899  SG  CYS A 154      -7.283   9.077   6.387  1.00 82.83           S  
ATOM    900  C   CYS A 154      -4.782   8.461   4.180  1.00113.62           C  
ATOM    901  O   CYS A 154      -4.853   7.488   4.941  1.00113.52           O  
ATOM    902  N   PRO A 155      -3.627   8.837   3.596  1.00125.33           N  
ATOM    903  CD  PRO A 155      -3.345   9.864   2.574  1.00130.69           C  
ATOM    904  HD1 PRO A 155      -3.156  10.833   3.035  1.00127.88           H  
ATOM    905  HD2 PRO A 155      -4.172   9.951   1.869  1.00127.88           H  
ATOM    906  CA  PRO A 155      -2.436   8.038   3.861  1.00130.45           C  
ATOM    907  HA  PRO A 155      -2.701   7.035   4.196  1.00127.88           H  
ATOM    908  CB  PRO A 155      -1.763   8.002   2.492  1.00136.43           C  
ATOM    909  HB1 PRO A 155      -0.685   7.878   2.595  1.00127.88           H  
ATOM    910  HB2 PRO A 155      -2.166   7.191   1.885  1.00127.88           H  
ATOM    911  CG  PRO A 155      -2.088   9.331   1.883  1.00134.21           C  
ATOM    912  HG1 PRO A 155      -1.259  10.022   2.036  1.00127.88           H  
ATOM    913  HG2 PRO A 155      -2.273   9.215   0.815  1.00127.88           H  
ATOM    914  C   PRO A 155      -1.543   8.743   4.880  1.00121.38           C  
ATOM    915  O   PRO A 155      -1.771   9.917   5.171  1.00116.68           O  
ATOM    916  N   LEU A 156      -0.548   8.050   5.423  1.00113.75           N  
ATOM    917  HN  LEU A 156      -0.383   7.035   5.127  1.00108.04           H  
ATOM    918  CA  LEU A 156       0.321   8.666   6.422  1.00106.61           C  
ATOM    919  HA  LEU A 156       0.302   9.744   6.262  1.00108.04           H  
ATOM    920  CB  LEU A 156      -0.185   8.393   7.843  1.00101.48           C  
ATOM    921  HB1 LEU A 156       0.483   8.864   8.564  1.00108.04           H  
ATOM    922  HB2 LEU A 156      -0.209   7.318   8.020  1.00108.04           H  
ATOM    923  C   LEU A 156       1.757   8.196   6.263  1.00112.53           C  
ATOM    924  O   LEU A 156       2.248   7.380   7.043  1.00105.82           O  
ATOM    925  HB3 LEU A 156      -1.189   8.802   7.957  1.00108.04           H  
ATOM    926  N   GLY A 157       2.416   8.699   5.225  1.00127.12           N  
ATOM    927  HN  GLY A 157       1.874   9.210   4.457  1.00135.49           H  
ATOM    928  CA  GLY A 157       3.855   8.569   5.112  1.00135.78           C  
ATOM    929  HA1 GLY A 157       4.152   7.524   5.200  1.00135.49           H  
ATOM    930  HA2 GLY A 157       4.201   8.966   4.158  1.00135.49           H  
ATOM    931  C   GLY A 157       4.418   9.379   6.259  1.00139.31           C  
ATOM    932  O   GLY A 157       5.317   8.944   6.977  1.00139.75           O  
ATOM    933  N   LEU A 158       3.867  10.576   6.420  1.00139.15           N  
ATOM    934  HN  LEU A 158       3.259  10.975   5.635  1.00132.97           H  
ATOM    935  CA  LEU A 158       4.062  11.361   7.625  1.00132.55           C  
ATOM    936  HA  LEU A 158       4.863  10.926   8.222  1.00132.97           H  
ATOM    937  CB  LEU A 158       4.404  12.808   7.278  1.00131.25           C  
ATOM    938  HB1 LEU A 158       4.546  13.378   8.196  1.00132.97           H  
ATOM    939  HB2 LEU A 158       3.590  13.246   6.701  1.00132.97           H  
ATOM    940  C   LEU A 158       2.753  11.294   8.395  1.00129.26           C  
ATOM    941  O   LEU A 158       2.471  10.298   9.060  1.00132.66           O  
ATOM    942  HB3 LEU A 158       5.321  12.834   6.689  1.00132.97           H  
ATOM    943  N   ALA A 159       1.942  12.341   8.281  1.00124.05           N  
ATOM    944  HN  ALA A 159       2.257  13.191   7.713  1.00114.89           H  
ATOM    945  CA  ALA A 159       0.630  12.350   8.918  1.00120.12           C  
ATOM    946  HA  ALA A 159       0.193  11.360   8.789  1.00114.89           H  
ATOM    947  CB  ALA A 159       0.763  12.606  10.414  1.00115.53           C  
ATOM    948  HB1 ALA A 159      -0.226  12.609  10.872  1.00114.89           H  
ATOM    949  HB2 ALA A 159       1.241  13.572  10.577  1.00114.89           H  
ATOM    950  HB3 ALA A 159       1.369  11.820  10.865  1.00114.89           H  
ATOM    951  C   ALA A 159      -0.323  13.362   8.291  1.00111.58           C  
ATOM    952  O   ALA A 159       0.071  14.478   7.951  1.00103.17           O  
ATOM    953  N   SER A 160      -1.581  12.961   8.141  1.00112.71           N  
ATOM    954  HN  SER A 160      -1.834  11.944   8.356  1.00103.08           H  
ATOM    955  CA  SER A 160      -2.624  13.872   7.691  1.00107.74           C  
ATOM    956  HA  SER A 160      -2.201  14.875   7.637  1.00103.08           H  
ATOM    957  CB  SER A 160      -3.128  13.489   6.299  1.00112.58           C  
ATOM    958  HB1 SER A 160      -2.286  13.462   5.608  1.00103.08           H  
ATOM    959  HB2 SER A 160      -3.593  12.504   6.345  1.00103.08           H  
ATOM    960  OG  SER A 160      -4.080  14.432   5.837  1.00108.33           O  
ATOM    961  HG  SER A 160      -4.895  14.460   6.498  1.00103.08           H  
ATOM    962  C   SER A 160      -3.777  13.893   8.690  1.00 96.94           C  
ATOM    963  O   SER A 160      -4.487  12.902   8.863  1.00 80.17           O  
ATOM    964  N   THR A 161      -3.945  15.033   9.351  1.00 94.49           N  
ATOM    965  HN  THR A 161      -3.289  15.852   9.141  1.00 73.74           H  
ATOM    966  CA  THR A 161      -4.990  15.210  10.351  1.00 72.29           C  
ATOM    967  HA  THR A 161      -5.833  14.564  10.104  1.00 73.74           H  
ATOM    968  CB  THR A 161      -4.478  14.854  11.759  1.00 67.87           C  
ATOM    969  HB  THR A 161      -4.351  15.771  12.335  1.00 73.74           H  
ATOM    970  OG1 THR A 161      -3.214  14.186  11.657  1.00 73.84           O  
ATOM    971  HG1 THR A 161      -3.327  13.306  11.095  1.00 73.74           H  
ATOM    972  CG2 THR A 161      -5.468  13.951  12.475  1.00 72.40           C  
ATOM    973 1HG2 THR A 161      -5.089  13.710  13.468  1.00 73.74           H  
ATOM    974 2HG2 THR A 161      -5.600  13.032  11.905  1.00 73.74           H  
ATOM    975 3HG2 THR A 161      -6.426  14.462  12.567  1.00 73.74           H  
ATOM    976  C   THR A 161      -5.454  16.663  10.337  1.00 62.64           C  
ATOM    977  O   THR A 161      -4.693  17.556   9.963  1.00 72.65           O  
ATOM    978  N   ILE A 162      -6.698  16.904  10.740  1.00 54.18           N  
ATOM    979  HN  ILE A 162      -7.301  16.102  11.112  1.00 56.44           H  
ATOM    980  CA  ILE A 162      -7.247  18.256  10.678  1.00 54.69           C  
ATOM    981  HA  ILE A 162      -6.539  18.878  10.131  1.00 56.44           H  
ATOM    982  CB  ILE A 162      -8.585  18.277   9.909  1.00 51.96           C  
ATOM    983  HB  ILE A 162      -9.287  17.616  10.418  1.00 56.44           H  
ATOM    984  CG2 ILE A 162      -9.177  19.676   9.877  1.00 48.74           C  
ATOM    985 1HG2 ILE A 162     -10.119  19.660   9.329  1.00 56.44           H  
ATOM    986 2HG2 ILE A 162      -8.481  20.354   9.383  1.00 56.44           H  
ATOM    987 3HG2 ILE A 162      -9.356  20.019  10.896  1.00 56.44           H  
ATOM    988  CG1 ILE A 162      -8.377  17.760   8.484  1.00 55.75           C  
ATOM    989 1HG1 ILE A 162      -7.518  18.275   8.054  1.00 56.44           H  
ATOM    990 2HG1 ILE A 162      -8.172  16.691   8.534  1.00 56.44           H  
ATOM    991  CD1 ILE A 162      -9.567  17.975   7.571  1.00 65.20           C  
ATOM    992 1HD1 ILE A 162      -9.341  17.582   6.580  1.00 56.44           H  
ATOM    993 2HD1 ILE A 162      -9.782  19.041   7.498  1.00 56.44           H  
ATOM    994 3HD1 ILE A 162     -10.436  17.457   7.977  1.00 56.44           H  
ATOM    995  C   ILE A 162      -7.421  18.859  12.069  1.00 57.24           C  
ATOM    996  O   ILE A 162      -7.793  18.160  13.011  1.00 63.77           O  
ATOM    997  N   THR A 163      -7.139  20.153  12.204  1.00 56.27           N  
ATOM    998  HN  THR A 163      -6.823  20.720  11.354  1.00 51.81           H  
ATOM    999  CA  THR A 163      -7.259  20.802  13.507  1.00 51.04           C  
ATOM   1000  HA  THR A 163      -7.564  20.041  14.226  1.00 51.81           H  
ATOM   1001  CB  THR A 163      -5.904  21.371  13.980  1.00 52.31           C  
ATOM   1002  HB  THR A 163      -5.581  22.149  13.289  1.00 51.81           H  
ATOM   1003  OG1 THR A 163      -4.928  20.322  13.998  1.00 48.16           O  
ATOM   1004  HG1 THR A 163      -5.239  19.565  14.656  1.00 51.81           H  
ATOM   1005  CG2 THR A 163      -6.028  21.962  15.376  1.00 40.44           C  
ATOM   1006 1HG2 THR A 163      -5.062  22.358  15.691  1.00 51.81           H  
ATOM   1007 2HG2 THR A 163      -6.347  21.186  16.072  1.00 51.81           H  
ATOM   1008 3HG2 THR A 163      -6.764  22.766  15.367  1.00 51.81           H  
ATOM   1009  C   THR A 163      -8.320  21.903  13.524  1.00 49.71           C  
ATOM   1010  O   THR A 163      -8.080  23.018  13.071  1.00 64.77           O  
ATOM   1011  N   HIS A 164      -9.495  21.582  14.055  1.00 51.80           N  
ATOM   1012  HN  HIS A 164      -9.653  20.585  14.409  1.00 46.35           H  
ATOM   1013  CA  HIS A 164     -10.575  22.558  14.167  1.00 50.47           C  
ATOM   1014  HA  HIS A 164     -10.513  23.255  13.331  1.00 46.35           H  
ATOM   1015  CB  HIS A 164     -11.932  21.853  14.129  1.00 34.22           C  
ATOM   1016  HB1 HIS A 164     -12.018  21.325  13.179  1.00 46.35           H  
ATOM   1017  HB2 HIS A 164     -11.969  21.135  14.948  1.00 46.35           H  
ATOM   1018  CG  HIS A 164     -13.101  22.778  14.261  1.00 35.84           C  
ATOM   1019  CD2 HIS A 164     -13.250  24.084  13.933  1.00 48.93           C  
ATOM   1020  HD2 HIS A 164     -12.493  24.729  13.488  1.00 46.35           H  
ATOM   1021  ND1 HIS A 164     -14.313  22.376  14.782  1.00 43.11           N  
ATOM   1022  HD1 HIS A 164     -14.537  21.392  15.138  1.00 46.35           H  
ATOM   1023  CE1 HIS A 164     -15.154  23.394  14.774  1.00 43.96           C  
ATOM   1024  HE1 HIS A 164     -16.185  23.372  15.127  1.00 46.35           H  
ATOM   1025  NE2 HIS A 164     -14.533  24.443  14.266  1.00 51.08           N  
ATOM   1026  C   HIS A 164     -10.417  23.329  15.471  1.00 46.04           C  
ATOM   1027  O   HIS A 164     -10.112  22.742  16.501  1.00 58.01           O  
ATOM   1028  N   GLY A 165     -10.621  24.641  15.436  1.00 41.88           N  
ATOM   1029  HN  GLY A 165     -10.960  25.105  14.534  1.00 43.49           H  
ATOM   1030  CA  GLY A 165     -10.384  25.445  16.620  1.00 40.16           C  
ATOM   1031  HA1 GLY A 165     -10.618  24.825  17.486  1.00 43.49           H  
ATOM   1032  HA2 GLY A 165      -9.325  25.702  16.632  1.00 43.49           H  
ATOM   1033  C   GLY A 165     -11.165  26.738  16.765  1.00 47.12           C  
ATOM   1034  O   GLY A 165     -11.411  27.457  15.794  1.00 44.78           O  
ATOM   1035  N   LEU A 166     -11.548  27.018  18.007  1.00 48.13           N  
ATOM   1036  HN  LEU A 166     -11.395  26.273  18.760  1.00 51.80           H  
ATOM   1037  CA  LEU A 166     -12.163  28.275  18.405  1.00 52.03           C  
ATOM   1038  HA  LEU A 166     -12.415  28.852  17.515  1.00 51.80           H  
ATOM   1039  CB  LEU A 166     -13.434  28.018  19.220  1.00 55.40           C  
ATOM   1040  HB1 LEU A 166     -13.224  27.194  19.901  1.00 51.80           H  
ATOM   1041  HB2 LEU A 166     -13.642  28.921  19.794  1.00 51.80           H  
ATOM   1042  CG  LEU A 166     -14.708  27.662  18.448  1.00 52.10           C  
ATOM   1043  HG  LEU A 166     -14.454  26.935  17.676  1.00 51.80           H  
ATOM   1044  CD1 LEU A 166     -15.750  27.046  19.367  1.00 53.05           C  
ATOM   1045 1HD1 LEU A 166     -16.644  26.803  18.792  1.00 51.80           H  
ATOM   1046 2HD1 LEU A 166     -16.006  27.756  20.154  1.00 51.80           H  
ATOM   1047 3HD1 LEU A 166     -15.348  26.137  19.815  1.00 51.80           H  
ATOM   1048  CD2 LEU A 166     -15.269  28.900  17.778  1.00 38.09           C  
ATOM   1049 1HD2 LEU A 166     -16.175  28.639  17.231  1.00 51.80           H  
ATOM   1050 2HD2 LEU A 166     -14.531  29.305  17.085  1.00 51.80           H  
ATOM   1051 3HD2 LEU A 166     -15.505  29.648  18.535  1.00 51.80           H  
ATOM   1052  C   LEU A 166     -11.151  29.049  19.239  1.00 52.33           C  
ATOM   1053  O   LEU A 166     -10.688  28.559  20.282  1.00 63.28           O  
ATOM   1054  N   TYR A 167     -10.821  30.251  18.770  1.00 43.03           N  
ATOM   1055  HN  TYR A 167     -11.365  30.639  17.934  1.00 53.56           H  
ATOM   1056  CA  TYR A 167      -9.752  31.065  19.343  1.00 43.28           C  
ATOM   1057  HA  TYR A 167      -9.350  30.549  20.215  1.00 53.56           H  
ATOM   1058  CB  TYR A 167      -8.627  31.250  18.321  1.00 47.98           C  
ATOM   1059  HB1 TYR A 167      -9.019  31.827  17.483  1.00 53.56           H  
ATOM   1060  HB2 TYR A 167      -7.820  31.804  18.799  1.00 53.56           H  
ATOM   1061  CG  TYR A 167      -8.059  29.960  17.781  1.00 56.77           C  
ATOM   1062  CD1 TYR A 167      -6.907  29.407  18.322  1.00 60.85           C  
ATOM   1063  HD1 TYR A 167      -6.407  29.912  19.149  1.00 53.56           H  
ATOM   1064  CE1 TYR A 167      -6.383  28.227  17.830  1.00 58.89           C  
ATOM   1065  HE1 TYR A 167      -5.477  27.805  18.266  1.00 53.56           H  
ATOM   1066  CD2 TYR A 167      -8.673  29.295  16.727  1.00 53.00           C  
ATOM   1067  HD2 TYR A 167      -9.577  29.713  16.284  1.00 53.56           H  
ATOM   1068  CE2 TYR A 167      -8.158  28.116  16.232  1.00 55.66           C  
ATOM   1069  HE2 TYR A 167      -8.655  27.605  15.407  1.00 53.56           H  
ATOM   1070  CZ  TYR A 167      -7.013  27.586  16.784  1.00 55.96           C  
ATOM   1071  OH  TYR A 167      -6.500  26.410  16.288  1.00 61.97           O  
ATOM   1072  HH  TYR A 167      -5.525  26.575  15.934  1.00 53.56           H  
ATOM   1073  C   TYR A 167     -10.248  32.442  19.775  1.00 49.53           C  
ATOM   1074  O   TYR A 167     -11.205  32.971  19.208  1.00 55.75           O  
ATOM   1075  N   LYS A 168      -9.577  33.026  20.766  1.00 53.68           N  
ATOM   1076  HN  LYS A 168      -8.757  32.506  21.216  1.00 56.11           H  
ATOM   1077  CA  LYS A 168      -9.928  34.356  21.256  1.00 47.46           C  
ATOM   1078  HA  LYS A 168     -10.873  34.647  20.797  1.00 56.11           H  
ATOM   1079  CB  LYS A 168     -10.121  34.347  22.775  1.00 37.47           C  
ATOM   1080  HB1 LYS A 168     -10.881  33.606  23.022  1.00 56.11           H  
ATOM   1081  HB2 LYS A 168      -9.176  34.068  23.241  1.00 56.11           H  
ATOM   1082  CG  LYS A 168     -10.558  35.691  23.338  1.00 51.38           C  
ATOM   1083  HG1 LYS A 168      -9.747  36.407  23.204  1.00 56.11           H  
ATOM   1084  HG2 LYS A 168     -11.437  36.031  22.791  1.00 56.11           H  
ATOM   1085  CD  LYS A 168     -10.903  35.614  24.818  1.00 64.44           C  
ATOM   1086  HD1 LYS A 168     -11.487  36.493  25.089  1.00 56.11           H  
ATOM   1087  HD2 LYS A 168     -11.494  34.716  24.995  1.00 56.11           H  
ATOM   1088  CE  LYS A 168      -9.660  35.563  25.690  1.00 70.07           C  
ATOM   1089  HE1 LYS A 168      -9.176  34.595  25.561  1.00 56.11           H  
ATOM   1090  HE2 LYS A 168      -8.978  36.355  25.382  1.00 56.11           H  
ATOM   1091  NZ  LYS A 168     -10.001  35.748  27.130  1.00 70.69           N1+
ATOM   1092  HZ1 LYS A 168      -9.107  35.707  27.717  1.00 56.11           H  
ATOM   1093  HZ2 LYS A 168     -10.668  34.971  27.442  1.00 56.11           H  
ATOM   1094  HZ3 LYS A 168     -10.473  36.699  27.266  1.00 56.11           H  
ATOM   1095  C   LYS A 168      -8.881  35.404  20.887  1.00 54.56           C  
ATOM   1096  O   LYS A 168      -7.685  35.203  21.093  1.00 55.28           O  
ATOM   1097  N   ARG A 169      -9.344  36.523  20.340  1.00 51.23           N  
ATOM   1098  HN  ARG A 169     -10.382  36.583  20.087  1.00 69.83           H  
ATOM   1099  CA  ARG A 169      -8.488  37.670  20.073  1.00 53.71           C  
ATOM   1100  HA  ARG A 169      -7.445  37.365  20.159  1.00 69.83           H  
ATOM   1101  CB  ARG A 169      -8.735  38.218  18.669  1.00 58.31           C  
ATOM   1102  HB1 ARG A 169      -9.811  38.337  18.543  1.00 69.83           H  
ATOM   1103  HB2 ARG A 169      -8.251  39.192  18.602  1.00 69.83           H  
ATOM   1104  CG  ARG A 169      -8.226  37.370  17.524  1.00 64.40           C  
ATOM   1105  HG1 ARG A 169      -7.152  37.216  17.630  1.00 69.83           H  
ATOM   1106  HG2 ARG A 169      -8.734  36.406  17.526  1.00 69.83           H  
ATOM   1107  CD  ARG A 169      -8.513  38.097  16.222  1.00 77.33           C  
ATOM   1108  HD1 ARG A 169      -9.572  38.354  16.196  1.00 69.83           H  
ATOM   1109  HD2 ARG A 169      -7.917  39.009  16.197  1.00 69.83           H  
ATOM   1110  NE  ARG A 169      -8.200  37.309  15.036  1.00 78.86           N1+
ATOM   1111  HE  ARG A 169      -7.693  36.376  15.169  1.00 69.83           H  
ATOM   1112  CZ  ARG A 169      -8.509  37.684  13.800  1.00 82.60           C  
ATOM   1113  NH1 ARG A 169      -9.142  38.831  13.593  1.00 83.27           N  
ATOM   1114 1HH1 ARG A 169      -9.404  39.455  14.422  1.00 69.83           H  
ATOM   1115 2HH1 ARG A 169      -9.391  39.133  12.597  1.00 69.83           H  
ATOM   1116  NH2 ARG A 169      -8.189  36.913  12.770  1.00 89.87           N  
ATOM   1117 1HH2 ARG A 169      -7.680  35.986  12.933  1.00 69.83           H  
ATOM   1118 2HH2 ARG A 169      -8.439  37.218  11.775  1.00 69.83           H  
ATOM   1119  C   ARG A 169      -8.764  38.787  21.067  1.00 58.96           C  
ATOM   1120  O   ARG A 169      -9.904  39.226  21.221  1.00 69.64           O  
ATOM   1121  N   THR A 170      -7.717  39.247  21.740  1.00 53.60           N  
ATOM   1122  HN  THR A 170      -6.795  38.705  21.708  1.00 64.47           H  
ATOM   1123  CA  THR A 170      -7.796  40.472  22.520  1.00 62.46           C  
ATOM   1124  HA  THR A 170      -8.841  40.767  22.620  1.00 64.47           H  
ATOM   1125  CB  THR A 170      -7.182  40.303  23.918  1.00 65.68           C  
ATOM   1126  HB  THR A 170      -6.100  40.216  23.825  1.00 64.47           H  
ATOM   1127  OG1 THR A 170      -7.699  39.113  24.528  1.00 60.57           O  
ATOM   1128  HG1 THR A 170      -8.743  39.187  24.612  1.00 64.47           H  
ATOM   1129  CG2 THR A 170      -7.512  41.502  24.793  1.00 61.89           C  
ATOM   1130 1HG2 THR A 170      -7.069  41.365  25.780  1.00 64.47           H  
ATOM   1131 2HG2 THR A 170      -8.594  41.595  24.891  1.00 64.47           H  
ATOM   1132 3HG2 THR A 170      -7.110  42.407  24.337  1.00 64.47           H  
ATOM   1133  C   THR A 170      -7.046  41.542  21.735  1.00 74.05           C  
ATOM   1134  O   THR A 170      -5.830  41.452  21.575  1.00 73.01           O  
ATOM   1135  N   PRO A 171      -7.780  42.553  21.241  1.00 91.55           N  
ATOM   1136  CD  PRO A 171      -9.152  42.813  21.716  1.00 95.26           C  
ATOM   1137  HD1 PRO A 171      -9.152  43.101  22.767  1.00 99.32           H  
ATOM   1138  HD2 PRO A 171      -9.784  41.936  21.579  1.00 99.32           H  
ATOM   1139  CA  PRO A 171      -7.349  43.560  20.259  1.00103.11           C  
ATOM   1140  HA  PRO A 171      -7.436  43.144  19.255  1.00 99.32           H  
ATOM   1141  CB  PRO A 171      -8.384  44.673  20.437  1.00102.48           C  
ATOM   1142  HB1 PRO A 171      -8.071  45.374  21.211  1.00 99.32           H  
ATOM   1143  HB2 PRO A 171      -8.541  45.210  19.501  1.00 99.32           H  
ATOM   1144  CG  PRO A 171      -9.615  43.952  20.845  1.00 98.26           C  
ATOM   1145  HG1 PRO A 171     -10.275  44.614  21.405  1.00 99.32           H  
ATOM   1146  HG2 PRO A 171     -10.140  43.571  19.969  1.00 99.32           H  
ATOM   1147  C   PRO A 171      -5.937  44.117  20.455  1.00104.32           C  
ATOM   1148  O   PRO A 171      -5.253  44.385  19.466  1.00100.28           O  
ATOM   1149  N   ARG A 172      -5.509  44.289  21.702  1.00103.54           N  
ATOM   1150  HN  ARG A 172      -6.142  44.008  22.518  1.00115.15           H  
ATOM   1151  CA  ARG A 172      -4.191  44.854  21.980  1.00102.92           C  
ATOM   1152  HA  ARG A 172      -3.924  45.500  21.144  1.00115.15           H  
ATOM   1153  CB  ARG A 172      -4.229  45.719  23.243  1.00109.23           C  
ATOM   1154  HB1 ARG A 172      -4.676  45.133  24.046  1.00115.15           H  
ATOM   1155  HB2 ARG A 172      -3.205  45.980  23.510  1.00115.15           H  
ATOM   1156  CG  ARG A 172      -5.025  47.004  23.089  1.00115.86           C  
ATOM   1157  HG1 ARG A 172      -4.663  47.542  22.213  1.00115.15           H  
ATOM   1158  HG2 ARG A 172      -6.078  46.755  22.954  1.00115.15           H  
ATOM   1159  CD  ARG A 172      -4.881  47.896  24.312  1.00120.59           C  
ATOM   1160  HD1 ARG A 172      -5.397  47.430  25.152  1.00115.15           H  
ATOM   1161  HD2 ARG A 172      -3.822  48.002  24.549  1.00115.15           H  
ATOM   1162  NE  ARG A 172      -5.450  49.222  24.085  1.00128.32           N1+
ATOM   1163  HE  ARG A 172      -6.459  49.395  24.395  1.00115.15           H  
ATOM   1164  CZ  ARG A 172      -4.792  50.227  23.517  1.00134.64           C  
ATOM   1165  NH1 ARG A 172      -3.539  50.060  23.116  1.00138.70           N  
ATOM   1166 1HH1 ARG A 172      -3.056  49.115  23.250  1.00115.15           H  
ATOM   1167 2HH1 ARG A 172      -3.011  50.871  22.659  1.00115.15           H  
ATOM   1168  NH2 ARG A 172      -5.386  51.401  23.348  1.00132.96           N  
ATOM   1169 1HH2 ARG A 172      -6.397  51.540  23.669  1.00115.15           H  
ATOM   1170 2HH2 ARG A 172      -4.854  52.209  22.890  1.00115.15           H  
ATOM   1171  C   ARG A 172      -3.106  43.788  22.109  1.00 90.83           C  
ATOM   1172  O   ARG A 172      -1.939  44.105  22.341  1.00 89.10           O  
ATOM   1173  N   TYR A 173      -3.493  42.527  21.954  1.00 77.60           N  
ATOM   1174  HN  TYR A 173      -4.517  42.319  21.724  1.00 81.28           H  
ATOM   1175  CA  TYR A 173      -2.553  41.420  22.090  1.00 60.91           C  
ATOM   1176  HA  TYR A 173      -1.577  41.836  22.339  1.00 81.28           H  
ATOM   1177  CB  TYR A 173      -2.977  40.493  23.233  1.00 67.80           C  
ATOM   1178  HB1 TYR A 173      -4.037  40.266  23.117  1.00 81.28           H  
ATOM   1179  HB2 TYR A 173      -2.397  39.573  23.163  1.00 81.28           H  
ATOM   1180  CG  TYR A 173      -2.764  41.088  24.609  1.00 82.61           C  
ATOM   1181  CD1 TYR A 173      -3.566  42.123  25.073  1.00 84.19           C  
ATOM   1182  HD1 TYR A 173      -4.362  42.510  24.437  1.00 81.28           H  
ATOM   1183  CE1 TYR A 173      -3.373  42.671  26.327  1.00 90.99           C  
ATOM   1184  HE1 TYR A 173      -4.009  43.486  26.673  1.00 81.28           H  
ATOM   1185  CD2 TYR A 173      -1.762  40.611  25.445  1.00 93.73           C  
ATOM   1186  HD2 TYR A 173      -1.122  39.797  25.104  1.00 81.28           H  
ATOM   1187  CE2 TYR A 173      -1.562  41.151  26.702  1.00 98.92           C  
ATOM   1188  HE2 TYR A 173      -0.770  40.766  27.345  1.00 81.28           H  
ATOM   1189  CZ  TYR A 173      -2.371  42.180  27.138  1.00 96.97           C  
ATOM   1190  OH  TYR A 173      -2.176  42.720  28.388  1.00 92.48           O  
ATOM   1191  HH  TYR A 173      -1.953  43.742  28.297  1.00 81.28           H  
ATOM   1192  C   TYR A 173      -2.413  40.642  20.785  1.00 54.98           C  
ATOM   1193  O   TYR A 173      -3.407  40.339  20.127  1.00 74.22           O  
ATOM   1194  N   PRO A 174      -1.166  40.320  20.410  1.00 64.13           N  
ATOM   1195  CD  PRO A 174       0.048  40.605  21.197  1.00 51.08           C  
ATOM   1196  HD1 PRO A 174      -0.068  40.272  22.228  1.00 57.45           H  
ATOM   1197  HD2 PRO A 174       0.282  41.669  21.183  1.00 57.45           H  
ATOM   1198  CA  PRO A 174      -0.853  39.640  19.148  1.00 63.02           C  
ATOM   1199  HA  PRO A 174      -1.313  40.163  18.310  1.00 57.45           H  
ATOM   1200  CB  PRO A 174       0.672  39.748  19.073  1.00 59.58           C  
ATOM   1201  HB1 PRO A 174       1.097  38.874  18.578  1.00 57.45           H  
ATOM   1202  HB2 PRO A 174       0.969  40.650  18.537  1.00 57.45           H  
ATOM   1203  CG  PRO A 174       1.108  39.812  20.492  1.00 48.27           C  
ATOM   1204  HG1 PRO A 174       1.179  38.810  20.915  1.00 57.45           H  
ATOM   1205  HG2 PRO A 174       2.074  40.310  20.572  1.00 57.45           H  
ATOM   1206  C   PRO A 174      -1.270  38.172  19.154  1.00 57.62           C  
ATOM   1207  O   PRO A 174      -1.413  37.562  18.094  1.00 58.45           O  
ATOM   1208  N   GLU A 175      -1.469  37.619  20.344  1.00 53.41           N  
ATOM   1209  HN  GLU A 175      -1.455  38.240  21.215  1.00 75.29           H  
ATOM   1210  CA  GLU A 175      -1.706  36.190  20.497  1.00 59.47           C  
ATOM   1211  HA  GLU A 175      -1.142  35.679  19.717  1.00 75.29           H  
ATOM   1212  CB  GLU A 175      -1.158  35.717  21.847  1.00 64.02           C  
ATOM   1213  HB1 GLU A 175      -1.702  34.820  22.144  1.00 75.29           H  
ATOM   1214  HB2 GLU A 175      -0.102  35.478  21.725  1.00 75.29           H  
ATOM   1215  CG  GLU A 175      -1.291  36.750  22.958  1.00 79.91           C  
ATOM   1216  HG1 GLU A 175      -1.276  37.745  22.513  1.00 75.29           H  
ATOM   1217  HG2 GLU A 175      -2.242  36.594  23.467  1.00 75.29           H  
ATOM   1218  CD  GLU A 175      -0.173  36.659  23.980  1.00 93.00           C  
ATOM   1219  OE1 GLU A 175       0.514  35.617  24.022  1.00 97.29           O  
ATOM   1220  OE2 GLU A 175       0.025  37.634  24.735  1.00 98.90           O  
ATOM   1221  C   GLU A 175      -3.171  35.785  20.345  1.00 64.50           C  
ATOM   1222  O   GLU A 175      -4.067  36.419  20.903  1.00 67.12           O  
ATOM   1223  N   GLU A 176      -3.400  34.725  19.574  1.00 52.85           N  
ATOM   1224  HN  GLU A 176      -2.595  34.320  18.997  1.00 68.27           H  
ATOM   1225  CA  GLU A 176      -4.712  34.100  19.492  1.00 58.21           C  
ATOM   1226  HA  GLU A 176      -5.468  34.830  19.782  1.00 68.27           H  
ATOM   1227  CB  GLU A 176      -5.007  33.624  18.069  1.00 65.96           C  
ATOM   1228  HB1 GLU A 176      -4.092  33.199  17.656  1.00 68.27           H  
ATOM   1229  HB2 GLU A 176      -5.775  32.852  18.121  1.00 68.27           H  
ATOM   1230  CG  GLU A 176      -5.491  34.711  17.128  1.00 75.85           C  
ATOM   1231  HG1 GLU A 176      -6.286  35.272  17.619  1.00 68.27           H  
ATOM   1232  HG2 GLU A 176      -4.659  35.379  16.906  1.00 68.27           H  
ATOM   1233  CD  GLU A 176      -6.024  34.146  15.827  1.00 76.07           C  
ATOM   1234  OE1 GLU A 176      -6.228  34.927  14.874  1.00 82.79           O  
ATOM   1235  OE2 GLU A 176      -6.241  32.918  15.760  1.00 70.94           O  
ATOM   1236  C   GLU A 176      -4.778  32.920  20.451  1.00 62.65           C  
ATOM   1237  O   GLU A 176      -4.208  31.861  20.186  1.00 69.12           O  
ATOM   1238  N   LEU A 177      -5.474  33.112  21.565  1.00 56.83           N  
ATOM   1239  HN  LEU A 177      -5.953  34.056  21.720  1.00 67.72           H  
ATOM   1240  CA  LEU A 177      -5.607  32.078  22.584  1.00 54.81           C  
ATOM   1241  HA  LEU A 177      -4.615  31.684  22.806  1.00 67.72           H  
ATOM   1242  CB  LEU A 177      -6.188  32.677  23.866  1.00 66.17           C  
ATOM   1243  HB1 LEU A 177      -6.948  33.402  23.575  1.00 67.72           H  
ATOM   1244  HB2 LEU A 177      -6.654  31.866  24.426  1.00 67.72           H  
ATOM   1245  CG  LEU A 177      -5.214  33.384  24.805  1.00 85.21           C  
ATOM   1246  HG  LEU A 177      -4.590  34.059  24.218  1.00 67.72           H  
ATOM   1247  CD1 LEU A 177      -5.974  34.198  25.837  1.00 87.84           C  
ATOM   1248 1HD1 LEU A 177      -5.267  34.697  26.500  1.00 67.72           H  
ATOM   1249 2HD1 LEU A 177      -6.615  33.538  26.421  1.00 67.72           H  
ATOM   1250 3HD1 LEU A 177      -6.587  34.945  25.332  1.00 67.72           H  
ATOM   1251  CD2 LEU A 177      -4.321  32.360  25.480  1.00 88.21           C  
ATOM   1252 1HD2 LEU A 177      -3.627  32.868  26.150  1.00 67.72           H  
ATOM   1253 2HD2 LEU A 177      -3.760  31.812  24.723  1.00 67.72           H  
ATOM   1254 3HD2 LEU A 177      -4.934  31.664  26.053  1.00 67.72           H  
ATOM   1255  C   LEU A 177      -6.492  30.926  22.130  1.00 50.12           C  
ATOM   1256  O   LEU A 177      -7.620  31.139  21.690  1.00 52.61           O  
ATOM   1257  N   GLU A 178      -5.977  29.706  22.241  1.00 45.10           N  
ATOM   1258  HN  GLU A 178      -4.942  29.592  22.487  1.00 55.39           H  
ATOM   1259  CA  GLU A 178      -6.798  28.523  22.034  1.00 42.27           C  
ATOM   1260  HA  GLU A 178      -7.251  28.568  21.044  1.00 55.39           H  
ATOM   1261  CB  GLU A 178      -5.965  27.244  22.152  1.00 32.58           C  
ATOM   1262  HB1 GLU A 178      -5.289  27.357  23.000  1.00 55.39           H  
ATOM   1263  HB2 GLU A 178      -6.645  26.413  22.337  1.00 55.39           H  
ATOM   1264  CG  GLU A 178      -5.132  26.908  20.926  1.00 47.14           C  
ATOM   1265  HG1 GLU A 178      -5.769  26.969  20.043  1.00 55.39           H  
ATOM   1266  HG2 GLU A 178      -4.324  27.635  20.842  1.00 55.39           H  
ATOM   1267  CD  GLU A 178      -4.529  25.514  20.998  1.00 66.89           C  
ATOM   1268  OE1 GLU A 178      -4.652  24.865  22.058  1.00 71.53           O  
ATOM   1269  OE2 GLU A 178      -3.936  25.065  19.993  1.00 75.85           O  
ATOM   1270  C   GLU A 178      -7.893  28.501  23.086  1.00 51.81           C  
ATOM   1271  O   GLU A 178      -7.609  28.526  24.282  1.00 65.31           O  
ATOM   1272  N   LEU A 179      -9.143  28.470  22.641  1.00 48.03           N  
ATOM   1273  HN  LEU A 179      -9.332  28.565  21.592  1.00 37.45           H  
ATOM   1274  CA  LEU A 179     -10.260  28.309  23.561  1.00 31.99           C  
ATOM   1275  HA  LEU A 179      -9.920  28.535  24.572  1.00 37.45           H  
ATOM   1276  CB  LEU A 179     -11.415  29.246  23.206  1.00 28.16           C  
ATOM   1277  HB1 LEU A 179     -11.752  28.988  22.202  1.00 37.45           H  
ATOM   1278  HB2 LEU A 179     -12.219  29.062  23.918  1.00 37.45           H  
ATOM   1279  CG  LEU A 179     -11.118  30.743  23.222  1.00 43.98           C  
ATOM   1280  HG  LEU A 179     -10.360  30.951  22.467  1.00 37.45           H  
ATOM   1281  CD1 LEU A 179     -12.370  31.527  22.871  1.00 30.87           C  
ATOM   1282 1HD1 LEU A 179     -12.147  32.594  22.885  1.00 37.45           H  
ATOM   1283 2HD1 LEU A 179     -13.151  31.310  23.599  1.00 37.45           H  
ATOM   1284 3HD1 LEU A 179     -12.711  31.241  21.876  1.00 37.45           H  
ATOM   1285  CD2 LEU A 179     -10.573  31.164  24.577  1.00 43.39           C  
ATOM   1286 1HD2 LEU A 179     -10.367  32.234  24.570  1.00 37.45           H  
ATOM   1287 2HD2 LEU A 179      -9.652  30.619  24.784  1.00 37.45           H  
ATOM   1288 3HD2 LEU A 179     -11.308  30.941  25.350  1.00 37.45           H  
ATOM   1289  C   LEU A 179     -10.733  26.870  23.512  1.00 33.42           C  
ATOM   1290  O   LEU A 179     -10.666  26.150  24.507  1.00 39.76           O  
ATOM   1291  N   LEU A 180     -11.210  26.449  22.345  1.00 41.53           N  
ATOM   1292  HN  LEU A 180     -11.211  27.108  21.502  1.00 45.82           H  
ATOM   1293  CA  LEU A 180     -11.733  25.092  22.207  1.00 43.27           C  
ATOM   1294  HA  LEU A 180     -11.440  24.512  23.083  1.00 45.82           H  
ATOM   1295  CB  LEU A 180     -13.261  25.118  22.122  1.00 46.62           C  
ATOM   1296  HB1 LEU A 180     -13.529  25.588  21.176  1.00 45.82           H  
ATOM   1297  HB2 LEU A 180     -13.608  24.085  22.127  1.00 45.82           H  
ATOM   1298  CG  LEU A 180     -14.008  25.860  23.233  1.00 42.83           C  
ATOM   1299  HG  LEU A 180     -13.577  26.857  23.327  1.00 45.82           H  
ATOM   1300  CD1 LEU A 180     -15.475  26.009  22.875  1.00 54.40           C  
ATOM   1301 1HD1 LEU A 180     -15.993  26.539  23.675  1.00 45.82           H  
ATOM   1302 2HD1 LEU A 180     -15.920  25.022  22.746  1.00 45.82           H  
ATOM   1303 3HD1 LEU A 180     -15.568  26.573  21.947  1.00 45.82           H  
ATOM   1304  CD2 LEU A 180     -13.853  25.147  24.567  1.00 34.08           C  
ATOM   1305 1HD2 LEU A 180     -14.394  25.696  25.338  1.00 45.82           H  
ATOM   1306 2HD2 LEU A 180     -12.797  25.096  24.831  1.00 45.82           H  
ATOM   1307 3HD2 LEU A 180     -14.257  24.138  24.489  1.00 45.82           H  
ATOM   1308  C   LEU A 180     -11.156  24.430  20.967  1.00 43.97           C  
ATOM   1309  O   LEU A 180     -11.446  24.846  19.854  1.00 59.84           O  
ATOM   1310  N   VAL A 181     -10.341  23.397  21.150  1.00 33.09           N  
ATOM   1311  HN  VAL A 181     -10.191  23.004  22.134  1.00 37.51           H  
ATOM   1312  CA  VAL A 181      -9.649  22.795  20.013  1.00 39.71           C  
ATOM   1313  HA  VAL A 181     -10.037  23.266  19.110  1.00 37.51           H  
ATOM   1314  CB  VAL A 181      -8.125  23.071  20.060  1.00 42.28           C  
ATOM   1315  HB  VAL A 181      -7.696  22.506  20.888  1.00 37.51           H  
ATOM   1316  CG1 VAL A 181      -7.459  22.619  18.770  1.00 43.12           C  
ATOM   1317 1HG1 VAL A 181      -6.389  22.821  18.823  1.00 37.51           H  
ATOM   1318 2HG1 VAL A 181      -7.890  23.162  17.929  1.00 37.51           H  
ATOM   1319 3HG1 VAL A 181      -7.620  21.550  18.633  1.00 37.51           H  
ATOM   1320  CG2 VAL A 181      -7.858  24.549  20.295  1.00 31.79           C  
ATOM   1321 1HG2 VAL A 181      -6.783  24.724  20.325  1.00 37.51           H  
ATOM   1322 2HG2 VAL A 181      -8.302  24.853  21.243  1.00 37.51           H  
ATOM   1323 3HG2 VAL A 181      -8.298  25.131  19.485  1.00 37.51           H  
ATOM   1324  C   VAL A 181      -9.889  21.291  19.883  1.00 37.59           C  
ATOM   1325  O   VAL A 181      -9.920  20.562  20.874  1.00 35.00           O  
ATOM   1326  N   SER A 182     -10.062  20.843  18.644  1.00 43.15           N  
ATOM   1327  HN  SER A 182     -10.096  21.552  17.843  1.00 50.28           H  
ATOM   1328  CA  SER A 182     -10.207  19.430  18.329  1.00 47.91           C  
ATOM   1329  HA  SER A 182     -10.002  18.851  19.230  1.00 50.28           H  
ATOM   1330  CB  SER A 182     -11.634  19.128  17.872  1.00 54.05           C  
ATOM   1331  HB1 SER A 182     -12.275  19.025  18.748  1.00 50.28           H  
ATOM   1332  HB2 SER A 182     -11.992  19.951  17.253  1.00 50.28           H  
ATOM   1333  OG  SER A 182     -11.680  17.928  17.120  1.00 64.65           O  
ATOM   1334  HG  SER A 182     -11.067  18.022  16.273  1.00 50.28           H  
ATOM   1335  C   SER A 182      -9.223  19.004  17.245  1.00 47.53           C  
ATOM   1336  O   SER A 182      -9.065  19.682  16.225  1.00 44.39           O  
ATOM   1337  N   GLN A 183      -8.560  17.879  17.482  1.00 50.55           N  
ATOM   1338  HN  GLN A 183      -8.669  17.408  18.437  1.00 61.25           H  
ATOM   1339  CA  GLN A 183      -7.691  17.263  16.492  1.00 53.62           C  
ATOM   1340  HA  GLN A 183      -7.519  17.956  15.669  1.00 61.25           H  
ATOM   1341  CB  GLN A 183      -6.360  16.881  17.132  1.00 56.26           C  
ATOM   1342  HB1 GLN A 183      -6.153  17.588  17.935  1.00 61.25           H  
ATOM   1343  HB2 GLN A 183      -6.458  15.878  17.547  1.00 61.25           H  
ATOM   1344  CG  GLN A 183      -5.180  16.887  16.182  1.00 70.62           C  
ATOM   1345  HG1 GLN A 183      -5.151  15.935  15.652  1.00 61.25           H  
ATOM   1346  HG2 GLN A 183      -5.310  17.698  15.466  1.00 61.25           H  
ATOM   1347  CD  GLN A 183      -3.865  17.082  16.908  1.00 68.56           C  
ATOM   1348  OE1 GLN A 183      -3.832  17.600  18.026  1.00 57.17           O  
ATOM   1349  NE2 GLN A 183      -2.774  16.665  16.279  1.00 76.58           N  
ATOM   1350 1HE2 GLN A 183      -2.853  16.218  15.310  1.00 61.25           H  
ATOM   1351 2HE2 GLN A 183      -1.815  16.775  16.741  1.00 61.25           H  
ATOM   1352  C   GLN A 183      -8.418  16.027  15.982  1.00 57.07           C  
ATOM   1353  O   GLN A 183      -8.741  15.130  16.760  1.00 60.80           O  
ATOM   1354  N   GLN A 184      -8.683  15.979  14.682  1.00 69.78           N  
ATOM   1355  HN  GLN A 184      -8.192  16.653  14.012  1.00 83.61           H  
ATOM   1356  CA  GLN A 184      -9.641  15.010  14.166  1.00 75.77           C  
ATOM   1357  HA  GLN A 184      -9.609  14.135  14.815  1.00 83.61           H  
ATOM   1358  CB  GLN A 184     -11.049  15.604  14.256  1.00 74.01           C  
ATOM   1359  HB1 GLN A 184     -11.058  16.331  15.068  1.00 83.61           H  
ATOM   1360  HB2 GLN A 184     -11.264  16.108  13.314  1.00 83.61           H  
ATOM   1361  CG  GLN A 184     -12.152  14.597  14.513  1.00 84.02           C  
ATOM   1362  HG1 GLN A 184     -12.409  14.110  13.573  1.00 83.61           H  
ATOM   1363  HG2 GLN A 184     -11.790  13.852  15.222  1.00 83.61           H  
ATOM   1364  CD  GLN A 184     -13.397  15.248  15.082  1.00 94.33           C  
ATOM   1365  OE1 GLN A 184     -13.471  16.472  15.197  1.00 97.24           O  
ATOM   1366  NE2 GLN A 184     -14.378  14.433  15.451  1.00 98.42           N  
ATOM   1367 1HE2 GLN A 184     -14.265  13.375  15.340  1.00 83.61           H  
ATOM   1368 2HE2 GLN A 184     -15.282  14.834  15.860  1.00 83.61           H  
ATOM   1369  C   GLN A 184      -9.367  14.540  12.737  1.00 78.69           C  
ATOM   1370  O   GLN A 184      -8.895  15.310  11.890  1.00 80.19           O  
ATOM   1371  N   SER A 185      -9.668  13.263  12.503  1.00 75.42           N  
ATOM   1372  HN  SER A 185      -9.933  12.651  13.340  1.00 80.04           H  
ATOM   1373  CA  SER A 185      -9.660  12.643  11.179  1.00 77.66           C  
ATOM   1374  HA  SER A 185     -10.345  13.185  10.527  1.00 80.04           H  
ATOM   1375  CB  SER A 185      -8.262  12.653  10.557  1.00 80.54           C  
ATOM   1376  HB1 SER A 185      -8.353  12.562   9.475  1.00 80.04           H  
ATOM   1377  HB2 SER A 185      -7.769  13.594  10.803  1.00 80.04           H  
ATOM   1378  OG  SER A 185      -7.480  11.578  11.048  1.00 82.37           O  
ATOM   1379  HG  SER A 185      -7.385  11.661  12.090  1.00 80.04           H  
ATOM   1380  C   SER A 185     -10.137  11.200  11.316  1.00 76.13           C  
ATOM   1381  O   SER A 185      -9.785  10.517  12.279  1.00 88.11           O  
ATOM   1382  N   PRO A 186     -10.943  10.728  10.352  1.00 68.22           N  
ATOM   1383  CD  PRO A 186     -11.574  11.500   9.267  1.00 58.41           C  
ATOM   1384  HD1 PRO A 186     -10.824  12.013   8.666  1.00 67.31           H  
ATOM   1385  HD2 PRO A 186     -12.281  12.228   9.666  1.00 67.31           H  
ATOM   1386  CA  PRO A 186     -11.352   9.320  10.335  1.00 69.13           C  
ATOM   1387  HA  PRO A 186     -11.638   8.987  11.333  1.00 67.31           H  
ATOM   1388  CB  PRO A 186     -12.559   9.323   9.395  1.00 57.72           C  
ATOM   1389  HB1 PRO A 186     -12.633   8.378   8.857  1.00 67.31           H  
ATOM   1390  HB2 PRO A 186     -13.481   9.499   9.950  1.00 67.31           H  
ATOM   1391  CG  PRO A 186     -12.285  10.444   8.457  1.00 50.74           C  
ATOM   1392  HG1 PRO A 186     -11.651  10.105   7.637  1.00 67.31           H  
ATOM   1393  HG2 PRO A 186     -13.219  10.839   8.056  1.00 67.31           H  
ATOM   1394  C   PRO A 186     -10.242   8.441   9.768  1.00 79.41           C  
ATOM   1395  O   PRO A 186     -10.429   7.240   9.569  1.00 87.56           O  
ATOM   1396  N   CYS A 187      -9.085   9.046   9.522  1.00 80.00           N  
ATOM   1397  HN  CYS A 187      -8.998  10.094   9.719  1.00 81.49           H  
ATOM   1398  CA  CYS A 187      -7.932   8.332   8.994  1.00 79.48           C  
ATOM   1399  HA  CYS A 187      -8.233   7.821   8.080  1.00 81.49           H  
ATOM   1400  CB  CYS A 187      -6.818   9.320   8.650  1.00 76.82           C  
ATOM   1401  HB1 CYS A 187      -6.423   9.728   9.580  1.00 81.49           H  
ATOM   1402  HB2 CYS A 187      -6.030   8.779   8.126  1.00 81.49           H  
ATOM   1403  SG  CYS A 187      -7.351  10.699   7.606  1.00113.90           S  
ATOM   1404  C   CYS A 187      -7.432   7.287   9.988  1.00 70.97           C  
ATOM   1405  O   CYS A 187      -6.657   6.398   9.636  1.00 67.79           O  
ATOM   1406  N   GLY A 188      -7.881   7.405  11.234  1.00 67.01           N  
ATOM   1407  HN  GLY A 188      -8.478   8.254  11.494  1.00 74.08           H  
ATOM   1408  CA  GLY A 188      -7.584   6.415  12.250  1.00 69.05           C  
ATOM   1409  HA1 GLY A 188      -6.502   6.313  12.337  1.00 74.08           H  
ATOM   1410  HA2 GLY A 188      -7.995   6.752  13.201  1.00 74.08           H  
ATOM   1411  C   GLY A 188      -8.178   5.063  11.911  1.00 82.38           C  
ATOM   1412  O   GLY A 188      -7.659   4.029  12.330  1.00 77.87           O  
ATOM   1413  N   ARG A 189      -9.269   5.067  11.151  1.00 87.76           N  
ATOM   1414  HN  ARG A 189      -9.703   6.000  10.858  1.00 85.42           H  
ATOM   1415  CA  ARG A 189      -9.884   3.819  10.710  1.00 89.03           C  
ATOM   1416  HA  ARG A 189      -9.339   2.997  11.174  1.00 85.42           H  
ATOM   1417  CB  ARG A 189     -11.348   3.729  11.169  1.00 86.55           C  
ATOM   1418  HB1 ARG A 189     -11.744   2.766  10.846  1.00 85.42           H  
ATOM   1419  HB2 ARG A 189     -11.364   3.782  12.258  1.00 85.42           H  
ATOM   1420  CG  ARG A 189     -12.265   4.823  10.629  1.00 84.93           C  
ATOM   1421  HG1 ARG A 189     -11.841   5.208   9.701  1.00 85.42           H  
ATOM   1422  HG2 ARG A 189     -13.245   4.390  10.429  1.00 85.42           H  
ATOM   1423  CD  ARG A 189     -12.433   5.980  11.605  1.00 88.00           C  
ATOM   1424  HD1 ARG A 189     -11.511   6.093  12.176  1.00 85.42           H  
ATOM   1425  HD2 ARG A 189     -12.623   6.891  11.038  1.00 85.42           H  
ATOM   1426  NE  ARG A 189     -13.538   5.769  12.537  1.00 80.76           N1+
ATOM   1427  HE  ARG A 189     -13.893   4.769  12.678  1.00 85.42           H  
ATOM   1428  CZ  ARG A 189     -14.130   6.744  13.221  1.00 73.75           C  
ATOM   1429  NH1 ARG A 189     -13.726   7.998  13.073  1.00 72.38           N  
ATOM   1430 1HH1 ARG A 189     -12.923   8.226  12.403  1.00 85.42           H  
ATOM   1431 2HH1 ARG A 189     -14.203   8.782  13.623  1.00 85.42           H  
ATOM   1432  NH2 ARG A 189     -15.128   6.466  14.049  1.00 73.06           N  
ATOM   1433 1HH2 ARG A 189     -15.459   5.455  14.168  1.00 85.42           H  
ATOM   1434 2HH2 ARG A 189     -15.602   7.252  14.598  1.00 85.42           H  
ATOM   1435  C   ARG A 189      -9.776   3.654   9.193  1.00 97.51           C  
ATOM   1436  O   ARG A 189     -10.695   3.157   8.546  1.00105.84           O  
ATOM   1437  N   ALA A 190      -8.639   4.057   8.632  1.00 99.88           N  
ATOM   1438  HN  ALA A 190      -7.840   4.398   9.256  1.00 99.89           H  
ATOM   1439  CA  ALA A 190      -8.457   4.044   7.182  1.00101.70           C  
ATOM   1440  HA  ALA A 190      -9.428   3.839   6.731  1.00 99.89           H  
ATOM   1441  CB  ALA A 190      -8.006   5.414   6.695  1.00103.54           C  
ATOM   1442  HB1 ALA A 190      -7.874   5.390   5.613  1.00 99.89           H  
ATOM   1443  HB2 ALA A 190      -7.061   5.676   7.170  1.00 99.89           H  
ATOM   1444  HB3 ALA A 190      -8.760   6.158   6.952  1.00 99.89           H  
ATOM   1445  C   ALA A 190      -7.488   2.966   6.698  1.00100.60           C  
ATOM   1446  O   ALA A 190      -6.807   2.319   7.494  1.00 93.73           O  
ATOM   1447  N   THR A 191      -7.440   2.783   5.381  1.00105.83           N  
ATOM   1448  HN  THR A 191      -8.101   3.350   4.759  1.00102.00           H  
ATOM   1449  CA  THR A 191      -6.521   1.839   4.752  1.00106.34           C  
ATOM   1450  HA  THR A 191      -5.711   1.631   5.451  1.00102.00           H  
ATOM   1451  CB  THR A 191      -7.216   0.506   4.403  1.00107.52           C  
ATOM   1452  HB  THR A 191      -6.596  -0.044   3.695  1.00102.00           H  
ATOM   1453  OG1 THR A 191      -8.490   0.770   3.802  1.00113.56           O  
ATOM   1454  HG1 THR A 191      -9.089   1.310   4.474  1.00102.00           H  
ATOM   1455  CG2 THR A 191      -7.415  -0.341   5.652  1.00 93.67           C  
ATOM   1456 1HG2 THR A 191      -7.906  -1.276   5.383  1.00102.00           H  
ATOM   1457 2HG2 THR A 191      -8.035   0.203   6.365  1.00102.00           H  
ATOM   1458 3HG2 THR A 191      -6.447  -0.557   6.103  1.00102.00           H  
ATOM   1459  C   THR A 191      -5.918   2.431   3.482  1.00 99.18           C  
ATOM   1460  O   THR A 191      -6.422   3.418   2.944  1.00 87.88           O  
ATOM   1461  HC  THR A 191      -5.030   1.975   3.045  1.00102.00           H  
ATOM   1462  N   ARG A 195      -8.613   6.981   0.392  1.00 78.25           N  
ATOM   1463  CA  ARG A 195     -10.019   6.995   0.004  1.00 85.92           C  
ATOM   1464  HA  ARG A 195     -10.075   6.921  -1.082  1.00 85.68           H  
ATOM   1465  CB  ARG A 195     -10.753   5.794   0.605  1.00 80.22           C  
ATOM   1466  HB1 ARG A 195     -11.801   5.821   0.305  1.00 85.68           H  
ATOM   1467  HB2 ARG A 195     -10.686   5.833   1.692  1.00 85.68           H  
ATOM   1468  C   ARG A 195     -10.701   8.291   0.431  1.00 91.06           C  
ATOM   1469  O   ARG A 195     -10.410   8.832   1.498  1.00 92.93           O  
ATOM   1470  HN1 ARG A 195      -8.535   7.071   1.455  1.00 85.68           H  
ATOM   1471  HN2 ARG A 195      -8.106   7.800  -0.073  1.00 85.68           H  
ATOM   1472  HB3 ARG A 195     -10.296   4.872   0.246  1.00 85.68           H  
ATOM   1473  N   VAL A 196     -11.608   8.782  -0.409  1.00 94.32           N  
ATOM   1474  HN  VAL A 196     -11.788   8.273  -1.333  1.00 93.91           H  
ATOM   1475  CA  VAL A 196     -12.366   9.993  -0.110  1.00 94.14           C  
ATOM   1476  HA  VAL A 196     -11.657  10.795   0.095  1.00 93.91           H  
ATOM   1477  CB  VAL A 196     -13.241  10.419  -1.311  1.00 96.67           C  
ATOM   1478  HB  VAL A 196     -13.718   9.527  -1.717  1.00 93.91           H  
ATOM   1479  CG1 VAL A 196     -14.334  11.384  -0.874  1.00 93.53           C  
ATOM   1480 1HG1 VAL A 196     -14.935  11.668  -1.738  1.00 93.91           H  
ATOM   1481 2HG1 VAL A 196     -13.880  12.275  -0.439  1.00 93.91           H  
ATOM   1482 3HG1 VAL A 196     -14.970  10.901  -0.132  1.00 93.91           H  
ATOM   1483  CG2 VAL A 196     -12.380  11.036  -2.403  1.00 97.69           C  
ATOM   1484 1HG2 VAL A 196     -13.011  11.330  -3.241  1.00 93.91           H  
ATOM   1485 2HG2 VAL A 196     -11.644  10.307  -2.742  1.00 93.91           H  
ATOM   1486 3HG2 VAL A 196     -11.867  11.913  -2.009  1.00 93.91           H  
ATOM   1487  C   VAL A 196     -13.238   9.802   1.128  1.00 91.53           C  
ATOM   1488  O   VAL A 196     -13.956   8.808   1.245  1.00 89.52           O  
ATOM   1489  N   TRP A 197     -13.169  10.756   2.053  1.00 84.11           N  
ATOM   1490  HN  TRP A 197     -12.567  11.622   1.871  1.00 74.40           H  
ATOM   1491  CA  TRP A 197     -13.898  10.644   3.310  1.00 68.86           C  
ATOM   1492  HA  TRP A 197     -14.662   9.878   3.180  1.00 74.40           H  
ATOM   1493  CB  TRP A 197     -12.963  10.178   4.427  1.00 64.82           C  
ATOM   1494  HB1 TRP A 197     -13.504  10.233   5.372  1.00 74.40           H  
ATOM   1495  HB2 TRP A 197     -12.682   9.144   4.228  1.00 74.40           H  
ATOM   1496  CG  TRP A 197     -11.709  10.991   4.555  1.00 73.57           C  
ATOM   1497  CD2 TRP A 197     -11.533  12.191   5.322  1.00 75.98           C  
ATOM   1498  CE2 TRP A 197     -10.195  12.600   5.155  1.00 78.96           C  
ATOM   1499  CE3 TRP A 197     -12.377  12.960   6.130  1.00 74.79           C  
ATOM   1500  HE3 TRP A 197     -13.418  12.673   6.278  1.00 74.40           H  
ATOM   1501  CD1 TRP A 197     -10.504  10.730   3.973  1.00 85.97           C  
ATOM   1502  HD1 TRP A 197     -10.296   9.881   3.322  1.00 74.40           H  
ATOM   1503  NE1 TRP A 197      -9.589  11.693   4.326  1.00 89.24           N  
ATOM   1504  HE1 TRP A 197      -8.569  11.729   4.005  1.00 74.40           H  
ATOM   1505  CZ2 TRP A 197      -9.681  13.744   5.765  1.00 63.47           C  
ATOM   1506  HZ2 TRP A 197      -8.643  14.044   5.621  1.00 74.40           H  
ATOM   1507  CZ3 TRP A 197     -11.863  14.094   6.738  1.00 68.20           C  
ATOM   1508  HZ3 TRP A 197     -12.509  14.700   7.373  1.00 74.40           H  
ATOM   1509  CH2 TRP A 197     -10.528  14.475   6.551  1.00 57.79           C  
ATOM   1510  HH2 TRP A 197     -10.156  15.374   7.043  1.00 74.40           H  
ATOM   1511  C   TRP A 197     -14.601  11.925   3.742  1.00 72.52           C  
ATOM   1512  O   TRP A 197     -14.280  13.021   3.280  1.00 83.34           O  
ATOM   1513  N   TRP A 198     -15.570  11.761   4.636  1.00 64.27           N  
ATOM   1514  HN  TRP A 198     -15.866  10.765   4.892  1.00 69.88           H  
ATOM   1515  CA  TRP A 198     -16.245  12.874   5.281  1.00 57.69           C  
ATOM   1516  HA  TRP A 198     -15.847  13.816   4.902  1.00 69.88           H  
ATOM   1517  CB  TRP A 198     -17.751  12.810   5.028  1.00 67.55           C  
ATOM   1518  HB1 TRP A 198     -18.064  11.770   5.121  1.00 69.88           H  
ATOM   1519  HB2 TRP A 198     -18.246  13.409   5.793  1.00 69.88           H  
ATOM   1520  CG  TRP A 198     -18.198  13.310   3.687  1.00 79.73           C  
ATOM   1521  CD2 TRP A 198     -18.058  12.641   2.427  1.00 78.81           C  
ATOM   1522  CE2 TRP A 198     -18.632  13.473   1.446  1.00 77.76           C  
ATOM   1523  CE3 TRP A 198     -17.498  11.421   2.032  1.00 70.03           C  
ATOM   1524  HE3 TRP A 198     -17.043  10.755   2.765  1.00 69.88           H  
ATOM   1525  CD1 TRP A 198     -18.838  14.487   3.424  1.00 75.36           C  
ATOM   1526  HD1 TRP A 198     -19.103  15.234   4.172  1.00 69.88           H  
ATOM   1527  NE1 TRP A 198     -19.100  14.594   2.080  1.00 73.48           N  
ATOM   1528  HE1 TRP A 198     -19.590  15.418   1.605  1.00 69.88           H  
ATOM   1529  CZ2 TRP A 198     -18.661  13.127   0.096  1.00 77.70           C  
ATOM   1530  HZ2 TRP A 198     -19.107  13.787  -0.648  1.00 69.88           H  
ATOM   1531  CZ3 TRP A 198     -17.533  11.077   0.694  1.00 71.88           C  
ATOM   1532  HZ3 TRP A 198     -17.105  10.127   0.374  1.00 69.88           H  
ATOM   1533  CH2 TRP A 198     -18.108  11.927  -0.258  1.00 77.16           C  
ATOM   1534  HH2 TRP A 198     -18.115  11.626  -1.306  1.00 69.88           H  
ATOM   1535  C   TRP A 198     -16.000  12.778   6.778  1.00 56.23           C  
ATOM   1536  O   TRP A 198     -15.816  11.688   7.315  1.00 50.72           O  
ATOM   1537  N   ASP A 199     -15.996  13.919   7.452  1.00 43.65           N  
ATOM   1538  HN  ASP A 199     -16.017  14.846   6.918  1.00 57.66           H  
ATOM   1539  CA  ASP A 199     -15.964  13.931   8.907  1.00 61.45           C  
ATOM   1540  HA  ASP A 199     -16.551  13.090   9.275  1.00 57.66           H  
ATOM   1541  CB  ASP A 199     -14.533  13.799   9.438  1.00 67.27           C  
ATOM   1542  HB1 ASP A 199     -13.995  13.083   8.817  1.00 57.66           H  
ATOM   1543  HB2 ASP A 199     -14.046  14.772   9.376  1.00 57.66           H  
ATOM   1544  CG  ASP A 199     -14.487  13.322  10.884  1.00 66.51           C  
ATOM   1545  OD1 ASP A 199     -15.497  12.761  11.361  1.00 62.97           O  
ATOM   1546  OD2 ASP A 199     -13.440  13.502  11.542  1.00 59.29           O  
ATOM   1547  C   ASP A 199     -16.606  15.218   9.389  1.00 53.84           C  
ATOM   1548  O   ASP A 199     -16.881  16.113   8.596  1.00 46.29           O  
ATOM   1549  N   SER A 200     -16.855  15.306  10.687  1.00 54.63           N  
ATOM   1550  HN  SER A 200     -16.564  14.505  11.334  1.00 62.46           H  
ATOM   1551  CA  SER A 200     -17.516  16.471  11.245  1.00 61.92           C  
ATOM   1552  HA  SER A 200     -17.385  17.310  10.562  1.00 62.46           H  
ATOM   1553  CB  SER A 200     -19.010  16.196  11.406  1.00 65.96           C  
ATOM   1554  HB1 SER A 200     -19.475  16.176  10.420  1.00 62.46           H  
ATOM   1555  HB2 SER A 200     -19.142  15.229  11.891  1.00 62.46           H  
ATOM   1556  OG  SER A 200     -19.636  17.193  12.190  1.00 65.87           O  
ATOM   1557  HG  SER A 200     -19.197  17.216  13.144  1.00 62.46           H  
ATOM   1558  C   SER A 200     -16.897  16.827  12.583  1.00 60.06           C  
ATOM   1559  O   SER A 200     -16.671  15.954  13.423  1.00 66.30           O  
ATOM   1560  N   SER A 201     -16.615  18.110  12.781  1.00 46.11           N  
ATOM   1561  HN  SER A 201     -16.819  18.826  12.013  1.00 50.93           H  
ATOM   1562  CA  SER A 201     -16.029  18.543  14.040  1.00 49.31           C  
ATOM   1563  HA  SER A 201     -15.877  17.664  14.666  1.00 50.93           H  
ATOM   1564  CB  SER A 201     -14.670  19.202  13.801  1.00 56.47           C  
ATOM   1565  HB1 SER A 201     -13.996  18.477  13.345  1.00 50.93           H  
ATOM   1566  HB2 SER A 201     -14.798  20.052  13.130  1.00 50.93           H  
ATOM   1567  OG  SER A 201     -14.109  19.654  15.022  1.00 51.27           O  
ATOM   1568  HG  SER A 201     -14.752  20.356  15.465  1.00 50.93           H  
ATOM   1569  C   SER A 201     -16.945  19.504  14.783  1.00 49.80           C  
ATOM   1570  O   SER A 201     -17.210  20.605  14.309  1.00 52.65           O  
ATOM   1571  N   PHE A 202     -17.432  19.089  15.947  1.00 42.29           N  
ATOM   1572  HN  PHE A 202     -17.259  18.084  16.270  1.00 46.88           H  
ATOM   1573  CA  PHE A 202     -18.200  19.998  16.785  1.00 43.94           C  
ATOM   1574  HA  PHE A 202     -18.425  20.883  16.190  1.00 46.88           H  
ATOM   1575  CB  PHE A 202     -19.530  19.385  17.223  1.00 51.12           C  
ATOM   1576  HB1 PHE A 202     -20.025  18.970  16.345  1.00 46.88           H  
ATOM   1577  HB2 PHE A 202     -19.325  18.587  17.937  1.00 46.88           H  
ATOM   1578  CG  PHE A 202     -20.456  20.377  17.869  1.00 49.02           C  
ATOM   1579  CD1 PHE A 202     -21.291  21.166  17.095  1.00 44.58           C  
ATOM   1580  HD1 PHE A 202     -21.281  21.057  16.010  1.00 46.88           H  
ATOM   1581  CD2 PHE A 202     -20.472  20.542  19.245  1.00 40.98           C  
ATOM   1582  HD2 PHE A 202     -19.813  19.937  19.868  1.00 46.88           H  
ATOM   1583  CE1 PHE A 202     -22.136  22.089  17.681  1.00 50.05           C  
ATOM   1584  HE1 PHE A 202     -22.793  22.698  17.060  1.00 46.88           H  
ATOM   1585  CE2 PHE A 202     -21.314  21.466  19.837  1.00 42.11           C  
ATOM   1586  HE2 PHE A 202     -21.319  21.584  20.921  1.00 46.88           H  
ATOM   1587  CZ  PHE A 202     -22.149  22.240  19.054  1.00 53.83           C  
ATOM   1588  HZ  PHE A 202     -22.815  22.967  19.518  1.00 46.88           H  
ATOM   1589  C   PHE A 202     -17.410  20.453  18.007  1.00 47.79           C  
ATOM   1590  O   PHE A 202     -16.816  19.647  18.722  1.00 49.95           O  
ATOM   1591  N   LEU A 203     -17.415  21.760  18.229  1.00 45.90           N  
ATOM   1592  HN  LEU A 203     -17.887  22.398  17.511  1.00 46.22           H  
ATOM   1593  CA  LEU A 203     -16.810  22.366  19.401  1.00 46.55           C  
ATOM   1594  HA  LEU A 203     -16.471  21.584  20.080  1.00 46.22           H  
ATOM   1595  CB  LEU A 203     -15.622  23.239  18.996  1.00 45.07           C  
ATOM   1596  HB1 LEU A 203     -15.990  24.003  18.311  1.00 46.22           H  
ATOM   1597  HB2 LEU A 203     -15.237  23.715  19.898  1.00 46.22           H  
ATOM   1598  CG  LEU A 203     -14.455  22.524  18.313  1.00 47.62           C  
ATOM   1599  HG  LEU A 203     -14.847  21.946  17.476  1.00 46.22           H  
ATOM   1600  CD1 LEU A 203     -13.445  23.525  17.776  1.00 34.18           C  
ATOM   1601 1HD1 LEU A 203     -12.625  22.992  17.295  1.00 46.22           H  
ATOM   1602 2HD1 LEU A 203     -13.055  24.125  18.598  1.00 46.22           H  
ATOM   1603 3HD1 LEU A 203     -13.930  24.177  17.049  1.00 46.22           H  
ATOM   1604  CD2 LEU A 203     -13.794  21.570  19.286  1.00 53.84           C  
ATOM   1605 1HD2 LEU A 203     -12.964  21.064  18.793  1.00 46.22           H  
ATOM   1606 2HD2 LEU A 203     -14.521  20.831  19.622  1.00 46.22           H  
ATOM   1607 3HD2 LEU A 203     -13.420  22.127  20.145  1.00 46.22           H  
ATOM   1608  C   LEU A 203     -17.861  23.218  20.094  1.00 47.91           C  
ATOM   1609  O   LEU A 203     -18.581  23.973  19.447  1.00 48.71           O  
ATOM   1610  N   GLY A 204     -17.955  23.084  21.410  1.00 38.87           N  
ATOM   1611  HN  GLY A 204     -17.327  22.375  21.909  1.00 42.40           H  
ATOM   1612  CA  GLY A 204     -18.888  23.875  22.189  1.00 38.30           C  
ATOM   1613  HA1 GLY A 204     -19.013  24.851  21.720  1.00 42.40           H  
ATOM   1614  HA2 GLY A 204     -19.850  23.364  22.228  1.00 42.40           H  
ATOM   1615  C   GLY A 204     -18.361  24.059  23.595  1.00 45.03           C  
ATOM   1616  O   GLY A 204     -17.870  23.112  24.202  1.00 47.41           O  
ATOM   1617  N   GLY A 205     -18.450  25.277  24.116  1.00 45.75           N  
ATOM   1618  HN  GLY A 205     -18.886  26.070  23.545  1.00 36.02           H  
ATOM   1619  CA  GLY A 205     -17.959  25.536  25.456  1.00 27.03           C  
ATOM   1620  HA1 GLY A 205     -18.399  24.801  26.130  1.00 36.02           H  
ATOM   1621  HA2 GLY A 205     -16.875  25.422  25.451  1.00 36.02           H  
ATOM   1622  C   GLY A 205     -18.289  26.916  25.979  1.00 41.83           C  
ATOM   1623  O   GLY A 205     -18.456  27.862  25.212  1.00 29.48           O  
ATOM   1624  N   VAL A 206     -18.381  27.025  27.299  1.00 55.05           N  
ATOM   1625  HN  VAL A 206     -18.253  26.151  27.903  1.00 48.14           H  
ATOM   1626  CA  VAL A 206     -18.651  28.299  27.949  1.00 52.28           C  
ATOM   1627  HA  VAL A 206     -19.245  28.920  27.278  1.00 48.14           H  
ATOM   1628  CB  VAL A 206     -19.421  28.109  29.264  1.00 50.85           C  
ATOM   1629  HB  VAL A 206     -18.810  27.510  29.939  1.00 48.14           H  
ATOM   1630  CG1 VAL A 206     -19.681  29.456  29.918  1.00 40.78           C  
ATOM   1631 1HG1 VAL A 206     -20.228  29.309  30.849  1.00 48.14           H  
ATOM   1632 2HG1 VAL A 206     -20.271  30.079  29.246  1.00 48.14           H  
ATOM   1633 3HG1 VAL A 206     -18.731  29.948  30.128  1.00 48.14           H  
ATOM   1634  CG2 VAL A 206     -20.720  27.373  29.012  1.00 56.78           C  
ATOM   1635 1HG2 VAL A 206     -21.255  27.246  29.953  1.00 48.14           H  
ATOM   1636 2HG2 VAL A 206     -20.506  26.395  28.581  1.00 48.14           H  
ATOM   1637 3HG2 VAL A 206     -21.336  27.948  28.320  1.00 48.14           H  
ATOM   1638  C   VAL A 206     -17.349  29.017  28.263  1.00 37.17           C  
ATOM   1639  O   VAL A 206     -16.535  28.528  29.043  1.00 44.05           O  
ATOM   1640  N   VAL A 207     -17.159  30.180  27.652  1.00 43.54           N  
ATOM   1641  HN  VAL A 207     -17.906  30.541  26.977  1.00 40.11           H  
ATOM   1642  CA  VAL A 207     -15.962  30.978  27.875  1.00 35.22           C  
ATOM   1643  HA  VAL A 207     -15.396  30.536  28.695  1.00 40.11           H  
ATOM   1644  CB  VAL A 207     -15.067  31.008  26.618  1.00 40.95           C  
ATOM   1645  HB  VAL A 207     -14.211  31.652  26.819  1.00 40.11           H  
ATOM   1646  CG1 VAL A 207     -14.555  29.611  26.298  1.00 30.67           C  
ATOM   1647 1HG1 VAL A 207     -13.925  29.649  25.409  1.00 40.11           H  
ATOM   1648 2HG1 VAL A 207     -15.400  28.947  26.116  1.00 40.11           H  
ATOM   1649 3HG1 VAL A 207     -13.973  29.235  27.139  1.00 40.11           H  
ATOM   1650  CG2 VAL A 207     -15.832  31.580  25.435  1.00 42.03           C  
ATOM   1651 1HG2 VAL A 207     -15.187  31.594  24.557  1.00 40.11           H  
ATOM   1652 2HG2 VAL A 207     -16.153  32.596  25.666  1.00 40.11           H  
ATOM   1653 3HG2 VAL A 207     -16.706  30.961  25.233  1.00 40.11           H  
ATOM   1654  C   VAL A 207     -16.343  32.402  28.259  1.00 41.55           C  
ATOM   1655  O   VAL A 207     -17.402  32.893  27.872  1.00 46.83           O  
ATOM   1656  N   HIS A 208     -15.488  33.065  29.030  1.00 51.89           N  
ATOM   1657  HN  HIS A 208     -14.606  32.576  29.389  1.00 62.58           H  
ATOM   1658  CA  HIS A 208     -15.743  34.452  29.390  1.00 52.74           C  
ATOM   1659  HA  HIS A 208     -16.821  34.608  29.413  1.00 62.58           H  
ATOM   1660  CB  HIS A 208     -15.178  34.784  30.772  1.00 55.52           C  
ATOM   1661  HB1 HIS A 208     -15.500  34.011  31.470  1.00 62.58           H  
ATOM   1662  HB2 HIS A 208     -14.090  34.786  30.708  1.00 62.58           H  
ATOM   1663  CG  HIS A 208     -15.623  36.113  31.299  1.00 68.25           C  
ATOM   1664  CD2 HIS A 208     -15.332  37.374  30.901  1.00 69.35           C  
ATOM   1665  HD2 HIS A 208     -14.674  37.657  30.079  1.00 62.58           H  
ATOM   1666  ND1 HIS A 208     -16.494  36.239  32.361  1.00 76.19           N  
ATOM   1667  HD1 HIS A 208     -16.926  35.426  32.907  1.00 62.58           H  
ATOM   1668  CE1 HIS A 208     -16.712  37.520  32.599  1.00 75.90           C  
ATOM   1669  HE1 HIS A 208     -17.354  37.923  33.383  1.00 62.58           H  
ATOM   1670  NE2 HIS A 208     -16.020  38.230  31.726  1.00 72.31           N  
ATOM   1671  C   HIS A 208     -15.147  35.377  28.342  1.00 40.60           C  
ATOM   1672  O   HIS A 208     -13.987  35.226  27.957  1.00 63.03           O  
ATOM   1673  N   LEU A 209     -15.947  36.332  27.881  1.00 45.59           N  
ATOM   1674  HN  LEU A 209     -16.942  36.415  28.267  1.00 51.45           H  
ATOM   1675  CA  LEU A 209     -15.496  37.268  26.861  1.00 40.69           C  
ATOM   1676  HA  LEU A 209     -14.424  37.132  26.721  1.00 51.45           H  
ATOM   1677  CB  LEU A 209     -16.195  36.978  25.531  1.00 45.72           C  
ATOM   1678  HB1 LEU A 209     -17.263  37.147  25.666  1.00 51.45           H  
ATOM   1679  HB2 LEU A 209     -15.808  37.673  24.786  1.00 51.45           H  
ATOM   1680  CG  LEU A 209     -16.003  35.555  24.998  1.00 49.56           C  
ATOM   1681  HG  LEU A 209     -16.320  34.858  25.774  1.00 51.45           H  
ATOM   1682  CD1 LEU A 209     -16.854  35.303  23.762  1.00 58.94           C  
ATOM   1683 1HD1 LEU A 209     -16.693  34.284  23.411  1.00 51.45           H  
ATOM   1684 2HD1 LEU A 209     -16.573  36.006  22.977  1.00 51.45           H  
ATOM   1685 3HD1 LEU A 209     -17.906  35.439  24.011  1.00 51.45           H  
ATOM   1686  CD2 LEU A 209     -14.538  35.292  24.701  1.00 50.24           C  
ATOM   1687 1HD2 LEU A 209     -14.420  34.276  24.323  1.00 51.45           H  
ATOM   1688 2HD2 LEU A 209     -13.955  35.409  25.614  1.00 51.45           H  
ATOM   1689 3HD2 LEU A 209     -14.186  36.001  23.952  1.00 51.45           H  
ATOM   1690  C   LEU A 209     -15.744  38.710  27.301  1.00 49.49           C  
ATOM   1691  O   LEU A 209     -16.721  38.999  27.999  1.00 71.36           O  
ATOM   1692  N   GLU A 210     -14.850  39.609  26.901  1.00 60.36           N  
ATOM   1693  HN  GLU A 210     -14.023  39.293  26.299  1.00 68.70           H  
ATOM   1694  CA  GLU A 210     -14.971  41.015  27.264  1.00 59.45           C  
ATOM   1695  HA  GLU A 210     -15.755  41.110  28.016  1.00 68.70           H  
ATOM   1696  CB  GLU A 210     -13.660  41.531  27.864  1.00 55.66           C  
ATOM   1697  HB1 GLU A 210     -12.874  41.406  27.119  1.00 68.70           H  
ATOM   1698  HB2 GLU A 210     -13.784  42.590  28.089  1.00 68.70           H  
ATOM   1699  CG  GLU A 210     -13.220  40.822  29.143  1.00 60.43           C  
ATOM   1700  HG1 GLU A 210     -13.346  39.748  29.004  1.00 68.70           H  
ATOM   1701  HG2 GLU A 210     -12.168  41.046  29.318  1.00 68.70           H  
ATOM   1702  CD  GLU A 210     -14.015  41.247  30.369  1.00 79.56           C  
ATOM   1703  OE1 GLU A 210     -14.823  42.196  30.267  1.00 77.86           O  
ATOM   1704  OE2 GLU A 210     -13.827  40.631  31.440  1.00 87.61           O  
ATOM   1705  C   GLU A 210     -15.359  41.858  26.055  1.00 70.07           C  
ATOM   1706  O   GLU A 210     -15.180  41.439  24.910  1.00 67.26           O  
ATOM   1707  N   ALA A 211     -15.895  43.046  26.319  1.00 73.51           N  
ATOM   1708  HN  ALA A 211     -16.036  43.336  27.339  1.00 70.21           H  
ATOM   1709  CA  ALA A 211     -16.296  43.964  25.261  1.00 69.66           C  
ATOM   1710  HA  ALA A 211     -17.009  43.454  24.614  1.00 70.21           H  
ATOM   1711  CB  ALA A 211     -16.974  45.187  25.852  1.00 66.20           C  
ATOM   1712  HB1 ALA A 211     -17.268  45.864  25.050  1.00 70.21           H  
ATOM   1713  HB2 ALA A 211     -16.283  45.698  26.522  1.00 70.21           H  
ATOM   1714  HB3 ALA A 211     -17.859  44.879  26.409  1.00 70.21           H  
ATOM   1715  C   ALA A 211     -15.091  44.373  24.422  1.00 76.82           C  
ATOM   1716  O   ALA A 211     -14.148  44.983  24.927  1.00 64.84           O  
ATOM   1717  N   GLY A 212     -15.126  44.023  23.141  1.00 82.63           N  
ATOM   1718  HN  GLY A 212     -15.987  43.511  22.764  1.00 73.04           H  
ATOM   1719  CA  GLY A 212     -14.028  44.317  22.241  1.00 75.91           C  
ATOM   1720  HA1 GLY A 212     -14.419  44.833  21.364  1.00 73.04           H  
ATOM   1721  HA2 GLY A 212     -13.314  44.962  22.754  1.00 73.04           H  
ATOM   1722  C   GLY A 212     -13.315  43.057  21.791  1.00 66.46           C  
ATOM   1723  O   GLY A 212     -12.753  43.008  20.697  1.00 67.14           O  
ATOM   1724  N   GLU A 213     -13.340  42.035  22.642  1.00 69.01           N  
ATOM   1725  HN  GLU A 213     -13.837  42.152  23.582  1.00 79.93           H  
ATOM   1726  CA  GLU A 213     -12.707  40.759  22.327  1.00 70.96           C  
ATOM   1727  HA  GLU A 213     -11.684  40.956  22.007  1.00 79.93           H  
ATOM   1728  CB  GLU A 213     -12.656  39.858  23.564  1.00 69.99           C  
ATOM   1729  HB1 GLU A 213     -13.670  39.747  23.948  1.00 79.93           H  
ATOM   1730  HB2 GLU A 213     -12.272  38.884  23.262  1.00 79.93           H  
ATOM   1731  CG  GLU A 213     -11.776  40.392  24.685  1.00 81.01           C  
ATOM   1732  HG1 GLU A 213     -10.799  40.643  24.272  1.00 79.93           H  
ATOM   1733  HG2 GLU A 213     -12.239  41.290  25.094  1.00 79.93           H  
ATOM   1734  CD  GLU A 213     -11.585  39.390  25.807  1.00 91.15           C  
ATOM   1735  OE1 GLU A 213     -12.340  38.396  25.857  1.00 95.38           O  
ATOM   1736  OE2 GLU A 213     -10.675  39.594  26.638  1.00 96.99           O  
ATOM   1737  C   GLU A 213     -13.434  40.051  21.189  1.00 70.86           C  
ATOM   1738  O   GLU A 213     -14.644  40.200  21.022  1.00 74.05           O  
ATOM   1739  N   GLU A 214     -12.687  39.280  20.408  1.00 66.91           N  
ATOM   1740  HN  GLU A 214     -11.646  39.165  20.629  1.00 72.27           H  
ATOM   1741  CA  GLU A 214     -13.250  38.587  19.259  1.00 63.23           C  
ATOM   1742  HA  GLU A 214     -14.319  38.795  19.218  1.00 72.27           H  
ATOM   1743  CB  GLU A 214     -12.605  39.094  17.969  1.00 66.44           C  
ATOM   1744  HB1 GLU A 214     -11.543  38.851  17.999  1.00 72.27           H  
ATOM   1745  HB2 GLU A 214     -13.072  38.582  17.128  1.00 72.27           H  
ATOM   1746  CG  GLU A 214     -12.747  40.590  17.755  1.00 78.18           C  
ATOM   1747  HG1 GLU A 214     -13.796  40.818  17.569  1.00 72.27           H  
ATOM   1748  HG2 GLU A 214     -12.417  41.105  18.657  1.00 72.27           H  
ATOM   1749  CD  GLU A 214     -11.926  41.089  16.583  1.00 84.89           C  
ATOM   1750  OE1 GLU A 214     -12.086  42.268  16.202  1.00 85.63           O  
ATOM   1751  OE2 GLU A 214     -11.118  40.302  16.046  1.00 80.44           O  
ATOM   1752  C   GLU A 214     -13.053  37.083  19.378  1.00 61.97           C  
ATOM   1753  O   GLU A 214     -12.209  36.618  20.139  1.00 62.77           O  
ATOM   1754  N   VAL A 215     -13.847  36.324  18.633  1.00 59.16           N  
ATOM   1755  HN  VAL A 215     -14.632  36.784  18.070  1.00 48.35           H  
ATOM   1756  CA  VAL A 215     -13.674  34.880  18.564  1.00 43.15           C  
ATOM   1757  HA  VAL A 215     -12.724  34.621  19.031  1.00 48.35           H  
ATOM   1758  CB  VAL A 215     -14.803  34.127  19.297  1.00 45.32           C  
ATOM   1759  HB  VAL A 215     -15.749  34.367  18.811  1.00 48.35           H  
ATOM   1760  CG1 VAL A 215     -14.586  32.622  19.211  1.00 41.28           C  
ATOM   1761 1HG1 VAL A 215     -15.392  32.108  19.734  1.00 48.35           H  
ATOM   1762 2HG1 VAL A 215     -13.633  32.365  19.672  1.00 48.35           H  
ATOM   1763 3HG1 VAL A 215     -14.578  32.315  18.165  1.00 48.35           H  
ATOM   1764  CG2 VAL A 215     -14.883  34.569  20.748  1.00 44.88           C  
ATOM   1765 1HG2 VAL A 215     -15.685  34.027  21.250  1.00 48.35           H  
ATOM   1766 2HG2 VAL A 215     -15.085  35.639  20.792  1.00 48.35           H  
ATOM   1767 3HG2 VAL A 215     -13.936  34.358  21.245  1.00 48.35           H  
ATOM   1768  C   VAL A 215     -13.631  34.449  17.105  1.00 49.03           C  
ATOM   1769  O   VAL A 215     -14.474  34.857  16.307  1.00 55.63           O  
ATOM   1770  N   VAL A 216     -12.638  33.639  16.753  1.00 45.53           N  
ATOM   1771  HN  VAL A 216     -11.929  33.324  17.489  1.00 48.47           H  
ATOM   1772  CA  VAL A 216     -12.501  33.173  15.377  1.00 49.53           C  
ATOM   1773  HA  VAL A 216     -13.370  33.516  14.816  1.00 48.47           H  
ATOM   1774  CB  VAL A 216     -11.235  33.744  14.697  1.00 53.89           C  
ATOM   1775  HB  VAL A 216     -11.072  33.195  13.770  1.00 48.47           H  
ATOM   1776  CG1 VAL A 216     -11.427  35.208  14.349  1.00 52.56           C  
ATOM   1777 1HG1 VAL A 216     -10.525  35.590  13.872  1.00 48.47           H  
ATOM   1778 2HG1 VAL A 216     -11.624  35.775  15.259  1.00 48.47           H  
ATOM   1779 3HG1 VAL A 216     -12.270  35.312  13.666  1.00 48.47           H  
ATOM   1780  CG2 VAL A 216     -10.012  33.547  15.584  1.00 41.08           C  
ATOM   1781 1HG2 VAL A 216      -9.132  33.956  15.087  1.00 48.47           H  
ATOM   1782 2HG2 VAL A 216      -9.863  32.483  15.768  1.00 48.47           H  
ATOM   1783 3HG2 VAL A 216     -10.164  34.061  16.533  1.00 48.47           H  
ATOM   1784  C   VAL A 216     -12.451  31.655  15.288  1.00 45.07           C  
ATOM   1785  O   VAL A 216     -12.095  30.972  16.250  1.00 51.64           O  
ATOM   1786  N   VAL A 217     -12.813  31.135  14.120  1.00 47.58           N  
ATOM   1787  HN  VAL A 217     -13.213  31.778  13.364  1.00 48.81           H  
ATOM   1788  CA  VAL A 217     -12.679  29.715  13.843  1.00 45.39           C  
ATOM   1789  HA  VAL A 217     -12.450  29.195  14.773  1.00 48.81           H  
ATOM   1790  CB  VAL A 217     -13.967  29.123  13.247  1.00 43.98           C  
ATOM   1791  HB  VAL A 217     -14.206  29.663  12.331  1.00 48.81           H  
ATOM   1792  CG1 VAL A 217     -13.770  27.655  12.907  1.00 47.93           C  
ATOM   1793 1HG1 VAL A 217     -14.691  27.252  12.486  1.00 48.81           H  
ATOM   1794 2HG1 VAL A 217     -13.512  27.103  13.811  1.00 48.81           H  
ATOM   1795 3HG1 VAL A 217     -12.965  27.555  12.179  1.00 48.81           H  
ATOM   1796  CG2 VAL A 217     -15.114  29.285  14.213  1.00 45.99           C  
ATOM   1797 1HG2 VAL A 217     -16.019  28.861  13.778  1.00 48.81           H  
ATOM   1798 2HG2 VAL A 217     -15.271  30.344  14.417  1.00 48.81           H  
ATOM   1799 3HG2 VAL A 217     -14.882  28.767  15.143  1.00 48.81           H  
ATOM   1800  C   VAL A 217     -11.541  29.490  12.862  1.00 56.07           C  
ATOM   1801  O   VAL A 217     -11.480  30.124  11.806  1.00 54.75           O  
ATOM   1802  N   ARG A 218     -10.631  28.594  13.220  1.00 60.13           N  
ATOM   1803  HN  ARG A 218     -10.679  28.153  14.194  1.00 63.64           H  
ATOM   1804  CA  ARG A 218      -9.570  28.203  12.307  1.00 60.95           C  
ATOM   1805  HA  ARG A 218      -9.729  28.704  11.352  1.00 63.64           H  
ATOM   1806  CB  ARG A 218      -8.201  28.609  12.851  1.00 52.11           C  
ATOM   1807  HB1 ARG A 218      -8.085  28.168  13.841  1.00 63.64           H  
ATOM   1808  HB2 ARG A 218      -7.438  28.209  12.183  1.00 63.64           H  
ATOM   1809  CG  ARG A 218      -7.985  30.106  12.972  1.00 56.90           C  
ATOM   1810  HG1 ARG A 218      -8.152  30.571  12.000  1.00 63.64           H  
ATOM   1811  HG2 ARG A 218      -8.692  30.512  13.696  1.00 63.64           H  
ATOM   1812  CD  ARG A 218      -6.566  30.411  13.434  1.00 58.73           C  
ATOM   1813  HD1 ARG A 218      -6.430  30.011  14.439  1.00 63.64           H  
ATOM   1814  HD2 ARG A 218      -5.864  29.931  12.753  1.00 63.64           H  
ATOM   1815  NE  ARG A 218      -6.292  31.845  13.458  1.00 67.13           N1+
ATOM   1816  HE  ARG A 218      -6.477  32.375  14.369  1.00 63.64           H  
ATOM   1817  CZ  ARG A 218      -5.827  32.534  12.421  1.00 67.06           C  
ATOM   1818  NH1 ARG A 218      -5.584  31.919  11.271  1.00 65.13           N  
ATOM   1819 1HH1 ARG A 218      -5.762  30.868  11.178  1.00 63.64           H  
ATOM   1820 2HH1 ARG A 218      -5.210  32.474  10.436  1.00 63.64           H  
ATOM   1821  NH2 ARG A 218      -5.607  33.837  12.531  1.00 73.41           N  
ATOM   1822 1HH2 ARG A 218      -5.804  34.337  13.457  1.00 63.64           H  
ATOM   1823 2HH2 ARG A 218      -5.233  34.389  11.694  1.00 63.64           H  
ATOM   1824  C   ARG A 218      -9.608  26.702  12.081  1.00 67.35           C  
ATOM   1825  O   ARG A 218      -9.662  25.921  13.030  1.00 71.09           O  
ATOM   1826  N   VAL A 219      -9.591  26.302  10.817  1.00 66.86           N  
ATOM   1827  HN  VAL A 219      -9.663  27.028  10.035  1.00 59.57           H  
ATOM   1828  CA  VAL A 219      -9.476  24.895  10.476  1.00 62.82           C  
ATOM   1829  HA  VAL A 219      -9.482  24.326  11.406  1.00 59.57           H  
ATOM   1830  CB  VAL A 219     -10.668  24.406   9.616  1.00 57.46           C  
ATOM   1831  HB  VAL A 219     -11.557  24.406  10.247  1.00 59.57           H  
ATOM   1832  CG1 VAL A 219     -10.926  25.349   8.446  1.00 60.08           C  
ATOM   1833 1HG1 VAL A 219     -11.768  24.980   7.860  1.00 59.57           H  
ATOM   1834 2HG1 VAL A 219     -10.039  25.397   7.815  1.00 59.57           H  
ATOM   1835 3HG1 VAL A 219     -11.156  26.345   8.825  1.00 59.57           H  
ATOM   1836  CG2 VAL A 219     -10.436  22.985   9.142  1.00 46.73           C  
ATOM   1837 1HG2 VAL A 219     -11.284  22.659   8.540  1.00 59.57           H  
ATOM   1838 2HG2 VAL A 219     -10.329  22.327  10.004  1.00 59.57           H  
ATOM   1839 3HG2 VAL A 219      -9.528  22.946   8.541  1.00 59.57           H  
ATOM   1840  C   VAL A 219      -8.130  24.656   9.793  1.00 59.12           C  
ATOM   1841  O   VAL A 219      -7.852  25.198   8.723  1.00 63.89           O  
ATOM   1842  N   LEU A 220      -7.289  23.859  10.440  1.00 57.51           N  
ATOM   1843  HN  LEU A 220      -7.637  23.324  11.299  1.00 59.97           H  
ATOM   1844  CA  LEU A 220      -5.906  23.692  10.015  1.00 51.68           C  
ATOM   1845  HA  LEU A 220      -5.663  24.518   9.347  1.00 59.97           H  
ATOM   1846  CB  LEU A 220      -4.965  23.777  11.221  1.00 56.70           C  
ATOM   1847  HB1 LEU A 220      -5.183  22.936  11.879  1.00 59.97           H  
ATOM   1848  HB2 LEU A 220      -3.941  23.697  10.856  1.00 59.97           H  
ATOM   1849  CG  LEU A 220      -5.077  25.065  12.043  1.00 58.96           C  
ATOM   1850  HG  LEU A 220      -6.069  25.091  12.494  1.00 59.97           H  
ATOM   1851  CD1 LEU A 220      -4.051  25.090  13.165  1.00 55.83           C  
ATOM   1852 1HD1 LEU A 220      -4.154  26.015  13.732  1.00 59.97           H  
ATOM   1853 2HD1 LEU A 220      -3.048  25.033  12.742  1.00 59.97           H  
ATOM   1854 3HD1 LEU A 220      -4.215  24.239  13.827  1.00 59.97           H  
ATOM   1855  CD2 LEU A 220      -4.933  26.291  11.151  1.00 58.43           C  
ATOM   1856 1HD2 LEU A 220      -5.016  27.193  11.757  1.00 59.97           H  
ATOM   1857 2HD2 LEU A 220      -5.720  26.287  10.397  1.00 59.97           H  
ATOM   1858 3HD2 LEU A 220      -3.960  26.272  10.660  1.00 59.97           H  
ATOM   1859  C   LEU A 220      -5.679  22.395   9.248  1.00 67.02           C  
ATOM   1860  O   LEU A 220      -6.053  21.308   9.709  1.00 73.66           O  
ATOM   1861  N   ASP A 221      -5.062  22.547   8.077  1.00 84.21           N  
ATOM   1862  HN  ASP A 221      -4.801  23.541   7.781  1.00110.24           H  
ATOM   1863  CA  ASP A 221      -4.714  21.455   7.165  1.00101.19           C  
ATOM   1864  HA  ASP A 221      -4.130  21.900   6.359  1.00110.24           H  
ATOM   1865  CB  ASP A 221      -3.805  20.421   7.841  1.00110.35           C  
ATOM   1866  HB1 ASP A 221      -3.451  20.832   8.787  1.00110.24           H  
ATOM   1867  HB2 ASP A 221      -4.384  19.517   8.031  1.00110.24           H  
ATOM   1868  CG  ASP A 221      -2.603  20.058   6.988  1.00123.23           C  
ATOM   1869  OD1 ASP A 221      -2.156  20.914   6.194  1.00123.05           O  
ATOM   1870  OD2 ASP A 221      -2.104  18.920   7.110  1.00129.96           O  
ATOM   1871  C   ASP A 221      -5.924  20.790   6.508  1.00104.93           C  
ATOM   1872  O   ASP A 221      -6.057  19.566   6.521  1.00104.99           O  
ATOM   1873  N   GLU A 222      -6.795  21.611   5.925  1.00113.52           N  
ATOM   1874  HN  GLU A 222      -6.645  22.667   6.011  1.00114.48           H  
ATOM   1875  CA  GLU A 222      -7.949  21.123   5.172  1.00113.93           C  
ATOM   1876  HA  GLU A 222      -8.240  20.149   5.566  1.00114.48           H  
ATOM   1877  CB  GLU A 222      -9.127  22.088   5.319  1.00118.70           C  
ATOM   1878  HB1 GLU A 222      -8.808  22.920   5.946  1.00114.48           H  
ATOM   1879  HB2 GLU A 222      -9.388  22.459   4.328  1.00114.48           H  
ATOM   1880  CG  GLU A 222     -10.375  21.476   5.941  1.00120.12           C  
ATOM   1881  HG1 GLU A 222     -10.067  20.717   6.660  1.00114.48           H  
ATOM   1882  HG2 GLU A 222     -10.927  22.262   6.456  1.00114.48           H  
ATOM   1883  CD  GLU A 222     -11.294  20.831   4.922  1.00118.56           C  
ATOM   1884  OE1 GLU A 222     -10.936  19.762   4.385  1.00117.57           O  
ATOM   1885  OE2 GLU A 222     -12.378  21.395   4.662  1.00117.67           O  
ATOM   1886  C   GLU A 222      -7.580  20.969   3.700  1.00107.09           C  
ATOM   1887  O   GLU A 222      -7.012  21.881   3.098  1.00103.19           O  
ATOM   1888  N   ARG A 223      -7.911  19.819   3.121  1.00104.76           N  
ATOM   1889  HN  ARG A 223      -8.506  19.112   3.661  1.00101.08           H  
ATOM   1890  CA  ARG A 223      -7.478  19.501   1.763  1.00108.07           C  
ATOM   1891  HA  ARG A 223      -6.820  20.303   1.429  1.00101.08           H  
ATOM   1892  CB  ARG A 223      -6.669  18.202   1.756  1.00111.24           C  
ATOM   1893  HB1 ARG A 223      -7.352  17.373   1.940  1.00101.08           H  
ATOM   1894  HB2 ARG A 223      -6.215  18.087   0.772  1.00101.08           H  
ATOM   1895  CG  ARG A 223      -5.565  18.152   2.800  1.00110.17           C  
ATOM   1896  HG1 ARG A 223      -6.013  18.225   3.791  1.00101.08           H  
ATOM   1897  HG2 ARG A 223      -5.036  17.203   2.709  1.00101.08           H  
ATOM   1898  CD  ARG A 223      -4.571  19.288   2.624  1.00105.40           C  
ATOM   1899  HD1 ARG A 223      -4.125  19.217   1.632  1.00101.08           H  
ATOM   1900  HD2 ARG A 223      -5.098  20.237   2.718  1.00101.08           H  
ATOM   1901  NE  ARG A 223      -3.510  19.234   3.626  1.00 99.77           N1+
ATOM   1902  HE  ARG A 223      -3.658  19.768   4.541  1.00101.08           H  
ATOM   1903  CZ  ARG A 223      -2.373  18.564   3.473  1.00 89.84           C  
ATOM   1904  NH1 ARG A 223      -2.144  17.890   2.353  1.00 76.99           N  
ATOM   1905 1HH1 ARG A 223      -2.875  17.886   1.572  1.00101.08           H  
ATOM   1906 2HH1 ARG A 223      -1.228  17.351   2.231  1.00101.08           H  
ATOM   1907  NH2 ARG A 223      -1.463  18.567   4.438  1.00 89.05           N  
ATOM   1908 1HH2 ARG A 223      -1.644  19.110   5.342  1.00101.08           H  
ATOM   1909 2HH2 ARG A 223      -0.548  18.027   4.312  1.00101.08           H  
ATOM   1910  C   ARG A 223      -8.630  19.398   0.764  1.00106.42           C  
ATOM   1911  O   ARG A 223      -8.406  19.179  -0.427  1.00110.19           O  
ATOM   1912  N   LEU A 224      -9.858  19.552   1.248  1.00 96.38           N  
ATOM   1913  HN  LEU A 224      -9.993  19.717   2.297  1.00 73.30           H  
ATOM   1914  CA  LEU A 224     -11.027  19.500   0.373  1.00 82.82           C  
ATOM   1915  HA  LEU A 224     -10.734  19.898  -0.598  1.00 73.30           H  
ATOM   1916  CB  LEU A 224     -11.489  18.056   0.166  1.00 61.39           C  
ATOM   1917  HB1 LEU A 224     -10.700  17.525  -0.366  1.00 73.30           H  
ATOM   1918  HB2 LEU A 224     -11.632  17.606   1.148  1.00 73.30           H  
ATOM   1919  CG  LEU A 224     -12.789  17.882  -0.625  1.00 63.90           C  
ATOM   1920  HG  LEU A 224     -13.572  18.440  -0.112  1.00 73.30           H  
ATOM   1921  CD1 LEU A 224     -12.654  18.448  -2.030  1.00 56.99           C  
ATOM   1922 1HD1 LEU A 224     -13.591  18.311  -2.569  1.00 73.30           H  
ATOM   1923 2HD1 LEU A 224     -11.853  17.928  -2.556  1.00 73.30           H  
ATOM   1924 3HD1 LEU A 224     -12.420  19.511  -1.973  1.00 73.30           H  
ATOM   1925  CD2 LEU A 224     -13.208  16.419  -0.673  1.00 62.74           C  
ATOM   1926 1HD2 LEU A 224     -14.134  16.324  -1.241  1.00 73.30           H  
ATOM   1927 2HD2 LEU A 224     -13.365  16.052   0.341  1.00 73.30           H  
ATOM   1928 3HD2 LEU A 224     -12.426  15.832  -1.154  1.00 73.30           H  
ATOM   1929  C   LEU A 224     -12.186  20.343   0.891  1.00 72.12           C  
ATOM   1930  O   LEU A 224     -12.633  20.177   2.025  1.00 90.06           O  
ATOM   1931  N   VAL A 225     -12.670  21.248   0.047  1.00 57.92           N  
ATOM   1932  HN  VAL A 225     -12.183  21.395  -0.894  1.00 70.58           H  
ATOM   1933  CA  VAL A 225     -13.846  22.045   0.368  1.00 74.81           C  
ATOM   1934  HA  VAL A 225     -14.194  21.760   1.361  1.00 70.58           H  
ATOM   1935  CB  VAL A 225     -13.531  23.555   0.379  1.00 76.67           C  
ATOM   1936  HB  VAL A 225     -13.077  23.818  -0.576  1.00 70.58           H  
ATOM   1937  CG1 VAL A 225     -14.811  24.368   0.542  1.00 80.99           C  
ATOM   1938 1HG1 VAL A 225     -14.569  25.431   0.548  1.00 70.58           H  
ATOM   1939 2HG1 VAL A 225     -15.294  24.101   1.482  1.00 70.58           H  
ATOM   1940 3HG1 VAL A 225     -15.486  24.154  -0.287  1.00 70.58           H  
ATOM   1941  CG2 VAL A 225     -12.541  23.882   1.486  1.00 58.40           C  
ATOM   1942 1HG2 VAL A 225     -12.329  24.951   1.480  1.00 70.58           H  
ATOM   1943 2HG2 VAL A 225     -11.617  23.328   1.323  1.00 70.58           H  
ATOM   1944 3HG2 VAL A 225     -12.967  23.602   2.449  1.00 70.58           H  
ATOM   1945  C   VAL A 225     -14.963  21.764  -0.631  1.00 73.62           C  
ATOM   1946  O   VAL A 225     -14.917  22.213  -1.778  1.00 71.65           O  
ATOM   1947  N   ARG A 226     -15.959  21.002  -0.196  1.00 67.10           N  
ATOM   1948  HN  ARG A 226     -15.911  20.583   0.787  1.00 76.49           H  
ATOM   1949  CA  ARG A 226     -17.116  20.727  -1.036  1.00 75.25           C  
ATOM   1950  HA  ARG A 226     -16.774  20.601  -2.063  1.00 76.49           H  
ATOM   1951  CB  ARG A 226     -17.816  19.437  -0.597  1.00 59.89           C  
ATOM   1952  HB1 ARG A 226     -18.205  19.581   0.411  1.00 76.49           H  
ATOM   1953  HB2 ARG A 226     -18.642  19.242  -1.281  1.00 76.49           H  
ATOM   1954  CG  ARG A 226     -16.899  18.224  -0.591  1.00 73.95           C  
ATOM   1955  HG1 ARG A 226     -16.429  18.135  -1.570  1.00 76.49           H  
ATOM   1956  HG2 ARG A 226     -16.131  18.368   0.169  1.00 76.49           H  
ATOM   1957  CD  ARG A 226     -17.649  16.938  -0.290  1.00 83.14           C  
ATOM   1958  HD1 ARG A 226     -18.162  17.043   0.666  1.00 76.49           H  
ATOM   1959  HD2 ARG A 226     -18.381  16.762  -1.078  1.00 76.49           H  
ATOM   1960  NE  ARG A 226     -16.744  15.794  -0.220  1.00 84.96           N1+
ATOM   1961  HE  ARG A 226     -16.535  15.264  -1.126  1.00 76.49           H  
ATOM   1962  CZ  ARG A 226     -16.164  15.369   0.898  1.00 78.66           C  
ATOM   1963  NH1 ARG A 226     -16.406  15.990   2.043  1.00 71.22           N  
ATOM   1964 1HH1 ARG A 226     -17.067  16.831   2.066  1.00 76.49           H  
ATOM   1965 2HH1 ARG A 226     -15.941  15.650   2.945  1.00 76.49           H  
ATOM   1966  NH2 ARG A 226     -15.355  14.319   0.875  1.00 73.88           N  
ATOM   1967 1HH2 ARG A 226     -15.166  13.809  -0.047  1.00 76.49           H  
ATOM   1968 2HH2 ARG A 226     -14.891  13.981   1.778  1.00 76.49           H  
ATOM   1969  C   ARG A 226     -18.073  21.912  -0.990  1.00 82.04           C  
ATOM   1970  O   ARG A 226     -18.036  22.707  -0.052  1.00 91.33           O  
ATOM   1971  N   LEU A 227     -18.921  22.027  -2.008  1.00 83.76           N  
ATOM   1972  HN  LEU A 227     -18.901  21.288  -2.781  1.00 75.19           H  
ATOM   1973  CA  LEU A 227     -19.880  23.127  -2.110  1.00 83.96           C  
ATOM   1974  HA  LEU A 227     -19.323  24.060  -2.193  1.00 75.19           H  
ATOM   1975  CB  LEU A 227     -20.733  22.963  -3.371  1.00 73.01           C  
ATOM   1976  HB1 LEU A 227     -21.202  21.980  -3.325  1.00 75.19           H  
ATOM   1977  HB2 LEU A 227     -21.503  23.734  -3.349  1.00 75.19           H  
ATOM   1978  CG  LEU A 227     -20.012  23.068  -4.718  1.00 69.13           C  
ATOM   1979  HG  LEU A 227     -19.100  22.473  -4.664  1.00 75.19           H  
ATOM   1980  CD1 LEU A 227     -20.877  22.511  -5.833  1.00 64.60           C  
ATOM   1981 1HD1 LEU A 227     -20.347  22.595  -6.781  1.00 75.19           H  
ATOM   1982 2HD1 LEU A 227     -21.808  23.075  -5.887  1.00 75.19           H  
ATOM   1983 3HD1 LEU A 227     -21.098  21.463  -5.633  1.00 75.19           H  
ATOM   1984  CD2 LEU A 227     -19.623  24.509  -5.014  1.00 62.81           C  
ATOM   1985 1HD2 LEU A 227     -19.112  24.558  -5.976  1.00 75.19           H  
ATOM   1986 2HD2 LEU A 227     -18.958  24.874  -4.231  1.00 75.19           H  
ATOM   1987 3HD2 LEU A 227     -20.519  25.128  -5.047  1.00 75.19           H  
ATOM   1988  C   LEU A 227     -20.780  23.214  -0.879  1.00 85.04           C  
ATOM   1989  O   LEU A 227     -21.338  24.268  -0.570  1.00 79.21           O  
ATOM   1990  N   ARG A 228     -20.900  22.096  -0.175  1.00100.06           N  
ATOM   1991  HN  ARG A 228     -20.332  21.240  -0.474  1.00 94.73           H  
ATOM   1992  CA  ARG A 228     -21.769  21.982   0.984  1.00107.32           C  
ATOM   1993  HA  ARG A 228     -22.646  22.611   0.834  1.00 94.73           H  
ATOM   1994  CB  ARG A 228     -22.215  20.532   1.119  1.00103.33           C  
ATOM   1995  HB1 ARG A 228     -21.712  20.096   1.982  1.00 94.73           H  
ATOM   1996  HB2 ARG A 228     -23.293  20.517   1.280  1.00 94.73           H  
ATOM   1997  CG  ARG A 228     -21.899  19.682  -0.101  1.00 90.81           C  
ATOM   1998  HG1 ARG A 228     -22.816  19.512  -0.666  1.00 94.73           H  
ATOM   1999  HG2 ARG A 228     -21.178  20.208  -0.727  1.00 94.73           H  
ATOM   2000  CD  ARG A 228     -21.318  18.350   0.313  1.00 84.24           C  
ATOM   2001  HD1 ARG A 228     -20.240  18.459   0.428  1.00 94.73           H  
ATOM   2002  HD2 ARG A 228     -21.758  18.057   1.266  1.00 94.73           H  
ATOM   2003  NE  ARG A 228     -21.581  17.303  -0.665  1.00 72.61           N1+
ATOM   2004  HE  ARG A 228     -21.623  17.576  -1.699  1.00 94.73           H  
ATOM   2005  CZ  ARG A 228     -21.772  16.029  -0.344  1.00 88.53           C  
ATOM   2006  NH1 ARG A 228     -21.730  15.658   0.928  1.00102.68           N  
ATOM   2007 1HH1 ARG A 228     -21.543  16.384   1.691  1.00 94.73           H  
ATOM   2008 2HH1 ARG A 228     -21.883  14.632   1.191  1.00 94.73           H  
ATOM   2009  NH2 ARG A 228     -22.008  15.128  -1.288  1.00 93.34           N  
ATOM   2010 1HH2 ARG A 228     -22.045  15.426  -2.315  1.00 94.73           H  
ATOM   2011 2HH2 ARG A 228     -22.161  14.103  -1.023  1.00 94.73           H  
ATOM   2012  C   ARG A 228     -21.066  22.406   2.269  1.00104.00           C  
ATOM   2013  O   ARG A 228     -21.716  22.767   3.252  1.00 95.15           O  
ATOM   2014  N   ASP A 229     -19.737  22.348   2.255  1.00 98.75           N  
ATOM   2015  HN  ASP A 229     -19.241  22.088   1.343  1.00 92.94           H  
ATOM   2016  CA  ASP A 229     -18.930  22.627   3.441  1.00 93.80           C  
ATOM   2017  HA  ASP A 229     -19.167  21.869   4.187  1.00 92.94           H  
ATOM   2018  CB  ASP A 229     -17.439  22.507   3.117  1.00 86.74           C  
ATOM   2019  HB1 ASP A 229     -17.215  23.146   2.263  1.00 92.94           H  
ATOM   2020  HB2 ASP A 229     -16.866  22.841   3.982  1.00 92.94           H  
ATOM   2021  CG  ASP A 229     -17.030  21.088   2.782  1.00 93.93           C  
ATOM   2022  OD1 ASP A 229     -15.814  20.802   2.785  1.00101.80           O  
ATOM   2023  OD2 ASP A 229     -17.925  20.256   2.521  1.00 91.56           O  
ATOM   2024  C   ASP A 229     -19.221  23.990   4.059  1.00 90.06           C  
ATOM   2025  O   ASP A 229     -19.305  24.115   5.276  1.00 86.89           O  
ATOM   2026  N   GLY A 230     -19.384  25.002   3.216  1.00 84.58           N  
ATOM   2027  HN  GLY A 230     -19.321  24.821   2.163  1.00 84.15           H  
ATOM   2028  CA  GLY A 230     -19.645  26.347   3.689  1.00 85.87           C  
ATOM   2029  HA1 GLY A 230     -18.818  26.651   4.330  1.00 84.15           H  
ATOM   2030  HA2 GLY A 230     -19.698  27.010   2.825  1.00 84.15           H  
ATOM   2031  C   GLY A 230     -20.934  26.486   4.476  1.00 86.02           C  
ATOM   2032  O   GLY A 230     -20.984  27.196   5.479  1.00 80.15           O  
ATOM   2033  N   THR A 231     -21.978  25.799   4.024  1.00 87.75           N  
ATOM   2034  HN  THR A 231     -21.854  25.155   3.178  1.00 89.04           H  
ATOM   2035  CA  THR A 231     -23.290  25.903   4.655  1.00 87.93           C  
ATOM   2036  HA  THR A 231     -23.367  26.895   5.101  1.00 89.04           H  
ATOM   2037  CB  THR A 231     -24.420  25.763   3.624  1.00100.00           C  
ATOM   2038  HB  THR A 231     -25.017  24.883   3.864  1.00 89.04           H  
ATOM   2039  OG1 THR A 231     -23.858  25.607   2.316  1.00110.05           O  
ATOM   2040  HG1 THR A 231     -23.275  26.448   2.083  1.00 89.04           H  
ATOM   2041  CG2 THR A 231     -25.312  26.994   3.647  1.00100.02           C  
ATOM   2042 1HG2 THR A 231     -26.108  26.880   2.911  1.00 89.04           H  
ATOM   2043 2HG2 THR A 231     -24.720  27.877   3.407  1.00 89.04           H  
ATOM   2044 3HG2 THR A 231     -25.749  27.108   4.639  1.00 89.04           H  
ATOM   2045  C   THR A 231     -23.482  24.875   5.767  1.00 80.48           C  
ATOM   2046  O   THR A 231     -24.183  25.133   6.746  1.00 57.06           O  
ATOM   2047  N   ARG A 232     -22.863  23.709   5.611  1.00 94.04           N  
ATOM   2048  HN  ARG A 232     -22.334  23.511   4.702  1.00 95.31           H  
ATOM   2049  CA  ARG A 232     -22.893  22.696   6.658  1.00 96.98           C  
ATOM   2050  HA  ARG A 232     -23.929  22.530   6.955  1.00 95.31           H  
ATOM   2051  CB  ARG A 232     -22.306  21.374   6.164  1.00104.52           C  
ATOM   2052  HB1 ARG A 232     -21.732  21.575   5.260  1.00 95.31           H  
ATOM   2053  HB2 ARG A 232     -21.643  20.988   6.938  1.00 95.31           H  
ATOM   2054  CG  ARG A 232     -23.333  20.301   5.843  1.00110.07           C  
ATOM   2055  HG1 ARG A 232     -22.919  19.326   6.100  1.00 95.31           H  
ATOM   2056  HG2 ARG A 232     -24.231  20.482   6.434  1.00 95.31           H  
ATOM   2057  CD  ARG A 232     -23.703  20.306   4.372  1.00104.95           C  
ATOM   2058  HD1 ARG A 232     -24.528  21.002   4.217  1.00 95.31           H  
ATOM   2059  HD2 ARG A 232     -22.839  20.630   3.791  1.00 95.31           H  
ATOM   2060  NE  ARG A 232     -24.110  18.980   3.916  1.00102.85           N1+
ATOM   2061  HE  ARG A 232     -25.156  18.756   3.893  1.00 95.31           H  
ATOM   2062  CZ  ARG A 232     -23.261  18.033   3.527  1.00 93.48           C  
ATOM   2063  NH1 ARG A 232     -21.955  18.264   3.538  1.00 75.71           N  
ATOM   2064 1HH1 ARG A 232     -21.582  19.214   3.860  1.00 95.31           H  
ATOM   2065 2HH1 ARG A 232     -21.274  17.501   3.225  1.00 95.31           H  
ATOM   2066  NH2 ARG A 232     -23.718  16.854   3.130  1.00 90.00           N  
ATOM   2067 1HH2 ARG A 232     -24.771  16.663   3.122  1.00 95.31           H  
ATOM   2068 2HH2 ARG A 232     -23.034  16.093   2.817  1.00 95.31           H  
ATOM   2069  C   ARG A 232     -22.111  23.187   7.866  1.00 91.59           C  
ATOM   2070  O   ARG A 232     -22.526  22.994   9.009  1.00 84.18           O  
ATOM   2071  N   SER A 233     -20.971  23.819   7.607  1.00 84.94           N  
ATOM   2072  HN  SER A 233     -20.628  23.895   6.596  1.00 68.32           H  
ATOM   2073  CA  SER A 233     -20.183  24.409   8.677  1.00 69.63           C  
ATOM   2074  HA  SER A 233     -20.121  23.693   9.496  1.00 68.32           H  
ATOM   2075  CB  SER A 233     -18.765  24.735   8.208  1.00 51.76           C  
ATOM   2076  HB1 SER A 233     -18.816  25.463   7.399  1.00 68.32           H  
ATOM   2077  HB2 SER A 233     -18.203  25.156   9.041  1.00 68.32           H  
ATOM   2078  OG  SER A 233     -18.102  23.573   7.743  1.00 65.83           O  
ATOM   2079  HG  SER A 233     -18.045  22.868   8.519  1.00 68.32           H  
ATOM   2080  C   SER A 233     -20.866  25.667   9.187  1.00 71.47           C  
ATOM   2081  O   SER A 233     -21.405  26.457   8.411  1.00 66.28           O  
ATOM   2082  N   TYR A 234     -20.849  25.836  10.502  1.00 66.44           N  
ATOM   2083  HN  TYR A 234     -20.414  25.077  11.118  1.00 58.77           H  
ATOM   2084  CA  TYR A 234     -21.403  27.020  11.129  1.00 58.82           C  
ATOM   2085  HA  TYR A 234     -21.316  27.846  10.423  1.00 58.77           H  
ATOM   2086  CB  TYR A 234     -22.887  26.828  11.450  1.00 59.36           C  
ATOM   2087  HB1 TYR A 234     -23.220  27.684  12.037  1.00 58.77           H  
ATOM   2088  HB2 TYR A 234     -23.436  26.797  10.509  1.00 58.77           H  
ATOM   2089  CG  TYR A 234     -23.214  25.573  12.224  1.00 58.46           C  
ATOM   2090  CD1 TYR A 234     -23.098  25.534  13.607  1.00 56.25           C  
ATOM   2091  HD1 TYR A 234     -22.758  26.421  14.142  1.00 58.77           H  
ATOM   2092  CE1 TYR A 234     -23.406  24.389  14.317  1.00 59.24           C  
ATOM   2093  HE1 TYR A 234     -23.302  24.372  15.402  1.00 58.77           H  
ATOM   2094  CD2 TYR A 234     -23.659  24.432  11.571  1.00 53.86           C  
ATOM   2095  HD2 TYR A 234     -23.765  24.443  10.486  1.00 58.77           H  
ATOM   2096  CE2 TYR A 234     -23.970  23.283  12.272  1.00 65.14           C  
ATOM   2097  HE2 TYR A 234     -24.312  22.394  11.742  1.00 58.77           H  
ATOM   2098  CZ  TYR A 234     -23.846  23.267  13.644  1.00 65.52           C  
ATOM   2099  OH  TYR A 234     -24.153  22.121  14.343  1.00 59.44           O  
ATOM   2100  HH  TYR A 234     -23.303  21.788  14.861  1.00 58.77           H  
ATOM   2101  C   TYR A 234     -20.619  27.388  12.380  1.00 55.28           C  
ATOM   2102  O   TYR A 234     -19.772  26.627  12.843  1.00 47.45           O  
ATOM   2103  N   PHE A 235     -20.917  28.562  12.921  1.00 50.12           N  
ATOM   2104  HN  PHE A 235     -21.750  29.110  12.533  1.00 51.91           H  
ATOM   2105  CA  PHE A 235     -20.158  29.132  14.019  1.00 51.90           C  
ATOM   2106  HA  PHE A 235     -19.948  28.353  14.752  1.00 51.91           H  
ATOM   2107  CB  PHE A 235     -18.834  29.694  13.487  1.00 59.22           C  
ATOM   2108  HB1 PHE A 235     -18.138  28.864  13.361  1.00 51.91           H  
ATOM   2109  HB2 PHE A 235     -19.026  30.158  12.520  1.00 51.91           H  
ATOM   2110  CG  PHE A 235     -18.186  30.720  14.381  1.00 55.79           C  
ATOM   2111  CD1 PHE A 235     -17.969  30.468  15.728  1.00 52.51           C  
ATOM   2112  HD1 PHE A 235     -18.282  29.516  16.156  1.00 51.91           H  
ATOM   2113  CD2 PHE A 235     -17.753  31.927  13.854  1.00 52.99           C  
ATOM   2114  HD2 PHE A 235     -17.897  32.132  12.793  1.00 51.91           H  
ATOM   2115  CE1 PHE A 235     -17.358  31.414  16.536  1.00 49.14           C  
ATOM   2116  HE1 PHE A 235     -17.205  31.209  17.596  1.00 51.91           H  
ATOM   2117  CE2 PHE A 235     -17.140  32.875  14.655  1.00 54.29           C  
ATOM   2118  HE2 PHE A 235     -16.814  33.823  14.227  1.00 51.91           H  
ATOM   2119  CZ  PHE A 235     -16.942  32.618  15.998  1.00 45.35           C  
ATOM   2120  HZ  PHE A 235     -16.459  33.362  16.632  1.00 51.91           H  
ATOM   2121  C   PHE A 235     -21.001  30.216  14.669  1.00 45.71           C  
ATOM   2122  O   PHE A 235     -21.274  31.249  14.064  1.00 53.94           O  
ATOM   2123  N   GLY A 236     -21.427  29.967  15.901  1.00 42.35           N  
ATOM   2124  HN  GLY A 236     -21.151  29.050  16.378  1.00 45.21           H  
ATOM   2125  CA  GLY A 236     -22.260  30.917  16.611  1.00 39.03           C  
ATOM   2126  HA1 GLY A 236     -22.065  31.917  16.223  1.00 45.21           H  
ATOM   2127  HA2 GLY A 236     -23.307  30.661  16.446  1.00 45.21           H  
ATOM   2128  C   GLY A 236     -21.981  30.905  18.097  1.00 45.47           C  
ATOM   2129  O   GLY A 236     -21.069  30.219  18.557  1.00 54.00           O  
ATOM   2130  N   ALA A 237     -22.773  31.662  18.849  1.00 49.34           N  
ATOM   2131  HN  ALA A 237     -23.545  32.235  18.380  1.00 47.98           H  
ATOM   2132  CA  ALA A 237     -22.617  31.732  20.297  1.00 49.11           C  
ATOM   2133  HA  ALA A 237     -22.481  30.721  20.680  1.00 47.98           H  
ATOM   2134  CB  ALA A 237     -21.388  32.557  20.662  1.00 47.65           C  
ATOM   2135  HB1 ALA A 237     -21.287  32.599  21.746  1.00 47.98           H  
ATOM   2136  HB2 ALA A 237     -21.498  33.568  20.269  1.00 47.98           H  
ATOM   2137  HB3 ALA A 237     -20.499  32.095  20.232  1.00 47.98           H  
ATOM   2138  C   ALA A 237     -23.858  32.329  20.941  1.00 47.61           C  
ATOM   2139  O   ALA A 237     -24.697  32.912  20.257  1.00 46.20           O  
ATOM   2140  N   PHE A 238     -23.981  32.180  22.255  1.00 43.34           N  
ATOM   2141  HN  PHE A 238     -23.300  31.547  22.785  1.00 46.02           H  
ATOM   2142  CA  PHE A 238     -25.042  32.876  22.981  1.00 53.00           C  
ATOM   2143  HA  PHE A 238     -25.171  33.848  22.505  1.00 46.02           H  
ATOM   2144  CB  PHE A 238     -26.383  32.140  22.874  1.00 51.44           C  
ATOM   2145  HB1 PHE A 238     -27.109  32.659  23.500  1.00 46.02           H  
ATOM   2146  HB2 PHE A 238     -26.709  32.174  21.835  1.00 46.02           H  
ATOM   2147  CG  PHE A 238     -26.332  30.703  23.305  1.00 45.25           C  
ATOM   2148  CD1 PHE A 238     -26.148  29.699  22.373  1.00 40.80           C  
ATOM   2149  HD1 PHE A 238     -26.032  29.957  21.320  1.00 46.02           H  
ATOM   2150  CD2 PHE A 238     -26.485  30.354  24.638  1.00 39.83           C  
ATOM   2151  HD2 PHE A 238     -26.639  31.134  25.384  1.00 46.02           H  
ATOM   2152  CE1 PHE A 238     -26.109  28.374  22.759  1.00 51.95           C  
ATOM   2153  HE1 PHE A 238     -25.961  27.593  22.013  1.00 46.02           H  
ATOM   2154  CE2 PHE A 238     -26.445  29.030  25.033  1.00 38.26           C  
ATOM   2155  HE2 PHE A 238     -26.561  28.770  26.085  1.00 46.02           H  
ATOM   2156  CZ  PHE A 238     -26.258  28.039  24.092  1.00 51.78           C  
ATOM   2157  HZ  PHE A 238     -26.228  26.994  24.399  1.00 46.02           H  
ATOM   2158  C   PHE A 238     -24.677  33.136  24.437  1.00 47.07           C  
ATOM   2159  O   PHE A 238     -24.083  32.289  25.101  1.00 43.46           O  
ATOM   2160  N   MET A 239     -25.036  34.318  24.925  1.00 44.28           N  
ATOM   2161  HN  MET A 239     -25.591  34.993  24.308  1.00 61.89           H  
ATOM   2162  CA  MET A 239     -24.689  34.714  26.283  1.00 50.79           C  
ATOM   2163  HA  MET A 239     -23.618  34.560  26.412  1.00 61.89           H  
ATOM   2164  CB  MET A 239     -24.979  36.198  26.508  1.00 55.48           C  
ATOM   2165  HB1 MET A 239     -24.299  36.777  25.883  1.00 61.89           H  
ATOM   2166  HB2 MET A 239     -26.008  36.394  26.206  1.00 61.89           H  
ATOM   2167  CG  MET A 239     -24.810  36.659  27.948  1.00 58.65           C  
ATOM   2168  HG1 MET A 239     -25.703  36.386  28.510  1.00 61.89           H  
ATOM   2169  HG2 MET A 239     -23.943  36.157  28.377  1.00 61.89           H  
ATOM   2170  SD  MET A 239     -24.569  38.441  28.074  1.00 84.34           S  
ATOM   2171  CE  MET A 239     -24.893  38.707  29.813  1.00 73.63           C  
ATOM   2172  HE1 MET A 239     -24.783  39.766  30.046  1.00 61.89           H  
ATOM   2173  HE2 MET A 239     -24.185  38.129  30.408  1.00 61.89           H  
ATOM   2174  HE3 MET A 239     -25.909  38.388  30.047  1.00 61.89           H  
ATOM   2175  C   MET A 239     -25.408  33.874  27.327  1.00 51.11           C  
ATOM   2176  O   MET A 239     -26.621  33.678  27.262  1.00 76.82           O  
ATOM   2177  N   VAL A 240     -24.640  33.375  28.286  1.00 63.73           N  
ATOM   2178  HN  VAL A 240     -23.585  33.548  28.249  1.00 70.00           H  
ATOM   2179  CA  VAL A 240     -25.188  32.601  29.385  1.00 62.71           C  
ATOM   2180  HA  VAL A 240     -26.250  32.433  29.209  1.00 70.00           H  
ATOM   2181  CB  VAL A 240     -24.477  31.246  29.509  1.00 63.71           C  
ATOM   2182  HB  VAL A 240     -23.513  31.399  29.993  1.00 70.00           H  
ATOM   2183  CG1 VAL A 240     -25.297  30.301  30.349  1.00 63.07           C  
ATOM   2184 1HG1 VAL A 240     -24.781  29.344  30.429  1.00 70.00           H  
ATOM   2185 2HG1 VAL A 240     -26.271  30.151  29.882  1.00 70.00           H  
ATOM   2186 3HG1 VAL A 240     -25.433  30.724  31.344  1.00 70.00           H  
ATOM   2187  CG2 VAL A 240     -24.243  30.648  28.131  1.00 71.78           C  
ATOM   2188 1HG2 VAL A 240     -23.738  29.687  28.232  1.00 70.00           H  
ATOM   2189 2HG2 VAL A 240     -23.623  31.323  27.542  1.00 70.00           H  
ATOM   2190 3HG2 VAL A 240     -25.200  30.504  27.630  1.00 70.00           H  
ATOM   2191  C   VAL A 240     -25.015  33.400  30.672  1.00 75.18           C  
ATOM   2192 1OCT VAL A 240     -24.360  34.442  30.658  1.00 75.31           O  
ATOM   2193 2OCT VAL A 240     -25.519  33.049  31.741  1.00 84.55           O  
TER    2194      VAL A 240 
HETATM 2195  O1  UNK     0      -4.403  14.351   1.850  1.00  0.00           O  
HETATM 2196  O2  UNK     0      -2.173  14.772   3.557  1.00  0.00           O  
HETATM 2197  O3  UNK     0      -0.670  15.492   2.071  1.00  0.00           O  
HETATM 2198  O4  UNK     0      -4.498  12.825   3.507  1.00  0.00           O  
HETATM 2199  C5  UNK     0      -3.442  13.605   1.145  1.00  0.00           C  
HETATM 2200  C6  UNK     0      -2.079  13.799   1.367  1.00  0.00           C  
HETATM 2201  C7  UNK     0      -3.895  12.722   0.173  1.00  0.00           C  
HETATM 2202  C8  UNK     0      -1.171  13.077   0.598  1.00  0.00           C  
HETATM 2203  C9  UNK     0      -2.977  12.002  -0.578  1.00  0.00           C  
HETATM 2204  C10 UNK     0      -1.616  12.178  -0.364  1.00  0.00           C  
HETATM 2205  C11 UNK     0      -1.576  14.765   2.348  1.00  0.00           C  
HETATM 2206  C12 UNK     0      -4.920  13.833   2.951  1.00  0.00           C  
HETATM 2207  C13 UNK     0      -6.118  14.616   3.489  1.00  0.00           C  
HETATM 2208  H14 UNK     0      -2.733  14.018   3.697  1.00  0.00           H  
HETATM 2209  H15 UNK     0      -4.954  12.604  -0.001  1.00  0.00           H  
HETATM 2210  H16 UNK     0      -0.108  13.214   0.738  1.00  0.00           H  
HETATM 2211  H17 UNK     0      -3.321  11.311  -1.333  1.00  0.00           H  
HETATM 2212  H18 UNK     0      -0.903  11.620  -0.952  1.00  0.00           H  
HETATM 2213  H19 UNK     0      -6.699  15.024   2.661  1.00  0.00           H  
HETATM 2214  H20 UNK     0      -5.772  15.438   4.117  1.00  0.00           H  
HETATM 2215  H21 UNK     0      -6.758  13.960   4.080  1.00  0.00           H  
TER    2216      UNK     0 
CONECT  899 1403
CONECT 1403  899
CONECT 2195 2199 2206
CONECT 2196 2205 2208
CONECT 2197 2205
CONECT 2198 2206
CONECT 2199 2195 2200 2201
CONECT 2200 2199 2202 2205
CONECT 2201 2199 2203 2209
CONECT 2202 2200 2204 2210
CONECT 2203 2201 2204 2211
CONECT 2204 2202 2203 2212
CONECT 2205 2196 2197 2200
CONECT 2206 2195 2198 2207
CONECT 2207 2206 2213 2214 2215
CONECT 2208 2196
CONECT 2209 2201
CONECT 2210 2202
CONECT 2211 2203
CONECT 2212 2204
CONECT 2213 2207
CONECT 2214 2207
CONECT 2215 2207
END
