# Supplementary material for: Proteome-wide prediction of targets for aspirin: new insight into the molecular mechanism of aspirin
Source: PeerJ. 2016 Mar 10;4:e1791. doi: 10.7717/peerj.1791 (PMC4793309; doi:10.7717/peerj.1791)
Supplement: File S1 — The raw data contains all strucures of the identified 79 proteins. The Protocols show how to prepare protein strucure and run CDOCKER. [file peerj-04-1791-s004.zip › 79_protein_strucures/4A64_CUL4B.pdb]

REMARK   Accelrys Discovery Studio PDB file
REMARK   Created:  Thu Jan 21 09:46:15 �й���׼ʱ�� 2016
ATOM      1  N   SER B 186      16.499 -65.051   5.728  1.00 82.90           N1+
ATOM      2  HT1 SER B 186      15.479 -65.372   5.765  1.00 84.21           H  
ATOM      3  HT2 SER B 186      16.534 -63.998   5.544  1.00 84.21           H  
ATOM      4  HT3 SER B 186      16.974 -65.265   6.663  1.00 84.21           H  
ATOM      5  CA  SER B 186      17.207 -65.771   4.634  1.00 81.98           C  
ATOM      6  HA  SER B 186      17.199 -66.835   4.871  1.00 84.21           H  
ATOM      7  CB  SER B 186      16.493 -65.582   3.316  1.00 86.88           C  
ATOM      8  HB1 SER B 186      15.418 -65.676   3.470  1.00 84.21           H  
ATOM      9  HB2 SER B 186      16.719 -64.592   2.921  1.00 84.21           H  
ATOM     10  OG  SER B 186      16.921 -66.559   2.400  1.00 90.22           O  
ATOM     11  HG  SER B 186      17.956 -66.469   2.250  1.00 84.21           H  
ATOM     12  C   SER B 186      18.669 -65.307   4.585  1.00 81.87           C  
ATOM     13  O   SER B 186      19.149 -64.649   3.652  1.00 81.38           O  
ATOM     14  N   MET B 187      19.365 -65.713   5.643  1.00 78.81           N  
ATOM     15  HN  MET B 187      18.937 -66.480   6.254  1.00 68.95           H  
ATOM     16  CA  MET B 187      20.659 -65.192   6.028  1.00 70.39           C  
ATOM     17  HA  MET B 187      20.684 -64.123   5.814  1.00 68.95           H  
ATOM     18  CB  MET B 187      20.820 -65.396   7.535  1.00 67.69           C  
ATOM     19  HB1 MET B 187      20.691 -66.456   7.756  1.00 68.95           H  
ATOM     20  HB2 MET B 187      21.825 -65.084   7.820  1.00 68.95           H  
ATOM     21  CG  MET B 187      19.816 -64.605   8.363  1.00 68.25           C  
ATOM     22  HG1 MET B 187      18.828 -64.733   7.920  1.00 68.95           H  
ATOM     23  HG2 MET B 187      19.815 -65.006   9.377  1.00 68.95           H  
ATOM     24  SD  MET B 187      20.175 -62.850   8.449  1.00 67.30           S  
ATOM     25  CE  MET B 187      21.835 -62.812   9.144  1.00 63.06           C  
ATOM     26  HE1 MET B 187      22.164 -61.778   9.244  1.00 68.95           H  
ATOM     27  HE2 MET B 187      22.518 -63.348   8.485  1.00 68.95           H  
ATOM     28  HE3 MET B 187      21.830 -63.287  10.125  1.00 68.95           H  
ATOM     29  C   MET B 187      21.813 -65.860   5.308  1.00 68.07           C  
ATOM     30  O   MET B 187      21.651 -66.906   4.717  1.00 68.02           O  
ATOM     31  N   PRO B 188      22.994 -65.252   5.376  1.00 68.08           N  
ATOM     32  CD  PRO B 188      23.235 -63.862   5.841  1.00 70.46           C  
ATOM     33  HD1 PRO B 188      23.068 -63.780   6.915  1.00 68.38           H  
ATOM     34  HD2 PRO B 188      22.585 -63.161   5.317  1.00 68.38           H  
ATOM     35  CA  PRO B 188      24.170 -65.832   4.780  1.00 67.14           C  
ATOM     36  HA  PRO B 188      23.906 -66.358   3.863  1.00 68.38           H  
ATOM     37  CB  PRO B 188      25.035 -64.609   4.457  1.00 68.09           C  
ATOM     38  HB1 PRO B 188      26.094 -64.864   4.509  1.00 68.38           H  
ATOM     39  HB2 PRO B 188      24.801 -64.226   3.464  1.00 68.38           H  
ATOM     40  CG  PRO B 188      24.685 -63.603   5.503  1.00 67.41           C  
ATOM     41  HG1 PRO B 188      25.312 -63.736   6.385  1.00 68.38           H  
ATOM     42  HG2 PRO B 188      24.811 -62.592   5.117  1.00 68.38           H  
ATOM     43  C   PRO B 188      24.915 -66.760   5.718  1.00 67.41           C  
ATOM     44  O   PRO B 188      24.717 -66.710   6.929  1.00 70.10           O  
ATOM     45  N   LYS B 189      25.767 -67.600   5.125  1.00 72.04           N  
ATOM     46  HN  LYS B 189      25.868 -67.540   4.061  1.00 69.79           H  
ATOM     47  CA  LYS B 189      26.574 -68.599   5.834  1.00 70.15           C  
ATOM     48  HA  LYS B 189      26.012 -68.991   6.682  1.00 69.79           H  
ATOM     49  CB  LYS B 189      27.010 -69.781   4.894  1.00 72.45           C  
ATOM     50  HB1 LYS B 189      26.382 -69.733   4.004  1.00 69.79           H  
ATOM     51  HB2 LYS B 189      28.049 -69.605   4.616  1.00 69.79           H  
ATOM     52  CG  LYS B 189      26.921 -71.221   5.437  1.00 68.55           C  
ATOM     53  HG1 LYS B 189      27.256 -71.920   4.671  1.00 69.79           H  
ATOM     54  HG2 LYS B 189      25.889 -71.445   5.706  1.00 69.79           H  
ATOM     55  C   LYS B 189      27.770 -67.822   6.331  1.00 66.13           C  
ATOM     56  O   LYS B 189      28.407 -67.082   5.603  1.00 69.42           O  
ATOM     57  HG3 LYS B 189      27.555 -71.317   6.318  1.00 69.79           H  
ATOM     58  N   LEU B 190      28.057 -67.971   7.596  1.00 66.63           N  
ATOM     59  HN  LEU B 190      27.389 -68.525   8.222  1.00 65.63           H  
ATOM     60  CA  LEU B 190      29.259 -67.403   8.170  1.00 66.15           C  
ATOM     61  HA  LEU B 190      29.365 -66.367   7.849  1.00 65.63           H  
ATOM     62  CB  LEU B 190      29.069 -67.456   9.691  1.00 65.51           C  
ATOM     63  HB1 LEU B 190      28.180 -66.860   9.898  1.00 65.63           H  
ATOM     64  HB2 LEU B 190      28.869 -68.501   9.927  1.00 65.63           H  
ATOM     65  CG  LEU B 190      30.114 -67.000  10.695  1.00 63.45           C  
ATOM     66  HG  LEU B 190      31.064 -67.493  10.488  1.00 65.63           H  
ATOM     67  CD1 LEU B 190      30.317 -65.498  10.754  1.00 61.51           C  
ATOM     68 1HD1 LEU B 190      31.080 -65.263  11.496  1.00 65.63           H  
ATOM     69 2HD1 LEU B 190      29.380 -65.015  11.031  1.00 65.63           H  
ATOM     70 3HD1 LEU B 190      30.637 -65.135   9.777  1.00 65.63           H  
ATOM     71  CD2 LEU B 190      29.568 -67.478  12.021  1.00 64.92           C  
ATOM     72 1HD2 LEU B 190      30.254 -67.197  12.820  1.00 65.63           H  
ATOM     73 2HD2 LEU B 190      29.460 -68.563  12.000  1.00 65.63           H  
ATOM     74 3HD2 LEU B 190      28.595 -67.020  12.200  1.00 65.63           H  
ATOM     75  C   LEU B 190      30.485 -68.229   7.689  1.00 67.08           C  
ATOM     76  O   LEU B 190      30.456 -69.454   7.724  1.00 69.80           O  
ATOM     77  N   PRO B 191      31.537 -67.586   7.202  1.00 65.98           N  
ATOM     78  CD  PRO B 191      31.410 -66.403   6.368  1.00 71.12           C  
ATOM     79  HD1 PRO B 191      30.648 -65.723   6.749  1.00 68.58           H  
ATOM     80  HD2 PRO B 191      31.182 -66.663   5.334  1.00 68.58           H  
ATOM     81  CA  PRO B 191      32.856 -68.192   6.999  1.00 67.06           C  
ATOM     82  HA  PRO B 191      32.794 -68.957   6.225  1.00 68.58           H  
ATOM     83  CB  PRO B 191      33.713 -67.007   6.494  1.00 71.76           C  
ATOM     84  HB1 PRO B 191      34.561 -66.840   7.158  1.00 68.58           H  
ATOM     85  HB2 PRO B 191      34.075 -67.202   5.484  1.00 68.58           H  
ATOM     86  CG  PRO B 191      32.797 -65.818   6.503  1.00 74.65           C  
ATOM     87  HG1 PRO B 191      32.892 -65.266   7.438  1.00 68.58           H  
ATOM     88  HG2 PRO B 191      33.018 -65.156   5.666  1.00 68.58           H  
ATOM     89  C   PRO B 191      33.532 -68.772   8.246  1.00 63.77           C  
ATOM     90  O   PRO B 191      34.096 -68.042   9.045  1.00 65.69           O  
ATOM     91  N   GLU B 192      33.521 -70.092   8.348  1.00 59.29           N  
ATOM     92  HN  GLU B 192      33.047 -70.648   7.567  1.00 58.25           H  
ATOM     93  CA  GLU B 192      34.109 -70.837   9.449  1.00 56.94           C  
ATOM     94  HA  GLU B 192      35.104 -70.445   9.659  1.00 58.25           H  
ATOM     95  CB  GLU B 192      33.249 -70.763  10.730  1.00 57.50           C  
ATOM     96  HB1 GLU B 192      33.575 -71.563  11.395  1.00 58.25           H  
ATOM     97  HB2 GLU B 192      33.438 -69.798  11.201  1.00 58.25           H  
ATOM     98  CG  GLU B 192      31.728 -70.902  10.539  1.00 59.06           C  
ATOM     99  HG1 GLU B 192      31.392 -70.096   9.887  1.00 58.25           H  
ATOM    100  HG2 GLU B 192      31.532 -71.862  10.062  1.00 58.25           H  
ATOM    101  CD  GLU B 192      30.909 -70.837  11.845  1.00 57.88           C  
ATOM    102  OE1 GLU B 192      31.447 -70.375  12.881  1.00 50.23           O  
ATOM    103  OE2 GLU B 192      29.711 -71.252  11.806  1.00 58.92           O  
ATOM    104  C   GLU B 192      34.227 -72.259   8.938  1.00 59.18           C  
ATOM    105  O   GLU B 192      33.579 -72.609   7.950  1.00 65.21           O  
ATOM    106  N   ASN B 193      35.068 -73.077   9.554  1.00 57.10           N  
ATOM    107  HN  ASN B 193      35.555 -72.762  10.453  1.00 57.56           H  
ATOM    108  CA  ASN B 193      35.335 -74.411   9.010  1.00 57.81           C  
ATOM    109  HA  ASN B 193      35.557 -74.301   7.949  1.00 57.56           H  
ATOM    110  CB  ASN B 193      36.553 -75.052   9.682  1.00 59.48           C  
ATOM    111  HB1 ASN B 193      36.360 -75.135  10.752  1.00 57.56           H  
ATOM    112  HB2 ASN B 193      36.703 -76.046   9.261  1.00 57.56           H  
ATOM    113  CG  ASN B 193      37.811 -74.245   9.478  1.00 58.10           C  
ATOM    114  OD1 ASN B 193      38.298 -74.097   8.357  1.00 59.65           O  
ATOM    115  ND2 ASN B 193      38.352 -73.729  10.568  1.00 55.86           N  
ATOM    116 1HD2 ASN B 193      37.896 -73.895  11.522  1.00 57.56           H  
ATOM    117 2HD2 ASN B 193      39.246 -73.145  10.497  1.00 57.56           H  
ATOM    118  C   ASN B 193      34.135 -75.335   9.143  1.00 56.47           C  
ATOM    119  O   ASN B 193      33.930 -76.214   8.311  1.00 56.04           O  
ATOM    120  N   TYR B 194      33.355 -75.110  10.194  1.00 55.51           N  
ATOM    121  HN  TYR B 194      33.638 -74.349  10.891  1.00 57.31           H  
ATOM    122  CA  TYR B 194      32.135 -75.856  10.432  1.00 55.25           C  
ATOM    123  HA  TYR B 194      31.671 -76.064   9.468  1.00 57.31           H  
ATOM    124  CB  TYR B 194      32.454 -77.189  11.103  1.00 57.53           C  
ATOM    125  HB1 TYR B 194      31.512 -77.698  11.305  1.00 57.31           H  
ATOM    126  HB2 TYR B 194      33.047 -77.783  10.407  1.00 57.31           H  
ATOM    127  CG  TYR B 194      33.217 -77.092  12.399  1.00 58.58           C  
ATOM    128  CD1 TYR B 194      32.544 -76.897  13.604  1.00 58.43           C  
ATOM    129  HD1 TYR B 194      31.458 -76.808  13.601  1.00 57.31           H  
ATOM    130  CE1 TYR B 194      33.229 -76.814  14.807  1.00 58.59           C  
ATOM    131  HE1 TYR B 194      32.685 -76.662  15.739  1.00 57.31           H  
ATOM    132  CD2 TYR B 194      34.613 -77.223  12.432  1.00 59.94           C  
ATOM    133  HD2 TYR B 194      35.157 -77.396  11.504  1.00 57.31           H  
ATOM    134  CE2 TYR B 194      35.314 -77.136  13.630  1.00 60.83           C  
ATOM    135  HE2 TYR B 194      36.400 -77.231  13.641  1.00 57.31           H  
ATOM    136  CZ  TYR B 194      34.614 -76.926  14.815  1.00 60.38           C  
ATOM    137  OH  TYR B 194      35.270 -76.854  16.022  1.00 58.95           O  
ATOM    138  HH  TYR B 194      35.073 -75.926  16.473  1.00 57.31           H  
ATOM    139  C   TYR B 194      31.155 -75.044  11.264  1.00 52.62           C  
ATOM    140  O   TYR B 194      31.528 -74.029  11.860  1.00 51.11           O  
ATOM    141  N   THR B 195      29.892 -75.471  11.277  1.00 53.82           N  
ATOM    142  HN  THR B 195      29.664 -76.420  10.839  1.00 54.33           H  
ATOM    143  CA  THR B 195      28.799 -74.684  11.872  1.00 53.77           C  
ATOM    144  HA  THR B 195      28.814 -73.685  11.436  1.00 54.33           H  
ATOM    145  CB  THR B 195      27.381 -75.306  11.642  1.00 55.52           C  
ATOM    146  HB  THR B 195      27.384 -76.341  11.985  1.00 54.33           H  
ATOM    147  OG1 THR B 195      27.037 -75.272  10.254  1.00 55.92           O  
ATOM    148  HG1 THR B 195      27.031 -74.277   9.919  1.00 54.33           H  
ATOM    149  CG2 THR B 195      26.299 -74.537  12.386  1.00 52.61           C  
ATOM    150 1HG2 THR B 195      25.330 -75.001  12.200  1.00 54.33           H  
ATOM    151 2HG2 THR B 195      26.280 -73.505  12.036  1.00 54.33           H  
ATOM    152 3HG2 THR B 195      26.510 -74.554  13.455  1.00 54.33           H  
ATOM    153  C   THR B 195      29.083 -74.566  13.348  1.00 54.90           C  
ATOM    154  O   THR B 195      29.273 -75.570  14.018  1.00 53.78           O  
ATOM    155  N   ASP B 196      29.139 -73.327  13.823  1.00 56.03           N  
ATOM    156  HN  ASP B 196      29.084 -72.519  13.124  1.00 64.14           H  
ATOM    157  CA  ASP B 196      29.271 -72.997  15.245  1.00 60.16           C  
ATOM    158  HA  ASP B 196      28.887 -71.982  15.345  1.00 64.14           H  
ATOM    159  CB  ASP B 196      28.355 -73.876  16.136  1.00 65.77           C  
ATOM    160  HB1 ASP B 196      28.194 -74.832  15.637  1.00 64.14           H  
ATOM    161  HB2 ASP B 196      28.852 -74.043  17.092  1.00 64.14           H  
ATOM    162  CG  ASP B 196      26.983 -73.216  16.399  1.00 71.87           C  
ATOM    163  OD1 ASP B 196      26.988 -72.010  16.732  1.00 67.57           O  
ATOM    164  OD2 ASP B 196      25.912 -73.902  16.266  1.00 80.92           O  
ATOM    165  C   ASP B 196      30.718 -72.943  15.770  1.00 56.68           C  
ATOM    166  O   ASP B 196      30.930 -72.703  16.959  1.00 54.15           O  
ATOM    167  N   GLU B 197      31.687 -73.099  14.878  1.00 54.48           N  
ATOM    168  HN  GLU B 197      31.437 -73.289  13.855  1.00 54.87           H  
ATOM    169  CA  GLU B 197      33.091 -73.015  15.272  1.00 52.99           C  
ATOM    170  HA  GLU B 197      33.307 -73.812  15.984  1.00 54.87           H  
ATOM    171  CB  GLU B 197      34.028 -73.162  14.057  1.00 52.99           C  
ATOM    172  HB1 GLU B 197      33.915 -74.174  13.668  1.00 54.87           H  
ATOM    173  HB2 GLU B 197      33.711 -72.444  13.301  1.00 54.87           H  
ATOM    174  CG  GLU B 197      35.512 -72.929  14.331  1.00 53.06           C  
ATOM    175  HG1 GLU B 197      35.634 -71.923  14.733  1.00 54.87           H  
ATOM    176  HG2 GLU B 197      35.845 -73.659  15.069  1.00 54.87           H  
ATOM    177  CD  GLU B 197      36.389 -73.062  13.093  1.00 56.98           C  
ATOM    178  OE1 GLU B 197      36.065 -72.410  12.071  1.00 61.13           O  
ATOM    179  OE2 GLU B 197      37.394 -73.817  13.115  1.00 57.33           O  
ATOM    180  C   GLU B 197      33.359 -71.688  15.929  1.00 51.55           C  
ATOM    181  O   GLU B 197      34.009 -71.651  16.965  1.00 53.28           O  
ATOM    182  N   THR B 198      32.875 -70.604  15.311  1.00 49.84           N  
ATOM    183  HN  THR B 198      32.194 -70.738  14.497  1.00 49.42           H  
ATOM    184  CA  THR B 198      33.238 -69.249  15.702  1.00 48.99           C  
ATOM    185  HA  THR B 198      34.324 -69.190  15.769  1.00 49.42           H  
ATOM    186  CB  THR B 198      32.756 -68.208  14.663  1.00 50.41           C  
ATOM    187  HB  THR B 198      31.666 -68.203  14.658  1.00 49.42           H  
ATOM    188  OG1 THR B 198      33.216 -68.578  13.353  1.00 49.72           O  
ATOM    189  HG1 THR B 198      34.265 -68.613  13.347  1.00 49.42           H  
ATOM    190  CG2 THR B 198      33.254 -66.780  15.022  1.00 48.62           C  
ATOM    191 1HG2 THR B 198      32.899 -66.072  14.273  1.00 49.42           H  
ATOM    192 2HG2 THR B 198      34.344 -66.769  15.043  1.00 49.42           H  
ATOM    193 3HG2 THR B 198      32.869 -66.496  16.001  1.00 49.42           H  
ATOM    194  C   THR B 198      32.658 -68.944  17.069  1.00 49.64           C  
ATOM    195  O   THR B 198      33.366 -68.514  17.961  1.00 48.73           O  
ATOM    196  N   TRP B 199      31.379 -69.239  17.252  1.00 50.63           N  
ATOM    197  HN  TRP B 199      30.799 -69.606  16.431  1.00 51.71           H  
ATOM    198  CA  TRP B 199      30.754 -69.070  18.555  1.00 49.42           C  
ATOM    199  HA  TRP B 199      30.859 -68.023  18.838  1.00 51.71           H  
ATOM    200  CB  TRP B 199      29.281 -69.372  18.460  1.00 50.94           C  
ATOM    201  HB1 TRP B 199      28.791 -68.565  17.915  1.00 51.71           H  
ATOM    202  HB2 TRP B 199      29.148 -70.309  17.920  1.00 51.71           H  
ATOM    203  CG  TRP B 199      28.657 -69.496  19.788  1.00 51.90           C  
ATOM    204  CD2 TRP B 199      28.544 -68.444  20.796  1.00 51.49           C  
ATOM    205  CE2 TRP B 199      27.856 -69.053  21.940  1.00 53.03           C  
ATOM    206  CE3 TRP B 199      28.914 -67.108  20.866  1.00 52.12           C  
ATOM    207  HE3 TRP B 199      29.412 -66.621  20.027  1.00 51.71           H  
ATOM    208  CD1 TRP B 199      28.058 -70.636  20.354  1.00 53.49           C  
ATOM    209  HD1 TRP B 199      27.979 -71.605  19.862  1.00 51.71           H  
ATOM    210  NE1 TRP B 199      27.588 -70.358  21.610  1.00 57.09           N  
ATOM    211  HE1 TRP B 199      27.084 -71.058  22.243  1.00 51.71           H  
ATOM    212  CZ2 TRP B 199      27.571 -68.343  23.075  1.00 51.87           C  
ATOM    213  HZ2 TRP B 199      27.053 -68.804  23.916  1.00 51.71           H  
ATOM    214  CZ3 TRP B 199      28.632 -66.401  22.041  1.00 52.94           C  
ATOM    215  HZ3 TRP B 199      28.936 -65.357  22.121  1.00 51.71           H  
ATOM    216  CH2 TRP B 199      27.969 -67.005  23.115  1.00 51.64           C  
ATOM    217  HH2 TRP B 199      27.757 -66.415  24.007  1.00 51.71           H  
ATOM    218  C   TRP B 199      31.377 -69.899  19.642  1.00 50.71           C  
ATOM    219  O   TRP B 199      31.536 -69.423  20.762  1.00 46.67           O  
ATOM    220  N   GLN B 200      31.771 -71.133  19.323  1.00 53.03           N  
ATOM    221  HN  GLN B 200      31.629 -71.496  18.327  1.00 63.30           H  
ATOM    222  CA  GLN B 200      32.395 -71.991  20.326  1.00 55.79           C  
ATOM    223  HA  GLN B 200      31.676 -72.127  21.134  1.00 63.30           H  
ATOM    224  CB  GLN B 200      32.766 -73.393  19.794  1.00 62.27           C  
ATOM    225  HB1 GLN B 200      32.998 -73.296  18.733  1.00 63.30           H  
ATOM    226  HB2 GLN B 200      33.653 -73.729  20.331  1.00 63.30           H  
ATOM    227  CG  GLN B 200      31.694 -74.473  19.941  1.00 68.34           C  
ATOM    228  HG1 GLN B 200      30.828 -74.181  19.346  1.00 63.30           H  
ATOM    229  HG2 GLN B 200      32.097 -75.411  19.560  1.00 63.30           H  
ATOM    230  CD  GLN B 200      31.236 -74.695  21.382  1.00 76.22           C  
ATOM    231  OE1 GLN B 200      30.040 -74.504  21.701  1.00 78.10           O  
ATOM    232  NE2 GLN B 200      32.193 -75.067  22.280  1.00 70.15           N  
ATOM    233 1HE2 GLN B 200      33.207 -75.190  21.961  1.00 63.30           H  
ATOM    234 2HE2 GLN B 200      31.930 -75.236  23.303  1.00 63.30           H  
ATOM    235  C   GLN B 200      33.641 -71.337  20.924  1.00 53.18           C  
ATOM    236  O   GLN B 200      33.829 -71.386  22.134  1.00 52.61           O  
ATOM    237  N   LYS B 201      34.486 -70.732  20.101  1.00 49.34           N  
ATOM    238  HN  LYS B 201      34.283 -70.706  19.051  1.00 53.30           H  
ATOM    239  CA  LYS B 201      35.691 -70.102  20.625  1.00 51.03           C  
ATOM    240  HA  LYS B 201      36.316 -70.871  21.079  1.00 53.30           H  
ATOM    241  CB  LYS B 201      36.496 -69.403  19.528  1.00 52.04           C  
ATOM    242  HB1 LYS B 201      35.851 -68.656  19.065  1.00 53.30           H  
ATOM    243  HB2 LYS B 201      37.345 -68.908  20.000  1.00 53.30           H  
ATOM    244  CG  LYS B 201      37.034 -70.299  18.427  1.00 53.92           C  
ATOM    245  HG1 LYS B 201      37.837 -70.923  18.820  1.00 53.30           H  
ATOM    246  HG2 LYS B 201      36.234 -70.933  18.045  1.00 53.30           H  
ATOM    247  CD  LYS B 201      37.573 -69.412  17.300  1.00 56.79           C  
ATOM    248  HD1 LYS B 201      36.735 -68.870  16.861  1.00 53.30           H  
ATOM    249  HD2 LYS B 201      38.280 -68.703  17.731  1.00 53.30           H  
ATOM    250  CE  LYS B 201      38.283 -70.179  16.187  1.00 58.78           C  
ATOM    251  HE1 LYS B 201      39.043 -70.828  16.623  1.00 53.30           H  
ATOM    252  HE2 LYS B 201      37.556 -70.784  15.644  1.00 53.30           H  
ATOM    253  NZ  LYS B 201      38.921 -69.236  15.260  1.00 58.52           N1+
ATOM    254  HZ1 LYS B 201      39.417 -69.779  14.483  1.00 53.30           H  
ATOM    255  HZ2 LYS B 201      39.635 -68.642  15.790  1.00 53.30           H  
ATOM    256  HZ3 LYS B 201      38.177 -68.599  14.830  1.00 53.30           H  
ATOM    257  C   LYS B 201      35.315 -69.075  21.704  1.00 50.14           C  
ATOM    258  O   LYS B 201      35.920 -69.035  22.803  1.00 49.12           O  
ATOM    259  N   LEU B 202      34.314 -68.255  21.401  1.00 46.53           N  
ATOM    260  HN  LEU B 202      33.832 -68.331  20.449  1.00 48.04           H  
ATOM    261  CA  LEU B 202      33.877 -67.266  22.350  1.00 47.25           C  
ATOM    262  HA  LEU B 202      34.751 -66.701  22.673  1.00 48.04           H  
ATOM    263  CB  LEU B 202      32.916 -66.301  21.691  1.00 46.90           C  
ATOM    264  HB1 LEU B 202      32.110 -66.902  21.269  1.00 48.04           H  
ATOM    265  HB2 LEU B 202      32.520 -65.665  22.483  1.00 48.04           H  
ATOM    266  CG  LEU B 202      33.390 -65.377  20.590  1.00 46.71           C  
ATOM    267  HG  LEU B 202      34.027 -65.944  19.912  1.00 48.04           H  
ATOM    268  CD1 LEU B 202      32.134 -64.934  19.825  1.00 44.89           C  
ATOM    269 1HD1 LEU B 202      32.419 -64.262  19.015  1.00 48.04           H  
ATOM    270 2HD1 LEU B 202      31.458 -64.416  20.505  1.00 48.04           H  
ATOM    271 3HD1 LEU B 202      31.633 -65.809  19.411  1.00 48.04           H  
ATOM    272  CD2 LEU B 202      34.189 -64.199  21.136  1.00 44.05           C  
ATOM    273 1HD2 LEU B 202      34.509 -63.563  20.311  1.00 48.04           H  
ATOM    274 2HD2 LEU B 202      35.065 -64.569  21.669  1.00 48.04           H  
ATOM    275 3HD2 LEU B 202      33.566 -63.622  21.819  1.00 48.04           H  
ATOM    276  C   LEU B 202      33.231 -67.912  23.611  1.00 51.10           C  
ATOM    277  O   LEU B 202      33.462 -67.454  24.737  1.00 56.88           O  
ATOM    278  N   LYS B 203      32.467 -68.983  23.435  1.00 50.79           N  
ATOM    279  HN  LYS B 203      32.241 -69.320  22.445  1.00 57.82           H  
ATOM    280  CA  LYS B 203      31.938 -69.696  24.578  1.00 51.16           C  
ATOM    281  HA  LYS B 203      31.322 -69.001  25.149  1.00 57.82           H  
ATOM    282  CB  LYS B 203      31.047 -70.887  24.163  1.00 55.15           C  
ATOM    283  HB1 LYS B 203      30.325 -70.533  23.427  1.00 57.82           H  
ATOM    284  HB2 LYS B 203      31.683 -71.649  23.712  1.00 57.82           H  
ATOM    285  CG  LYS B 203      30.279 -71.527  25.317  1.00 60.13           C  
ATOM    286  HG1 LYS B 203      30.975 -72.105  25.925  1.00 57.82           H  
ATOM    287  HG2 LYS B 203      29.834 -70.738  25.923  1.00 57.82           H  
ATOM    288  CD  LYS B 203      29.160 -72.462  24.820  1.00 66.94           C  
ATOM    289  HD1 LYS B 203      28.464 -71.875  24.220  1.00 57.82           H  
ATOM    290  HD2 LYS B 203      29.611 -73.237  24.200  1.00 57.82           H  
ATOM    291  CE  LYS B 203      28.368 -73.146  25.953  1.00 68.86           C  
ATOM    292  HE1 LYS B 203      28.084 -72.380  26.675  1.00 57.82           H  
ATOM    293  HE2 LYS B 203      27.471 -73.587  25.518  1.00 57.82           H  
ATOM    294  NZ  LYS B 203      29.107 -74.229  26.691  1.00 69.02           N1+
ATOM    295  HZ1 LYS B 203      28.475 -74.638  27.452  1.00 57.82           H  
ATOM    296  HZ2 LYS B 203      29.987 -73.818  27.141  1.00 57.82           H  
ATOM    297  HZ3 LYS B 203      29.385 -75.002  26.006  1.00 57.82           H  
ATOM    298  C   LYS B 203      33.072 -70.148  25.467  1.00 49.60           C  
ATOM    299  O   LYS B 203      33.021 -69.955  26.662  1.00 48.75           O  
ATOM    300  N   GLU B 204      34.093 -70.766  24.901  1.00 51.89           N  
ATOM    301  HN  GLU B 204      34.118 -70.898  23.839  1.00 61.71           H  
ATOM    302  CA  GLU B 204      35.182 -71.266  25.722  1.00 53.93           C  
ATOM    303  HA  GLU B 204      34.748 -71.876  26.515  1.00 61.71           H  
ATOM    304  CB  GLU B 204      36.115 -72.149  24.918  1.00 60.18           C  
ATOM    305  HB1 GLU B 204      36.420 -71.610  24.021  1.00 61.71           H  
ATOM    306  HB2 GLU B 204      36.993 -72.373  25.524  1.00 61.71           H  
ATOM    307  CG  GLU B 204      35.455 -73.468  24.500  1.00 66.09           C  
ATOM    308  HG1 GLU B 204      35.273 -74.065  25.394  1.00 61.71           H  
ATOM    309  HG2 GLU B 204      34.506 -73.244  24.013  1.00 61.71           H  
ATOM    310  CD  GLU B 204      36.309 -74.274  23.546  1.00 70.18           C  
ATOM    311  OE1 GLU B 204      37.550 -74.043  23.562  1.00 76.13           O  
ATOM    312  OE2 GLU B 204      35.739 -75.109  22.787  1.00 68.72           O  
ATOM    313  C   GLU B 204      35.948 -70.135  26.376  1.00 52.84           C  
ATOM    314  O   GLU B 204      36.313 -70.244  27.557  1.00 55.44           O  
ATOM    315  N   ALA B 205      36.136 -69.033  25.651  1.00 48.63           N  
ATOM    316  HN  ALA B 205      35.760 -68.987  24.650  1.00 48.36           H  
ATOM    317  CA  ALA B 205      36.849 -67.889  26.208  1.00 48.64           C  
ATOM    318  HA  ALA B 205      37.836 -68.229  26.523  1.00 48.36           H  
ATOM    319  CB  ALA B 205      37.037 -66.819  25.176  1.00 47.43           C  
ATOM    320  HB1 ALA B 205      37.571 -65.978  25.617  1.00 48.36           H  
ATOM    321  HB2 ALA B 205      36.064 -66.483  24.818  1.00 48.36           H  
ATOM    322  HB3 ALA B 205      37.613 -67.217  24.341  1.00 48.36           H  
ATOM    323  C   ALA B 205      36.124 -67.337  27.439  1.00 47.58           C  
ATOM    324  O   ALA B 205      36.731 -67.153  28.471  1.00 49.54           O  
ATOM    325  N   VAL B 206      34.813 -67.162  27.329  1.00 46.32           N  
ATOM    326  HN  VAL B 206      34.343 -67.397  26.397  1.00 44.08           H  
ATOM    327  CA  VAL B 206      33.989 -66.667  28.414  1.00 45.10           C  
ATOM    328  HA  VAL B 206      34.410 -65.713  28.732  1.00 44.08           H  
ATOM    329  CB  VAL B 206      32.542 -66.398  27.951  1.00 42.39           C  
ATOM    330  HB  VAL B 206      32.166 -67.287  27.445  1.00 44.08           H  
ATOM    331  CG1 VAL B 206      31.647 -66.102  29.149  1.00 40.09           C  
ATOM    332 1HG1 VAL B 206      30.630 -65.914  28.806  1.00 44.08           H  
ATOM    333 2HG1 VAL B 206      32.021 -65.223  29.674  1.00 44.08           H  
ATOM    334 3HG1 VAL B 206      31.650 -66.957  29.825  1.00 44.08           H  
ATOM    335  CG2 VAL B 206      32.525 -65.242  26.977  1.00 38.20           C  
ATOM    336 1HG2 VAL B 206      31.502 -65.055  26.652  1.00 44.08           H  
ATOM    337 2HG2 VAL B 206      33.141 -65.486  26.112  1.00 44.08           H  
ATOM    338 3HG2 VAL B 206      32.920 -64.350  27.464  1.00 44.08           H  
ATOM    339  C   VAL B 206      33.985 -67.592  29.634  1.00 48.48           C  
ATOM    340  O   VAL B 206      34.070 -67.136  30.767  1.00 47.97           O  
ATOM    341  N   GLU B 207      33.932 -68.893  29.403  1.00 53.22           N  
ATOM    342  HN  GLU B 207      33.830 -69.244  28.397  1.00 63.78           H  
ATOM    343  CA  GLU B 207      34.010 -69.865  30.499  1.00 55.55           C  
ATOM    344  HA  GLU B 207      33.234 -69.620  31.225  1.00 63.78           H  
ATOM    345  CB  GLU B 207      33.745 -71.278  29.978  1.00 59.70           C  
ATOM    346  HB1 GLU B 207      34.417 -71.478  29.144  1.00 63.78           H  
ATOM    347  HB2 GLU B 207      33.937 -71.991  30.779  1.00 63.78           H  
ATOM    348  CG  GLU B 207      32.304 -71.445  29.503  1.00 63.95           C  
ATOM    349  HG1 GLU B 207      31.641 -71.208  30.335  1.00 63.78           H  
ATOM    350  HG2 GLU B 207      32.130 -70.743  28.688  1.00 63.78           H  
ATOM    351  CD  GLU B 207      31.964 -72.844  29.007  1.00 72.22           C  
ATOM    352  OE1 GLU B 207      32.855 -73.572  28.496  1.00 76.38           O  
ATOM    353  OE2 GLU B 207      30.776 -73.201  29.122  1.00 79.79           O  
ATOM    354  C   GLU B 207      35.362 -69.796  31.207  1.00 55.27           C  
ATOM    355  O   GLU B 207      35.425 -69.852  32.435  1.00 57.98           O  
ATOM    356  N   ALA B 208      36.438 -69.644  30.437  1.00 53.31           N  
ATOM    357  HN  ALA B 208      36.326 -69.668  29.373  1.00 52.80           H  
ATOM    358  CA  ALA B 208      37.768 -69.445  31.010  1.00 52.85           C  
ATOM    359  HA  ALA B 208      38.021 -70.311  31.621  1.00 52.80           H  
ATOM    360  CB  ALA B 208      38.805 -69.304  29.905  1.00 53.76           C  
ATOM    361  HB1 ALA B 208      39.790 -69.156  30.347  1.00 52.80           H  
ATOM    362  HB2 ALA B 208      38.556 -68.447  29.280  1.00 52.80           H  
ATOM    363  HB3 ALA B 208      38.813 -70.208  29.296  1.00 52.80           H  
ATOM    364  C   ALA B 208      37.765 -68.201  31.895  1.00 51.08           C  
ATOM    365  O   ALA B 208      38.288 -68.218  33.010  1.00 53.00           O  
ATOM    366  N   ILE B 209      37.157 -67.119  31.407  1.00 46.50           N  
ATOM    367  HN  ILE B 209      36.712 -67.150  30.434  1.00 43.73           H  
ATOM    368  CA  ILE B 209      37.097 -65.895  32.196  1.00 45.15           C  
ATOM    369  HA  ILE B 209      38.115 -65.603  32.455  1.00 43.73           H  
ATOM    370  CB  ILE B 209      36.436 -64.730  31.434  1.00 42.07           C  
ATOM    371  HB  ILE B 209      35.496 -65.080  31.007  1.00 43.73           H  
ATOM    372  CG2 ILE B 209      36.147 -63.575  32.363  1.00 38.16           C  
ATOM    373 1HG2 ILE B 209      35.681 -62.765  31.802  1.00 43.73           H  
ATOM    374 2HG2 ILE B 209      37.079 -63.221  32.804  1.00 43.73           H  
ATOM    375 3HG2 ILE B 209      35.473 -63.904  33.154  1.00 43.73           H  
ATOM    376  CG1 ILE B 209      37.355 -64.254  30.287  1.00 43.66           C  
ATOM    377 1HG1 ILE B 209      38.113 -63.594  30.708  1.00 43.73           H  
ATOM    378 2HG1 ILE B 209      37.836 -65.129  29.849  1.00 43.73           H  
ATOM    379  CD1 ILE B 209      36.634 -63.506  29.183  1.00 40.04           C  
ATOM    380 1HD1 ILE B 209      37.350 -63.207  28.418  1.00 43.73           H  
ATOM    381 2HD1 ILE B 209      36.155 -62.619  29.597  1.00 43.73           H  
ATOM    382 3HD1 ILE B 209      35.878 -64.153  28.739  1.00 43.73           H  
ATOM    383  C   ILE B 209      36.326 -66.169  33.496  1.00 48.07           C  
ATOM    384  O   ILE B 209      36.715 -65.681  34.560  1.00 46.20           O  
ATOM    385  N   GLN B 210      35.257 -66.968  33.393  1.00 47.07           N  
ATOM    386  HN  GLN B 210      35.055 -67.459  32.464  1.00 46.04           H  
ATOM    387  CA  GLN B 210      34.379 -67.177  34.504  1.00 45.70           C  
ATOM    388  HA  GLN B 210      34.180 -66.205  34.956  1.00 46.04           H  
ATOM    389  CB  GLN B 210      33.054 -67.742  34.023  1.00 46.46           C  
ATOM    390  HB1 GLN B 210      33.250 -68.562  33.333  1.00 46.04           H  
ATOM    391  HB2 GLN B 210      32.497 -68.115  34.882  1.00 46.04           H  
ATOM    392  CG  GLN B 210      32.214 -66.687  33.310  1.00 44.98           C  
ATOM    393  HG1 GLN B 210      31.946 -65.916  34.032  1.00 46.04           H  
ATOM    394  HG2 GLN B 210      32.817 -66.247  32.515  1.00 46.04           H  
ATOM    395  CD  GLN B 210      30.933 -67.234  32.694  1.00 42.36           C  
ATOM    396  OE1 GLN B 210      30.808 -68.438  32.434  1.00 46.88           O  
ATOM    397  NE2 GLN B 210      29.978 -66.336  32.443  1.00 40.97           N  
ATOM    398 1HE2 GLN B 210      30.140 -65.304  32.674  1.00 46.04           H  
ATOM    399 2HE2 GLN B 210      29.050 -66.648  32.010  1.00 46.04           H  
ATOM    400  C   GLN B 210      35.012 -68.048  35.552  1.00 48.75           C  
ATOM    401  O   GLN B 210      34.774 -67.863  36.746  1.00 51.23           O  
ATOM    402  N   ASN B 211      35.825 -69.000  35.125  1.00 53.76           N  
ATOM    403  HN  ASN B 211      35.973 -69.132  34.074  1.00 61.20           H  
ATOM    404  CA  ASN B 211      36.521 -69.871  36.059  1.00 56.68           C  
ATOM    405  HA  ASN B 211      35.951 -69.915  36.987  1.00 61.20           H  
ATOM    406  CB  ASN B 211      36.625 -71.280  35.480  1.00 59.71           C  
ATOM    407  HB1 ASN B 211      37.203 -71.235  34.557  1.00 61.20           H  
ATOM    408  HB2 ASN B 211      37.140 -71.915  36.201  1.00 61.20           H  
ATOM    409  CG  ASN B 211      35.270 -71.896  35.173  1.00 62.36           C  
ATOM    410  OD1 ASN B 211      34.308 -71.696  35.899  1.00 65.18           O  
ATOM    411  ND2 ASN B 211      35.207 -72.693  34.125  1.00 61.90           N  
ATOM    412 1HD2 ASN B 211      36.083 -72.877  33.540  1.00 61.20           H  
ATOM    413 2HD2 ASN B 211      34.279 -73.156  33.860  1.00 61.20           H  
ATOM    414  C   ASN B 211      37.920 -69.365  36.370  1.00 60.07           C  
ATOM    415  O   ASN B 211      38.687 -70.066  37.013  1.00 69.97           O  
ATOM    416  N   SER B 212      38.286 -68.192  35.866  1.00 58.31           N  
ATOM    417  HN  SER B 212      37.589 -67.647  35.265  1.00 58.85           H  
ATOM    418  CA  SER B 212      39.620 -67.618  36.108  1.00 58.46           C  
ATOM    419  HA  SER B 212      39.673 -66.685  35.547  1.00 58.85           H  
ATOM    420  CB  SER B 212      39.788 -67.263  37.591  1.00 60.24           C  
ATOM    421  HB1 SER B 212      39.791 -68.179  38.182  1.00 58.85           H  
ATOM    422  HB2 SER B 212      40.732 -66.736  37.731  1.00 58.85           H  
ATOM    423  OG  SER B 212      38.712 -66.426  38.022  1.00 57.43           O  
ATOM    424  HG  SER B 212      38.707 -65.542  37.455  1.00 58.85           H  
ATOM    425  C   SER B 212      40.785 -68.477  35.655  1.00 58.82           C  
ATOM    426  O   SER B 212      41.848 -68.421  36.252  1.00 59.87           O  
ATOM    427  N   THR B 213      40.597 -69.254  34.589  1.00 59.74           N  
ATOM    428  HN  THR B 213      39.628 -69.290  34.137  1.00 63.12           H  
ATOM    429  CA  THR B 213      41.690 -70.070  34.011  1.00 62.79           C  
ATOM    430  HA  THR B 213      42.479 -70.130  34.761  1.00 63.12           H  
ATOM    431  CB  THR B 213      41.208 -71.503  33.744  1.00 64.53           C  
ATOM    432  HB  THR B 213      42.048 -72.116  33.418  1.00 63.12           H  
ATOM    433  OG1 THR B 213      40.194 -71.496  32.725  1.00 63.48           O  
ATOM    434  HG1 THR B 213      39.382 -70.911  33.043  1.00 63.12           H  
ATOM    435  CG2 THR B 213      40.636 -72.070  35.073  1.00 64.66           C  
ATOM    436 1HG2 THR B 213      40.285 -73.089  34.913  1.00 63.12           H  
ATOM    437 2HG2 THR B 213      39.805 -71.448  35.406  1.00 63.12           H  
ATOM    438 3HG2 THR B 213      41.416 -72.070  35.834  1.00 63.12           H  
ATOM    439  C   THR B 213      42.291 -69.370  32.770  1.00 61.15           C  
ATOM    440  O   THR B 213      42.131 -68.160  32.662  1.00 65.47           O  
ATOM    441  N   SER B 214      42.986 -70.084  31.883  1.00 60.76           N  
ATOM    442  HN  SER B 214      43.056 -71.142  32.025  1.00 62.87           H  
ATOM    443  CA  SER B 214      43.662 -69.488  30.719  1.00 60.91           C  
ATOM    444  HA  SER B 214      44.074 -68.519  31.000  1.00 62.87           H  
ATOM    445  CB  SER B 214      44.796 -70.390  30.202  1.00 63.72           C  
ATOM    446  HB1 SER B 214      44.374 -71.134  29.526  1.00 62.87           H  
ATOM    447  HB2 SER B 214      45.517 -69.776  29.662  1.00 62.87           H  
ATOM    448  OG  SER B 214      45.454 -71.048  31.246  1.00 64.66           O  
ATOM    449  HG  SER B 214      45.869 -70.340  31.900  1.00 62.87           H  
ATOM    450  C   SER B 214      42.731 -69.312  29.545  1.00 62.17           C  
ATOM    451  O   SER B 214      41.895 -70.190  29.266  1.00 65.00           O  
ATOM    452  N   ILE B 215      42.910 -68.216  28.808  1.00 61.75           N  
ATOM    453  HN  ILE B 215      43.584 -67.456  29.144  1.00 60.10           H  
ATOM    454  CA  ILE B 215      42.190 -68.039  27.536  1.00 61.97           C  
ATOM    455  HA  ILE B 215      41.248 -68.586  27.579  1.00 60.10           H  
ATOM    456  CB  ILE B 215      41.902 -66.557  27.208  1.00 58.59           C  
ATOM    457  HB  ILE B 215      42.843 -66.011  27.283  1.00 60.10           H  
ATOM    458  CG2 ILE B 215      41.367 -66.379  25.768  1.00 55.49           C  
ATOM    459 1HG2 ILE B 215      41.177 -65.323  25.578  1.00 60.10           H  
ATOM    460 2HG2 ILE B 215      40.440 -66.940  25.652  1.00 60.10           H  
ATOM    461 3HG2 ILE B 215      42.106 -66.748  25.057  1.00 60.10           H  
ATOM    462  CG1 ILE B 215      40.938 -65.976  28.259  1.00 54.00           C  
ATOM    463 1HG1 ILE B 215      39.921 -66.258  27.985  1.00 60.10           H  
ATOM    464 2HG1 ILE B 215      41.187 -66.408  29.228  1.00 60.10           H  
ATOM    465  CD1 ILE B 215      40.997 -64.472  28.381  1.00 53.63           C  
ATOM    466 1HD1 ILE B 215      40.289 -64.141  29.141  1.00 60.10           H  
ATOM    467 2HD1 ILE B 215      40.740 -64.019  27.424  1.00 60.10           H  
ATOM    468 3HD1 ILE B 215      42.004 -64.169  28.667  1.00 60.10           H  
ATOM    469  C   ILE B 215      43.061 -68.636  26.460  1.00 66.33           C  
ATOM    470  O   ILE B 215      44.073 -68.048  26.094  1.00 69.07           O  
ATOM    471  N   LYS B 216      42.654 -69.789  25.942  1.00 68.76           N  
ATOM    472  HN  LYS B 216      41.677 -70.154  26.183  1.00 79.94           H  
ATOM    473  CA  LYS B 216      43.513 -70.576  25.046  1.00 73.31           C  
ATOM    474  HA  LYS B 216      44.544 -70.387  25.347  1.00 79.94           H  
ATOM    475  CB  LYS B 216      43.250 -72.072  25.263  1.00 78.33           C  
ATOM    476  HB1 LYS B 216      42.191 -72.271  25.096  1.00 79.94           H  
ATOM    477  HB2 LYS B 216      43.844 -72.641  24.548  1.00 79.94           H  
ATOM    478  CG  LYS B 216      43.619 -72.519  26.677  1.00 83.48           C  
ATOM    479  HG1 LYS B 216      44.618 -72.151  26.912  1.00 79.94           H  
ATOM    480  HG2 LYS B 216      42.900 -72.094  27.378  1.00 79.94           H  
ATOM    481  CD  LYS B 216      43.609 -74.027  26.824  1.00 86.73           C  
ATOM    482  HD1 LYS B 216      42.627 -74.347  27.173  1.00 79.94           H  
ATOM    483  HD2 LYS B 216      43.818 -74.483  25.856  1.00 79.94           H  
ATOM    484  CE  LYS B 216      44.652 -74.464  27.812  1.00 92.02           C  
ATOM    485  HE1 LYS B 216      44.371 -75.454  28.171  1.00 79.94           H  
ATOM    486  HE2 LYS B 216      45.602 -74.525  27.282  1.00 79.94           H  
ATOM    487  NZ  LYS B 216      44.857 -73.593  29.006  1.00 93.10           N1+
ATOM    488  HZ1 LYS B 216      45.621 -74.012  29.627  1.00 79.94           H  
ATOM    489  HZ2 LYS B 216      43.944 -73.527  29.561  1.00 79.94           H  
ATOM    490  HZ3 LYS B 216      45.153 -72.615  28.688  1.00 79.94           H  
ATOM    491  C   LYS B 216      43.405 -70.207  23.570  1.00 70.65           C  
ATOM    492  O   LYS B 216      43.674 -71.024  22.704  1.00 73.09           O  
ATOM    493  N   TYR B 217      43.027 -68.965  23.296  1.00 68.47           N  
ATOM    494  HN  TYR B 217      42.671 -68.352  24.098  1.00 69.93           H  
ATOM    495  CA  TYR B 217      43.074 -68.394  21.952  1.00 67.23           C  
ATOM    496  HA  TYR B 217      43.565 -69.084  21.266  1.00 69.93           H  
ATOM    497  CB  TYR B 217      41.681 -68.067  21.459  1.00 65.52           C  
ATOM    498  HB1 TYR B 217      41.243 -67.323  22.124  1.00 69.93           H  
ATOM    499  HB2 TYR B 217      41.756 -67.656  20.452  1.00 69.93           H  
ATOM    500  CG  TYR B 217      40.795 -69.243  21.421  1.00 67.44           C  
ATOM    501  CD1 TYR B 217      40.731 -70.048  20.284  1.00 69.40           C  
ATOM    502  HD1 TYR B 217      41.330 -69.791  19.410  1.00 69.93           H  
ATOM    503  CE1 TYR B 217      39.924 -71.160  20.248  1.00 70.99           C  
ATOM    504  HE1 TYR B 217      39.875 -71.780  19.353  1.00 69.93           H  
ATOM    505  CD2 TYR B 217      40.025 -69.578  22.527  1.00 67.93           C  
ATOM    506  HD2 TYR B 217      40.057 -68.950  23.417  1.00 69.93           H  
ATOM    507  CE2 TYR B 217      39.223 -70.694  22.509  1.00 71.41           C  
ATOM    508  HE2 TYR B 217      38.630 -70.960  23.384  1.00 69.93           H  
ATOM    509  CZ  TYR B 217      39.176 -71.479  21.366  1.00 74.23           C  
ATOM    510  OH  TYR B 217      38.357 -72.583  21.361  1.00 83.07           O  
ATOM    511  HH  TYR B 217      37.640 -72.484  20.600  1.00 69.93           H  
ATOM    512  C   TYR B 217      43.857 -67.099  22.045  1.00 67.70           C  
ATOM    513  O   TYR B 217      43.905 -66.474  23.099  1.00 65.78           O  
ATOM    514  N   ASN B 218      44.462 -66.669  20.951  1.00 70.08           N  
ATOM    515  HN  ASN B 218      44.553 -67.291  20.085  1.00 72.26           H  
ATOM    516  CA  ASN B 218      44.998 -65.320  20.971  1.00 70.87           C  
ATOM    517  HA  ASN B 218      45.336 -65.143  21.992  1.00 72.26           H  
ATOM    518  CB  ASN B 218      46.238 -65.153  20.075  1.00 75.99           C  
ATOM    519  HB1 ASN B 218      46.622 -64.141  20.199  1.00 72.26           H  
ATOM    520  HB2 ASN B 218      46.995 -65.871  20.392  1.00 72.26           H  
ATOM    521  CG  ASN B 218      45.947 -65.377  18.627  1.00 77.38           C  
ATOM    522  OD1 ASN B 218      44.894 -64.986  18.125  1.00 79.29           O  
ATOM    523  ND2 ASN B 218      46.882 -66.012  17.939  1.00 80.27           N  
ATOM    524 1HD2 ASN B 218      47.780 -66.331  18.425  1.00 72.27           H  
ATOM    525 2HD2 ASN B 218      46.740 -66.206  16.896  1.00 72.27           H  
ATOM    526  C   ASN B 218      43.854 -64.320  20.718  1.00 64.85           C  
ATOM    527  O   ASN B 218      42.843 -64.628  20.077  1.00 59.39           O  
ATOM    528  N   LEU B 219      43.983 -63.151  21.321  1.00 62.58           N  
ATOM    529  HN  LEU B 219      44.932 -62.872  21.729  1.00 57.70           H  
ATOM    530  CA  LEU B 219      42.851 -62.232  21.440  1.00 57.75           C  
ATOM    531  HA  LEU B 219      42.050 -62.766  21.951  1.00 57.70           H  
ATOM    532  CB  LEU B 219      43.243 -61.053  22.317  1.00 57.41           C  
ATOM    533  HB1 LEU B 219      44.091 -60.547  21.855  1.00 57.70           H  
ATOM    534  HB2 LEU B 219      42.397 -60.368  22.371  1.00 57.70           H  
ATOM    535  CG  LEU B 219      43.637 -61.451  23.747  1.00 56.58           C  
ATOM    536  HG  LEU B 219      44.455 -62.168  23.676  1.00 57.70           H  
ATOM    537  CD1 LEU B 219      44.174 -60.211  24.413  1.00 57.37           C  
ATOM    538 1HD1 LEU B 219      44.468 -60.446  25.436  1.00 57.70           H  
ATOM    539 2HD1 LEU B 219      43.402 -59.441  24.425  1.00 57.70           H  
ATOM    540 3HD1 LEU B 219      45.041 -59.848  23.861  1.00 57.70           H  
ATOM    541  CD2 LEU B 219      42.530 -62.097  24.562  1.00 53.97           C  
ATOM    542 1HD2 LEU B 219      42.905 -62.342  25.556  1.00 57.70           H  
ATOM    543 2HD2 LEU B 219      42.197 -63.008  24.065  1.00 57.70           H  
ATOM    544 3HD2 LEU B 219      41.692 -61.405  24.651  1.00 57.70           H  
ATOM    545  C   LEU B 219      42.309 -61.785  20.077  1.00 57.25           C  
ATOM    546  O   LEU B 219      41.105 -61.735  19.884  1.00 58.69           O  
ATOM    547  N   GLU B 220      43.200 -61.512  19.124  1.00 61.63           N  
ATOM    548  HN  GLU B 220      44.241 -61.573  19.363  1.00 71.78           H  
ATOM    549  CA  GLU B 220      42.816 -61.133  17.767  1.00 61.84           C  
ATOM    550  HA  GLU B 220      42.428 -60.115  17.790  1.00 71.78           H  
ATOM    551  CB  GLU B 220      44.063 -61.156  16.881  1.00 69.98           C  
ATOM    552  HB1 GLU B 220      44.840 -60.580  17.384  1.00 71.78           H  
ATOM    553  HB2 GLU B 220      44.384 -62.193  16.783  1.00 71.78           H  
ATOM    554  CG  GLU B 220      43.893 -60.584  15.474  1.00 76.61           C  
ATOM    555  HG1 GLU B 220      44.867 -60.566  14.985  1.00 71.78           H  
ATOM    556  HG2 GLU B 220      43.217 -61.230  14.914  1.00 71.78           H  
ATOM    557  CD  GLU B 220      43.323 -59.170  15.479  1.00 86.16           C  
ATOM    558  OE1 GLU B 220      43.676 -58.380  16.415  1.00 91.16           O  
ATOM    559  OE2 GLU B 220      42.508 -58.864  14.558  1.00 88.14           O  
ATOM    560  C   GLU B 220      41.736 -62.051  17.174  1.00 57.74           C  
ATOM    561  O   GLU B 220      40.794 -61.615  16.538  1.00 52.77           O  
ATOM    562  N   GLU B 221      41.916 -63.335  17.386  1.00 56.84           N  
ATOM    563  HN  GLU B 221      42.747 -63.645  17.985  1.00 63.64           H  
ATOM    564  CA  GLU B 221      41.045 -64.337  16.848  1.00 58.13           C  
ATOM    565  HA  GLU B 221      40.985 -64.221  15.766  1.00 63.64           H  
ATOM    566  CB  GLU B 221      41.634 -65.718  17.182  1.00 61.90           C  
ATOM    567  HB1 GLU B 221      42.713 -65.657  17.038  1.00 63.64           H  
ATOM    568  HB2 GLU B 221      41.417 -65.921  18.231  1.00 63.64           H  
ATOM    569  CG  GLU B 221      41.132 -66.903  16.374  1.00 64.80           C  
ATOM    570  HG1 GLU B 221      40.075 -67.053  16.593  1.00 63.64           H  
ATOM    571  HG2 GLU B 221      41.256 -66.681  15.314  1.00 63.64           H  
ATOM    572  CD  GLU B 221      41.891 -68.197  16.698  1.00 70.19           C  
ATOM    573  OE1 GLU B 221      42.861 -68.174  17.505  1.00 74.10           O  
ATOM    574  OE2 GLU B 221      41.500 -69.259  16.171  1.00 73.12           O  
ATOM    575  C   GLU B 221      39.651 -64.181  17.454  1.00 57.67           C  
ATOM    576  O   GLU B 221      38.635 -64.405  16.775  1.00 55.99           O  
ATOM    577  N   LEU B 222      39.601 -63.829  18.740  1.00 54.98           N  
ATOM    578  HN  LEU B 222      40.511 -63.685  19.283  1.00 50.54           H  
ATOM    579  CA  LEU B 222      38.321 -63.637  19.416  1.00 51.86           C  
ATOM    580  HA  LEU B 222      37.678 -64.485  19.181  1.00 50.54           H  
ATOM    581  CB  LEU B 222      38.523 -63.591  20.926  1.00 49.57           C  
ATOM    582  HB1 LEU B 222      39.217 -62.780  21.148  1.00 50.54           H  
ATOM    583  HB2 LEU B 222      37.558 -63.382  21.388  1.00 50.54           H  
ATOM    584  CG  LEU B 222      39.078 -64.871  21.550  1.00 49.55           C  
ATOM    585  HG  LEU B 222      40.061 -65.054  21.115  1.00 50.54           H  
ATOM    586  CD1 LEU B 222      39.259 -64.711  23.058  1.00 48.96           C  
ATOM    587 1HD1 LEU B 222      39.655 -65.636  23.477  1.00 50.54           H  
ATOM    588 2HD1 LEU B 222      38.297 -64.487  23.518  1.00 50.54           H  
ATOM    589 3HD1 LEU B 222      39.955 -63.896  23.256  1.00 50.54           H  
ATOM    590  CD2 LEU B 222      38.195 -66.056  21.211  1.00 45.64           C  
ATOM    591 1HD2 LEU B 222      38.607 -66.958  21.664  1.00 50.54           H  
ATOM    592 2HD2 LEU B 222      38.153 -66.180  20.129  1.00 50.54           H  
ATOM    593 3HD2 LEU B 222      37.190 -65.883  21.596  1.00 50.54           H  
ATOM    594  C   LEU B 222      37.628 -62.355  18.932  1.00 52.48           C  
ATOM    595  O   LEU B 222      36.429 -62.371  18.614  1.00 51.25           O  
ATOM    596  N   TYR B 223      38.392 -61.263  18.833  1.00 51.77           N  
ATOM    597  HN  TYR B 223      39.423 -61.307  19.117  1.00 55.66           H  
ATOM    598  CA  TYR B 223      37.831 -60.018  18.342  1.00 54.83           C  
ATOM    599  HA  TYR B 223      37.046 -59.701  19.028  1.00 55.66           H  
ATOM    600  CB  TYR B 223      38.889 -58.897  18.261  1.00 56.62           C  
ATOM    601  HB1 TYR B 223      39.638 -59.194  17.527  1.00 55.66           H  
ATOM    602  HB2 TYR B 223      38.391 -57.988  17.925  1.00 55.66           H  
ATOM    603  CG  TYR B 223      39.607 -58.585  19.567  1.00 55.16           C  
ATOM    604  CD1 TYR B 223      38.954 -58.644  20.772  1.00 53.89           C  
ATOM    605  HD1 TYR B 223      37.897 -58.911  20.789  1.00 55.66           H  
ATOM    606  CE1 TYR B 223      39.594 -58.376  21.959  1.00 53.36           C  
ATOM    607  HE1 TYR B 223      39.044 -58.431  22.899  1.00 55.66           H  
ATOM    608  CD2 TYR B 223      40.943 -58.224  19.575  1.00 58.26           C  
ATOM    609  HD2 TYR B 223      41.489 -58.152  18.634  1.00 55.66           H  
ATOM    610  CE2 TYR B 223      41.592 -57.954  20.767  1.00 59.84           C  
ATOM    611  HE2 TYR B 223      42.644 -57.670  20.766  1.00 55.66           H  
ATOM    612  CZ  TYR B 223      40.896 -58.047  21.962  1.00 56.50           C  
ATOM    613  OH  TYR B 223      41.503 -57.778  23.170  1.00 60.35           O  
ATOM    614  HH  TYR B 223      41.021 -56.968  23.632  1.00 55.66           H  
ATOM    615  C   TYR B 223      37.201 -60.255  16.960  1.00 55.43           C  
ATOM    616  O   TYR B 223      36.128 -59.757  16.649  1.00 51.96           O  
ATOM    617  N   GLN B 224      37.917 -60.999  16.134  1.00 57.54           N  
ATOM    618  HN  GLN B 224      38.861 -61.377  16.465  1.00 62.93           H  
ATOM    619  CA  GLN B 224      37.465 -61.319  14.794  1.00 57.69           C  
ATOM    620  HA  GLN B 224      37.266 -60.390  14.259  1.00 62.93           H  
ATOM    621  CB  GLN B 224      38.565 -62.088  14.055  1.00 60.72           C  
ATOM    622  HB1 GLN B 224      39.498 -61.532  14.152  1.00 62.93           H  
ATOM    623  HB2 GLN B 224      38.674 -63.066  14.523  1.00 62.93           H  
ATOM    624  CG  GLN B 224      38.281 -62.292  12.580  1.00 66.35           C  
ATOM    625  HG1 GLN B 224      39.092 -62.873  12.140  1.00 62.93           H  
ATOM    626  HG2 GLN B 224      37.343 -62.837  12.472  1.00 62.93           H  
ATOM    627  CD  GLN B 224      38.169 -60.971  11.848  1.00 69.33           C  
ATOM    628  OE1 GLN B 224      39.110 -60.167  11.888  1.00 80.55           O  
ATOM    629  NE2 GLN B 224      37.021 -60.728  11.191  1.00 62.99           N  
ATOM    630 1HE2 GLN B 224      36.235 -61.454  11.201  1.00 62.93           H  
ATOM    631 2HE2 GLN B 224      36.894 -59.809  10.659  1.00 62.93           H  
ATOM    632  C   GLN B 224      36.185 -62.134  14.850  1.00 56.06           C  
ATOM    633  O   GLN B 224      35.252 -61.930  14.068  1.00 55.11           O  
ATOM    634  N   ALA B 225      36.154 -63.091  15.764  1.00 53.27           N  
ATOM    635  HN  ALA B 225      36.998 -63.234  16.407  1.00 51.65           H  
ATOM    636  CA  ALA B 225      35.004 -63.941  15.906  1.00 50.78           C  
ATOM    637  HA  ALA B 225      34.856 -64.514  14.990  1.00 51.65           H  
ATOM    638  CB  ALA B 225      35.238 -64.884  17.063  1.00 48.45           C  
ATOM    639  HB1 ALA B 225      34.372 -65.535  17.182  1.00 51.65           H  
ATOM    640  HB2 ALA B 225      35.388 -64.309  17.977  1.00 51.65           H  
ATOM    641  HB3 ALA B 225      36.123 -65.489  16.866  1.00 51.65           H  
ATOM    642  C   ALA B 225      33.770 -63.097  16.186  1.00 51.09           C  
ATOM    643  O   ALA B 225      32.673 -63.378  15.682  1.00 54.64           O  
ATOM    644  N   VAL B 226      33.940 -62.098  17.037  1.00 47.82           N  
ATOM    645  HN  VAL B 226      34.905 -61.918  17.463  1.00 45.82           H  
ATOM    646  CA  VAL B 226      32.822 -61.248  17.393  1.00 47.35           C  
ATOM    647  HA  VAL B 226      31.993 -61.880  17.712  1.00 45.82           H  
ATOM    648  CB  VAL B 226      33.168 -60.275  18.541  1.00 42.50           C  
ATOM    649  HB  VAL B 226      34.071 -59.733  18.260  1.00 45.82           H  
ATOM    650  CG1 VAL B 226      32.064 -59.267  18.735  1.00 40.46           C  
ATOM    651 1HG1 VAL B 226      32.327 -58.591  19.548  1.00 45.82           H  
ATOM    652 2HG1 VAL B 226      31.137 -59.785  18.980  1.00 45.82           H  
ATOM    653 3HG1 VAL B 226      31.928 -58.695  17.817  1.00 45.82           H  
ATOM    654  CG2 VAL B 226      33.458 -61.027  19.825  1.00 40.01           C  
ATOM    655 1HG2 VAL B 226      33.699 -60.317  20.616  1.00 45.82           H  
ATOM    656 2HG2 VAL B 226      34.303 -61.698  19.671  1.00 45.82           H  
ATOM    657 3HG2 VAL B 226      32.581 -61.607  20.113  1.00 45.82           H  
ATOM    658  C   VAL B 226      32.379 -60.443  16.181  1.00 49.85           C  
ATOM    659  O   VAL B 226      31.198 -60.222  15.976  1.00 52.74           O  
ATOM    660  N   GLU B 227      33.340 -59.963  15.419  1.00 50.35           N  
ATOM    661  HN  GLU B 227      34.357 -60.206  15.645  1.00 57.66           H  
ATOM    662  CA  GLU B 227      33.051 -59.115  14.285  1.00 53.11           C  
ATOM    663  HA  GLU B 227      32.375 -58.327  14.618  1.00 57.66           H  
ATOM    664  CB  GLU B 227      34.333 -58.454  13.779  1.00 54.08           C  
ATOM    665  HB1 GLU B 227      34.876 -58.060  14.638  1.00 57.66           H  
ATOM    666  HB2 GLU B 227      34.937 -59.214  13.284  1.00 57.66           H  
ATOM    667  CG  GLU B 227      34.102 -57.320  12.802  1.00 59.02           C  
ATOM    668  HG1 GLU B 227      33.517 -57.698  11.963  1.00 57.66           H  
ATOM    669  HG2 GLU B 227      33.544 -56.533  13.309  1.00 57.66           H  
ATOM    670  CD  GLU B 227      35.405 -56.725  12.261  1.00 63.59           C  
ATOM    671  OE1 GLU B 227      36.137 -55.980  12.973  1.00 67.36           O  
ATOM    672  OE2 GLU B 227      35.727 -57.063  11.104  1.00 66.97           O  
ATOM    673  C   GLU B 227      32.344 -59.911  13.188  1.00 52.47           C  
ATOM    674  O   GLU B 227      31.364 -59.444  12.646  1.00 51.99           O  
ATOM    675  N   ASN B 228      32.816 -61.123  12.914  1.00 51.85           N  
ATOM    676  HN  ASN B 228      33.709 -61.458  13.398  1.00 54.98           H  
ATOM    677  CA  ASN B 228      32.142 -62.008  11.966  1.00 53.45           C  
ATOM    678  HA  ASN B 228      32.099 -61.498  11.004  1.00 54.98           H  
ATOM    679  CB  ASN B 228      32.942 -63.311  11.776  1.00 55.34           C  
ATOM    680  HB1 ASN B 228      33.079 -63.780  12.750  1.00 54.98           H  
ATOM    681  HB2 ASN B 228      32.372 -63.977  11.129  1.00 54.98           H  
ATOM    682  CG  ASN B 228      34.322 -63.079  11.146  1.00 57.54           C  
ATOM    683  OD1 ASN B 228      34.563 -62.069  10.495  1.00 58.17           O  
ATOM    684  ND2 ASN B 228      35.245 -63.996  11.397  1.00 55.53           N  
ATOM    685 1HD2 ASN B 228      35.008 -64.840  12.010  1.00 54.98           H  
ATOM    686 2HD2 ASN B 228      36.228 -63.892  10.987  1.00 54.98           H  
ATOM    687  C   ASN B 228      30.701 -62.334  12.392  1.00 53.85           C  
ATOM    688  O   ASN B 228      29.773 -62.304  11.583  1.00 54.09           O  
ATOM    689  N   LEU B 229      30.506 -62.653  13.666  1.00 53.35           N  
ATOM    690  HN  LEU B 229      31.322 -62.609  14.357  1.00 51.95           H  
ATOM    691  CA  LEU B 229      29.180 -63.064  14.130  1.00 53.88           C  
ATOM    692  HA  LEU B 229      28.835 -63.842  13.449  1.00 51.95           H  
ATOM    693  CB  LEU B 229      29.260 -63.699  15.527  1.00 51.63           C  
ATOM    694  HB1 LEU B 229      29.981 -63.122  16.106  1.00 51.95           H  
ATOM    695  HB2 LEU B 229      28.274 -63.610  15.982  1.00 51.95           H  
ATOM    696  CG  LEU B 229      29.674 -65.171  15.617  1.00 51.19           C  
ATOM    697  HG  LEU B 229      30.471 -65.347  14.894  1.00 51.95           H  
ATOM    698  CD1 LEU B 229      30.219 -65.465  17.010  1.00 48.68           C  
ATOM    699 1HD1 LEU B 229      30.513 -66.513  17.072  1.00 51.95           H  
ATOM    700 2HD1 LEU B 229      29.448 -65.260  17.753  1.00 51.95           H  
ATOM    701 3HD1 LEU B 229      31.086 -64.833  17.202  1.00 51.95           H  
ATOM    702  CD2 LEU B 229      28.497 -66.099  15.273  1.00 47.31           C  
ATOM    703 1HD2 LEU B 229      28.820 -67.138  15.345  1.00 51.95           H  
ATOM    704 2HD2 LEU B 229      28.157 -65.894  14.258  1.00 51.95           H  
ATOM    705 3HD2 LEU B 229      27.679 -65.924  15.972  1.00 51.95           H  
ATOM    706  C   LEU B 229      28.133 -61.923  14.075  1.00 54.95           C  
ATOM    707  O   LEU B 229      26.957 -62.195  13.825  1.00 54.63           O  
ATOM    708  N   CYS B 230      28.564 -60.673  14.277  1.00 53.81           N  
ATOM    709  HN  CYS B 230      29.561 -60.520  14.633  1.00 56.67           H  
ATOM    710  CA  CYS B 230      27.714 -59.505  14.026  1.00 54.46           C  
ATOM    711  HA  CYS B 230      26.707 -59.729  14.379  1.00 56.67           H  
ATOM    712  CB  CYS B 230      28.221 -58.285  14.765  1.00 55.12           C  
ATOM    713  HB1 CYS B 230      29.169 -57.988  14.316  1.00 56.67           H  
ATOM    714  HB2 CYS B 230      27.491 -57.485  14.637  1.00 56.67           H  
ATOM    715  SG  CYS B 230      28.492 -58.519  16.548  1.00 57.14           S  
ATOM    716  HG  CYS B 230      27.338 -58.868  17.134  1.00 56.67           H  
ATOM    717  C   CYS B 230      27.633 -59.103  12.559  1.00 55.50           C  
ATOM    718  O   CYS B 230      26.735 -58.365  12.186  1.00 64.01           O  
ATOM    719  N   SER B 231      28.516 -59.590  11.699  1.00 55.46           N  
ATOM    720  HN  SER B 231      29.242 -60.303  12.029  1.00 55.84           H  
ATOM    721  CA  SER B 231      28.503 -59.155  10.291  1.00 56.30           C  
ATOM    722  HA  SER B 231      28.037 -58.170  10.256  1.00 55.84           H  
ATOM    723  CB  SER B 231      29.914 -59.016   9.725  1.00 55.44           C  
ATOM    724  HB1 SER B 231      30.423 -59.979   9.755  1.00 55.84           H  
ATOM    725  HB2 SER B 231      29.868 -58.660   8.696  1.00 55.84           H  
ATOM    726  OG  SER B 231      30.610 -58.073  10.535  1.00 56.41           O  
ATOM    727  HG  SER B 231      30.111 -57.150  10.506  1.00 55.84           H  
ATOM    728  C   SER B 231      27.672 -60.073   9.462  1.00 55.56           C  
ATOM    729  O   SER B 231      26.885 -59.589   8.672  1.00 55.86           O  
ATOM    730  N   TYR B 232      27.801 -61.383   9.691  1.00 54.59           N  
ATOM    731  HN  TYR B 232      28.458 -61.705  10.472  1.00 55.48           H  
ATOM    732  CA  TYR B 232      27.086 -62.387   8.923  1.00 54.81           C  
ATOM    733  HA  TYR B 232      26.780 -61.933   7.981  1.00 55.48           H  
ATOM    734  CB  TYR B 232      27.966 -63.594   8.599  1.00 53.86           C  
ATOM    735  HB1 TYR B 232      28.327 -64.018   9.536  1.00 55.48           H  
ATOM    736  HB2 TYR B 232      27.359 -64.332   8.075  1.00 55.48           H  
ATOM    737  CG  TYR B 232      29.165 -63.257   7.732  1.00 54.27           C  
ATOM    738  CD1 TYR B 232      30.341 -62.811   8.324  1.00 52.24           C  
ATOM    739  HD1 TYR B 232      30.396 -62.727   9.409  1.00 55.48           H  
ATOM    740  CE1 TYR B 232      31.435 -62.474   7.565  1.00 53.20           C  
ATOM    741  HE1 TYR B 232      32.339 -62.098   8.045  1.00 55.48           H  
ATOM    742  CD2 TYR B 232      29.128 -63.388   6.316  1.00 54.18           C  
ATOM    743  HD2 TYR B 232      28.220 -63.747   5.831  1.00 55.48           H  
ATOM    744  CE2 TYR B 232      30.240 -63.063   5.542  1.00 53.88           C  
ATOM    745  HE2 TYR B 232      30.213 -63.158   4.457  1.00 55.48           H  
ATOM    746  CZ  TYR B 232      31.386 -62.614   6.190  1.00 54.69           C  
ATOM    747  OH  TYR B 232      32.526 -62.285   5.526  1.00 59.20           O  
ATOM    748  HH  TYR B 232      32.762 -61.279   5.712  1.00 55.48           H  
ATOM    749  C   TYR B 232      25.849 -62.851   9.635  1.00 56.76           C  
ATOM    750  O   TYR B 232      24.908 -63.310   8.997  1.00 64.06           O  
ATOM    751  N   LYS B 233      25.818 -62.747  10.958  1.00 57.83           N  
ATOM    752  HN  LYS B 233      26.681 -62.401  11.487  1.00 63.21           H  
ATOM    753  CA  LYS B 233      24.601 -63.106  11.697  1.00 56.56           C  
ATOM    754  HA  LYS B 233      23.856 -63.429  10.970  1.00 63.21           H  
ATOM    755  CB  LYS B 233      24.884 -64.286  12.626  1.00 59.12           C  
ATOM    756  HB1 LYS B 233      25.816 -64.095  13.157  1.00 63.21           H  
ATOM    757  HB2 LYS B 233      24.067 -64.368  13.343  1.00 63.21           H  
ATOM    758  CG  LYS B 233      25.011 -65.605  11.883  1.00 63.22           C  
ATOM    759  HG1 LYS B 233      24.328 -65.594  11.034  1.00 63.21           H  
ATOM    760  HG2 LYS B 233      26.035 -65.707  11.525  1.00 63.21           H  
ATOM    761  CD  LYS B 233      24.676 -66.817  12.770  1.00 70.36           C  
ATOM    762  HD1 LYS B 233      25.368 -66.841  13.612  1.00 63.21           H  
ATOM    763  HD2 LYS B 233      23.656 -66.713  13.140  1.00 63.21           H  
ATOM    764  CE  LYS B 233      24.792 -68.143  11.989  1.00 74.28           C  
ATOM    765  HE1 LYS B 233      24.767 -67.908  10.925  1.00 63.21           H  
ATOM    766  HE2 LYS B 233      25.752 -68.595  12.239  1.00 63.21           H  
ATOM    767  NZ  LYS B 233      23.728 -69.150  12.259  1.00 80.00           N1+
ATOM    768  HZ1 LYS B 233      23.906 -70.024  11.668  1.00 63.21           H  
ATOM    769  HZ2 LYS B 233      22.773 -68.737  12.007  1.00 63.21           H  
ATOM    770  HZ3 LYS B 233      23.740 -69.413  13.296  1.00 63.21           H  
ATOM    771  C   LYS B 233      24.041 -61.890  12.424  1.00 54.17           C  
ATOM    772  O   LYS B 233      24.567 -60.794  12.296  1.00 53.35           O  
ATOM    773  N   ILE B 234      22.948 -62.066  13.151  1.00 54.01           N  
ATOM    774  HN  ILE B 234      22.536 -63.050  13.236  1.00 55.60           H  
ATOM    775  CA  ILE B 234      22.284 -60.955  13.844  1.00 55.49           C  
ATOM    776  HA  ILE B 234      22.424 -60.067  13.228  1.00 55.60           H  
ATOM    777  CB  ILE B 234      20.747 -61.232  13.901  1.00 56.27           C  
ATOM    778  HB  ILE B 234      20.615 -62.255  14.255  1.00 55.60           H  
ATOM    779  CG2 ILE B 234      20.059 -60.303  14.920  1.00 55.00           C  
ATOM    780 1HG2 ILE B 234      18.990 -60.515  14.942  1.00 55.60           H  
ATOM    781 2HG2 ILE B 234      20.217 -59.264  14.630  1.00 55.60           H  
ATOM    782 3HG2 ILE B 234      20.482 -60.472  15.910  1.00 55.60           H  
ATOM    783  CG1 ILE B 234      20.177 -61.166  12.457  1.00 56.59           C  
ATOM    784 1HG1 ILE B 234      20.599 -60.289  11.966  1.00 55.60           H  
ATOM    785 2HG1 ILE B 234      20.492 -62.065  11.928  1.00 55.60           H  
ATOM    786  CD1 ILE B 234      18.670 -61.073  12.370  1.00 58.82           C  
ATOM    787 1HD1 ILE B 234      18.368 -61.032  11.324  1.00 55.60           H  
ATOM    788 2HD1 ILE B 234      18.331 -60.172  12.881  1.00 55.60           H  
ATOM    789 3HD1 ILE B 234      18.224 -61.948  12.842  1.00 55.60           H  
ATOM    790  C   ILE B 234      22.896 -60.638  15.248  1.00 54.57           C  
ATOM    791  O   ILE B 234      22.997 -61.524  16.112  1.00 54.04           O  
ATOM    792  N   SER B 235      23.319 -59.381  15.438  1.00 54.83           N  
ATOM    793  HN  SER B 235      23.227 -58.693  14.624  1.00 56.70           H  
ATOM    794  CA  SER B 235      23.904 -58.886  16.698  1.00 55.41           C  
ATOM    795  HA  SER B 235      24.895 -59.319  16.834  1.00 56.70           H  
ATOM    796  CB  SER B 235      24.011 -57.371  16.681  1.00 58.75           C  
ATOM    797  HB1 SER B 235      23.020 -56.941  16.538  1.00 56.70           H  
ATOM    798  HB2 SER B 235      24.423 -57.028  17.630  1.00 56.70           H  
ATOM    799  OG  SER B 235      24.849 -56.961  15.637  1.00 65.17           O  
ATOM    800  HG  SER B 235      25.805 -57.373  15.773  1.00 56.70           H  
ATOM    801  C   SER B 235      23.047 -59.212  17.887  1.00 56.04           C  
ATOM    802  O   SER B 235      23.543 -59.720  18.866  1.00 50.00           O  
ATOM    803  N   ALA B 236      21.751 -58.891  17.796  1.00 59.03           N  
ATOM    804  HN  ALA B 236      21.397 -58.398  16.915  1.00 55.17           H  
ATOM    805  CA  ALA B 236      20.798 -59.199  18.880  1.00 56.14           C  
ATOM    806  HA  ALA B 236      21.102 -58.618  19.751  1.00 55.17           H  
ATOM    807  CB  ALA B 236      19.394 -58.774  18.530  1.00 53.71           C  
ATOM    808  HB1 ALA B 236      18.724 -59.018  19.354  1.00 55.17           H  
ATOM    809  HB2 ALA B 236      19.069 -59.297  17.631  1.00 55.17           H  
ATOM    810  HB3 ALA B 236      19.373 -57.699  18.352  1.00 55.17           H  
ATOM    811  C   ALA B 236      20.866 -60.691  19.280  1.00 55.44           C  
ATOM    812  O   ALA B 236      20.853 -60.989  20.480  1.00 51.54           O  
ATOM    813  N   ASN B 237      21.066 -61.613  18.323  1.00 55.31           N  
ATOM    814  HN  ASN B 237      21.116 -61.321  17.295  1.00 58.30           H  
ATOM    815  CA  ASN B 237      21.215 -63.021  18.698  1.00 56.13           C  
ATOM    816  HA  ASN B 237      20.390 -63.269  19.365  1.00 58.30           H  
ATOM    817  CB  ASN B 237      21.121 -63.935  17.508  1.00 56.92           C  
ATOM    818  HB1 ASN B 237      21.771 -63.555  16.720  1.00 58.30           H  
ATOM    819  HB2 ASN B 237      21.451 -64.931  17.803  1.00 58.30           H  
ATOM    820  CG  ASN B 237      19.725 -64.025  16.980  1.00 60.79           C  
ATOM    821  OD1 ASN B 237      18.782 -63.600  17.634  1.00 62.20           O  
ATOM    822  ND2 ASN B 237      19.587 -64.514  15.760  1.00 62.83           N  
ATOM    823 1HD2 ASN B 237      20.449 -64.820  15.206  1.00 58.30           H  
ATOM    824 2HD2 ASN B 237      18.613 -64.604  15.327  1.00 58.30           H  
ATOM    825  C   ASN B 237      22.501 -63.281  19.453  1.00 53.15           C  
ATOM    826  O   ASN B 237      22.490 -63.986  20.449  1.00 59.04           O  
ATOM    827  N   LEU B 238      23.611 -62.741  18.989  1.00 48.80           N  
ATOM    828  HN  LEU B 238      23.594 -62.161  18.090  1.00 43.74           H  
ATOM    829  CA  LEU B 238      24.875 -62.943  19.720  1.00 46.07           C  
ATOM    830  HA  LEU B 238      25.066 -64.014  19.786  1.00 43.74           H  
ATOM    831  CB  LEU B 238      26.051 -62.287  18.991  1.00 42.93           C  
ATOM    832  HB1 LEU B 238      26.163 -62.770  18.020  1.00 43.74           H  
ATOM    833  HB2 LEU B 238      25.818 -61.232  18.847  1.00 43.74           H  
ATOM    834  CG  LEU B 238      27.380 -62.386  19.730  1.00 41.39           C  
ATOM    835  HG  LEU B 238      27.230 -61.987  20.733  1.00 43.74           H  
ATOM    836  CD1 LEU B 238      27.816 -63.855  19.873  1.00 37.76           C  
ATOM    837 1HD1 LEU B 238      28.767 -63.902  20.403  1.00 43.74           H  
ATOM    838 2HD1 LEU B 238      27.930 -64.299  18.884  1.00 43.74           H  
ATOM    839 3HD1 LEU B 238      27.060 -64.406  20.433  1.00 43.74           H  
ATOM    840  CD2 LEU B 238      28.412 -61.504  19.031  1.00 42.38           C  
ATOM    841 1HD2 LEU B 238      29.364 -61.572  19.557  1.00 43.74           H  
ATOM    842 2HD2 LEU B 238      28.069 -60.469  19.035  1.00 43.74           H  
ATOM    843 3HD2 LEU B 238      28.541 -61.840  18.002  1.00 43.74           H  
ATOM    844  C   LEU B 238      24.782 -62.379  21.146  1.00 46.65           C  
ATOM    845  O   LEU B 238      25.358 -62.901  22.082  1.00 43.92           O  
ATOM    846  N   TYR B 239      24.046 -61.295  21.296  1.00 50.38           N  
ATOM    847  HN  TYR B 239      23.571 -60.864  20.439  1.00 48.43           H  
ATOM    848  CA  TYR B 239      23.864 -60.673  22.591  1.00 48.57           C  
ATOM    849  HA  TYR B 239      24.838 -60.497  23.048  1.00 48.43           H  
ATOM    850  CB  TYR B 239      23.147 -59.337  22.395  1.00 50.19           C  
ATOM    851  HB1 TYR B 239      23.798 -58.695  21.801  1.00 48.43           H  
ATOM    852  HB2 TYR B 239      22.227 -59.532  21.844  1.00 48.43           H  
ATOM    853  CG  TYR B 239      22.786 -58.597  23.629  1.00 49.06           C  
ATOM    854  CD1 TYR B 239      21.642 -58.909  24.336  1.00 50.42           C  
ATOM    855  HD1 TYR B 239      21.002 -59.719  23.986  1.00 48.43           H  
ATOM    856  CE1 TYR B 239      21.297 -58.222  25.466  1.00 51.21           C  
ATOM    857  HE1 TYR B 239      20.412 -58.502  26.037  1.00 48.43           H  
ATOM    858  CD2 TYR B 239      23.555 -57.544  24.060  1.00 48.67           C  
ATOM    859  HD2 TYR B 239      24.459 -57.278  23.512  1.00 48.43           H  
ATOM    860  CE2 TYR B 239      23.203 -56.827  25.165  1.00 47.13           C  
ATOM    861  HE2 TYR B 239      23.810 -55.981  25.486  1.00 48.43           H  
ATOM    862  CZ  TYR B 239      22.082 -57.177  25.868  1.00 48.76           C  
ATOM    863  OH  TYR B 239      21.719 -56.490  26.981  1.00 51.35           O  
ATOM    864  HH  TYR B 239      20.766 -56.072  26.840  1.00 48.43           H  
ATOM    865  C   TYR B 239      23.068 -61.635  23.457  1.00 45.66           C  
ATOM    866  O   TYR B 239      23.402 -61.826  24.600  1.00 39.77           O  
ATOM    867  N   LYS B 240      22.025 -62.254  22.898  1.00 49.88           N  
ATOM    868  HN  LYS B 240      21.796 -62.080  21.867  1.00 62.23           H  
ATOM    869  CA  LYS B 240      21.182 -63.178  23.689  1.00 50.18           C  
ATOM    870  HA  LYS B 240      20.851 -62.649  24.582  1.00 62.23           H  
ATOM    871  CB  LYS B 240      19.950 -63.610  22.918  1.00 55.05           C  
ATOM    872  HB1 LYS B 240      20.250 -63.831  21.894  1.00 62.23           H  
ATOM    873  HB2 LYS B 240      19.557 -64.513  23.384  1.00 62.23           H  
ATOM    874  CG  LYS B 240      18.831 -62.571  22.873  1.00 64.11           C  
ATOM    875  HG1 LYS B 240      18.534 -62.319  23.891  1.00 62.23           H  
ATOM    876  HG2 LYS B 240      19.193 -61.676  22.367  1.00 62.23           H  
ATOM    877  CD  LYS B 240      17.609 -63.127  22.110  1.00 75.12           C  
ATOM    878  HD1 LYS B 240      17.690 -62.816  21.068  1.00 62.23           H  
ATOM    879  HD2 LYS B 240      17.640 -64.215  22.168  1.00 62.23           H  
ATOM    880  CE  LYS B 240      16.243 -62.659  22.643  1.00 82.02           C  
ATOM    881  HE1 LYS B 240      16.204 -62.825  23.720  1.00 62.23           H  
ATOM    882  HE2 LYS B 240      16.124 -61.596  22.434  1.00 62.23           H  
ATOM    883  NZ  LYS B 240      15.120 -63.418  21.987  1.00 86.29           N1+
ATOM    884  HZ1 LYS B 240      14.183 -63.075  22.374  1.00 62.23           H  
ATOM    885  HZ2 LYS B 240      15.228 -64.463  22.191  1.00 62.23           H  
ATOM    886  HZ3 LYS B 240      15.149 -63.256  20.930  1.00 62.23           H  
ATOM    887  C   LYS B 240      21.989 -64.381  24.132  1.00 47.66           C  
ATOM    888  O   LYS B 240      21.835 -64.856  25.245  1.00 49.78           O  
ATOM    889  N   GLN B 241      22.870 -64.849  23.269  1.00 48.92           N  
ATOM    890  HN  GLN B 241      22.963 -64.378  22.313  1.00 61.19           H  
ATOM    891  CA  GLN B 241      23.716 -65.986  23.582  1.00 53.28           C  
ATOM    892  HA  GLN B 241      23.074 -66.804  23.908  1.00 61.19           H  
ATOM    893  CB  GLN B 241      24.505 -66.463  22.346  1.00 57.61           C  
ATOM    894  HB1 GLN B 241      24.862 -65.582  21.812  1.00 61.19           H  
ATOM    895  HB2 GLN B 241      25.357 -67.048  22.694  1.00 61.19           H  
ATOM    896  CG  GLN B 241      23.710 -67.321  21.365  1.00 66.11           C  
ATOM    897  HG1 GLN B 241      23.574 -68.309  21.804  1.00 61.19           H  
ATOM    898  HG2 GLN B 241      22.737 -66.855  21.211  1.00 61.19           H  
ATOM    899  CD  GLN B 241      24.394 -67.489  19.988  1.00 72.42           C  
ATOM    900  OE1 GLN B 241      25.205 -68.401  19.777  1.00 77.12           O  
ATOM    901  NE2 GLN B 241      24.032 -66.624  19.038  1.00 74.72           N  
ATOM    902 1HE2 GLN B 241      23.305 -65.868  19.251  1.00 61.19           H  
ATOM    903 2HE2 GLN B 241      24.468 -66.687  18.063  1.00 61.19           H  
ATOM    904  C   GLN B 241      24.676 -65.647  24.733  1.00 50.82           C  
ATOM    905  O   GLN B 241      24.909 -66.477  25.593  1.00 49.75           O  
ATOM    906  N   LEU B 242      25.213 -64.427  24.739  1.00 47.08           N  
ATOM    907  HN  LEU B 242      24.927 -63.729  23.980  1.00 41.29           H  
ATOM    908  CA  LEU B 242      26.166 -64.024  25.737  1.00 42.70           C  
ATOM    909  HA  LEU B 242      26.901 -64.819  25.867  1.00 41.29           H  
ATOM    910  CB  LEU B 242      26.887 -62.747  25.301  1.00 41.62           C  
ATOM    911  HB1 LEU B 242      27.365 -62.944  24.341  1.00 41.29           H  
ATOM    912  HB2 LEU B 242      26.138 -61.965  25.181  1.00 41.29           H  
ATOM    913  CG  LEU B 242      27.982 -62.215  26.281  1.00 40.60           C  
ATOM    914  HG  LEU B 242      27.481 -62.008  27.227  1.00 41.29           H  
ATOM    915  CD1 LEU B 242      29.056 -63.248  26.573  1.00 37.34           C  
ATOM    916 1HD1 LEU B 242      29.790 -62.825  27.259  1.00 41.29           H  
ATOM    917 2HD1 LEU B 242      29.549 -63.533  25.644  1.00 41.29           H  
ATOM    918 3HD1 LEU B 242      28.600 -64.128  27.027  1.00 41.29           H  
ATOM    919  CD2 LEU B 242      28.636 -60.919  25.842  1.00 34.20           C  
ATOM    920 1HD2 LEU B 242      29.383 -60.621  26.578  1.00 41.29           H  
ATOM    921 2HD2 LEU B 242      27.879 -60.140  25.757  1.00 41.29           H  
ATOM    922 3HD2 LEU B 242      29.117 -61.064  24.875  1.00 41.29           H  
ATOM    923  C   LEU B 242      25.434 -63.816  27.038  1.00 44.11           C  
ATOM    924  O   LEU B 242      25.910 -64.223  28.101  1.00 42.66           O  
ATOM    925  N   ARG B 243      24.280 -63.164  26.959  1.00 47.21           N  
ATOM    926  HN  ARG B 243      23.965 -62.772  26.014  1.00 58.82           H  
ATOM    927  CA  ARG B 243      23.430 -62.969  28.131  1.00 47.98           C  
ATOM    928  HA  ARG B 243      23.957 -62.338  28.846  1.00 58.82           H  
ATOM    929  CB  ARG B 243      22.093 -62.302  27.774  1.00 49.92           C  
ATOM    930  HB1 ARG B 243      22.299 -61.405  27.191  1.00 58.82           H  
ATOM    931  HB2 ARG B 243      21.508 -62.999  27.175  1.00 58.82           H  
ATOM    932  CG  ARG B 243      21.274 -61.908  28.993  1.00 51.03           C  
ATOM    933  HG1 ARG B 243      20.936 -62.823  29.480  1.00 58.82           H  
ATOM    934  HG2 ARG B 243      21.925 -61.355  29.670  1.00 58.82           H  
ATOM    935  CD  ARG B 243      20.056 -61.051  28.714  1.00 54.41           C  
ATOM    936  HD1 ARG B 243      19.493 -60.907  29.636  1.00 58.82           H  
ATOM    937  HD2 ARG B 243      20.373 -60.083  28.326  1.00 58.82           H  
ATOM    938  NE  ARG B 243      19.219 -61.716  27.734  1.00 69.48           N1+
ATOM    939  HE  ARG B 243      19.415 -62.749  27.536  1.00 58.82           H  
ATOM    940  CZ  ARG B 243      18.222 -61.136  27.060  1.00 73.92           C  
ATOM    941  NH1 ARG B 243      17.921 -59.845  27.263  1.00 78.57           N  
ATOM    942 1HH1 ARG B 243      18.481 -59.270  27.970  1.00 58.82           H  
ATOM    943 2HH1 ARG B 243      17.120 -59.390  26.718  1.00 58.82           H  
ATOM    944  NH2 ARG B 243      17.544 -61.846  26.164  1.00 68.94           N  
ATOM    945 1HH2 ARG B 243      17.799 -62.870  25.989  1.00 58.82           H  
ATOM    946 2HH2 ARG B 243      16.743 -61.393  25.618  1.00 58.82           H  
ATOM    947  C   ARG B 243      23.163 -64.320  28.773  1.00 51.43           C  
ATOM    948  O   ARG B 243      23.337 -64.468  29.982  1.00 54.13           O  
ATOM    949  N   GLN B 244      22.783 -65.318  27.978  1.00 49.28           N  
ATOM    950  HN  GLN B 244      22.716 -65.168  26.921  1.00 57.24           H  
ATOM    951  CA  GLN B 244      22.460 -66.614  28.554  1.00 50.87           C  
ATOM    952  HA  GLN B 244      21.676 -66.449  29.294  1.00 57.24           H  
ATOM    953  CB  GLN B 244      21.899 -67.594  27.513  1.00 54.12           C  
ATOM    954  HB1 GLN B 244      21.146 -67.069  26.925  1.00 57.24           H  
ATOM    955  HB2 GLN B 244      22.718 -67.903  26.863  1.00 57.24           H  
ATOM    956  CG  GLN B 244      21.257 -68.847  28.096  1.00 57.90           C  
ATOM    957  HG1 GLN B 244      20.966 -69.500  27.273  1.00 57.24           H  
ATOM    958  HG2 GLN B 244      21.993 -69.353  28.720  1.00 57.24           H  
ATOM    959  CD  GLN B 244      20.022 -68.559  28.943  1.00 63.66           C  
ATOM    960  OE1 GLN B 244      19.046 -68.002  28.453  1.00 70.63           O  
ATOM    961  NE2 GLN B 244      20.060 -68.945  30.228  1.00 64.57           N  
ATOM    962 1HE2 GLN B 244      20.931 -69.431  30.615  1.00 57.24           H  
ATOM    963 2HE2 GLN B 244      19.219 -68.766  30.865  1.00 57.24           H  
ATOM    964  C   GLN B 244      23.654 -67.245  29.293  1.00 51.62           C  
ATOM    965  O   GLN B 244      23.470 -67.691  30.423  1.00 52.48           O  
ATOM    966  N   ILE B 245      24.855 -67.299  28.696  1.00 48.60           N  
ATOM    967  HN  ILE B 245      24.998 -66.876  27.724  1.00 51.93           H  
ATOM    968  CA  ILE B 245      25.966 -67.945  29.395  1.00 49.28           C  
ATOM    969  HA  ILE B 245      25.584 -68.889  29.785  1.00 51.93           H  
ATOM    970  CB  ILE B 245      27.191 -68.292  28.508  1.00 48.80           C  
ATOM    971  HB  ILE B 245      27.933 -68.800  29.124  1.00 51.93           H  
ATOM    972  CG2 ILE B 245      26.845 -69.188  27.332  1.00 46.48           C  
ATOM    973 1HG2 ILE B 245      27.746 -69.392  26.753  1.00 51.93           H  
ATOM    974 2HG2 ILE B 245      26.111 -68.690  26.698  1.00 51.93           H  
ATOM    975 3HG2 ILE B 245      26.429 -70.126  27.699  1.00 51.93           H  
ATOM    976  CG1 ILE B 245      27.823 -67.049  27.919  1.00 53.14           C  
ATOM    977 1HG1 ILE B 245      27.116 -66.594  27.225  1.00 51.93           H  
ATOM    978 2HG1 ILE B 245      28.039 -66.351  28.728  1.00 51.93           H  
ATOM    979  CD1 ILE B 245      29.117 -67.345  27.172  1.00 58.43           C  
ATOM    980 1HD1 ILE B 245      29.526 -66.418  26.771  1.00 51.93           H  
ATOM    981 2HD1 ILE B 245      28.915 -68.036  26.354  1.00 51.93           H  
ATOM    982 3HD1 ILE B 245      29.838 -67.793  27.856  1.00 51.93           H  
ATOM    983  C   ILE B 245      26.399 -67.107  30.610  1.00 53.29           C  
ATOM    984  O   ILE B 245      26.946 -67.654  31.583  1.00 57.42           O  
ATOM    985  N   CYS B 246      26.178 -65.787  30.562  1.00 52.15           N  
ATOM    986  HN  CYS B 246      25.849 -65.336  29.649  1.00 50.98           H  
ATOM    987  CA  CYS B 246      26.382 -64.962  31.743  1.00 50.71           C  
ATOM    988  HA  CYS B 246      27.380 -65.164  32.131  1.00 50.98           H  
ATOM    989  CB  CYS B 246      26.289 -63.471  31.417  1.00 52.23           C  
ATOM    990  HB1 CYS B 246      25.404 -63.305  30.803  1.00 50.98           H  
ATOM    991  HB2 CYS B 246      26.193 -62.917  32.351  1.00 50.98           H  
ATOM    992  SG  CYS B 246      27.742 -62.847  30.520  1.00 49.54           S  
ATOM    993  HG  CYS B 246      28.841 -63.032  31.264  1.00 50.98           H  
ATOM    994  C   CYS B 246      25.371 -65.346  32.810  1.00 50.92           C  
ATOM    995  O   CYS B 246      25.732 -65.542  33.952  1.00 50.35           O  
ATOM    996  N   GLU B 247      24.103 -65.456  32.437  1.00 53.27           N  
ATOM    997  HN  GLU B 247      23.845 -65.322  31.407  1.00 61.27           H  
ATOM    998  CA  GLU B 247      23.055 -65.756  33.405  1.00 52.24           C  
ATOM    999  HA  GLU B 247      23.076 -64.992  34.183  1.00 61.27           H  
ATOM   1000  CB  GLU B 247      21.674 -65.745  32.757  1.00 53.23           C  
ATOM   1001  HB1 GLU B 247      21.533 -64.784  32.263  1.00 61.27           H  
ATOM   1002  HB2 GLU B 247      21.634 -66.544  32.017  1.00 61.27           H  
ATOM   1003  CG  GLU B 247      20.541 -65.948  33.745  1.00 59.91           C  
ATOM   1004  HG1 GLU B 247      20.520 -66.999  34.035  1.00 61.27           H  
ATOM   1005  HG2 GLU B 247      20.735 -65.332  34.623  1.00 61.27           H  
ATOM   1006  CD  GLU B 247      19.179 -65.576  33.189  1.00 67.34           C  
ATOM   1007  OE1 GLU B 247      18.840 -66.105  32.116  1.00 79.55           O  
ATOM   1008  OE2 GLU B 247      18.422 -64.788  33.834  1.00 75.95           O  
ATOM   1009  C   GLU B 247      23.308 -67.120  34.059  1.00 54.75           C  
ATOM   1010  O   GLU B 247      23.151 -67.285  35.276  1.00 55.15           O  
ATOM   1011  N   ASP B 248      23.740 -68.089  33.266  1.00 51.83           N  
ATOM   1012  HN  ASP B 248      23.925 -67.889  32.231  1.00 58.21           H  
ATOM   1013  CA  ASP B 248      23.962 -69.412  33.794  1.00 53.98           C  
ATOM   1014  HA  ASP B 248      23.019 -69.783  34.196  1.00 58.21           H  
ATOM   1015  CB  ASP B 248      24.424 -70.368  32.693  1.00 57.42           C  
ATOM   1016  HB1 ASP B 248      25.245 -69.902  32.149  1.00 58.21           H  
ATOM   1017  HB2 ASP B 248      24.772 -71.291  33.157  1.00 58.21           H  
ATOM   1018  CG  ASP B 248      23.303 -70.713  31.691  1.00 61.12           C  
ATOM   1019  OD1 ASP B 248      22.119 -70.522  32.016  1.00 61.83           O  
ATOM   1020  OD2 ASP B 248      23.618 -71.166  30.573  1.00 65.46           O  
ATOM   1021  C   ASP B 248      24.974 -69.368  34.919  1.00 53.61           C  
ATOM   1022  O   ASP B 248      24.773 -69.982  35.977  1.00 60.45           O  
ATOM   1023  N   HIS B 249      26.037 -68.617  34.724  1.00 49.52           N  
ATOM   1024  HN  HIS B 249      26.121 -68.034  33.831  1.00 49.39           H  
ATOM   1025  CA  HIS B 249      27.092 -68.576  35.711  1.00 50.22           C  
ATOM   1026  HA  HIS B 249      27.299 -69.605  36.006  1.00 49.39           H  
ATOM   1027  CB  HIS B 249      28.362 -68.021  35.089  1.00 48.03           C  
ATOM   1028  HB1 HIS B 249      28.619 -68.633  34.224  1.00 49.39           H  
ATOM   1029  HB2 HIS B 249      28.170 -66.998  34.767  1.00 49.39           H  
ATOM   1030  CG  HIS B 249      29.525 -68.012  36.025  1.00 46.57           C  
ATOM   1031  CD2 HIS B 249      30.269 -69.040  36.564  1.00 46.64           C  
ATOM   1032  HD2 HIS B 249      30.122 -70.105  36.385  1.00 49.39           H  
ATOM   1033  ND1 HIS B 249      30.059 -66.867  36.485  1.00 50.19           N  
ATOM   1034  HD1 HIS B 249      29.721 -65.884  36.233  1.00 49.39           H  
ATOM   1035  CE1 HIS B 249      31.092 -67.150  37.318  1.00 51.37           C  
ATOM   1036  HE1 HIS B 249      31.704 -66.425  37.854  1.00 49.39           H  
ATOM   1037  NE2 HIS B 249      31.223 -68.481  37.362  1.00 49.13           N  
ATOM   1038  C   HIS B 249      26.688 -67.824  36.960  1.00 49.18           C  
ATOM   1039  O   HIS B 249      26.893 -68.292  38.081  1.00 53.07           O  
ATOM   1040  N   ILE B 250      26.064 -66.675  36.788  1.00 49.49           N  
ATOM   1041  HN  ILE B 250      25.864 -66.332  35.794  1.00 51.34           H  
ATOM   1042  CA  ILE B 250      25.640 -65.862  37.921  1.00 50.61           C  
ATOM   1043  HA  ILE B 250      26.514 -65.650  38.537  1.00 51.34           H  
ATOM   1044  CB  ILE B 250      25.028 -64.524  37.475  1.00 51.94           C  
ATOM   1045  HB  ILE B 250      24.249 -64.713  36.736  1.00 51.34           H  
ATOM   1046  CG2 ILE B 250      24.438 -63.754  38.639  1.00 49.73           C  
ATOM   1047 1HG2 ILE B 250      24.017 -62.816  38.278  1.00 51.34           H  
ATOM   1048 2HG2 ILE B 250      25.219 -63.544  39.370  1.00 51.34           H  
ATOM   1049 3HG2 ILE B 250      23.653 -64.348  39.107  1.00 51.34           H  
ATOM   1050  CG1 ILE B 250      26.102 -63.664  36.858  1.00 52.07           C  
ATOM   1051 1HG1 ILE B 250      26.785 -63.347  37.646  1.00 51.34           H  
ATOM   1052 2HG1 ILE B 250      26.644 -64.262  36.126  1.00 51.34           H  
ATOM   1053  CD1 ILE B 250      25.564 -62.423  36.161  1.00 52.78           C  
ATOM   1054 1HD1 ILE B 250      26.393 -61.853  35.741  1.00 51.34           H  
ATOM   1055 2HD1 ILE B 250      25.027 -61.805  36.881  1.00 51.34           H  
ATOM   1056 3HD1 ILE B 250      24.886 -62.720  35.361  1.00 51.34           H  
ATOM   1057  C   ILE B 250      24.630 -66.608  38.768  1.00 52.02           C  
ATOM   1058  O   ILE B 250      24.807 -66.650  39.967  1.00 52.05           O  
ATOM   1059  N   LYS B 251      23.617 -67.228  38.149  1.00 54.91           N  
ATOM   1060  HN  LYS B 251      23.502 -67.113  37.091  1.00 73.22           H  
ATOM   1061  CA  LYS B 251      22.663 -68.059  38.885  1.00 59.98           C  
ATOM   1062  HA  LYS B 251      22.028 -67.419  39.499  1.00 73.22           H  
ATOM   1063  CB  LYS B 251      21.795 -68.878  37.956  1.00 68.99           C  
ATOM   1064  HB1 LYS B 251      22.417 -69.196  37.120  1.00 73.22           H  
ATOM   1065  HB2 LYS B 251      21.455 -69.753  38.510  1.00 73.22           H  
ATOM   1066  CG  LYS B 251      20.569 -68.196  37.380  1.00 74.01           C  
ATOM   1067  HG1 LYS B 251      20.100 -67.584  38.150  1.00 73.22           H  
ATOM   1068  HG2 LYS B 251      20.866 -67.563  36.544  1.00 73.22           H  
ATOM   1069  CD  LYS B 251      19.567 -69.256  36.888  1.00 83.76           C  
ATOM   1070  HD1 LYS B 251      20.106 -70.182  36.688  1.00 73.22           H  
ATOM   1071  HD2 LYS B 251      18.826 -69.428  37.669  1.00 73.22           H  
ATOM   1072  CE  LYS B 251      18.849 -68.823  35.618  1.00 92.44           C  
ATOM   1073  HE1 LYS B 251      18.504 -67.796  35.735  1.00 73.22           H  
ATOM   1074  HE2 LYS B 251      19.542 -68.880  34.779  1.00 73.22           H  
ATOM   1075  NZ  LYS B 251      17.675 -69.705  35.344  1.00 95.32           N1+
ATOM   1076  HZ1 LYS B 251      17.187 -69.382  34.448  1.00 73.22           H  
ATOM   1077  HZ2 LYS B 251      16.989 -69.651  36.163  1.00 73.22           H  
ATOM   1078  HZ3 LYS B 251      18.007 -70.715  35.224  1.00 73.22           H  
ATOM   1079  C   LYS B 251      23.387 -69.059  39.783  1.00 60.71           C  
ATOM   1080  O   LYS B 251      22.983 -69.280  40.915  1.00 68.85           O  
ATOM   1081  N   ALA B 252      24.454 -69.659  39.276  1.00 58.20           N  
ATOM   1082  HN  ALA B 252      24.773 -69.396  38.289  1.00 59.61           H  
ATOM   1083  CA  ALA B 252      25.215 -70.672  40.019  1.00 61.89           C  
ATOM   1084  HA  ALA B 252      24.509 -71.426  40.367  1.00 59.61           H  
ATOM   1085  CB  ALA B 252      26.219 -71.368  39.090  1.00 58.96           C  
ATOM   1086  HB1 ALA B 252      26.777 -72.117  39.653  1.00 59.61           H  
ATOM   1087  HB2 ALA B 252      26.911 -70.630  38.683  1.00 59.61           H  
ATOM   1088  HB3 ALA B 252      25.684 -71.852  38.273  1.00 59.61           H  
ATOM   1089  C   ALA B 252      25.942 -70.109  41.251  1.00 58.66           C  
ATOM   1090  O   ALA B 252      26.228 -70.833  42.175  1.00 60.34           O  
ATOM   1091  N   GLN B 253      26.245 -68.824  41.268  1.00 54.62           N  
ATOM   1092  HN  GLN B 253      26.007 -68.210  40.425  1.00 53.69           H  
ATOM   1093  CA  GLN B 253      26.903 -68.236  42.432  1.00 53.20           C  
ATOM   1094  HA  GLN B 253      27.697 -68.913  42.747  1.00 53.69           H  
ATOM   1095  CB  GLN B 253      27.545 -66.900  42.050  1.00 52.21           C  
ATOM   1096  HB1 GLN B 253      26.745 -66.196  41.819  1.00 53.69           H  
ATOM   1097  HB2 GLN B 253      28.109 -66.540  42.910  1.00 53.69           H  
ATOM   1098  CG  GLN B 253      28.495 -66.950  40.847  1.00 51.76           C  
ATOM   1099  HG1 GLN B 253      27.905 -67.030  39.934  1.00 53.69           H  
ATOM   1100  HG2 GLN B 253      29.082 -66.032  40.822  1.00 53.69           H  
ATOM   1101  CD  GLN B 253      29.429 -68.125  40.929  1.00 53.08           C  
ATOM   1102  OE1 GLN B 253      29.416 -69.002  40.073  1.00 57.01           O  
ATOM   1103  NE2 GLN B 253      30.175 -68.199  42.001  1.00 54.68           N  
ATOM   1104 1HE2 GLN B 253      30.099 -67.447  42.759  1.00 53.69           H  
ATOM   1105 2HE2 GLN B 253      30.861 -69.011  42.120  1.00 53.69           H  
ATOM   1106  C   GLN B 253      25.969 -68.006  43.638  1.00 52.89           C  
ATOM   1107  O   GLN B 253      26.445 -67.480  44.633  1.00 53.77           O  
ATOM   1108  N   ILE B 254      24.674 -68.350  43.560  1.00 50.03           N  
ATOM   1109  HN  ILE B 254      24.311 -68.826  42.673  1.00 52.12           H  
ATOM   1110  CA  ILE B 254      23.748 -68.088  44.661  1.00 51.73           C  
ATOM   1111  HA  ILE B 254      23.906 -67.066  45.006  1.00 52.12           H  
ATOM   1112  CB  ILE B 254      22.250 -68.235  44.227  1.00 52.38           C  
ATOM   1113  HB  ILE B 254      22.097 -67.709  43.285  1.00 52.12           H  
ATOM   1114  CG2 ILE B 254      21.851 -69.686  44.056  1.00 52.73           C  
ATOM   1115 1HG2 ILE B 254      20.805 -69.743  43.755  1.00 52.12           H  
ATOM   1116 2HG2 ILE B 254      21.986 -70.214  45.000  1.00 52.12           H  
ATOM   1117 3HG2 ILE B 254      22.475 -70.147  43.290  1.00 52.12           H  
ATOM   1118  CG1 ILE B 254      21.299 -67.665  45.280  1.00 51.27           C  
ATOM   1119 1HG1 ILE B 254      20.303 -67.584  44.844  1.00 52.12           H  
ATOM   1120 2HG1 ILE B 254      21.269 -68.347  46.130  1.00 52.12           H  
ATOM   1121  CD1 ILE B 254      21.721 -66.316  45.764  1.00 46.21           C  
ATOM   1122 1HD1 ILE B 254      21.011 -65.958  46.510  1.00 52.12           H  
ATOM   1123 2HD1 ILE B 254      21.747 -65.620  44.925  1.00 52.12           H  
ATOM   1124 3HD1 ILE B 254      22.713 -66.384  46.211  1.00 52.12           H  
ATOM   1125  C   ILE B 254      23.989 -69.031  45.832  1.00 56.11           C  
ATOM   1126  O   ILE B 254      23.762 -68.701  46.986  1.00 56.49           O  
ATOM   1127  N   HIS B 255      24.452 -70.225  45.519  1.00 61.73           N  
ATOM   1128  HN  HIS B 255      24.863 -70.395  44.546  1.00 73.02           H  
ATOM   1129  CA  HIS B 255      24.410 -71.310  46.480  1.00 64.99           C  
ATOM   1130  HA  HIS B 255      23.399 -71.331  46.887  1.00 73.02           H  
ATOM   1131  CB  HIS B 255      24.601 -72.601  45.720  1.00 71.26           C  
ATOM   1132  HB1 HIS B 255      25.565 -72.578  45.211  1.00 73.02           H  
ATOM   1133  HB2 HIS B 255      24.579 -73.436  46.420  1.00 73.02           H  
ATOM   1134  CG  HIS B 255      23.502 -72.782  44.696  1.00 76.93           C  
ATOM   1135  CD2 HIS B 255      23.499 -72.615  43.316  1.00 77.31           C  
ATOM   1136  HD2 HIS B 255      24.364 -72.394  42.690  1.00 73.02           H  
ATOM   1137  ND1 HIS B 255      22.199 -72.982  45.060  1.00 82.83           N  
ATOM   1138  HD1 HIS B 255      21.849 -73.100  46.064  1.00 73.02           H  
ATOM   1139  CE1 HIS B 255      21.425 -73.008  43.961  1.00 81.76           C  
ATOM   1140  HE1 HIS B 255      20.349 -73.183  43.938  1.00 73.02           H  
ATOM   1141  NE2 HIS B 255      22.216 -72.779  42.891  1.00 80.29           N  
ATOM   1142  C   HIS B 255      25.335 -71.136  47.633  1.00 62.67           C  
ATOM   1143  O   HIS B 255      25.024 -71.524  48.727  1.00 70.44           O  
ATOM   1144  N   GLN B 256      26.446 -70.470  47.418  1.00 61.11           N  
ATOM   1145  HN  GLN B 256      26.661 -70.112  46.433  1.00 61.43           H  
ATOM   1146  CA  GLN B 256      27.386 -70.210  48.488  1.00 61.35           C  
ATOM   1147  HA  GLN B 256      27.697 -71.170  48.900  1.00 61.43           H  
ATOM   1148  CB  GLN B 256      28.635 -69.505  47.946  1.00 60.41           C  
ATOM   1149  HB1 GLN B 256      29.391 -69.496  48.731  1.00 61.43           H  
ATOM   1150  HB2 GLN B 256      29.005 -70.072  47.092  1.00 61.43           H  
ATOM   1151  CG  GLN B 256      28.393 -68.073  47.500  1.00 59.80           C  
ATOM   1152  HG1 GLN B 256      27.523 -68.056  46.844  1.00 61.43           H  
ATOM   1153  HG2 GLN B 256      28.196 -67.463  48.382  1.00 61.43           H  
ATOM   1154  CD  GLN B 256      29.578 -67.476  46.751  1.00 61.55           C  
ATOM   1155  OE1 GLN B 256      29.418 -66.931  45.647  1.00 63.09           O  
ATOM   1156  NE2 GLN B 256      30.781 -67.589  47.337  1.00 62.39           N  
ATOM   1157 1HE2 GLN B 256      30.871 -68.080  48.284  1.00 61.43           H  
ATOM   1158 2HE2 GLN B 256      31.650 -67.188  46.857  1.00 61.43           H  
ATOM   1159  C   GLN B 256      26.761 -69.395  49.620  1.00 61.09           C  
ATOM   1160  O   GLN B 256      27.238 -69.435  50.745  1.00 62.07           O  
ATOM   1161  N   PHE B 257      25.688 -68.668  49.322  1.00 60.81           N  
ATOM   1162  HN  PHE B 257      25.296 -68.705  48.327  1.00 51.69           H  
ATOM   1163  CA  PHE B 257      25.023 -67.814  50.318  1.00 57.95           C  
ATOM   1164  HA  PHE B 257      25.775 -67.536  51.056  1.00 51.69           H  
ATOM   1165  CB  PHE B 257      24.547 -66.525  49.652  1.00 52.77           C  
ATOM   1166  HB1 PHE B 257      23.814 -66.779  48.886  1.00 51.69           H  
ATOM   1167  HB2 PHE B 257      24.080 -65.894  50.408  1.00 51.69           H  
ATOM   1168  CG  PHE B 257      25.651 -65.766  49.018  1.00 47.77           C  
ATOM   1169  CD1 PHE B 257      26.639 -65.203  49.795  1.00 45.41           C  
ATOM   1170  HD1 PHE B 257      26.596 -65.297  50.880  1.00 51.69           H  
ATOM   1171  CD2 PHE B 257      25.723 -65.640  47.651  1.00 46.79           C  
ATOM   1172  HD2 PHE B 257      24.953 -66.093  47.026  1.00 51.69           H  
ATOM   1173  CE1 PHE B 257      27.686 -64.519  49.203  1.00 44.24           C  
ATOM   1174  HE1 PHE B 257      28.469 -64.083  49.824  1.00 51.69           H  
ATOM   1175  CE2 PHE B 257      26.756 -64.948  47.063  1.00 45.11           C  
ATOM   1176  HE2 PHE B 257      26.792 -64.844  45.979  1.00 51.69           H  
ATOM   1177  CZ  PHE B 257      27.744 -64.387  47.840  1.00 43.30           C  
ATOM   1178  HZ  PHE B 257      28.566 -63.842  47.375  1.00 51.69           H  
ATOM   1179  C   PHE B 257      23.875 -68.462  51.071  1.00 63.56           C  
ATOM   1180  O   PHE B 257      23.092 -67.765  51.729  1.00 60.88           O  
ATOM   1181  N   ARG B 258      23.771 -69.785  50.996  1.00 69.25           N  
ATOM   1182  HN  ARG B 258      24.371 -70.326  50.295  1.00 79.41           H  
ATOM   1183  CA  ARG B 258      22.837 -70.509  51.870  1.00 77.74           C  
ATOM   1184  HA  ARG B 258      22.069 -69.816  52.213  1.00 79.41           H  
ATOM   1185  CB  ARG B 258      22.164 -71.645  51.099  1.00 82.19           C  
ATOM   1186  HB1 ARG B 258      22.900 -72.435  50.952  1.00 79.41           H  
ATOM   1187  HB2 ARG B 258      21.341 -72.023  51.705  1.00 79.41           H  
ATOM   1188  CG  ARG B 258      21.609 -71.263  49.740  1.00 81.20           C  
ATOM   1189  HG1 ARG B 258      22.434 -70.989  49.082  1.00 79.41           H  
ATOM   1190  HG2 ARG B 258      21.076 -72.116  49.320  1.00 79.41           H  
ATOM   1191  CD  ARG B 258      20.656 -70.090  49.855  1.00 78.94           C  
ATOM   1192  HD1 ARG B 258      19.946 -70.296  50.656  1.00 79.41           H  
ATOM   1193  HD2 ARG B 258      21.231 -69.197  50.100  1.00 79.41           H  
ATOM   1194  NE  ARG B 258      19.912 -69.841  48.627  1.00 79.63           N1+
ATOM   1195  HE  ARG B 258      19.962 -70.578  47.853  1.00 79.41           H  
ATOM   1196  CZ  ARG B 258      19.177 -68.760  48.407  1.00 77.08           C  
ATOM   1197  NH1 ARG B 258      19.080 -67.801  49.327  1.00 77.87           N  
ATOM   1198 1HH1 ARG B 258      19.599 -67.898  50.258  1.00 79.41           H  
ATOM   1199 2HH1 ARG B 258      18.483 -66.934  49.135  1.00 79.41           H  
ATOM   1200  NH2 ARG B 258      18.528 -68.635  47.259  1.00 74.70           N  
ATOM   1201 1HH2 ARG B 258      18.599 -69.403  46.518  1.00 79.41           H  
ATOM   1202 2HH2 ARG B 258      17.932 -67.766  47.073  1.00 79.41           H  
ATOM   1203  C   ARG B 258      23.533 -71.107  53.082  1.00 85.67           C  
ATOM   1204  O   ARG B 258      22.883 -71.749  53.887  1.00 89.28           O  
ATOM   1205  N   GLU B 259      24.851 -70.928  53.195  1.00 94.64           N  
ATOM   1206  HN  GLU B 259      25.335 -70.239  52.534  1.00117.53           H  
ATOM   1207  CA  GLU B 259      25.669 -71.645  54.198  1.00106.12           C  
ATOM   1208  HA  GLU B 259      25.355 -72.689  54.205  1.00117.53           H  
ATOM   1209  CB  GLU B 259      27.180 -71.600  53.830  1.00118.38           C  
ATOM   1210  HB1 GLU B 259      27.409 -70.601  53.459  1.00117.53           H  
ATOM   1211  HB2 GLU B 259      27.755 -71.793  54.736  1.00117.53           H  
ATOM   1212  CG  GLU B 259      27.615 -72.619  52.760  1.00129.34           C  
ATOM   1213  HG1 GLU B 259      27.667 -73.599  53.234  1.00117.53           H  
ATOM   1214  HG2 GLU B 259      26.853 -72.631  51.981  1.00117.53           H  
ATOM   1215  CD  GLU B 259      28.975 -72.347  52.087  1.00127.31           C  
ATOM   1216  OE1 GLU B 259      29.731 -71.491  52.599  1.00136.10           O  
ATOM   1217  OE2 GLU B 259      29.288 -72.987  51.037  1.00112.33           O  
ATOM   1218  C   GLU B 259      25.495 -71.095  55.593  1.00110.09           C  
ATOM   1219  O   GLU B 259      26.391 -71.258  56.426  1.00123.43           O  
ATOM   1220  N   ASP B 260      24.349 -70.471  55.878  1.00110.81           N  
ATOM   1221  HN  ASP B 260      23.587 -70.393  55.131  1.00110.20           H  
ATOM   1222  CA  ASP B 260      24.126 -69.889  57.212  1.00111.47           C  
ATOM   1223  HA  ASP B 260      24.987 -69.261  57.440  1.00110.20           H  
ATOM   1224  CB  ASP B 260      22.881 -68.980  57.217  1.00109.82           C  
ATOM   1225  HB1 ASP B 260      22.739 -68.563  58.214  1.00110.20           H  
ATOM   1226  HB2 ASP B 260      22.003 -69.564  56.939  1.00110.20           H  
ATOM   1227  C   ASP B 260      24.064 -71.005  58.298  1.00110.72           C  
ATOM   1228  O   ASP B 260      23.990 -72.187  57.951  1.00108.19           O  
ATOM   1229  HB3 ASP B 260      23.019 -68.170  56.501  1.00110.20           H  
ATOM   1230  N   SER B 261      24.123 -70.680  59.593  1.00109.14           N  
ATOM   1231  HN  SER B 261      24.125 -71.484  60.299  1.00112.24           H  
ATOM   1232  CA  SER B 261      24.185 -69.327  60.128  1.00110.87           C  
ATOM   1233  HA  SER B 261      23.639 -68.665  59.456  1.00112.24           H  
ATOM   1234  CB  SER B 261      23.504 -69.291  61.503  1.00114.71           C  
ATOM   1235  HB1 SER B 261      23.549 -68.279  61.905  1.00112.24           H  
ATOM   1236  HB2 SER B 261      24.016 -69.974  62.181  1.00112.24           H  
ATOM   1237  C   SER B 261      25.642 -68.832  60.222  1.00111.11           C  
ATOM   1238  O   SER B 261      26.293 -68.942  61.271  1.00115.36           O  
ATOM   1239  HB3 SER B 261      22.462 -69.594  61.401  1.00112.24           H  
ATOM   1240  N   LEU B 262      26.115 -68.243  59.123  1.00102.10           N  
ATOM   1241  HN  LEU B 262      25.440 -68.093  58.307  1.00 93.10           H  
ATOM   1242  CA  LEU B 262      27.490 -67.791  58.961  1.00 96.09           C  
ATOM   1243  HA  LEU B 262      28.176 -68.483  59.449  1.00 93.10           H  
ATOM   1244  CB  LEU B 262      27.806 -67.695  57.457  1.00 96.67           C  
ATOM   1245  HB1 LEU B 262      27.481 -68.634  57.008  1.00 93.10           H  
ATOM   1246  HB2 LEU B 262      27.205 -66.876  57.062  1.00 93.10           H  
ATOM   1247  CG  LEU B 262      29.252 -67.453  56.980  1.00 92.98           C  
ATOM   1248  HG  LEU B 262      29.597 -66.526  57.437  1.00 93.10           H  
ATOM   1249  CD1 LEU B 262      30.172 -68.574  57.464  1.00100.61           C  
ATOM   1250 1HD1 LEU B 262      31.188 -68.386  57.118  1.00 93.10           H  
ATOM   1251 2HD1 LEU B 262      29.824 -69.527  57.067  1.00 93.10           H  
ATOM   1252 3HD1 LEU B 262      30.161 -68.609  58.553  1.00 93.10           H  
ATOM   1253  CD2 LEU B 262      29.334 -67.275  55.460  1.00 82.49           C  
ATOM   1254 1HD2 LEU B 262      30.371 -67.107  55.169  1.00 93.10           H  
ATOM   1255 2HD2 LEU B 262      28.730 -66.418  55.161  1.00 93.10           H  
ATOM   1256 3HD2 LEU B 262      28.960 -68.173  54.968  1.00 93.10           H  
ATOM   1257  C   LEU B 262      27.570 -66.412  59.618  1.00 89.62           C  
ATOM   1258  O   LEU B 262      26.601 -65.636  59.562  1.00 84.27           O  
ATOM   1259  N   ASP B 263      28.696 -66.162  60.294  1.00 85.23           N  
ATOM   1260  HN  ASP B 263      29.369 -66.978  60.453  1.00 75.61           H  
ATOM   1261  CA  ASP B 263      29.080 -64.845  60.837  1.00 76.10           C  
ATOM   1262  HA  ASP B 263      28.539 -64.684  61.770  1.00 75.61           H  
ATOM   1263  CB  ASP B 263      30.594 -64.834  61.140  1.00 76.32           C  
ATOM   1264  HB1 ASP B 263      30.788 -65.523  61.962  1.00 75.61           H  
ATOM   1265  HB2 ASP B 263      31.128 -65.169  60.251  1.00 75.61           H  
ATOM   1266  CG  ASP B 263      31.118 -63.450  61.530  1.00 78.97           C  
ATOM   1267  OD1 ASP B 263      30.677 -62.940  62.572  1.00 78.00           O  
ATOM   1268  OD2 ASP B 263      31.964 -62.859  60.803  1.00 74.19           O  
ATOM   1269  C   ASP B 263      28.733 -63.707  59.870  1.00 68.05           C  
ATOM   1270  O   ASP B 263      29.028 -63.778  58.686  1.00 68.05           O  
ATOM   1271  N   SER B 264      28.124 -62.656  60.394  1.00 62.67           N  
ATOM   1272  HN  SER B 264      27.983 -62.614  61.454  1.00 56.03           H  
ATOM   1273  CA  SER B 264      27.639 -61.553  59.572  1.00 57.63           C  
ATOM   1274  HA  SER B 264      26.892 -61.959  58.889  1.00 56.03           H  
ATOM   1275  CB  SER B 264      26.945 -60.517  60.441  1.00 54.04           C  
ATOM   1276  HB1 SER B 264      26.175 -61.003  61.041  1.00 56.03           H  
ATOM   1277  HB2 SER B 264      27.676 -60.046  61.099  1.00 56.03           H  
ATOM   1278  OG  SER B 264      26.354 -59.541  59.623  1.00 57.45           O  
ATOM   1279  HG  SER B 264      27.095 -59.073  59.045  1.00 56.03           H  
ATOM   1280  C   SER B 264      28.743 -60.895  58.712  1.00 53.84           C  
ATOM   1281  O   SER B 264      28.561 -60.731  57.506  1.00 50.52           O  
ATOM   1282  N   VAL B 265      29.884 -60.560  59.320  1.00 51.11           N  
ATOM   1283  HN  VAL B 265      29.995 -60.741  60.369  1.00 48.40           H  
ATOM   1284  CA  VAL B 265      30.989 -59.947  58.570  1.00 48.69           C  
ATOM   1285  HA  VAL B 265      30.587 -59.073  58.057  1.00 48.40           H  
ATOM   1286  CB  VAL B 265      32.141 -59.453  59.492  1.00 48.24           C  
ATOM   1287  HB  VAL B 265      32.437 -60.276  60.142  1.00 48.40           H  
ATOM   1288  CG1 VAL B 265      33.369 -59.005  58.690  1.00 45.50           C  
ATOM   1289 1HG1 VAL B 265      34.148 -58.668  59.374  1.00 48.40           H  
ATOM   1290 2HG1 VAL B 265      33.091 -58.187  58.026  1.00 48.40           H  
ATOM   1291 3HG1 VAL B 265      33.742 -59.841  58.099  1.00 48.40           H  
ATOM   1292  CG2 VAL B 265      31.620 -58.327  60.357  1.00 44.04           C  
ATOM   1293 1HG2 VAL B 265      32.417 -57.970  61.009  1.00 48.40           H  
ATOM   1294 2HG2 VAL B 265      30.790 -58.688  60.964  1.00 48.40           H  
ATOM   1295 3HG2 VAL B 265      31.277 -57.510  59.723  1.00 48.40           H  
ATOM   1296  C   VAL B 265      31.527 -60.887  57.507  1.00 50.30           C  
ATOM   1297  O   VAL B 265      31.832 -60.454  56.394  1.00 50.91           O  
ATOM   1298  N   LEU B 266      31.682 -62.167  57.852  1.00 53.84           N  
ATOM   1299  HN  LEU B 266      31.409 -62.489  58.835  1.00 56.06           H  
ATOM   1300  CA  LEU B 266      32.220 -63.129  56.900  1.00 52.34           C  
ATOM   1301  HA  LEU B 266      33.169 -62.748  56.523  1.00 56.06           H  
ATOM   1302  CB  LEU B 266      32.464 -64.492  57.527  1.00 57.28           C  
ATOM   1303  HB1 LEU B 266      31.611 -64.715  58.167  1.00 56.06           H  
ATOM   1304  HB2 LEU B 266      32.512 -65.221  56.718  1.00 56.06           H  
ATOM   1305  CG  LEU B 266      33.732 -64.659  58.374  1.00 61.10           C  
ATOM   1306  HG  LEU B 266      33.709 -63.923  59.178  1.00 56.06           H  
ATOM   1307  CD1 LEU B 266      33.703 -66.055  58.996  1.00 61.25           C  
ATOM   1308 1HD1 LEU B 266      34.595 -66.201  59.605  1.00 56.06           H  
ATOM   1309 2HD1 LEU B 266      33.677 -66.805  58.206  1.00 56.06           H  
ATOM   1310 3HD1 LEU B 266      32.816 -66.156  59.622  1.00 56.06           H  
ATOM   1311  CD2 LEU B 266      35.025 -64.466  57.577  1.00 60.41           C  
ATOM   1312 1HD2 LEU B 266      35.882 -64.598  58.237  1.00 56.06           H  
ATOM   1313 2HD2 LEU B 266      35.045 -63.462  57.153  1.00 56.06           H  
ATOM   1314 3HD2 LEU B 266      35.070 -65.200  56.773  1.00 56.06           H  
ATOM   1315  C   LEU B 266      31.257 -63.260  55.732  1.00 51.52           C  
ATOM   1316  O   LEU B 266      31.676 -63.424  54.595  1.00 50.73           O  
ATOM   1317  N   PHE B 267      29.962 -63.148  55.997  1.00 52.65           N  
ATOM   1318  HN  PHE B 267      29.637 -63.041  57.011  1.00 48.43           H  
ATOM   1319  CA  PHE B 267      28.966 -63.169  54.913  1.00 50.29           C  
ATOM   1320  HA  PHE B 267      29.115 -64.069  54.317  1.00 48.43           H  
ATOM   1321  CB  PHE B 267      27.553 -63.181  55.474  1.00 49.47           C  
ATOM   1322  HB1 PHE B 267      27.433 -64.078  56.081  1.00 48.43           H  
ATOM   1323  HB2 PHE B 267      27.425 -62.298  56.100  1.00 48.43           H  
ATOM   1324  CG  PHE B 267      26.484 -63.174  54.427  1.00 47.48           C  
ATOM   1325  CD1 PHE B 267      26.035 -61.988  53.904  1.00 46.03           C  
ATOM   1326  HD1 PHE B 267      26.481 -61.049  54.233  1.00 48.43           H  
ATOM   1327  CD2 PHE B 267      25.930 -64.344  53.993  1.00 49.48           C  
ATOM   1328  HD2 PHE B 267      26.268 -65.289  54.418  1.00 48.43           H  
ATOM   1329  CE1 PHE B 267      25.037 -61.973  52.978  1.00 45.51           C  
ATOM   1330  HE1 PHE B 267      24.668 -61.025  52.586  1.00 48.43           H  
ATOM   1331  CE2 PHE B 267      24.952 -64.346  53.027  1.00 49.01           C  
ATOM   1332  HE2 PHE B 267      24.546 -65.287  52.657  1.00 48.43           H  
ATOM   1333  CZ  PHE B 267      24.496 -63.162  52.538  1.00 48.10           C  
ATOM   1334  HZ  PHE B 267      23.699 -63.153  51.795  1.00 48.43           H  
ATOM   1335  C   PHE B 267      29.130 -61.953  54.013  1.00 48.30           C  
ATOM   1336  O   PHE B 267      29.166 -62.108  52.798  1.00 46.36           O  
ATOM   1337  N   LEU B 268      29.215 -60.759  54.611  1.00 46.24           N  
ATOM   1338  HN  LEU B 268      29.172 -60.695  55.678  1.00 45.29           H  
ATOM   1339  CA  LEU B 268      29.365 -59.549  53.822  1.00 45.03           C  
ATOM   1340  HA  LEU B 268      28.520 -59.487  53.136  1.00 45.29           H  
ATOM   1341  CB  LEU B 268      29.363 -58.298  54.682  1.00 45.36           C  
ATOM   1342  HB1 LEU B 268      30.161 -58.403  55.417  1.00 45.29           H  
ATOM   1343  HB2 LEU B 268      29.578 -57.451  54.030  1.00 45.29           H  
ATOM   1344  CG  LEU B 268      28.061 -57.976  55.451  1.00 47.74           C  
ATOM   1345  HG  LEU B 268      27.738 -58.897  55.936  1.00 45.29           H  
ATOM   1346  CD1 LEU B 268      28.300 -56.938  56.560  1.00 45.90           C  
ATOM   1347 1HD1 LEU B 268      27.363 -56.737  57.078  1.00 45.29           H  
ATOM   1348 2HD1 LEU B 268      28.676 -56.015  56.119  1.00 45.29           H  
ATOM   1349 3HD1 LEU B 268      29.031 -57.325  57.270  1.00 45.29           H  
ATOM   1350  CD2 LEU B 268      26.951 -57.557  54.499  1.00 42.73           C  
ATOM   1351 1HD2 LEU B 268      26.048 -57.337  55.068  1.00 45.29           H  
ATOM   1352 2HD2 LEU B 268      26.749 -58.366  53.797  1.00 45.29           H  
ATOM   1353 3HD2 LEU B 268      27.259 -56.668  53.949  1.00 45.29           H  
ATOM   1354  C   LEU B 268      30.644 -59.599  52.991  1.00 45.26           C  
ATOM   1355  O   LEU B 268      30.644 -59.171  51.838  1.00 44.09           O  
ATOM   1356  N   LYS B 269      31.730 -60.128  53.545  1.00 45.79           N  
ATOM   1357  HN  LYS B 269      31.709 -60.460  54.562  1.00 51.80           H  
ATOM   1358  CA  LYS B 269      32.954 -60.253  52.754  1.00 46.18           C  
ATOM   1359  HA  LYS B 269      33.207 -59.263  52.373  1.00 51.80           H  
ATOM   1360  CB  LYS B 269      34.112 -60.728  53.624  1.00 48.67           C  
ATOM   1361  HB1 LYS B 269      33.733 -61.478  54.318  1.00 51.80           H  
ATOM   1362  HB2 LYS B 269      34.864 -61.179  52.976  1.00 51.80           H  
ATOM   1363  CG  LYS B 269      34.777 -59.627  54.429  1.00 52.91           C  
ATOM   1364  HG1 LYS B 269      35.374 -59.012  53.756  1.00 51.80           H  
ATOM   1365  HG2 LYS B 269      34.003 -59.015  54.892  1.00 51.80           H  
ATOM   1366  CD  LYS B 269      35.686 -60.182  55.524  1.00 57.03           C  
ATOM   1367  HD1 LYS B 269      35.186 -60.053  56.484  1.00 51.80           H  
ATOM   1368  HD2 LYS B 269      35.844 -61.244  55.335  1.00 51.80           H  
ATOM   1369  CE  LYS B 269      37.047 -59.498  55.594  1.00 57.68           C  
ATOM   1370  HE1 LYS B 269      37.785 -60.187  56.004  1.00 51.80           H  
ATOM   1371  HE2 LYS B 269      37.355 -59.187  54.596  1.00 51.80           H  
ATOM   1372  NZ  LYS B 269      36.928 -58.318  56.469  1.00 59.76           N1+
ATOM   1373  HZ1 LYS B 269      37.874 -57.823  56.532  1.00 51.80           H  
ATOM   1374  HZ2 LYS B 269      36.623 -58.628  57.447  1.00 51.80           H  
ATOM   1375  HZ3 LYS B 269      36.200 -57.646  56.065  1.00 51.80           H  
ATOM   1376  C   LYS B 269      32.751 -61.190  51.538  1.00 47.89           C  
ATOM   1377  O   LYS B 269      33.340 -60.983  50.485  1.00 50.32           O  
ATOM   1378  N   LYS B 270      31.929 -62.224  51.709  1.00 48.22           N  
ATOM   1379  HN  LYS B 270      31.418 -62.323  52.644  1.00 57.14           H  
ATOM   1380  CA  LYS B 270      31.700 -63.209  50.695  1.00 48.11           C  
ATOM   1381  HA  LYS B 270      32.657 -63.540  50.291  1.00 57.14           H  
ATOM   1382  CB  LYS B 270      30.972 -64.391  51.290  1.00 52.02           C  
ATOM   1383  HB1 LYS B 270      31.263 -64.469  52.337  1.00 57.14           H  
ATOM   1384  HB2 LYS B 270      29.903 -64.191  51.224  1.00 57.14           H  
ATOM   1385  CG  LYS B 270      31.235 -65.739  50.633  1.00 58.02           C  
ATOM   1386  HG1 LYS B 270      30.713 -65.777  49.677  1.00 57.14           H  
ATOM   1387  HG2 LYS B 270      32.306 -65.851  50.467  1.00 57.14           H  
ATOM   1388  CD  LYS B 270      30.738 -66.902  51.526  1.00 65.13           C  
ATOM   1389  HD1 LYS B 270      30.690 -66.563  52.561  1.00 57.14           H  
ATOM   1390  HD2 LYS B 270      29.745 -67.206  51.196  1.00 57.14           H  
ATOM   1391  CE  LYS B 270      31.687 -68.101  51.434  1.00 70.28           C  
ATOM   1392  HE1 LYS B 270      31.635 -68.520  50.429  1.00 57.14           H  
ATOM   1393  HE2 LYS B 270      32.704 -67.766  51.637  1.00 57.14           H  
ATOM   1394  NZ  LYS B 270      31.316 -69.152  52.418  1.00 74.86           N1+
ATOM   1395  HZ1 LYS B 270      31.993 -69.976  52.333  1.00 57.14           H  
ATOM   1396  HZ2 LYS B 270      30.319 -69.488  52.223  1.00 57.14           H  
ATOM   1397  HZ3 LYS B 270      31.368 -68.749  53.408  1.00 57.14           H  
ATOM   1398  C   LYS B 270      30.884 -62.547  49.584  1.00 47.35           C  
ATOM   1399  O   LYS B 270      31.182 -62.717  48.419  1.00 50.25           O  
ATOM   1400  N   ILE B 271      29.861 -61.794  49.930  1.00 46.32           N  
ATOM   1401  HN  ILE B 271      29.542 -61.777  50.951  1.00 48.17           H  
ATOM   1402  CA  ILE B 271      29.154 -60.980  48.942  1.00 48.75           C  
ATOM   1403  HA  ILE B 271      28.688 -61.643  48.213  1.00 48.17           H  
ATOM   1404  CB  ILE B 271      28.066 -60.128  49.594  1.00 48.74           C  
ATOM   1405  HB  ILE B 271      28.493 -59.639  50.469  1.00 48.17           H  
ATOM   1406  CG2 ILE B 271      27.617 -59.063  48.629  1.00 47.91           C  
ATOM   1407 1HG2 ILE B 271      26.841 -58.455  49.094  1.00 48.17           H  
ATOM   1408 2HG2 ILE B 271      27.220 -59.532  47.729  1.00 48.17           H  
ATOM   1409 3HG2 ILE B 271      28.464 -58.430  48.365  1.00 48.17           H  
ATOM   1410  CG1 ILE B 271      26.896 -61.019  50.060  1.00 49.91           C  
ATOM   1411 1HG1 ILE B 271      27.314 -61.964  50.408  1.00 48.17           H  
ATOM   1412 2HG1 ILE B 271      26.400 -60.513  50.888  1.00 48.17           H  
ATOM   1413  CD1 ILE B 271      25.854 -61.331  49.020  1.00 48.02           C  
ATOM   1414 1HD1 ILE B 271      25.081 -61.963  49.458  1.00 48.17           H  
ATOM   1415 2HD1 ILE B 271      26.319 -61.853  48.184  1.00 48.17           H  
ATOM   1416 3HD1 ILE B 271      25.406 -60.403  48.664  1.00 48.17           H  
ATOM   1417  C   ILE B 271      30.071 -59.996  48.197  1.00 47.34           C  
ATOM   1418  O   ILE B 271      30.018 -59.889  46.969  1.00 48.34           O  
ATOM   1419  N   ASP B 272      30.930 -59.305  48.921  1.00 45.51           N  
ATOM   1420  HN  ASP B 272      30.926 -59.398  49.987  1.00 50.29           H  
ATOM   1421  CA  ASP B 272      31.885 -58.415  48.271  1.00 47.22           C  
ATOM   1422  HA  ASP B 272      31.317 -57.682  47.698  1.00 50.29           H  
ATOM   1423  CB  ASP B 272      32.720 -57.652  49.302  1.00 47.50           C  
ATOM   1424  HB1 ASP B 272      32.061 -57.311  50.100  1.00 50.29           H  
ATOM   1425  HB2 ASP B 272      33.469 -58.329  49.713  1.00 50.29           H  
ATOM   1426  CG  ASP B 272      33.420 -56.460  48.716  1.00 50.54           C  
ATOM   1427  OD1 ASP B 272      32.720 -55.604  48.150  1.00 57.81           O  
ATOM   1428  OD2 ASP B 272      34.669 -56.389  48.767  1.00 56.07           O  
ATOM   1429  C   ASP B 272      32.824 -59.158  47.285  1.00 50.19           C  
ATOM   1430  O   ASP B 272      33.053 -58.677  46.164  1.00 47.49           O  
ATOM   1431  N   ARG B 273      33.345 -60.319  47.680  1.00 49.06           N  
ATOM   1432  HN  ARG B 273      33.105 -60.707  48.648  1.00 73.20           H  
ATOM   1433  CA  ARG B 273      34.239 -61.065  46.804  1.00 51.54           C  
ATOM   1434  HA  ARG B 273      35.068 -60.416  46.523  1.00 73.20           H  
ATOM   1435  CB  ARG B 273      34.798 -62.277  47.513  1.00 59.94           C  
ATOM   1436  HB1 ARG B 273      34.555 -62.196  48.573  1.00 73.20           H  
ATOM   1437  HB2 ARG B 273      34.324 -63.166  47.097  1.00 73.20           H  
ATOM   1438  CG  ARG B 273      36.312 -62.433  47.378  1.00 71.50           C  
ATOM   1439  HG1 ARG B 273      36.553 -62.662  46.340  1.00 73.20           H  
ATOM   1440  HG2 ARG B 273      36.791 -61.497  47.665  1.00 73.20           H  
ATOM   1441  CD  ARG B 273      36.846 -63.559  48.272  1.00 84.61           C  
ATOM   1442  HD1 ARG B 273      36.124 -64.376  48.266  1.00 73.20           H  
ATOM   1443  HD2 ARG B 273      37.793 -63.907  47.860  1.00 73.20           H  
ATOM   1444  NE  ARG B 273      37.071 -63.142  49.676  1.00 97.31           N1+
ATOM   1445  HE  ARG B 273      37.825 -62.400  49.838  1.00 73.20           H  
ATOM   1446  CZ  ARG B 273      36.428 -63.596  50.774  1.00 99.29           C  
ATOM   1447  NH1 ARG B 273      35.463 -64.527  50.721  1.00100.32           N  
ATOM   1448 1HH1 ARG B 273      35.172 -64.943  49.779  1.00 73.20           H  
ATOM   1449 2HH1 ARG B 273      34.984 -64.853  51.621  1.00 73.20           H  
ATOM   1450  NH2 ARG B 273      36.764 -63.111  51.967  1.00 95.65           N  
ATOM   1451 1HH2 ARG B 273      37.534 -62.372  52.047  1.00 73.20           H  
ATOM   1452 2HH2 ARG B 273      36.264 -63.460  52.846  1.00 73.20           H  
ATOM   1453  C   ARG B 273      33.489 -61.472  45.534  1.00 48.63           C  
ATOM   1454  O   ARG B 273      33.999 -61.380  44.426  1.00 47.34           O  
ATOM   1455  N   CYS B 274      32.225 -61.829  45.698  1.00 48.99           N  
ATOM   1456  HN  CYS B 274      31.806 -61.807  46.682  1.00 47.37           H  
ATOM   1457  CA  CYS B 274      31.380 -62.253  44.579  1.00 47.39           C  
ATOM   1458  HA  CYS B 274      31.909 -63.025  44.020  1.00 47.37           H  
ATOM   1459  CB  CYS B 274      30.092 -62.852  45.127  1.00 48.48           C  
ATOM   1460  HB1 CYS B 274      30.350 -63.767  45.661  1.00 47.37           H  
ATOM   1461  HB2 CYS B 274      29.660 -62.134  45.824  1.00 47.37           H  
ATOM   1462  SG  CYS B 274      28.841 -63.259  43.911  1.00 49.04           S  
ATOM   1463  HG  CYS B 274      28.485 -62.151  43.248  1.00 47.37           H  
ATOM   1464  C   CYS B 274      31.110 -61.087  43.650  1.00 44.90           C  
ATOM   1465  O   CYS B 274      31.229 -61.196  42.421  1.00 45.40           O  
ATOM   1466  N   TRP B 275      30.861 -59.933  44.247  1.00 45.70           N  
ATOM   1467  HN  TRP B 275      30.752 -59.906  45.311  1.00 41.27           H  
ATOM   1468  CA  TRP B 275      30.731 -58.687  43.479  1.00 44.68           C  
ATOM   1469  HA  TRP B 275      29.939 -58.839  42.746  1.00 41.27           H  
ATOM   1470  CB  TRP B 275      30.283 -57.585  44.398  1.00 40.89           C  
ATOM   1471  HB1 TRP B 275      29.259 -57.798  44.704  1.00 41.27           H  
ATOM   1472  HB2 TRP B 275      30.933 -57.593  45.273  1.00 41.27           H  
ATOM   1473  CG  TRP B 275      30.312 -56.211  43.816  1.00 41.13           C  
ATOM   1474  CD2 TRP B 275      29.525 -55.698  42.707  1.00 39.30           C  
ATOM   1475  CE2 TRP B 275      29.912 -54.288  42.551  1.00 39.34           C  
ATOM   1476  CE3 TRP B 275      28.557 -56.227  41.880  1.00 39.69           C  
ATOM   1477  HE3 TRP B 275      28.240 -57.265  41.984  1.00 41.27           H  
ATOM   1478  CD1 TRP B 275      31.113 -55.132  44.230  1.00 40.59           C  
ATOM   1479  HD1 TRP B 275      31.839 -55.174  45.042  1.00 41.27           H  
ATOM   1480  NE1 TRP B 275      30.856 -54.026  43.476  1.00 40.39           N  
ATOM   1481  HE1 TRP B 275      31.338 -53.079  43.602  1.00 41.27           H  
ATOM   1482  CZ2 TRP B 275      29.356 -53.483  41.591  1.00 39.57           C  
ATOM   1483  HZ2 TRP B 275      29.656 -52.442  41.472  1.00 41.27           H  
ATOM   1484  CZ3 TRP B 275      27.993 -55.400  40.905  1.00 37.12           C  
ATOM   1485  HZ3 TRP B 275      27.234 -55.805  40.236  1.00 41.27           H  
ATOM   1486  CH2 TRP B 275      28.380 -54.068  40.769  1.00 40.00           C  
ATOM   1487  HH2 TRP B 275      27.908 -53.459  39.998  1.00 41.27           H  
ATOM   1488  C   TRP B 275      31.987 -58.293  42.713  1.00 45.04           C  
ATOM   1489  O   TRP B 275      31.913 -57.931  41.519  1.00 44.38           O  
ATOM   1490  N   GLN B 276      33.154 -58.377  43.349  1.00 43.80           N  
ATOM   1491  HN  GLN B 276      33.184 -58.683  44.374  1.00 47.85           H  
ATOM   1492  CA  GLN B 276      34.395 -58.051  42.645  0.50 44.65           C  
ATOM   1493  HA  GLN B 276      34.303 -57.043  42.242  0.50 47.85           H  
ATOM   1494  CB  GLN B 276      35.633 -58.090  43.576  0.50 47.64           C  
ATOM   1495  HB1 GLN B 276      35.595 -59.045  44.100  0.50 47.85           H  
ATOM   1496  HB2 GLN B 276      36.508 -58.066  42.927  0.50 47.85           H  
ATOM   1497  CG  GLN B 276      35.859 -57.004  44.658  0.50 47.17           C  
ATOM   1498  HG1 GLN B 276      35.682 -56.022  44.218  0.50 47.85           H  
ATOM   1499  HG2 GLN B 276      35.158 -57.167  45.477  0.50 47.85           H  
ATOM   1500  CD  GLN B 276      37.302 -57.055  45.213  0.50 50.70           C  
ATOM   1501  OE1 GLN B 276      38.296 -57.036  44.453  0.50 53.40           O  
ATOM   1502  NE2 GLN B 276      37.422 -57.150  46.530  0.50 50.30           N  
ATOM   1503 1HE2 GLN B 276      36.548 -57.187  47.146  0.50 47.85           H  
ATOM   1504 2HE2 GLN B 276      38.393 -57.190  46.977  0.50 47.85           H  
ATOM   1505  C   GLN B 276      34.598 -59.026  41.466  1.00 45.64           C  
ATOM   1506  O   GLN B 276      34.904 -58.616  40.353  1.00 47.33           O  
ATOM   1507  N   ASN B 277      34.425 -60.338  41.696  1.00 44.49           N  
ATOM   1508  HN  ASN B 277      34.130 -60.675  42.668  1.00 43.27           H  
ATOM   1509  CA  ASN B 277      34.637 -61.302  40.628  1.00 40.85           C  
ATOM   1510  HA  ASN B 277      35.653 -61.172  40.256  1.00 43.27           H  
ATOM   1511  CB  ASN B 277      34.510 -62.707  41.143  1.00 42.33           C  
ATOM   1512  HB1 ASN B 277      33.586 -62.790  41.715  1.00 43.27           H  
ATOM   1513  HB2 ASN B 277      34.476 -63.391  40.295  1.00 43.27           H  
ATOM   1514  CG  ASN B 277      35.681 -63.095  42.041  1.00 44.63           C  
ATOM   1515  OD1 ASN B 277      36.797 -62.674  41.819  1.00 51.83           O  
ATOM   1516  ND2 ASN B 277      35.424 -63.847  43.056  1.00 42.51           N  
ATOM   1517 1HD2 ASN B 277      34.422 -64.173  43.240  1.00 43.27           H  
ATOM   1518 2HD2 ASN B 277      36.213 -64.145  43.714  1.00 43.27           H  
ATOM   1519  C   ASN B 277      33.676 -61.063  39.462  1.00 40.85           C  
ATOM   1520  O   ASN B 277      34.105 -61.035  38.297  1.00 38.64           O  
ATOM   1521  N   HIS B 278      32.405 -60.825  39.775  1.00 36.91           N  
ATOM   1522  HN  HIS B 278      32.076 -60.913  40.789  1.00 40.12           H  
ATOM   1523  CA  HIS B 278      31.477 -60.450  38.746  1.00 37.27           C  
ATOM   1524  HA  HIS B 278      31.363 -61.296  38.068  1.00 40.12           H  
ATOM   1525  CB  HIS B 278      30.124 -60.139  39.340  1.00 39.40           C  
ATOM   1526  HB1 HIS B 278      29.696 -61.063  39.729  1.00 40.12           H  
ATOM   1527  HB2 HIS B 278      30.260 -59.430  40.156  1.00 40.12           H  
ATOM   1528  CG  HIS B 278      29.166 -59.551  38.356  1.00 38.32           C  
ATOM   1529  CD2 HIS B 278      28.876 -58.229  38.042  1.00 39.13           C  
ATOM   1530  HD2 HIS B 278      29.330 -57.346  38.492  1.00 40.12           H  
ATOM   1531  ND1 HIS B 278      28.408 -60.314  37.552  1.00 42.92           N  
ATOM   1532  HD1 HIS B 278      28.422 -61.384  37.523  1.00 40.12           H  
ATOM   1533  CE1 HIS B 278      27.622 -59.521  36.783  1.00 43.89           C  
ATOM   1534  HE1 HIS B 278      26.880 -59.862  36.061  1.00 40.12           H  
ATOM   1535  NE2 HIS B 278      27.919 -58.237  37.068  1.00 44.07           N  
ATOM   1536  C   HIS B 278      31.963 -59.279  37.950  1.00 38.97           C  
ATOM   1537  O   HIS B 278      31.999 -59.313  36.709  1.00 40.33           O  
ATOM   1538  N   CYS B 279      32.349 -58.199  38.624  1.00 40.76           N  
ATOM   1539  HN  CYS B 279      32.365 -58.222  39.694  1.00 43.09           H  
ATOM   1540  CA  CYS B 279      32.763 -56.949  37.904  1.00 42.74           C  
ATOM   1541  HA  CYS B 279      31.934 -56.612  37.282  1.00 43.09           H  
ATOM   1542  CB  CYS B 279      33.117 -55.834  38.904  1.00 42.40           C  
ATOM   1543  HB1 CYS B 279      33.825 -56.232  39.631  1.00 43.09           H  
ATOM   1544  HB2 CYS B 279      33.580 -55.012  38.358  1.00 43.09           H  
ATOM   1545  SG  CYS B 279      31.665 -55.189  39.801  1.00 47.53           S  
ATOM   1546  HG  CYS B 279      30.786 -54.684  38.925  1.00 43.09           H  
ATOM   1547  C   CYS B 279      33.969 -57.203  37.016  1.00 42.13           C  
ATOM   1548  O   CYS B 279      34.037 -56.785  35.869  1.00 42.96           O  
ATOM   1549  N   ARG B 280      34.915 -57.930  37.569  1.00 42.78           N  
ATOM   1550  HN  ARG B 280      34.785 -58.289  38.569  1.00 63.38           H  
ATOM   1551  CA  ARG B 280      36.125 -58.253  36.853  1.00 48.33           C  
ATOM   1552  HA  ARG B 280      36.647 -57.331  36.597  1.00 63.38           H  
ATOM   1553  CB  ARG B 280      37.001 -59.083  37.751  1.00 53.10           C  
ATOM   1554  HB1 ARG B 280      37.051 -58.607  38.730  1.00 63.38           H  
ATOM   1555  HB2 ARG B 280      36.561 -60.075  37.851  1.00 63.38           H  
ATOM   1556  CG  ARG B 280      38.405 -59.225  37.205  1.00 61.49           C  
ATOM   1557  HG1 ARG B 280      38.449 -60.114  36.575  1.00 63.38           H  
ATOM   1558  HG2 ARG B 280      38.641 -58.344  36.608  1.00 63.38           H  
ATOM   1559  CD  ARG B 280      39.444 -59.358  38.321  1.00 73.83           C  
ATOM   1560  HD1 ARG B 280      40.445 -59.334  37.889  1.00 63.38           H  
ATOM   1561  HD2 ARG B 280      39.331 -58.531  39.022  1.00 63.38           H  
ATOM   1562  NE  ARG B 280      39.249 -60.625  39.028  1.00 79.78           N1+
ATOM   1563  HE  ARG B 280      39.045 -61.493  38.437  1.00 63.38           H  
ATOM   1564  CZ  ARG B 280      39.306 -60.781  40.349  1.00 82.20           C  
ATOM   1565  NH1 ARG B 280      39.579 -59.732  41.129  1.00 83.24           N  
ATOM   1566 1HH1 ARG B 280      39.751 -58.771  40.692  1.00 63.38           H  
ATOM   1567 2HH1 ARG B 280      39.626 -59.853  42.191  1.00 63.38           H  
ATOM   1568  NH2 ARG B 280      39.073 -61.994  40.890  1.00 78.98           N  
ATOM   1569 1HH2 ARG B 280      38.843 -62.826  40.258  1.00 63.38           H  
ATOM   1570 2HH2 ARG B 280      39.118 -62.124  41.951  1.00 63.38           H  
ATOM   1571  C   ARG B 280      35.835 -59.032  35.582  1.00 46.63           C  
ATOM   1572  O   ARG B 280      36.353 -58.717  34.509  1.00 46.82           O  
ATOM   1573  N   GLN B 281      34.971 -60.031  35.718  1.00 46.37           N  
ATOM   1574  HN  GLN B 281      34.528 -60.210  36.676  1.00 46.29           H  
ATOM   1575  CA  GLN B 281      34.615 -60.878  34.614  1.00 45.27           C  
ATOM   1576  HA  GLN B 281      35.531 -61.262  34.166  1.00 46.29           H  
ATOM   1577  CB  GLN B 281      33.791 -62.056  35.106  1.00 45.67           C  
ATOM   1578  HB1 GLN B 281      32.994 -61.678  35.747  1.00 46.29           H  
ATOM   1579  HB2 GLN B 281      33.356 -62.559  34.242  1.00 46.29           H  
ATOM   1580  CG  GLN B 281      34.602 -63.064  35.891  1.00 47.37           C  
ATOM   1581  HG1 GLN B 281      35.189 -63.655  35.187  1.00 46.29           H  
ATOM   1582  HG2 GLN B 281      35.272 -62.521  36.557  1.00 46.29           H  
ATOM   1583  CD  GLN B 281      33.765 -64.012  36.727  1.00 46.72           C  
ATOM   1584  OE1 GLN B 281      32.559 -64.193  36.545  1.00 45.53           O  
ATOM   1585  NE2 GLN B 281      34.433 -64.651  37.644  1.00 49.45           N  
ATOM   1586 1HE2 GLN B 281      35.484 -64.483  37.755  1.00 46.29           H  
ATOM   1587 2HE2 GLN B 281      33.931 -65.344  38.287  1.00 46.29           H  
ATOM   1588  C   GLN B 281      33.856 -60.083  33.553  1.00 44.38           C  
ATOM   1589  O   GLN B 281      34.143 -60.211  32.356  1.00 45.86           O  
ATOM   1590  N   MET B 282      32.898 -59.262  33.981  1.00 41.01           N  
ATOM   1591  HN  MET B 282      32.711 -59.164  35.030  1.00 42.39           H  
ATOM   1592  CA  MET B 282      32.112 -58.505  33.038  1.00 39.57           C  
ATOM   1593  HA  MET B 282      31.723 -59.199  32.293  1.00 42.39           H  
ATOM   1594  CB  MET B 282      30.943 -57.878  33.739  1.00 41.40           C  
ATOM   1595  HB1 MET B 282      31.292 -57.393  34.651  1.00 42.39           H  
ATOM   1596  HB2 MET B 282      30.489 -57.135  33.083  1.00 42.39           H  
ATOM   1597  CG  MET B 282      29.891 -58.938  34.103  1.00 43.32           C  
ATOM   1598  HG1 MET B 282      30.378 -59.794  34.571  1.00 42.39           H  
ATOM   1599  HG2 MET B 282      29.163 -58.511  34.793  1.00 42.39           H  
ATOM   1600  SD  MET B 282      29.055 -59.466  32.583  1.00 46.93           S  
ATOM   1601  CE  MET B 282      28.648 -61.121  33.084  1.00 48.76           C  
ATOM   1602  HE1 MET B 282      28.120 -61.626  32.276  1.00 42.39           H  
ATOM   1603  HE2 MET B 282      28.011 -61.087  33.968  1.00 42.39           H  
ATOM   1604  HE3 MET B 282      29.563 -61.666  33.316  1.00 42.39           H  
ATOM   1605  C   MET B 282      32.928 -57.439  32.305  1.00 40.09           C  
ATOM   1606  O   MET B 282      32.655 -57.136  31.133  1.00 38.02           O  
ATOM   1607  N   ILE B 283      33.936 -56.873  32.963  1.00 39.18           N  
ATOM   1608  HN  ILE B 283      34.133 -57.140  33.980  1.00 41.06           H  
ATOM   1609  CA  ILE B 283      34.769 -55.888  32.289  1.00 42.34           C  
ATOM   1610  HA  ILE B 283      34.118 -55.143  31.831  1.00 41.06           H  
ATOM   1611  CB  ILE B 283      35.722 -55.173  33.240  1.00 40.37           C  
ATOM   1612  HB  ILE B 283      36.253 -55.913  33.839  1.00 41.06           H  
ATOM   1613  CG2 ILE B 283      36.712 -54.362  32.471  1.00 36.86           C  
ATOM   1614 1HG2 ILE B 283      37.386 -53.857  33.164  1.00 41.06           H  
ATOM   1615 2HG2 ILE B 283      36.186 -53.620  31.871  1.00 41.06           H  
ATOM   1616 3HG2 ILE B 283      37.288 -55.016  31.816  1.00 41.06           H  
ATOM   1617  CG1 ILE B 283      34.903 -54.268  34.166  1.00 39.56           C  
ATOM   1618 1HG1 ILE B 283      34.661 -53.352  33.628  1.00 41.06           H  
ATOM   1619 2HG1 ILE B 283      33.983 -54.788  34.432  1.00 41.06           H  
ATOM   1620  CD1 ILE B 283      35.634 -53.895  35.448  1.00 38.84           C  
ATOM   1621 1HD1 ILE B 283      34.997 -53.253  36.057  1.00 41.06           H  
ATOM   1622 2HD1 ILE B 283      36.553 -53.364  35.201  1.00 41.06           H  
ATOM   1623 3HD1 ILE B 283      35.876 -54.800  36.005  1.00 41.06           H  
ATOM   1624  C   ILE B 283      35.545 -56.592  31.184  1.00 45.06           C  
ATOM   1625  O   ILE B 283      35.711 -56.034  30.098  1.00 46.29           O  
ATOM   1626  N   MET B 284      35.991 -57.823  31.459  1.00 46.21           N  
ATOM   1627  HN  MET B 284      35.726 -58.284  32.388  1.00 51.12           H  
ATOM   1628  CA  MET B 284      36.829 -58.543  30.516  1.00 45.11           C  
ATOM   1629  HA  MET B 284      37.584 -57.852  30.140  1.00 51.12           H  
ATOM   1630  CB  MET B 284      37.547 -59.699  31.194  1.00 46.57           C  
ATOM   1631  HB1 MET B 284      38.052 -59.326  32.085  1.00 51.12           H  
ATOM   1632  HB2 MET B 284      36.811 -60.451  31.481  1.00 51.12           H  
ATOM   1633  CG  MET B 284      38.566 -60.337  30.289  1.00 53.82           C  
ATOM   1634  HG1 MET B 284      38.055 -61.077  29.673  1.00 51.12           H  
ATOM   1635  HG2 MET B 284      38.985 -59.559  29.651  1.00 51.12           H  
ATOM   1636  SD  MET B 284      39.948 -61.171  31.147  1.00 64.50           S  
ATOM   1637  CE  MET B 284      41.096 -59.842  31.481  1.00 65.57           C  
ATOM   1638  HE1 MET B 284      41.970 -60.237  31.999  1.00 51.12           H  
ATOM   1639  HE2 MET B 284      40.612 -59.092  32.107  1.00 51.12           H  
ATOM   1640  HE3 MET B 284      41.407 -59.385  30.541  1.00 51.12           H  
ATOM   1641  C   MET B 284      35.998 -59.015  29.338  1.00 44.53           C  
ATOM   1642  O   MET B 284      36.443 -58.984  28.216  1.00 42.66           O  
ATOM   1643  N   ILE B 285      34.778 -59.452  29.612  1.00 45.37           N  
ATOM   1644  HN  ILE B 285      34.461 -59.500  30.633  1.00 42.81           H  
ATOM   1645  CA  ILE B 285      33.859 -59.867  28.568  1.00 43.15           C  
ATOM   1646  HA  ILE B 285      34.337 -60.628  27.951  1.00 42.81           H  
ATOM   1647  CB  ILE B 285      32.565 -60.441  29.167  1.00 42.77           C  
ATOM   1648  HB  ILE B 285      32.209 -59.761  29.941  1.00 42.81           H  
ATOM   1649  CG2 ILE B 285      31.476 -60.592  28.115  1.00 43.21           C  
ATOM   1650 1HG2 ILE B 285      30.578 -61.000  28.577  1.00 42.81           H  
ATOM   1651 2HG2 ILE B 285      31.819 -61.267  27.330  1.00 42.81           H  
ATOM   1652 3HG2 ILE B 285      31.250 -59.617  27.682  1.00 42.81           H  
ATOM   1653  CG1 ILE B 285      32.828 -61.791  29.795  1.00 41.05           C  
ATOM   1654 1HG1 ILE B 285      32.970 -62.525  29.002  1.00 42.81           H  
ATOM   1655 2HG1 ILE B 285      33.733 -61.727  30.399  1.00 42.81           H  
ATOM   1656  CD1 ILE B 285      31.683 -62.243  30.679  1.00 42.62           C  
ATOM   1657 1HD1 ILE B 285      31.917 -63.217  31.108  1.00 42.81           H  
ATOM   1658 2HD1 ILE B 285      30.772 -62.318  30.085  1.00 42.81           H  
ATOM   1659 3HD1 ILE B 285      31.535 -61.520  31.481  1.00 42.81           H  
ATOM   1660  C   ILE B 285      33.566 -58.652  27.719  1.00 41.43           C  
ATOM   1661  O   ILE B 285      33.517 -58.711  26.512  1.00 42.87           O  
ATOM   1662  N   ARG B 286      33.349 -57.536  28.362  1.00 43.60           N  
ATOM   1663  HN  ARG B 286      33.392 -57.525  29.431  1.00 60.93           H  
ATOM   1664  CA  ARG B 286      33.052 -56.316  27.648  1.00 44.77           C  
ATOM   1665  HA  ARG B 286      32.143 -56.469  27.066  1.00 60.93           H  
ATOM   1666  CB  ARG B 286      32.803 -55.228  28.636  1.00 48.36           C  
ATOM   1667  HB1 ARG B 286      31.887 -55.457  29.180  1.00 60.93           H  
ATOM   1668  HB2 ARG B 286      33.641 -55.194  29.332  1.00 60.93           H  
ATOM   1669  CG  ARG B 286      32.655 -53.872  27.998  1.00 57.25           C  
ATOM   1670  HG1 ARG B 286      33.604 -53.586  27.544  1.00 60.93           H  
ATOM   1671  HG2 ARG B 286      31.885 -53.923  27.229  1.00 60.93           H  
ATOM   1672  CD  ARG B 286      32.260 -52.822  29.030  1.00 63.74           C  
ATOM   1673  HD1 ARG B 286      31.277 -53.051  29.441  1.00 60.93           H  
ATOM   1674  HD2 ARG B 286      32.993 -52.794  29.836  1.00 60.93           H  
ATOM   1675  NE  ARG B 286      32.228 -51.539  28.335  1.00 73.66           N1+
ATOM   1676  HE  ARG B 286      31.604 -51.448  27.471  1.00 60.93           H  
ATOM   1677  CZ  ARG B 286      32.923 -50.489  28.711  1.00 74.51           C  
ATOM   1678  NH1 ARG B 286      33.677 -50.533  29.822  1.00 80.68           N  
ATOM   1679 1HH1 ARG B 286      33.715 -51.428  30.408  1.00 60.93           H  
ATOM   1680 2HH1 ARG B 286      34.240 -49.673  30.121  1.00 60.93           H  
ATOM   1681  NH2 ARG B 286      32.858 -49.398  27.977  1.00 82.55           N  
ATOM   1682 1HH2 ARG B 286      32.249 -49.381  27.097  1.00 60.93           H  
ATOM   1683 2HH2 ARG B 286      33.414 -48.529  28.260  1.00 60.93           H  
ATOM   1684  C   ARG B 286      34.184 -55.923  26.690  1.00 48.78           C  
ATOM   1685  O   ARG B 286      33.927 -55.336  25.631  1.00 52.33           O  
ATOM   1686  N   SER B 287      35.425 -56.246  27.039  1.00 45.56           N  
ATOM   1687  HN  SER B 287      35.605 -56.729  27.977  1.00 45.14           H  
ATOM   1688  CA  SER B 287      36.528 -55.951  26.165  1.00 43.98           C  
ATOM   1689  HA  SER B 287      36.484 -54.897  25.890  1.00 45.14           H  
ATOM   1690  CB  SER B 287      37.871 -56.226  26.842  1.00 45.19           C  
ATOM   1691  HB1 SER B 287      38.032 -55.495  27.635  1.00 45.14           H  
ATOM   1692  HB2 SER B 287      37.862 -57.229  27.268  1.00 45.14           H  
ATOM   1693  OG  SER B 287      38.932 -56.127  25.881  1.00 46.50           O  
ATOM   1694  HG  SER B 287      38.779 -56.831  25.117  1.00 45.14           H  
ATOM   1695  C   SER B 287      36.440 -56.789  24.901  1.00 44.19           C  
ATOM   1696  O   SER B 287      36.651 -56.277  23.804  1.00 45.42           O  
ATOM   1697  N   ILE B 288      36.169 -58.079  25.058  1.00 40.43           N  
ATOM   1698  HN  ILE B 288      35.973 -58.460  26.039  1.00 44.11           H  
ATOM   1699  CA  ILE B 288      36.135 -58.966  23.942  1.00 42.63           C  
ATOM   1700  HA  ILE B 288      37.068 -58.859  23.389  1.00 44.11           H  
ATOM   1701  CB  ILE B 288      36.028 -60.406  24.429  1.00 43.97           C  
ATOM   1702  HB  ILE B 288      35.247 -60.464  25.187  1.00 44.11           H  
ATOM   1703  CG2 ILE B 288      35.685 -61.365  23.296  1.00 44.52           C  
ATOM   1704 1HG2 ILE B 288      35.618 -62.380  23.686  1.00 44.11           H  
ATOM   1705 2HG2 ILE B 288      36.462 -61.320  22.533  1.00 44.11           H  
ATOM   1706 3HG2 ILE B 288      34.729 -61.082  22.857  1.00 44.11           H  
ATOM   1707  CG1 ILE B 288      37.356 -60.826  25.058  1.00 46.15           C  
ATOM   1708 1HG1 ILE B 288      38.118 -60.859  24.279  1.00 44.11           H  
ATOM   1709 2HG1 ILE B 288      37.636 -60.089  25.811  1.00 44.11           H  
ATOM   1710  CD1 ILE B 288      37.273 -62.181  25.713  1.00 44.53           C  
ATOM   1711 1HD1 ILE B 288      38.240 -62.436  26.146  1.00 44.11           H  
ATOM   1712 2HD1 ILE B 288      37.000 -62.929  24.968  1.00 44.11           H  
ATOM   1713 3HD1 ILE B 288      36.518 -62.159  26.499  1.00 44.11           H  
ATOM   1714  C   ILE B 288      34.972 -58.610  23.002  1.00 42.76           C  
ATOM   1715  O   ILE B 288      35.120 -58.628  21.765  1.00 47.88           O  
ATOM   1716  N   PHE B 289      33.847 -58.259  23.575  1.00 37.86           N  
ATOM   1717  HN  PHE B 289      33.808 -58.169  24.641  1.00 40.08           H  
ATOM   1718  CA  PHE B 289      32.673 -57.994  22.809  1.00 39.10           C  
ATOM   1719  HA  PHE B 289      32.787 -58.487  21.844  1.00 40.08           H  
ATOM   1720  CB  PHE B 289      31.479 -58.614  23.507  1.00 38.89           C  
ATOM   1721  HB1 PHE B 289      31.502 -58.317  24.555  1.00 40.08           H  
ATOM   1722  HB2 PHE B 289      30.572 -58.230  23.040  1.00 40.08           H  
ATOM   1723  CG  PHE B 289      31.445 -60.125  23.442  1.00 38.64           C  
ATOM   1724  CD1 PHE B 289      32.141 -60.888  24.352  1.00 39.86           C  
ATOM   1725  HD1 PHE B 289      32.764 -60.394  25.097  1.00 40.08           H  
ATOM   1726  CD2 PHE B 289      30.613 -60.778  22.553  1.00 39.43           C  
ATOM   1727  HD2 PHE B 289      30.015 -60.193  21.854  1.00 40.08           H  
ATOM   1728  CE1 PHE B 289      32.064 -62.296  24.340  1.00 40.06           C  
ATOM   1729  HE1 PHE B 289      32.648 -62.879  25.052  1.00 40.08           H  
ATOM   1730  CE2 PHE B 289      30.522 -62.176  22.531  1.00 39.96           C  
ATOM   1731  HE2 PHE B 289      29.875 -62.666  21.804  1.00 40.08           H  
ATOM   1732  CZ  PHE B 289      31.250 -62.938  23.428  1.00 39.56           C  
ATOM   1733  HZ  PHE B 289      31.182 -64.026  23.415  1.00 40.08           H  
ATOM   1734  C   PHE B 289      32.449 -56.499  22.548  1.00 41.52           C  
ATOM   1735  O   PHE B 289      31.355 -56.067  22.186  1.00 46.00           O  
ATOM   1736  N   LEU B 290      33.484 -55.697  22.684  1.00 42.57           N  
ATOM   1737  HN  LEU B 290      34.440 -56.096  22.951  1.00 43.54           H  
ATOM   1738  CA  LEU B 290      33.325 -54.276  22.472  1.00 42.84           C  
ATOM   1739  HA  LEU B 290      32.712 -53.883  23.283  1.00 43.54           H  
ATOM   1740  CB  LEU B 290      34.682 -53.553  22.511  1.00 43.00           C  
ATOM   1741  HB1 LEU B 290      35.229 -53.908  23.384  1.00 43.54           H  
ATOM   1742  HB2 LEU B 290      35.231 -53.815  21.606  1.00 43.54           H  
ATOM   1743  CG  LEU B 290      34.597 -52.003  22.592  1.00 42.91           C  
ATOM   1744  HG  LEU B 290      33.914 -51.677  21.807  1.00 43.54           H  
ATOM   1745  CD1 LEU B 290      33.987 -51.582  23.922  1.00 41.03           C  
ATOM   1746 1HD1 LEU B 290      33.932 -50.494  23.969  1.00 43.54           H  
ATOM   1747 2HD1 LEU B 290      34.608 -51.949  24.739  1.00 43.54           H  
ATOM   1748 3HD1 LEU B 290      32.984 -52.000  24.011  1.00 43.54           H  
ATOM   1749  CD2 LEU B 290      35.908 -51.299  22.361  1.00 42.45           C  
ATOM   1750 1HD2 LEU B 290      35.760 -50.222  22.435  1.00 43.54           H  
ATOM   1751 2HD2 LEU B 290      36.284 -51.546  21.368  1.00 43.54           H  
ATOM   1752 3HD2 LEU B 290      36.630 -51.619  23.112  1.00 43.54           H  
ATOM   1753  C   LEU B 290      32.611 -53.982  21.161  1.00 45.72           C  
ATOM   1754  O   LEU B 290      31.794 -53.067  21.081  1.00 47.83           O  
ATOM   1755  N   PHE B 291      32.945 -54.700  20.102  1.00 49.39           N  
ATOM   1756  HN  PHE B 291      33.680 -55.472  20.190  1.00 52.55           H  
ATOM   1757  CA  PHE B 291      32.301 -54.436  18.790  1.00 50.90           C  
ATOM   1758  HA  PHE B 291      32.556 -53.421  18.485  1.00 52.55           H  
ATOM   1759  CB  PHE B 291      32.826 -55.400  17.722  1.00 50.83           C  
ATOM   1760  HB1 PHE B 291      33.915 -55.379  17.748  1.00 52.55           H  
ATOM   1761  HB2 PHE B 291      32.475 -56.403  17.965  1.00 52.55           H  
ATOM   1762  CG  PHE B 291      32.380 -55.069  16.320  1.00 54.01           C  
ATOM   1763  CD1 PHE B 291      31.130 -55.492  15.846  1.00 53.70           C  
ATOM   1764  HD1 PHE B 291      30.472 -56.067  16.498  1.00 52.55           H  
ATOM   1765  CD2 PHE B 291      33.206 -54.352  15.464  1.00 53.71           C  
ATOM   1766  HD2 PHE B 291      34.190 -54.032  15.807  1.00 52.55           H  
ATOM   1767  CE1 PHE B 291      30.721 -55.185  14.552  1.00 53.14           C  
ATOM   1768  HE1 PHE B 291      29.747 -55.518  14.194  1.00 52.55           H  
ATOM   1769  CE2 PHE B 291      32.792 -54.039  14.178  1.00 53.99           C  
ATOM   1770  HE2 PHE B 291      33.445 -53.461  13.523  1.00 52.55           H  
ATOM   1771  CZ  PHE B 291      31.551 -54.458  13.721  1.00 52.86           C  
ATOM   1772  HZ  PHE B 291      31.231 -54.214  12.708  1.00 52.55           H  
ATOM   1773  C   PHE B 291      30.769 -54.527  18.922  1.00 50.97           C  
ATOM   1774  O   PHE B 291      30.033 -53.777  18.298  1.00 54.57           O  
ATOM   1775  N   LEU B 292      30.291 -55.453  19.749  1.00 49.59           N  
ATOM   1776  HN  LEU B 292      30.970 -56.039  20.332  1.00 46.00           H  
ATOM   1777  CA  LEU B 292      28.857 -55.682  19.873  1.00 47.70           C  
ATOM   1778  HA  LEU B 292      28.432 -55.760  18.872  1.00 46.00           H  
ATOM   1779  CB  LEU B 292      28.583 -56.982  20.616  1.00 45.46           C  
ATOM   1780  HB1 LEU B 292      29.018 -57.796  20.036  1.00 46.00           H  
ATOM   1781  HB2 LEU B 292      29.076 -56.923  21.586  1.00 46.00           H  
ATOM   1782  CG  LEU B 292      27.090 -57.318  20.862  1.00 42.22           C  
ATOM   1783  HG  LEU B 292      26.662 -56.474  21.402  1.00 46.00           H  
ATOM   1784  CD1 LEU B 292      26.270 -57.493  19.604  1.00 40.05           C  
ATOM   1785 1HD1 LEU B 292      25.239 -57.726  19.871  1.00 46.00           H  
ATOM   1786 2HD1 LEU B 292      26.684 -58.308  19.010  1.00 46.00           H  
ATOM   1787 3HD1 LEU B 292      26.295 -56.571  19.022  1.00 46.00           H  
ATOM   1788  CD2 LEU B 292      26.979 -58.517  21.768  1.00 39.36           C  
ATOM   1789 1HD2 LEU B 292      25.928 -58.749  21.938  1.00 46.00           H  
ATOM   1790 2HD2 LEU B 292      27.461 -58.299  22.721  1.00 46.00           H  
ATOM   1791 3HD2 LEU B 292      27.468 -59.372  21.302  1.00 46.00           H  
ATOM   1792  C   LEU B 292      28.232 -54.503  20.564  1.00 50.66           C  
ATOM   1793  O   LEU B 292      27.235 -53.972  20.104  1.00 52.98           O  
ATOM   1794  N   ASP B 293      28.835 -54.085  21.671  1.00 50.94           N  
ATOM   1795  HN  ASP B 293      29.660 -54.647  22.057  1.00 55.18           H  
ATOM   1796  CA  ASP B 293      28.402 -52.873  22.382  1.00 51.13           C  
ATOM   1797  HA  ASP B 293      27.416 -53.055  22.810  1.00 55.18           H  
ATOM   1798  CB  ASP B 293      29.380 -52.549  23.525  1.00 54.27           C  
ATOM   1799  HB1 ASP B 293      30.267 -53.171  23.405  1.00 55.18           H  
ATOM   1800  HB2 ASP B 293      29.659 -51.498  23.451  1.00 55.18           H  
ATOM   1801  CG  ASP B 293      28.801 -52.798  24.920  1.00 57.27           C  
ATOM   1802  OD1 ASP B 293      27.556 -52.949  25.082  1.00 59.20           O  
ATOM   1803  OD2 ASP B 293      29.649 -52.869  25.858  1.00 61.06           O  
ATOM   1804  C   ASP B 293      28.323 -51.644  21.484  1.00 52.99           C  
ATOM   1805  O   ASP B 293      27.475 -50.808  21.693  1.00 54.62           O  
ATOM   1806  N   ARG B 294      29.265 -51.494  20.553  1.00 54.48           N  
ATOM   1807  HN  ARG B 294      29.892 -52.325  20.305  1.00 60.50           H  
ATOM   1808  CA  ARG B 294      29.460 -50.222  19.864  1.00 56.39           C  
ATOM   1809  HA  ARG B 294      29.082 -49.425  20.504  1.00 60.50           H  
ATOM   1810  CB  ARG B 294      30.957 -49.950  19.582  1.00 57.27           C  
ATOM   1811  HB1 ARG B 294      31.375 -50.820  19.076  1.00 60.50           H  
ATOM   1812  HB2 ARG B 294      31.032 -49.079  18.931  1.00 60.50           H  
ATOM   1813  CG  ARG B 294      31.777 -49.684  20.837  1.00 57.12           C  
ATOM   1814  HG1 ARG B 294      31.123 -49.225  21.578  1.00 60.50           H  
ATOM   1815  HG2 ARG B 294      32.139 -50.641  21.214  1.00 60.50           H  
ATOM   1816  CD  ARG B 294      32.976 -48.772  20.636  1.00 61.51           C  
ATOM   1817  HD1 ARG B 294      33.808 -49.348  20.230  1.00 60.50           H  
ATOM   1818  HD2 ARG B 294      32.714 -47.973  19.942  1.00 60.50           H  
ATOM   1819  NE  ARG B 294      33.363 -48.194  21.925  1.00 63.39           N1+
ATOM   1820  HE  ARG B 294      32.681 -48.309  22.741  1.00 60.50           H  
ATOM   1821  CZ  ARG B 294      34.495 -47.537  22.161  1.00 65.32           C  
ATOM   1822  NH1 ARG B 294      35.397 -47.387  21.216  1.00 68.45           N  
ATOM   1823 1HH1 ARG B 294      35.225 -47.796  20.242  1.00 60.50           H  
ATOM   1824 2HH1 ARG B 294      36.303 -46.856  21.421  1.00 60.50           H  
ATOM   1825  NH2 ARG B 294      34.731 -47.031  23.365  1.00 67.02           N  
ATOM   1826 1HH2 ARG B 294      34.010 -47.151  24.147  1.00 60.50           H  
ATOM   1827 2HH2 ARG B 294      35.642 -46.503  23.554  1.00 60.50           H  
ATOM   1828  C   ARG B 294      28.689 -50.190  18.562  1.00 57.10           C  
ATOM   1829  O   ARG B 294      28.550 -49.146  17.940  1.00 57.47           O  
ATOM   1830  N   THR B 295      28.193 -51.337  18.163  1.00 56.20           N  
ATOM   1831  HN  THR B 295      28.279 -52.188  18.806  1.00 62.28           H  
ATOM   1832  CA  THR B 295      27.527 -51.494  16.872  1.00 61.85           C  
ATOM   1833  HA  THR B 295      28.277 -51.315  16.101  1.00 62.28           H  
ATOM   1834  CB  THR B 295      27.087 -52.963  16.741  1.00 62.20           C  
ATOM   1835  HB  THR B 295      27.916 -53.598  17.053  1.00 62.28           H  
ATOM   1836  OG1 THR B 295      26.788 -53.254  15.397  1.00 66.07           O  
ATOM   1837  HG1 THR B 295      26.011 -52.629  15.067  1.00 62.28           H  
ATOM   1838  CG2 THR B 295      25.909 -53.266  17.613  1.00 61.02           C  
ATOM   1839 1HG2 THR B 295      25.627 -54.312  17.493  1.00 62.28           H  
ATOM   1840 2HG2 THR B 295      25.071 -52.630  17.327  1.00 62.28           H  
ATOM   1841 3HG2 THR B 295      26.169 -53.077  18.655  1.00 62.28           H  
ATOM   1842  C   THR B 295      26.375 -50.493  16.625  1.00 64.14           C  
ATOM   1843  O   THR B 295      25.617 -50.144  17.527  1.00 64.50           O  
ATOM   1844  N   TYR B 296      26.369 -49.978  15.398  1.00 67.24           N  
ATOM   1845  HN  TYR B 296      27.077 -50.392  14.710  1.00 74.23           H  
ATOM   1846  CA  TYR B 296      25.505 -48.907  14.874  1.00 73.48           C  
ATOM   1847  HA  TYR B 296      25.595 -48.009  15.485  1.00 74.23           H  
ATOM   1848  CB  TYR B 296      26.019 -48.639  13.425  1.00 73.31           C  
ATOM   1849  HB1 TYR B 296      27.084 -48.419  13.506  1.00 74.23           H  
ATOM   1850  HB2 TYR B 296      25.880 -49.565  12.867  1.00 74.23           H  
ATOM   1851  CG  TYR B 296      25.395 -47.507  12.570  1.00 73.99           C  
ATOM   1852  CD1 TYR B 296      25.303 -46.191  13.021  1.00 74.34           C  
ATOM   1853  HD1 TYR B 296      25.662 -45.933  14.017  1.00 74.23           H  
ATOM   1854  CE1 TYR B 296      24.755 -45.205  12.206  1.00 76.00           C  
ATOM   1855  HE1 TYR B 296      24.661 -44.184  12.576  1.00 74.23           H  
ATOM   1856  CD2 TYR B 296      24.983 -47.765  11.256  1.00 73.61           C  
ATOM   1857  HD2 TYR B 296      25.095 -48.772  10.855  1.00 74.23           H  
ATOM   1858  CE2 TYR B 296      24.435 -46.775  10.448  1.00 73.70           C  
ATOM   1859  HE2 TYR B 296      24.094 -47.009   9.439  1.00 74.23           H  
ATOM   1860  CZ  TYR B 296      24.331 -45.515  10.934  1.00 74.28           C  
ATOM   1861  OH  TYR B 296      23.790 -44.565  10.155  1.00 79.26           O  
ATOM   1862  HH  TYR B 296      22.932 -44.177  10.620  1.00 74.23           H  
ATOM   1863  C   TYR B 296      24.060 -49.364  14.806  1.00 77.03           C  
ATOM   1864  O   TYR B 296      23.141 -48.586  14.991  1.00 74.56           O  
ATOM   1865  N   VAL B 297      23.911 -50.628  14.410  1.00 83.78           N  
ATOM   1866  HN  VAL B 297      24.795 -51.163  14.133  1.00 87.02           H  
ATOM   1867  CA  VAL B 297      22.646 -51.339  14.324  1.00 86.40           C  
ATOM   1868  HA  VAL B 297      22.003 -50.810  13.620  1.00 87.02           H  
ATOM   1869  CB  VAL B 297      22.918 -52.766  13.761  1.00 85.41           C  
ATOM   1870  HB  VAL B 297      23.970 -52.983  13.945  1.00 87.02           H  
ATOM   1871  CG1 VAL B 297      22.107 -53.840  14.495  1.00 85.76           C  
ATOM   1872 1HG1 VAL B 297      22.329 -54.818  14.069  1.00 87.02           H  
ATOM   1873 2HG1 VAL B 297      21.043 -53.630  14.387  1.00 87.02           H  
ATOM   1874 3HG1 VAL B 297      22.372 -53.837  15.552  1.00 87.02           H  
ATOM   1875  CG2 VAL B 297      22.721 -52.785  12.249  1.00 85.03           C  
ATOM   1876 1HG2 VAL B 297      22.914 -53.788  11.869  1.00 87.02           H  
ATOM   1877 2HG2 VAL B 297      23.411 -52.082  11.783  1.00 87.02           H  
ATOM   1878 3HG2 VAL B 297      21.696 -52.499  12.012  1.00 87.02           H  
ATOM   1879  C   VAL B 297      21.923 -51.415  15.672  1.00 85.22           C  
ATOM   1880  O   VAL B 297      20.713 -51.397  15.689  1.00 97.56           O  
ATOM   1881  N   LEU B 298      22.666 -51.519  16.771  1.00 81.99           N  
ATOM   1882  HN  LEU B 298      23.723 -51.631  16.652  1.00 79.55           H  
ATOM   1883  CA  LEU B 298      22.121 -51.490  18.156  1.00 84.99           C  
ATOM   1884  HA  LEU B 298      21.079 -51.807  18.127  1.00 79.55           H  
ATOM   1885  CB  LEU B 298      22.903 -52.455  19.062  1.00 78.61           C  
ATOM   1886  HB1 LEU B 298      23.947 -52.141  19.048  1.00 79.55           H  
ATOM   1887  HB2 LEU B 298      22.505 -52.348  20.071  1.00 79.55           H  
ATOM   1888  CG  LEU B 298      22.871 -53.933  18.717  1.00 74.69           C  
ATOM   1889  HG  LEU B 298      23.527 -54.105  17.864  1.00 79.55           H  
ATOM   1890  CD1 LEU B 298      23.441 -54.676  19.928  1.00 68.16           C  
ATOM   1891 1HD1 LEU B 298      23.440 -55.748  19.731  1.00 79.55           H  
ATOM   1892 2HD1 LEU B 298      22.827 -54.468  20.804  1.00 79.55           H  
ATOM   1893 3HD1 LEU B 298      24.462 -54.342  20.112  1.00 79.55           H  
ATOM   1894  CD2 LEU B 298      21.443 -54.342  18.327  1.00 73.72           C  
ATOM   1895 1HD2 LEU B 298      21.423 -55.403  18.080  1.00 79.55           H  
ATOM   1896 2HD2 LEU B 298      21.122 -53.762  17.462  1.00 79.55           H  
ATOM   1897 3HD2 LEU B 298      20.769 -54.151  19.162  1.00 79.55           H  
ATOM   1898  C   LEU B 298      22.197 -50.121  18.843  1.00 90.24           C  
ATOM   1899  O   LEU B 298      21.999 -50.016  20.080  1.00 84.04           O  
ATOM   1900  N   GLN B 299      22.515 -49.094  18.047  1.00 94.07           N  
ATOM   1901  HN  GLN B 299      22.759 -49.290  17.024  1.00 92.02           H  
ATOM   1902  CA  GLN B 299      22.541 -47.714  18.527  1.00 94.05           C  
ATOM   1903  HA  GLN B 299      23.326 -47.581  19.271  1.00 92.02           H  
ATOM   1904  CB  GLN B 299      22.727 -46.723  17.358  1.00 97.27           C  
ATOM   1905  HB1 GLN B 299      22.743 -45.704  17.744  1.00 92.02           H  
ATOM   1906  HB2 GLN B 299      21.902 -46.832  16.654  1.00 92.02           H  
ATOM   1907  C   GLN B 299      21.172 -47.543  19.158  1.00 89.13           C  
ATOM   1908  O   GLN B 299      21.026 -47.410  20.386  1.00 85.58           O  
ATOM   1909  HB3 GLN B 299      23.668 -46.933  16.849  1.00 92.02           H  
ATOM   1910  N   ASN B 300      20.185 -47.617  18.268  1.00 84.06           N  
ATOM   1911  HN  ASN B 300      20.443 -47.817  17.249  1.00 81.81           H  
ATOM   1912  CA  ASN B 300      18.780 -47.443  18.592  1.00 79.88           C  
ATOM   1913  HA  ASN B 300      18.708 -46.512  19.155  1.00 81.81           H  
ATOM   1914  CB  ASN B 300      17.999 -47.221  17.291  1.00 82.22           C  
ATOM   1915  HB1 ASN B 300      18.357 -47.924  16.539  1.00 81.81           H  
ATOM   1916  HB2 ASN B 300      16.940 -47.398  17.479  1.00 81.81           H  
ATOM   1917  CG  ASN B 300      18.176 -45.824  16.776  1.00 84.03           C  
ATOM   1918  OD1 ASN B 300      18.520 -44.937  17.545  1.00 82.24           O  
ATOM   1919  ND2 ASN B 300      18.005 -45.623  15.472  1.00 89.97           N  
ATOM   1920 1HD2 ASN B 300      17.751 -46.443  14.833  1.00 81.81           H  
ATOM   1921 2HD2 ASN B 300      18.122 -44.642  15.062  1.00 81.81           H  
ATOM   1922  C   ASN B 300      18.112 -48.520  19.453  1.00 75.10           C  
ATOM   1923  O   ASN B 300      17.006 -48.329  19.982  1.00 76.97           O  
ATOM   1924  N   SER B 301      18.771 -49.651  19.594  1.00 70.34           N  
ATOM   1925  HN  SER B 301      19.669 -49.806  19.034  1.00 68.27           H  
ATOM   1926  CA  SER B 301      18.309 -50.689  20.488  1.00 67.46           C  
ATOM   1927  HA  SER B 301      17.385 -51.103  20.085  1.00 68.27           H  
ATOM   1928  CB  SER B 301      19.343 -51.785  20.528  1.00 64.38           C  
ATOM   1929  HB1 SER B 301      19.237 -52.410  19.641  1.00 68.27           H  
ATOM   1930  HB2 SER B 301      20.337 -51.339  20.542  1.00 68.27           H  
ATOM   1931  OG  SER B 301      19.179 -52.572  21.664  1.00 64.33           O  
ATOM   1932  HG  SER B 301      19.283 -51.975  22.522  1.00 68.27           H  
ATOM   1933  C   SER B 301      18.032 -50.175  21.903  1.00 71.79           C  
ATOM   1934  O   SER B 301      18.686 -49.249  22.423  1.00 71.33           O  
ATOM   1935  N   MET B 302      17.043 -50.775  22.532  1.00 74.45           N  
ATOM   1936  HN  MET B 302      16.426 -51.474  22.007  1.00 80.59           H  
ATOM   1937  CA  MET B 302      16.785 -50.497  23.922  1.00 75.73           C  
ATOM   1938  HA  MET B 302      17.267 -49.550  24.163  1.00 80.59           H  
ATOM   1939  CB  MET B 302      15.279 -50.307  24.105  1.00 87.26           C  
ATOM   1940  HB1 MET B 302      14.770 -51.082  23.531  1.00 80.59           H  
ATOM   1941  HB2 MET B 302      15.051 -50.429  25.164  1.00 80.59           H  
ATOM   1942  CG  MET B 302      14.724 -48.933  23.651  1.00 91.36           C  
ATOM   1943  HG1 MET B 302      14.840 -48.886  22.568  1.00 80.59           H  
ATOM   1944  HG2 MET B 302      13.664 -48.919  23.905  1.00 80.59           H  
ATOM   1945  SD  MET B 302      15.459 -47.390  24.336  1.00 96.17           S  
ATOM   1946  CE  MET B 302      15.185 -47.448  26.117  1.00 82.47           C  
ATOM   1947  HE1 MET B 302      15.602 -46.553  26.579  1.00 80.59           H  
ATOM   1948  HE2 MET B 302      15.672 -48.331  26.531  1.00 80.59           H  
ATOM   1949  HE3 MET B 302      14.115 -47.495  26.319  1.00 80.59           H  
ATOM   1950  C   MET B 302      17.408 -51.581  24.831  1.00 70.60           C  
ATOM   1951  O   MET B 302      17.185 -51.576  26.058  1.00 66.67           O  
ATOM   1952  N   LEU B 303      18.239 -52.455  24.241  1.00 63.46           N  
ATOM   1953  HN  LEU B 303      18.380 -52.404  23.182  1.00 58.14           H  
ATOM   1954  CA  LEU B 303      18.951 -53.467  25.000  1.00 60.80           C  
ATOM   1955  HA  LEU B 303      18.250 -53.953  25.679  1.00 58.14           H  
ATOM   1956  CB  LEU B 303      19.610 -54.545  24.114  1.00 56.94           C  
ATOM   1957  HB1 LEU B 303      20.235 -54.010  23.399  1.00 58.14           H  
ATOM   1958  HB2 LEU B 303      20.240 -55.139  24.776  1.00 58.14           H  
ATOM   1959  CG  LEU B 303      18.790 -55.544  23.298  1.00 57.75           C  
ATOM   1960  HG  LEU B 303      17.981 -55.009  22.800  1.00 58.14           H  
ATOM   1961  CD1 LEU B 303      19.660 -56.238  22.225  1.00 53.52           C  
ATOM   1962 1HD1 LEU B 303      19.049 -56.943  21.661  1.00 58.14           H  
ATOM   1963 2HD1 LEU B 303      20.477 -56.773  22.709  1.00 58.14           H  
ATOM   1964 3HD1 LEU B 303      20.068 -55.488  21.547  1.00 58.14           H  
ATOM   1965  CD2 LEU B 303      18.183 -56.582  24.247  1.00 55.58           C  
ATOM   1966 1HD2 LEU B 303      17.596 -57.300  23.674  1.00 58.14           H  
ATOM   1967 2HD2 LEU B 303      17.539 -56.081  24.970  1.00 58.14           H  
ATOM   1968 3HD2 LEU B 303      18.982 -57.105  24.773  1.00 58.14           H  
ATOM   1969  C   LEU B 303      20.018 -52.785  25.815  1.00 57.97           C  
ATOM   1970  O   LEU B 303      20.760 -51.971  25.316  1.00 59.09           O  
ATOM   1971  N   PRO B 304      20.110 -53.138  27.090  1.00 57.94           N  
ATOM   1972  CD  PRO B 304      19.361 -54.187  27.816  1.00 56.37           C  
ATOM   1973  HD1 PRO B 304      19.708 -55.181  27.533  1.00 53.51           H  
ATOM   1974  HD2 PRO B 304      18.291 -54.107  27.623  1.00 53.51           H  
ATOM   1975  CA  PRO B 304      21.176 -52.555  27.891  1.00 53.39           C  
ATOM   1976  HA  PRO B 304      21.060 -51.473  27.959  1.00 53.51           H  
ATOM   1977  CB  PRO B 304      20.998 -53.211  29.274  1.00 50.81           C  
ATOM   1978  HB1 PRO B 304      21.794 -53.934  29.452  1.00 53.51           H  
ATOM   1979  HB2 PRO B 304      21.015 -52.451  30.055  1.00 53.51           H  
ATOM   1980  CG  PRO B 304      19.669 -53.901  29.254  1.00 53.26           C  
ATOM   1981  HG1 PRO B 304      19.719 -54.831  29.821  1.00 53.51           H  
ATOM   1982  HG2 PRO B 304      18.903 -53.255  29.682  1.00 53.51           H  
ATOM   1983  C   PRO B 304      22.553 -52.917  27.327  1.00 52.78           C  
ATOM   1984  O   PRO B 304      22.726 -53.991  26.714  1.00 50.05           O  
ATOM   1985  N   SER B 305      23.522 -52.041  27.578  1.00 48.44           N  
ATOM   1986  HN  SER B 305      23.262 -51.091  27.996  1.00 46.06           H  
ATOM   1987  CA  SER B 305      24.922 -52.327  27.305  1.00 45.78           C  
ATOM   1988  HA  SER B 305      25.077 -52.395  26.228  1.00 46.06           H  
ATOM   1989  CB  SER B 305      25.791 -51.199  27.878  1.00 48.94           C  
ATOM   1990  HB1 SER B 305      26.797 -51.280  27.467  1.00 46.06           H  
ATOM   1991  HB2 SER B 305      25.359 -50.238  27.597  1.00 46.06           H  
ATOM   1992  OG  SER B 305      25.861 -51.282  29.313  1.00 51.02           O  
ATOM   1993  HG  SER B 305      24.895 -51.201  29.716  1.00 46.06           H  
ATOM   1994  C   SER B 305      25.317 -53.638  27.959  1.00 42.42           C  
ATOM   1995  O   SER B 305      24.669 -54.101  28.883  1.00 39.75           O  
ATOM   1996  N   ILE B 306      26.429 -54.202  27.519  1.00 43.76           N  
ATOM   1997  HN  ILE B 306      26.964 -53.745  26.713  1.00 43.38           H  
ATOM   1998  CA  ILE B 306      26.947 -55.445  28.114  1.00 43.74           C  
ATOM   1999  HA  ILE B 306      26.213 -56.233  27.945  1.00 43.38           H  
ATOM   2000  CB  ILE B 306      28.269 -55.866  27.437  1.00 42.51           C  
ATOM   2001  HB  ILE B 306      28.902 -54.984  27.346  1.00 43.38           H  
ATOM   2002  CG2 ILE B 306      29.022 -56.914  28.254  1.00 37.19           C  
ATOM   2003 1HG2 ILE B 306      29.946 -57.181  27.741  1.00 43.38           H  
ATOM   2004 2HG2 ILE B 306      28.400 -57.802  28.368  1.00 43.38           H  
ATOM   2005 3HG2 ILE B 306      29.258 -56.508  29.238  1.00 43.38           H  
ATOM   2006  CG1 ILE B 306      27.957 -56.374  26.040  1.00 42.77           C  
ATOM   2007 1HG1 ILE B 306      27.496 -57.358  26.121  1.00 43.38           H  
ATOM   2008 2HG1 ILE B 306      27.260 -55.684  25.565  1.00 43.38           H  
ATOM   2009  CD1 ILE B 306      29.186 -56.486  25.181  1.00 47.79           C  
ATOM   2010 1HD1 ILE B 306      28.907 -56.853  24.193  1.00 43.38           H  
ATOM   2011 2HD1 ILE B 306      29.889 -57.180  25.641  1.00 43.38           H  
ATOM   2012 3HD1 ILE B 306      29.653 -55.506  25.085  1.00 43.38           H  
ATOM   2013  C   ILE B 306      27.143 -55.290  29.635  1.00 43.31           C  
ATOM   2014  O   ILE B 306      26.743 -56.147  30.413  1.00 45.94           O  
ATOM   2015  N   TRP B 307      27.731 -54.178  30.039  1.00 43.15           N  
ATOM   2016  HN  TRP B 307      28.018 -53.447  29.313  1.00 41.76           H  
ATOM   2017  CA  TRP B 307      27.999 -53.922  31.446  1.00 42.29           C  
ATOM   2018  HA  TRP B 307      28.626 -54.724  31.836  1.00 41.76           H  
ATOM   2019  CB  TRP B 307      28.733 -52.597  31.617  1.00 41.68           C  
ATOM   2020  HB1 TRP B 307      29.729 -52.690  31.184  1.00 41.76           H  
ATOM   2021  HB2 TRP B 307      28.179 -51.820  31.091  1.00 41.76           H  
ATOM   2022  CG  TRP B 307      28.868 -52.205  33.038  1.00 42.27           C  
ATOM   2023  CD2 TRP B 307      29.690 -52.841  34.073  1.00 42.12           C  
ATOM   2024  CE2 TRP B 307      29.467 -52.088  35.301  1.00 41.25           C  
ATOM   2025  CE3 TRP B 307      30.561 -53.902  34.098  1.00 41.97           C  
ATOM   2026  HE3 TRP B 307      30.763 -54.476  33.194  1.00 41.76           H  
ATOM   2027  CD1 TRP B 307      28.199 -51.178  33.700  1.00 44.40           C  
ATOM   2028  HD1 TRP B 307      27.473 -50.512  33.234  1.00 41.76           H  
ATOM   2029  NE1 TRP B 307      28.580 -51.117  35.026  1.00 42.56           N  
ATOM   2030  HE1 TRP B 307      28.220 -50.399  35.733  1.00 41.76           H  
ATOM   2031  CZ2 TRP B 307      30.090 -52.415  36.467  1.00 41.69           C  
ATOM   2032  HZ2 TRP B 307      29.938 -51.827  37.372  1.00 41.76           H  
ATOM   2033  CZ3 TRP B 307      31.183 -54.231  35.306  1.00 40.77           C  
ATOM   2034  HZ3 TRP B 307      31.886 -55.063  35.335  1.00 41.76           H  
ATOM   2035  CH2 TRP B 307      30.925 -53.524  36.461  1.00 42.19           C  
ATOM   2036  HH2 TRP B 307      31.389 -53.844  37.394  1.00 41.76           H  
ATOM   2037  C   TRP B 307      26.715 -53.896  32.216  1.00 40.48           C  
ATOM   2038  O   TRP B 307      26.615 -54.512  33.247  1.00 37.80           O  
ATOM   2039  N   ASP B 308      25.725 -53.171  31.709  1.00 43.60           N  
ATOM   2040  HN  ASP B 308      25.870 -52.686  30.766  1.00 46.72           H  
ATOM   2041  CA  ASP B 308      24.443 -53.012  32.394  1.00 43.64           C  
ATOM   2042  HA  ASP B 308      24.638 -52.720  33.426  1.00 46.72           H  
ATOM   2043  CB  ASP B 308      23.592 -51.922  31.735  1.00 44.45           C  
ATOM   2044  HB1 ASP B 308      23.679 -52.026  30.653  1.00 46.72           H  
ATOM   2045  HB2 ASP B 308      22.554 -52.071  32.033  1.00 46.72           H  
ATOM   2046  CG  ASP B 308      23.999 -50.510  32.112  1.00 45.80           C  
ATOM   2047  OD1 ASP B 308      24.749 -50.275  33.076  1.00 47.06           O  
ATOM   2048  OD2 ASP B 308      23.533 -49.574  31.443  1.00 50.38           O  
ATOM   2049  C   ASP B 308      23.673 -54.336  32.403  1.00 46.44           C  
ATOM   2050  O   ASP B 308      22.895 -54.604  33.317  1.00 52.36           O  
ATOM   2051  N   MET B 309      23.855 -55.140  31.361  1.00 46.02           N  
ATOM   2052  HN  MET B 309      24.485 -54.817  30.559  1.00 47.03           H  
ATOM   2053  CA  MET B 309      23.226 -56.439  31.280  1.00 43.81           C  
ATOM   2054  HA  MET B 309      22.146 -56.314  31.360  1.00 47.03           H  
ATOM   2055  CB  MET B 309      23.550 -57.054  29.937  1.00 46.71           C  
ATOM   2056  HB1 MET B 309      23.080 -56.437  29.171  1.00 47.03           H  
ATOM   2057  HB2 MET B 309      24.633 -57.025  29.814  1.00 47.03           H  
ATOM   2058  CG  MET B 309      23.100 -58.493  29.710  1.00 50.17           C  
ATOM   2059  HG1 MET B 309      22.282 -58.726  30.391  1.00 47.03           H  
ATOM   2060  HG2 MET B 309      22.760 -58.606  28.681  1.00 47.03           H  
ATOM   2061  SD  MET B 309      24.476 -59.635  30.014  1.00 57.98           S  
ATOM   2062  CE  MET B 309      25.403 -59.712  28.489  1.00 45.24           C  
ATOM   2063  HE1 MET B 309      26.249 -60.388  28.611  1.00 47.03           H  
ATOM   2064  HE2 MET B 309      25.768 -58.717  28.234  1.00 47.03           H  
ATOM   2065  HE3 MET B 309      24.759 -60.078  27.690  1.00 47.03           H  
ATOM   2066  C   MET B 309      23.712 -57.280  32.444  1.00 44.12           C  
ATOM   2067  O   MET B 309      22.929 -57.931  33.122  1.00 42.20           O  
ATOM   2068  N   GLY B 310      25.023 -57.234  32.691  1.00 47.54           N  
ATOM   2069  HN  GLY B 310      25.653 -56.709  32.003  1.00 45.93           H  
ATOM   2070  CA  GLY B 310      25.641 -57.866  33.857  1.00 44.88           C  
ATOM   2071  HA1 GLY B 310      25.509 -58.945  33.783  1.00 45.93           H  
ATOM   2072  HA2 GLY B 310      26.705 -57.629  33.862  1.00 45.93           H  
ATOM   2073  C   GLY B 310      25.023 -57.384  35.166  1.00 46.09           C  
ATOM   2074  O   GLY B 310      24.718 -58.196  36.033  1.00 45.21           O  
ATOM   2075  N   LEU B 311      24.811 -56.075  35.301  1.00 44.47           N  
ATOM   2076  HN  LEU B 311      25.070 -55.403  34.510  1.00 44.86           H  
ATOM   2077  CA  LEU B 311      24.224 -55.567  36.532  1.00 44.99           C  
ATOM   2078  HA  LEU B 311      24.819 -55.955  37.359  1.00 44.86           H  
ATOM   2079  CB  LEU B 311      24.249 -54.040  36.630  1.00 44.33           C  
ATOM   2080  HB1 LEU B 311      23.633 -53.653  35.818  1.00 44.86           H  
ATOM   2081  HB2 LEU B 311      23.802 -53.770  37.586  1.00 44.86           H  
ATOM   2082  CG  LEU B 311      25.609 -53.333  36.547  1.00 45.32           C  
ATOM   2083  HG  LEU B 311      26.052 -53.601  35.588  1.00 44.86           H  
ATOM   2084  CD1 LEU B 311      25.284 -51.847  36.491  1.00 42.29           C  
ATOM   2085 1HD1 LEU B 311      26.209 -51.274  36.430  1.00 44.86           H  
ATOM   2086 2HD1 LEU B 311      24.738 -51.560  37.390  1.00 44.86           H  
ATOM   2087 3HD1 LEU B 311      24.672 -51.641  35.613  1.00 44.86           H  
ATOM   2088  CD2 LEU B 311      26.638 -53.667  37.627  1.00 41.96           C  
ATOM   2089 1HD2 LEU B 311      27.551 -53.099  37.448  1.00 44.86           H  
ATOM   2090 2HD2 LEU B 311      26.863 -54.733  37.598  1.00 44.86           H  
ATOM   2091 3HD2 LEU B 311      26.235 -53.407  38.606  1.00 44.86           H  
ATOM   2092  C   LEU B 311      22.813 -56.091  36.708  1.00 45.82           C  
ATOM   2093  O   LEU B 311      22.479 -56.464  37.801  1.00 49.67           O  
ATOM   2094  N   GLU B 312      21.992 -56.123  35.660  1.00 45.98           N  
ATOM   2095  HN  GLU B 312      22.324 -55.737  34.719  1.00 58.22           H  
ATOM   2096  CA  GLU B 312      20.646 -56.676  35.775  1.00 50.23           C  
ATOM   2097  HA  GLU B 312      20.102 -56.084  36.511  1.00 58.22           H  
ATOM   2098  CB  GLU B 312      19.851 -56.631  34.446  1.00 58.03           C  
ATOM   2099  HB1 GLU B 312      20.532 -56.867  33.629  1.00 58.22           H  
ATOM   2100  HB2 GLU B 312      19.062 -57.382  34.491  1.00 58.22           H  
ATOM   2101  CG  GLU B 312      19.208 -55.269  34.163  1.00 66.05           C  
ATOM   2102  HG1 GLU B 312      18.394 -55.136  34.876  1.00 58.22           H  
ATOM   2103  HG2 GLU B 312      19.968 -54.506  34.331  1.00 58.22           H  
ATOM   2104  CD  GLU B 312      18.624 -55.043  32.738  1.00 70.70           C  
ATOM   2105  OE1 GLU B 312      18.310 -56.029  32.001  1.00 72.15           O  
ATOM   2106  OE2 GLU B 312      18.450 -53.836  32.362  1.00 69.14           O  
ATOM   2107  C   GLU B 312      20.714 -58.111  36.284  1.00 47.33           C  
ATOM   2108  O   GLU B 312      19.963 -58.490  37.174  1.00 44.36           O  
ATOM   2109  N   LEU B 313      21.615 -58.900  35.719  1.00 47.33           N  
ATOM   2110  HN  LEU B 313      22.266 -58.502  34.969  1.00 46.29           H  
ATOM   2111  CA  LEU B 313      21.735 -60.299  36.101  1.00 47.01           C  
ATOM   2112  HA  LEU B 313      20.752 -60.758  35.995  1.00 46.29           H  
ATOM   2113  CB  LEU B 313      22.695 -61.044  35.191  1.00 43.97           C  
ATOM   2114  HB1 LEU B 313      23.614 -60.462  35.125  1.00 46.29           H  
ATOM   2115  HB2 LEU B 313      22.908 -62.011  35.647  1.00 46.29           H  
ATOM   2116  CG  LEU B 313      22.196 -61.295  33.771  1.00 46.79           C  
ATOM   2117  HG  LEU B 313      22.134 -60.331  33.266  1.00 46.29           H  
ATOM   2118  CD1 LEU B 313      23.237 -62.135  33.042  1.00 48.49           C  
ATOM   2119 1HD1 LEU B 313      22.901 -62.327  32.023  1.00 46.29           H  
ATOM   2120 2HD1 LEU B 313      23.371 -63.082  33.564  1.00 46.29           H  
ATOM   2121 3HD1 LEU B 313      24.185 -61.598  33.016  1.00 46.29           H  
ATOM   2122  CD2 LEU B 313      20.824 -61.946  33.697  1.00 50.53           C  
ATOM   2123 1HD2 LEU B 313      20.545 -62.089  32.653  1.00 46.29           H  
ATOM   2124 2HD2 LEU B 313      20.090 -61.304  34.184  1.00 46.29           H  
ATOM   2125 3HD2 LEU B 313      20.852 -62.912  34.201  1.00 46.29           H  
ATOM   2126  C   LEU B 313      22.161 -60.441  37.558  1.00 43.89           C  
ATOM   2127  O   LEU B 313      21.535 -61.204  38.309  1.00 42.30           O  
ATOM   2128  N   PHE B 314      23.151 -59.676  37.973  1.00 39.43           N  
ATOM   2129  HN  PHE B 314      23.633 -59.005  37.293  1.00 42.49           H  
ATOM   2130  CA  PHE B 314      23.586 -59.747  39.361  1.00 41.75           C  
ATOM   2131  HA  PHE B 314      23.827 -60.786  39.587  1.00 42.49           H  
ATOM   2132  CB  PHE B 314      24.820 -58.928  39.566  1.00 41.38           C  
ATOM   2133  HB1 PHE B 314      25.492 -59.103  38.725  1.00 42.49           H  
ATOM   2134  HB2 PHE B 314      24.534 -57.876  39.591  1.00 42.49           H  
ATOM   2135  CG  PHE B 314      25.543 -59.242  40.811  1.00 40.28           C  
ATOM   2136  CD1 PHE B 314      26.538 -60.168  40.814  1.00 41.70           C  
ATOM   2137  HD1 PHE B 314      26.764 -60.718  39.901  1.00 42.49           H  
ATOM   2138  CD2 PHE B 314      25.285 -58.536  41.967  1.00 42.30           C  
ATOM   2139  HD2 PHE B 314      24.515 -57.765  41.964  1.00 42.49           H  
ATOM   2140  CE1 PHE B 314      27.269 -60.421  41.966  1.00 43.24           C  
ATOM   2141  HE1 PHE B 314      28.066 -61.165  41.955  1.00 42.49           H  
ATOM   2142  CE2 PHE B 314      25.981 -58.788  43.119  1.00 41.09           C  
ATOM   2143  HE2 PHE B 314      25.743 -58.245  44.034  1.00 42.49           H  
ATOM   2144  CZ  PHE B 314      26.987 -59.735  43.114  1.00 41.66           C  
ATOM   2145  HZ  PHE B 314      27.554 -59.934  44.023  1.00 42.49           H  
ATOM   2146  C   PHE B 314      22.493 -59.290  40.332  1.00 44.81           C  
ATOM   2147  O   PHE B 314      22.215 -59.962  41.324  1.00 49.73           O  
ATOM   2148  N   ARG B 315      21.819 -58.200  40.011  1.00 47.13           N  
ATOM   2149  HN  ARG B 315      22.123 -57.632  39.157  1.00 61.08           H  
ATOM   2150  CA  ARG B 315      20.665 -57.749  40.796  1.00 52.13           C  
ATOM   2151  HA  ARG B 315      20.997 -57.528  41.810  1.00 61.08           H  
ATOM   2152  CB  ARG B 315      20.049 -56.479  40.192  1.00 54.14           C  
ATOM   2153  HB1 ARG B 315      20.855 -55.768  40.010  1.00 61.08           H  
ATOM   2154  HB2 ARG B 315      19.581 -56.749  39.245  1.00 61.08           H  
ATOM   2155  CG  ARG B 315      19.002 -55.791  41.053  1.00 54.52           C  
ATOM   2156  HG1 ARG B 315      18.351 -56.554  41.480  1.00 61.08           H  
ATOM   2157  HG2 ARG B 315      19.511 -55.256  41.855  1.00 61.08           H  
ATOM   2158  CD  ARG B 315      18.138 -54.795  40.279  1.00 61.28           C  
ATOM   2159  HD1 ARG B 315      17.386 -55.347  39.715  1.00 61.08           H  
ATOM   2160  HD2 ARG B 315      17.645 -54.132  40.990  1.00 61.08           H  
ATOM   2161  NE  ARG B 315      18.926 -53.982  39.344  1.00 67.56           N1+
ATOM   2162  HE  ARG B 315      19.728 -53.405  39.756  1.00 61.08           H  
ATOM   2163  CZ  ARG B 315      18.730 -53.898  38.018  1.00 74.18           C  
ATOM   2164  NH1 ARG B 315      17.729 -54.548  37.425  1.00 77.44           N  
ATOM   2165 1HH1 ARG B 315      17.063 -55.151  38.007  1.00 61.08           H  
ATOM   2166 2HH1 ARG B 315      17.591 -54.467  36.367  1.00 61.08           H  
ATOM   2167  NH2 ARG B 315      19.545 -53.145  37.274  1.00 72.88           N  
ATOM   2168 1HH2 ARG B 315      20.350 -52.612  37.735  1.00 61.08           H  
ATOM   2169 2HH2 ARG B 315      19.393 -53.075  36.217  1.00 61.08           H  
ATOM   2170  C   ARG B 315      19.602 -58.842  40.857  1.00 54.23           C  
ATOM   2171  O   ARG B 315      19.122 -59.185  41.932  1.00 56.41           O  
ATOM   2172  N   ALA B 316      19.248 -59.406  39.707  1.00 53.40           N  
ATOM   2173  HN  ALA B 316      19.823 -59.209  38.826  1.00 52.99           H  
ATOM   2174  CA  ALA B 316      18.060 -60.311  39.622  1.00 53.09           C  
ATOM   2175  HA  ALA B 316      17.213 -59.807  40.087  1.00 52.99           H  
ATOM   2176  CB  ALA B 316      17.696 -60.622  38.182  1.00 45.11           C  
ATOM   2177  HB1 ALA B 316      16.829 -61.282  38.160  1.00 52.99           H  
ATOM   2178  HB2 ALA B 316      18.537 -61.112  37.692  1.00 52.99           H  
ATOM   2179  HB3 ALA B 316      17.460 -59.696  37.658  1.00 52.99           H  
ATOM   2180  C   ALA B 316      18.316 -61.596  40.372  1.00 53.84           C  
ATOM   2181  O   ALA B 316      17.445 -62.085  41.068  1.00 59.49           O  
ATOM   2182  N   HIS B 317      19.544 -62.105  40.283  1.00 54.47           N  
ATOM   2183  HN  HIS B 317      20.314 -61.521  39.824  1.00 52.41           H  
ATOM   2184  CA  HIS B 317      19.876 -63.440  40.794  1.00 51.13           C  
ATOM   2185  HA  HIS B 317      18.933 -63.969  40.934  1.00 52.41           H  
ATOM   2186  CB  HIS B 317      20.622 -64.162  39.724  1.00 49.06           C  
ATOM   2187  HB1 HIS B 317      21.488 -63.566  39.436  1.00 52.41           H  
ATOM   2188  HB2 HIS B 317      20.956 -65.123  40.116  1.00 52.41           H  
ATOM   2189  CG  HIS B 317      19.774 -64.404  38.508  1.00 51.75           C  
ATOM   2190  CD2 HIS B 317      19.912 -63.975  37.201  1.00 49.49           C  
ATOM   2191  HD2 HIS B 317      20.714 -63.350  36.809  1.00 52.41           H  
ATOM   2192  ND1 HIS B 317      18.628 -65.151  38.554  1.00 56.66           N  
ATOM   2193  HD1 HIS B 317      18.234 -65.629  39.426  1.00 52.41           H  
ATOM   2194  CE1 HIS B 317      18.075 -65.188  37.327  1.00 54.90           C  
ATOM   2195  HE1 HIS B 317      17.153 -65.702  37.055  1.00 52.41           H  
ATOM   2196  NE2 HIS B 317      18.862 -64.477  36.493  1.00 52.85           N  
ATOM   2197  C   HIS B 317      20.625 -63.520  42.111  1.00 50.94           C  
ATOM   2198  O   HIS B 317      20.516 -64.532  42.787  1.00 52.81           O  
ATOM   2199  N   ILE B 318      21.346 -62.476  42.520  1.00 47.21           N  
ATOM   2200  HN  ILE B 318      21.393 -61.590  41.922  1.00 46.15           H  
ATOM   2201  CA  ILE B 318      22.070 -62.543  43.782  1.00 46.91           C  
ATOM   2202  HA  ILE B 318      21.980 -63.556  44.173  1.00 46.15           H  
ATOM   2203  CB  ILE B 318      23.571 -62.227  43.600  1.00 45.51           C  
ATOM   2204  HB  ILE B 318      23.658 -61.220  43.192  1.00 46.14           H  
ATOM   2205  CG2 ILE B 318      24.280 -62.256  44.932  1.00 45.60           C  
ATOM   2206 1HG2 ILE B 318      25.337 -62.031  44.787  1.00 46.15           H  
ATOM   2207 2HG2 ILE B 318      24.177 -63.246  45.377  1.00 46.15           H  
ATOM   2208 3HG2 ILE B 318      23.839 -61.512  45.595  1.00 46.15           H  
ATOM   2209  CG1 ILE B 318      24.212 -63.202  42.605  1.00 45.56           C  
ATOM   2210 1HG1 ILE B 318      23.792 -63.009  41.618  1.00 46.14           H  
ATOM   2211 2HG1 ILE B 318      25.286 -63.015  42.586  1.00 46.14           H  
ATOM   2212  CD1 ILE B 318      23.988 -64.670  42.941  1.00 46.65           C  
ATOM   2213 1HD1 ILE B 318      24.473 -65.293  42.190  1.00 46.15           H  
ATOM   2214 2HD1 ILE B 318      22.919 -64.881  42.953  1.00 46.15           H  
ATOM   2215 3HD1 ILE B 318      24.412 -64.888  43.921  1.00 46.15           H  
ATOM   2216  C   ILE B 318      21.444 -61.589  44.786  1.00 45.60           C  
ATOM   2217  O   ILE B 318      20.801 -62.027  45.719  1.00 46.12           O  
ATOM   2218  N   ILE B 319      21.604 -60.291  44.575  1.00 44.77           N  
ATOM   2219  HN  ILE B 319      22.041 -59.958  43.657  1.00 45.95           H  
ATOM   2220  CA  ILE B 319      21.194 -59.304  45.574  1.00 47.06           C  
ATOM   2221  HA  ILE B 319      21.565 -59.661  46.535  1.00 45.95           H  
ATOM   2222  CB  ILE B 319      21.864 -57.923  45.325  1.00 45.60           C  
ATOM   2223  HB  ILE B 319      21.577 -57.542  44.345  1.00 45.95           H  
ATOM   2224  CG2 ILE B 319      21.500 -56.916  46.399  1.00 43.66           C  
ATOM   2225 1HG2 ILE B 319      21.989 -55.965  46.187  1.00 45.95           H  
ATOM   2226 2HG2 ILE B 319      21.830 -57.285  47.370  1.00 45.95           H  
ATOM   2227 3HG2 ILE B 319      20.419 -56.773  46.413  1.00 45.95           H  
ATOM   2228  CG1 ILE B 319      23.375 -58.035  45.414  1.00 44.47           C  
ATOM   2229 1HG1 ILE B 319      23.692 -58.860  44.776  1.00 45.95           H  
ATOM   2230 2HG1 ILE B 319      23.806 -57.104  45.046  1.00 45.95           H  
ATOM   2231  CD1 ILE B 319      23.911 -58.284  46.809  1.00 42.74           C  
ATOM   2232 1HD1 ILE B 319      24.998 -58.349  46.775  1.00 45.95           H  
ATOM   2233 2HD1 ILE B 319      23.503 -59.219  47.194  1.00 45.95           H  
ATOM   2234 3HD1 ILE B 319      23.617 -57.463  47.463  1.00 45.95           H  
ATOM   2235  C   ILE B 319      19.656 -59.163  45.719  1.00 48.37           C  
ATOM   2236  O   ILE B 319      19.208 -58.764  46.748  1.00 50.95           O  
ATOM   2237  N   SER B 320      18.862 -59.517  44.727  1.00 50.06           N  
ATOM   2238  HN  SER B 320      19.283 -59.880  43.813  1.00 58.23           H  
ATOM   2239  CA  SER B 320      17.410 -59.417  44.869  1.00 54.61           C  
ATOM   2240  HA  SER B 320      17.172 -58.469  45.351  1.00 58.23           H  
ATOM   2241  CB  SER B 320      16.708 -59.467  43.526  1.00 57.26           C  
ATOM   2242  HB1 SER B 320      17.295 -60.058  42.824  1.00 58.23           H  
ATOM   2243  HB2 SER B 320      15.721 -59.914  43.641  1.00 58.23           H  
ATOM   2244  OG  SER B 320      16.584 -58.167  43.058  1.00 64.84           O  
ATOM   2245  HG  SER B 320      16.021 -57.601  43.740  1.00 58.23           H  
ATOM   2246  C   SER B 320      16.796 -60.534  45.673  1.00 56.43           C  
ATOM   2247  O   SER B 320      15.656 -60.401  46.110  1.00 66.18           O  
ATOM   2248  N   ASP B 321      17.485 -61.659  45.791  1.00 54.22           N  
ATOM   2249  HN  ASP B 321      18.415 -61.755  45.271  1.00 61.24           H  
ATOM   2250  CA  ASP B 321      17.014 -62.771  46.608  1.00 57.15           C  
ATOM   2251  HA  ASP B 321      16.098 -63.169  46.172  1.00 61.24           H  
ATOM   2252  CB  ASP B 321      18.079 -63.869  46.619  1.00 59.91           C  
ATOM   2253  HB1 ASP B 321      18.207 -64.241  45.603  1.00 61.24           H  
ATOM   2254  HB2 ASP B 321      19.018 -63.442  46.971  1.00 61.24           H  
ATOM   2255  CG  ASP B 321      17.714 -65.005  47.499  1.00 66.79           C  
ATOM   2256  OD1 ASP B 321      18.046 -64.955  48.703  1.00 71.26           O  
ATOM   2257  OD2 ASP B 321      17.053 -65.929  47.007  1.00 70.30           O  
ATOM   2258  C   ASP B 321      16.723 -62.293  48.027  1.00 55.25           C  
ATOM   2259  O   ASP B 321      17.548 -61.614  48.647  1.00 55.02           O  
ATOM   2260  N   GLN B 322      15.538 -62.606  48.534  1.00 61.12           N  
ATOM   2261  HN  GLN B 322      14.918 -63.318  48.030  1.00 71.19           H  
ATOM   2262  CA  GLN B 322      15.072 -61.993  49.766  1.00 63.77           C  
ATOM   2263  HA  GLN B 322      15.127 -60.914  49.621  1.00 71.19           H  
ATOM   2264  CB  GLN B 322      13.597 -62.330  50.029  1.00 70.91           C  
ATOM   2265  HB1 GLN B 322      13.048 -62.238  49.092  1.00 71.19           H  
ATOM   2266  HB2 GLN B 322      13.535 -63.358  50.387  1.00 71.19           H  
ATOM   2267  CG  GLN B 322      12.939 -61.404  51.077  1.00 79.22           C  
ATOM   2268  HG1 GLN B 322      11.954 -61.803  51.320  1.00 71.19           H  
ATOM   2269  HG2 GLN B 322      13.561 -61.400  51.972  1.00 71.19           H  
ATOM   2270  CD  GLN B 322      12.769 -59.942  50.592  1.00 81.09           C  
ATOM   2271  OE1 GLN B 322      11.825 -59.649  49.850  1.00 90.27           O  
ATOM   2272  NE2 GLN B 322      13.667 -59.023  51.022  1.00 69.44           N  
ATOM   2273 1HE2 GLN B 322      14.462 -59.317  51.676  1.00 71.19           H  
ATOM   2274 2HE2 GLN B 322      13.581 -58.004  50.708  1.00 71.19           H  
ATOM   2275  C   GLN B 322      16.001 -62.332  50.962  1.00 63.72           C  
ATOM   2276  O   GLN B 322      16.362 -61.437  51.757  1.00 61.16           O  
ATOM   2277  N   LYS B 323      16.411 -63.599  51.063  1.00 64.28           N  
ATOM   2278  HN  LYS B 323      16.082 -64.313  50.337  1.00 66.52           H  
ATOM   2279  CA  LYS B 323      17.299 -64.037  52.141  1.00 63.48           C  
ATOM   2280  HA  LYS B 323      16.852 -63.727  53.086  1.00 66.52           H  
ATOM   2281  CB  LYS B 323      17.459 -65.579  52.178  1.00 66.54           C  
ATOM   2282  HB1 LYS B 323      17.859 -65.901  51.216  1.00 66.52           H  
ATOM   2283  HB2 LYS B 323      18.168 -65.827  52.968  1.00 66.52           H  
ATOM   2284  CG  LYS B 323      16.160 -66.357  52.440  1.00 73.20           C  
ATOM   2285  HG1 LYS B 323      15.646 -65.874  53.271  1.00 66.52           H  
ATOM   2286  HG2 LYS B 323      15.546 -66.288  51.542  1.00 66.52           H  
ATOM   2287  CD  LYS B 323      16.312 -67.847  52.788  1.00 76.13           C  
ATOM   2288  HD1 LYS B 323      15.327 -68.285  52.950  1.00 66.52           H  
ATOM   2289  HD2 LYS B 323      16.909 -67.950  53.694  1.00 66.52           H  
ATOM   2290  C   LYS B 323      18.666 -63.330  52.013  1.00 58.82           C  
ATOM   2291  O   LYS B 323      19.146 -62.723  52.973  1.00 63.21           O  
ATOM   2292  HD3 LYS B 323      16.808 -68.364  51.966  1.00 66.52           H  
ATOM   2293  N   VAL B 324      19.290 -63.372  50.849  1.00 52.62           N  
ATOM   2294  HN  VAL B 324      18.866 -63.922  50.035  1.00 48.59           H  
ATOM   2295  CA  VAL B 324      20.560 -62.668  50.671  1.00 48.38           C  
ATOM   2296  HA  VAL B 324      21.272 -63.064  51.396  1.00 48.59           H  
ATOM   2297  CB  VAL B 324      21.124 -62.899  49.280  1.00 45.61           C  
ATOM   2298  HB  VAL B 324      20.316 -62.748  48.564  1.00 48.59           H  
ATOM   2299  CG1 VAL B 324      22.227 -61.910  48.948  1.00 43.69           C  
ATOM   2300 1HG1 VAL B 324      22.604 -62.109  47.945  1.00 48.59           H  
ATOM   2301 2HG1 VAL B 324      23.039 -62.015  49.668  1.00 48.59           H  
ATOM   2302 3HG1 VAL B 324      21.831 -60.895  48.993  1.00 48.59           H  
ATOM   2303  CG2 VAL B 324      21.588 -64.328  49.155  1.00 45.82           C  
ATOM   2304 1HG2 VAL B 324      21.993 -64.493  48.157  1.00 48.59           H  
ATOM   2305 2HG2 VAL B 324      20.746 -65.000  49.321  1.00 48.59           H  
ATOM   2306 3HG2 VAL B 324      22.361 -64.526  49.897  1.00 48.59           H  
ATOM   2307  C   VAL B 324      20.454 -61.163  50.884  1.00 51.15           C  
ATOM   2308  O   VAL B 324      21.356 -60.556  51.450  1.00 52.89           O  
ATOM   2309  N   GLN B 325      19.385 -60.530  50.424  1.00 52.28           N  
ATOM   2310  HN  GLN B 325      18.594 -61.071  49.948  1.00 55.69           H  
ATOM   2311  CA  GLN B 325      19.306 -59.088  50.577  1.00 51.36           C  
ATOM   2312  HA  GLN B 325      20.230 -58.645  50.205  1.00 55.69           H  
ATOM   2313  CB  GLN B 325      18.132 -58.495  49.803  1.00 56.23           C  
ATOM   2314  HB1 GLN B 325      18.191 -58.827  48.767  1.00 55.69           H  
ATOM   2315  HB2 GLN B 325      17.203 -58.852  50.247  1.00 55.69           H  
ATOM   2316  CG  GLN B 325      18.134 -56.972  49.830  1.00 55.82           C  
ATOM   2317  HG1 GLN B 325      17.844 -56.642  50.828  1.00 55.69           H  
ATOM   2318  HG2 GLN B 325      19.143 -56.622  49.610  1.00 55.69           H  
ATOM   2319  CD  GLN B 325      17.185 -56.364  48.828  1.00 58.90           C  
ATOM   2320  OE1 GLN B 325      16.345 -55.534  49.183  1.00 63.38           O  
ATOM   2321  NE2 GLN B 325      17.329 -56.746  47.564  1.00 57.21           N  
ATOM   2322 1HE2 GLN B 325      18.090 -57.451  47.302  1.00 55.69           H  
ATOM   2323 2HE2 GLN B 325      16.684 -56.348  46.808  1.00 55.69           H  
ATOM   2324  C   GLN B 325      19.148 -58.728  52.038  1.00 51.91           C  
ATOM   2325  O   GLN B 325      19.842 -57.846  52.549  1.00 54.11           O  
ATOM   2326  N   ASN B 326      18.169 -59.331  52.695  1.00 50.37           N  
ATOM   2327  HN  ASN B 326      17.520 -60.005  52.176  1.00 50.31           H  
ATOM   2328  CA  ASN B 326      17.966 -59.086  54.122  1.00 49.45           C  
ATOM   2329  HA  ASN B 326      17.659 -58.047  54.238  1.00 50.31           H  
ATOM   2330  CB  ASN B 326      16.840 -59.958  54.641  1.00 51.06           C  
ATOM   2331  HB1 ASN B 326      17.019 -60.986  54.325  1.00 50.31           H  
ATOM   2332  HB2 ASN B 326      16.832 -59.908  55.730  1.00 50.31           H  
ATOM   2333  CG  ASN B 326      15.460 -59.512  54.115  1.00 53.06           C  
ATOM   2334  OD1 ASN B 326      15.254 -58.369  53.675  1.00 50.42           O  
ATOM   2335  ND2 ASN B 326      14.516 -60.419  54.171  1.00 54.12           N  
ATOM   2336 1HD2 ASN B 326      14.731 -61.391  54.563  1.00 50.31           H  
ATOM   2337 2HD2 ASN B 326      13.530 -60.187  53.825  1.00 50.31           H  
ATOM   2338  C   ASN B 326      19.242 -59.286  54.938  1.00 47.82           C  
ATOM   2339  O   ASN B 326      19.585 -58.447  55.771  1.00 46.21           O  
ATOM   2340  N   LYS B 327      20.013 -60.319  54.640  1.00 48.78           N  
ATOM   2341  HN  LYS B 327      19.743 -60.974  53.838  1.00 62.29           H  
ATOM   2342  CA  LYS B 327      21.231 -60.566  55.404  1.00 51.13           C  
ATOM   2343  HA  LYS B 327      20.983 -60.460  56.460  1.00 62.29           H  
ATOM   2344  CB  LYS B 327      21.760 -61.979  55.197  1.00 56.07           C  
ATOM   2345  HB1 LYS B 327      20.916 -62.668  55.207  1.00 62.29           H  
ATOM   2346  HB2 LYS B 327      22.255 -62.023  54.227  1.00 62.29           H  
ATOM   2347  CG  LYS B 327      22.748 -62.416  56.260  1.00 63.67           C  
ATOM   2348  HG1 LYS B 327      23.743 -62.080  55.969  1.00 62.29           H  
ATOM   2349  HG2 LYS B 327      22.469 -61.952  57.206  1.00 62.29           H  
ATOM   2350  CD  LYS B 327      22.782 -63.940  56.453  1.00 76.18           C  
ATOM   2351  HD1 LYS B 327      21.814 -64.279  56.823  1.00 62.29           H  
ATOM   2352  HD2 LYS B 327      22.995 -64.420  55.498  1.00 62.29           H  
ATOM   2353  CE  LYS B 327      23.879 -64.316  57.471  1.00 80.79           C  
ATOM   2354  HE1 LYS B 327      24.827 -63.898  57.132  1.00 62.29           H  
ATOM   2355  HE2 LYS B 327      23.618 -63.888  58.439  1.00 62.29           H  
ATOM   2356  NZ  LYS B 327      24.039 -65.815  57.631  1.00 87.24           N1+
ATOM   2357  HZ1 LYS B 327      24.809 -66.018  58.345  1.00 62.29           H  
ATOM   2358  HZ2 LYS B 327      24.304 -66.248  56.689  1.00 62.29           H  
ATOM   2359  HZ3 LYS B 327      23.117 -66.238  57.972  1.00 62.29           H  
ATOM   2360  C   LYS B 327      22.302 -59.515  55.073  1.00 49.21           C  
ATOM   2361  O   LYS B 327      23.003 -59.046  55.962  1.00 47.56           O  
ATOM   2362  N   THR B 328      22.409 -59.142  53.811  1.00 46.08           N  
ATOM   2363  HN  THR B 328      21.777 -59.588  53.071  1.00 46.43           H  
ATOM   2364  CA  THR B 328      23.369 -58.140  53.420  1.00 47.62           C  
ATOM   2365  HA  THR B 328      24.354 -58.454  53.765  1.00 46.43           H  
ATOM   2366  CB  THR B 328      23.423 -57.964  51.896  1.00 44.96           C  
ATOM   2367  HB  THR B 328      22.444 -57.645  51.538  1.00 46.43           H  
ATOM   2368  OG1 THR B 328      23.748 -59.225  51.308  1.00 45.90           O  
ATOM   2369  HG1 THR B 328      24.681 -59.548  51.665  1.00 46.43           H  
ATOM   2370  CG2 THR B 328      24.448 -56.914  51.538  1.00 40.53           C  
ATOM   2371 1HG2 THR B 328      24.482 -56.793  50.455  1.00 46.43           H  
ATOM   2372 2HG2 THR B 328      25.428 -57.224  51.900  1.00 46.43           H  
ATOM   2373 3HG2 THR B 328      24.174 -55.966  52.000  1.00 46.43           H  
ATOM   2374  C   THR B 328      23.042 -56.794  54.057  1.00 50.73           C  
ATOM   2375  O   THR B 328      23.927 -56.136  54.624  1.00 49.19           O  
ATOM   2376  N   ILE B 329      21.780 -56.367  53.942  1.00 50.33           N  
ATOM   2377  HN  ILE B 329      21.046 -56.984  53.467  1.00 47.42           H  
ATOM   2378  CA  ILE B 329      21.407 -55.055  54.467  1.00 48.19           C  
ATOM   2379  HA  ILE B 329      22.140 -54.333  54.105  1.00 47.42           H  
ATOM   2380  CB  ILE B 329      20.024 -54.579  54.016  1.00 46.94           C  
ATOM   2381  HB  ILE B 329      19.269 -55.266  54.399  1.00 47.42           H  
ATOM   2382  CG2 ILE B 329      19.766 -53.207  54.575  1.00 42.99           C  
ATOM   2383 1HG2 ILE B 329      18.782 -52.863  54.256  1.00 47.42           H  
ATOM   2384 2HG2 ILE B 329      20.527 -52.517  54.211  1.00 47.42           H  
ATOM   2385 3HG2 ILE B 329      19.802 -53.245  55.664  1.00 47.42           H  
ATOM   2386  CG1 ILE B 329      19.940 -54.546  52.488  1.00 46.05           C  
ATOM   2387 1HG1 ILE B 329      20.110 -55.555  52.113  1.00 47.42           H  
ATOM   2388 2HG1 ILE B 329      18.940 -54.217  52.207  1.00 47.42           H  
ATOM   2389  CD1 ILE B 329      20.947 -53.620  51.836  1.00 44.41           C  
ATOM   2390 1HD1 ILE B 329      20.824 -53.653  50.754  1.00 47.42           H  
ATOM   2391 2HD1 ILE B 329      21.956 -53.939  52.096  1.00 47.42           H  
ATOM   2392 3HD1 ILE B 329      20.786 -52.601  52.189  1.00 47.42           H  
ATOM   2393  C   ILE B 329      21.483 -55.068  55.988  1.00 49.92           C  
ATOM   2394  O   ILE B 329      22.000 -54.113  56.577  1.00 50.52           O  
ATOM   2395  N   ASP B 330      21.015 -56.146  56.620  1.00 51.59           N  
ATOM   2396  HN  ASP B 330      20.579 -56.940  56.050  1.00 55.74           H  
ATOM   2397  CA  ASP B 330      21.086 -56.266  58.091  1.00 52.04           C  
ATOM   2398  HA  ASP B 330      20.503 -55.458  58.533  1.00 55.74           H  
ATOM   2399  CB  ASP B 330      20.524 -57.604  58.593  1.00 54.96           C  
ATOM   2400  HB1 ASP B 330      20.936 -58.404  57.977  1.00 55.73           H  
ATOM   2401  HB2 ASP B 330      20.837 -57.743  59.628  1.00 55.73           H  
ATOM   2402  CG  ASP B 330      18.990 -57.685  58.534  1.00 60.55           C  
ATOM   2403  OD1 ASP B 330      18.329 -56.654  58.262  1.00 58.35           O  
ATOM   2404  OD2 ASP B 330      18.445 -58.815  58.749  1.00 68.37           O  
ATOM   2405  C   ASP B 330      22.528 -56.142  58.571  1.00 48.00           C  
ATOM   2406  O   ASP B 330      22.806 -55.481  59.569  1.00 52.02           O  
ATOM   2407  N   GLY B 331      23.451 -56.735  57.834  1.00 46.48           N  
ATOM   2408  HN  GLY B 331      23.155 -57.247  56.942  1.00 43.76           H  
ATOM   2409  CA  GLY B 331      24.874 -56.711  58.205  1.00 44.36           C  
ATOM   2410  HA1 GLY B 331      24.969 -57.024  59.245  1.00 43.76           H  
ATOM   2411  HA2 GLY B 331      25.414 -57.408  57.564  1.00 43.76           H  
ATOM   2412  C   GLY B 331      25.486 -55.343  58.055  1.00 41.59           C  
ATOM   2413  O   GLY B 331      26.250 -54.892  58.915  1.00 42.63           O  
ATOM   2414  N   ILE B 332      25.141 -54.666  56.965  1.00 41.27           N  
ATOM   2415  HN  ILE B 332      24.509 -55.131  56.237  1.00 39.78           H  
ATOM   2416  CA  ILE B 332      25.611 -53.288  56.739  1.00 40.93           C  
ATOM   2417  HA  ILE B 332      26.701 -53.288  56.761  1.00 39.78           H  
ATOM   2418  CB  ILE B 332      25.154 -52.741  55.381  1.00 38.60           C  
ATOM   2419  HB  ILE B 332      24.089 -52.932  55.252  1.00 39.78           H  
ATOM   2420  CG2 ILE B 332      25.415 -51.252  55.291  1.00 34.94           C  
ATOM   2421 1HG2 ILE B 332      25.084 -50.883  54.320  1.00 39.78           H  
ATOM   2422 2HG2 ILE B 332      26.482 -51.062  55.407  1.00 39.78           H  
ATOM   2423 3HG2 ILE B 332      24.867 -50.738  56.081  1.00 39.78           H  
ATOM   2424  CG1 ILE B 332      25.937 -53.415  54.242  1.00 36.72           C  
ATOM   2425 1HG1 ILE B 332      26.925 -52.960  54.168  1.00 39.78           H  
ATOM   2426 2HG1 ILE B 332      26.042 -54.478  54.460  1.00 39.78           H  
ATOM   2427  CD1 ILE B 332      25.209 -53.246  52.917  1.00 36.07           C  
ATOM   2428 1HD1 ILE B 332      25.779 -53.730  52.124  1.00 39.78           H  
ATOM   2429 2HD1 ILE B 332      25.104 -52.185  52.692  1.00 39.78           H  
ATOM   2430 3HD1 ILE B 332      24.221 -53.702  52.984  1.00 39.78           H  
ATOM   2431  C   ILE B 332      25.110 -52.397  57.860  1.00 42.63           C  
ATOM   2432  O   ILE B 332      25.901 -51.686  58.454  1.00 47.08           O  
ATOM   2433  N   LEU B 333      23.813 -52.475  58.177  1.00 42.80           N  
ATOM   2434  HN  LEU B 333      23.192 -53.176  57.659  1.00 45.21           H  
ATOM   2435  CA  LEU B 333      23.219 -51.626  59.215  1.00 43.93           C  
ATOM   2436  HA  LEU B 333      23.426 -50.586  58.962  1.00 45.21           H  
ATOM   2437  CB  LEU B 333      21.693 -51.808  59.275  1.00 44.85           C  
ATOM   2438  HB1 LEU B 333      21.489 -52.875  59.362  1.00 45.21           H  
ATOM   2439  HB2 LEU B 333      21.332 -51.295  60.167  1.00 45.21           H  
ATOM   2440  CG  LEU B 333      20.887 -51.269  58.060  1.00 45.72           C  
ATOM   2441  HG  LEU B 333      21.416 -51.580  57.159  1.00 45.21           H  
ATOM   2442  CD1 LEU B 333      19.429 -51.799  57.942  1.00 45.65           C  
ATOM   2443 1HD1 LEU B 333      18.954 -51.364  57.063  1.00 45.21           H  
ATOM   2444 2HD1 LEU B 333      18.867 -51.520  58.834  1.00 45.21           H  
ATOM   2445 3HD1 LEU B 333      19.443 -52.885  57.846  1.00 45.21           H  
ATOM   2446  CD2 LEU B 333      20.902 -49.749  58.087  1.00 43.73           C  
ATOM   2447 1HD2 LEU B 333      20.338 -49.364  57.237  1.00 45.21           H  
ATOM   2448 2HD2 LEU B 333      21.931 -49.394  58.030  1.00 45.21           H  
ATOM   2449 3HD2 LEU B 333      20.447 -49.397  59.013  1.00 45.21           H  
ATOM   2450  C   LEU B 333      23.852 -51.918  60.571  1.00 46.30           C  
ATOM   2451  O   LEU B 333      24.120 -51.017  61.357  1.00 48.71           O  
ATOM   2452  N   LEU B 334      24.139 -53.184  60.822  1.00 49.51           N  
ATOM   2453  HN  LEU B 334      23.911 -53.931  60.091  1.00 49.31           H  
ATOM   2454  CA  LEU B 334      24.761 -53.576  62.079  1.00 50.13           C  
ATOM   2455  HA  LEU B 334      24.162 -53.167  62.893  1.00 49.31           H  
ATOM   2456  CB  LEU B 334      24.778 -55.101  62.224  1.00 47.60           C  
ATOM   2457  HB1 LEU B 334      23.755 -55.462  62.114  1.00 49.31           H  
ATOM   2458  HB2 LEU B 334      25.395 -55.509  61.424  1.00 49.31           H  
ATOM   2459  CG  LEU B 334      25.322 -55.621  63.552  1.00 49.95           C  
ATOM   2460  HG  LEU B 334      26.348 -55.265  63.651  1.00 49.31           H  
ATOM   2461  CD1 LEU B 334      24.504 -55.010  64.702  1.00 47.01           C  
ATOM   2462 1HD1 LEU B 334      24.886 -55.376  65.655  1.00 49.31           H  
ATOM   2463 2HD1 LEU B 334      23.458 -55.296  64.596  1.00 49.31           H  
ATOM   2464 3HD1 LEU B 334      24.588 -53.924  64.671  1.00 49.31           H  
ATOM   2465  CD2 LEU B 334      25.363 -57.167  63.519  1.00 47.28           C  
ATOM   2466 1HD2 LEU B 334      25.751 -57.541  64.466  1.00 49.31           H  
ATOM   2467 2HD2 LEU B 334      26.010 -57.497  62.706  1.00 49.31           H  
ATOM   2468 3HD2 LEU B 334      24.356 -57.554  63.361  1.00 49.31           H  
ATOM   2469  C   LEU B 334      26.181 -53.017  62.211  1.00 50.36           C  
ATOM   2470  O   LEU B 334      26.594 -52.618  63.321  1.00 52.64           O  
ATOM   2471  N   LEU B 335      26.920 -52.967  61.104  1.00 46.51           N  
ATOM   2472  HN  LEU B 335      26.538 -53.334  60.174  1.00 46.75           H  
ATOM   2473  CA  LEU B 335      28.243 -52.409  61.186  1.00 48.53           C  
ATOM   2474  HA  LEU B 335      28.781 -52.928  61.979  1.00 46.75           H  
ATOM   2475  CB  LEU B 335      29.008 -52.613  59.884  1.00 47.25           C  
ATOM   2476  HB1 LEU B 335      28.324 -52.380  59.068  1.00 46.75           H  
ATOM   2477  HB2 LEU B 335      29.834 -51.902  59.880  1.00 46.75           H  
ATOM   2478  CG  LEU B 335      29.593 -53.982  59.603  1.00 47.04           C  
ATOM   2479  HG  LEU B 335      28.783 -54.700  59.471  1.00 46.75           H  
ATOM   2480  CD1 LEU B 335      30.389 -53.888  58.325  1.00 46.90           C  
ATOM   2481 1HD1 LEU B 335      30.824 -54.861  58.095  1.00 46.75           H  
ATOM   2482 2HD1 LEU B 335      31.185 -53.154  58.446  1.00 46.75           H  
ATOM   2483 3HD1 LEU B 335      29.733 -53.582  57.510  1.00 46.75           H  
ATOM   2484  CD2 LEU B 335      30.475 -54.428  60.748  1.00 46.16           C  
ATOM   2485 1HD2 LEU B 335      30.886 -55.413  60.528  1.00 46.75           H  
ATOM   2486 2HD2 LEU B 335      29.886 -54.477  61.664  1.00 46.75           H  
ATOM   2487 3HD2 LEU B 335      31.290 -53.716  60.878  1.00 46.75           H  
ATOM   2488  C   LEU B 335      28.183 -50.894  61.553  1.00 45.77           C  
ATOM   2489  O   LEU B 335      28.978 -50.414  62.354  1.00 45.86           O  
ATOM   2490  N   ILE B 336      27.269 -50.169  60.919  1.00 43.78           N  
ATOM   2491  HN  ILE B 336      26.659 -50.644  60.179  1.00 43.42           H  
ATOM   2492  CA  ILE B 336      27.063 -48.746  61.192  1.00 43.49           C  
ATOM   2493  HA  ILE B 336      28.013 -48.232  61.043  1.00 43.42           H  
ATOM   2494  CB  ILE B 336      26.020 -48.117  60.232  1.00 42.61           C  
ATOM   2495  HB  ILE B 336      25.095 -48.688  60.306  1.00 43.42           H  
ATOM   2496  CG2 ILE B 336      25.719 -46.665  60.583  1.00 40.77           C  
ATOM   2497 1HG2 ILE B 336      24.984 -46.267  59.884  1.00 43.42           H  
ATOM   2498 2HG2 ILE B 336      26.635 -46.078  60.520  1.00 43.42           H  
ATOM   2499 3HG2 ILE B 336      25.322 -46.610  61.597  1.00 43.42           H  
ATOM   2500  CG1 ILE B 336      26.505 -48.164  58.770  1.00 43.11           C  
ATOM   2501 1HG1 ILE B 336      27.258 -47.388  58.630  1.00 43.42           H  
ATOM   2502 2HG1 ILE B 336      26.951 -49.141  58.584  1.00 43.42           H  
ATOM   2503  CD1 ILE B 336      25.393 -47.943  57.765  1.00 41.01           C  
ATOM   2504 1HD1 ILE B 336      25.801 -47.988  56.755  1.00 43.42           H  
ATOM   2505 2HD1 ILE B 336      24.942 -46.965  57.931  1.00 43.42           H  
ATOM   2506 3HD1 ILE B 336      24.635 -48.717  57.885  1.00 43.42           H  
ATOM   2507  C   ILE B 336      26.642 -48.558  62.665  1.00 47.40           C  
ATOM   2508  O   ILE B 336      27.212 -47.738  63.377  1.00 45.17           O  
ATOM   2509  N   GLU B 337      25.719 -49.383  63.144  1.00 48.17           N  
ATOM   2510  HN  GLU B 337      25.275 -50.115  62.502  1.00 59.77           H  
ATOM   2511  CA  GLU B 337      25.310 -49.299  64.526  1.00 50.66           C  
ATOM   2512  HA  GLU B 337      24.906 -48.304  64.710  1.00 59.77           H  
ATOM   2513  CB  GLU B 337      24.219 -50.326  64.795  1.00 56.75           C  
ATOM   2514  HB1 GLU B 337      23.394 -50.129  64.110  1.00 59.77           H  
ATOM   2515  HB2 GLU B 337      24.630 -51.315  64.594  1.00 59.77           H  
ATOM   2516  CG  GLU B 337      23.664 -50.326  66.214  1.00 64.04           C  
ATOM   2517  HG1 GLU B 337      24.395 -50.805  66.866  1.00 59.77           H  
ATOM   2518  HG2 GLU B 337      23.523 -49.291  66.524  1.00 59.77           H  
ATOM   2519  CD  GLU B 337      22.323 -51.063  66.373  1.00 72.68           C  
ATOM   2520  OE1 GLU B 337      22.321 -52.317  66.352  1.00 72.48           O  
ATOM   2521  OE2 GLU B 337      21.275 -50.389  66.578  1.00 74.46           O  
ATOM   2522  C   GLU B 337      26.504 -49.526  65.464  1.00 49.67           C  
ATOM   2523  O   GLU B 337      26.717 -48.762  66.398  1.00 49.03           O  
ATOM   2524  N   ARG B 338      27.295 -50.560  65.199  1.00 50.87           N  
ATOM   2525  HN  ARG B 338      27.054 -51.208  64.382  1.00 62.00           H  
ATOM   2526  CA  ARG B 338      28.486 -50.832  65.998  1.00 51.93           C  
ATOM   2527  HA  ARG B 338      28.172 -51.021  67.025  1.00 62.00           H  
ATOM   2528  CB  ARG B 338      29.246 -52.069  65.492  1.00 52.49           C  
ATOM   2529  HB1 ARG B 338      29.331 -51.989  64.408  1.00 62.00           H  
ATOM   2530  HB2 ARG B 338      30.241 -52.055  65.937  1.00 62.00           H  
ATOM   2531  CG  ARG B 338      28.603 -53.435  65.816  1.00 57.77           C  
ATOM   2532  HG1 ARG B 338      28.456 -53.463  66.896  1.00 62.00           H  
ATOM   2533  HG2 ARG B 338      27.635 -53.451  65.316  1.00 62.00           H  
ATOM   2534  CD  ARG B 338      29.336 -54.771  65.425  1.00 62.34           C  
ATOM   2535  HD1 ARG B 338      28.751 -55.609  65.804  1.00 62.00           H  
ATOM   2536  HD2 ARG B 338      29.392 -54.829  64.338  1.00 62.00           H  
ATOM   2537  NE  ARG B 338      30.702 -54.872  65.968  1.00 73.30           N1+
ATOM   2538  HE  ARG B 338      30.805 -54.711  67.021  1.00 62.00           H  
ATOM   2539  CZ  ARG B 338      31.842 -55.145  65.291  1.00 77.57           C  
ATOM   2540  NH1 ARG B 338      31.862 -55.450  63.978  1.00 80.22           N  
ATOM   2541 1HH1 ARG B 338      30.948 -55.484  63.423  1.00 62.00           H  
ATOM   2542 2HH1 ARG B 338      32.792 -55.658  63.491  1.00 62.00           H  
ATOM   2543  NH2 ARG B 338      33.004 -55.153  65.963  1.00 75.77           N  
ATOM   2544 1HH2 ARG B 338      33.016 -54.946  67.013  1.00 62.00           H  
ATOM   2545 2HH2 ARG B 338      33.918 -55.366  65.449  1.00 62.00           H  
ATOM   2546  C   ARG B 338      29.420 -49.610  65.997  1.00 49.29           C  
ATOM   2547  O   ARG B 338      29.994 -49.263  67.019  1.00 50.49           O  
ATOM   2548  N   GLU B 339      29.558 -48.954  64.862  1.00 47.41           N  
ATOM   2549  HN  GLU B 339      28.982 -49.243  64.008  1.00 45.78           H  
ATOM   2550  CA  GLU B 339      30.494 -47.833  64.761  1.00 46.80           C  
ATOM   2551  HA  GLU B 339      31.456 -48.146  65.168  1.00 45.78           H  
ATOM   2552  CB  GLU B 339      30.699 -47.392  63.304  1.00 45.35           C  
ATOM   2553  HB1 GLU B 339      30.957 -48.266  62.706  1.00 45.78           H  
ATOM   2554  HB2 GLU B 339      29.770 -46.959  62.934  1.00 45.78           H  
ATOM   2555  CG  GLU B 339      31.806 -46.362  63.169  1.00 45.94           C  
ATOM   2556  HG1 GLU B 339      31.496 -45.460  63.696  1.00 45.78           H  
ATOM   2557  HG2 GLU B 339      32.704 -46.766  63.636  1.00 45.78           H  
ATOM   2558  CD  GLU B 339      32.150 -45.978  61.729  1.00 44.63           C  
ATOM   2559  OE1 GLU B 339      31.464 -45.115  61.140  1.00 43.95           O  
ATOM   2560  OE2 GLU B 339      33.175 -46.484  61.228  1.00 42.89           O  
ATOM   2561  C   GLU B 339      29.968 -46.680  65.596  1.00 47.19           C  
ATOM   2562  O   GLU B 339      30.709 -46.044  66.331  1.00 47.90           O  
ATOM   2563  N   ARG B 340      28.665 -46.452  65.510  1.00 44.51           N  
ATOM   2564  HN  ARG B 340      28.057 -47.060  64.873  1.00 44.36           H  
ATOM   2565  CA  ARG B 340      28.069 -45.393  66.269  1.00 44.84           C  
ATOM   2566  HA  ARG B 340      28.601 -44.470  66.037  1.00 44.36           H  
ATOM   2567  CB  ARG B 340      26.602 -45.205  65.879  1.00 43.80           C  
ATOM   2568  HB1 ARG B 340      26.142 -46.188  65.772  1.00 44.36           H  
ATOM   2569  HB2 ARG B 340      26.100 -44.653  66.673  1.00 44.36           H  
ATOM   2570  CG  ARG B 340      26.428 -44.444  64.574  1.00 41.24           C  
ATOM   2571  HG1 ARG B 340      26.622 -43.386  64.753  1.00 44.36           H  
ATOM   2572  HG2 ARG B 340      27.141 -44.826  63.844  1.00 44.36           H  
ATOM   2573  CD  ARG B 340      25.051 -44.598  64.031  1.00 41.39           C  
ATOM   2574  HD1 ARG B 340      24.932 -45.616  63.660  1.00 44.36           H  
ATOM   2575  HD2 ARG B 340      24.335 -44.417  64.833  1.00 44.36           H  
ATOM   2576  NE  ARG B 340      24.784 -43.669  62.945  1.00 43.08           N1+
ATOM   2577  HE  ARG B 340      25.516 -42.913  62.751  1.00 44.36           H  
ATOM   2578  CZ  ARG B 340      23.699 -43.687  62.174  1.00 42.39           C  
ATOM   2579  NH1 ARG B 340      22.779 -44.610  62.306  1.00 42.66           N  
ATOM   2580 1HH1 ARG B 340      22.890 -45.374  63.047  1.00 44.36           H  
ATOM   2581 2HH1 ARG B 340      21.917 -44.600  61.673  1.00 44.36           H  
ATOM   2582  NH2 ARG B 340      23.558 -42.782  61.223  1.00 45.63           N  
ATOM   2583 1HH2 ARG B 340      24.314 -42.039  61.075  1.00 44.36           H  
ATOM   2584 2HH2 ARG B 340      22.688 -42.792  60.600  1.00 44.36           H  
ATOM   2585  C   ARG B 340      28.213 -45.656  67.754  1.00 48.86           C  
ATOM   2586  O   ARG B 340      28.205 -44.719  68.523  1.00 49.57           O  
ATOM   2587  N   ASN B 341      28.355 -46.918  68.158  1.00 51.15           N  
ATOM   2588  HN  ASN B 341      28.284 -47.708  67.440  1.00 62.55           H  
ATOM   2589  CA  ASN B 341      28.607 -47.249  69.571  1.00 55.51           C  
ATOM   2590  HA  ASN B 341      28.130 -46.476  70.173  1.00 62.55           H  
ATOM   2591  CB  ASN B 341      27.990 -48.582  69.977  1.00 62.83           C  
ATOM   2592  HB1 ASN B 341      28.130 -49.295  69.165  1.00 62.55           H  
ATOM   2593  HB2 ASN B 341      28.496 -48.945  70.872  1.00 62.55           H  
ATOM   2594  CG  ASN B 341      26.518 -48.462  70.268  1.00 68.49           C  
ATOM   2595  OD1 ASN B 341      25.773 -47.666  69.641  1.00 76.55           O  
ATOM   2596  ND2 ASN B 341      26.096 -49.202  71.281  1.00 72.08           N  
ATOM   2597 1HD2 ASN B 341      26.787 -49.819  71.817  1.00 62.55           H  
ATOM   2598 2HD2 ASN B 341      25.064 -49.183  71.564  1.00 62.55           H  
ATOM   2599  C   ASN B 341      30.050 -47.302  69.979  1.00 55.56           C  
ATOM   2600  O   ASN B 341      30.330 -47.671  71.116  1.00 58.21           O  
ATOM   2601  N   GLY B 342      30.966 -46.908  69.101  1.00 54.57           N  
ATOM   2602  HN  GLY B 342      30.668 -46.657  68.104  1.00 53.89           H  
ATOM   2603  CA  GLY B 342      32.388 -46.812  69.482  1.00 53.62           C  
ATOM   2604  HA1 GLY B 342      32.785 -45.886  69.066  1.00 53.89           H  
ATOM   2605  HA2 GLY B 342      32.442 -46.775  70.570  1.00 53.89           H  
ATOM   2606  C   GLY B 342      33.262 -47.942  69.013  1.00 52.21           C  
ATOM   2607  O   GLY B 342      34.452 -47.931  69.254  1.00 55.18           O  
ATOM   2608  N   GLU B 343      32.698 -48.918  68.326  1.00 52.04           N  
ATOM   2609  HN  GLU B 343      31.649 -48.887  68.120  1.00 61.54           H  
ATOM   2610  CA  GLU B 343      33.498 -50.038  67.847  1.00 56.13           C  
ATOM   2611  HA  GLU B 343      34.244 -50.275  68.605  1.00 61.54           H  
ATOM   2612  CB  GLU B 343      32.611 -51.268  67.645  1.00 59.67           C  
ATOM   2613  HB1 GLU B 343      31.830 -51.018  66.927  1.00 61.54           H  
ATOM   2614  HB2 GLU B 343      33.225 -52.077  67.249  1.00 61.54           H  
ATOM   2615  CG  GLU B 343      31.946 -51.749  68.942  1.00 68.00           C  
ATOM   2616  HG1 GLU B 343      32.730 -52.001  69.656  1.00 61.54           H  
ATOM   2617  HG2 GLU B 343      31.340 -50.935  69.339  1.00 61.54           H  
ATOM   2618  CD  GLU B 343      31.051 -52.970  68.762  1.00 70.83           C  
ATOM   2619  OE1 GLU B 343      31.524 -54.001  68.178  1.00 62.45           O  
ATOM   2620  OE2 GLU B 343      29.855 -52.857  69.186  1.00 72.75           O  
ATOM   2621  C   GLU B 343      34.222 -49.694  66.555  1.00 54.19           C  
ATOM   2622  O   GLU B 343      33.741 -48.884  65.798  1.00 57.83           O  
ATOM   2623  N   ALA B 344      35.361 -50.327  66.306  1.00 51.85           N  
ATOM   2624  HN  ALA B 344      35.771 -50.960  67.065  1.00 51.30           H  
ATOM   2625  CA  ALA B 344      36.074 -50.198  65.051  1.00 50.39           C  
ATOM   2626  HA  ALA B 344      35.900 -49.195  64.661  1.00 51.30           H  
ATOM   2627  CB  ALA B 344      37.574 -50.379  65.253  1.00 50.29           C  
ATOM   2628  HB1 ALA B 344      38.085 -50.277  64.296  1.00 51.30           H  
ATOM   2629  HB2 ALA B 344      37.769 -51.369  65.665  1.00 51.30           H  
ATOM   2630  HB3 ALA B 344      37.942 -49.620  65.943  1.00 51.30           H  
ATOM   2631  C   ALA B 344      35.533 -51.216  64.027  1.00 50.16           C  
ATOM   2632  O   ALA B 344      35.402 -52.399  64.322  1.00 53.83           O  
ATOM   2633  N   ILE B 345      35.198 -50.735  62.836  1.00 48.49           N  
ATOM   2634  HN  ILE B 345      35.240 -49.678  62.677  1.00 47.83           H  
ATOM   2635  CA  ILE B 345      34.780 -51.583  61.751  1.00 47.99           C  
ATOM   2636  HA  ILE B 345      34.907 -52.622  62.054  1.00 47.83           H  
ATOM   2637  CB  ILE B 345      33.307 -51.346  61.429  1.00 46.05           C  
ATOM   2638  HB  ILE B 345      33.018 -52.024  60.626  1.00 47.83           H  
ATOM   2639  CG2 ILE B 345      32.439 -51.645  62.646  1.00 47.06           C  
ATOM   2640 1HG2 ILE B 345      31.392 -51.471  62.398  1.00 47.83           H  
ATOM   2641 2HG2 ILE B 345      32.730 -50.993  63.470  1.00 47.83           H  
ATOM   2642 3HG2 ILE B 345      32.573 -52.685  62.942  1.00 47.83           H  
ATOM   2643  CG1 ILE B 345      33.072 -49.907  60.954  1.00 45.11           C  
ATOM   2644 1HG1 ILE B 345      32.977 -49.265  61.830  1.00 47.83           H  
ATOM   2645 2HG1 ILE B 345      33.933 -49.593  60.364  1.00 47.83           H  
ATOM   2646  CD1 ILE B 345      31.828 -49.749  60.107  1.00 42.40           C  
ATOM   2647 1HD1 ILE B 345      31.723 -48.707  59.806  1.00 47.83           H  
ATOM   2648 2HD1 ILE B 345      30.954 -50.049  60.685  1.00 47.83           H  
ATOM   2649 3HD1 ILE B 345      31.910 -50.377  59.220  1.00 47.83           H  
ATOM   2650  C   ILE B 345      35.592 -51.344  60.459  1.00 52.33           C  
ATOM   2651  O   ILE B 345      36.418 -50.426  60.391  1.00 53.17           O  
ATOM   2652  N   ASP B 346      35.352 -52.193  59.450  1.00 53.93           N  
ATOM   2653  HN  ASP B 346      34.652 -52.987  59.609  1.00 54.12           H  
ATOM   2654  CA  ASP B 346      36.004 -52.087  58.133  1.00 53.51           C  
ATOM   2655  HA  ASP B 346      37.008 -51.688  58.274  1.00 54.12           H  
ATOM   2656  CB  ASP B 346      36.116 -53.475  57.498  1.00 55.16           C  
ATOM   2657  HB1 ASP B 346      36.459 -54.179  58.256  1.00 54.12           H  
ATOM   2658  HB2 ASP B 346      35.131 -53.776  57.141  1.00 54.12           H  
ATOM   2659  CG  ASP B 346      37.079 -53.503  56.341  1.00 57.56           C  
ATOM   2660  OD1 ASP B 346      37.362 -52.416  55.787  1.00 55.90           O  
ATOM   2661  OD2 ASP B 346      37.522 -54.623  55.968  1.00 60.22           O  
ATOM   2662  C   ASP B 346      35.230 -51.143  57.211  1.00 49.48           C  
ATOM   2663  O   ASP B 346      34.309 -51.546  56.510  1.00 47.21           O  
ATOM   2664  N   ARG B 347      35.599 -49.870  57.236  1.00 45.89           N  
ATOM   2665  HN  ARG B 347      36.472 -49.586  57.785  1.00 48.60           H  
ATOM   2666  CA  ARG B 347      34.840 -48.856  56.532  1.00 45.07           C  
ATOM   2667  HA  ARG B 347      33.788 -48.935  56.808  1.00 48.60           H  
ATOM   2668  CB  ARG B 347      35.351 -47.458  56.876  1.00 45.94           C  
ATOM   2669  HB1 ARG B 347      36.428 -47.433  56.708  1.00 48.60           H  
ATOM   2670  HB2 ARG B 347      34.863 -46.741  56.216  1.00 48.60           H  
ATOM   2671  CG  ARG B 347      35.081 -47.052  58.306  1.00 47.26           C  
ATOM   2672  HG1 ARG B 347      34.012 -47.147  58.497  1.00 48.60           H  
ATOM   2673  HG2 ARG B 347      35.630 -47.723  58.967  1.00 48.60           H  
ATOM   2674  CD  ARG B 347      35.497 -45.641  58.606  1.00 48.76           C  
ATOM   2675  HD1 ARG B 347      36.446 -45.652  59.142  1.00 48.60           H  
ATOM   2676  HD2 ARG B 347      35.613 -45.094  57.671  1.00 48.60           H  
ATOM   2677  NE  ARG B 347      34.494 -44.985  59.423  1.00 50.92           N1+
ATOM   2678  HE  ARG B 347      33.775 -45.611  59.909  1.00 48.60           H  
ATOM   2679  CZ  ARG B 347      34.388 -43.660  59.623  1.00 53.53           C  
ATOM   2680  NH1 ARG B 347      35.257 -42.814  59.075  1.00 56.91           N  
ATOM   2681 1HH1 ARG B 347      36.054 -43.186  58.465  1.00 48.60           H  
ATOM   2682 2HH1 ARG B 347      35.159 -41.762  59.244  1.00 48.60           H  
ATOM   2683  NH2 ARG B 347      33.383 -43.192  60.344  1.00 50.95           N  
ATOM   2684 1HH2 ARG B 347      32.665 -43.866  60.761  1.00 48.60           H  
ATOM   2685 2HH2 ARG B 347      33.288 -42.139  60.510  1.00 48.60           H  
ATOM   2686  C   ARG B 347      34.990 -49.102  55.041  1.00 46.22           C  
ATOM   2687  O   ARG B 347      34.106 -48.830  54.230  1.00 43.13           O  
ATOM   2688  N   SER B 348      36.161 -49.579  54.684  1.00 45.39           N  
ATOM   2689  HN  SER B 348      36.919 -49.707  55.429  1.00 45.49           H  
ATOM   2690  CA  SER B 348      36.452 -49.932  53.331  1.00 45.46           C  
ATOM   2691  HA  SER B 348      36.324 -49.041  52.716  1.00 45.49           H  
ATOM   2692  CB  SER B 348      37.923 -50.337  53.273  1.00 46.91           C  
ATOM   2693  HB1 SER B 348      38.530 -49.469  53.014  1.00 45.49           H  
ATOM   2694  HB2 SER B 348      38.234 -50.722  54.244  1.00 45.49           H  
ATOM   2695  OG  SER B 348      38.084 -51.306  52.325  1.00 50.13           O  
ATOM   2696  HG  SER B 348      37.498 -52.141  52.574  1.00 45.49           H  
ATOM   2697  C   SER B 348      35.488 -51.036  52.789  1.00 43.72           C  
ATOM   2698  O   SER B 348      35.004 -50.964  51.662  1.00 41.31           O  
ATOM   2699  N   LEU B 349      35.210 -52.051  53.590  1.00 44.50           N  
ATOM   2700  HN  LEU B 349      35.713 -52.137  54.531  1.00 42.49           H  
ATOM   2701  CA  LEU B 349      34.215 -53.064  53.199  1.00 44.12           C  
ATOM   2702  HA  LEU B 349      34.523 -53.533  52.264  1.00 42.49           H  
ATOM   2703  CB  LEU B 349      34.099 -54.119  54.276  1.00 41.96           C  
ATOM   2704  HB1 LEU B 349      35.066 -54.617  54.351  1.00 42.49           H  
ATOM   2705  HB2 LEU B 349      33.881 -53.606  55.213  1.00 42.49           H  
ATOM   2706  CG  LEU B 349      33.037 -55.207  54.091  1.00 41.75           C  
ATOM   2707  HG  LEU B 349      32.067 -54.712  54.039  1.00 42.49           H  
ATOM   2708  CD1 LEU B 349      33.210 -56.012  52.803  1.00 39.70           C  
ATOM   2709 1HD1 LEU B 349      32.424 -56.765  52.736  1.00 42.49           H  
ATOM   2710 2HD1 LEU B 349      34.183 -56.503  52.809  1.00 42.49           H  
ATOM   2711 3HD1 LEU B 349      33.146 -55.343  51.945  1.00 42.49           H  
ATOM   2712  CD2 LEU B 349      33.046 -56.068  55.358  1.00 40.53           C  
ATOM   2713 1HD2 LEU B 349      32.301 -56.858  55.266  1.00 42.49           H  
ATOM   2714 2HD2 LEU B 349      32.811 -55.446  56.222  1.00 42.49           H  
ATOM   2715 3HD2 LEU B 349      34.032 -56.513  55.488  1.00 42.49           H  
ATOM   2716  C   LEU B 349      32.859 -52.403  53.010  1.00 44.23           C  
ATOM   2717  O   LEU B 349      32.145 -52.653  52.036  1.00 43.13           O  
ATOM   2718  N   LEU B 350      32.526 -51.517  53.932  1.00 43.27           N  
ATOM   2719  HN  LEU B 350      33.212 -51.286  54.720  1.00 46.62           H  
ATOM   2720  CA  LEU B 350      31.242 -50.860  53.881  1.00 44.13           C  
ATOM   2721  HA  LEU B 350      30.459 -51.617  53.854  1.00 46.62           H  
ATOM   2722  CB  LEU B 350      31.094 -50.044  55.155  1.00 45.43           C  
ATOM   2723  HB1 LEU B 350      31.818 -50.446  55.864  1.00 46.62           H  
ATOM   2724  HB2 LEU B 350      31.366 -49.020  54.898  1.00 46.62           H  
ATOM   2725  CG  LEU B 350      29.773 -49.965  55.890  1.00 48.76           C  
ATOM   2726  HG  LEU B 350      29.105 -49.303  55.340  1.00 46.62           H  
ATOM   2727  CD1 LEU B 350      29.117 -51.321  56.019  1.00 49.49           C  
ATOM   2728 1HD1 LEU B 350      28.172 -51.219  56.553  1.00 46.62           H  
ATOM   2729 2HD1 LEU B 350      29.775 -51.992  56.571  1.00 46.62           H  
ATOM   2730 3HD1 LEU B 350      28.931 -51.731  55.026  1.00 46.62           H  
ATOM   2731  CD2 LEU B 350      30.049 -49.353  57.267  1.00 52.15           C  
ATOM   2732 1HD2 LEU B 350      29.116 -49.281  57.827  1.00 46.62           H  
ATOM   2733 2HD2 LEU B 350      30.476 -48.358  57.144  1.00 46.62           H  
ATOM   2734 3HD2 LEU B 350      30.751 -49.985  57.812  1.00 46.62           H  
ATOM   2735  C   LEU B 350      31.125 -49.973  52.622  1.00 46.01           C  
ATOM   2736  O   LEU B 350      30.068 -49.890  52.004  1.00 43.72           O  
ATOM   2737  N   ARG B 351      32.205 -49.261  52.285  1.00 48.08           N  
ATOM   2738  HN  ARG B 351      33.097 -49.357  52.869  1.00 60.91           H  
ATOM   2739  CA  ARG B 351      32.198 -48.358  51.144  1.00 48.14           C  
ATOM   2740  HA  ARG B 351      31.392 -47.635  51.268  1.00 60.91           H  
ATOM   2741  CB  ARG B 351      33.546 -47.599  51.027  1.00 52.38           C  
ATOM   2742  HB1 ARG B 351      33.734 -47.111  51.983  1.00 60.91           H  
ATOM   2743  HB2 ARG B 351      34.325 -48.337  50.836  1.00 60.91           H  
ATOM   2744  CG  ARG B 351      33.642 -46.523  49.927  1.00 56.28           C  
ATOM   2745  HG1 ARG B 351      33.353 -46.972  48.977  1.00 60.91           H  
ATOM   2746  HG2 ARG B 351      32.953 -45.715  50.172  1.00 60.91           H  
ATOM   2747  CD  ARG B 351      35.073 -45.925  49.777  1.00 67.49           C  
ATOM   2748  HD1 ARG B 351      35.702 -46.383  50.540  1.00 60.91           H  
ATOM   2749  HD2 ARG B 351      35.442 -46.200  48.789  1.00 60.91           H  
ATOM   2750  NE  ARG B 351      35.209 -44.445  49.912  1.00 74.66           N1+
ATOM   2751  HE  ARG B 351      35.590 -44.080  50.843  1.00 60.91           H  
ATOM   2752  CZ  ARG B 351      34.901 -43.524  48.982  1.00 77.64           C  
ATOM   2753  NH1 ARG B 351      34.413 -43.867  47.780  1.00 75.90           N  
ATOM   2754 1HH1 ARG B 351      34.259 -44.898  47.540  1.00 60.91           H  
ATOM   2755 2HH1 ARG B 351      34.178 -43.109  47.062  1.00 60.91           H  
ATOM   2756  NH2 ARG B 351      35.069 -42.223  49.263  1.00 76.86           N  
ATOM   2757 1HH2 ARG B 351      35.445 -41.927  50.220  1.00 60.91           H  
ATOM   2758 2HH2 ARG B 351      34.827 -41.482  48.530  1.00 60.91           H  
ATOM   2759  C   ARG B 351      31.925 -49.203  49.892  1.00 47.40           C  
ATOM   2760  O   ARG B 351      31.141 -48.835  49.049  1.00 45.17           O  
ATOM   2761  N   SER B 352      32.613 -50.331  49.793  1.00 43.95           N  
ATOM   2762  HN  SER B 352      33.244 -50.626  50.605  1.00 42.56           H  
ATOM   2763  CA  SER B 352      32.538 -51.171  48.628  1.00 42.37           C  
ATOM   2764  HA  SER B 352      32.760 -50.555  47.756  1.00 42.56           H  
ATOM   2765  CB  SER B 352      33.600 -52.277  48.708  1.00 42.21           C  
ATOM   2766  HB1 SER B 352      34.581 -51.846  48.506  1.00 42.56           H  
ATOM   2767  HB2 SER B 352      33.591 -52.710  49.708  1.00 42.56           H  
ATOM   2768  OG  SER B 352      33.336 -53.290  47.763  1.00 40.94           O  
ATOM   2769  HG  SER B 352      32.393 -53.711  47.954  1.00 42.56           H  
ATOM   2770  C   SER B 352      31.148 -51.756  48.444  1.00 42.11           C  
ATOM   2771  O   SER B 352      30.618 -51.759  47.340  1.00 43.76           O  
ATOM   2772  N   LEU B 353      30.535 -52.195  49.529  1.00 42.79           N  
ATOM   2773  HN  LEU B 353      31.038 -52.154  50.472  1.00 43.84           H  
ATOM   2774  CA  LEU B 353      29.190 -52.732  49.459  1.00 44.68           C  
ATOM   2775  HA  LEU B 353      29.173 -53.487  48.673  1.00 43.84           H  
ATOM   2776  CB  LEU B 353      28.825 -53.419  50.777  1.00 47.56           C  
ATOM   2777  HB1 LEU B 353      29.016 -52.711  51.583  1.00 43.84           H  
ATOM   2778  HB2 LEU B 353      27.761 -53.654  50.744  1.00 43.84           H  
ATOM   2779  CG  LEU B 353      29.581 -54.721  51.109  1.00 44.99           C  
ATOM   2780  HG  LEU B 353      30.649 -54.513  51.054  1.00 43.84           H  
ATOM   2781  CD1 LEU B 353      29.248 -55.053  52.530  1.00 47.65           C  
ATOM   2782 1HD1 LEU B 353      29.760 -55.971  52.819  1.00 43.84           H  
ATOM   2783 2HD1 LEU B 353      28.171 -55.191  52.629  1.00 43.84           H  
ATOM   2784 3HD1 LEU B 353      29.570 -54.239  53.179  1.00 43.84           H  
ATOM   2785  CD2 LEU B 353      29.278 -55.860  50.159  1.00 39.31           C  
ATOM   2786 1HD2 LEU B 353      29.846 -56.742  50.455  1.00 43.84           H  
ATOM   2787 2HD2 LEU B 353      29.557 -55.572  49.145  1.00 43.84           H  
ATOM   2788 3HD2 LEU B 353      28.212 -56.087  50.191  1.00 43.84           H  
ATOM   2789  C   LEU B 353      28.144 -51.685  49.121  1.00 41.81           C  
ATOM   2790  O   LEU B 353      27.252 -51.936  48.354  1.00 41.92           O  
ATOM   2791  N   LEU B 354      28.233 -50.516  49.723  1.00 45.94           N  
ATOM   2792  HN  LEU B 354      29.042 -50.329  50.398  1.00 42.70           H  
ATOM   2793  CA  LEU B 354      27.230 -49.463  49.476  1.00 44.05           C  
ATOM   2794  HA  LEU B 354      26.239 -49.913  49.539  1.00 42.70           H  
ATOM   2795  CB  LEU B 354      27.324 -48.355  50.533  1.00 42.45           C  
ATOM   2796  HB1 LEU B 354      28.373 -48.077  50.635  1.00 42.70           H  
ATOM   2797  HB2 LEU B 354      26.754 -47.499  50.173  1.00 42.70           H  
ATOM   2798  CG  LEU B 354      26.794 -48.723  51.930  1.00 42.02           C  
ATOM   2799  HG  LEU B 354      27.335 -49.611  52.258  1.00 42.70           H  
ATOM   2800  CD1 LEU B 354      27.057 -47.628  52.957  1.00 40.07           C  
ATOM   2801 1HD1 LEU B 354      26.664 -47.936  53.926  1.00 42.70           H  
ATOM   2802 2HD1 LEU B 354      26.565 -46.708  52.642  1.00 42.70           H  
ATOM   2803 3HD1 LEU B 354      28.130 -47.456  53.039  1.00 42.70           H  
ATOM   2804  CD2 LEU B 354      25.297 -49.085  51.899  1.00 38.75           C  
ATOM   2805 1HD2 LEU B 354      24.963 -49.338  52.905  1.00 42.70           H  
ATOM   2806 2HD2 LEU B 354      25.143 -49.939  51.240  1.00 42.70           H  
ATOM   2807 3HD2 LEU B 354      24.724 -48.234  51.530  1.00 42.70           H  
ATOM   2808  C   LEU B 354      27.417 -48.921  48.076  1.00 42.40           C  
ATOM   2809  O   LEU B 354      26.476 -48.555  47.398  1.00 45.91           O  
ATOM   2810  N   SER B 355      28.631 -48.966  47.587  1.00 44.31           N  
ATOM   2811  HN  SER B 355      29.436 -49.334  48.188  1.00 46.69           H  
ATOM   2812  CA  SER B 355      28.885 -48.517  46.231  1.00 44.99           C  
ATOM   2813  HA  SER B 355      28.413 -47.544  46.093  1.00 46.69           H  
ATOM   2814  CB  SER B 355      30.379 -48.353  46.080  1.00 46.01           C  
ATOM   2815  HB1 SER B 355      30.717 -47.546  46.730  1.00 46.69           H  
ATOM   2816  HB2 SER B 355      30.871 -49.282  46.367  1.00 46.69           H  
ATOM   2817  OG  SER B 355      30.716 -48.044  44.748  1.00 56.16           O  
ATOM   2818  HG  SER B 355      30.395 -48.819  44.116  1.00 46.69           H  
ATOM   2819  C   SER B 355      28.281 -49.514  45.192  1.00 44.95           C  
ATOM   2820  O   SER B 355      27.733 -49.125  44.161  1.00 43.71           O  
ATOM   2821  N   MET B 356      28.382 -50.809  45.498  1.00 44.11           N  
ATOM   2822  HN  MET B 356      28.990 -51.090  46.332  1.00 44.99           H  
ATOM   2823  CA  MET B 356      27.699 -51.862  44.745  1.00 42.68           C  
ATOM   2824  HA  MET B 356      28.083 -51.872  43.725  1.00 44.99           H  
ATOM   2825  CB  MET B 356      27.970 -53.243  45.397  1.00 44.85           C  
ATOM   2826  HB1 MET B 356      29.014 -53.501  45.217  1.00 44.99           H  
ATOM   2827  HB2 MET B 356      27.798 -53.148  46.469  1.00 44.99           H  
ATOM   2828  CG  MET B 356      27.106 -54.389  44.881  1.00 46.91           C  
ATOM   2829  HG1 MET B 356      26.061 -54.086  44.938  1.00 44.99           H  
ATOM   2830  HG2 MET B 356      27.373 -54.582  43.842  1.00 44.99           H  
ATOM   2831  SD  MET B 356      27.306 -55.899  45.804  1.00 47.18           S  
ATOM   2832  CE  MET B 356      26.213 -55.468  47.177  1.00 43.81           C  
ATOM   2833  HE1 MET B 356      26.187 -56.290  47.893  1.00 44.99           H  
ATOM   2834  HE2 MET B 356      25.208 -55.285  46.798  1.00 44.99           H  
ATOM   2835  HE3 MET B 356      26.585 -54.569  47.670  1.00 44.99           H  
ATOM   2836  C   MET B 356      26.219 -51.594  44.705  1.00 44.14           C  
ATOM   2837  O   MET B 356      25.589 -51.629  43.646  1.00 46.25           O  
ATOM   2838  N   LEU B 357      25.635 -51.322  45.864  1.00 45.36           N  
ATOM   2839  HN  LEU B 357      26.203 -51.324  46.771  1.00 45.73           H  
ATOM   2840  CA  LEU B 357      24.219 -51.023  45.886  1.00 46.52           C  
ATOM   2841  HA  LEU B 357      23.687 -51.901  45.519  1.00 45.73           H  
ATOM   2842  CB  LEU B 357      23.744 -50.752  47.304  1.00 44.86           C  
ATOM   2843  HB1 LEU B 357      24.372 -49.960  47.711  1.00 45.73           H  
ATOM   2844  HB2 LEU B 357      22.714 -50.402  47.240  1.00 45.73           H  
ATOM   2845  CG  LEU B 357      23.770 -51.905  48.296  1.00 45.79           C  
ATOM   2846  HG  LEU B 357      24.800 -52.073  48.610  1.00 45.73           H  
ATOM   2847  CD1 LEU B 357      22.960 -51.435  49.503  1.00 43.06           C  
ATOM   2848 1HD1 LEU B 357      22.940 -52.222  50.257  1.00 45.73           H  
ATOM   2849 2HD1 LEU B 357      21.941 -51.206  49.191  1.00 45.73           H  
ATOM   2850 3HD1 LEU B 357      23.420 -50.541  49.924  1.00 45.73           H  
ATOM   2851  CD2 LEU B 357      23.196 -53.236  47.739  1.00 43.07           C  
ATOM   2852 1HD2 LEU B 357      23.251 -54.006  48.508  1.00 45.73           H  
ATOM   2853 2HD2 LEU B 357      23.777 -53.548  46.871  1.00 45.73           H  
ATOM   2854 3HD2 LEU B 357      22.156 -53.090  47.446  1.00 45.73           H  
ATOM   2855  C   LEU B 357      23.891 -49.843  44.943  1.00 50.55           C  
ATOM   2856  O   LEU B 357      22.846 -49.849  44.306  1.00 46.66           O  
ATOM   2857  N   SER B 358      24.772 -48.839  44.857  1.00 51.61           N  
ATOM   2858  HN  SER B 358      25.657 -48.853  45.459  1.00 52.11           H  
ATOM   2859  CA  SER B 358      24.528 -47.709  43.933  1.00 53.77           C  
ATOM   2860  HA  SER B 358      23.503 -47.373  44.089  1.00 52.11           H  
ATOM   2861  CB  SER B 358      25.457 -46.503  44.192  1.00 52.70           C  
ATOM   2862  HB1 SER B 358      26.490 -46.849  44.242  1.00 52.11           H  
ATOM   2863  HB2 SER B 358      25.352 -45.787  43.377  1.00 52.11           H  
ATOM   2864  OG  SER B 358      25.117 -45.878  45.407  1.00 60.63           O  
ATOM   2865  HG  SER B 358      24.123 -45.542  45.362  1.00 52.11           H  
ATOM   2866  C   SER B 358      24.659 -48.121  42.470  1.00 48.48           C  
ATOM   2867  O   SER B 358      23.817 -47.769  41.662  1.00 45.45           O  
ATOM   2868  N   ASP B 359      25.698 -48.857  42.134  1.00 44.70           N  
ATOM   2869  HN  ASP B 359      26.451 -49.094  42.856  1.00 50.86           H  
ATOM   2870  CA  ASP B 359      25.807 -49.340  40.779  1.00 47.28           C  
ATOM   2871  HA  ASP B 359      25.892 -48.483  40.111  1.00 50.86           H  
ATOM   2872  CB  ASP B 359      27.056 -50.164  40.659  1.00 51.89           C  
ATOM   2873  HB1 ASP B 359      27.037 -50.938  41.426  1.00 50.86           H  
ATOM   2874  HB2 ASP B 359      27.072 -50.629  39.673  1.00 50.86           H  
ATOM   2875  CG  ASP B 359      28.358 -49.323  40.833  1.00 54.73           C  
ATOM   2876  OD1 ASP B 359      28.312 -48.081  40.909  1.00 53.43           O  
ATOM   2877  OD2 ASP B 359      29.436 -49.951  40.879  1.00 52.74           O  
ATOM   2878  C   ASP B 359      24.568 -50.189  40.342  1.00 49.30           C  
ATOM   2879  O   ASP B 359      24.083 -50.065  39.226  1.00 52.84           O  
ATOM   2880  N   LEU B 360      24.029 -51.010  41.250  1.00 46.33           N  
ATOM   2881  HN  LEU B 360      24.489 -51.091  42.213  1.00 44.42           H  
ATOM   2882  CA  LEU B 360      22.842 -51.794  40.971  1.00 44.68           C  
ATOM   2883  HA  LEU B 360      22.917 -52.157  39.946  1.00 44.42           H  
ATOM   2884  CB  LEU B 360      22.783 -53.011  41.894  1.00 44.13           C  
ATOM   2885  HB1 LEU B 360      22.638 -52.637  42.908  1.00 44.42           H  
ATOM   2886  HB2 LEU B 360      21.915 -53.598  41.595  1.00 44.42           H  
ATOM   2887  CG  LEU B 360      23.980 -53.966  41.934  1.00 44.55           C  
ATOM   2888  HG  LEU B 360      24.869 -53.362  42.116  1.00 44.42           H  
ATOM   2889  CD1 LEU B 360      23.820 -54.912  43.132  1.00 43.97           C  
ATOM   2890 1HD1 LEU B 360      24.667 -55.597  43.170  1.00 44.42           H  
ATOM   2891 2HD1 LEU B 360      22.897 -55.482  43.025  1.00 44.42           H  
ATOM   2892 3HD1 LEU B 360      23.782 -54.330  44.053  1.00 44.42           H  
ATOM   2893  CD2 LEU B 360      24.207 -54.723  40.630  1.00 43.48           C  
ATOM   2894 1HD2 LEU B 360      25.071 -55.379  40.736  1.00 44.42           H  
ATOM   2895 2HD2 LEU B 360      24.387 -54.012  39.823  1.00 44.42           H  
ATOM   2896 3HD2 LEU B 360      23.325 -55.320  40.397  1.00 44.42           H  
ATOM   2897  C   LEU B 360      21.567 -50.975  41.081  1.00 45.24           C  
ATOM   2898  O   LEU B 360      20.461 -51.495  40.907  1.00 43.00           O  
ATOM   2899  N   GLN B 361      21.711 -49.688  41.373  1.00 46.47           N  
ATOM   2900  HN  GLN B 361      22.695 -49.305  41.543  1.00 58.46           H  
ATOM   2901  CA  GLN B 361      20.564 -48.768  41.471  1.00 49.45           C  
ATOM   2902  HA  GLN B 361      20.962 -47.803  41.785  1.00 58.46           H  
ATOM   2903  CB  GLN B 361      19.920 -48.553  40.107  1.00 52.52           C  
ATOM   2904  HB1 GLN B 361      19.613 -49.521  39.712  1.00 58.46           H  
ATOM   2905  HB2 GLN B 361      19.044 -47.917  40.234  1.00 58.46           H  
ATOM   2906  CG  GLN B 361      20.854 -47.895  39.103  1.00 58.71           C  
ATOM   2907  HG1 GLN B 361      21.496 -47.186  39.626  1.00 58.46           H  
ATOM   2908  HG2 GLN B 361      21.467 -48.663  38.631  1.00 58.46           H  
ATOM   2909  CD  GLN B 361      20.070 -47.156  38.029  1.00 69.53           C  
ATOM   2910  OE1 GLN B 361      19.902 -47.649  36.920  1.00 80.00           O  
ATOM   2911  NE2 GLN B 361      19.519 -46.000  38.383  1.00 74.73           N  
ATOM   2912 1HE2 GLN B 361      19.639 -45.634  39.381  1.00 58.46           H  
ATOM   2913 2HE2 GLN B 361      18.956 -45.435  37.670  1.00 58.46           H  
ATOM   2914  C   GLN B 361      19.493 -49.164  42.508  1.00 48.20           C  
ATOM   2915  O   GLN B 361      18.327 -48.867  42.333  1.00 46.51           O  
ATOM   2916  N   ILE B 362      19.904 -49.817  43.586  1.00 46.04           N  
ATOM   2917  HN  ILE B 362      20.940 -50.068  43.683  1.00 46.65           H  
ATOM   2918  CA  ILE B 362      18.975 -50.201  44.642  1.00 48.34           C  
ATOM   2919  HA  ILE B 362      18.006 -49.773  44.387  1.00 46.65           H  
ATOM   2920  CB  ILE B 362      18.791 -51.740  44.703  1.00 46.84           C  
ATOM   2921  HB  ILE B 362      18.037 -51.956  45.460  1.00 46.65           H  
ATOM   2922  CG2 ILE B 362      18.268 -52.231  43.377  1.00 47.32           C  
ATOM   2923 1HG2 ILE B 362      18.137 -53.312  43.415  1.00 46.65           H  
ATOM   2924 2HG2 ILE B 362      18.979 -51.979  42.590  1.00 46.65           H  
ATOM   2925 3HG2 ILE B 362      17.309 -51.757  43.166  1.00 46.65           H  
ATOM   2926  CG1 ILE B 362      20.080 -52.465  45.105  1.00 44.06           C  
ATOM   2927 1HG1 ILE B 362      20.848 -52.254  44.361  1.00 46.65           H  
ATOM   2928 2HG1 ILE B 362      20.403 -52.092  46.077  1.00 46.65           H  
ATOM   2929  CD1 ILE B 362      19.889 -53.966  45.197  1.00 41.89           C  
ATOM   2930 1HD1 ILE B 362      20.830 -54.436  45.485  1.00 46.65           H  
ATOM   2931 2HD1 ILE B 362      19.572 -54.352  44.228  1.00 46.65           H  
ATOM   2932 3HD1 ILE B 362      19.128 -54.191  45.944  1.00 46.65           H  
ATOM   2933  C   ILE B 362      19.367 -49.644  46.030  1.00 48.38           C  
ATOM   2934  O   ILE B 362      18.875 -50.123  47.051  1.00 50.31           O  
ATOM   2935  N   TYR B 363      20.235 -48.631  46.044  1.00 49.81           N  
ATOM   2936  HN  TYR B 363      20.604 -48.271  45.107  1.00 48.55           H  
ATOM   2937  CA  TYR B 363      20.712 -47.983  47.269  1.00 48.56           C  
ATOM   2938  HA  TYR B 363      21.109 -48.746  47.938  1.00 48.55           H  
ATOM   2939  CB  TYR B 363      21.836 -46.984  46.932  1.00 50.11           C  
ATOM   2940  HB1 TYR B 363      22.666 -47.553  46.512  1.00 48.55           H  
ATOM   2941  HB2 TYR B 363      21.449 -46.296  46.180  1.00 48.55           H  
ATOM   2942  CG  TYR B 363      22.384 -46.152  48.071  1.00 49.05           C  
ATOM   2943  CD1 TYR B 363      21.747 -44.988  48.471  1.00 47.69           C  
ATOM   2944  HD1 TYR B 363      20.858 -44.646  47.942  1.00 48.55           H  
ATOM   2945  CE1 TYR B 363      22.239 -44.254  49.546  1.00 47.28           C  
ATOM   2946  HE1 TYR B 363      21.708 -43.362  49.879  1.00 48.55           H  
ATOM   2947  CD2 TYR B 363      23.562 -46.540  48.762  1.00 48.06           C  
ATOM   2948  HD2 TYR B 363      24.081 -47.449  48.458  1.00 48.55           H  
ATOM   2949  CE2 TYR B 363      24.072 -45.789  49.818  1.00 46.77           C  
ATOM   2950  HE2 TYR B 363      24.982 -46.098  50.332  1.00 48.55           H  
ATOM   2951  CZ  TYR B 363      23.402 -44.647  50.200  1.00 46.74           C  
ATOM   2952  OH  TYR B 363      23.905 -43.911  51.244  1.00 46.55           O  
ATOM   2953  HH  TYR B 363      24.126 -42.939  50.913  1.00 48.55           H  
ATOM   2954  C   TYR B 363      19.577 -47.300  47.942  1.00 50.60           C  
ATOM   2955  O   TYR B 363      19.390 -47.484  49.146  1.00 51.39           O  
ATOM   2956  N   GLN B 364      18.771 -46.573  47.177  1.00 55.46           N  
ATOM   2957  HN  GLN B 364      18.970 -46.498  46.128  1.00 71.52           H  
ATOM   2958  CA  GLN B 364      17.615 -45.872  47.739  1.00 60.57           C  
ATOM   2959  HA  GLN B 364      17.967 -45.238  48.553  1.00 71.52           H  
ATOM   2960  CB  GLN B 364      16.910 -44.972  46.699  1.00 70.16           C  
ATOM   2961  HB1 GLN B 364      16.217 -45.598  46.137  1.00 71.52           H  
ATOM   2962  HB2 GLN B 364      16.352 -44.211  47.245  1.00 71.52           H  
ATOM   2963  CG  GLN B 364      17.812 -44.249  45.685  1.00 75.52           C  
ATOM   2964  HG1 GLN B 364      18.850 -44.343  46.005  1.00 71.52           H  
ATOM   2965  HG2 GLN B 364      17.689 -44.715  44.707  1.00 71.52           H  
ATOM   2966  CD  GLN B 364      17.454 -42.744  45.574  1.00 86.38           C  
ATOM   2967  OE1 GLN B 364      17.430 -42.176  44.469  1.00 86.56           O  
ATOM   2968  NE2 GLN B 364      17.127 -42.107  46.720  1.00 85.40           N  
ATOM   2969 1HE2 GLN B 364      17.124 -42.641  47.647  1.00 71.52           H  
ATOM   2970 2HE2 GLN B 364      16.871 -41.068  46.700  1.00 71.52           H  
ATOM   2971  C   GLN B 364      16.614 -46.885  48.321  1.00 59.13           C  
ATOM   2972  O   GLN B 364      16.167 -46.727  49.436  1.00 64.49           O  
ATOM   2973  N   ASP B 365      16.233 -47.898  47.555  1.00 72.79           N  
ATOM   2974  HN  ASP B 365      16.706 -48.033  46.605  1.00 80.46           H  
ATOM   2975  CA  ASP B 365      15.173 -48.851  47.969  1.00 75.74           C  
ATOM   2976  HA  ASP B 365      14.286 -48.281  48.244  1.00 80.46           H  
ATOM   2977  CB  ASP B 365      14.809 -49.780  46.817  1.00 80.54           C  
ATOM   2978  HB1 ASP B 365      15.721 -50.245  46.442  1.00 80.46           H  
ATOM   2979  HB2 ASP B 365      14.135 -50.551  47.190  1.00 80.46           H  
ATOM   2980  CG  ASP B 365      14.131 -49.055  45.676  1.00 86.42           C  
ATOM   2981  OD1 ASP B 365      13.775 -47.861  45.855  1.00 83.71           O  
ATOM   2982  OD2 ASP B 365      13.976 -49.693  44.592  1.00 91.20           O  
ATOM   2983  C   ASP B 365      15.588 -49.693  49.158  1.00 72.91           C  
ATOM   2984  O   ASP B 365      15.027 -49.575  50.219  1.00 80.37           O  
ATOM   2985  N   SER B 366      16.632 -50.479  48.990  1.00 70.33           N  
ATOM   2986  HN  SER B 366      17.222 -50.375  48.103  1.00 72.22           H  
ATOM   2987  CA  SER B 366      17.006 -51.478  49.966  1.00 69.14           C  
ATOM   2988  HA  SER B 366      16.121 -52.061  50.219  1.00 72.22           H  
ATOM   2989  CB  SER B 366      18.023 -52.403  49.321  1.00 71.11           C  
ATOM   2990  HB1 SER B 366      18.890 -51.825  49.001  1.00 72.22           H  
ATOM   2991  HB2 SER B 366      18.335 -53.160  50.040  1.00 72.22           H  
ATOM   2992  OG  SER B 366      17.428 -53.036  48.190  1.00 75.03           O  
ATOM   2993  HG  SER B 366      16.592 -53.591  48.499  1.00 72.22           H  
ATOM   2994  C   SER B 366      17.573 -50.885  51.246  1.00 69.52           C  
ATOM   2995  O   SER B 366      17.089 -51.167  52.344  1.00 78.17           O  
ATOM   2996  N   PHE B 367      18.550 -50.001  51.086  1.00 61.83           N  
ATOM   2997  HN  PHE B 367      18.741 -49.619  50.105  1.00 47.96           H  
ATOM   2998  CA  PHE B 367      19.361 -49.537  52.177  1.00 53.80           C  
ATOM   2999  HA  PHE B 367      19.345 -50.299  52.957  1.00 47.96           H  
ATOM   3000  CB  PHE B 367      20.781 -49.393  51.697  1.00 48.90           C  
ATOM   3001  HB1 PHE B 367      21.187 -50.388  51.513  1.00 47.96           H  
ATOM   3002  HB2 PHE B 367      20.776 -48.825  50.767  1.00 47.96           H  
ATOM   3003  CG  PHE B 367      21.665 -48.694  52.674  1.00 45.99           C  
ATOM   3004  CD1 PHE B 367      22.021 -49.315  53.876  1.00 44.83           C  
ATOM   3005  HD1 PHE B 367      21.619 -50.302  54.106  1.00 47.96           H  
ATOM   3006  CD2 PHE B 367      22.152 -47.458  52.411  1.00 44.92           C  
ATOM   3007  HD2 PHE B 367      21.888 -46.954  51.481  1.00 47.96           H  
ATOM   3008  CE1 PHE B 367      22.857 -48.715  54.763  1.00 40.59           C  
ATOM   3009  HE1 PHE B 367      23.148 -49.225  55.682  1.00 47.96           H  
ATOM   3010  CE2 PHE B 367      22.978 -46.841  53.316  1.00 43.22           C  
ATOM   3011  HE2 PHE B 367      23.363 -45.843  53.105  1.00 47.96           H  
ATOM   3012  CZ  PHE B 367      23.324 -47.473  54.488  1.00 41.01           C  
ATOM   3013  HZ  PHE B 367      23.979 -46.971  55.201  1.00 47.96           H  
ATOM   3014  C   PHE B 367      18.946 -48.209  52.806  1.00 53.61           C  
ATOM   3015  O   PHE B 367      18.829 -48.099  54.029  1.00 48.89           O  
ATOM   3016  N   GLU B 368      18.719 -47.198  51.983  1.00 55.36           N  
ATOM   3017  HN  GLU B 368      18.583 -47.380  50.937  1.00 56.41           H  
ATOM   3018  CA  GLU B 368      18.654 -45.833  52.502  1.00 53.67           C  
ATOM   3019  HA  GLU B 368      19.562 -45.668  53.081  1.00 56.41           H  
ATOM   3020  CB  GLU B 368      18.650 -44.802  51.373  1.00 55.83           C  
ATOM   3021  HB1 GLU B 368      19.402 -45.091  50.638  1.00 56.41           H  
ATOM   3022  HB2 GLU B 368      17.665 -44.804  50.906  1.00 56.41           H  
ATOM   3023  CG  GLU B 368      18.960 -43.373  51.854  1.00 56.29           C  
ATOM   3024  HG1 GLU B 368      18.246 -43.110  52.635  1.00 56.41           H  
ATOM   3025  HG2 GLU B 368      19.970 -43.359  52.264  1.00 56.41           H  
ATOM   3026  CD  GLU B 368      18.875 -42.330  50.758  1.00 59.96           C  
ATOM   3027  OE1 GLU B 368      17.941 -42.415  49.911  1.00 67.02           O  
ATOM   3028  OE2 GLU B 368      19.776 -41.478  50.708  1.00 58.97           O  
ATOM   3029  C   GLU B 368      17.471 -45.586  53.443  1.00 53.09           C  
ATOM   3030  O   GLU B 368      17.646 -44.915  54.456  1.00 47.49           O  
ATOM   3031  N   GLN B 369      16.286 -46.111  53.112  1.00 56.77           N  
ATOM   3032  HN  GLN B 369      16.204 -46.726  52.240  1.00 67.89           H  
ATOM   3033  CA  GLN B 369      15.107 -45.854  53.927  1.00 58.56           C  
ATOM   3034  HA  GLN B 369      15.062 -44.779  54.104  1.00 67.89           H  
ATOM   3035  CB  GLN B 369      13.787 -46.262  53.236  1.00 67.22           C  
ATOM   3036  HB1 GLN B 369      13.931 -47.267  52.839  1.00 67.89           H  
ATOM   3037  HB2 GLN B 369      13.015 -46.282  54.005  1.00 67.89           H  
ATOM   3038  CG  GLN B 369      13.249 -45.382  52.071  1.00 77.89           C  
ATOM   3039  HG1 GLN B 369      13.840 -45.630  51.189  1.00 67.89           H  
ATOM   3040  HG2 GLN B 369      12.212 -45.675  51.908  1.00 67.89           H  
ATOM   3041  CD  GLN B 369      13.264 -43.841  52.200  1.00 80.13           C  
ATOM   3042  OE1 GLN B 369      14.116 -43.238  52.849  1.00 80.82           O  
ATOM   3043  NE2 GLN B 369      12.307 -43.200  51.506  1.00 82.86           N  
ATOM   3044 1HE2 GLN B 369      11.607 -43.758  50.920  1.00 67.89           H  
ATOM   3045 2HE2 GLN B 369      12.246 -42.132  51.540  1.00 67.89           H  
ATOM   3046  C   GLN B 369      15.280 -46.532  55.283  1.00 53.92           C  
ATOM   3047  O   GLN B 369      15.015 -45.906  56.325  1.00 52.81           O  
ATOM   3048  N   ARG B 370      15.758 -47.774  55.296  1.00 50.72           N  
ATOM   3049  HN  ARG B 370      15.958 -48.278  54.373  1.00 55.02           H  
ATOM   3050  CA  ARG B 370      16.008 -48.444  56.548  1.00 50.80           C  
ATOM   3051  HA  ARG B 370      15.089 -48.404  57.133  1.00 55.02           H  
ATOM   3052  CB  ARG B 370      16.373 -49.913  56.360  1.00 52.44           C  
ATOM   3053  HB1 ARG B 370      17.113 -49.994  55.564  1.00 55.02           H  
ATOM   3054  HB2 ARG B 370      16.796 -50.293  57.290  1.00 55.02           H  
ATOM   3055  CG  ARG B 370      15.152 -50.757  55.989  1.00 56.91           C  
ATOM   3056  HG1 ARG B 370      14.396 -50.632  56.765  1.00 55.02           H  
ATOM   3057  HG2 ARG B 370      14.759 -50.398  55.038  1.00 55.02           H  
ATOM   3058  CD  ARG B 370      15.466 -52.240  55.854  1.00 58.58           C  
ATOM   3059  HD1 ARG B 370      14.557 -52.774  55.576  1.00 55.02           H  
ATOM   3060  HD2 ARG B 370      16.220 -52.376  55.079  1.00 55.02           H  
ATOM   3061  NE  ARG B 370      15.968 -52.776  57.104  1.00 59.31           N1+
ATOM   3062  HE  ARG B 370      15.793 -52.205  57.992  1.00 55.02           H  
ATOM   3063  CZ  ARG B 370      16.631 -53.925  57.234  1.00 59.21           C  
ATOM   3064  NH1 ARG B 370      16.892 -54.695  56.187  1.00 58.49           N  
ATOM   3065 1HH1 ARG B 370      16.569 -54.399  55.211  1.00 55.02           H  
ATOM   3066 2HH1 ARG B 370      17.426 -55.613  56.318  1.00 55.02           H  
ATOM   3067  NH2 ARG B 370      17.056 -54.284  58.434  1.00 60.46           N  
ATOM   3068 1HH2 ARG B 370      16.866 -53.656  59.279  1.00 55.02           H  
ATOM   3069 2HH2 ARG B 370      17.590 -55.203  58.560  1.00 55.02           H  
ATOM   3070  C   ARG B 370      17.092 -47.731  57.343  1.00 48.95           C  
ATOM   3071  O   ARG B 370      16.981 -47.585  58.571  1.00 49.38           O  
ATOM   3072  N   PHE B 371      18.136 -47.292  56.658  1.00 46.78           N  
ATOM   3073  HN  PHE B 371      18.187 -47.459  55.602  1.00 42.98           H  
ATOM   3074  CA  PHE B 371      19.210 -46.587  57.327  1.00 44.26           C  
ATOM   3075  HA  PHE B 371      19.623 -47.241  58.095  1.00 42.98           H  
ATOM   3076  CB  PHE B 371      20.311 -46.257  56.341  1.00 43.53           C  
ATOM   3077  HB1 PHE B 371      20.811 -47.184  56.060  1.00 42.98           H  
ATOM   3078  HB2 PHE B 371      19.859 -45.806  55.458  1.00 42.98           H  
ATOM   3079  CG  PHE B 371      21.330 -45.318  56.879  1.00 40.42           C  
ATOM   3080  CD1 PHE B 371      22.195 -45.730  57.832  1.00 41.44           C  
ATOM   3081  HD1 PHE B 371      22.158 -46.759  58.189  1.00 42.98           H  
ATOM   3082  CD2 PHE B 371      21.395 -44.035  56.440  1.00 40.35           C  
ATOM   3083  HD2 PHE B 371      20.694 -43.694  55.678  1.00 42.98           H  
ATOM   3084  CE1 PHE B 371      23.122 -44.858  58.354  1.00 41.99           C  
ATOM   3085  HE1 PHE B 371      23.801 -45.188  59.140  1.00 42.98           H  
ATOM   3086  CE2 PHE B 371      22.318 -43.167  56.934  1.00 40.47           C  
ATOM   3087  HE2 PHE B 371      22.356 -42.142  56.565  1.00 42.98           H  
ATOM   3088  CZ  PHE B 371      23.190 -43.579  57.885  1.00 40.20           C  
ATOM   3089  HZ  PHE B 371      23.942 -42.892  58.273  1.00 42.98           H  
ATOM   3090  C   PHE B 371      18.717 -45.315  57.998  1.00 46.40           C  
ATOM   3091  O   PHE B 371      19.124 -45.014  59.117  1.00 46.91           O  
ATOM   3092  N   LEU B 372      17.869 -44.553  57.313  1.00 46.26           N  
ATOM   3093  HN  LEU B 372      17.594 -44.826  56.316  1.00 46.39           H  
ATOM   3094  CA  LEU B 372      17.317 -43.356  57.912  1.00 46.55           C  
ATOM   3095  HA  LEU B 372      18.140 -42.803  58.365  1.00 46.39           H  
ATOM   3096  CB  LEU B 372      16.652 -42.438  56.885  1.00 46.75           C  
ATOM   3097  HB1 LEU B 372      15.927 -43.029  56.325  1.00 46.39           H  
ATOM   3098  HB2 LEU B 372      16.135 -41.646  57.426  1.00 46.39           H  
ATOM   3099  CG  LEU B 372      17.592 -41.791  55.895  1.00 45.50           C  
ATOM   3100  HG  LEU B 372      18.177 -42.579  55.421  1.00 46.39           H  
ATOM   3101  CD1 LEU B 372      16.841 -41.031  54.796  1.00 46.08           C  
ATOM   3102 1HD1 LEU B 372      17.558 -40.583  54.108  1.00 46.39           H  
ATOM   3103 2HD1 LEU B 372      16.232 -40.247  55.247  1.00 46.39           H  
ATOM   3104 3HD1 LEU B 372      16.198 -41.722  54.250  1.00 46.39           H  
ATOM   3105  CD2 LEU B 372      18.533 -40.912  56.662  1.00 43.19           C  
ATOM   3106 1HD2 LEU B 372      19.225 -40.430  55.972  1.00 46.39           H  
ATOM   3107 2HD2 LEU B 372      19.094 -41.515  57.376  1.00 46.39           H  
ATOM   3108 3HD2 LEU B 372      17.965 -40.150  57.197  1.00 46.39           H  
ATOM   3109  C   LEU B 372      16.329 -43.723  59.032  1.00 50.23           C  
ATOM   3110  O   LEU B 372      16.305 -43.044  60.051  1.00 46.54           O  
ATOM   3111  N   GLU B 373      15.530 -44.782  58.858  1.00 56.54           N  
ATOM   3112  HN  GLU B 373      15.517 -45.280  57.911  1.00 70.87           H  
ATOM   3113  CA  GLU B 373      14.673 -45.273  59.940  1.00 57.95           C  
ATOM   3114  HA  GLU B 373      13.976 -44.479  60.208  1.00 70.87           H  
ATOM   3115  CB  GLU B 373      13.852 -46.504  59.488  1.00 69.85           C  
ATOM   3116  HB1 GLU B 373      14.395 -46.999  58.683  1.00 70.87           H  
ATOM   3117  HB2 GLU B 373      13.761 -47.183  60.336  1.00 70.87           H  
ATOM   3118  CG  GLU B 373      12.434 -46.172  58.981  1.00 81.30           C  
ATOM   3119  HG1 GLU B 373      11.748 -46.271  59.822  1.00 70.87           H  
ATOM   3120  HG2 GLU B 373      12.438 -45.139  58.635  1.00 70.87           H  
ATOM   3121  CD  GLU B 373      11.889 -47.072  57.806  1.00 90.53           C  
ATOM   3122  OE1 GLU B 373      12.330 -48.270  57.637  1.00 90.17           O  
ATOM   3123  OE2 GLU B 373      10.997 -46.562  57.042  1.00 82.87           O  
ATOM   3124  C   GLU B 373      15.526 -45.601  61.179  1.00 54.73           C  
ATOM   3125  O   GLU B 373      15.265 -45.099  62.264  1.00 53.91           O  
ATOM   3126  N   GLU B 374      16.602 -46.364  61.012  1.00 51.37           N  
ATOM   3127  HN  GLU B 374      16.888 -46.670  60.027  1.00 52.73           H  
ATOM   3128  CA  GLU B 374      17.396 -46.788  62.162  1.00 49.06           C  
ATOM   3129  HA  GLU B 374      16.704 -47.178  62.908  1.00 52.73           H  
ATOM   3130  CB  GLU B 374      18.372 -47.907  61.820  1.00 49.29           C  
ATOM   3131  HB1 GLU B 374      18.929 -47.620  60.928  1.00 52.73           H  
ATOM   3132  HB2 GLU B 374      19.062 -48.032  62.655  1.00 52.73           H  
ATOM   3133  CG  GLU B 374      17.686 -49.243  61.554  1.00 53.71           C  
ATOM   3134  HG1 GLU B 374      16.911 -49.389  62.307  1.00 52.73           H  
ATOM   3135  HG2 GLU B 374      17.230 -49.206  60.565  1.00 52.73           H  
ATOM   3136  CD  GLU B 374      18.648 -50.447  61.603  1.00 57.95           C  
ATOM   3137  OE1 GLU B 374      19.857 -50.268  61.956  1.00 49.38           O  
ATOM   3138  OE2 GLU B 374      18.170 -51.598  61.306  1.00 62.70           O  
ATOM   3139  C   GLU B 374      18.129 -45.633  62.792  1.00 47.19           C  
ATOM   3140  O   GLU B 374      18.177 -45.535  64.028  1.00 53.88           O  
ATOM   3141  N   THR B 375      18.642 -44.716  61.973  1.00 43.63           N  
ATOM   3142  HN  THR B 375      18.597 -44.881  60.917  1.00 41.54           H  
ATOM   3143  CA  THR B 375      19.265 -43.490  62.474  1.00 42.39           C  
ATOM   3144  HA  THR B 375      20.090 -43.764  63.132  1.00 41.54           H  
ATOM   3145  CB  THR B 375      19.817 -42.626  61.335  1.00 41.92           C  
ATOM   3146  HB  THR B 375      18.984 -42.254  60.738  1.00 41.54           H  
ATOM   3147  OG1 THR B 375      20.661 -43.422  60.505  1.00 38.14           O  
ATOM   3148  HG1 THR B 375      21.457 -43.801  61.075  1.00 41.54           H  
ATOM   3149  CG2 THR B 375      20.611 -41.436  61.875  1.00 38.30           C  
ATOM   3150 1HG2 THR B 375      20.989 -40.843  61.042  1.00 41.54           H  
ATOM   3151 2HG2 THR B 375      21.448 -41.798  62.472  1.00 41.54           H  
ATOM   3152 3HG2 THR B 375      19.963 -40.818  62.496  1.00 41.54           H  
ATOM   3153  C   THR B 375      18.270 -42.643  63.270  1.00 43.27           C  
ATOM   3154  O   THR B 375      18.573 -42.190  64.369  1.00 43.16           O  
ATOM   3155  N   ASN B 376      17.063 -42.481  62.744  1.00 47.04           N  
ATOM   3156  HN  ASN B 376      16.856 -42.871  61.769  1.00 51.29           H  
ATOM   3157  CA  ASN B 376      16.015 -41.780  63.474  1.00 47.71           C  
ATOM   3158  HA  ASN B 376      16.357 -40.759  63.641  1.00 51.29           H  
ATOM   3159  CB  ASN B 376      14.706 -41.706  62.667  1.00 49.88           C  
ATOM   3160  HB1 ASN B 376      14.953 -41.551  61.617  1.00 51.29           H  
ATOM   3161  HB2 ASN B 376      14.174 -42.650  62.780  1.00 51.29           H  
ATOM   3162  CG  ASN B 376      13.790 -40.572  63.125  1.00 53.14           C  
ATOM   3163  OD1 ASN B 376      14.150 -39.394  63.058  1.00 54.99           O  
ATOM   3164  ND2 ASN B 376      12.604 -40.914  63.577  1.00 55.73           N  
ATOM   3165 1HD2 ASN B 376      12.321 -41.945  63.611  1.00 51.29           H  
ATOM   3166 2HD2 ASN B 376      11.921 -40.161  63.911  1.00 51.29           H  
ATOM   3167  C   ASN B 376      15.769 -42.419  64.851  1.00 50.14           C  
ATOM   3168  O   ASN B 376      15.663 -41.723  65.845  1.00 51.69           O  
ATOM   3169  N   ARG B 377      15.665 -43.737  64.902  1.00 50.88           N  
ATOM   3170  HN  ARG B 377      15.816 -44.305  64.008  1.00 72.25           H  
ATOM   3171  CA  ARG B 377      15.350 -44.439  66.145  1.00 54.08           C  
ATOM   3172  HA  ARG B 377      14.448 -44.001  66.573  1.00 72.25           H  
ATOM   3173  CB  ARG B 377      15.082 -45.908  65.845  1.00 60.55           C  
ATOM   3174  HB1 ARG B 377      14.549 -45.966  64.896  1.00 72.25           H  
ATOM   3175  HB2 ARG B 377      16.043 -46.413  65.753  1.00 72.25           H  
ATOM   3176  CG  ARG B 377      14.264 -46.645  66.886  1.00 71.06           C  
ATOM   3177  HG1 ARG B 377      14.849 -46.704  67.804  1.00 72.25           H  
ATOM   3178  HG2 ARG B 377      13.352 -46.078  67.072  1.00 72.25           H  
ATOM   3179  CD  ARG B 377      13.873 -48.066  66.469  1.00 79.97           C  
ATOM   3180  HD1 ARG B 377      14.782 -48.649  66.318  1.00 72.25           H  
ATOM   3181  HD2 ARG B 377      13.281 -48.514  67.267  1.00 72.25           H  
ATOM   3182  NE  ARG B 377      13.087 -48.090  65.229  1.00 89.44           N1+
ATOM   3183  HE  ARG B 377      12.096 -47.689  65.274  1.00 72.25           H  
ATOM   3184  CZ  ARG B 377      13.498 -48.570  64.040  1.00 94.35           C  
ATOM   3185  NH1 ARG B 377      14.715 -49.120  63.867  1.00 86.08           N  
ATOM   3186 1HH1 ARG B 377      15.394 -49.187  64.691  1.00 72.25           H  
ATOM   3187 2HH1 ARG B 377      15.003 -49.490  62.905  1.00 72.25           H  
ATOM   3188  NH2 ARG B 377      12.668 -48.516  62.997  1.00 97.85           N  
ATOM   3189 1HH2 ARG B 377      11.691 -48.095  63.112  1.00 72.25           H  
ATOM   3190 2HH2 ARG B 377      12.979 -48.893  62.045  1.00 72.25           H  
ATOM   3191  C   ARG B 377      16.488 -44.287  67.149  1.00 51.39           C  
ATOM   3192  O   ARG B 377      16.252 -43.916  68.292  1.00 59.07           O  
ATOM   3193  N   LEU B 378      17.723 -44.483  66.700  1.00 47.12           N  
ATOM   3194  HN  LEU B 378      17.865 -44.696  65.661  1.00 42.55           H  
ATOM   3195  CA  LEU B 378      18.893 -44.419  67.568  1.00 44.40           C  
ATOM   3196  HA  LEU B 378      18.736 -45.124  68.384  1.00 42.55           H  
ATOM   3197  CB  LEU B 378      20.193 -44.855  66.808  1.00 40.98           C  
ATOM   3198  HB1 LEU B 378      20.027 -45.877  66.467  1.00 42.55           H  
ATOM   3199  HB2 LEU B 378      20.286 -44.195  65.946  1.00 42.55           H  
ATOM   3200  CG  LEU B 378      21.589 -44.845  67.534  1.00 39.35           C  
ATOM   3201  HG  LEU B 378      21.376 -45.007  68.591  1.00 42.55           H  
ATOM   3202  CD1 LEU B 378      22.565 -45.930  67.138  1.00 37.34           C  
ATOM   3203 1HD1 LEU B 378      23.487 -45.815  67.707  1.00 42.55           H  
ATOM   3204 2HD1 LEU B 378      22.784 -45.852  66.073  1.00 42.55           H  
ATOM   3205 3HD1 LEU B 378      22.128 -46.906  67.348  1.00 42.55           H  
ATOM   3206  CD2 LEU B 378      22.359 -43.536  67.462  1.00 35.29           C  
ATOM   3207 1HD2 LEU B 378      23.305 -43.640  67.994  1.00 42.55           H  
ATOM   3208 2HD2 LEU B 378      21.770 -42.742  67.921  1.00 42.55           H  
ATOM   3209 3HD2 LEU B 378      22.555 -43.286  66.419  1.00 42.55           H  
ATOM   3210  C   LEU B 378      19.048 -43.021  68.186  1.00 45.55           C  
ATOM   3211  O   LEU B 378      19.162 -42.899  69.401  1.00 50.35           O  
ATOM   3212  N   TYR B 379      19.068 -41.980  67.354  1.00 44.81           N  
ATOM   3213  HN  TYR B 379      18.937 -42.147  66.305  1.00 44.69           H  
ATOM   3214  CA  TYR B 379      19.263 -40.630  67.835  1.00 44.63           C  
ATOM   3215  HA  TYR B 379      20.079 -40.674  68.556  1.00 44.69           H  
ATOM   3216  CB  TYR B 379      19.720 -39.700  66.723  1.00 43.15           C  
ATOM   3217  HB1 TYR B 379      19.125 -39.899  65.832  1.00 44.69           H  
ATOM   3218  HB2 TYR B 379      19.565 -38.669  67.041  1.00 44.69           H  
ATOM   3219  CG  TYR B 379      21.200 -39.894  66.382  1.00 44.58           C  
ATOM   3220  CD1 TYR B 379      22.192 -39.690  67.327  1.00 42.43           C  
ATOM   3221  HD1 TYR B 379      21.913 -39.372  68.332  1.00 44.69           H  
ATOM   3222  CE1 TYR B 379      23.523 -39.880  67.026  1.00 41.76           C  
ATOM   3223  HE1 TYR B 379      24.283 -39.728  67.792  1.00 44.69           H  
ATOM   3224  CD2 TYR B 379      21.600 -40.282  65.117  1.00 44.55           C  
ATOM   3225  HD2 TYR B 379      20.849 -40.462  64.347  1.00 44.69           H  
ATOM   3226  CE2 TYR B 379      22.942 -40.445  64.814  1.00 43.23           C  
ATOM   3227  HE2 TYR B 379      23.238 -40.725  63.803  1.00 44.69           H  
ATOM   3228  CZ  TYR B 379      23.889 -40.259  65.764  1.00 42.00           C  
ATOM   3229  OH  TYR B 379      25.224 -40.459  65.446  1.00 45.72           O  
ATOM   3230  HH  TYR B 379      25.759 -39.569  65.602  1.00 44.69           H  
ATOM   3231  C   TYR B 379      18.039 -40.062  68.593  1.00 49.99           C  
ATOM   3232  O   TYR B 379      18.192 -39.227  69.483  1.00 49.37           O  
ATOM   3233  N   ALA B 380      16.830 -40.538  68.310  1.00 53.91           N  
ATOM   3234  HN  ALA B 380      16.691 -41.211  67.490  1.00 52.44           H  
ATOM   3235  CA  ALA B 380      15.686 -40.128  69.139  1.00 51.13           C  
ATOM   3236  HA  ALA B 380      15.598 -39.042  69.119  1.00 52.44           H  
ATOM   3237  CB  ALA B 380      14.404 -40.739  68.649  1.00 49.95           C  
ATOM   3238  HB1 ALA B 380      13.580 -40.415  69.285  1.00 52.44           H  
ATOM   3239  HB2 ALA B 380      14.482 -41.826  68.683  1.00 52.44           H  
ATOM   3240  HB3 ALA B 380      14.218 -40.421  67.623  1.00 52.44           H  
ATOM   3241  C   ALA B 380      15.973 -40.578  70.546  1.00 51.90           C  
ATOM   3242  O   ALA B 380      15.868 -39.793  71.476  1.00 55.29           O  
ATOM   3243  N   ALA B 381      16.350 -41.848  70.686  1.00 51.95           N  
ATOM   3244  HN  ALA B 381      16.485 -42.442  69.806  1.00 52.62           H  
ATOM   3245  CA  ALA B 381      16.587 -42.464  71.985  1.00 51.70           C  
ATOM   3246  HA  ALA B 381      15.711 -42.309  72.615  1.00 52.62           H  
ATOM   3247  CB  ALA B 381      16.811 -43.946  71.815  1.00 48.11           C  
ATOM   3248  HB1 ALA B 381      16.988 -44.401  72.789  1.00 52.62           H  
ATOM   3249  HB2 ALA B 381      17.677 -44.112  71.175  1.00 52.62           H  
ATOM   3250  HB3 ALA B 381      15.930 -44.397  71.358  1.00 52.62           H  
ATOM   3251  C   ALA B 381      17.796 -41.832  72.657  1.00 53.50           C  
ATOM   3252  O   ALA B 381      17.740 -41.527  73.853  1.00 57.83           O  
ATOM   3253  N   GLU B 382      18.870 -41.598  71.899  1.00 51.41           N  
ATOM   3254  HN  GLU B 382      18.851 -41.892  70.870  1.00 51.44           H  
ATOM   3255  CA  GLU B 382      20.079 -40.949  72.432  1.00 52.05           C  
ATOM   3256  HA  GLU B 382      20.443 -41.555  73.262  1.00 51.44           H  
ATOM   3257  CB  GLU B 382      21.164 -40.913  71.376  1.00 49.66           C  
ATOM   3258  HB1 GLU B 382      21.304 -41.922  70.988  1.00 51.44           H  
ATOM   3259  HB2 GLU B 382      20.841 -40.255  70.569  1.00 51.44           H  
ATOM   3260  CG  GLU B 382      22.494 -40.410  71.907  1.00 51.86           C  
ATOM   3261  HG1 GLU B 382      22.398 -39.349  72.139  1.00 51.44           H  
ATOM   3262  HG2 GLU B 382      22.738 -40.961  72.815  1.00 51.44           H  
ATOM   3263  CD  GLU B 382      23.623 -40.589  70.913  1.00 51.06           C  
ATOM   3264  OE1 GLU B 382      23.994 -41.757  70.656  1.00 53.02           O  
ATOM   3265  OE2 GLU B 382      24.134 -39.579  70.390  1.00 48.56           O  
ATOM   3266  C   GLU B 382      19.828 -39.519  72.967  1.00 52.98           C  
ATOM   3267  O   GLU B 382      20.231 -39.163  74.070  1.00 52.36           O  
ATOM   3268  N   GLY B 383      19.113 -38.732  72.192  1.00 55.92           N  
ATOM   3269  HN  GLY B 383      18.854 -39.068  71.210  1.00 59.60           H  
ATOM   3270  CA  GLY B 383      18.660 -37.408  72.633  1.00 59.57           C  
ATOM   3271  HA1 GLY B 383      19.532 -36.759  72.712  1.00 59.60           H  
ATOM   3272  HA2 GLY B 383      17.979 -37.013  71.879  1.00 59.60           H  
ATOM   3273  C   GLY B 383      17.942 -37.402  73.969  1.00 60.79           C  
ATOM   3274  O   GLY B 383      18.296 -36.642  74.851  1.00 62.10           O  
ATOM   3275  N   GLN B 384      16.953 -38.272  74.133  1.00 65.75           N  
ATOM   3276  HN  GLN B 384      16.718 -38.948  73.338  1.00 78.71           H  
ATOM   3277  CA  GLN B 384      16.178 -38.332  75.366  1.00 68.75           C  
ATOM   3278  HA  GLN B 384      15.843 -37.321  75.599  1.00 78.71           H  
ATOM   3279  CB  GLN B 384      14.939 -39.204  75.180  1.00 74.08           C  
ATOM   3280  HB1 GLN B 384      15.256 -40.179  74.811  1.00 78.71           H  
ATOM   3281  HB2 GLN B 384      14.452 -39.322  76.148  1.00 78.71           H  
ATOM   3282  CG  GLN B 384      13.928 -38.623  74.199  1.00 79.99           C  
ATOM   3283  HG1 GLN B 384      13.568 -37.671  74.589  1.00 78.71           H  
ATOM   3284  HG2 GLN B 384      14.422 -38.460  73.241  1.00 78.71           H  
ATOM   3285  CD  GLN B 384      12.707 -39.570  73.980  1.00 90.00           C  
ATOM   3286  OE1 GLN B 384      11.529 -39.133  73.869  1.00 94.44           O  
ATOM   3287  NE2 GLN B 384      12.979 -40.885  73.979  1.00 90.30           N  
ATOM   3288 1HE2 GLN B 384      13.984 -41.224  74.123  1.00 78.71           H  
ATOM   3289 2HE2 GLN B 384      12.191 -41.594  73.834  1.00 78.71           H  
ATOM   3290  C   GLN B 384      16.995 -38.841  76.557  1.00 68.76           C  
ATOM   3291  O   GLN B 384      16.818 -38.370  77.684  1.00 76.33           O  
ATOM   3292  N   LYS B 385      17.885 -39.792  76.298  1.00 63.54           N  
ATOM   3293  HN  LYS B 385      18.004 -40.116  75.285  1.00 65.65           H  
ATOM   3294  CA  LYS B 385      18.705 -40.414  77.323  1.00 62.66           C  
ATOM   3295  HA  LYS B 385      18.071 -40.689  78.166  1.00 65.65           H  
ATOM   3296  CB  LYS B 385      19.372 -41.673  76.771  1.00 64.29           C  
ATOM   3297  HB1 LYS B 385      18.597 -42.426  76.625  1.00 65.65           H  
ATOM   3298  HB2 LYS B 385      19.820 -41.421  75.810  1.00 65.65           H  
ATOM   3299  CG  LYS B 385      20.456 -42.281  77.646  1.00 67.35           C  
ATOM   3300  HG1 LYS B 385      21.337 -41.640  77.627  1.00 65.65           H  
ATOM   3301  HG2 LYS B 385      20.089 -42.365  78.669  1.00 65.65           H  
ATOM   3302  CD  LYS B 385      20.829 -43.666  77.129  1.00 69.87           C  
ATOM   3303  HD1 LYS B 385      19.957 -44.314  77.216  1.00 65.65           H  
ATOM   3304  HD2 LYS B 385      21.114 -43.578  76.081  1.00 65.65           H  
ATOM   3305  CE  LYS B 385      21.981 -44.303  77.890  1.00 72.93           C  
ATOM   3306  HE1 LYS B 385      21.921 -44.054  78.950  1.00 65.65           H  
ATOM   3307  HE2 LYS B 385      21.965 -45.386  77.769  1.00 65.65           H  
ATOM   3308  NZ  LYS B 385      23.226 -43.728  77.287  1.00 71.88           N1+
ATOM   3309  HZ1 LYS B 385      24.083 -44.137  77.780  1.00 65.65           H  
ATOM   3310  HZ2 LYS B 385      23.221 -42.664  77.404  1.00 65.65           H  
ATOM   3311  HZ3 LYS B 385      23.264 -43.971  76.246  1.00 65.65           H  
ATOM   3312  C   LYS B 385      19.760 -39.464  77.798  1.00 59.21           C  
ATOM   3313  O   LYS B 385      19.936 -39.294  78.995  1.00 59.09           O  
ATOM   3314  N   LEU B 386      20.460 -38.815  76.865  1.00 57.04           N  
ATOM   3315  HN  LEU B 386      20.195 -38.905  75.832  1.00 53.62           H  
ATOM   3316  CA  LEU B 386      21.601 -37.973  77.267  1.00 56.49           C  
ATOM   3317  HA  LEU B 386      22.112 -38.504  78.070  1.00 53.62           H  
ATOM   3318  CB  LEU B 386      22.611 -37.816  76.138  1.00 51.72           C  
ATOM   3319  HB1 LEU B 386      22.082 -37.501  75.239  1.00 53.62           H  
ATOM   3320  HB2 LEU B 386      23.334 -37.052  76.422  1.00 53.62           H  
ATOM   3321  CG  LEU B 386      23.362 -39.110  75.834  1.00 50.18           C  
ATOM   3322  HG  LEU B 386      22.673 -39.808  75.358  1.00 53.62           H  
ATOM   3323  CD1 LEU B 386      24.480 -38.779  74.846  1.00 47.77           C  
ATOM   3324 1HD1 LEU B 386      25.036 -39.686  74.609  1.00 53.62           H  
ATOM   3325 2HD1 LEU B 386      25.153 -38.046  75.291  1.00 53.62           H  
ATOM   3326 3HD1 LEU B 386      24.049 -38.368  73.933  1.00 53.62           H  
ATOM   3327  CD2 LEU B 386      23.935 -39.763  77.055  1.00 50.97           C  
ATOM   3328 1HD2 LEU B 386      24.455 -40.677  76.769  1.00 53.62           H  
ATOM   3329 2HD2 LEU B 386      23.130 -40.006  77.749  1.00 53.62           H  
ATOM   3330 3HD2 LEU B 386      24.637 -39.082  77.537  1.00 53.62           H  
ATOM   3331  C   LEU B 386      21.185 -36.615  77.838  1.00 57.31           C  
ATOM   3332  O   LEU B 386      21.897 -36.002  78.609  1.00 57.48           O  
ATOM   3333  N   MET B 387      19.984 -36.202  77.509  1.00 59.65           N  
ATOM   3334  HN  MET B 387      19.392 -36.808  76.855  1.00 61.61           H  
ATOM   3335  CA  MET B 387      19.437 -34.975  77.991  1.00 59.52           C  
ATOM   3336  HA  MET B 387      20.184 -34.188  77.889  1.00 61.61           H  
ATOM   3337  CB  MET B 387      18.296 -34.689  77.065  1.00 58.48           C  
ATOM   3338  HB1 MET B 387      18.638 -34.900  76.052  1.00 61.61           H  
ATOM   3339  HB2 MET B 387      17.486 -35.371  77.325  1.00 61.61           H  
ATOM   3340  CG  MET B 387      17.748 -33.340  77.068  1.00 59.61           C  
ATOM   3341  HG1 MET B 387      16.829 -33.342  76.481  1.00 61.61           H  
ATOM   3342  HG2 MET B 387      17.521 -33.065  78.098  1.00 61.61           H  
ATOM   3343  SD  MET B 387      18.829 -32.124  76.397  1.00 59.76           S  
ATOM   3344  CE  MET B 387      18.093 -30.838  77.424  1.00 58.78           C  
ATOM   3345  HE1 MET B 387      18.586 -29.887  77.225  1.00 61.61           H  
ATOM   3346  HE2 MET B 387      18.216 -31.097  78.476  1.00 61.61           H  
ATOM   3347  HE3 MET B 387      17.031 -30.751  77.193  1.00 61.61           H  
ATOM   3348  C   MET B 387      19.053 -35.118  79.489  1.00 66.44           C  
ATOM   3349  O   MET B 387      18.990 -34.124  80.212  1.00 70.61           O  
ATOM   3350  N   GLN B 388      18.858 -36.349  79.966  1.00 70.50           N  
ATOM   3351  HN  GLN B 388      18.812 -37.168  79.279  1.00 86.36           H  
ATOM   3352  CA  GLN B 388      18.705 -36.617  81.392  1.00 77.81           C  
ATOM   3353  HA  GLN B 388      18.201 -35.770  81.858  1.00 86.36           H  
ATOM   3354  CB  GLN B 388      17.879 -37.879  81.634  1.00 84.53           C  
ATOM   3355  HB1 GLN B 388      18.403 -38.723  81.185  1.00 86.36           H  
ATOM   3356  HB2 GLN B 388      17.796 -38.033  82.710  1.00 86.36           H  
ATOM   3357  CG  GLN B 388      16.481 -37.822  81.052  1.00 89.37           C  
ATOM   3358  HG1 GLN B 388      16.010 -36.896  81.382  1.00 86.36           H  
ATOM   3359  HG2 GLN B 388      16.562 -37.822  79.965  1.00 86.36           H  
ATOM   3360  CD  GLN B 388      15.591 -38.988  81.467  1.00 95.09           C  
ATOM   3361  OE1 GLN B 388      15.325 -39.180  82.645  1.00 97.27           O  
ATOM   3362  NE2 GLN B 388      15.095 -39.747  80.489  1.00 96.50           N  
ATOM   3363 1HE2 GLN B 388      15.328 -39.524  79.469  1.00 86.36           H  
ATOM   3364 2HE2 GLN B 388      14.464 -40.579  80.725  1.00 86.36           H  
ATOM   3365  C   GLN B 388      20.048 -36.819  82.063  1.00 78.93           C  
ATOM   3366  O   GLN B 388      20.249 -36.394  83.184  1.00 87.20           O  
ATOM   3367  N   GLU B 389      20.959 -37.507  81.399  1.00 78.51           N  
ATOM   3368  HN  GLU B 389      20.772 -37.785  80.383  1.00 82.32           H  
ATOM   3369  CA  GLU B 389      22.217 -37.894  82.029  1.00 78.15           C  
ATOM   3370  HA  GLU B 389      21.990 -38.209  83.047  1.00 82.32           H  
ATOM   3371  CB  GLU B 389      22.828 -39.091  81.303  1.00 79.90           C  
ATOM   3372  HB1 GLU B 389      22.798 -38.903  80.230  1.00 82.32           H  
ATOM   3373  HB2 GLU B 389      23.864 -39.204  81.623  1.00 82.32           H  
ATOM   3374  CG  GLU B 389      22.081 -40.385  81.595  1.00 84.06           C  
ATOM   3375  HG1 GLU B 389      22.159 -40.595  82.662  1.00 82.32           H  
ATOM   3376  HG2 GLU B 389      21.034 -40.246  81.327  1.00 82.32           H  
ATOM   3377  CD  GLU B 389      22.618 -41.586  80.828  1.00 87.78           C  
ATOM   3378  OE1 GLU B 389      23.607 -41.437  80.045  1.00 84.54           O  
ATOM   3379  OE2 GLU B 389      22.027 -42.678  81.011  1.00 92.31           O  
ATOM   3380  C   GLU B 389      23.242 -36.771  82.115  1.00 74.53           C  
ATOM   3381  O   GLU B 389      24.090 -36.799  82.994  1.00 81.09           O  
ATOM   3382  N   ARG B 390      23.176 -35.788  81.228  1.00 65.92           N  
ATOM   3383  HN  ARG B 390      22.318 -35.703  80.595  1.00 62.87           H  
ATOM   3384  CA  ARG B 390      24.253 -34.829  81.108  1.00 62.95           C  
ATOM   3385  HA  ARG B 390      24.961 -35.001  81.918  1.00 62.87           H  
ATOM   3386  CB  ARG B 390      24.980 -35.039  79.772  1.00 61.91           C  
ATOM   3387  HB1 ARG B 390      24.268 -34.881  78.962  1.00 62.87           H  
ATOM   3388  HB2 ARG B 390      25.784 -34.307  79.697  1.00 62.87           H  
ATOM   3389  CG  ARG B 390      25.582 -36.437  79.622  1.00 63.65           C  
ATOM   3390  HG1 ARG B 390      26.092 -36.705  80.547  1.00 62.87           H  
ATOM   3391  HG2 ARG B 390      24.780 -37.150  79.429  1.00 62.87           H  
ATOM   3392  CD  ARG B 390      26.571 -36.489  78.483  1.00 61.20           C  
ATOM   3393  HD1 ARG B 390      26.103 -36.051  77.601  1.00 62.87           H  
ATOM   3394  HD2 ARG B 390      27.446 -35.901  78.761  1.00 62.87           H  
ATOM   3395  NE  ARG B 390      27.012 -37.835  78.147  1.00 64.96           N1+
ATOM   3396  HE  ARG B 390      26.684 -38.643  78.767  1.00 62.87           H  
ATOM   3397  CZ  ARG B 390      27.807 -38.121  77.103  1.00 63.82           C  
ATOM   3398  NH1 ARG B 390      28.246 -37.157  76.301  1.00 67.44           N  
ATOM   3399 1HH1 ARG B 390      27.967 -36.140  76.484  1.00 62.87           H  
ATOM   3400 2HH1 ARG B 390      28.879 -37.397  75.472  1.00 62.87           H  
ATOM   3401  NH2 ARG B 390      28.147 -39.371  76.825  1.00 62.23           N  
ATOM   3402 1HH2 ARG B 390      27.787 -40.172  77.437  1.00 62.87           H  
ATOM   3403 2HH2 ARG B 390      28.781 -39.580  75.989  1.00 62.87           H  
ATOM   3404  C   ARG B 390      23.785 -33.401  81.177  1.00 61.07           C  
ATOM   3405  O   ARG B 390      22.688 -33.082  80.740  1.00 56.43           O  
ATOM   3406  N   GLU B 391      24.646 -32.537  81.709  1.00 61.20           N  
ATOM   3407  HN  GLU B 391      25.587 -32.896  82.072  1.00 69.81           H  
ATOM   3408  CA  GLU B 391      24.343 -31.118  81.811  1.00 61.06           C  
ATOM   3409  HA  GLU B 391      23.334 -30.992  82.204  1.00 69.81           H  
ATOM   3410  CB  GLU B 391      25.343 -30.374  82.723  1.00 66.16           C  
ATOM   3411  HB1 GLU B 391      26.290 -30.313  82.187  1.00 69.81           H  
ATOM   3412  HB2 GLU B 391      24.951 -29.370  82.884  1.00 69.81           H  
ATOM   3413  CG  GLU B 391      25.634 -30.977  84.097  1.00 74.11           C  
ATOM   3414  HG1 GLU B 391      25.848 -32.038  83.967  1.00 69.81           H  
ATOM   3415  HG2 GLU B 391      26.510 -30.478  84.512  1.00 69.81           H  
ATOM   3416  CD  GLU B 391      24.490 -30.838  85.089  1.00 81.36           C  
ATOM   3417  OE1 GLU B 391      23.435 -30.245  84.734  1.00 79.53           O  
ATOM   3418  OE2 GLU B 391      24.649 -31.331  86.239  1.00 92.76           O  
ATOM   3419  C   GLU B 391      24.414 -30.527  80.406  1.00 55.73           C  
ATOM   3420  O   GLU B 391      24.996 -31.125  79.513  1.00 56.37           O  
ATOM   3421  N   VAL B 392      23.870 -29.336  80.227  1.00 51.43           N  
ATOM   3422  HN  VAL B 392      23.495 -28.794  81.070  1.00 46.32           H  
ATOM   3423  CA  VAL B 392      23.775 -28.757  78.907  1.00 47.42           C  
ATOM   3424  HA  VAL B 392      23.197 -29.462  78.309  1.00 46.32           H  
ATOM   3425  CB  VAL B 392      22.954 -27.443  78.934  1.00 45.78           C  
ATOM   3426  HB  VAL B 392      23.289 -26.841  79.778  1.00 46.32           H  
ATOM   3427  CG1 VAL B 392      23.131 -26.628  77.652  1.00 41.86           C  
ATOM   3428 1HG1 VAL B 392      22.537 -25.716  77.716  1.00 46.32           H  
ATOM   3429 2HG1 VAL B 392      22.799 -27.218  76.797  1.00 46.32           H  
ATOM   3430 3HG1 VAL B 392      24.182 -26.369  77.528  1.00 46.32           H  
ATOM   3431  CG2 VAL B 392      21.477 -27.794  79.139  1.00 45.49           C  
ATOM   3432 1HG2 VAL B 392      20.885 -26.879  79.160  1.00 46.32           H  
ATOM   3433 2HG2 VAL B 392      21.357 -28.326  80.083  1.00 46.32           H  
ATOM   3434 3HG2 VAL B 392      21.136 -28.427  78.320  1.00 46.32           H  
ATOM   3435  C   VAL B 392      25.130 -28.629  78.216  1.00 45.33           C  
ATOM   3436  O   VAL B 392      25.279 -29.035  77.083  1.00 46.93           O  
ATOM   3437  N   PRO B 393      26.136 -28.114  78.901  1.00 46.99           N  
ATOM   3438  CD  PRO B 393      26.175 -27.595  80.279  1.00 49.93           C  
ATOM   3439  HD1 PRO B 393      26.224 -28.410  81.001  1.00 48.22           H  
ATOM   3440  HD2 PRO B 393      25.302 -26.977  80.487  1.00 48.22           H  
ATOM   3441  CA  PRO B 393      27.426 -27.965  78.228  1.00 47.45           C  
ATOM   3442  HA  PRO B 393      27.351 -27.213  77.442  1.00 48.22           H  
ATOM   3443  CB  PRO B 393      28.329 -27.461  79.345  1.00 50.48           C  
ATOM   3444  HB1 PRO B 393      28.842 -28.294  79.826  1.00 48.22           H  
ATOM   3445  HB2 PRO B 393      29.064 -26.758  78.953  1.00 48.22           H  
ATOM   3446  CG  PRO B 393      27.421 -26.782  80.310  1.00 48.94           C  
ATOM   3447  HG1 PRO B 393      27.854 -26.778  81.310  1.00 48.22           H  
ATOM   3448  HG2 PRO B 393      27.221 -25.757  79.996  1.00 48.22           H  
ATOM   3449  C   PRO B 393      27.998 -29.268  77.653  1.00 48.01           C  
ATOM   3450  O   PRO B 393      28.440 -29.319  76.492  1.00 45.76           O  
ATOM   3451  N   GLU B 394      27.950 -30.317  78.459  1.00 50.59           N  
ATOM   3452  HN  GLU B 394      27.604 -30.193  79.464  1.00 58.68           H  
ATOM   3453  CA  GLU B 394      28.362 -31.643  77.998  1.00 51.25           C  
ATOM   3454  HA  GLU B 394      29.363 -31.554  77.575  1.00 58.68           H  
ATOM   3455  CB  GLU B 394      28.431 -32.619  79.152  1.00 54.04           C  
ATOM   3456  HB1 GLU B 394      27.548 -32.483  79.776  1.00 58.68           H  
ATOM   3457  HB2 GLU B 394      28.441 -33.632  78.751  1.00 58.68           H  
ATOM   3458  CG  GLU B 394      29.669 -32.427  80.015  1.00 61.97           C  
ATOM   3459  HG1 GLU B 394      29.789 -33.316  80.635  1.00 58.68           H  
ATOM   3460  HG2 GLU B 394      30.529 -32.327  79.353  1.00 58.68           H  
ATOM   3461  CD  GLU B 394      29.638 -31.202  80.942  1.00 66.91           C  
ATOM   3462  OE1 GLU B 394      28.563 -30.706  81.347  1.00 73.29           O  
ATOM   3463  OE2 GLU B 394      30.725 -30.708  81.287  1.00 75.24           O  
ATOM   3464  C   GLU B 394      27.430 -32.182  76.896  1.00 47.85           C  
ATOM   3465  O   GLU B 394      27.858 -32.919  76.039  1.00 46.95           O  
ATOM   3466  N   TYR B 395      26.155 -31.839  76.928  1.00 46.42           N  
ATOM   3467  HN  TYR B 395      25.799 -31.169  77.683  1.00 46.10           H  
ATOM   3468  CA  TYR B 395      25.239 -32.372  75.938  1.00 45.19           C  
ATOM   3469  HA  TYR B 395      25.422 -33.442  75.841  1.00 46.10           H  
ATOM   3470  CB  TYR B 395      23.778 -32.166  76.338  1.00 45.94           C  
ATOM   3471  HB1 TYR B 395      23.598 -32.692  77.275  1.00 46.10           H  
ATOM   3472  HB2 TYR B 395      23.605 -31.099  76.481  1.00 46.10           H  
ATOM   3473  CG  TYR B 395      22.805 -32.675  75.309  1.00 45.56           C  
ATOM   3474  CD1 TYR B 395      22.502 -34.035  75.227  1.00 49.03           C  
ATOM   3475  HD1 TYR B 395      22.971 -34.730  75.923  1.00 46.10           H  
ATOM   3476  CE1 TYR B 395      21.615 -34.518  74.276  1.00 48.34           C  
ATOM   3477  HE1 TYR B 395      21.402 -35.585  74.216  1.00 46.10           H  
ATOM   3478  CD2 TYR B 395      22.191 -31.817  74.423  1.00 43.90           C  
ATOM   3479  HD2 TYR B 395      22.434 -30.755  74.454  1.00 46.10           H  
ATOM   3480  CE2 TYR B 395      21.265 -32.278  73.487  1.00 45.39           C  
ATOM   3481  HE2 TYR B 395      20.756 -31.572  72.831  1.00 46.10           H  
ATOM   3482  CZ  TYR B 395      20.994 -33.623  73.391  1.00 48.34           C  
ATOM   3483  OH  TYR B 395      20.113 -34.072  72.406  1.00 50.55           O  
ATOM   3484  HH  TYR B 395      20.613 -34.737  71.765  1.00 46.10           H  
ATOM   3485  C   TYR B 395      25.547 -31.710  74.607  1.00 42.78           C  
ATOM   3486  O   TYR B 395      25.613 -32.373  73.584  1.00 41.72           O  
ATOM   3487  N   LEU B 396      25.742 -30.398  74.622  1.00 44.21           N  
ATOM   3488  HN  LEU B 396      25.707 -29.873  75.554  1.00 44.23           H  
ATOM   3489  CA  LEU B 396      26.003 -29.660  73.397  1.00 43.96           C  
ATOM   3490  HA  LEU B 396      25.199 -29.859  72.688  1.00 44.23           H  
ATOM   3491  CB  LEU B 396      26.058 -28.153  73.673  1.00 43.96           C  
ATOM   3492  HB1 LEU B 396      26.815 -28.014  74.445  1.00 44.23           H  
ATOM   3493  HB2 LEU B 396      26.394 -27.688  72.746  1.00 44.23           H  
ATOM   3494  CG  LEU B 396      24.833 -27.354  74.130  1.00 43.66           C  
ATOM   3495  HG  LEU B 396      24.421 -27.833  75.018  1.00 44.23           H  
ATOM   3496  CD1 LEU B 396      25.314 -25.947  74.517  1.00 42.82           C  
ATOM   3497 1HD1 LEU B 396      24.464 -25.350  74.848  1.00 44.23           H  
ATOM   3498 2HD1 LEU B 396      25.777 -25.470  73.653  1.00 44.23           H  
ATOM   3499 3HD1 LEU B 396      26.042 -26.021  75.325  1.00 44.23           H  
ATOM   3500  CD2 LEU B 396      23.740 -27.251  73.092  1.00 39.10           C  
ATOM   3501 1HD2 LEU B 396      22.910 -26.670  73.494  1.00 44.23           H  
ATOM   3502 2HD2 LEU B 396      23.391 -28.250  72.831  1.00 44.23           H  
ATOM   3503 3HD2 LEU B 396      24.129 -26.758  72.201  1.00 44.23           H  
ATOM   3504  C   LEU B 396      27.341 -30.125  72.779  1.00 47.11           C  
ATOM   3505  O   LEU B 396      27.465 -30.264  71.567  1.00 49.01           O  
ATOM   3506  N   HIS B 397      28.345 -30.331  73.610  1.00 47.51           N  
ATOM   3507  HN  HIS B 397      28.226 -30.138  74.656  1.00 53.73           H  
ATOM   3508  CA  HIS B 397      29.605 -30.818  73.100  1.00 48.77           C  
ATOM   3509  HA  HIS B 397      29.977 -30.108  72.361  1.00 53.73           H  
ATOM   3510  CB  HIS B 397      30.623 -30.927  74.216  1.00 50.97           C  
ATOM   3511  HB1 HIS B 397      30.796 -29.930  74.622  1.00 53.73           H  
ATOM   3512  HB2 HIS B 397      30.213 -31.571  74.994  1.00 53.73           H  
ATOM   3513  CG  HIS B 397      31.944 -31.496  73.776  1.00 58.51           C  
ATOM   3514  CD2 HIS B 397      32.372 -32.833  73.648  1.00 61.05           C  
ATOM   3515  HD2 HIS B 397      31.768 -33.724  73.819  1.00 53.73           H  
ATOM   3516  ND1 HIS B 397      33.033 -30.705  73.464  1.00 64.03           N  
ATOM   3517  HD1 HIS B 397      33.043 -29.635  73.464  1.00 53.73           H  
ATOM   3518  CE1 HIS B 397      34.090 -31.504  73.157  1.00 58.86           C  
ATOM   3519  HE1 HIS B 397      35.086 -31.166  72.871  1.00 53.73           H  
ATOM   3520  NE2 HIS B 397      33.686 -32.804  73.270  1.00 58.50           N  
ATOM   3521  C   HIS B 397      29.394 -32.138  72.425  1.00 45.44           C  
ATOM   3522  O   HIS B 397      29.954 -32.375  71.360  1.00 43.69           O  
ATOM   3523  N   HIS B 398      28.567 -32.992  73.022  1.00 43.84           N  
ATOM   3524  HN  HIS B 398      28.137 -32.720  73.963  1.00 45.39           H  
ATOM   3525  CA  HIS B 398      28.223 -34.295  72.436  1.00 44.20           C  
ATOM   3526  HA  HIS B 398      29.153 -34.822  72.226  1.00 45.39           H  
ATOM   3527  CB  HIS B 398      27.422 -35.137  73.404  1.00 45.05           C  
ATOM   3528  HB1 HIS B 398      28.055 -35.372  74.260  1.00 45.38           H  
ATOM   3529  HB2 HIS B 398      26.562 -34.555  73.736  1.00 45.38           H  
ATOM   3530  CG  HIS B 398      26.923 -36.426  72.817  1.00 45.86           C  
ATOM   3531  CD2 HIS B 398      25.689 -36.745  72.235  1.00 45.61           C  
ATOM   3532  HD2 HIS B 398      24.846 -36.069  72.092  1.00 45.39           H  
ATOM   3533  ND1 HIS B 398      27.667 -37.574  72.825  1.00 45.10           N  
ATOM   3534  HD1 HIS B 398      28.652 -37.674  73.231  1.00 45.39           H  
ATOM   3535  CE1 HIS B 398      26.964 -38.548  72.244  1.00 47.12           C  
ATOM   3536  HE1 HIS B 398      27.305 -39.570  72.082  1.00 45.39           H  
ATOM   3537  NE2 HIS B 398      25.742 -38.047  71.885  1.00 47.72           N  
ATOM   3538  C   HIS B 398      27.453 -34.193  71.153  1.00 43.04           C  
ATOM   3539  O   HIS B 398      27.706 -34.940  70.218  1.00 46.31           O  
ATOM   3540  N   VAL B 399      26.498 -33.276  71.074  1.00 43.85           N  
ATOM   3541  HN  VAL B 399      26.297 -32.639  71.910  1.00 40.73           H  
ATOM   3542  CA  VAL B 399      25.723 -33.136  69.850  1.00 41.22           C  
ATOM   3543  HA  VAL B 399      25.287 -34.101  69.592  1.00 40.73           H  
ATOM   3544  CB  VAL B 399      24.602 -32.103  69.995  1.00 40.97           C  
ATOM   3545  HB  VAL B 399      25.058 -31.174  70.336  1.00 40.73           H  
ATOM   3546  CG1 VAL B 399      23.947 -31.820  68.631  1.00 39.54           C  
ATOM   3547 1HG1 VAL B 399      23.153 -31.084  68.754  1.00 40.73           H  
ATOM   3548 2HG1 VAL B 399      23.527 -32.743  68.231  1.00 40.73           H  
ATOM   3549 3HG1 VAL B 399      24.697 -31.433  67.941  1.00 40.73           H  
ATOM   3550  CG2 VAL B 399      23.600 -32.531  71.054  1.00 36.52           C  
ATOM   3551 1HG2 VAL B 399      22.815 -31.780  71.137  1.00 40.73           H  
ATOM   3552 2HG2 VAL B 399      24.106 -32.633  72.014  1.00 40.73           H  
ATOM   3553 3HG2 VAL B 399      23.159 -33.487  70.772  1.00 40.73           H  
ATOM   3554  C   VAL B 399      26.659 -32.697  68.729  1.00 40.58           C  
ATOM   3555  O   VAL B 399      26.581 -33.200  67.609  1.00 42.40           O  
ATOM   3556  N   ASN B 400      27.579 -31.801  69.041  1.00 40.06           N  
ATOM   3557  HN  ASN B 400      27.629 -31.420  70.040  1.00 38.09           H  
ATOM   3558  CA  ASN B 400      28.517 -31.331  68.050  1.00 38.41           C  
ATOM   3559  HA  ASN B 400      27.959 -30.932  67.203  1.00 38.09           H  
ATOM   3560  CB  ASN B 400      29.430 -30.236  68.594  1.00 38.41           C  
ATOM   3561  HB1 ASN B 400      28.818 -29.470  69.070  1.00 38.09           H  
ATOM   3562  HB2 ASN B 400      30.105 -30.672  69.330  1.00 38.09           H  
ATOM   3563  CG  ASN B 400      30.250 -29.596  67.496  1.00 38.64           C  
ATOM   3564  OD1 ASN B 400      29.669 -28.980  66.603  1.00 36.83           O  
ATOM   3565  ND2 ASN B 400      31.594 -29.774  67.513  1.00 36.49           N  
ATOM   3566 1HD2 ASN B 400      32.047 -30.354  68.289  1.00 38.09           H  
ATOM   3567 2HD2 ASN B 400      32.202 -29.334  66.750  1.00 38.09           H  
ATOM   3568  C   ASN B 400      29.376 -32.474  67.567  1.00 37.63           C  
ATOM   3569  O   ASN B 400      29.619 -32.585  66.400  1.00 38.22           O  
ATOM   3570  N   LYS B 401      29.814 -33.338  68.458  1.00 41.52           N  
ATOM   3571  HN  LYS B 401      29.569 -33.205  69.491  1.00 52.88           H  
ATOM   3572  CA  LYS B 401      30.636 -34.482  68.047  1.00 44.82           C  
ATOM   3573  HA  LYS B 401      31.506 -34.099  67.514  1.00 52.88           H  
ATOM   3574  CB  LYS B 401      31.140 -35.315  69.256  1.00 49.89           C  
ATOM   3575  HB1 LYS B 401      31.150 -34.685  70.145  1.00 52.88           H  
ATOM   3576  HB2 LYS B 401      30.468 -36.158  69.415  1.00 52.88           H  
ATOM   3577  CG  LYS B 401      32.540 -35.836  68.999  1.00 58.10           C  
ATOM   3578  HG1 LYS B 401      32.719 -35.799  67.924  1.00 52.88           H  
ATOM   3579  HG2 LYS B 401      33.242 -35.175  69.508  1.00 52.88           H  
ATOM   3580  CD  LYS B 401      32.812 -37.257  69.469  1.00 65.73           C  
ATOM   3581  HD1 LYS B 401      32.840 -37.274  70.559  1.00 52.88           H  
ATOM   3582  HD2 LYS B 401      32.013 -37.909  69.116  1.00 52.88           H  
ATOM   3583  CE  LYS B 401      34.168 -37.770  68.918  1.00 70.39           C  
ATOM   3584  HE1 LYS B 401      34.811 -36.909  68.736  1.00 52.88           H  
ATOM   3585  HE2 LYS B 401      34.623 -38.411  69.673  1.00 52.88           H  
ATOM   3586  NZ  LYS B 401      34.053 -38.558  67.631  1.00 66.91           N1+
ATOM   3587  HZ1 LYS B 401      35.026 -38.875  67.318  1.00 52.88           H  
ATOM   3588  HZ2 LYS B 401      33.618 -37.941  66.872  1.00 52.88           H  
ATOM   3589  HZ3 LYS B 401      33.434 -39.416  67.791  1.00 52.88           H  
ATOM   3590  C   LYS B 401      29.861 -35.394  67.096  1.00 41.44           C  
ATOM   3591  O   LYS B 401      30.390 -35.847  66.074  1.00 37.13           O  
ATOM   3592  N   ARG B 402      28.603 -35.661  67.429  1.00 36.55           N  
ATOM   3593  HN  ARG B 402      28.176 -35.241  68.316  1.00 41.18           H  
ATOM   3594  CA  ARG B 402      27.824 -36.520  66.584  1.00 37.34           C  
ATOM   3595  HA  ARG B 402      28.349 -37.471  66.494  1.00 41.18           H  
ATOM   3596  CB  ARG B 402      26.462 -36.789  67.222  1.00 39.55           C  
ATOM   3597  HB1 ARG B 402      26.054 -35.841  67.572  1.00 41.18           H  
ATOM   3598  HB2 ARG B 402      25.804 -37.210  66.462  1.00 41.18           H  
ATOM   3599  CG  ARG B 402      26.514 -37.751  68.396  1.00 42.51           C  
ATOM   3600  HG1 ARG B 402      27.113 -37.307  69.191  1.00 41.18           H  
ATOM   3601  HG2 ARG B 402      25.500 -37.924  68.757  1.00 41.18           H  
ATOM   3602  CD  ARG B 402      27.133 -39.089  67.999  1.00 44.94           C  
ATOM   3603  HD1 ARG B 402      27.014 -39.230  66.925  1.00 41.18           H  
ATOM   3604  HD2 ARG B 402      28.194 -39.078  68.249  1.00 41.18           H  
ATOM   3605  NE  ARG B 402      26.490 -40.200  68.700  1.00 44.58           N1+
ATOM   3606  HE  ARG B 402      25.573 -39.997  69.213  1.00 41.18           H  
ATOM   3607  CZ  ARG B 402      26.958 -41.439  68.747  1.00 43.45           C  
ATOM   3608  NH1 ARG B 402      28.095 -41.784  68.166  1.00 43.94           N  
ATOM   3609 1HH1 ARG B 402      28.669 -41.052  67.637  1.00 41.18           H  
ATOM   3610 2HH1 ARG B 402      28.441 -42.795  68.225  1.00 41.18           H  
ATOM   3611  NH2 ARG B 402      26.270 -42.334  69.377  1.00 45.45           N  
ATOM   3612 1HH2 ARG B 402      25.346 -42.067  69.845  1.00 41.18           H  
ATOM   3613 2HH2 ARG B 402      26.625 -43.342  69.430  1.00 41.18           H  
ATOM   3614  C   ARG B 402      27.644 -35.942  65.176  1.00 35.90           C  
ATOM   3615  O   ARG B 402      27.617 -36.687  64.204  1.00 38.74           O  
ATOM   3616  N   LEU B 403      27.448 -34.638  65.062  1.00 35.37           N  
ATOM   3617  HN  LEU B 403      27.452 -34.024  65.938  1.00 36.99           H  
ATOM   3618  CA  LEU B 403      27.225 -34.025  63.747  1.00 37.01           C  
ATOM   3619  HA  LEU B 403      26.445 -34.583  63.229  1.00 36.99           H  
ATOM   3620  CB  LEU B 403      26.775 -32.581  63.895  1.00 37.72           C  
ATOM   3621  HB1 LEU B 403      27.450 -32.087  64.594  1.00 36.99           H  
ATOM   3622  HB2 LEU B 403      26.849 -32.103  62.918  1.00 36.99           H  
ATOM   3623  CG  LEU B 403      25.339 -32.394  64.409  1.00 37.80           C  
ATOM   3624  HG  LEU B 403      25.250 -32.900  65.370  1.00 36.99           H  
ATOM   3625  CD1 LEU B 403      25.031 -30.931  64.611  1.00 38.68           C  
ATOM   3626 1HD1 LEU B 403      24.010 -30.821  64.975  1.00 36.99           H  
ATOM   3627 2HD1 LEU B 403      25.137 -30.403  63.664  1.00 36.99           H  
ATOM   3628 3HD1 LEU B 403      25.723 -30.511  65.340  1.00 36.99           H  
ATOM   3629  CD2 LEU B 403      24.287 -32.940  63.487  1.00 38.21           C  
ATOM   3630 1HD2 LEU B 403      23.301 -32.770  63.919  1.00 36.99           H  
ATOM   3631 2HD2 LEU B 403      24.443 -34.010  63.350  1.00 36.99           H  
ATOM   3632 3HD2 LEU B 403      24.352 -32.437  62.522  1.00 36.99           H  
ATOM   3633  C   LEU B 403      28.524 -34.123  62.933  1.00 38.01           C  
ATOM   3634  O   LEU B 403      28.511 -34.415  61.730  1.00 33.09           O  
ATOM   3635  N   GLU B 404      29.647 -33.958  63.611  1.00 39.79           N  
ATOM   3636  HN  GLU B 404      29.613 -33.732  64.656  1.00 46.97           H  
ATOM   3637  CA  GLU B 404      30.926 -34.084  62.937  1.00 42.56           C  
ATOM   3638  HA  GLU B 404      30.894 -33.470  62.037  1.00 46.97           H  
ATOM   3639  CB  GLU B 404      32.053 -33.584  63.801  1.00 42.12           C  
ATOM   3640  HB1 GLU B 404      31.997 -34.064  64.778  1.00 46.97           H  
ATOM   3641  HB2 GLU B 404      33.004 -33.831  63.329  1.00 46.97           H  
ATOM   3642  CG  GLU B 404      31.957 -32.066  63.979  1.00 45.98           C  
ATOM   3643  HG1 GLU B 404      32.049 -31.608  62.994  1.00 46.97           H  
ATOM   3644  HG2 GLU B 404      30.975 -31.841  64.394  1.00 46.97           H  
ATOM   3645  CD  GLU B 404      33.001 -31.434  64.885  1.00 50.29           C  
ATOM   3646  OE1 GLU B 404      33.904 -32.142  65.362  1.00 52.49           O  
ATOM   3647  OE2 GLU B 404      32.899 -30.212  65.115  1.00 54.22           O  
ATOM   3648  C   GLU B 404      31.156 -35.527  62.514  1.00 46.55           C  
ATOM   3649  O   GLU B 404      31.729 -35.783  61.439  1.00 48.73           O  
ATOM   3650  N   GLU B 405      30.689 -36.464  63.336  1.00 42.77           N  
ATOM   3651  HN  GLU B 405      30.142 -36.171  64.208  1.00 47.41           H  
ATOM   3652  CA  GLU B 405      30.906 -37.876  63.075  1.00 43.50           C  
ATOM   3653  HA  GLU B 405      31.965 -38.051  62.884  1.00 47.41           H  
ATOM   3654  CB  GLU B 405      30.453 -38.728  64.283  1.00 47.30           C  
ATOM   3655  HB1 GLU B 405      29.615 -38.217  64.757  1.00 47.41           H  
ATOM   3656  HB2 GLU B 405      30.122 -39.695  63.904  1.00 47.41           H  
ATOM   3657  CG  GLU B 405      31.518 -38.984  65.360  1.00 50.32           C  
ATOM   3658  HG1 GLU B 405      32.301 -39.611  64.933  1.00 47.41           H  
ATOM   3659  HG2 GLU B 405      31.943 -38.027  65.663  1.00 47.41           H  
ATOM   3660  CD  GLU B 405      30.950 -39.691  66.615  1.00 53.55           C  
ATOM   3661  OE1 GLU B 405      29.843 -40.282  66.578  1.00 49.09           O  
ATOM   3662  OE2 GLU B 405      31.614 -39.620  67.662  1.00 53.55           O  
ATOM   3663  C   GLU B 405      30.102 -38.279  61.861  1.00 41.26           C  
ATOM   3664  O   GLU B 405      30.599 -38.951  60.990  1.00 45.33           O  
ATOM   3665  N   GLU B 406      28.853 -37.862  61.819  1.00 38.48           N  
ATOM   3666  HN  GLU B 406      28.488 -37.216  62.590  1.00 40.51           H  
ATOM   3667  CA  GLU B 406      27.979 -38.256  60.764  1.00 38.15           C  
ATOM   3668  HA  GLU B 406      28.057 -39.339  60.670  1.00 40.51           H  
ATOM   3669  CB  GLU B 406      26.545 -37.942  61.109  1.00 38.72           C  
ATOM   3670  HB1 GLU B 406      26.465 -36.879  61.337  1.00 40.51           H  
ATOM   3671  HB2 GLU B 406      25.919 -38.177  60.248  1.00 40.51           H  
ATOM   3672  CG  GLU B 406      26.038 -38.753  62.330  1.00 40.32           C  
ATOM   3673  HG1 GLU B 406      26.781 -38.671  63.123  1.00 40.51           H  
ATOM   3674  HG2 GLU B 406      25.099 -38.311  62.664  1.00 40.51           H  
ATOM   3675  CD  GLU B 406      25.792 -40.253  62.057  1.00 42.31           C  
ATOM   3676  OE1 GLU B 406      25.576 -40.636  60.897  1.00 45.06           O  
ATOM   3677  OE2 GLU B 406      25.833 -41.066  63.008  1.00 41.63           O  
ATOM   3678  C   GLU B 406      28.409 -37.664  59.445  1.00 39.00           C  
ATOM   3679  O   GLU B 406      28.406 -38.354  58.451  1.00 40.90           O  
ATOM   3680  N   ALA B 407      28.894 -36.438  59.450  1.00 42.22           N  
ATOM   3681  HN  ALA B 407      28.769 -35.832  60.323  1.00 43.36           H  
ATOM   3682  CA  ALA B 407      29.605 -35.878  58.283  1.00 42.80           C  
ATOM   3683  HA  ALA B 407      28.892 -35.754  57.467  1.00 43.36           H  
ATOM   3684  CB  ALA B 407      30.210 -34.512  58.615  1.00 42.79           C  
ATOM   3685  HB1 ALA B 407      30.728 -34.121  57.739  1.00 43.36           H  
ATOM   3686  HB2 ALA B 407      30.917 -34.618  59.438  1.00 43.36           H  
ATOM   3687  HB3 ALA B 407      29.416 -33.823  58.905  1.00 43.36           H  
ATOM   3688  C   ALA B 407      30.708 -36.790  57.823  1.00 43.15           C  
ATOM   3689  O   ALA B 407      30.860 -37.043  56.634  1.00 45.82           O  
ATOM   3690  N   ASP B 408      31.505 -37.262  58.760  1.00 41.87           N  
ATOM   3691  HN  ASP B 408      31.330 -36.997  59.782  1.00 45.23           H  
ATOM   3692  CA  ASP B 408      32.641 -38.155  58.422  1.00 44.00           C  
ATOM   3693  HA  ASP B 408      33.242 -37.664  57.657  1.00 45.23           H  
ATOM   3694  CB  ASP B 408      33.523 -38.357  59.665  1.00 43.79           C  
ATOM   3695  HB1 ASP B 408      33.886 -37.382  59.991  1.00 45.23           H  
ATOM   3696  HB2 ASP B 408      32.912 -38.799  60.452  1.00 45.23           H  
ATOM   3697  CG  ASP B 408      34.718 -39.256  59.427  1.00 47.11           C  
ATOM   3698  OD1 ASP B 408      35.635 -38.923  58.642  1.00 47.20           O  
ATOM   3699  OD2 ASP B 408      34.718 -40.336  60.041  1.00 51.85           O  
ATOM   3700  C   ASP B 408      32.148 -39.508  57.852  1.00 43.13           C  
ATOM   3701  O   ASP B 408      32.726 -40.026  56.891  1.00 42.87           O  
ATOM   3702  N   ARG B 409      31.059 -40.058  58.402  1.00 42.55           N  
ATOM   3703  HN  ARG B 409      30.609 -39.587  59.250  1.00 46.42           H  
ATOM   3704  CA  ARG B 409      30.462 -41.301  57.867  1.00 43.65           C  
ATOM   3705  HA  ARG B 409      31.218 -42.086  57.890  1.00 46.42           H  
ATOM   3706  CB  ARG B 409      29.236 -41.774  58.693  1.00 44.00           C  
ATOM   3707  HB1 ARG B 409      28.513 -40.959  58.742  1.00 46.42           H  
ATOM   3708  HB2 ARG B 409      28.786 -42.630  58.190  1.00 46.42           H  
ATOM   3709  CG  ARG B 409      29.606 -42.183  60.114  1.00 45.52           C  
ATOM   3710  HG1 ARG B 409      30.425 -42.898  60.031  1.00 46.42           H  
ATOM   3711  HG2 ARG B 409      29.958 -41.283  60.618  1.00 46.42           H  
ATOM   3712  CD  ARG B 409      28.542 -42.828  61.044  1.00 44.32           C  
ATOM   3713  HD1 ARG B 409      27.767 -42.111  61.315  1.00 46.42           H  
ATOM   3714  HD2 ARG B 409      28.084 -43.700  60.576  1.00 46.42           H  
ATOM   3715  NE  ARG B 409      29.337 -43.206  62.199  1.00 46.34           N1+
ATOM   3716  HE  ARG B 409      29.966 -44.063  62.080  1.00 46.42           H  
ATOM   3717  CZ  ARG B 409      29.374 -42.602  63.402  1.00 51.65           C  
ATOM   3718  NH1 ARG B 409      28.493 -41.680  63.770  1.00 51.07           N  
ATOM   3719 1HH1 ARG B 409      27.712 -41.388  63.099  1.00 46.42           H  
ATOM   3720 2HH1 ARG B 409      28.564 -41.228  64.737  1.00 46.42           H  
ATOM   3721  NH2 ARG B 409      30.289 -43.001  64.307  1.00 56.14           N  
ATOM   3722 1HH2 ARG B 409      30.973 -43.788  64.065  1.00 46.42           H  
ATOM   3723 2HH2 ARG B 409      30.332 -42.531  65.267  1.00 46.42           H  
ATOM   3724  C   ARG B 409      30.059 -41.056  56.408  1.00 43.94           C  
ATOM   3725  O   ARG B 409      30.263 -41.889  55.546  1.00 41.46           O  
ATOM   3726  N   LEU B 410      29.496 -39.882  56.167  1.00 46.22           N  
ATOM   3727  HN  LEU B 410      29.471 -39.159  56.955  1.00 48.97           H  
ATOM   3728  CA  LEU B 410      28.909 -39.527  54.882  1.00 47.31           C  
ATOM   3729  HA  LEU B 410      28.194 -40.296  54.592  1.00 48.97           H  
ATOM   3730  CB  LEU B 410      28.190 -38.237  55.065  1.00 49.11           C  
ATOM   3731  HB1 LEU B 410      27.912 -38.210  56.119  1.00 48.97           H  
ATOM   3732  HB2 LEU B 410      28.932 -37.464  54.865  1.00 48.97           H  
ATOM   3733  CG  LEU B 410      26.952 -37.803  54.316  1.00 51.73           C  
ATOM   3734  HG  LEU B 410      27.233 -37.232  53.431  1.00 48.97           H  
ATOM   3735  CD1 LEU B 410      25.952 -38.895  53.936  1.00 48.23           C  
ATOM   3736 1HD1 LEU B 410      25.111 -38.449  53.404  1.00 48.97           H  
ATOM   3737 2HD1 LEU B 410      25.590 -39.387  54.839  1.00 48.97           H  
ATOM   3738 3HD1 LEU B 410      26.440 -39.628  53.294  1.00 48.97           H  
ATOM   3739  CD2 LEU B 410      26.327 -36.872  55.365  1.00 46.44           C  
ATOM   3740 1HD2 LEU B 410      25.396 -36.459  54.976  1.00 48.97           H  
ATOM   3741 2HD2 LEU B 410      27.019 -36.060  55.589  1.00 48.97           H  
ATOM   3742 3HD2 LEU B 410      26.122 -37.435  56.275  1.00 48.97           H  
ATOM   3743  C   LEU B 410      29.977 -39.413  53.812  1.00 49.69           C  
ATOM   3744  O   LEU B 410      29.892 -40.067  52.778  1.00 53.00           O  
ATOM   3745  N   ILE B 411      31.007 -38.639  54.109  1.00 51.45           N  
ATOM   3746  HN  ILE B 411      30.935 -38.041  54.993  1.00 56.27           H  
ATOM   3747  CA  ILE B 411      32.248 -38.535  53.318  1.00 51.95           C  
ATOM   3748  HA  ILE B 411      32.002 -38.110  52.345  1.00 56.27           H  
ATOM   3749  CB  ILE B 411      33.246 -37.564  54.046  1.00 54.66           C  
ATOM   3750  HB  ILE B 411      33.002 -37.561  55.108  1.00 56.27           H  
ATOM   3751  CG2 ILE B 411      34.730 -37.951  53.895  1.00 60.42           C  
ATOM   3752 1HG2 ILE B 411      35.350 -37.230  54.427  1.00 56.27           H  
ATOM   3753 2HG2 ILE B 411      35.000 -37.953  52.839  1.00 56.27           H  
ATOM   3754 3HG2 ILE B 411      34.891 -38.945  54.312  1.00 56.27           H  
ATOM   3755  CG1 ILE B 411      33.106 -36.143  53.524  1.00 54.75           C  
ATOM   3756 1HG1 ILE B 411      33.451 -35.464  54.304  1.00 56.27           H  
ATOM   3757 2HG1 ILE B 411      33.745 -36.044  52.647  1.00 56.27           H  
ATOM   3758  CD1 ILE B 411      31.710 -35.726  53.130  1.00 56.13           C  
ATOM   3759 1HD1 ILE B 411      31.725 -34.696  52.773  1.00 56.27           H  
ATOM   3760 2HD1 ILE B 411      31.050 -35.800  53.995  1.00 56.27           H  
ATOM   3761 3HD1 ILE B 411      31.345 -36.380  52.338  1.00 56.27           H  
ATOM   3762  C   ILE B 411      32.920 -39.878  53.099  1.00 56.28           C  
ATOM   3763  O   ILE B 411      33.327 -40.210  51.993  1.00 64.51           O  
ATOM   3764  N   THR B 412      32.999 -40.705  54.125  1.00 55.83           N  
ATOM   3765  HN  THR B 412      32.456 -40.493  55.023  1.00 57.20           H  
ATOM   3766  CA  THR B 412      33.827 -41.912  54.040  1.00 57.63           C  
ATOM   3767  HA  THR B 412      34.694 -41.664  53.428  1.00 57.20           H  
ATOM   3768  CB  THR B 412      34.352 -42.272  55.450  1.00 57.61           C  
ATOM   3769  HB  THR B 412      33.513 -42.346  56.142  1.00 57.20           H  
ATOM   3770  OG1 THR B 412      35.235 -41.218  55.878  1.00 59.66           O  
ATOM   3771  HG1 THR B 412      36.035 -41.136  55.203  1.00 57.20           H  
ATOM   3772  CG2 THR B 412      35.092 -43.501  55.462  1.00 56.83           C  
ATOM   3773 1HG2 THR B 412      35.438 -43.708  56.475  1.00 57.20           H  
ATOM   3774 2HG2 THR B 412      35.951 -43.415  54.796  1.00 57.20           H  
ATOM   3775 3HG2 THR B 412      34.451 -44.315  55.125  1.00 57.20           H  
ATOM   3776  C   THR B 412      33.127 -43.107  53.372  1.00 56.71           C  
ATOM   3777  O   THR B 412      33.758 -43.847  52.650  1.00 56.14           O  
ATOM   3778  N   TYR B 413      31.839 -43.329  53.608  1.00 52.50           N  
ATOM   3779  HN  TYR B 413      31.270 -42.663  54.222  1.00 46.87           H  
ATOM   3780  CA  TYR B 413      31.215 -44.518  53.001  1.00 50.77           C  
ATOM   3781  HA  TYR B 413      31.797 -44.728  52.104  1.00 46.87           H  
ATOM   3782  CB  TYR B 413      31.384 -45.742  53.895  1.00 47.81           C  
ATOM   3783  HB1 TYR B 413      30.874 -46.571  53.405  1.00 46.87           H  
ATOM   3784  HB2 TYR B 413      32.452 -45.954  53.952  1.00 46.87           H  
ATOM   3785  CG  TYR B 413      30.867 -45.676  55.310  1.00 44.51           C  
ATOM   3786  CD1 TYR B 413      29.540 -45.798  55.596  1.00 43.40           C  
ATOM   3787  HD1 TYR B 413      28.819 -45.929  54.789  1.00 46.87           H  
ATOM   3788  CE1 TYR B 413      29.108 -45.756  56.910  1.00 44.90           C  
ATOM   3789  HE1 TYR B 413      28.045 -45.856  57.130  1.00 46.87           H  
ATOM   3790  CD2 TYR B 413      31.746 -45.526  56.391  1.00 46.20           C  
ATOM   3791  HD2 TYR B 413      32.814 -45.448  56.189  1.00 46.87           H  
ATOM   3792  CE2 TYR B 413      31.309 -45.473  57.715  1.00 41.69           C  
ATOM   3793  HE2 TYR B 413      32.021 -45.341  58.530  1.00 46.87           H  
ATOM   3794  CZ  TYR B 413      30.019 -45.586  57.963  1.00 42.93           C  
ATOM   3795  OH  TYR B 413      29.588 -45.524  59.269  1.00 46.27           O  
ATOM   3796  HH  TYR B 413      28.929 -44.714  59.383  1.00 46.87           H  
ATOM   3797  C   TYR B 413      29.759 -44.444  52.539  1.00 50.42           C  
ATOM   3798  O   TYR B 413      29.287 -45.379  51.903  1.00 51.06           O  
ATOM   3799  N   LEU B 414      29.048 -43.357  52.810  1.00 47.99           N  
ATOM   3800  HN  LEU B 414      29.481 -42.548  53.361  1.00 45.13           H  
ATOM   3801  CA  LEU B 414      27.669 -43.282  52.346  1.00 47.12           C  
ATOM   3802  HA  LEU B 414      27.300 -44.295  52.185  1.00 45.13           H  
ATOM   3803  CB  LEU B 414      26.789 -42.604  53.388  1.00 43.48           C  
ATOM   3804  HB1 LEU B 414      27.159 -41.588  53.522  1.00 45.13           H  
ATOM   3805  HB2 LEU B 414      25.774 -42.572  52.993  1.00 45.13           H  
ATOM   3806  CG  LEU B 414      26.728 -43.266  54.778  1.00 40.58           C  
ATOM   3807  HG  LEU B 414      27.757 -43.514  55.039  1.00 45.13           H  
ATOM   3808  CD1 LEU B 414      26.270 -42.256  55.802  1.00 37.82           C  
ATOM   3809 1HD1 LEU B 414      26.228 -42.727  56.784  1.00 45.13           H  
ATOM   3810 2HD1 LEU B 414      25.280 -41.889  55.533  1.00 45.13           H  
ATOM   3811 3HD1 LEU B 414      26.971 -41.422  55.829  1.00 45.13           H  
ATOM   3812  CD2 LEU B 414      25.945 -44.561  54.880  1.00 39.21           C  
ATOM   3813 1HD2 LEU B 414      25.977 -44.926  55.907  1.00 45.13           H  
ATOM   3814 2HD2 LEU B 414      26.385 -45.305  54.216  1.00 45.13           H  
ATOM   3815 3HD2 LEU B 414      24.909 -44.384  54.591  1.00 45.13           H  
ATOM   3816  C   LEU B 414      27.653 -42.545  51.023  1.00 50.28           C  
ATOM   3817  O   LEU B 414      28.662 -41.962  50.603  1.00 54.59           O  
ATOM   3818  N   ASP B 415      26.521 -42.589  50.352  1.00 52.42           N  
ATOM   3819  HN  ASP B 415      25.715 -43.187  50.723  1.00 60.40           H  
ATOM   3820  CA  ASP B 415      26.341 -41.837  49.109  1.00 55.89           C  
ATOM   3821  HA  ASP B 415      27.259 -41.864  48.523  1.00 60.40           H  
ATOM   3822  CB  ASP B 415      25.194 -42.457  48.309  1.00 58.07           C  
ATOM   3823  HB1 ASP B 415      25.333 -43.538  48.280  1.00 60.40           H  
ATOM   3824  HB2 ASP B 415      24.254 -42.224  48.810  1.00 60.40           H  
ATOM   3825  CG  ASP B 415      25.128 -41.950  46.916  1.00 64.35           C  
ATOM   3826  OD1 ASP B 415      24.567 -40.850  46.678  1.00 71.44           O  
ATOM   3827  OD2 ASP B 415      25.645 -42.654  46.035  1.00 66.79           O  
ATOM   3828  C   ASP B 415      25.986 -40.401  49.447  1.00 57.28           C  
ATOM   3829  O   ASP B 415      25.229 -40.140  50.374  1.00 56.98           O  
ATOM   3830  N   GLN B 416      26.443 -39.466  48.639  1.00 66.10           N  
ATOM   3831  HN  GLN B 416      27.067 -39.738  47.813  1.00 81.63           H  
ATOM   3832  CA  GLN B 416      26.107 -38.062  48.859  1.00 65.40           C  
ATOM   3833  HA  GLN B 416      26.479 -37.791  49.847  1.00 81.63           H  
ATOM   3834  CB  GLN B 416      26.806 -37.140  47.838  1.00 76.92           C  
ATOM   3835  HB1 GLN B 416      26.484 -36.115  48.021  1.00 81.63           H  
ATOM   3836  HB2 GLN B 416      27.883 -37.215  47.986  1.00 81.63           H  
ATOM   3837  CG  GLN B 416      26.493 -37.491  46.397  1.00 89.66           C  
ATOM   3838  HG1 GLN B 416      26.948 -38.455  46.168  1.00 81.63           H  
ATOM   3839  HG2 GLN B 416      25.411 -37.564  46.284  1.00 81.63           H  
ATOM   3840  CD  GLN B 416      27.019 -36.453  45.400  1.00100.44           C  
ATOM   3841  OE1 GLN B 416      27.212 -35.282  45.754  1.00111.46           O  
ATOM   3842  NE2 GLN B 416      27.241 -36.876  44.145  1.00101.21           N  
ATOM   3843 1HE2 GLN B 416      27.050 -37.896  43.883  1.00 81.63           H  
ATOM   3844 2HE2 GLN B 416      27.608 -36.193  43.407  1.00 81.63           H  
ATOM   3845  C   GLN B 416      24.590 -37.823  48.862  1.00 60.82           C  
ATOM   3846  O   GLN B 416      24.125 -36.964  49.594  1.00 62.67           O  
ATOM   3847  N   THR B 417      23.793 -38.570  48.093  1.00 57.02           N  
ATOM   3848  HN  THR B 417      24.206 -39.337  47.471  1.00 58.22           H  
ATOM   3849  CA  THR B 417      22.341 -38.328  48.110  1.00 57.23           C  
ATOM   3850  HA  THR B 417      22.177 -37.292  47.813  1.00 58.22           H  
ATOM   3851  CB  THR B 417      21.540 -39.226  47.133  1.00 60.01           C  
ATOM   3852  HB  THR B 417      20.501 -38.895  47.134  1.00 58.22           H  
ATOM   3853  OG1 THR B 417      21.580 -40.604  47.560  1.00 56.67           O  
ATOM   3854  HG1 THR B 417      22.576 -40.934  47.585  1.00 58.22           H  
ATOM   3855  CG2 THR B 417      22.080 -39.109  45.714  1.00 61.34           C  
ATOM   3856 1HG2 THR B 417      21.500 -39.749  45.050  1.00 58.22           H  
ATOM   3857 2HG2 THR B 417      23.125 -39.419  45.696  1.00 58.22           H  
ATOM   3858 3HG2 THR B 417      22.003 -38.074  45.379  1.00 58.22           H  
ATOM   3859  C   THR B 417      21.740 -38.508  49.520  1.00 56.18           C  
ATOM   3860  O   THR B 417      20.593 -38.152  49.732  1.00 59.06           O  
ATOM   3861  N   THR B 418      22.495 -39.073  50.471  1.00 51.12           N  
ATOM   3862  HN  THR B 418      23.503 -39.347  50.237  1.00 46.27           H  
ATOM   3863  CA  THR B 418      21.990 -39.326  51.810  1.00 47.96           C  
ATOM   3864  HA  THR B 418      20.914 -39.488  51.752  1.00 46.27           H  
ATOM   3865  CB  THR B 418      22.649 -40.592  52.395  1.00 44.97           C  
ATOM   3866  HB  THR B 418      23.721 -40.418  52.483  1.00 46.27           H  
ATOM   3867  OG1 THR B 418      22.434 -41.699  51.507  1.00 44.97           O  
ATOM   3868  HG1 THR B 418      21.403 -41.862  51.394  1.00 46.27           H  
ATOM   3869  CG2 THR B 418      22.107 -40.925  53.744  1.00 40.17           C  
ATOM   3870 1HG2 THR B 418      22.597 -41.823  54.121  1.00 46.27           H  
ATOM   3871 2HG2 THR B 418      21.034 -41.100  53.672  1.00 46.27           H  
ATOM   3872 3HG2 THR B 418      22.294 -40.096  54.426  1.00 46.27           H  
ATOM   3873  C   THR B 418      22.253 -38.154  52.722  1.00 47.34           C  
ATOM   3874  O   THR B 418      21.729 -38.065  53.827  1.00 47.33           O  
ATOM   3875  N   GLN B 419      23.028 -37.209  52.249  1.00 50.34           N  
ATOM   3876  HN  GLN B 419      23.312 -37.221  51.218  1.00 56.62           H  
ATOM   3877  CA  GLN B 419      23.508 -36.135  53.124  1.00 51.34           C  
ATOM   3878  HA  GLN B 419      24.098 -36.598  53.915  1.00 56.62           H  
ATOM   3879  CB  GLN B 419      24.445 -35.265  52.311  1.00 56.63           C  
ATOM   3880  HB1 GLN B 419      25.245 -35.900  51.930  1.00 56.62           H  
ATOM   3881  HB2 GLN B 419      23.879 -34.852  51.476  1.00 56.62           H  
ATOM   3882  CG  GLN B 419      25.078 -34.119  53.051  1.00 59.03           C  
ATOM   3883  HG1 GLN B 419      24.308 -33.421  53.380  1.00 56.62           H  
ATOM   3884  HG2 GLN B 419      25.623 -34.494  53.917  1.00 56.62           H  
ATOM   3885  CD  GLN B 419      26.056 -33.406  52.083  1.00 66.07           C  
ATOM   3886  OE1 GLN B 419      26.773 -34.064  51.247  1.00 62.56           O  
ATOM   3887  NE2 GLN B 419      26.081 -32.080  52.162  1.00 65.09           N  
ATOM   3888 1HE2 GLN B 419      25.450 -31.574  52.863  1.00 56.62           H  
ATOM   3889 2HE2 GLN B 419      26.732 -31.518  51.525  1.00 56.62           H  
ATOM   3890  C   GLN B 419      22.426 -35.277  53.801  1.00 48.65           C  
ATOM   3891  O   GLN B 419      22.397 -35.183  55.012  1.00 49.85           O  
ATOM   3892  N   LYS B 420      21.533 -34.663  53.042  1.00 48.32           N  
ATOM   3893  HN  LYS B 420      21.547 -34.802  51.981  1.00 62.60           H  
ATOM   3894  CA  LYS B 420      20.540 -33.805  53.644  1.00 50.64           C  
ATOM   3895  HA  LYS B 420      21.060 -32.999  54.161  1.00 62.60           H  
ATOM   3896  CB  LYS B 420      19.635 -33.188  52.608  1.00 58.17           C  
ATOM   3897  HB1 LYS B 420      19.323 -33.969  51.914  1.00 62.60           H  
ATOM   3898  HB2 LYS B 420      18.760 -32.781  53.114  1.00 62.60           H  
ATOM   3899  CG  LYS B 420      20.287 -32.080  51.817  1.00 67.04           C  
ATOM   3900  HG1 LYS B 420      21.067 -31.620  52.424  1.00 62.60           H  
ATOM   3901  HG2 LYS B 420      20.729 -32.500  50.914  1.00 62.60           H  
ATOM   3902  CD  LYS B 420      19.281 -31.030  51.430  1.00 74.00           C  
ATOM   3903  HD1 LYS B 420      18.974 -30.495  52.329  1.00 62.60           H  
ATOM   3904  HD2 LYS B 420      19.754 -30.335  50.737  1.00 62.60           H  
ATOM   3905  CE  LYS B 420      18.044 -31.608  50.766  1.00 78.82           C  
ATOM   3906  HE1 LYS B 420      18.329 -32.058  49.815  1.00 62.60           H  
ATOM   3907  HE2 LYS B 420      17.615 -32.371  51.416  1.00 62.60           H  
ATOM   3908  NZ  LYS B 420      17.016 -30.546  50.515  1.00 84.13           N1+
ATOM   3909  HZ1 LYS B 420      16.158 -30.983  50.048  1.00 62.60           H  
ATOM   3910  HZ2 LYS B 420      17.428 -29.795  49.873  1.00 62.60           H  
ATOM   3911  HZ3 LYS B 420      16.727 -30.101  51.445  1.00 62.60           H  
ATOM   3912  C   LYS B 420      19.681 -34.531  54.653  1.00 50.09           C  
ATOM   3913  O   LYS B 420      19.524 -34.086  55.783  1.00 52.16           O  
ATOM   3914  N   SER B 421      19.119 -35.652  54.233  1.00 51.95           N  
ATOM   3915  HN  SER B 421      19.288 -35.966  53.224  1.00 49.37           H  
ATOM   3916  CA  SER B 421      18.275 -36.479  55.096  1.00 49.78           C  
ATOM   3917  HA  SER B 421      17.355 -35.939  55.320  1.00 49.37           H  
ATOM   3918  CB  SER B 421      17.935 -37.762  54.387  1.00 50.10           C  
ATOM   3919  HB1 SER B 421      18.815 -38.160  53.883  1.00 49.37           H  
ATOM   3920  HB2 SER B 421      17.558 -38.498  55.097  1.00 49.37           H  
ATOM   3921  OG  SER B 421      16.972 -37.445  53.478  1.00 56.18           O  
ATOM   3922  HG  SER B 421      16.135 -37.054  53.976  1.00 49.37           H  
ATOM   3923  C   SER B 421      18.934 -36.875  56.373  1.00 44.84           C  
ATOM   3924  O   SER B 421      18.302 -36.827  57.410  1.00 43.35           O  
ATOM   3925  N   LEU B 422      20.182 -37.308  56.263  1.00 40.56           N  
ATOM   3926  HN  LEU B 422      20.667 -37.276  55.310  1.00 36.92           H  
ATOM   3927  CA  LEU B 422      20.901 -37.824  57.409  1.00 41.42           C  
ATOM   3928  HA  LEU B 422      20.270 -38.570  57.891  1.00 36.92           H  
ATOM   3929  CB  LEU B 422      22.251 -38.515  57.022  1.00 36.75           C  
ATOM   3930  HB1 LEU B 422      22.029 -39.435  56.482  1.00 36.92           H  
ATOM   3931  HB2 LEU B 422      22.814 -37.841  56.377  1.00 36.92           H  
ATOM   3932  CG  LEU B 422      23.112 -38.859  58.240  1.00 33.92           C  
ATOM   3933  HG  LEU B 422      23.391 -37.922  58.722  1.00 36.92           H  
ATOM   3934  CD1 LEU B 422      22.291 -39.664  59.237  1.00 33.06           C  
ATOM   3935 1HD1 LEU B 422      22.907 -39.907  60.103  1.00 36.92           H  
ATOM   3936 2HD1 LEU B 422      21.947 -40.585  58.766  1.00 36.92           H  
ATOM   3937 3HD1 LEU B 422      21.430 -39.077  59.557  1.00 36.92           H  
ATOM   3938  CD2 LEU B 422      24.398 -39.573  57.837  1.00 30.39           C  
ATOM   3939 1HD2 LEU B 422      24.982 -39.801  58.728  1.00 36.92           H  
ATOM   3940 2HD2 LEU B 422      24.980 -38.930  57.176  1.00 36.92           H  
ATOM   3941 3HD2 LEU B 422      24.152 -40.499  57.318  1.00 36.92           H  
ATOM   3942  C   LEU B 422      21.119 -36.693  58.395  1.00 40.63           C  
ATOM   3943  O   LEU B 422      20.706 -36.829  59.539  1.00 38.65           O  
ATOM   3944  N   ILE B 423      21.752 -35.589  57.945  1.00 41.21           N  
ATOM   3945  HN  ILE B 423      22.043 -35.523  56.917  1.00 39.39           H  
ATOM   3946  CA  ILE B 423      22.039 -34.492  58.848  1.00 39.76           C  
ATOM   3947  HA  ILE B 423      22.613 -34.898  59.681  1.00 39.39           H  
ATOM   3948  CB  ILE B 423      22.886 -33.395  58.204  1.00 40.81           C  
ATOM   3949  HB  ILE B 423      22.380 -33.024  57.313  1.00 39.39           H  
ATOM   3950  CG2 ILE B 423      23.084 -32.247  59.189  1.00 37.60           C  
ATOM   3951 1HG2 ILE B 423      23.689 -31.469  58.724  1.00 39.39           H  
ATOM   3952 2HG2 ILE B 423      23.591 -32.616  60.081  1.00 39.39           H  
ATOM   3953 3HG2 ILE B 423      22.114 -31.835  59.468  1.00 39.39           H  
ATOM   3954  CG1 ILE B 423      24.276 -33.926  57.818  1.00 41.09           C  
ATOM   3955 1HG1 ILE B 423      24.152 -34.664  57.026  1.00 39.39           H  
ATOM   3956 2HG1 ILE B 423      24.871 -33.091  57.448  1.00 39.39           H  
ATOM   3957  CD1 ILE B 423      25.031 -34.578  58.965  1.00 35.23           C  
ATOM   3958 1HD1 ILE B 423      26.001 -34.926  58.611  1.00 39.39           H  
ATOM   3959 2HD1 ILE B 423      24.458 -35.425  59.343  1.00 39.39           H  
ATOM   3960 3HD1 ILE B 423      25.176 -33.852  59.765  1.00 39.39           H  
ATOM   3961  C   ILE B 423      20.745 -33.916  59.424  1.00 39.73           C  
ATOM   3962  O   ILE B 423      20.664 -33.627  60.633  1.00 39.69           O  
ATOM   3963  N   ALA B 424      19.711 -33.810  58.611  1.00 39.47           N  
ATOM   3964  HN  ALA B 424      19.808 -34.099  57.585  1.00 44.15           H  
ATOM   3965  CA  ALA B 424      18.421 -33.295  59.111  1.00 43.59           C  
ATOM   3966  HA  ALA B 424      18.597 -32.306  59.533  1.00 44.15           H  
ATOM   3967  CB  ALA B 424      17.377 -33.152  57.994  1.00 42.38           C  
ATOM   3968  HB1 ALA B 424      16.446 -32.770  58.413  1.00 44.15           H  
ATOM   3969  HB2 ALA B 424      17.197 -34.125  57.538  1.00 44.15           H  
ATOM   3970  HB3 ALA B 424      17.746 -32.459  57.238  1.00 44.15           H  
ATOM   3971  C   ALA B 424      17.890 -34.200  60.234  1.00 45.81           C  
ATOM   3972  O   ALA B 424      17.347 -33.708  61.224  1.00 49.49           O  
ATOM   3973  N   THR B 425      18.091 -35.512  60.114  1.00 44.41           N  
ATOM   3974  HN  THR B 425      18.609 -35.885  59.255  1.00 44.07           H  
ATOM   3975  CA  THR B 425      17.623 -36.447  61.123  1.00 43.85           C  
ATOM   3976  HA  THR B 425      16.572 -36.243  61.328  1.00 44.07           H  
ATOM   3977  CB  THR B 425      17.760 -37.894  60.656  1.00 43.94           C  
ATOM   3978  HB  THR B 425      18.812 -38.115  60.474  1.00 44.07           H  
ATOM   3979  OG1 THR B 425      17.038 -38.033  59.447  1.00 41.19           O  
ATOM   3980  HG1 THR B 425      16.028 -37.800  59.613  1.00 44.07           H  
ATOM   3981  CG2 THR B 425      17.200 -38.898  61.699  1.00 44.64           C  
ATOM   3982 1HG2 THR B 425      17.318 -39.915  61.325  1.00 44.07           H  
ATOM   3983 2HG2 THR B 425      16.143 -38.694  61.869  1.00 44.07           H  
ATOM   3984 3HG2 THR B 425      17.745 -38.791  62.637  1.00 44.07           H  
ATOM   3985  C   THR B 425      18.406 -36.289  62.403  1.00 44.84           C  
ATOM   3986  O   THR B 425      17.820 -36.205  63.481  1.00 45.63           O  
ATOM   3987  N   VAL B 426      19.731 -36.237  62.304  1.00 41.99           N  
ATOM   3988  HN  VAL B 426      20.211 -36.343  61.354  1.00 40.56           H  
ATOM   3989  CA  VAL B 426      20.511 -36.035  63.506  1.00 40.29           C  
ATOM   3990  HA  VAL B 426      20.247 -36.820  64.214  1.00 40.56           H  
ATOM   3991  CB  VAL B 426      22.006 -36.121  63.244  1.00 41.75           C  
ATOM   3992  HB  VAL B 426      22.298 -35.335  62.548  1.00 40.56           H  
ATOM   3993  CG1 VAL B 426      22.737 -35.930  64.553  1.00 41.84           C  
ATOM   3994 1HG1 VAL B 426      23.812 -35.989  64.382  1.00 40.56           H  
ATOM   3995 2HG1 VAL B 426      22.438 -36.710  65.254  1.00 40.56           H  
ATOM   3996 3HG1 VAL B 426      22.489 -34.953  64.969  1.00 40.56           H  
ATOM   3997  CG2 VAL B 426      22.329 -37.483  62.635  1.00 41.53           C  
ATOM   3998 1HG2 VAL B 426      23.400 -37.552  62.444  1.00 40.56           H  
ATOM   3999 2HG2 VAL B 426      21.785 -37.601  61.698  1.00 40.56           H  
ATOM   4000 3HG2 VAL B 426      22.033 -38.271  63.328  1.00 40.56           H  
ATOM   4001  C   VAL B 426      20.152 -34.707  64.127  1.00 37.40           C  
ATOM   4002  O   VAL B 426      19.980 -34.619  65.331  1.00 39.14           O  
ATOM   4003  N   GLU B 427      20.032 -33.664  63.318  1.00 39.36           N  
ATOM   4004  HN  GLU B 427      20.154 -33.794  62.263  1.00 42.72           H  
ATOM   4005  CA  GLU B 427      19.729 -32.313  63.864  1.00 40.43           C  
ATOM   4006  HA  GLU B 427      20.506 -32.055  64.584  1.00 42.72           H  
ATOM   4007  CB  GLU B 427      19.716 -31.246  62.773  1.00 40.25           C  
ATOM   4008  HB1 GLU B 427      19.170 -31.636  61.914  1.00 42.72           H  
ATOM   4009  HB2 GLU B 427      19.206 -30.363  63.158  1.00 42.72           H  
ATOM   4010  CG  GLU B 427      21.109 -30.838  62.316  1.00 40.50           C  
ATOM   4011  HG1 GLU B 427      21.582 -30.284  63.127  1.00 42.72           H  
ATOM   4012  HG2 GLU B 427      21.678 -31.745  62.115  1.00 42.72           H  
ATOM   4013  CD  GLU B 427      21.147 -29.955  61.044  1.00 44.19           C  
ATOM   4014  OE1 GLU B 427      20.120 -29.888  60.315  1.00 47.27           O  
ATOM   4015  OE2 GLU B 427      22.256 -29.420  60.718  1.00 44.80           O  
ATOM   4016  C   GLU B 427      18.399 -32.333  64.590  1.00 41.33           C  
ATOM   4017  O   GLU B 427      18.255 -31.769  65.661  1.00 46.39           O  
ATOM   4018  N   LYS B 428      17.434 -32.995  63.994  1.00 43.91           N  
ATOM   4019  HN  LYS B 428      17.660 -33.543  63.103  1.00 51.68           H  
ATOM   4020  CA  LYS B 428      16.082 -33.012  64.494  1.00 47.01           C  
ATOM   4021  HA  LYS B 428      15.744 -31.985  64.631  1.00 51.68           H  
ATOM   4022  CB  LYS B 428      15.148 -33.713  63.503  1.00 47.75           C  
ATOM   4023  HB1 LYS B 428      15.073 -33.098  62.606  1.00 51.68           H  
ATOM   4024  HB2 LYS B 428      15.581 -34.680  63.246  1.00 51.68           H  
ATOM   4025  CG  LYS B 428      13.757 -33.941  64.044  1.00 50.40           C  
ATOM   4026  HG1 LYS B 428      13.831 -34.539  64.952  1.00 51.68           H  
ATOM   4027  HG2 LYS B 428      13.313 -32.974  64.280  1.00 51.68           H  
ATOM   4028  CD  LYS B 428      12.848 -34.664  63.061  1.00 53.14           C  
ATOM   4029  HD1 LYS B 428      12.901 -34.167  62.092  1.00 51.68           H  
ATOM   4030  HD2 LYS B 428      13.180 -35.697  62.959  1.00 51.68           H  
ATOM   4031  CE  LYS B 428      11.388 -34.648  63.561  1.00 59.22           C  
ATOM   4032  HE1 LYS B 428      11.347 -35.135  64.535  1.00 51.68           H  
ATOM   4033  HE2 LYS B 428      11.063 -33.612  63.658  1.00 51.68           H  
ATOM   4034  NZ  LYS B 428      10.449 -35.363  62.624  1.00 59.49           N1+
ATOM   4035  HZ1 LYS B 428       9.454 -35.323  63.016  1.00 51.68           H  
ATOM   4036  HZ2 LYS B 428      10.752 -36.385  62.526  1.00 51.68           H  
ATOM   4037  HZ3 LYS B 428      10.473 -34.890  61.664  1.00 51.68           H  
ATOM   4038  C   LYS B 428      16.029 -33.727  65.828  1.00 50.52           C  
ATOM   4039  O   LYS B 428      15.384 -33.233  66.757  1.00 53.72           O  
ATOM   4040  N   GLN B 429      16.663 -34.896  65.923  1.00 45.09           N  
ATOM   4041  HN  GLN B 429      17.288 -35.234  65.123  1.00 46.16           H  
ATOM   4042  CA  GLN B 429      16.503 -35.707  67.114  1.00 44.63           C  
ATOM   4043  HA  GLN B 429      15.460 -35.633  67.422  1.00 46.16           H  
ATOM   4044  CB  GLN B 429      16.794 -37.185  66.830  1.00 43.17           C  
ATOM   4045  HB1 GLN B 429      17.808 -37.268  66.439  1.00 46.16           H  
ATOM   4046  HB2 GLN B 429      16.720 -37.737  67.767  1.00 46.16           H  
ATOM   4047  CG  GLN B 429      15.851 -37.803  65.839  1.00 45.03           C  
ATOM   4048  HG1 GLN B 429      15.895 -37.228  64.914  1.00 46.16           H  
ATOM   4049  HG2 GLN B 429      16.172 -38.827  65.647  1.00 46.16           H  
ATOM   4050  CD  GLN B 429      14.406 -37.831  66.323  1.00 47.65           C  
ATOM   4051  OE1 GLN B 429      14.125 -37.708  67.509  1.00 48.33           O  
ATOM   4052  NE2 GLN B 429      13.491 -38.018  65.392  1.00 49.01           N  
ATOM   4053 1HE2 GLN B 429      13.784 -38.139  64.370  1.00 46.16           H  
ATOM   4054 2HE2 GLN B 429      12.455 -38.049  65.658  1.00 46.16           H  
ATOM   4055  C   GLN B 429      17.353 -35.221  68.269  1.00 44.23           C  
ATOM   4056  O   GLN B 429      16.947 -35.342  69.406  1.00 48.28           O  
ATOM   4057  N   LEU B 430      18.550 -34.718  68.003  1.00 44.04           N  
ATOM   4058  HN  LEU B 430      18.884 -34.648  66.989  1.00 43.73           H  
ATOM   4059  CA  LEU B 430      19.414 -34.259  69.084  1.00 43.36           C  
ATOM   4060  HA  LEU B 430      19.190 -34.868  69.960  1.00 43.73           H  
ATOM   4061  CB  LEU B 430      20.884 -34.485  68.737  1.00 41.50           C  
ATOM   4062  HB1 LEU B 430      21.085 -33.962  67.802  1.00 43.73           H  
ATOM   4063  HB2 LEU B 430      21.481 -34.045  69.536  1.00 43.73           H  
ATOM   4064  CG  LEU B 430      21.346 -35.937  68.562  1.00 40.67           C  
ATOM   4065  HG  LEU B 430      20.801 -36.375  67.726  1.00 43.73           H  
ATOM   4066  CD1 LEU B 430      22.832 -36.086  68.300  1.00 39.12           C  
ATOM   4067 1HD1 LEU B 430      23.078 -37.142  68.188  1.00 43.73           H  
ATOM   4068 2HD1 LEU B 430      23.393 -35.670  69.137  1.00 43.73           H  
ATOM   4069 3HD1 LEU B 430      23.096 -35.553  67.386  1.00 43.73           H  
ATOM   4070  CD2 LEU B 430      21.005 -36.713  69.819  1.00 43.08           C  
ATOM   4071 1HD2 LEU B 430      21.329 -37.748  69.707  1.00 43.73           H  
ATOM   4072 2HD2 LEU B 430      19.928 -36.686  69.982  1.00 43.73           H  
ATOM   4073 3HD2 LEU B 430      21.513 -36.264  70.673  1.00 43.73           H  
ATOM   4074  C   LEU B 430      19.187 -32.777  69.480  1.00 45.83           C  
ATOM   4075  O   LEU B 430      19.410 -32.433  70.623  1.00 52.21           O  
ATOM   4076  N   LEU B 431      18.720 -31.928  68.564  1.00 44.98           N  
ATOM   4077  HN  LEU B 431      18.544 -32.288  67.572  1.00 43.47           H  
ATOM   4078  CA  LEU B 431      18.441 -30.532  68.860  1.00 41.98           C  
ATOM   4079  HA  LEU B 431      18.752 -30.329  69.885  1.00 43.47           H  
ATOM   4080  CB  LEU B 431      19.249 -29.654  67.934  1.00 42.10           C  
ATOM   4081  HB1 LEU B 431      19.027 -29.946  66.908  1.00 43.47           H  
ATOM   4082  HB2 LEU B 431      18.943 -28.620  68.092  1.00 43.47           H  
ATOM   4083  CG  LEU B 431      20.776 -29.741  68.140  1.00 40.69           C  
ATOM   4084  HG  LEU B 431      21.065 -30.790  68.081  1.00 43.47           H  
ATOM   4085  CD1 LEU B 431      21.478 -28.997  67.020  1.00 39.93           C  
ATOM   4086 1HD1 LEU B 431      22.557 -29.057  67.163  1.00 43.47           H  
ATOM   4087 2HD1 LEU B 431      21.169 -27.952  67.028  1.00 43.47           H  
ATOM   4088 3HD1 LEU B 431      21.214 -29.447  66.063  1.00 43.47           H  
ATOM   4089  CD2 LEU B 431      21.210 -29.212  69.486  1.00 37.41           C  
ATOM   4090 1HD2 LEU B 431      22.293 -29.297  69.578  1.00 43.47           H  
ATOM   4091 2HD2 LEU B 431      20.732 -29.791  70.276  1.00 43.47           H  
ATOM   4092 3HD2 LEU B 431      20.919 -28.165  69.577  1.00 43.47           H  
ATOM   4093  C   LEU B 431      16.974 -30.155  68.720  1.00 46.86           C  
ATOM   4094  O   LEU B 431      16.374 -29.640  69.666  1.00 53.83           O  
ATOM   4095  N   GLY B 432      16.376 -30.408  67.563  1.00 44.59           N  
ATOM   4096  HN  GLY B 432      16.893 -30.977  66.819  1.00 48.20           H  
ATOM   4097  CA  GLY B 432      15.023 -29.924  67.283  1.00 45.76           C  
ATOM   4098  HA1 GLY B 432      15.055 -28.836  67.225  1.00 48.20           H  
ATOM   4099  HA2 GLY B 432      14.708 -30.330  66.322  1.00 48.20           H  
ATOM   4100  C   GLY B 432      13.997 -30.311  68.318  1.00 49.27           C  
ATOM   4101  O   GLY B 432      13.145 -29.527  68.709  1.00 53.20           O  
ATOM   4102  N   GLU B 433      14.094 -31.541  68.787  1.00 54.43           N  
ATOM   4103  HN  GLU B 433      14.891 -32.166  68.440  1.00 63.25           H  
ATOM   4104  CA  GLU B 433      13.151 -32.076  69.762  1.00 56.17           C  
ATOM   4105  HA  GLU B 433      12.144 -31.790  69.459  1.00 63.25           H  
ATOM   4106  CB  GLU B 433      13.231 -33.611  69.792  1.00 59.73           C  
ATOM   4107  HB1 GLU B 433      14.265 -33.890  69.995  1.00 63.25           H  
ATOM   4108  HB2 GLU B 433      12.593 -33.965  70.602  1.00 63.25           H  
ATOM   4109  CG  GLU B 433      12.797 -34.314  68.508  1.00 63.79           C  
ATOM   4110  HG1 GLU B 433      13.347 -33.884  67.671  1.00 63.25           H  
ATOM   4111  HG2 GLU B 433      13.034 -35.375  68.593  1.00 63.25           H  
ATOM   4112  CD  GLU B 433      11.304 -34.166  68.240  1.00 71.18           C  
ATOM   4113  OE1 GLU B 433      10.489 -34.696  69.032  1.00 79.23           O  
ATOM   4114  OE2 GLU B 433      10.947 -33.528  67.226  1.00 72.96           O  
ATOM   4115  C   GLU B 433      13.393 -31.560  71.160  1.00 54.75           C  
ATOM   4116  O   GLU B 433      12.589 -31.817  72.045  1.00 57.03           O  
ATOM   4117  N   HIS B 434      14.495 -30.859  71.375  1.00 50.45           N  
ATOM   4118  HN  HIS B 434      15.110 -30.572  70.548  1.00 52.06           H  
ATOM   4119  CA  HIS B 434      14.879 -30.474  72.724  1.00 52.46           C  
ATOM   4120  HA  HIS B 434      14.046 -30.703  73.389  1.00 52.06           H  
ATOM   4121  CB  HIS B 434      16.082 -31.319  73.164  1.00 50.45           C  
ATOM   4122  HB1 HIS B 434      16.908 -31.123  72.480  1.00 52.06           H  
ATOM   4123  HB2 HIS B 434      16.365 -31.016  74.172  1.00 52.06           H  
ATOM   4124  CG  HIS B 434      15.817 -32.774  73.171  1.00 49.96           C  
ATOM   4125  CD2 HIS B 434      16.261 -33.780  72.317  1.00 51.77           C  
ATOM   4126  HD2 HIS B 434      16.932 -33.658  71.467  1.00 52.06           H  
ATOM   4127  ND1 HIS B 434      15.008 -33.356  74.074  1.00 51.71           N  
ATOM   4128  HD1 HIS B 434      14.504 -32.851  74.871  1.00 52.06           H  
ATOM   4129  CE1 HIS B 434      14.932 -34.679  73.815  1.00 53.44           C  
ATOM   4130  HE1 HIS B 434      14.349 -35.409  74.377  1.00 52.06           H  
ATOM   4131  NE2 HIS B 434      15.703 -34.940  72.741  1.00 53.29           N  
ATOM   4132  C   HIS B 434      15.221 -29.016  72.893  1.00 52.97           C  
ATOM   4133  O   HIS B 434      15.727 -28.617  73.964  1.00 54.10           O  
ATOM   4134  N   LEU B 435      14.956 -28.206  71.870  1.00 50.67           N  
ATOM   4135  HN  LEU B 435      14.438 -28.588  71.015  1.00 48.17           H  
ATOM   4136  CA  LEU B 435      15.365 -26.795  71.899  1.00 48.24           C  
ATOM   4137  HA  LEU B 435      16.454 -26.752  71.880  1.00 48.17           H  
ATOM   4138  CB  LEU B 435      14.835 -26.036  70.700  1.00 47.96           C  
ATOM   4139  HB1 LEU B 435      13.747 -26.081  70.748  1.00 48.17           H  
ATOM   4140  HB2 LEU B 435      15.162 -25.001  70.806  1.00 48.17           H  
ATOM   4141  CG  LEU B 435      15.243 -26.496  69.299  1.00 45.98           C  
ATOM   4142  HG  LEU B 435      15.005 -27.557  69.228  1.00 48.17           H  
ATOM   4143  CD1 LEU B 435      14.377 -25.762  68.243  1.00 45.47           C  
ATOM   4144 1HD1 LEU B 435      14.667 -26.089  67.244  1.00 48.17           H  
ATOM   4145 2HD1 LEU B 435      14.530 -24.686  68.331  1.00 48.17           H  
ATOM   4146 3HD1 LEU B 435      13.325 -25.994  68.410  1.00 48.17           H  
ATOM   4147  CD2 LEU B 435      16.751 -26.358  69.093  1.00 41.81           C  
ATOM   4148 1HD2 LEU B 435      17.013 -26.692  68.089  1.00 48.17           H  
ATOM   4149 2HD2 LEU B 435      17.276 -26.969  69.827  1.00 48.17           H  
ATOM   4150 3HD2 LEU B 435      17.041 -25.314  69.216  1.00 48.17           H  
ATOM   4151  C   LEU B 435      14.878 -26.112  73.170  1.00 50.81           C  
ATOM   4152  O   LEU B 435      15.688 -25.570  73.918  1.00 54.40           O  
ATOM   4153  N   THR B 436      13.585 -26.175  73.465  1.00 50.19           N  
ATOM   4154  HN  THR B 436      12.908 -26.710  72.832  1.00 54.48           H  
ATOM   4155  CA  THR B 436      13.110 -25.514  74.646  1.00 52.24           C  
ATOM   4156  HA  THR B 436      13.455 -24.481  74.593  1.00 54.48           H  
ATOM   4157  CB  THR B 436      11.562 -25.471  74.727  1.00 58.27           C  
ATOM   4158  HB  THR B 436      11.151 -26.474  74.613  1.00 54.48           H  
ATOM   4159  OG1 THR B 436      11.068 -24.616  73.696  1.00 58.36           O  
ATOM   4160  HG1 THR B 436      11.457 -23.649  73.826  1.00 54.48           H  
ATOM   4161  CG2 THR B 436      11.130 -24.868  76.086  1.00 58.16           C  
ATOM   4162 1HG2 THR B 436      10.042 -24.838  76.141  1.00 54.48           H  
ATOM   4163 2HG2 THR B 436      11.526 -23.856  76.177  1.00 54.48           H  
ATOM   4164 3HG2 THR B 436      11.518 -25.484  76.897  1.00 54.48           H  
ATOM   4165  C   THR B 436      13.677 -26.107  75.927  1.00 51.24           C  
ATOM   4166  O   THR B 436      13.950 -25.372  76.878  1.00 52.88           O  
ATOM   4167  N   ALA B 437      13.826 -27.427  75.968  1.00 50.37           N  
ATOM   4168  HN  ALA B 437      13.622 -27.998  75.087  1.00 51.43           H  
ATOM   4169  CA  ALA B 437      14.261 -28.126  77.181  1.00 51.70           C  
ATOM   4170  HA  ALA B 437      13.614 -27.837  78.009  1.00 51.43           H  
ATOM   4171  CB  ALA B 437      14.181 -29.627  76.991  1.00 50.58           C  
ATOM   4172  HB1 ALA B 437      14.508 -30.127  77.903  1.00 51.43           H  
ATOM   4173  HB2 ALA B 437      14.825 -29.924  76.163  1.00 51.43           H  
ATOM   4174  HB3 ALA B 437      13.152 -29.911  76.770  1.00 51.43           H  
ATOM   4175  C   ALA B 437      15.674 -27.755  77.512  1.00 49.96           C  
ATOM   4176  O   ALA B 437      16.036 -27.548  78.672  1.00 54.56           O  
ATOM   4177  N   ILE B 438      16.482 -27.692  76.487  1.00 47.48           N  
ATOM   4178  HN  ILE B 438      16.119 -27.903  75.503  1.00 47.37           H  
ATOM   4179  CA  ILE B 438      17.842 -27.343  76.685  1.00 47.95           C  
ATOM   4180  HA  ILE B 438      18.311 -28.073  77.345  1.00 47.37           H  
ATOM   4181  CB  ILE B 438      18.597 -27.312  75.333  1.00 48.23           C  
ATOM   4182  HB  ILE B 438      17.961 -26.794  74.615  1.00 47.37           H  
ATOM   4183  CG2 ILE B 438      19.878 -26.494  75.484  1.00 44.72           C  
ATOM   4184 1HG2 ILE B 438      20.410 -26.472  74.533  1.00 47.37           H  
ATOM   4185 2HG2 ILE B 438      20.513 -26.949  76.244  1.00 47.37           H  
ATOM   4186 3HG2 ILE B 438      19.627 -25.476  75.783  1.00 47.37           H  
ATOM   4187  CG1 ILE B 438      18.800 -28.751  74.818  1.00 47.20           C  
ATOM   4188 1HG1 ILE B 438      19.672 -29.183  75.309  1.00 47.37           H  
ATOM   4189 2HG1 ILE B 438      17.916 -29.342  75.060  1.00 47.37           H  
ATOM   4190  CD1 ILE B 438      19.014 -28.779  73.329  1.00 44.48           C  
ATOM   4191 1HD1 ILE B 438      19.154 -29.809  73.001  1.00 47.37           H  
ATOM   4192 2HD1 ILE B 438      19.899 -28.195  73.078  1.00 47.37           H  
ATOM   4193 3HD1 ILE B 438      18.144 -28.353  72.828  1.00 47.37           H  
ATOM   4194  C   ILE B 438      17.930 -25.955  77.318  1.00 49.51           C  
ATOM   4195  O   ILE B 438      18.733 -25.733  78.219  1.00 49.38           O  
ATOM   4196  N   LEU B 439      17.161 -25.001  76.782  1.00 48.15           N  
ATOM   4197  HN  LEU B 439      16.441 -25.258  76.033  1.00 46.98           H  
ATOM   4198  CA  LEU B 439      17.295 -23.616  77.208  1.00 46.87           C  
ATOM   4199  HA  LEU B 439      18.356 -23.366  77.203  1.00 46.98           H  
ATOM   4200  CB  LEU B 439      16.583 -22.652  76.267  1.00 45.55           C  
ATOM   4201  HB1 LEU B 439      15.562 -23.008  76.129  1.00 46.98           H  
ATOM   4202  HB2 LEU B 439      16.565 -21.670  76.740  1.00 46.98           H  
ATOM   4203  CG  LEU B 439      17.223 -22.502  74.888  1.00 44.16           C  
ATOM   4204  HG  LEU B 439      17.087 -23.452  74.371  1.00 46.98           H  
ATOM   4205  CD1 LEU B 439      16.500 -21.452  74.075  1.00 47.58           C  
ATOM   4206 1HD1 LEU B 439      16.972 -21.361  73.097  1.00 46.98           H  
ATOM   4207 2HD1 LEU B 439      16.549 -20.494  74.592  1.00 46.98           H  
ATOM   4208 3HD1 LEU B 439      15.457 -21.743  73.949  1.00 46.98           H  
ATOM   4209  CD2 LEU B 439      18.731 -22.234  74.935  1.00 41.66           C  
ATOM   4210 1HD2 LEU B 439      19.115 -22.139  73.920  1.00 46.98           H  
ATOM   4211 2HD2 LEU B 439      19.232 -23.062  75.437  1.00 46.98           H  
ATOM   4212 3HD2 LEU B 439      18.920 -21.310  75.482  1.00 46.98           H  
ATOM   4213  C   LEU B 439      16.792 -23.479  78.632  1.00 50.90           C  
ATOM   4214  O   LEU B 439      17.434 -22.833  79.454  1.00 50.95           O  
ATOM   4215  N   GLN B 440      15.678 -24.137  78.925  1.00 53.27           N  
ATOM   4216  HN  GLN B 440      15.189 -24.685  78.147  1.00 59.81           H  
ATOM   4217  CA  GLN B 440      15.093 -24.146  80.255  1.00 55.51           C  
ATOM   4218  HA  GLN B 440      14.943 -23.106  80.544  1.00 59.81           H  
ATOM   4219  CB  GLN B 440      13.698 -24.807  80.208  1.00 57.32           C  
ATOM   4220  HB1 GLN B 440      13.711 -25.621  79.484  1.00 59.81           H  
ATOM   4221  HB2 GLN B 440      13.455 -25.202  81.194  1.00 59.81           H  
ATOM   4222  CG  GLN B 440      12.651 -23.800  79.804  1.00 59.56           C  
ATOM   4223  HG1 GLN B 440      12.616 -23.023  80.567  1.00 59.81           H  
ATOM   4224  HG2 GLN B 440      12.951 -23.362  78.852  1.00 59.81           H  
ATOM   4225  CD  GLN B 440      11.234 -24.376  79.641  1.00 63.16           C  
ATOM   4226  OE1 GLN B 440      11.042 -25.578  79.446  1.00 65.37           O  
ATOM   4227  NE2 GLN B 440      10.247 -23.512  79.739  1.00 63.94           N  
ATOM   4228 1HE2 GLN B 440      10.457 -22.479  79.922  1.00 59.81           H  
ATOM   4229 2HE2 GLN B 440       9.235 -23.842  79.636  1.00 59.81           H  
ATOM   4230  C   GLN B 440      16.062 -24.763  81.283  1.00 58.02           C  
ATOM   4231  O   GLN B 440      16.160 -24.258  82.403  1.00 62.12           O  
ATOM   4232  N   LYS B 441      16.792 -25.824  80.913  1.00 56.01           N  
ATOM   4233  HN  LYS B 441      16.726 -26.173  79.904  1.00 59.73           H  
ATOM   4234  CA  LYS B 441      17.684 -26.525  81.857  1.00 57.66           C  
ATOM   4235  HA  LYS B 441      17.183 -26.583  82.823  1.00 59.73           H  
ATOM   4236  CB  LYS B 441      17.953 -27.960  81.364  1.00 59.96           C  
ATOM   4237  HB1 LYS B 441      16.995 -28.479  81.329  1.00 59.73           H  
ATOM   4238  HB2 LYS B 441      18.365 -27.888  80.358  1.00 59.73           H  
ATOM   4239  CG  LYS B 441      18.912 -28.821  82.194  1.00 61.83           C  
ATOM   4240  HG1 LYS B 441      19.888 -28.337  82.212  1.00 59.73           H  
ATOM   4241  HG2 LYS B 441      18.524 -28.895  83.210  1.00 59.73           H  
ATOM   4242  CD  LYS B 441      19.076 -30.232  81.630  1.00 60.69           C  
ATOM   4243  HD1 LYS B 441      18.098 -30.714  81.604  1.00 59.73           H  
ATOM   4244  HD2 LYS B 441      19.472 -30.159  80.617  1.00 59.73           H  
ATOM   4245  CE  LYS B 441      20.028 -31.096  82.470  1.00 63.56           C  
ATOM   4246  HE1 LYS B 441      21.044 -30.870  82.147  1.00 59.73           H  
ATOM   4247  HE2 LYS B 441      19.903 -30.800  83.512  1.00 59.73           H  
ATOM   4248  NZ  LYS B 441      19.856 -32.594  82.402  1.00 65.70           N1+
ATOM   4249  HZ1 LYS B 441      20.581 -33.066  83.032  1.00 59.73           H  
ATOM   4250  HZ2 LYS B 441      19.993 -32.924  81.393  1.00 59.73           H  
ATOM   4251  HZ3 LYS B 441      18.873 -32.856  82.732  1.00 59.73           H  
ATOM   4252  C   LYS B 441      19.005 -25.768  82.044  1.00 54.77           C  
ATOM   4253  O   LYS B 441      19.511 -25.688  83.155  1.00 57.35           O  
ATOM   4254  N   GLY B 442      19.534 -25.176  80.977  1.00 50.03           N  
ATOM   4255  HN  GLY B 442      18.945 -25.075  80.089  1.00 48.51           H  
ATOM   4256  CA  GLY B 442      20.899 -24.661  80.990  1.00 49.51           C  
ATOM   4257  HA1 GLY B 442      21.271 -24.823  82.002  1.00 48.51           H  
ATOM   4258  HA2 GLY B 442      21.461 -25.282  80.292  1.00 48.51           H  
ATOM   4259  C   GLY B 442      21.247 -23.219  80.641  1.00 48.48           C  
ATOM   4260  O   GLY B 442      22.363 -22.764  80.954  1.00 46.03           O  
ATOM   4261  N   LEU B 443      20.336 -22.493  80.003  1.00 50.15           N  
ATOM   4262  HN  LEU B 443      19.364 -22.904  79.825  1.00 51.22           H  
ATOM   4263  CA  LEU B 443      20.646 -21.126  79.535  1.00 50.70           C  
ATOM   4264  HA  LEU B 443      21.562 -21.188  78.947  1.00 51.22           H  
ATOM   4265  CB  LEU B 443      19.554 -20.565  78.614  1.00 53.18           C  
ATOM   4266  HB1 LEU B 443      19.406 -21.268  77.794  1.00 51.22           H  
ATOM   4267  HB2 LEU B 443      18.633 -20.480  79.191  1.00 51.22           H  
ATOM   4268  CG  LEU B 443      19.871 -19.194  78.016  1.00 51.14           C  
ATOM   4269  HG  LEU B 443      20.107 -18.510  78.831  1.00 51.22           H  
ATOM   4270  CD1 LEU B 443      21.079 -19.263  77.082  1.00 48.04           C  
ATOM   4271 1HD1 LEU B 443      21.279 -18.273  76.673  1.00 51.22           H  
ATOM   4272 2HD1 LEU B 443      20.870 -19.957  76.268  1.00 51.22           H  
ATOM   4273 3HD1 LEU B 443      21.950 -19.609  77.639  1.00 51.22           H  
ATOM   4274  CD2 LEU B 443      18.663 -18.663  77.285  1.00 56.00           C  
ATOM   4275 1HD2 LEU B 443      18.895 -17.686  76.861  1.00 51.22           H  
ATOM   4276 2HD2 LEU B 443      17.829 -18.568  77.981  1.00 51.22           H  
ATOM   4277 3HD2 LEU B 443      18.391 -19.351  76.484  1.00 51.22           H  
ATOM   4278  C   LEU B 443      20.897 -20.136  80.647  1.00 49.78           C  
ATOM   4279  O   LEU B 443      21.809 -19.336  80.542  1.00 50.79           O  
ATOM   4280  N   ASN B 444      20.104 -20.183  81.709  1.00 54.50           N  
ATOM   4281  HN  ASN B 444      19.287 -20.874  81.731  1.00 60.78           H  
ATOM   4282  CA  ASN B 444      20.336 -19.303  82.843  1.00 55.60           C  
ATOM   4283  HA  ASN B 444      20.281 -18.274  82.487  1.00 60.78           H  
ATOM   4284  CB  ASN B 444      19.283 -19.480  83.939  1.00 63.59           C  
ATOM   4285  HB1 ASN B 444      19.088 -20.545  84.067  1.00 60.78           H  
ATOM   4286  HB2 ASN B 444      19.674 -19.067  84.869  1.00 60.78           H  
ATOM   4287  CG  ASN B 444      17.965 -18.777  83.607  1.00 68.62           C  
ATOM   4288  OD1 ASN B 444      17.665 -18.516  82.427  1.00 66.31           O  
ATOM   4289  ND2 ASN B 444      17.180 -18.442  84.651  1.00 71.20           N  
ATOM   4290 1HD2 ASN B 444      17.491 -18.670  85.649  1.00 60.78           H  
ATOM   4291 2HD2 ASN B 444      16.246 -17.948  84.481  1.00 60.78           H  
ATOM   4292  C   ASN B 444      21.716 -19.520  83.431  1.00 54.44           C  
ATOM   4293  O   ASN B 444      22.434 -18.560  83.739  1.00 51.98           O  
ATOM   4294  N   ASN B 445      22.103 -20.775  83.600  1.00 55.27           N  
ATOM   4295  HN  ASN B 445      21.454 -21.574  83.309  1.00 57.30           H  
ATOM   4296  CA  ASN B 445      23.393 -21.074  84.173  0.50 56.29           C  
ATOM   4297  HA  ASN B 445      23.474 -20.545  85.123  0.50 57.30           H  
ATOM   4298  CB  ASN B 445      23.455 -22.588  84.458  0.50 57.34           C  
ATOM   4299  HB1 ASN B 445      23.370 -23.126  83.514  0.50 57.30           H  
ATOM   4300  HB2 ASN B 445      24.414 -22.818  84.923  0.50 57.30           H  
ATOM   4301  CG  ASN B 445      22.330 -23.052  85.392  0.50 59.63           C  
ATOM   4302  OD1 ASN B 445      22.119 -22.469  86.458  0.50 59.91           O  
ATOM   4303  ND2 ASN B 445      21.623 -24.110  85.000  0.50 58.34           N  
ATOM   4304 1HD2 ASN B 445      21.852 -24.593  84.073  0.50 57.30           H  
ATOM   4305 2HD2 ASN B 445      20.826 -24.478  85.612  0.50 57.30           H  
ATOM   4306  C   ASN B 445      24.505 -20.561  83.241  1.00 55.29           C  
ATOM   4307  O   ASN B 445      25.462 -19.923  83.691  1.00 56.30           O  
ATOM   4308  N   LEU B 446      24.361 -20.813  81.936  1.00 51.87           N  
ATOM   4309  HN  LEU B 446      23.490 -21.320  81.576  1.00 52.18           H  
ATOM   4310  CA  LEU B 446      25.397 -20.392  81.016  1.00 51.40           C  
ATOM   4311  HA  LEU B 446      26.336 -20.850  81.328  1.00 52.18           H  
ATOM   4312  CB  LEU B 446      25.110 -20.825  79.569  1.00 53.00           C  
ATOM   4313  HB1 LEU B 446      24.096 -20.500  79.338  1.00 52.18           H  
ATOM   4314  HB2 LEU B 446      25.817 -20.291  78.934  1.00 52.18           H  
ATOM   4315  CG  LEU B 446      25.199 -22.303  79.183  1.00 54.13           C  
ATOM   4316  HG  LEU B 446      24.415 -22.852  79.705  1.00 52.18           H  
ATOM   4317  CD1 LEU B 446      24.941 -22.381  77.682  1.00 49.28           C  
ATOM   4318 1HD1 LEU B 446      24.994 -23.420  77.357  1.00 52.18           H  
ATOM   4319 2HD1 LEU B 446      25.694 -21.797  77.153  1.00 52.18           H  
ATOM   4320 3HD1 LEU B 446      23.951 -21.982  77.462  1.00 52.18           H  
ATOM   4321  CD2 LEU B 446      26.547 -22.880  79.576  1.00 50.82           C  
ATOM   4322 1HD2 LEU B 446      26.589 -23.932  79.293  1.00 52.18           H  
ATOM   4323 2HD2 LEU B 446      26.681 -22.789  80.654  1.00 52.18           H  
ATOM   4324 3HD2 LEU B 446      27.340 -22.334  79.064  1.00 52.18           H  
ATOM   4325  C   LEU B 446      25.559 -18.875  81.090  1.00 52.32           C  
ATOM   4326  O   LEU B 446      26.686 -18.374  81.027  1.00 54.61           O  
ATOM   4327  N   LEU B 447      24.444 -18.148  81.162  1.00 49.20           N  
ATOM   4328  HN  LEU B 447      23.495 -18.638  81.226  1.00 48.15           H  
ATOM   4329  CA  LEU B 447      24.504 -16.695  81.154  1.00 47.98           C  
ATOM   4330  HA  LEU B 447      25.255 -16.395  80.424  1.00 48.15           H  
ATOM   4331  CB  LEU B 447      23.157 -16.088  80.723  1.00 48.00           C  
ATOM   4332  HB1 LEU B 447      22.400 -16.510  81.384  1.00 48.15           H  
ATOM   4333  HB2 LEU B 447      23.231 -15.014  80.893  1.00 48.15           H  
ATOM   4334  CG  LEU B 447      22.633 -16.271  79.280  1.00 45.05           C  
ATOM   4335  HG  LEU B 447      22.578 -17.338  79.065  1.00 48.15           H  
ATOM   4336  CD1 LEU B 447      21.241 -15.657  79.056  1.00 45.10           C  
ATOM   4337 1HD1 LEU B 447      20.933 -15.821  78.023  1.00 48.15           H  
ATOM   4338 2HD1 LEU B 447      21.279 -14.586  79.258  1.00 48.15           H  
ATOM   4339 3HD1 LEU B 447      20.523 -16.128  79.728  1.00 48.15           H  
ATOM   4340  CD2 LEU B 447      23.617 -15.642  78.328  1.00 42.98           C  
ATOM   4341 1HD2 LEU B 447      23.261 -15.763  77.305  1.00 48.15           H  
ATOM   4342 2HD2 LEU B 447      24.587 -16.127  78.435  1.00 48.15           H  
ATOM   4343 3HD2 LEU B 447      23.715 -14.580  78.555  1.00 48.15           H  
ATOM   4344  C   LEU B 447      24.944 -16.170  82.525  1.00 52.51           C  
ATOM   4345  O   LEU B 447      25.763 -15.265  82.603  1.00 54.39           O  
ATOM   4346  N   ASP B 448      24.433 -16.735  83.618  1.00 55.73           N  
ATOM   4347  HN  ASP B 448      23.729 -17.536  83.531  1.00 61.63           H  
ATOM   4348  CA  ASP B 448      24.841 -16.252  84.939  1.00 58.50           C  
ATOM   4349  HA  ASP B 448      24.589 -15.194  85.017  1.00 61.63           H  
ATOM   4350  CB  ASP B 448      24.140 -17.010  86.080  1.00 62.16           C  
ATOM   4351  HB1 ASP B 448      24.197 -18.079  85.874  1.00 61.63           H  
ATOM   4352  HB2 ASP B 448      24.660 -16.792  87.013  1.00 61.63           H  
ATOM   4353  CG  ASP B 448      22.712 -16.633  86.234  1.00 64.42           C  
ATOM   4354  OD1 ASP B 448      22.309 -15.711  85.543  1.00 65.51           O  
ATOM   4355  OD2 ASP B 448      21.990 -17.248  87.035  1.00 68.15           O  
ATOM   4356  C   ASP B 448      26.352 -16.408  85.111  1.00 59.13           C  
ATOM   4357  O   ASP B 448      27.034 -15.493  85.536  1.00 59.41           O  
ATOM   4358  N   GLU B 449      26.849 -17.569  84.716  1.00 60.13           N  
ATOM   4359  HN  GLU B 449      26.205 -18.248  84.197  1.00 64.28           H  
ATOM   4360  CA  GLU B 449      28.231 -17.968  84.954  0.50 60.91           C  
ATOM   4361  HA  GLU B 449      28.567 -17.521  85.890  0.50 64.28           H  
ATOM   4362  CB  GLU B 449      28.260 -19.500  85.102  0.50 63.02           C  
ATOM   4363  HB1 GLU B 449      27.234 -19.847  85.220  0.50 64.28           H  
ATOM   4364  HB2 GLU B 449      28.683 -19.919  84.189  0.50 64.28           H  
ATOM   4365  CG  GLU B 449      29.073 -20.021  86.281  0.50 67.86           C  
ATOM   4366  HG1 GLU B 449      28.775 -21.051  86.479  0.50 64.28           H  
ATOM   4367  HG2 GLU B 449      30.129 -19.993  86.012  0.50 64.28           H  
ATOM   4368  CD  GLU B 449      28.877 -19.210  87.549  0.50 70.16           C  
ATOM   4369  OE1 GLU B 449      27.725 -19.068  88.008  0.50 73.30           O  
ATOM   4370  OE2 GLU B 449      29.880 -18.724  88.101  0.50 71.01           O  
ATOM   4371  C   GLU B 449      29.151 -17.473  83.811  1.00 57.51           C  
ATOM   4372  O   GLU B 449      30.350 -17.684  83.822  1.00 54.64           O  
ATOM   4373  N   ASN B 450      28.569 -16.784  82.825  1.00 54.55           N  
ATOM   4374  HN  ASN B 450      27.502 -16.711  82.816  1.00 53.52           H  
ATOM   4375  CA  ASN B 450      29.327 -16.121  81.751  1.00 53.17           C  
ATOM   4376  HA  ASN B 450      28.610 -15.646  81.082  1.00 53.52           H  
ATOM   4377  CB  ASN B 450      30.234 -15.008  82.340  1.00 55.87           C  
ATOM   4378  HB1 ASN B 450      29.695 -14.526  83.156  1.00 53.52           H  
ATOM   4379  HB2 ASN B 450      31.139 -15.476  82.728  1.00 53.52           H  
ATOM   4380  CG  ASN B 450      30.653 -13.912  81.320  1.00 55.87           C  
ATOM   4381  OD1 ASN B 450      29.987 -13.679  80.313  1.00 47.89           O  
ATOM   4382  ND2 ASN B 450      31.734 -13.158  81.670  1.00 57.21           N  
ATOM   4383 1HD2 ASN B 450      32.236 -13.340  82.597  1.00 53.52           H  
ATOM   4384 2HD2 ASN B 450      32.081 -12.384  81.017  1.00 53.52           H  
ATOM   4385  C   ASN B 450      30.137 -17.109  80.935  1.00 52.16           C  
ATOM   4386  O   ASN B 450      31.275 -16.856  80.596  1.00 51.47           O  
ATOM   4387  N   ARG B 451      29.516 -18.222  80.571  1.00 53.83           N  
ATOM   4388  HN  ARG B 451      28.478 -18.336  80.803  1.00 66.34           H  
ATOM   4389  CA  ARG B 451      30.202 -19.292  79.867  1.00 54.81           C  
ATOM   4390  HA  ARG B 451      31.237 -19.300  80.209  1.00 66.34           H  
ATOM   4391  CB  ARG B 451      29.582 -20.646  80.238  1.00 57.85           C  
ATOM   4392  HB1 ARG B 451      28.522 -20.625  79.986  1.00 66.34           H  
ATOM   4393  HB2 ARG B 451      30.078 -21.427  79.661  1.00 66.34           H  
ATOM   4394  CG  ARG B 451      29.724 -20.970  81.720  1.00 63.77           C  
ATOM   4395  HG1 ARG B 451      29.913 -20.038  82.252  1.00 66.34           H  
ATOM   4396  HG2 ARG B 451      28.783 -21.400  82.063  1.00 66.34           H  
ATOM   4397  CD  ARG B 451      30.831 -21.937  82.065  1.00 73.75           C  
ATOM   4398  HD1 ARG B 451      31.457 -22.090  81.186  1.00 66.34           H  
ATOM   4399  HD2 ARG B 451      31.433 -21.517  82.871  1.00 66.34           H  
ATOM   4400  NE  ARG B 451      30.287 -23.224  82.495  1.00 81.40           N1+
ATOM   4401  HE  ARG B 451      29.695 -23.221  83.386  1.00 66.34           H  
ATOM   4402  CZ  ARG B 451      30.453 -24.401  81.891  1.00 80.80           C  
ATOM   4403  NH1 ARG B 451      31.184 -24.546  80.792  1.00 77.77           N  
ATOM   4404 1HH1 ARG B 451      31.669 -23.698  80.356  1.00 66.34           H  
ATOM   4405 2HH1 ARG B 451      31.288 -25.511  80.342  1.00 66.34           H  
ATOM   4406  NH2 ARG B 451      29.889 -25.468  82.432  1.00 85.35           N  
ATOM   4407 1HH2 ARG B 451      29.317 -25.373  83.331  1.00 66.34           H  
ATOM   4408 2HH2 ARG B 451      30.004 -26.426  81.970  1.00 66.34           H  
ATOM   4409  C   ARG B 451      30.216 -19.046  78.353  1.00 51.74           C  
ATOM   4410  O   ARG B 451      29.426 -19.620  77.617  1.00 48.72           O  
ATOM   4411  N   ILE B 452      31.191 -18.249  77.899  1.00 49.10           N  
ATOM   4412  HN  ILE B 452      31.972 -17.966  78.574  1.00 47.33           H  
ATOM   4413  CA  ILE B 452      31.244 -17.741  76.517  1.00 48.23           C  
ATOM   4414  HA  ILE B 452      30.285 -17.264  76.317  1.00 47.33           H  
ATOM   4415  CB  ILE B 452      32.327 -16.653  76.365  1.00 47.58           C  
ATOM   4416  HB  ILE B 452      33.272 -17.018  76.767  1.00 47.33           H  
ATOM   4417  CG2 ILE B 452      32.520 -16.214  74.921  1.00 39.60           C  
ATOM   4418 1HG2 ILE B 452      33.294 -15.448  74.874  1.00 47.33           H  
ATOM   4419 2HG2 ILE B 452      31.584 -15.809  74.536  1.00 47.33           H  
ATOM   4420 3HG2 ILE B 452      32.821 -17.070  74.317  1.00 47.33           H  
ATOM   4421  CG1 ILE B 452      31.884 -15.421  77.138  1.00 48.60           C  
ATOM   4422 1HG1 ILE B 452      31.381 -14.738  76.453  1.00 47.33           H  
ATOM   4423 2HG1 ILE B 452      31.190 -15.728  77.921  1.00 47.33           H  
ATOM   4424  CD1 ILE B 452      33.036 -14.709  77.768  1.00 52.55           C  
ATOM   4425 1HD1 ILE B 452      32.672 -13.836  78.309  1.00 47.33           H  
ATOM   4426 2HD1 ILE B 452      33.734 -14.391  76.994  1.00 47.33           H  
ATOM   4427 3HD1 ILE B 452      33.543 -15.380  78.461  1.00 47.33           H  
ATOM   4428  C   ILE B 452      31.426 -18.814  75.474  1.00 47.13           C  
ATOM   4429  O   ILE B 452      30.673 -18.840  74.484  1.00 45.81           O  
ATOM   4430  N   GLN B 453      32.414 -19.683  75.675  1.00 49.95           N  
ATOM   4431  HN  GLN B 453      33.045 -19.584  76.534  1.00 63.82           H  
ATOM   4432  CA  GLN B 453      32.642 -20.780  74.721  1.00 52.77           C  
ATOM   4433  HA  GLN B 453      32.869 -20.315  73.762  1.00 63.82           H  
ATOM   4434  CB  GLN B 453      33.851 -21.654  75.080  1.00 62.85           C  
ATOM   4435  HB1 GLN B 453      34.191 -21.370  76.076  1.00 63.82           H  
ATOM   4436  HB2 GLN B 453      33.527 -22.695  75.089  1.00 63.82           H  
ATOM   4437  CG  GLN B 453      35.059 -21.530  74.100  1.00 73.99           C  
ATOM   4438  HG1 GLN B 453      35.791 -22.295  74.361  1.00 63.82           H  
ATOM   4439  HG2 GLN B 453      34.696 -21.703  73.087  1.00 63.82           H  
ATOM   4440  CD  GLN B 453      35.782 -20.117  74.135  1.00 83.40           C  
ATOM   4441  OE1 GLN B 453      36.155 -19.527  73.074  1.00 79.25           O  
ATOM   4442  NE2 GLN B 453      35.965 -19.567  75.366  1.00 80.47           N  
ATOM   4443 1HE2 GLN B 453      35.628 -20.086  76.239  1.00 63.82           H  
ATOM   4444 2HE2 GLN B 453      36.446 -18.616  75.461  1.00 63.82           H  
ATOM   4445  C   GLN B 453      31.374 -21.612  74.512  1.00 46.04           C  
ATOM   4446  O   GLN B 453      31.000 -21.896  73.378  1.00 45.70           O  
ATOM   4447  N   ASP B 454      30.681 -21.928  75.585  1.00 43.54           N  
ATOM   4448  HN  ASP B 454      30.985 -21.552  76.540  1.00 46.48           H  
ATOM   4449  CA  ASP B 454      29.508 -22.781  75.490  1.00 43.36           C  
ATOM   4450  HA  ASP B 454      29.747 -23.632  74.853  1.00 46.48           H  
ATOM   4451  CB  ASP B 454      29.083 -23.305  76.869  1.00 46.15           C  
ATOM   4452  HB1 ASP B 454      28.892 -22.453  77.522  1.00 46.48           H  
ATOM   4453  HB2 ASP B 454      28.169 -23.887  76.754  1.00 46.48           H  
ATOM   4454  CG  ASP B 454      30.135 -24.180  77.511  1.00 47.23           C  
ATOM   4455  OD1 ASP B 454      30.570 -25.133  76.900  1.00 46.07           O  
ATOM   4456  OD2 ASP B 454      30.538 -23.911  78.655  1.00 59.17           O  
ATOM   4457  C   ASP B 454      28.347 -22.011  74.860  1.00 42.89           C  
ATOM   4458  O   ASP B 454      27.618 -22.570  74.057  1.00 43.43           O  
ATOM   4459  N   LEU B 455      28.178 -20.745  75.229  1.00 41.90           N  
ATOM   4460  HN  LEU B 455      28.772 -20.346  76.025  1.00 41.51           H  
ATOM   4461  CA  LEU B 455      27.210 -19.900  74.578  1.00 41.54           C  
ATOM   4462  HA  LEU B 455      26.226 -20.349  74.715  1.00 41.51           H  
ATOM   4463  CB  LEU B 455      27.189 -18.514  75.226  1.00 41.67           C  
ATOM   4464  HB1 LEU B 455      28.221 -18.212  75.404  1.00 41.51           H  
ATOM   4465  HB2 LEU B 455      26.723 -17.823  74.523  1.00 41.51           H  
ATOM   4466  CG  LEU B 455      26.433 -18.414  76.556  1.00 41.78           C  
ATOM   4467  HG  LEU B 455      26.632 -19.319  77.130  1.00 41.51           H  
ATOM   4468  CD1 LEU B 455      26.852 -17.214  77.396  1.00 40.10           C  
ATOM   4469 1HD1 LEU B 455      26.280 -17.201  78.324  1.00 41.51           H  
ATOM   4470 2HD1 LEU B 455      26.662 -16.296  76.840  1.00 41.51           H  
ATOM   4471 3HD1 LEU B 455      27.915 -17.285  77.627  1.00 41.51           H  
ATOM   4472  CD2 LEU B 455      24.953 -18.370  76.238  1.00 37.19           C  
ATOM   4473 1HD2 LEU B 455      24.384 -18.299  77.165  1.00 41.51           H  
ATOM   4474 2HD2 LEU B 455      24.668 -19.278  75.706  1.00 41.51           H  
ATOM   4475 3HD2 LEU B 455      24.741 -17.502  75.614  1.00 41.51           H  
ATOM   4476  C   LEU B 455      27.485 -19.804  73.047  1.00 43.15           C  
ATOM   4477  O   LEU B 455      26.552 -19.863  72.235  1.00 44.71           O  
ATOM   4478  N   SER B 456      28.747 -19.696  72.629  1.00 43.51           N  
ATOM   4479  HN  SER B 456      29.546 -19.640  73.339  1.00 44.75           H  
ATOM   4480  CA  SER B 456      29.034 -19.654  71.189  1.00 44.04           C  
ATOM   4481  HA  SER B 456      28.504 -18.808  70.751  1.00 44.75           H  
ATOM   4482  CB  SER B 456      30.519 -19.485  70.930  1.00 44.42           C  
ATOM   4483  HB1 SER B 456      31.070 -20.223  71.513  1.00 44.75           H  
ATOM   4484  HB2 SER B 456      30.717 -19.638  69.869  1.00 44.75           H  
ATOM   4485  OG  SER B 456      30.941 -18.206  71.294  1.00 45.90           O  
ATOM   4486  HG  SER B 456      30.416 -17.491  70.733  1.00 44.75           H  
ATOM   4487  C   SER B 456      28.560 -20.919  70.523  1.00 42.63           C  
ATOM   4488  O   SER B 456      27.939 -20.863  69.458  1.00 48.00           O  
ATOM   4489  N   LEU B 457      28.884 -22.048  71.143  1.00 41.28           N  
ATOM   4490  HN  LEU B 457      29.427 -21.995  72.063  1.00 44.15           H  
ATOM   4491  CA  LEU B 457      28.523 -23.363  70.610  1.00 45.48           C  
ATOM   4492  HA  LEU B 457      28.935 -23.462  69.606  1.00 44.15           H  
ATOM   4493  CB  LEU B 457      29.053 -24.497  71.475  1.00 44.75           C  
ATOM   4494  HB1 LEU B 457      30.118 -24.332  71.638  1.00 44.15           H  
ATOM   4495  HB2 LEU B 457      28.530 -24.470  72.431  1.00 44.15           H  
ATOM   4496  CG  LEU B 457      28.871 -25.893  70.868  1.00 45.43           C  
ATOM   4497  HG  LEU B 457      27.835 -26.195  71.018  1.00 44.15           H  
ATOM   4498  CD1 LEU B 457      29.196 -26.039  69.389  1.00 40.78           C  
ATOM   4499 1HD1 LEU B 457      29.028 -27.070  69.080  1.00 44.15           H  
ATOM   4500 2HD1 LEU B 457      30.240 -25.775  69.218  1.00 44.15           H  
ATOM   4501 3HD1 LEU B 457      28.554 -25.377  68.808  1.00 44.15           H  
ATOM   4502  CD2 LEU B 457      29.758 -26.831  71.671  1.00 44.87           C  
ATOM   4503 1HD2 LEU B 457      29.666 -27.844  71.279  1.00 44.15           H  
ATOM   4504 2HD2 LEU B 457      29.449 -26.818  72.716  1.00 44.15           H  
ATOM   4505 3HD2 LEU B 457      30.795 -26.505  71.595  1.00 44.15           H  
ATOM   4506  C   LEU B 457      27.040 -23.498  70.540  1.00 45.03           C  
ATOM   4507  O   LEU B 457      26.493 -23.955  69.535  1.00 45.58           O  
ATOM   4508  N   LEU B 458      26.377 -23.073  71.605  1.00 46.61           N  
ATOM   4509  HN  LEU B 458      26.911 -22.695  72.452  1.00 47.28           H  
ATOM   4510  CA  LEU B 458      24.924 -23.120  71.624  1.00 46.86           C  
ATOM   4511  HA  LEU B 458      24.615 -24.164  71.565  1.00 47.28           H  
ATOM   4512  CB  LEU B 458      24.350 -22.517  72.927  1.00 45.75           C  
ATOM   4513  HB1 LEU B 458      24.670 -23.145  73.758  1.00 47.28           H  
ATOM   4514  HB2 LEU B 458      24.765 -21.516  73.046  1.00 47.28           H  
ATOM   4515  CG  LEU B 458      22.830 -22.406  72.979  1.00 46.07           C  
ATOM   4516  HG  LEU B 458      22.491 -21.979  72.035  1.00 47.28           H  
ATOM   4517  CD1 LEU B 458      22.272 -23.790  73.088  1.00 50.87           C  
ATOM   4518 1HD1 LEU B 458      21.184 -23.742  73.127  1.00 47.28           H  
ATOM   4519 2HD1 LEU B 458      22.647 -24.263  73.996  1.00 47.28           H  
ATOM   4520 3HD1 LEU B 458      22.578 -24.375  72.221  1.00 47.28           H  
ATOM   4521  CD2 LEU B 458      22.293 -21.545  74.103  1.00 52.15           C  
ATOM   4522 1HD2 LEU B 458      21.204 -21.526  74.059  1.00 47.28           H  
ATOM   4523 2HD2 LEU B 458      22.678 -20.530  74.000  1.00 47.28           H  
ATOM   4524 3HD2 LEU B 458      22.610 -21.958  75.061  1.00 47.28           H  
ATOM   4525  C   LEU B 458      24.413 -22.398  70.376  1.00 44.14           C  
ATOM   4526  O   LEU B 458      23.581 -22.919  69.658  1.00 45.81           O  
ATOM   4527  N   TYR B 459      24.906 -21.198  70.127  1.00 41.89           N  
ATOM   4528  HN  TYR B 459      25.720 -20.817  70.707  1.00 40.82           H  
ATOM   4529  CA  TYR B 459      24.331 -20.401  69.057  1.00 41.86           C  
ATOM   4530  HA  TYR B 459      23.250 -20.374  69.196  1.00 40.82           H  
ATOM   4531  CB  TYR B 459      24.853 -18.972  69.117  1.00 39.00           C  
ATOM   4532  HB1 TYR B 459      24.571 -18.550  70.082  1.00 40.82           H  
ATOM   4533  HB2 TYR B 459      25.940 -19.006  69.038  1.00 40.82           H  
ATOM   4534  CG  TYR B 459      24.329 -18.049  68.027  1.00 38.64           C  
ATOM   4535  CD1 TYR B 459      23.145 -17.350  68.197  1.00 40.94           C  
ATOM   4536  HD1 TYR B 459      22.581 -17.473  69.121  1.00 40.82           H  
ATOM   4537  CE1 TYR B 459      22.662 -16.495  67.214  1.00 43.55           C  
ATOM   4538  HE1 TYR B 459      21.724 -15.964  67.375  1.00 40.82           H  
ATOM   4539  CD2 TYR B 459      25.038 -17.835  66.865  1.00 37.41           C  
ATOM   4540  HD2 TYR B 459      25.998 -18.332  66.726  1.00 40.82           H  
ATOM   4541  CE2 TYR B 459      24.549 -16.991  65.857  1.00 40.51           C  
ATOM   4542  HE2 TYR B 459      25.111 -16.872  64.930  1.00 40.82           H  
ATOM   4543  CZ  TYR B 459      23.360 -16.309  66.031  1.00 42.73           C  
ATOM   4544  OH  TYR B 459      22.878 -15.408  65.084  1.00 41.22           O  
ATOM   4545  HH  TYR B 459      21.920 -15.705  64.774  1.00 40.82           H  
ATOM   4546  C   TYR B 459      24.625 -21.082  67.705  1.00 42.76           C  
ATOM   4547  O   TYR B 459      23.734 -21.154  66.834  1.00 39.28           O  
ATOM   4548  N   GLN B 460      25.826 -21.631  67.558  1.00 38.86           N  
ATOM   4549  HN  GLN B 460      26.551 -21.564  68.342  1.00 43.19           H  
ATOM   4550  CA  GLN B 460      26.146 -22.328  66.312  1.00 42.52           C  
ATOM   4551  HA  GLN B 460      26.021 -21.627  65.486  1.00 43.19           H  
ATOM   4552  CB  GLN B 460      27.571 -22.832  66.295  1.00 42.00           C  
ATOM   4553  HB1 GLN B 460      27.709 -23.505  67.141  1.00 43.19           H  
ATOM   4554  HB2 GLN B 460      27.733 -23.378  65.365  1.00 43.19           H  
ATOM   4555  CG  GLN B 460      28.599 -21.731  66.388  1.00 42.27           C  
ATOM   4556  HG1 GLN B 460      28.266 -20.992  67.117  1.00 43.19           H  
ATOM   4557  HG2 GLN B 460      29.550 -22.156  66.709  1.00 43.19           H  
ATOM   4558  CD  GLN B 460      28.781 -21.074  65.084  1.00 43.18           C  
ATOM   4559  OE1 GLN B 460      28.955 -21.735  64.019  1.00 43.73           O  
ATOM   4560  NE2 GLN B 460      28.796 -19.744  65.130  1.00 46.46           N  
ATOM   4561 1HE2 GLN B 460      28.681 -19.240  66.067  1.00 43.19           H  
ATOM   4562 2HE2 GLN B 460      28.923 -19.179  64.230  1.00 43.19           H  
ATOM   4563  C   GLN B 460      25.199 -23.517  66.083  1.00 43.56           C  
ATOM   4564  O   GLN B 460      24.698 -23.712  64.981  1.00 46.10           O  
ATOM   4565  N   LEU B 461      24.989 -24.322  67.107  1.00 42.03           N  
ATOM   4566  HN  LEU B 461      25.464 -24.118  68.044  1.00 42.02           H  
ATOM   4567  CA  LEU B 461      24.119 -25.485  66.981  1.00 42.47           C  
ATOM   4568  HA  LEU B 461      24.468 -26.071  66.131  1.00 42.02           H  
ATOM   4569  CB  LEU B 461      24.235 -26.359  68.230  1.00 40.63           C  
ATOM   4570  HB1 LEU B 461      24.113 -25.726  69.109  1.00 42.02           H  
ATOM   4571  HB2 LEU B 461      23.440 -27.105  68.206  1.00 42.02           H  
ATOM   4572  CG  LEU B 461      25.576 -27.082  68.335  1.00 40.17           C  
ATOM   4573  HG  LEU B 461      26.366 -26.352  68.162  1.00 42.02           H  
ATOM   4574  CD1 LEU B 461      25.811 -27.719  69.722  1.00 37.85           C  
ATOM   4575 1HD1 LEU B 461      26.780 -28.218  69.734  1.00 42.02           H  
ATOM   4576 2HD1 LEU B 461      25.026 -28.447  69.926  1.00 42.02           H  
ATOM   4577 3HD1 LEU B 461      25.793 -26.942  70.487  1.00 42.02           H  
ATOM   4578  CD2 LEU B 461      25.646 -28.122  67.224  1.00 40.79           C  
ATOM   4579 1HD2 LEU B 461      26.597 -28.651  67.280  1.00 42.02           H  
ATOM   4580 2HD2 LEU B 461      25.563 -27.627  66.256  1.00 42.02           H  
ATOM   4581 3HD2 LEU B 461      24.828 -28.833  67.339  1.00 42.02           H  
ATOM   4582  C   LEU B 461      22.652 -25.131  66.733  1.00 44.23           C  
ATOM   4583  O   LEU B 461      21.994 -25.701  65.870  1.00 47.99           O  
ATOM   4584  N   PHE B 462      22.128 -24.174  67.476  1.00 43.32           N  
ATOM   4585  HN  PHE B 462      22.723 -23.678  68.214  1.00 45.48           H  
ATOM   4586  CA  PHE B 462      20.748 -23.801  67.286  1.00 43.53           C  
ATOM   4587  HA  PHE B 462      20.136 -24.701  67.351  1.00 45.48           H  
ATOM   4588  CB  PHE B 462      20.322 -22.860  68.370  1.00 45.48           C  
ATOM   4589  HB1 PHE B 462      21.179 -22.248  68.650  1.00 45.48           H  
ATOM   4590  HB2 PHE B 462      19.531 -22.221  67.979  1.00 45.48           H  
ATOM   4591  CG  PHE B 462      19.811 -23.546  69.597  1.00 46.10           C  
ATOM   4592  CD1 PHE B 462      20.492 -24.601  70.159  1.00 44.48           C  
ATOM   4593  HD1 PHE B 462      21.423 -24.944  69.707  1.00 45.48           H  
ATOM   4594  CD2 PHE B 462      18.638 -23.111  70.205  1.00 47.48           C  
ATOM   4595  HD2 PHE B 462      18.095 -22.264  69.785  1.00 45.48           H  
ATOM   4596  CE1 PHE B 462      20.008 -25.234  71.295  1.00 44.28           C  
ATOM   4597  HE1 PHE B 462      20.552 -26.077  71.722  1.00 45.48           H  
ATOM   4598  CE2 PHE B 462      18.156 -23.738  71.331  1.00 48.20           C  
ATOM   4599  HE2 PHE B 462      17.228 -23.396  71.790  1.00 45.48           H  
ATOM   4600  CZ  PHE B 462      18.849 -24.802  71.880  1.00 45.64           C  
ATOM   4601  HZ  PHE B 462      18.473 -25.295  72.776  1.00 45.48           H  
ATOM   4602  C   PHE B 462      20.513 -23.153  65.916  1.00 45.23           C  
ATOM   4603  O   PHE B 462      19.440 -23.258  65.342  1.00 46.49           O  
ATOM   4604  N   SER B 463      21.530 -22.499  65.388  1.00 45.90           N  
ATOM   4605  HN  SER B 463      22.428 -22.390  65.959  1.00 46.66           H  
ATOM   4606  CA  SER B 463      21.469 -21.918  64.048  1.00 46.33           C  
ATOM   4607  HA  SER B 463      20.654 -21.194  64.023  1.00 46.66           H  
ATOM   4608  CB  SER B 463      22.765 -21.196  63.705  1.00 47.21           C  
ATOM   4609  HB1 SER B 463      23.609 -21.855  63.910  1.00 46.66           H  
ATOM   4610  HB2 SER B 463      22.760 -20.929  62.648  1.00 46.66           H  
ATOM   4611  OG  SER B 463      22.889 -20.026  64.480  1.00 46.49           O  
ATOM   4612  HG  SER B 463      22.078 -19.388  64.284  1.00 46.66           H  
ATOM   4613  C   SER B 463      21.234 -22.931  62.978  1.00 46.39           C  
ATOM   4614  O   SER B 463      20.807 -22.568  61.883  1.00 47.66           O  
ATOM   4615  N   ARG B 464      21.514 -24.200  63.272  1.00 48.87           N  
ATOM   4616  HN  ARG B 464      21.881 -24.443  64.247  1.00 47.71           H  
ATOM   4617  CA  ARG B 464      21.329 -25.270  62.286  1.00 49.26           C  
ATOM   4618  HA  ARG B 464      21.676 -24.906  61.319  1.00 47.71           H  
ATOM   4619  CB  ARG B 464      22.132 -26.492  62.646  1.00 47.37           C  
ATOM   4620  HB1 ARG B 464      22.017 -26.662  63.717  1.00 47.71           H  
ATOM   4621  HB2 ARG B 464      21.716 -27.337  62.097  1.00 47.71           H  
ATOM   4622  CG  ARG B 464      23.596 -26.430  62.348  1.00 44.86           C  
ATOM   4623  HG1 ARG B 464      23.783 -26.530  61.279  1.00 47.71           H  
ATOM   4624  HG2 ARG B 464      24.030 -25.497  62.708  1.00 47.71           H  
ATOM   4625  CD  ARG B 464      24.144 -27.609  63.105  1.00 47.59           C  
ATOM   4626  HD1 ARG B 464      24.154 -27.352  64.164  1.00 47.71           H  
ATOM   4627  HD2 ARG B 464      23.474 -28.453  62.942  1.00 47.71           H  
ATOM   4628  NE  ARG B 464      25.479 -28.021  62.734  1.00 49.23           N1+
ATOM   4629  HE  ARG B 464      26.300 -27.586  63.265  1.00 47.71           H  
ATOM   4630  CZ  ARG B 464      25.756 -28.896  61.787  1.00 44.94           C  
ATOM   4631  NH1 ARG B 464      24.778 -29.455  61.073  1.00 44.25           N  
ATOM   4632 1HH1 ARG B 464      23.758 -29.195  61.266  1.00 47.71           H  
ATOM   4633 2HH1 ARG B 464      25.013 -30.164  60.307  1.00 47.71           H  
ATOM   4634  NH2 ARG B 464      27.034 -29.205  61.562  1.00 43.06           N  
ATOM   4635 1HH2 ARG B 464      27.806 -28.746  62.144  1.00 47.71           H  
ATOM   4636 2HH2 ARG B 464      27.287 -29.912  60.800  1.00 47.71           H  
ATOM   4637  C   ARG B 464      19.893 -25.757  62.126  1.00 50.21           C  
ATOM   4638  O   ARG B 464      19.621 -26.493  61.197  1.00 55.19           O  
ATOM   4639  N   VAL B 465      18.993 -25.341  63.004  1.00 51.97           N  
ATOM   4640  HN  VAL B 465      19.259 -24.562  63.688  1.00 56.01           H  
ATOM   4641  CA  VAL B 465      17.664 -25.905  63.069  1.00 54.54           C  
ATOM   4642  HA  VAL B 465      17.550 -26.647  62.279  1.00 56.01           H  
ATOM   4643  CB  VAL B 465      17.441 -26.576  64.425  1.00 52.43           C  
ATOM   4644  HB  VAL B 465      17.333 -25.804  65.186  1.00 56.01           H  
ATOM   4645  CG1 VAL B 465      16.196 -27.422  64.411  1.00 61.33           C  
ATOM   4646 1HG1 VAL B 465      16.061 -27.887  65.387  1.00 56.01           H  
ATOM   4647 2HG1 VAL B 465      16.291 -28.197  63.650  1.00 56.01           H  
ATOM   4648 3HG1 VAL B 465      15.333 -26.796  64.186  1.00 56.01           H  
ATOM   4649  CG2 VAL B 465      18.631 -27.412  64.753  1.00 55.57           C  
ATOM   4650 1HG2 VAL B 465      18.481 -27.895  65.719  1.00 56.01           H  
ATOM   4651 2HG2 VAL B 465      19.518 -26.781  64.797  1.00 56.01           H  
ATOM   4652 3HG2 VAL B 465      18.764 -28.173  63.984  1.00 56.01           H  
ATOM   4653  C   VAL B 465      16.597 -24.834  62.908  1.00 58.97           C  
ATOM   4654  O   VAL B 465      16.688 -23.790  63.520  1.00 57.25           O  
ATOM   4655  N   ARG B 466      15.545 -25.142  62.140  1.00 66.55           N  
ATOM   4656  HN  ARG B 466      15.544 -26.070  61.608  1.00 67.87           H  
ATOM   4657  CA  ARG B 466      14.398 -24.248  62.007  1.00 66.92           C  
ATOM   4658  HA  ARG B 466      14.747 -23.311  61.572  1.00 67.87           H  
ATOM   4659  CB  ARG B 466      13.287 -24.814  61.098  1.00 64.21           C  
ATOM   4660  HB1 ARG B 466      12.464 -24.101  61.042  1.00 67.87           H  
ATOM   4661  HB2 ARG B 466      12.924 -25.755  61.511  1.00 67.87           H  
ATOM   4662  C   ARG B 466      13.897 -23.956  63.433  1.00 69.58           C  
ATOM   4663  O   ARG B 466      13.812 -24.855  64.300  1.00 72.07           O  
ATOM   4664  HB3 ARG B 466      13.687 -24.986  60.099  1.00 67.87           H  
ATOM   4665  N   GLY B 467      13.648 -22.676  63.680  1.00 68.79           N  
ATOM   4666  HN  GLY B 467      13.812 -21.962  62.900  1.00 65.68           H  
ATOM   4667  CA  GLY B 467      13.164 -22.205  64.961  1.00 66.61           C  
ATOM   4668  HA1 GLY B 467      12.676 -21.244  64.799  1.00 65.68           H  
ATOM   4669  HA2 GLY B 467      12.434 -22.927  65.327  1.00 65.68           H  
ATOM   4670  C   GLY B 467      14.218 -22.015  66.049  1.00 64.32           C  
ATOM   4671  O   GLY B 467      13.906 -21.499  67.112  1.00 63.01           O  
ATOM   4672  N   GLY B 468      15.454 -22.441  65.803  1.00 54.61           N  
ATOM   4673  HN  GLY B 468      15.717 -22.762  64.817  1.00 55.08           H  
ATOM   4674  CA  GLY B 468      16.434 -22.474  66.843  1.00 55.84           C  
ATOM   4675  HA1 GLY B 468      16.062 -23.109  67.647  1.00 55.08           H  
ATOM   4676  HA2 GLY B 468      17.352 -22.900  66.438  1.00 55.08           H  
ATOM   4677  C   GLY B 468      16.756 -21.100  67.424  1.00 55.64           C  
ATOM   4678  O   GLY B 468      16.676 -20.897  68.634  1.00 54.25           O  
ATOM   4679  N   VAL B 469      17.190 -20.191  66.565  1.00 55.72           N  
ATOM   4680  HN  VAL B 469      17.253 -20.441  65.527  1.00 57.82           H  
ATOM   4681  CA  VAL B 469      17.579 -18.873  66.996  1.00 56.16           C  
ATOM   4682  HA  VAL B 469      18.288 -18.979  67.817  1.00 57.82           H  
ATOM   4683  CB  VAL B 469      18.265 -18.090  65.867  1.00 55.71           C  
ATOM   4684  HB  VAL B 469      17.664 -18.192  64.963  1.00 57.82           H  
ATOM   4685  CG1 VAL B 469      18.358 -16.611  66.218  1.00 60.46           C  
ATOM   4686 1HG1 VAL B 469      18.847 -16.074  65.405  1.00 57.82           H  
ATOM   4687 2HG1 VAL B 469      18.938 -16.490  67.133  1.00 57.82           H  
ATOM   4688 3HG1 VAL B 469      17.356 -16.209  66.367  1.00 57.82           H  
ATOM   4689  CG2 VAL B 469      19.636 -18.683  65.600  1.00 53.59           C  
ATOM   4690 1HG2 VAL B 469      20.123 -18.127  64.799  1.00 57.82           H  
ATOM   4691 2HG2 VAL B 469      19.530 -19.727  65.305  1.00 57.82           H  
ATOM   4692 3HG2 VAL B 469      20.242 -18.621  66.504  1.00 57.82           H  
ATOM   4693  C   VAL B 469      16.352 -18.146  67.519  1.00 60.51           C  
ATOM   4694  O   VAL B 469      16.453 -17.345  68.442  1.00 62.58           O  
ATOM   4695  N   GLN B 470      15.184 -18.469  66.985  1.00 63.13           N  
ATOM   4696  HN  GLN B 470      15.141 -19.215  66.219  1.00 77.39           H  
ATOM   4697  CA  GLN B 470      13.947 -17.816  67.431  1.00 69.95           C  
ATOM   4698  HA  GLN B 470      14.104 -16.738  67.381  1.00 77.39           H  
ATOM   4699  CB  GLN B 470      12.790 -18.164  66.488  1.00 77.68           C  
ATOM   4700  HB1 GLN B 470      12.719 -19.249  66.418  1.00 77.39           H  
ATOM   4701  HB2 GLN B 470      11.869 -17.766  66.914  1.00 77.39           H  
ATOM   4702  CG  GLN B 470      12.951 -17.597  65.067  1.00 87.23           C  
ATOM   4703  HG1 GLN B 470      11.964 -17.309  64.705  1.00 77.39           H  
ATOM   4704  HG2 GLN B 470      13.589 -16.715  65.126  1.00 77.39           H  
ATOM   4705  CD  GLN B 470      13.579 -18.579  64.028  1.00 92.38           C  
ATOM   4706  OE1 GLN B 470      14.479 -19.397  64.329  1.00 74.80           O  
ATOM   4707  NE2 GLN B 470      13.096 -18.474  62.783  1.00 97.61           N  
ATOM   4708 1HE2 GLN B 470      12.335 -17.755  62.563  1.00 77.39           H  
ATOM   4709 2HE2 GLN B 470      13.471 -19.110  62.008  1.00 77.39           H  
ATOM   4710  C   GLN B 470      13.611 -18.172  68.886  1.00 67.13           C  
ATOM   4711  O   GLN B 470      13.345 -17.313  69.710  1.00 66.62           O  
ATOM   4712  N   VAL B 471      13.689 -19.455  69.200  1.00 67.25           N  
ATOM   4713  HN  VAL B 471      13.954 -20.149  68.430  1.00 61.14           H  
ATOM   4714  CA  VAL B 471      13.434 -19.973  70.534  1.00 62.55           C  
ATOM   4715  HA  VAL B 471      12.471 -19.589  70.871  1.00 61.14           H  
ATOM   4716  CB  VAL B 471      13.361 -21.521  70.520  1.00 61.83           C  
ATOM   4717  HB  VAL B 471      14.169 -21.892  69.889  1.00 61.14           H  
ATOM   4718  CG1 VAL B 471      13.566 -22.066  71.908  1.00 62.99           C  
ATOM   4719 1HG1 VAL B 471      13.512 -23.154  71.883  1.00 61.14           H  
ATOM   4720 2HG1 VAL B 471      12.790 -21.679  72.569  1.00 61.14           H  
ATOM   4721 3HG1 VAL B 471      14.544 -21.759  72.278  1.00 61.14           H  
ATOM   4722  CG2 VAL B 471      12.047 -21.995  69.929  1.00 62.07           C  
ATOM   4723 1HG2 VAL B 471      12.020 -23.085  69.930  1.00 61.14           H  
ATOM   4724 2HG2 VAL B 471      11.956 -21.631  68.906  1.00 61.14           H  
ATOM   4725 3HG2 VAL B 471      11.220 -21.611  70.526  1.00 61.14           H  
ATOM   4726  C   VAL B 471      14.516 -19.455  71.485  1.00 56.48           C  
ATOM   4727  O   VAL B 471      14.201 -18.962  72.553  1.00 54.82           O  
ATOM   4728  N   LEU B 472      15.768 -19.473  71.060  1.00 51.14           N  
ATOM   4729  HN  LEU B 472      16.007 -19.955  70.135  1.00 49.85           H  
ATOM   4730  CA  LEU B 472      16.834 -18.837  71.846  1.00 52.34           C  
ATOM   4731  HA  LEU B 472      16.902 -19.361  72.800  1.00 49.85           H  
ATOM   4732  CB  LEU B 472      18.193 -18.953  71.151  1.00 48.10           C  
ATOM   4733  HB1 LEU B 472      18.420 -20.014  71.043  1.00 49.85           H  
ATOM   4734  HB2 LEU B 472      18.100 -18.499  70.165  1.00 49.85           H  
ATOM   4735  CG  LEU B 472      19.389 -18.289  71.860  1.00 44.98           C  
ATOM   4736  HG  LEU B 472      19.257 -17.209  71.798  1.00 49.85           H  
ATOM   4737  CD1 LEU B 472      19.411 -18.671  73.324  1.00 44.77           C  
ATOM   4738 1HD1 LEU B 472      20.261 -18.194  73.812  1.00 49.85           H  
ATOM   4739 2HD1 LEU B 472      19.500 -19.753  73.416  1.00 49.85           H  
ATOM   4740 3HD1 LEU B 472      18.488 -18.341  73.800  1.00 49.85           H  
ATOM   4741  CD2 LEU B 472      20.704 -18.642  71.166  1.00 40.90           C  
ATOM   4742 1HD2 LEU B 472      21.531 -18.160  71.687  1.00 49.85           H  
ATOM   4743 2HD2 LEU B 472      20.675 -18.295  70.133  1.00 49.85           H  
ATOM   4744 3HD2 LEU B 472      20.845 -19.723  71.182  1.00 49.85           H  
ATOM   4745  C   LEU B 472      16.571 -17.344  72.145  1.00 58.43           C  
ATOM   4746  O   LEU B 472      16.769 -16.873  73.257  1.00 58.13           O  
ATOM   4747  N   LEU B 473      16.136 -16.614  71.127  1.00 61.23           N  
ATOM   4748  HN  LEU B 473      15.956 -17.094  70.188  1.00 62.83           H  
ATOM   4749  CA  LEU B 473      15.897 -15.199  71.240  1.00 58.98           C  
ATOM   4750  HA  LEU B 473      16.812 -14.704  71.564  1.00 62.83           H  
ATOM   4751  CB  LEU B 473      15.486 -14.655  69.890  1.00 61.97           C  
ATOM   4752  HB1 LEU B 473      16.223 -14.977  69.154  1.00 62.83           H  
ATOM   4753  HB2 LEU B 473      14.512 -15.073  69.637  1.00 62.83           H  
ATOM   4754  CG  LEU B 473      15.385 -13.168  69.828  1.00 68.10           C  
ATOM   4755  HG  LEU B 473      14.625 -12.795  70.514  1.00 62.83           H  
ATOM   4756  CD1 LEU B 473      16.779 -12.635  70.198  1.00 64.29           C  
ATOM   4757 1HD1 LEU B 473      16.771 -11.545  70.171  1.00 62.83           H  
ATOM   4758 2HD1 LEU B 473      17.513 -13.010  69.485  1.00 62.83           H  
ATOM   4759 3HD1 LEU B 473      17.043 -12.971  71.201  1.00 62.83           H  
ATOM   4760  CD2 LEU B 473      15.029 -12.842  68.373  1.00 67.21           C  
ATOM   4761 1HD2 LEU B 473      14.938 -11.762  68.254  1.00 62.83           H  
ATOM   4762 2HD2 LEU B 473      14.082 -13.316  68.115  1.00 62.83           H  
ATOM   4763 3HD2 LEU B 473      15.813 -13.215  67.714  1.00 62.83           H  
ATOM   4764  C   LEU B 473      14.799 -14.926  72.243  1.00 60.94           C  
ATOM   4765  O   LEU B 473      14.885 -13.966  73.012  1.00 59.90           O  
ATOM   4766  N   GLN B 474      13.759 -15.756  72.238  1.00 63.22           N  
ATOM   4767  HN  GLN B 474      13.741 -16.566  71.540  1.00 69.93           H  
ATOM   4768  CA  GLN B 474      12.630 -15.586  73.172  1.00 65.80           C  
ATOM   4769  HA  GLN B 474      12.275 -14.558  73.093  1.00 69.93           H  
ATOM   4770  CB  GLN B 474      11.485 -16.518  72.770  1.00 67.38           C  
ATOM   4771  HB1 GLN B 474      11.090 -16.138  71.828  1.00 69.93           H  
ATOM   4772  HB2 GLN B 474      11.925 -17.502  72.610  1.00 69.93           H  
ATOM   4773  CG  GLN B 474      10.281 -16.722  73.701  1.00 75.77           C  
ATOM   4774  HG1 GLN B 474      10.615 -17.178  74.633  1.00 69.93           H  
ATOM   4775  HG2 GLN B 474       9.818 -15.758  73.913  1.00 69.93           H  
ATOM   4776  CD  GLN B 474       9.264 -17.638  73.022  1.00 78.45           C  
ATOM   4777  OE1 GLN B 474       9.639 -18.566  72.298  1.00 73.96           O  
ATOM   4778  NE2 GLN B 474       7.979 -17.346  73.210  1.00 80.04           N  
ATOM   4779 1HE2 GLN B 474       7.704 -16.505  73.812  1.00 69.93           H  
ATOM   4780 2HE2 GLN B 474       7.221 -17.952  72.759  1.00 69.93           H  
ATOM   4781  C   GLN B 474      13.078 -15.831  74.630  1.00 63.30           C  
ATOM   4782  O   GLN B 474      12.672 -15.112  75.530  1.00 61.46           O  
ATOM   4783  N   GLN B 475      13.924 -16.835  74.858  1.00 61.01           N  
ATOM   4784  HN  GLN B 475      14.279 -17.423  74.037  1.00 71.53           H  
ATOM   4785  CA  GLN B 475      14.374 -17.145  76.216  1.00 63.04           C  
ATOM   4786  HA  GLN B 475      13.506 -17.127  76.875  1.00 71.53           H  
ATOM   4787  CB  GLN B 475      15.002 -18.528  76.293  1.00 64.35           C  
ATOM   4788  HB1 GLN B 475      15.726 -18.619  75.484  1.00 71.53           H  
ATOM   4789  HB2 GLN B 475      15.514 -18.617  77.251  1.00 71.53           H  
ATOM   4790  CG  GLN B 475      14.009 -19.674  76.175  1.00 73.95           C  
ATOM   4791  HG1 GLN B 475      13.606 -19.663  75.162  1.00 71.53           H  
ATOM   4792  HG2 GLN B 475      14.553 -20.604  76.340  1.00 71.53           H  
ATOM   4793  CD  GLN B 475      12.846 -19.644  77.133  1.00 81.39           C  
ATOM   4794  OE1 GLN B 475      11.712 -19.328  76.741  1.00 85.55           O  
ATOM   4795  NE2 GLN B 475      13.100 -20.051  78.381  1.00 89.12           N  
ATOM   4796 1HE2 GLN B 475      14.085 -20.373  78.649  1.00 71.53           H  
ATOM   4797 2HE2 GLN B 475      12.319 -20.055  79.112  1.00 71.53           H  
ATOM   4798  C   GLN B 475      15.373 -16.117  76.717  1.00 60.73           C  
ATOM   4799  O   GLN B 475      15.493 -15.872  77.925  1.00 64.60           O  
ATOM   4800  N   TRP B 476      16.082 -15.519  75.774  1.00 56.05           N  
ATOM   4801  HN  TRP B 476      15.977 -15.861  74.766  1.00 50.21           H  
ATOM   4802  CA  TRP B 476      16.998 -14.419  76.039  1.00 53.96           C  
ATOM   4803  HA  TRP B 476      17.725 -14.729  76.789  1.00 50.21           H  
ATOM   4804  CB  TRP B 476      17.710 -14.114  74.757  1.00 50.79           C  
ATOM   4805  HB1 TRP B 476      18.383 -14.947  74.555  1.00 50.21           H  
ATOM   4806  HB2 TRP B 476      16.955 -14.058  73.973  1.00 50.21           H  
ATOM   4807  CG  TRP B 476      18.517 -12.868  74.681  1.00 48.76           C  
ATOM   4808  CD2 TRP B 476      19.856 -12.648  75.193  1.00 46.65           C  
ATOM   4809  CE2 TRP B 476      20.239 -11.321  74.752  1.00 47.67           C  
ATOM   4810  CE3 TRP B 476      20.728 -13.381  75.945  1.00 45.13           C  
ATOM   4811  HE3 TRP B 476      20.467 -14.385  76.280  1.00 50.21           H  
ATOM   4812  CD1 TRP B 476      18.221 -11.731  73.957  1.00 49.55           C  
ATOM   4813  HD1 TRP B 476      17.302 -11.584  73.390  1.00 50.21           H  
ATOM   4814  NE1 TRP B 476      19.220 -10.823  74.043  1.00 50.43           N  
ATOM   4815  HE1 TRP B 476      19.198  -9.846  73.606  1.00 50.21           H  
ATOM   4816  CZ2 TRP B 476      21.437 -10.771  75.073  1.00 47.35           C  
ATOM   4817  HZ2 TRP B 476      21.712  -9.766  74.754  1.00 50.21           H  
ATOM   4818  CZ3 TRP B 476      21.939 -12.828  76.270  1.00 44.24           C  
ATOM   4819  HZ3 TRP B 476      22.637 -13.396  76.885  1.00 50.21           H  
ATOM   4820  CH2 TRP B 476      22.296 -11.562  75.833  1.00 45.92           C  
ATOM   4821  HH2 TRP B 476      23.281 -11.173  76.092  1.00 50.21           H  
ATOM   4822  C   TRP B 476      16.251 -13.233  76.540  1.00 56.07           C  
ATOM   4823  O   TRP B 476      16.621 -12.660  77.553  1.00 60.41           O  
ATOM   4824  N   ILE B 477      15.164 -12.865  75.868  1.00 57.33           N  
ATOM   4825  HN  ILE B 477      14.931 -13.356  74.946  1.00 62.64           H  
ATOM   4826  CA  ILE B 477      14.272 -11.801  76.358  1.00 60.22           C  
ATOM   4827  HA  ILE B 477      14.836 -10.868  76.381  1.00 62.64           H  
ATOM   4828  CB  ILE B 477      13.021 -11.592  75.445  1.00 63.34           C  
ATOM   4829  HB  ILE B 477      12.537 -12.557  75.294  1.00 62.64           H  
ATOM   4830  CG2 ILE B 477      12.017 -10.640  76.050  1.00 65.64           C  
ATOM   4831 1HG2 ILE B 477      11.168 -10.530  75.376  1.00 62.64           H  
ATOM   4832 2HG2 ILE B 477      12.485  -9.668  76.205  1.00 62.64           H  
ATOM   4833 3HG2 ILE B 477      11.672 -11.034  77.006  1.00 62.64           H  
ATOM   4834  CG1 ILE B 477      13.436 -11.035  74.076  1.00 63.89           C  
ATOM   4835 1HG1 ILE B 477      13.869 -10.045  74.222  1.00 62.64           H  
ATOM   4836 2HG1 ILE B 477      14.185 -11.699  73.645  1.00 62.64           H  
ATOM   4837  CD1 ILE B 477      12.272 -10.915  73.094  1.00 62.00           C  
ATOM   4838 1HD1 ILE B 477      12.635 -10.515  72.147  1.00 62.64           H  
ATOM   4839 2HD1 ILE B 477      11.517 -10.245  73.505  1.00 62.64           H  
ATOM   4840 3HD1 ILE B 477      11.833 -11.899  72.928  1.00 62.64           H  
ATOM   4841  C   ILE B 477      13.819 -12.112  77.762  1.00 62.66           C  
ATOM   4842  O   ILE B 477      13.670 -11.228  78.576  1.00 66.05           O  
ATOM   4843  N   GLU B 478      13.575 -13.373  78.050  1.00 67.32           N  
ATOM   4844  HN  GLU B 478      13.806 -14.135  77.336  1.00 83.39           H  
ATOM   4845  CA  GLU B 478      12.988 -13.741  79.344  1.00 74.69           C  
ATOM   4846  HA  GLU B 478      12.146 -13.078  79.544  1.00 83.39           H  
ATOM   4847  CB  GLU B 478      12.473 -15.188  79.306  1.00 79.91           C  
ATOM   4848  HB1 GLU B 478      12.420 -15.502  78.263  1.00 83.39           H  
ATOM   4849  HB2 GLU B 478      13.187 -15.816  79.839  1.00 83.39           H  
ATOM   4850  CG  GLU B 478      11.104 -15.393  79.932  1.00 87.90           C  
ATOM   4851  HG1 GLU B 478      10.947 -16.461  80.081  1.00 83.39           H  
ATOM   4852  HG2 GLU B 478      11.083 -14.884  80.896  1.00 83.39           H  
ATOM   4853  CD  GLU B 478       9.966 -14.851  79.072  1.00 97.36           C  
ATOM   4854  OE1 GLU B 478       9.885 -15.325  77.906  1.00102.85           O  
ATOM   4855  OE2 GLU B 478       9.145 -14.006  79.568  1.00 96.41           O  
ATOM   4856  C   GLU B 478      14.023 -13.556  80.444  1.00 71.48           C  
ATOM   4857  O   GLU B 478      13.732 -12.990  81.503  1.00 72.61           O  
ATOM   4858  N   TYR B 479      15.230 -14.026  80.159  1.00 66.18           N  
ATOM   4859  HN  TYR B 479      15.385 -14.491  79.208  1.00 62.55           H  
ATOM   4860  CA  TYR B 479      16.348 -13.939  81.077  1.00 64.41           C  
ATOM   4861  HA  TYR B 479      16.105 -14.478  81.993  1.00 62.55           H  
ATOM   4862  CB  TYR B 479      17.596 -14.540  80.456  1.00 60.36           C  
ATOM   4863  HB1 TYR B 479      17.422 -15.605  80.303  1.00 62.55           H  
ATOM   4864  HB2 TYR B 479      17.765 -14.057  79.494  1.00 62.55           H  
ATOM   4865  CG  TYR B 479      18.856 -14.378  81.300  1.00 59.29           C  
ATOM   4866  CD1 TYR B 479      19.065 -15.130  82.407  1.00 59.49           C  
ATOM   4867  HD1 TYR B 479      18.323 -15.865  82.719  1.00 62.55           H  
ATOM   4868  CE1 TYR B 479      20.239 -14.958  83.148  1.00 62.59           C  
ATOM   4869  HE1 TYR B 479      20.389 -15.566  84.040  1.00 62.55           H  
ATOM   4870  CD2 TYR B 479      19.851 -13.442  80.949  1.00 60.29           C  
ATOM   4871  HD2 TYR B 479      19.688 -12.827  80.064  1.00 62.55           H  
ATOM   4872  CE2 TYR B 479      21.034 -13.258  81.671  1.00 58.66           C  
ATOM   4873  HE2 TYR B 479      21.774 -12.522  81.355  1.00 62.55           H  
ATOM   4874  CZ  TYR B 479      21.238 -14.027  82.785  1.00 61.04           C  
ATOM   4875  OH  TYR B 479      22.385 -13.855  83.576  1.00 62.84           O  
ATOM   4876  HH  TYR B 479      22.103 -13.548  84.540  1.00 62.55           H  
ATOM   4877  C   TYR B 479      16.623 -12.491  81.407  1.00 65.90           C  
ATOM   4878  O   TYR B 479      16.776 -12.131  82.577  1.00 69.58           O  
ATOM   4879  N   ILE B 480      16.657 -11.653  80.382  1.00 63.66           N  
ATOM   4880  HN  ILE B 480      16.439 -12.013  79.398  1.00 65.69           H  
ATOM   4881  CA  ILE B 480      16.985 -10.257  80.575  1.00 64.98           C  
ATOM   4882  HA  ILE B 480      17.910 -10.213  81.149  1.00 65.69           H  
ATOM   4883  CB  ILE B 480      17.235  -9.542  79.237  1.00 63.69           C  
ATOM   4884  HB  ILE B 480      16.383  -9.704  78.576  1.00 65.69           H  
ATOM   4885  CG2 ILE B 480      17.446  -8.056  79.428  1.00 62.89           C  
ATOM   4886 1HG2 ILE B 480      17.620  -7.586  78.460  1.00 65.69           H  
ATOM   4887 2HG2 ILE B 480      18.310  -7.891  80.072  1.00 65.69           H  
ATOM   4888 3HG2 ILE B 480      16.561  -7.619  79.890  1.00 65.69           H  
ATOM   4889  CG1 ILE B 480      18.494 -10.093  78.582  1.00 62.50           C  
ATOM   4890 1HG1 ILE B 480      19.357  -9.717  79.131  1.00 65.69           H  
ATOM   4891 2HG1 ILE B 480      18.466 -11.181  78.649  1.00 65.69           H  
ATOM   4892  CD1 ILE B 480      18.655  -9.714  77.132  1.00 62.01           C  
ATOM   4893 1HD1 ILE B 480      19.576 -10.147  76.743  1.00 65.69           H  
ATOM   4894 2HD1 ILE B 480      18.698  -8.629  77.042  1.00 65.69           H  
ATOM   4895 3HD1 ILE B 480      17.807 -10.092  76.561  1.00 65.69           H  
ATOM   4896  C   ILE B 480      15.892  -9.550  81.400  1.00 70.82           C  
ATOM   4897  O   ILE B 480      16.216  -8.771  82.290  1.00 75.00           O  
ATOM   4898  N   LYS B 481      14.618  -9.807  81.109  1.00 72.00           N  
ATOM   4899  HN  LYS B 481      14.394 -10.428  80.267  1.00 85.01           H  
ATOM   4900  CA  LYS B 481      13.510  -9.264  81.909  1.00 79.44           C  
ATOM   4901  HA  LYS B 481      13.587  -8.177  81.896  1.00 85.01           H  
ATOM   4902  CB  LYS B 481      12.126  -9.651  81.345  1.00 81.94           C  
ATOM   4903  HB1 LYS B 481      12.129 -10.721  81.138  1.00 85.01           H  
ATOM   4904  HB2 LYS B 481      11.375  -9.429  82.103  1.00 85.01           H  
ATOM   4905  CG  LYS B 481      11.742  -8.921  80.067  1.00 82.07           C  
ATOM   4906  HG1 LYS B 481      12.068  -7.884  80.150  1.00 85.01           H  
ATOM   4907  HG2 LYS B 481      12.253  -9.397  79.230  1.00 85.01           H  
ATOM   4908  CD  LYS B 481      10.244  -8.936  79.791  1.00 87.14           C  
ATOM   4909  HD1 LYS B 481       9.725  -8.521  80.655  1.00 85.01           H  
ATOM   4910  HD2 LYS B 481      10.043  -8.320  78.915  1.00 85.01           H  
ATOM   4911  CE  LYS B 481       9.723 -10.326  79.535  1.00 88.16           C  
ATOM   4912  HE1 LYS B 481      10.494 -10.922  79.047  1.00 85.01           H  
ATOM   4913  HE2 LYS B 481       9.446 -10.793  80.480  1.00 85.01           H  
ATOM   4914  NZ  LYS B 481       8.535 -10.238  78.658  1.00 94.58           N1+
ATOM   4915  HZ1 LYS B 481       8.157 -11.221  78.470  1.00 85.01           H  
ATOM   4916  HZ2 LYS B 481       8.808  -9.778  77.731  1.00 85.01           H  
ATOM   4917  HZ3 LYS B 481       7.780  -9.651  79.138  1.00 85.01           H  
ATOM   4918  C   LYS B 481      13.598  -9.727  83.364  1.00 83.81           C  
ATOM   4919  O   LYS B 481      13.457  -8.913  84.276  1.00 95.98           O  
ATOM   4920  N   ALA B 482      13.837 -11.009  83.604  1.00 80.37           N  
ATOM   4921  HN  ALA B 482      13.975 -11.688  82.789  1.00 83.34           H  
ATOM   4922  CA  ALA B 482      13.913 -11.499  84.991  1.00 81.69           C  
ATOM   4923  HA  ALA B 482      12.967 -11.252  85.473  1.00 83.34           H  
ATOM   4924  CB  ALA B 482      14.062 -13.006  85.041  1.00 79.14           C  
ATOM   4925  HB1 ALA B 482      14.115 -13.332  86.080  1.00 83.34           H  
ATOM   4926  HB2 ALA B 482      14.975 -13.299  84.522  1.00 83.34           H  
ATOM   4927  HB3 ALA B 482      13.204 -13.473  84.557  1.00 83.34           H  
ATOM   4928  C   ALA B 482      15.028 -10.815  85.798  1.00 83.56           C  
ATOM   4929  O   ALA B 482      14.851 -10.549  86.990  1.00 91.92           O  
ATOM   4930  N   PHE B 483      16.123 -10.434  85.151  1.00 83.80           N  
ATOM   4931  HN  PHE B 483      16.194 -10.588  84.095  1.00 94.28           H  
ATOM   4932  CA  PHE B 483      17.222  -9.812  85.859  1.00 87.29           C  
ATOM   4933  HA  PHE B 483      17.480 -10.451  86.703  1.00 94.28           H  
ATOM   4934  CB  PHE B 483      18.464  -9.660  84.993  1.00 85.31           C  
ATOM   4935  HB1 PHE B 483      18.619 -10.584  84.435  1.00 94.28           H  
ATOM   4936  HB2 PHE B 483      18.309  -8.836  84.296  1.00 94.28           H  
ATOM   4937  CG  PHE B 483      19.685  -9.378  85.810  1.00 90.56           C
[truncated: 62,731 more chars]
