# Supplementary material for: Proteome-wide prediction of targets for aspirin: new insight into the molecular mechanism of aspirin
Source: PeerJ. 2016 Mar 10;4:e1791. doi: 10.7717/peerj.1791 (PMC4793309; doi:10.7717/peerj.1791)
Supplement: File S1 — The raw data contains all strucures of the identified 79 proteins. The Protocols show how to prepare protein strucure and run CDOCKER. [file peerj-04-1791-s004.zip › 79_protein_strucures/3I2V_MOCS3.pdb]

REMARK   Accelrys Discovery Studio PDB file
REMARK   Created:  Thu Jan 21 16:40:18 �й���׼ʱ�� 2016
ATOM      1  N   SER A   0      23.671 -14.133   9.212  1.00 21.50           N1+
ATOM      2  HT1 SER A   0      23.258 -14.860   9.880  1.00 17.84           H  
ATOM      3  HT2 SER A   0      24.643 -13.846   9.555  1.00 17.84           H  
ATOM      4  HT3 SER A   0      23.749 -14.554   8.231  1.00 17.84           H  
ATOM      5  CA  SER A   0      22.804 -12.961   9.171  1.00 17.55           C  
ATOM      6  HA  SER A   0      21.805 -13.232   8.829  1.00 17.84           H  
ATOM      7  CB  SER A   0      22.751 -12.356  10.576  1.00 22.55           C  
ATOM      8  HB1 SER A   0      23.767 -12.160  10.918  1.00 17.84           H  
ATOM      9  HB2 SER A   0      22.193 -11.421  10.540  1.00 17.84           H  
ATOM     10  OG  SER A   0      22.117 -13.240  11.488  0.48 19.49           O  
ATOM     11  HG  SER A   0      21.136 -13.430  11.167  0.48 17.84           H  
ATOM     12  C   SER A   0      23.457 -11.983   8.206  1.00 12.97           C  
ATOM     13  O   SER A   0      23.900 -10.896   8.613  1.00 12.95           O  
ATOM     14  N   ARG A   1      23.492 -12.341   6.914  1.00 10.20           N  
ATOM     15  HN  ARG A   1      23.009 -13.246   6.611  1.00 13.76           H  
ATOM     16  CA  ARG A   1      24.176 -11.523   5.905  1.00 10.08           C  
ATOM     17  HA  ARG A   1      24.384 -10.543   6.335  1.00 13.76           H  
ATOM     18  CB  ARG A   1      25.510 -12.172   5.492  1.00 11.63           C  
ATOM     19  HB1 ARG A   1      25.301 -12.978   4.789  1.00 13.76           H  
ATOM     20  HB2 ARG A   1      26.128 -11.417   5.007  1.00 13.76           H  
ATOM     21  CG  ARG A   1      26.297 -12.757   6.696  1.00 12.62           C  
ATOM     22  HG1 ARG A   1      26.153 -12.114   7.564  1.00 13.76           H  
ATOM     23  HG2 ARG A   1      25.922 -13.756   6.917  1.00 13.76           H  
ATOM     24  CD  ARG A   1      27.790 -12.841   6.376  1.00 13.42           C  
ATOM     25  HD1 ARG A   1      28.269 -13.515   7.086  1.00 13.76           H  
ATOM     26  HD2 ARG A   1      27.916 -13.229   5.365  1.00 13.76           H  
ATOM     27  NE  ARG A   1      28.418 -11.530   6.465  1.00 14.82           N1+
ATOM     28  HE  ARG A   1      27.821 -10.714   6.816  1.00 13.76           H  
ATOM     29  CZ  ARG A   1      29.680 -11.277   6.141  1.00 15.16           C  
ATOM     30  NH1 ARG A   1      30.485 -12.231   5.678  1.00 19.85           N  
ATOM     31 1HH1 ARG A   1      30.119 -13.229   5.560  1.00 13.76           H  
ATOM     32 2HH1 ARG A   1      31.498 -11.999   5.424  1.00 13.76           H  
ATOM     33  NH2 ARG A   1      30.164 -10.046   6.322  1.00 18.78           N  
ATOM     34 1HH2 ARG A   1      29.536  -9.278   6.724  1.00 13.76           H  
ATOM     35 2HH2 ARG A   1      31.179  -9.827   6.065  1.00 13.76           H  
ATOM     36  C   ARG A   1      23.278 -11.339   4.690  1.00 10.64           C  
ATOM     37  O   ARG A   1      22.278 -12.062   4.539  1.00 14.16           O  
ATOM     38  N   VAL A   2      23.657 -10.396   3.831  1.00  8.47           N  
ATOM     39  HN  VAL A   2      24.510  -9.798   4.073  1.00  9.42           H  
ATOM     40  CA  VAL A   2      22.958 -10.141   2.570  1.00  8.93           C  
ATOM     41  HA  VAL A   2      22.396 -11.032   2.289  1.00  9.42           H  
ATOM     42  CB  VAL A   2      21.973  -8.929   2.672  1.00  9.46           C  
ATOM     43  HB  VAL A   2      21.298  -9.135   3.503  1.00  9.42           H  
ATOM     44  CG1 VAL A   2      22.702  -7.625   2.999  1.00  9.90           C  
ATOM     45 1HG1 VAL A   2      21.981  -6.810   3.060  1.00  9.42           H  
ATOM     46 2HG1 VAL A   2      23.428  -7.408   2.216  1.00  9.42           H  
ATOM     47 3HG1 VAL A   2      23.217  -7.726   3.954  1.00  9.42           H  
ATOM     48  CG2 VAL A   2      21.104  -8.768   1.416  1.00 10.63           C  
ATOM     49 1HG2 VAL A   2      20.440  -7.913   1.540  1.00  9.42           H  
ATOM     50 2HG2 VAL A   2      20.510  -9.670   1.266  1.00  9.42           H  
ATOM     51 3HG2 VAL A   2      21.744  -8.607   0.549  1.00  9.42           H  
ATOM     52  C   VAL A   2      24.015  -9.870   1.514  1.00  8.82           C  
ATOM     53  O   VAL A   2      25.051  -9.244   1.776  1.00  9.71           O  
ATOM     54  N   SER A   3      23.792 -10.357   0.283  1.00  8.02           N  
ATOM     55  HN  SER A   3      22.943 -10.980   0.096  1.00  9.08           H  
ATOM     56  CA  SER A   3      24.726 -10.027  -0.812  1.00  9.46           C  
ATOM     57  HA  SER A   3      25.746 -10.216  -0.477  1.00  9.08           H  
ATOM     58  CB  SER A   3      24.424 -10.919  -2.003  1.00  9.06           C  
ATOM     59  HB1 SER A   3      25.254 -10.878  -2.709  1.00  9.08           H  
ATOM     60  HB2 SER A   3      24.285 -11.946  -1.664  1.00  9.08           H  
ATOM     61  OG  SER A   3      23.232 -10.461  -2.640  1.00 10.49           O  
ATOM     62  HG  SER A   3      22.434 -10.500  -1.959  1.00  9.07           H  
ATOM     63  C   SER A   3      24.593  -8.556  -1.192  1.00  8.36           C  
ATOM     64  O   SER A   3      23.535  -7.905  -0.982  1.00  9.06           O  
ATOM     65  N   VAL A   4      25.636  -7.985  -1.776  1.00  8.60           N  
ATOM     66  HN  VAL A   4      26.514  -8.556  -1.997  1.00  9.49           H  
ATOM     67  CA  VAL A   4      25.572  -6.574  -2.112  1.00  8.92           C  
ATOM     68  HA  VAL A   4      25.232  -6.047  -1.220  1.00  9.49           H  
ATOM     69  CB  VAL A   4      26.994  -6.008  -2.470  1.00  9.99           C  
ATOM     70  HB  VAL A   4      27.682  -6.358  -1.701  1.00  9.49           H  
ATOM     71  CG1 VAL A   4      27.493  -6.555  -3.802  1.00 10.68           C  
ATOM     72 1HG1 VAL A   4      28.479  -6.143  -4.018  1.00  9.49           H  
ATOM     73 2HG1 VAL A   4      26.800  -6.272  -4.594  1.00  9.49           H  
ATOM     74 3HG1 VAL A   4      27.558  -7.642  -3.748  1.00  9.49           H  
ATOM     75  CG2 VAL A   4      26.969  -4.512  -2.394  1.00 11.16           C  
ATOM     76 1HG2 VAL A   4      27.955  -4.119  -2.642  1.00  9.49           H  
ATOM     77 2HG2 VAL A   4      26.699  -4.203  -1.384  1.00  9.49           H  
ATOM     78 3HG2 VAL A   4      26.235  -4.124  -3.100  1.00  9.49           H  
ATOM     79  C   VAL A   4      24.522  -6.316  -3.221  1.00  8.47           C  
ATOM     80  O   VAL A   4      23.891  -5.275  -3.259  1.00  8.64           O  
ATOM     81  N   THR A   5      24.360  -7.290  -4.116  1.00  8.31           N  
ATOM     82  HN  THR A   5      24.939  -8.186  -4.040  1.00 10.31           H  
ATOM     83  CA  THR A   5      23.392  -7.136  -5.201  1.00  9.08           C  
ATOM     84  HA  THR A   5      23.519  -6.139  -5.623  1.00 10.31           H  
ATOM     85  CB  THR A   5      23.619  -8.168  -6.339  1.00 11.16           C  
ATOM     86  HB  THR A   5      22.786  -8.108  -7.040  1.00 10.31           H  
ATOM     87  OG1 THR A   5      23.685  -9.499  -5.812  1.00 13.00           O  
ATOM     88  HG1 THR A   5      24.480  -9.567  -5.130  1.00 10.31           H  
ATOM     89  CG2 THR A   5      24.927  -7.847  -7.092  1.00 12.53           C  
ATOM     90 1HG2 THR A   5      25.077  -8.576  -7.888  1.00 10.31           H  
ATOM     91 2HG2 THR A   5      25.766  -7.890  -6.398  1.00 10.31           H  
ATOM     92 3HG2 THR A   5      24.863  -6.848  -7.523  1.00 10.31           H  
ATOM     93  C   THR A   5      21.936  -7.248  -4.675  1.00  8.92           C  
ATOM     94  O   THR A   5      21.061  -6.502  -5.145  1.00  9.16           O  
ATOM     95  N   ASP A   6      21.685  -8.111  -3.683  1.00  8.69           N  
ATOM     96  HN  ASP A   6      22.446  -8.795  -3.370  1.00  9.73           H  
ATOM     97  CA  ASP A   6      20.385  -8.126  -3.027  1.00  8.47           C  
ATOM     98  HA  ASP A   6      19.623  -8.201  -3.803  1.00  9.73           H  
ATOM     99  CB  ASP A   6      20.214  -9.312  -2.097  1.00  8.09           C  
ATOM    100  HB1 ASP A   6      21.137  -9.447  -1.533  1.00  9.73           H  
ATOM    101  HB2 ASP A   6      19.396  -9.098  -1.409  1.00  9.73           H  
ATOM    102  CG  ASP A   6      19.902 -10.609  -2.834  1.00 10.41           C  
ATOM    103  OD1 ASP A   6      19.496 -10.553  -4.022  1.00 11.37           O  
ATOM    104  OD2 ASP A   6      20.021 -11.688  -2.214  1.00 13.37           O  
ATOM    105  C   ASP A   6      20.142  -6.822  -2.261  1.00  8.54           C  
ATOM    106  O   ASP A   6      19.032  -6.318  -2.286  1.00  8.91           O  
ATOM    107  N   TYR A   7      21.180  -6.283  -1.595  1.00  7.82           N  
ATOM    108  HN  TYR A   7      22.134  -6.767  -1.597  1.00  8.59           H  
ATOM    109  CA  TYR A   7      20.990  -5.045  -0.879  1.00  8.07           C  
ATOM    110  HA  TYR A   7      20.136  -5.173  -0.213  1.00  8.59           H  
ATOM    111  CB  TYR A   7      22.222  -4.664  -0.004  1.00  8.65           C  
ATOM    112  HB1 TYR A   7      22.376  -5.419   0.767  1.00  8.59           H  
ATOM    113  HB2 TYR A   7      23.113  -4.595  -0.629  1.00  8.59           H  
ATOM    114  CG  TYR A   7      21.939  -3.316   0.642  1.00  8.27           C  
ATOM    115  CD1 TYR A   7      20.938  -3.193   1.635  1.00  9.24           C  
ATOM    116  HD1 TYR A   7      20.467  -4.092   2.033  1.00  8.59           H  
ATOM    117  CE1 TYR A   7      20.541  -1.940   2.116  1.00  8.82           C  
ATOM    118  HE1 TYR A   7      19.788  -1.862   2.900  1.00  8.59           H  
ATOM    119  CD2 TYR A   7      22.509  -2.157   0.174  1.00  8.96           C  
ATOM    120  HD2 TYR A   7      23.281  -2.219  -0.593  1.00  8.59           H  
ATOM    121  CE2 TYR A   7      22.129  -0.903   0.651  1.00  9.38           C  
ATOM    122  HE2 TYR A   7      22.631  -0.007   0.287  1.00  8.59           H  
ATOM    123  CZ  TYR A   7      21.122  -0.797   1.579  1.00  8.34           C  
ATOM    124  OH  TYR A   7      20.743   0.440   2.022  1.00  9.35           O  
ATOM    125  HH  TYR A   7      19.716   0.575   1.849  1.00  8.59           H  
ATOM    126  C   TYR A   7      20.636  -3.923  -1.892  1.00  8.17           C  
ATOM    127  O   TYR A   7      19.751  -3.107  -1.639  1.00  8.05           O  
ATOM    128  N   LYS A   8      21.340  -3.868  -3.034  1.00  8.97           N  
ATOM    129  HN  LYS A   8      22.118  -4.579  -3.216  1.00 11.79           H  
ATOM    130  CA  LYS A   8      21.048  -2.846  -4.022  1.00  9.83           C  
ATOM    131  HA  LYS A   8      21.154  -1.874  -3.541  1.00 11.79           H  
ATOM    132  CB  LYS A   8      22.076  -2.928  -5.146  1.00 10.75           C  
ATOM    133  HB1 LYS A   8      23.061  -2.709  -4.735  1.00 11.79           H  
ATOM    134  HB2 LYS A   8      22.068  -3.939  -5.553  1.00 11.79           H  
ATOM    135  CG  LYS A   8      21.785  -1.932  -6.289  1.00 10.71           C  
ATOM    136  HG1 LYS A   8      22.577  -2.024  -7.032  1.00 11.79           H  
ATOM    137  HG2 LYS A   8      20.830  -2.200  -6.740  1.00 11.79           H  
ATOM    138  CD  LYS A   8      21.711  -0.450  -5.840  1.00 13.50           C  
ATOM    139  HD1 LYS A   8      20.712  -0.250  -5.452  1.00 11.79           H  
ATOM    140  HD2 LYS A   8      22.447  -0.284  -5.053  1.00 11.79           H  
ATOM    141  CE  LYS A   8      21.997   0.520  -7.001  1.00 16.28           C  
ATOM    142  HE1 LYS A   8      21.747   1.533  -6.686  1.00 11.79           H  
ATOM    143  HE2 LYS A   8      23.056   0.468  -7.252  1.00 11.79           H  
ATOM    144  NZ  LYS A   8      21.200   0.180  -8.204  1.00 18.66           N1+
ATOM    145  HZ1 LYS A   8      21.424   0.873  -8.988  1.00 11.79           H  
ATOM    146  HZ2 LYS A   8      20.158   0.233  -7.969  1.00 11.79           H  
ATOM    147  HZ3 LYS A   8      21.443  -0.812  -8.525  1.00 11.79           H  
ATOM    148  C   LYS A   8      19.603  -2.965  -4.536  1.00  9.17           C  
ATOM    149  O   LYS A   8      18.904  -1.961  -4.668  1.00  8.20           O  
ATOM    150  N   ARG A   9      19.116  -4.181  -4.750  1.00  8.71           N  
ATOM    151  HN  ARG A   9      19.738  -5.040  -4.606  1.00 13.87           H  
ATOM    152  CA  ARG A   9      17.717  -4.347  -5.187  1.00  9.94           C  
ATOM    153  HA  ARG A   9      17.567  -3.739  -6.080  1.00 13.87           H  
ATOM    154  CB  ARG A   9      17.491  -5.823  -5.570  1.00 10.61           C  
ATOM    155  HB1 ARG A   9      18.147  -6.440  -4.956  1.00 13.87           H  
ATOM    156  HB2 ARG A   9      16.452  -6.076  -5.360  1.00 13.87           H  
ATOM    157  CG  ARG A   9      17.776  -6.138  -7.051  1.00 16.88           C  
ATOM    158  HG1 ARG A   9      17.158  -5.483  -7.665  1.00 13.87           H  
ATOM    159  HG2 ARG A   9      18.829  -5.935  -7.247  1.00 13.87           H  
ATOM    160  CD  ARG A   9      17.477  -7.620  -7.460  1.00 16.81           C  
ATOM    161  HD1 ARG A   9      16.464  -7.879  -7.152  1.00 13.87           H  
ATOM    162  HD2 ARG A   9      17.564  -7.717  -8.542  1.00 13.87           H  
ATOM    163  NE  ARG A   9      18.441  -8.552  -6.805  1.00 15.49           N1+
ATOM    164  HE  ARG A   9      18.146  -9.028  -5.893  1.00 13.87           H  
ATOM    165  CZ  ARG A   9      19.644  -8.821  -7.293  1.00 16.39           C  
ATOM    166  NH1 ARG A   9      20.046  -8.268  -8.432  1.00 17.79           N  
ATOM    167 1HH1 ARG A   9      19.398  -7.601  -8.961  1.00 13.87           H  
ATOM    168 2HH1 ARG A   9      21.018  -8.489  -8.820  1.00 13.87           H  
ATOM    169  NH2 ARG A   9      20.475  -9.613  -6.623  1.00 20.97           N  
ATOM    170 1HH2 ARG A   9      20.174 -10.035  -5.687  1.00 13.87           H  
ATOM    171 2HH2 ARG A   9      21.445  -9.828  -7.019  1.00 13.87           H  
ATOM    172  C   ARG A   9      16.736  -3.860  -4.109  1.00  8.89           C  
ATOM    173  O   ARG A   9      15.765  -3.177  -4.376  1.00 10.14           O  
ATOM    174  N   LEU A  10      16.986  -4.215  -2.858  1.00  9.29           N  
ATOM    175  HN  LEU A  10      17.764  -4.916  -2.641  1.00 14.40           H  
ATOM    176  CA  LEU A  10      16.189  -3.640  -1.778  1.00  9.88           C  
ATOM    177  HA  LEU A  10      15.155  -3.963  -1.900  1.00 14.40           H  
ATOM    178  CB  LEU A  10      16.722  -4.191  -0.428  1.00 15.87           C  
ATOM    179  HB1 LEU A  10      16.328  -5.195  -0.270  1.00 14.40           H  
ATOM    180  HB2 LEU A  10      17.811  -4.229  -0.461  1.00 14.40           H  
ATOM    181  CG  LEU A  10      16.278  -3.276   0.749  1.00 18.84           C  
ATOM    182  HG  LEU A  10      16.535  -2.249   0.489  1.00 14.40           H  
ATOM    183  CD1 LEU A  10      14.755  -3.336   0.983  1.00 18.30           C  
ATOM    184 1HD1 LEU A  10      14.488  -2.682   1.814  1.00 14.40           H  
ATOM    185 2HD1 LEU A  10      14.463  -4.359   1.219  1.00 14.40           H  
ATOM    186 3HD1 LEU A  10      14.235  -3.009   0.082  1.00 14.40           H  
ATOM    187  CD2 LEU A  10      16.984  -3.615   1.965  1.00 19.08           C  
ATOM    188 1HD2 LEU A  10      16.655  -2.960   2.772  1.00 14.40           H  
ATOM    189 2HD2 LEU A  10      18.056  -3.489   1.811  1.00 14.40           H  
ATOM    190 3HD2 LEU A  10      16.775  -4.651   2.230  1.00 14.40           H  
ATOM    191  C   LEU A  10      16.217  -2.111  -1.708  1.00 10.41           C  
ATOM    192  O   LEU A  10      15.168  -1.465  -1.562  1.00 13.49           O  
ATOM    193  N   LEU A  11      17.392  -1.540  -1.829  1.00  9.52           N  
ATOM    194  HN  LEU A  11      18.265  -2.146  -1.951  1.00 11.66           H  
ATOM    195  CA  LEU A  11      17.519  -0.095  -1.799  1.00 10.51           C  
ATOM    196  HA  LEU A  11      17.152   0.276  -0.842  1.00 11.66           H  
ATOM    197  CB  LEU A  11      19.017   0.271  -1.944  1.00 12.31           C  
ATOM    198  HB1 LEU A  11      19.565  -0.188  -1.121  1.00 11.66           H  
ATOM    199  HB2 LEU A  11      19.379  -0.130  -2.890  1.00 11.66           H  
ATOM    200  CG  LEU A  11      19.285   1.779  -1.923  1.00 11.40           C  
ATOM    201  HG  LEU A  11      18.782   2.222  -2.782  1.00 11.66           H  
ATOM    202  CD1 LEU A  11      18.795   2.492  -0.672  1.00 12.47           C  
ATOM    203 1HD1 LEU A  11      19.027   3.555  -0.744  1.00 11.66           H  
ATOM    204 2HD1 LEU A  11      19.289   2.071   0.204  1.00 11.66           H  
ATOM    205 3HD1 LEU A  11      17.717   2.362  -0.578  1.00 11.66           H  
ATOM    206  CD2 LEU A  11      20.758   1.957  -2.108  1.00 13.89           C  
ATOM    207 1HD2 LEU A  11      21.000   3.020  -2.100  1.00 11.66           H  
ATOM    208 2HD2 LEU A  11      21.060   1.523  -3.061  1.00 11.66           H  
ATOM    209 3HD2 LEU A  11      21.289   1.458  -1.298  1.00 11.66           H  
ATOM    210  C   LEU A  11      16.685   0.516  -2.927  1.00 11.01           C  
ATOM    211  O   LEU A  11      15.889   1.437  -2.699  1.00 12.16           O  
ATOM    212  N   ASP A  12      16.775  -0.065  -4.119  1.00  9.85           N  
ATOM    213  HN  ASP A  12      17.355  -0.959  -4.219  1.00 15.39           H  
ATOM    214  CA  ASP A  12      16.099   0.486  -5.309  1.00 13.39           C  
ATOM    215  HA  ASP A  12      16.314   1.552  -5.377  1.00 15.39           H  
ATOM    216  CB  ASP A  12      16.620  -0.217  -6.593  1.00 14.17           C  
ATOM    217  HB1 ASP A  12      16.635  -1.292  -6.414  1.00 15.39           H  
ATOM    218  HB2 ASP A  12      15.934   0.006  -7.410  1.00 15.39           H  
ATOM    219  CG  ASP A  12      17.997   0.214  -7.001  1.00 19.76           C  
ATOM    220  OD1 ASP A  12      18.518   1.214  -6.466  1.00 22.82           O  
ATOM    221  OD2 ASP A  12      18.546  -0.498  -7.877  1.00 21.03           O  
ATOM    222  C   ASP A  12      14.596   0.287  -5.268  1.00 10.72           C  
ATOM    223  O   ASP A  12      13.891   0.956  -6.005  1.00 11.38           O  
ATOM    224  N   SER A  13      14.100  -0.596  -4.404  1.00 10.42           N  
ATOM    225  HN  SER A  13      14.771  -1.212  -3.842  1.00 11.70           H  
ATOM    226  CA  SER A  13      12.670  -0.742  -4.207  1.00 12.06           C  
ATOM    227  HA  SER A  13      12.210  -0.795  -5.194  1.00 11.70           H  
ATOM    228  CB  SER A  13      12.364  -2.058  -3.492  1.00 12.63           C  
ATOM    229  HB1 SER A  13      11.314  -2.314  -3.633  1.00 11.70           H  
ATOM    230  HB2 SER A  13      12.990  -2.850  -3.902  1.00 11.70           H  
ATOM    231  OG  SER A  13      12.634  -1.908  -2.110  1.00 12.59           O  
ATOM    232  HG  SER A  13      13.645  -1.660  -1.975  1.00 11.70           H  
ATOM    233  C   SER A  13      12.027   0.421  -3.470  1.00 10.91           C  
ATOM    234  O   SER A  13      10.824   0.640  -3.545  1.00 11.59           O  
ATOM    235  N   GLY A  14      12.826   1.146  -2.709  1.00 10.02           N  
ATOM    236  HN  GLY A  14      13.877   0.950  -2.738  1.00 10.31           H  
ATOM    237  CA  GLY A  14      12.338   2.203  -1.830  1.00 10.53           C  
ATOM    238  HA1 GLY A  14      13.190   2.807  -1.518  1.00 10.31           H  
ATOM    239  HA2 GLY A  14      11.641   2.822  -2.396  1.00 10.31           H  
ATOM    240  C   GLY A  14      11.632   1.709  -0.593  1.00  9.14           C  
ATOM    241  O   GLY A  14      11.127   2.515   0.181  1.00 11.56           O  
ATOM    242  N   ALA A  15      11.651   0.413  -0.352  1.00 10.96           N  
ATOM    243  HN  ALA A  15      12.125  -0.251  -1.044  1.00 11.75           H  
ATOM    244  CA  ALA A  15      11.023  -0.123   0.865  1.00 12.34           C  
ATOM    245  HA  ALA A  15       9.997   0.239   0.925  1.00 11.75           H  
ATOM    246  CB  ALA A  15      11.012  -1.659   0.814  1.00 13.17           C  
ATOM    247  HB1 ALA A  15      10.546  -2.050   1.718  1.00 11.75           H  
ATOM    248  HB2 ALA A  15      12.035  -2.028   0.745  1.00 11.75           H  
ATOM    249  HB3 ALA A  15      10.447  -1.990  -0.058  1.00 11.75           H  
ATOM    250  C   ALA A  15      11.793   0.354   2.095  1.00 10.95           C  
ATOM    251  O   ALA A  15      13.023   0.493   2.096  1.00 11.34           O  
ATOM    252  N   PHE A  16      11.093   0.564   3.179  1.00 11.23           N  
ATOM    253  HN  PHE A  16      10.041   0.367   3.187  1.00 12.58           H  
ATOM    254  CA  PHE A  16      11.751   1.067   4.374  1.00 11.22           C  
ATOM    255  HA  PHE A  16      12.290   1.975   4.105  1.00 12.58           H  
ATOM    256  CB  PHE A  16      10.727   1.428   5.479  1.00 11.91           C  
ATOM    257  HB1 PHE A  16      10.071   2.213   5.103  1.00 12.58           H  
ATOM    258  HB2 PHE A  16      10.137   0.541   5.710  1.00 12.58           H  
ATOM    259  CG  PHE A  16      11.382   1.913   6.743  1.00 11.59           C  
ATOM    260  CD1 PHE A  16      12.033   3.153   6.755  1.00 13.24           C  
ATOM    261  HD1 PHE A  16      12.027   3.766   5.853  1.00 12.58           H  
ATOM    262  CD2 PHE A  16      11.416   1.120   7.907  1.00 14.04           C  
ATOM    263  HD2 PHE A  16      10.932   0.144   7.925  1.00 12.58           H  
ATOM    264  CE1 PHE A  16      12.675   3.613   7.870  1.00 14.56           C  
ATOM    265  HE1 PHE A  16      13.154   4.592   7.860  1.00 12.58           H  
ATOM    266  CE2 PHE A  16      12.075   1.600   9.030  1.00 14.42           C  
ATOM    267  HE2 PHE A  16      12.096   1.008   9.945  1.00 12.58           H  
ATOM    268  CZ  PHE A  16      12.714   2.849   8.987  1.00 14.00           C  
ATOM    269  HZ  PHE A  16      13.249   3.209   9.866  1.00 12.58           H  
ATOM    270  C   PHE A  16      12.760   0.072   4.950  1.00 10.09           C  
ATOM    271  O   PHE A  16      12.433  -1.120   5.179  1.00 12.06           O  
ATOM    272  N   HIS A  17      13.912   0.615   5.292  1.00  8.58           N  
ATOM    273  HN  HIS A  17      14.109   1.619   4.980  1.00  9.98           H  
ATOM    274  CA  HIS A  17      14.933  -0.078   6.072  1.00  9.66           C  
ATOM    275  HA  HIS A  17      14.460  -0.615   6.894  1.00  9.98           H  
ATOM    276  CB  HIS A  17      15.711  -1.052   5.213  1.00 10.41           C  
ATOM    277  HB1 HIS A  17      16.332  -1.664   5.867  1.00  9.98           H  
ATOM    278  HB2 HIS A  17      14.999  -1.688   4.688  1.00  9.98           H  
ATOM    279  CG  HIS A  17      16.603  -0.400   4.192  1.00  9.44           C  
ATOM    280  CD2 HIS A  17      17.947  -0.242   4.162  1.00 10.28           C  
ATOM    281  HD2 HIS A  17      18.657  -0.567   4.923  1.00  9.98           H  
ATOM    282  ND1 HIS A  17      16.111   0.205   3.062  1.00 11.66           N  
ATOM    283  HD1 HIS A  17      15.077   0.280   2.797  1.00  9.98           H  
ATOM    284  CE1 HIS A  17      17.122   0.680   2.354  1.00 11.50           C  
ATOM    285  HE1 HIS A  17      17.043   1.210   1.405  1.00  9.98           H  
ATOM    286  NE2 HIS A  17      18.242   0.403   2.994  1.00  9.71           N  
ATOM    287  C   HIS A  17      15.835   0.999   6.626  1.00  8.65           C  
ATOM    288  O   HIS A  17      15.735   2.161   6.233  1.00  9.94           O  
ATOM    289  N   LEU A  18      16.755   0.617   7.500  1.00  9.44           N  
ATOM    290  HN  LEU A  18      16.691  -0.350   7.953  1.00 11.10           H  
ATOM    291  CA  LEU A  18      17.854   1.509   7.847  1.00  9.06           C  
ATOM    292  HA  LEU A  18      17.772   2.420   7.255  1.00 11.10           H  
ATOM    293  CB  LEU A  18      17.825   1.878   9.341  1.00 10.16           C  
ATOM    294  HB1 LEU A  18      17.887   0.952   9.913  1.00 11.10           H  
ATOM    295  HB2 LEU A  18      18.701   2.493   9.548  1.00 11.10           H  
ATOM    296  CG  LEU A  18      16.592   2.644   9.828  1.00 13.03           C  
ATOM    297  HG  LEU A  18      15.694   2.105   9.526  1.00 11.10           H  
ATOM    298  CD1 LEU A  18      16.627   2.744  11.346  1.00 14.92           C  
ATOM    299 1HD1 LEU A  18      15.750   3.289  11.695  1.00 11.10           H  
ATOM    300 2HD1 LEU A  18      17.529   3.272  11.655  1.00 11.10           H  
ATOM    301 3HD1 LEU A  18      16.627   1.743  11.777  1.00 11.10           H  
ATOM    302  CD2 LEU A  18      16.561   4.003   9.248  1.00 11.52           C  
ATOM    303 1HD2 LEU A  18      15.677   4.531   9.606  1.00 11.10           H  
ATOM    304 2HD2 LEU A  18      16.527   3.934   8.161  1.00 11.10           H  
ATOM    305 3HD2 LEU A  18      17.456   4.548   9.549  1.00 11.10           H  
ATOM    306  C   LEU A  18      19.164   0.837   7.533  1.00  9.02           C  
ATOM    307  O   LEU A  18      19.398  -0.296   7.972  1.00 11.69           O  
ATOM    308  N   LEU A  19      20.027   1.545   6.810  1.00  9.45           N  
ATOM    309  HN  LEU A  19      19.713   2.473   6.380  1.00 10.11           H  
ATOM    310  CA  LEU A  19      21.402   1.080   6.589  1.00  9.32           C  
ATOM    311  HA  LEU A  19      21.459  -0.001   6.715  1.00 10.11           H  
ATOM    312  CB  LEU A  19      21.854   1.470   5.198  1.00  9.12           C  
ATOM    313  HB1 LEU A  19      21.204   0.983   4.471  1.00 10.11           H  
ATOM    314  HB2 LEU A  19      21.769   2.552   5.094  1.00 10.11           H  
ATOM    315  CG  LEU A  19      23.305   1.062   4.910  1.00 10.57           C  
ATOM    316  HG  LEU A  19      23.938   1.509   5.676  1.00 10.11           H  
ATOM    317  CD1 LEU A  19      23.495  -0.491   4.973  1.00 11.42           C  
ATOM    318 1HD1 LEU A  19      24.535  -0.739   4.763  1.00 10.11           H  
ATOM    319 2HD1 LEU A  19      22.852  -0.967   4.232  1.00 10.11           H  
ATOM    320 3HD1 LEU A  19      23.230  -0.850   5.967  1.00 10.11           H  
ATOM    321  CD2 LEU A  19      23.797   1.572   3.523  1.00 12.56           C  
ATOM    322 1HD2 LEU A  19      24.829   1.258   3.365  1.00 10.11           H  
ATOM    323 2HD2 LEU A  19      23.740   2.660   3.494  1.00 10.11           H  
ATOM    324 3HD2 LEU A  19      23.167   1.155   2.738  1.00 10.11           H  
ATOM    325  C   LEU A  19      22.258   1.787   7.659  1.00  8.79           C  
ATOM    326  O   LEU A  19      22.316   3.042   7.694  1.00  9.64           O  
ATOM    327  N   LEU A  20      22.967   0.991   8.466  1.00  8.43           N  
ATOM    328  HN  LEU A  20      22.875  -0.068   8.347  1.00 12.97           H  
ATOM    329  CA  LEU A  20      23.855   1.495   9.495  1.00  9.65           C  
ATOM    330  HA  LEU A  20      23.654   2.557   9.635  1.00 12.97           H  
ATOM    331  CB  LEU A  20      23.651   0.789  10.818  1.00 12.55           C  
ATOM    332  HB1 LEU A  20      23.944  -0.252  10.679  1.00 12.97           H  
ATOM    333  HB2 LEU A  20      24.315   1.260  11.543  1.00 12.97           H  
ATOM    334  CG  LEU A  20      22.260   0.789  11.416  1.00 18.44           C  
ATOM    335  HG  LEU A  20      21.667   0.092  10.824  1.00 12.97           H  
ATOM    336  CD1 LEU A  20      22.314   0.222  12.828  1.00 17.77           C  
ATOM    337 1HD1 LEU A  20      21.313   0.222  13.259  1.00 12.97           H  
ATOM    338 2HD1 LEU A  20      22.973   0.836  13.442  1.00 12.97           H  
ATOM    339 3HD1 LEU A  20      22.695  -0.799  12.796  1.00 12.97           H  
ATOM    340  CD2 LEU A  20      21.530   2.115  11.380  1.00 18.60           C  
ATOM    341 1HD2 LEU A  20      20.545   2.001  11.833  1.00 12.97           H  
ATOM    342 2HD2 LEU A  20      21.418   2.440  10.346  1.00 12.97           H  
ATOM    343 3HD2 LEU A  20      22.101   2.860  11.935  1.00 12.97           H  
ATOM    344  C   LEU A  20      25.291   1.333   9.046  1.00  8.20           C  
ATOM    345  O   LEU A  20      25.754   0.224   8.768  1.00 10.15           O  
ATOM    346  N   ASP A  21      25.982   2.446   8.929  1.00  8.60           N  
ATOM    347  HN  ASP A  21      25.485   3.380   9.089  1.00 10.24           H  
ATOM    348  CA  ASP A  21      27.411   2.455   8.587  1.00  8.59           C  
ATOM    349  HA  ASP A  21      27.672   1.586   7.982  1.00 10.24           H  
ATOM    350  CB  ASP A  21      27.684   3.752   7.826  1.00 10.99           C  
ATOM    351  HB1 ASP A  21      27.048   3.762   6.941  1.00 10.24           H  
ATOM    352  HB2 ASP A  21      27.417   4.585   8.476  1.00 10.24           H  
ATOM    353  CG  ASP A  21      29.119   3.955   7.372  1.00 10.84           C  
ATOM    354  OD1 ASP A  21      30.029   3.246   7.839  1.00 10.83           O  
ATOM    355  OD2 ASP A  21      29.275   4.899   6.557  1.00 12.72           O  
ATOM    356  C   ASP A  21      28.146   2.427   9.931  1.00  9.17           C  
ATOM    357  O   ASP A  21      28.064   3.380  10.725  1.00 10.16           O  
ATOM    358  N   VAL A  22      28.894   1.353  10.173  1.00  9.21           N  
ATOM    359  HN  VAL A  22      29.040   0.627   9.401  1.00 10.40           H  
ATOM    360  CA  VAL A  22      29.517   1.152  11.476  1.00  8.95           C  
ATOM    361  HA  VAL A  22      29.107   1.923  12.129  1.00 10.40           H  
ATOM    362  CB  VAL A  22      29.141  -0.172  12.104  1.00  9.51           C  
ATOM    363  HB  VAL A  22      29.606  -0.219  13.089  1.00 10.40           H  
ATOM    364  CG1 VAL A  22      27.606  -0.276  12.298  1.00 11.88           C  
ATOM    365 1HG1 VAL A  22      27.361  -1.237  12.751  1.00 10.40           H  
ATOM    366 2HG1 VAL A  22      27.111  -0.194  11.331  1.00 10.40           H  
ATOM    367 3HG1 VAL A  22      27.266   0.529  12.949  1.00 10.40           H  
ATOM    368  CG2 VAL A  22      29.642  -1.338  11.303  1.00 11.13           C  
ATOM    369 1HG2 VAL A  22      29.349  -2.267  11.791  1.00 10.40           H  
ATOM    370 2HG2 VAL A  22      30.729  -1.292  11.234  1.00 10.40           H  
ATOM    371 3HG2 VAL A  22      29.213  -1.303  10.302  1.00 10.40           H  
ATOM    372  C   VAL A  22      31.011   1.366  11.465  1.00 10.46           C  
ATOM    373  O   VAL A  22      31.710   1.018  12.425  1.00 11.66           O  
ATOM    374  N   ARG A  23      31.499   2.055  10.438  1.00 10.01           N  
ATOM    375  HN  ARG A  23      30.834   2.387   9.668  1.00 10.98           H  
ATOM    376  CA  ARG A  23      32.926   2.371  10.335  1.00 12.84           C  
ATOM    377  HA  ARG A  23      33.519   1.479  10.538  1.00 10.98           H  
ATOM    378  CB  ARG A  23      33.226   2.882   8.943  1.00 11.59           C  
ATOM    379  HB1 ARG A  23      32.543   3.702   8.722  1.00 10.98           H  
ATOM    380  HB2 ARG A  23      34.253   3.248   8.924  1.00 10.98           H  
ATOM    381  CG  ARG A  23      33.073   1.829   7.867  1.00  9.96           C  
ATOM    382  HG1 ARG A  23      33.755   1.004   8.076  1.00 10.98           H  
ATOM    383  HG2 ARG A  23      32.047   1.462   7.870  1.00 10.98           H  
ATOM    384  CD  ARG A  23      33.393   2.405   6.490  1.00 10.12           C  
ATOM    385  HD1 ARG A  23      34.383   2.860   6.504  1.00 10.98           H  
ATOM    386  HD2 ARG A  23      33.369   1.610   5.745  1.00 10.98           H  
ATOM    387  NE  ARG A  23      32.391   3.417   6.161  1.00  8.93           N1+
ATOM    388  HE  ARG A  23      31.426   3.340   6.617  1.00 10.98           H  
ATOM    389  CZ  ARG A  23      32.612   4.427   5.328  1.00 10.33           C  
ATOM    390  NH1 ARG A  23      33.776   4.518   4.627  1.00 10.98           N  
ATOM    391 1HH1 ARG A  23      34.530   3.768   4.743  1.00 10.98           H  
ATOM    392 2HH1 ARG A  23      33.936   5.339   3.960  1.00 10.98           H  
ATOM    393  NH2 ARG A  23      31.636   5.299   5.115  1.00  9.44           N  
ATOM    394 1HH2 ARG A  23      30.695   5.180   5.610  1.00 10.98           H  
ATOM    395 2HH2 ARG A  23      31.790   6.122   4.448  1.00 10.98           H  
ATOM    396  C   ARG A  23      33.268   3.468  11.351  1.00 12.90           C  
ATOM    397  O   ARG A  23      32.421   4.234  11.796  1.00 13.72           O  
ATOM    398  N   PRO A  24      34.559   3.582  11.710  1.00 16.96           N  
ATOM    399  CD  PRO A  24      35.686   2.746  11.270  1.00 16.97           C  
ATOM    400  HD1 PRO A  24      35.890   2.901  10.211  1.00 18.16           H  
ATOM    401  HD2 PRO A  24      35.477   1.691  11.450  1.00 18.16           H  
ATOM    402  CA  PRO A  24      34.991   4.723  12.523  1.00 17.76           C  
ATOM    403  HA  PRO A  24      34.422   4.776  13.451  1.00 18.16           H  
ATOM    404  CB  PRO A  24      36.451   4.429  12.802  1.00 19.09           C  
ATOM    405  HB1 PRO A  24      37.065   5.258  12.450  1.00 18.16           H  
ATOM    406  HB2 PRO A  24      36.599   4.295  13.874  1.00 18.16           H  
ATOM    407  CG  PRO A  24      36.828   3.203  12.096  1.00 24.22           C  
ATOM    408  HG1 PRO A  24      37.686   3.401  11.454  1.00 18.16           H  
ATOM    409  HG2 PRO A  24      37.086   2.430  12.820  1.00 18.16           H  
ATOM    410  C   PRO A  24      34.883   6.025  11.748  1.00 16.75           C  
ATOM    411  O   PRO A  24      34.871   6.019  10.498  1.00 15.37           O  
ATOM    412  N   GLN A  25      34.861   7.136  12.478  1.00 17.89           N  
ATOM    413  HN  GLN A  25      34.933   7.052  13.542  1.00 20.20           H  
ATOM    414  CA  GLN A  25      34.743   8.456  11.892  1.00 16.45           C  
ATOM    415  HA  GLN A  25      33.746   8.548  11.461  1.00 20.20           H  
ATOM    416  CB  GLN A  25      34.900   9.535  12.963  1.00 21.35           C  
ATOM    417  HB1 GLN A  25      34.294   9.266  13.828  1.00 20.20           H  
ATOM    418  HB2 GLN A  25      35.948   9.593  13.256  1.00 20.20           H  
ATOM    419  CG  GLN A  25      34.464  10.863  12.462  1.00 19.85           C  
ATOM    420  HG1 GLN A  25      34.697  11.615  13.216  1.00 20.20           H  
ATOM    421  HG2 GLN A  25      35.008  11.086  11.544  1.00 20.20           H  
ATOM    422  CD  GLN A  25      32.974  10.913  12.169  1.00 23.25           C  
ATOM    423  OE1 GLN A  25      32.164  10.551  13.020  1.00 27.07           O  
ATOM    424  NE2 GLN A  25      32.604  11.398  10.990  1.00 25.57           N  
ATOM    425 1HE2 GLN A  25      33.344  11.733  10.293  1.00 20.20           H  
ATOM    426 2HE2 GLN A  25      31.566  11.454  10.736  1.00 20.20           H  
ATOM    427  C   GLN A  25      35.761   8.730  10.795  1.00 14.51           C  
ATOM    428  O   GLN A  25      35.412   9.303   9.762  1.00 15.88           O  
ATOM    429  N   VAL A  26      37.015   8.312  10.979  1.00 13.84           N  
ATOM    430  HN  VAL A  26      37.245   7.718  11.839  1.00 15.04           H  
ATOM    431  CA  VAL A  26      38.073   8.641  10.045  1.00 14.16           C  
ATOM    432  HA  VAL A  26      38.116   9.727   9.969  1.00 15.04           H  
ATOM    433  CB  VAL A  26      39.450   8.156  10.560  1.00 16.33           C  
ATOM    434  HB  VAL A  26      39.598   8.575  11.555  1.00 15.04           H  
ATOM    435  CG1 VAL A  26      39.532   6.644  10.678  1.00 17.66           C  
ATOM    436 1HG1 VAL A  26      40.519   6.361  11.043  1.00 15.04           H  
ATOM    437 2HG1 VAL A  26      39.364   6.193   9.700  1.00 15.04           H  
ATOM    438 3HG1 VAL A  26      38.772   6.292  11.375  1.00 15.04           H  
ATOM    439  CG2 VAL A  26      40.584   8.677   9.659  1.00 16.23           C  
ATOM    440 1HG2 VAL A  26      41.542   8.324  10.040  1.00 15.04           H  
ATOM    441 2HG2 VAL A  26      40.574   9.767   9.655  1.00 15.04           H  
ATOM    442 3HG2 VAL A  26      40.440   8.309   8.643  1.00 15.04           H  
ATOM    443  C   VAL A  26      37.724   8.094   8.652  1.00 12.71           C  
ATOM    444  O   VAL A  26      38.007   8.744   7.635  1.00 14.38           O  
ATOM    445  N   GLU A  27      37.118   6.909   8.588  1.00 11.11           N  
ATOM    446  HN  GLU A  27      36.899   6.380   9.492  1.00 13.20           H  
ATOM    447  CA  GLU A  27      36.749   6.322   7.304  1.00 12.13           C  
ATOM    448  HA  GLU A  27      37.590   6.450   6.623  1.00 13.20           H  
ATOM    449  CB  GLU A  27      36.491   4.813   7.460  1.00 13.05           C  
ATOM    450  HB1 GLU A  27      35.709   4.671   8.205  1.00 13.20           H  
ATOM    451  HB2 GLU A  27      36.155   4.419   6.501  1.00 13.20           H  
ATOM    452  CG  GLU A  27      37.752   4.014   7.909  1.00 13.52           C  
ATOM    453  HG1 GLU A  27      38.567   4.227   7.217  1.00 13.20           H  
ATOM    454  HG2 GLU A  27      38.032   4.336   8.912  1.00 13.20           H  
ATOM    455  CD  GLU A  27      37.510   2.530   7.928  1.00 14.77           C  
ATOM    456  OE1 GLU A  27      36.786   2.006   7.088  1.00 12.92           O  
ATOM    457  OE2 GLU A  27      38.099   1.855   8.804  1.00 19.72           O  
ATOM    458  C   GLU A  27      35.534   7.007   6.684  1.00 10.82           C  
ATOM    459  O   GLU A  27      35.471   7.234   5.456  1.00 10.76           O  
ATOM    460  N   VAL A  28      34.546   7.294   7.522  1.00 10.97           N  
ATOM    461  HN  VAL A  28      34.659   7.032   8.553  1.00 13.71           H  
ATOM    462  CA  VAL A  28      33.335   7.939   7.108  1.00 11.64           C  
ATOM    463  HA  VAL A  28      32.899   7.349   6.302  1.00 13.71           H  
ATOM    464  CB  VAL A  28      32.334   7.982   8.252  1.00 14.61           C  
ATOM    465  HB  VAL A  28      32.836   8.397   9.126  1.00 13.71           H  
ATOM    466  CG1 VAL A  28      31.169   8.858   7.926  1.00 19.74           C  
ATOM    467 1HG1 VAL A  28      30.474   8.866   8.765  1.00 13.71           H  
ATOM    468 2HG1 VAL A  28      30.663   8.476   7.039  1.00 13.71           H  
ATOM    469 3HG1 VAL A  28      31.519   9.873   7.735  1.00 13.71           H  
ATOM    470  CG2 VAL A  28      31.880   6.572   8.594  1.00 13.39           C  
ATOM    471 1HG2 VAL A  28      31.163   6.609   9.414  1.00 13.71           H  
ATOM    472 2HG2 VAL A  28      32.742   5.975   8.892  1.00 13.71           H  
ATOM    473 3HG2 VAL A  28      31.409   6.120   7.721  1.00 13.71           H  
ATOM    474  C   VAL A  28      33.659   9.324   6.556  1.00 12.11           C  
ATOM    475  O   VAL A  28      33.012   9.795   5.604  1.00 13.53           O  
ATOM    476  N   ASP A  29      34.700   9.968   7.081  1.00 13.03           N  
ATOM    477  HN  ASP A  29      35.244   9.514   7.883  1.00 17.58           H  
ATOM    478  CA  ASP A  29      35.120  11.285   6.586  1.00 15.10           C  
ATOM    479  HA  ASP A  29      34.242  11.930   6.569  1.00 17.58           H  
ATOM    480  CB  ASP A  29      36.146  11.915   7.537  1.00 15.64           C  
ATOM    481  HB1 ASP A  29      36.898  11.166   7.785  1.00 17.58           H  
ATOM    482  HB2 ASP A  29      36.622  12.755   7.031  1.00 17.58           H  
ATOM    483  CG  ASP A  29      35.518  12.414   8.818  1.00 21.73           C  
ATOM    484  OD1 ASP A  29      34.282  12.475   8.942  1.00 22.18           O  
ATOM    485  OD2 ASP A  29      36.293  12.761   9.728  1.00 22.62           O  
ATOM    486  C   ASP A  29      35.683  11.233   5.182  1.00 13.98           C  
ATOM    487  O   ASP A  29      35.668  12.255   4.464  1.00 16.39           O  
ATOM    488  N   ILE A  30      36.219  10.078   4.781  1.00 13.34           N  
ATOM    489  HN  ILE A  30      36.267   9.241   5.446  1.00 13.71           H  
ATOM    490  CA  ILE A  30      36.733   9.975   3.434  1.00 13.13           C  
ATOM    491  HA  ILE A  30      37.300  10.877   3.206  1.00 13.71           H  
ATOM    492  CB  ILE A  30      37.651   8.777   3.300  1.00 12.82           C  
ATOM    493  HB  ILE A  30      37.093   7.885   3.584  1.00 13.71           H  
ATOM    494  CG2 ILE A  30      38.079   8.630   1.828  1.00 14.68           C  
ATOM    495 1HG2 ILE A  30      38.740   7.769   1.725  1.00 13.71           H  
ATOM    496 2HG2 ILE A  30      38.604   9.531   1.510  1.00 13.71           H  
ATOM    497 3HG2 ILE A  30      37.196   8.486   1.205  1.00 13.71           H  
ATOM    498  CG1 ILE A  30      38.841   8.934   4.273  1.00 14.65           C  
ATOM    499 1HG1 ILE A  30      39.397   9.828   3.991  1.00 13.71           H  
ATOM    500 2HG1 ILE A  30      38.444   9.055   5.281  1.00 13.71           H  
ATOM    501  CD1 ILE A  30      39.789   7.775   4.278  1.00 15.52           C  
ATOM    502 1HD1 ILE A  30      40.594   7.966   4.987  1.00 13.71           H  
ATOM    503 2HD1 ILE A  30      40.208   7.643   3.280  1.00 13.71           H  
ATOM    504 3HD1 ILE A  30      39.256   6.870   4.570  1.00 13.71           H  
ATOM    505  C   ILE A  30      35.554   9.869   2.446  1.00 12.29           C  
ATOM    506  O   ILE A  30      35.469  10.647   1.462  1.00 13.22           O  
ATOM    507  N   CYS A  31      34.635   8.918   2.698  1.00 11.52           N  
ATOM    508  HN  CYS A  31      34.709   8.315   3.579  1.00 12.58           H  
ATOM    509  CA  CYS A  31      33.529   8.716   1.752  1.00 12.56           C  
ATOM    510  HA  CYS A  31      33.155   9.672   1.385  1.00 12.58           H  
ATOM    511  CB  CYS A  31      34.030   7.833   0.578  1.00 15.74           C  
ATOM    512  HB1 CYS A  31      33.172   7.558  -0.035  1.00 12.58           H  
ATOM    513  HB2 CYS A  31      34.730   8.419  -0.018  1.00 12.58           H  
ATOM    514  SG  CYS A  31      34.904   6.239   1.134  0.64 12.82           S  
ATOM    515  HG  CYS A  31      35.973   6.552   1.880  0.64 12.58           H  
ATOM    516  C   CYS A  31      32.429   7.945   2.463  1.00 10.82           C  
ATOM    517  O   CYS A  31      32.693   7.175   3.368  1.00 12.02           O  
ATOM    518  N   ARG A  32      31.186   8.104   2.032  1.00 10.67           N  
ATOM    519  HN  ARG A  32      30.998   8.761   1.209  1.00 19.36           H  
ATOM    520  CA  ARG A  32      30.058   7.397   2.660  1.00 11.21           C  
ATOM    521  HA  ARG A  32      30.365   6.374   2.879  1.00 19.36           H  
ATOM    522  CB  ARG A  32      29.639   8.079   3.974  1.00 13.96           C  
ATOM    523  HB1 ARG A  32      29.018   7.381   4.536  1.00 19.36           H  
ATOM    524  HB2 ARG A  32      30.541   8.303   4.543  1.00 19.36           H  
ATOM    525  CG  ARG A  32      28.864   9.361   3.799  1.00 17.71           C  
ATOM    526  HG1 ARG A  32      29.142   9.832   2.856  1.00 19.36           H  
ATOM    527  HG2 ARG A  32      27.795   9.146   3.798  1.00 19.36           H  
ATOM    528  CD  ARG A  32      29.198  10.296   4.957  1.00 23.35           C  
ATOM    529  HD1 ARG A  32      28.550  11.172   4.937  1.00 19.36           H  
ATOM    530  HD2 ARG A  32      29.080   9.779   5.909  1.00 19.36           H  
ATOM    531  NE  ARG A  32      30.597  10.690   4.759  1.00 26.80           N1+
ATOM    532  HE  ARG A  32      31.339  10.097   5.252  1.00 19.36           H  
ATOM    533  CZ  ARG A  32      31.037  11.717   4.023  1.00 28.35           C  
ATOM    534  NH1 ARG A  32      32.355  11.923   3.877  1.00 22.34           N  
ATOM    535 1HH1 ARG A  32      33.055  11.266   4.349  1.00 19.36           H  
ATOM    536 2HH1 ARG A  32      32.706  12.745   3.288  1.00 19.36           H  
ATOM    537  NH2 ARG A  32      30.186  12.567   3.455  1.00 33.59           N  
ATOM    538 1HH2 ARG A  32      29.132  12.435   3.583  1.00 19.36           H  
ATOM    539 2HH2 ARG A  32      30.555  13.383   2.870  1.00 19.36           H  
ATOM    540  C   ARG A  32      28.881   7.358   1.707  1.00 10.78           C  
ATOM    541  O   ARG A  32      28.852   8.148   0.752  1.00 14.16           O  
ATOM    542  N   LEU A  33      27.953   6.451   1.938  1.00 11.71           N  
ATOM    543  HN  LEU A  33      28.164   5.671   2.640  1.00 12.60           H  
ATOM    544  CA  LEU A  33      26.664   6.462   1.287  1.00 10.98           C  
ATOM    545  HA  LEU A  33      26.780   6.845   0.273  1.00 12.60           H  
ATOM    546  CB  LEU A  33      26.064   5.034   1.223  1.00 10.63           C  
ATOM    547  HB1 LEU A  33      25.874   4.703   2.244  1.00 12.60           H  
ATOM    548  HB2 LEU A  33      25.122   5.089   0.677  1.00 12.60           H  
ATOM    549  CG  LEU A  33      26.935   3.996   0.550  1.00 12.44           C  
ATOM    550  HG  LEU A  33      27.852   3.872   1.126  1.00 12.60           H  
ATOM    551  CD1 LEU A  33      26.193   2.698   0.527  1.00 12.64           C  
ATOM    552 1HD1 LEU A  33      26.806   1.937   0.045  1.00 12.60           H  
ATOM    553 2HD1 LEU A  33      25.263   2.820  -0.029  1.00 12.60           H  
ATOM    554 3HD1 LEU A  33      25.968   2.389   1.548  1.00 12.60           H  
ATOM    555  CD2 LEU A  33      27.288   4.477  -0.850  1.00 18.02           C  
ATOM    556 1HD2 LEU A  33      27.916   3.734  -1.342  1.00 12.60           H  
ATOM    557 2HD2 LEU A  33      27.827   5.422  -0.785  1.00 12.60           H  
ATOM    558 3HD2 LEU A  33      26.374   4.619  -1.427  1.00 12.60           H  
ATOM    559  C   LEU A  33      25.771   7.431   2.094  1.00 11.91           C  
ATOM    560  O   LEU A  33      25.497   7.180   3.267  1.00 12.51           O  
ATOM    561  N   PRO A  34      25.289   8.527   1.466  1.00 12.98           N  
ATOM    562  CD  PRO A  34      25.610   8.977   0.103  1.00 15.14           C  
ATOM    563  HD1 PRO A  34      25.038   8.420  -0.638  1.00 15.09           H  
ATOM    564  HD2 PRO A  34      26.675   8.870  -0.104  1.00 15.09           H  
ATOM    565  CA  PRO A  34      24.537   9.561   2.202  1.00 12.33           C  
ATOM    566  HA  PRO A  34      25.197  10.001   2.950  1.00 15.09           H  
ATOM    567  CB  PRO A  34      24.225  10.622   1.148  1.00 17.83           C  
ATOM    568  HB1 PRO A  34      23.220  10.482   0.750  1.00 15.09           H  
ATOM    569  HB2 PRO A  34      24.311  11.622   1.574  1.00 15.09           H  
ATOM    570  CG  PRO A  34      25.205  10.427   0.121  1.00 21.24           C  
ATOM    571  HG1 PRO A  34      24.782  10.701  -0.845  1.00 15.09           H  
ATOM    572  HG2 PRO A  34      26.077  11.048   0.325  1.00 15.09           H  
ATOM    573  C   PRO A  34      23.253   9.084   2.906  1.00 11.68           C  
ATOM    574  O   PRO A  34      22.847   9.745   3.855  1.00 14.45           O  
ATOM    575  N   HIS A  35      22.607   8.017   2.437  1.00 10.07           N  
ATOM    576  HN  HIS A  35      22.966   7.498   1.573  1.00 10.53           H  
ATOM    577  CA  HIS A  35      21.397   7.569   3.126  1.00  9.84           C  
ATOM    578  HA  HIS A  35      20.850   8.466   3.416  1.00 10.53           H  
ATOM    579  CB  HIS A  35      20.481   6.780   2.160  1.00 11.37           C  
ATOM    580  HB1 HIS A  35      19.494   6.700   2.616  1.00 10.53           H  
ATOM    581  HB2 HIS A  35      20.407   7.339   1.227  1.00 10.53           H  
ATOM    582  CG  HIS A  35      20.961   5.399   1.840  1.00 10.17           C  
ATOM    583  CD2 HIS A  35      20.510   4.179   2.251  1.00 10.79           C  
ATOM    584  HD2 HIS A  35      19.665   3.991   2.914  1.00 10.54           H  
ATOM    585  ND1 HIS A  35      22.062   5.149   1.048  1.00 10.99           N  
ATOM    586  HD1 HIS A  35      22.667   5.895   0.576  1.00 10.54           H  
ATOM    587  CE1 HIS A  35      22.252   3.846   0.963  1.00 10.14           C  
ATOM    588  HE1 HIS A  35      23.046   3.355   0.400  1.00 10.54           H  
ATOM    589  NE2 HIS A  35      21.319   3.234   1.674  1.00 10.12           N  
ATOM    590  C   HIS A  35      21.670   6.784   4.410  1.00 10.99           C  
ATOM    591  O   HIS A  35      20.714   6.464   5.135  1.00 10.87           O  
ATOM    592  N   ALA A  36      22.910   6.328   4.645  1.00 10.23           N  
ATOM    593  HN  ALA A  36      23.699   6.572   3.965  1.00 11.03           H  
ATOM    594  CA  ALA A  36      23.197   5.505   5.813  1.00 10.61           C  
ATOM    595  HA  ALA A  36      22.429   4.737   5.898  1.00 11.03           H  
ATOM    596  CB  ALA A  36      24.552   4.828   5.657  1.00 10.89           C  
ATOM    597  HB1 ALA A  36      24.756   4.216   6.535  1.00 11.03           H  
ATOM    598  HB2 ALA A  36      25.328   5.587   5.555  1.00 11.03           H  
ATOM    599  HB3 ALA A  36      24.543   4.196   4.769  1.00 11.03           H  
ATOM    600  C   ALA A  36      23.180   6.360   7.080  1.00 11.29           C  
ATOM    601  O   ALA A  36      23.550   7.555   7.062  1.00 12.11           O  
ATOM    602  N   LEU A  37      22.818   5.720   8.175  1.00 10.69           N  
ATOM    603  HN  LEU A  37      22.397   4.741   8.086  1.00 16.06           H  
ATOM    604  CA  LEU A  37      22.973   6.303   9.503  1.00 11.47           C  
ATOM    605  HA  LEU A  37      22.877   7.388   9.474  1.00 16.06           H  
ATOM    606  CB  LEU A  37      21.935   5.680  10.422  1.00 15.79           C  
ATOM    607  HB1 LEU A  37      20.990   5.650   9.880  1.00 16.06           H  
ATOM    608  HB2 LEU A  37      22.259   4.664  10.645  1.00 16.06           H  
ATOM    609  CG  LEU A  37      21.688   6.375  11.727  1.00 21.95           C  
ATOM    610  HG  LEU A  37      22.586   6.339  12.343  1.00 16.06           H  
ATOM    611  CD1 LEU A  37      21.307   7.852  11.432  1.00 24.63           C  
ATOM    612 1HD1 LEU A  37      21.123   8.375  12.371  1.00 16.06           H  
ATOM    613 2HD1 LEU A  37      20.406   7.880  10.819  1.00 16.06           H  
ATOM    614 3HD1 LEU A  37      22.124   8.339  10.899  1.00 16.06           H  
ATOM    615  CD2 LEU A  37      20.534   5.621  12.431  1.00 18.69           C  
ATOM    616 1HD2 LEU A  37      20.320   6.095  13.389  1.00 16.06           H  
ATOM    617 2HD2 LEU A  37      20.825   4.584  12.597  1.00 16.06           H  
ATOM    618 3HD2 LEU A  37      19.643   5.652  11.804  1.00 16.06           H  
ATOM    619  C   LEU A  37      24.339   5.881  10.031  1.00 11.99           C  
ATOM    620  O   LEU A  37      24.639   4.697  10.046  1.00 13.28           O  
ATOM    621  N   HIS A  38      25.149   6.814  10.523  1.00 12.79           N  
ATOM    622  HN  HIS A  38      24.818   7.831  10.549  1.00 14.84           H  
ATOM    623  CA  HIS A  38      26.466   6.487  11.024  1.00 12.69           C  
ATOM    624  HA  HIS A  38      26.839   5.615  10.488  1.00 14.84           H  
ATOM    625  CB  HIS A  38      27.446   7.660  10.810  1.00 15.54           C  
ATOM    626  HB1 HIS A  38      27.484   7.893   9.746  1.00 14.84           H  
ATOM    627  HB2 HIS A  38      27.079   8.526  11.360  1.00 14.84           H  
ATOM    628  CG  HIS A  38      28.831   7.346  11.281  1.00 15.79           C  
ATOM    629  CD2 HIS A  38      29.520   6.177  11.292  1.00 16.36           C  
ATOM    630  HD2 HIS A  38      29.157   5.209  10.947  1.00 14.84           H  
ATOM    631  ND1 HIS A  38      29.668   8.294  11.848  1.00 17.79           N  
ATOM    632  HD1 HIS A  38      29.420   9.321  12.017  1.00 14.84           H  
ATOM    633  CE1 HIS A  38      30.820   7.725  12.145  1.00 16.14           C  
ATOM    634  HE1 HIS A  38      31.680   8.228  12.586  1.00 14.84           H  
ATOM    635  NE2 HIS A  38      30.761   6.443  11.820  1.00 14.96           N  
ATOM    636  C   HIS A  38      26.441   6.175  12.508  1.00 12.25           C  
ATOM    637  O   HIS A  38      26.143   7.052  13.336  1.00 14.13           O  
ATOM    638  N   ILE A  39      26.758   4.938  12.845  1.00 11.49           N  
ATOM    639  HN  ILE A  39      26.894   4.202  12.081  1.00 15.92           H  
ATOM    640  CA  ILE A  39      26.925   4.561  14.245  1.00 13.63           C  
ATOM    641  HA  ILE A  39      27.099   5.464  14.830  1.00 15.92           H  
ATOM    642  CB  ILE A  39      25.711   3.836  14.820  1.00 16.05           C  
ATOM    643  HB  ILE A  39      25.531   2.927  14.246  1.00 15.92           H  
ATOM    644  CG2 ILE A  39      25.978   3.460  16.302  1.00 19.54           C  
ATOM    645 1HG2 ILE A  39      25.109   2.943  16.708  1.00 15.92           H  
ATOM    646 2HG2 ILE A  39      26.164   4.366  16.879  1.00 15.92           H  
ATOM    647 3HG2 ILE A  39      26.849   2.807  16.361  1.00 15.92           H  
ATOM    648  CG1 ILE A  39      24.475   4.725  14.753  1.00 18.73           C  
ATOM    649 1HG1 ILE A  39      24.671   5.629  15.329  1.00 15.92           H  
ATOM    650 2HG1 ILE A  39      24.298   4.989  13.710  1.00 15.92           H  
ATOM    651  CD1 ILE A  39      23.202   4.064  15.308  1.00 21.85           C  
ATOM    652 1HD1 ILE A  39      22.366   4.758  15.226  1.00 15.92           H  
ATOM    653 2HD1 ILE A  39      23.355   3.802  16.355  1.00 15.92           H  
ATOM    654 3HD1 ILE A  39      22.982   3.162  14.737  1.00 15.92           H  
ATOM    655  C   ILE A  39      28.138   3.687  14.343  1.00 12.82           C  
ATOM    656  O   ILE A  39      28.102   2.499  13.999  1.00 13.27           O  
ATOM    657  N   PRO A  40      29.273   4.271  14.789  1.00 14.06           N  
ATOM    658  CD  PRO A  40      29.486   5.688  15.164  1.00 16.12           C  
ATOM    659  HD1 PRO A  40      29.032   5.905  16.131  1.00 15.79           H  
ATOM    660  HD2 PRO A  40      29.070   6.355  14.409  1.00 15.79           H  
ATOM    661  CA  PRO A  40      30.507   3.487  14.819  1.00 14.55           C  
ATOM    662  HA  PRO A  40      30.826   3.240  13.806  1.00 15.79           H  
ATOM    663  CB  PRO A  40      31.516   4.444  15.483  1.00 16.60           C  
ATOM    664  HB1 PRO A  40      31.579   4.248  16.553  1.00 15.79           H  
ATOM    665  HB2 PRO A  40      32.502   4.329  15.033  1.00 15.79           H  
ATOM    666  CG  PRO A  40      30.983   5.825  15.233  1.00 20.42           C  
ATOM    667  HG1 PRO A  40      31.265   6.492  16.048  1.00 15.79           H  
ATOM    668  HG2 PRO A  40      31.371   6.216  14.292  1.00 15.79           H  
ATOM    669  C   PRO A  40      30.355   2.224  15.651  1.00 13.83           C  
ATOM    670  O   PRO A  40      29.700   2.207  16.705  1.00 14.92           O  
ATOM    671  N   LEU A  41      31.000   1.147  15.200  1.00 14.19           N  
ATOM    672  HN  LEU A  41      31.506   1.198  14.259  1.00 15.69           H  
ATOM    673  CA  LEU A  41      31.033  -0.098  15.957  1.00 14.64           C  
ATOM    674  HA  LEU A  41      30.038  -0.541  15.925  1.00 15.69           H  
ATOM    675  CB  LEU A  41      32.020  -1.088  15.314  1.00 15.84           C  
ATOM    676  HB1 LEU A  41      31.637  -1.369  14.333  1.00 15.69           H  
ATOM    677  HB2 LEU A  41      32.983  -0.590  15.200  1.00 15.69           H  
ATOM    678  CG  LEU A  41      32.226  -2.355  16.133  1.00 16.50           C  
ATOM    679  HG  LEU A  41      32.601  -2.045  17.109  1.00 15.69           H  
ATOM    680  CD1 LEU A  41      31.000  -3.219  16.383  1.00 15.87           C  
ATOM    681 1HD1 LEU A  41      31.282  -4.088  16.977  1.00 15.69           H  
ATOM    682 2HD1 LEU A  41      30.587  -3.549  15.430  1.00 15.69           H  
ATOM    683 3HD1 LEU A  41      30.250  -2.640  16.922  1.00 15.69           H  
ATOM    684  CD2 LEU A  41      33.323  -3.200  15.481  1.00 17.63           C  
ATOM    685 1HD2 LEU A  41      33.476  -4.109  16.062  1.00 15.69           H  
ATOM    686 2HD2 LEU A  41      34.251  -2.629  15.449  1.00 15.69           H  
ATOM    687 3HD2 LEU A  41      33.024  -3.464  14.467  1.00 15.69           H  
ATOM    688  C   LEU A  41      31.377   0.196  17.419  1.00 14.62           C  
ATOM    689  O   LEU A  41      30.746  -0.344  18.300  1.00 16.21           O  
ATOM    690  N   LYS A  42      32.375   1.040  17.677  1.00 16.43           N  
ATOM    691  HN  LYS A  42      32.864   1.533  16.863  1.00 18.37           H  
ATOM    692  CA  LYS A  42      32.825   1.314  19.060  1.00 17.97           C  
ATOM    693  HA  LYS A  42      33.128   0.368  19.509  1.00 18.37           H  
ATOM    694  CB  LYS A  42      34.028   2.235  19.055  1.00 21.19           C  
ATOM    695  HB1 LYS A  42      34.345   2.425  20.080  1.00 18.37           H  
ATOM    696  HB2 LYS A  42      33.763   3.178  18.576  1.00 18.37           H  
ATOM    697  C   LYS A  42      31.697   1.909  19.921  1.00 18.28           C  
ATOM    698  O   LYS A  42      31.617   1.649  21.114  1.00 17.98           O  
ATOM    699  HB3 LYS A  42      34.843   1.766  18.505  1.00 18.37           H  
ATOM    700  N   HIS A  43      30.818   2.704  19.319  1.00 15.92           N  
ATOM    701  HN  HIS A  43      30.967   2.973  18.294  1.00 21.38           H  
ATOM    702  CA  HIS A  43      29.654   3.216  20.034  1.00 18.56           C  
ATOM    703  HA  HIS A  43      30.003   3.685  20.954  1.00 21.38           H  
ATOM    704  CB  HIS A  43      28.928   4.265  19.219  1.00 17.84           C  
ATOM    705  HB1 HIS A  43      28.786   3.868  18.214  1.00 21.38           H  
ATOM    706  HB2 HIS A  43      27.957   4.436  19.683  1.00 21.38           H  
ATOM    707  CG  HIS A  43      29.617   5.588  19.097  1.00 21.51           C  
ATOM    708  CD2 HIS A  43      29.096   6.805  18.803  1.00 21.41           C  
ATOM    709  HD2 HIS A  43      28.046   7.031  18.615  1.00 21.38           H  
ATOM    710  ND1 HIS A  43      30.969   5.779  19.251  1.00 26.09           N  
ATOM    711  HD1 HIS A  43      31.680   5.012  19.479  1.00 21.38           H  
ATOM    712  CE1 HIS A  43      31.255   7.059  19.073  1.00 26.19           C  
ATOM    713  HE1 HIS A  43      32.245   7.508  19.150  1.00 21.38           H  
ATOM    714  NE2 HIS A  43      30.137   7.698  18.786  1.00 28.07           N  
ATOM    715  C   HIS A  43      28.669   2.108  20.412  1.00 16.91           C  
ATOM    716  O   HIS A  43      28.075   2.128  21.461  1.00 21.29           O  
ATOM    717  N   LEU A  44      28.482   1.133  19.552  1.00 14.12           N  
ATOM    718  HN  LEU A  44      28.957   1.178  18.594  1.00 16.61           H  
ATOM    719  CA  LEU A  44      27.662   0.022  19.870  1.00 14.87           C  
ATOM    720  HA  LEU A  44      26.706   0.389  20.243  1.00 16.61           H  
ATOM    721  CB  LEU A  44      27.406  -0.844  18.627  1.00 17.30           C  
ATOM    722  HB1 LEU A  44      28.370  -1.102  18.188  1.00 16.61           H  
ATOM    723  HB2 LEU A  44      26.896  -1.753  18.945  1.00 16.61           H  
ATOM    724  CG  LEU A  44      26.537  -0.157  17.525  1.00 16.17           C  
ATOM    725  HG  LEU A  44      27.012   0.790  17.270  1.00 16.61           H  
ATOM    726  CD1 LEU A  44      26.492  -1.007  16.265  1.00 14.58           C  
ATOM    727 1HD1 LEU A  44      25.882  -0.509  15.512  1.00 16.61           H  
ATOM    728 2HD1 LEU A  44      26.059  -1.980  16.498  1.00 16.61           H  
ATOM    729 3HD1 LEU A  44      27.503  -1.142  15.881  1.00 16.61           H  
ATOM    730  CD2 LEU A  44      25.106   0.144  17.961  1.00 20.05           C  
ATOM    731 1HD2 LEU A  44      24.568   0.620  17.141  1.00 16.61           H  
ATOM    732 2HD2 LEU A  44      25.121   0.813  18.822  1.00 16.61           H  
ATOM    733 3HD2 LEU A  44      24.605  -0.785  18.232  1.00 16.61           H  
ATOM    734  C   LEU A  44      28.345  -0.792  20.983  1.00 17.63           C  
ATOM    735  O   LEU A  44      27.719  -1.195  21.955  1.00 18.15           O  
ATOM    736  N   GLU A  45      29.655  -1.020  20.854  1.00 16.50           N  
ATOM    737  HN  GLU A  45      30.170  -0.630  20.001  1.00 20.95           H  
ATOM    738  CA  GLU A  45      30.415  -1.799  21.860  1.00 17.87           C  
ATOM    739  HA  GLU A  45      29.999  -2.806  21.899  1.00 20.95           H  
ATOM    740  CB  GLU A  45      31.880  -1.902  21.436  1.00 20.20           C  
ATOM    741  HB1 GLU A  45      32.251  -0.910  21.178  1.00 20.95           H  
ATOM    742  HB2 GLU A  45      32.466  -2.306  22.261  1.00 20.95           H  
ATOM    743  CG  GLU A  45      32.014  -2.822  20.224  1.00 18.22           C  
ATOM    744  HG1 GLU A  45      31.714  -3.826  20.524  1.00 20.95           H  
ATOM    745  HG2 GLU A  45      31.343  -2.459  19.445  1.00 20.95           H  
ATOM    746  CD  GLU A  45      33.400  -2.898  19.651  1.00 23.63           C  
ATOM    747  OE1 GLU A  45      34.186  -1.934  19.784  1.00 25.42           O  
ATOM    748  OE2 GLU A  45      33.694  -3.928  19.000  1.00 23.92           O  
ATOM    749  C   GLU A  45      30.290  -1.178  23.239  1.00 19.44           C  
ATOM    750  O   GLU A  45      30.118  -1.886  24.252  1.00 23.38           O  
ATOM    751  N   ARG A  46      30.432   0.141  23.281  1.00 16.50           N  
ATOM    752  HN  ARG A  46      30.518   0.682  22.362  1.00 22.35           H  
ATOM    753  CA  ARG A  46      30.475   0.887  24.560  1.00 19.46           C  
ATOM    754  HA  ARG A  46      30.803   0.191  25.332  1.00 22.35           H  
ATOM    755  CB  ARG A  46      31.524   2.030  24.488  1.00 23.40           C  
ATOM    756  HB1 ARG A  46      31.542   2.567  25.436  1.00 22.35           H  
ATOM    757  HB2 ARG A  46      31.258   2.718  23.686  1.00 22.35           H  
ATOM    758  C   ARG A  46      29.115   1.420  24.977  1.00 25.32           C  
ATOM    759  O   ARG A  46      29.024   2.213  25.909  1.00 27.05           O  
ATOM    760  HB3 ARG A  46      32.509   1.608  24.292  1.00 22.35           H  
ATOM    761  N   ARG A  47      28.063   0.982  24.277  1.00 23.70           N  
ATOM    762  HN  ARG A  47      28.239   0.325  23.451  1.00 28.91           H  
ATOM    763  CA  ARG A  47      26.681   1.358  24.586  1.00 24.13           C  
ATOM    764  HA  ARG A  47      26.035   0.980  23.794  1.00 28.91           H  
ATOM    765  CB  ARG A  47      26.266   0.714  25.892  1.00 26.06           C  
ATOM    766  HB1 ARG A  47      27.012   0.951  26.651  1.00 28.91           H  
ATOM    767  HB2 ARG A  47      25.301   1.122  26.191  1.00 28.91           H  
ATOM    768  CG  ARG A  47      26.145  -0.780  25.785  1.00 27.84           C  
ATOM    769  HG1 ARG A  47      27.119  -1.208  25.547  1.00 28.91           H  
ATOM    770  HG2 ARG A  47      25.792  -1.185  26.733  1.00 28.91           H  
ATOM    771  CD  ARG A  47      25.156  -1.128  24.686  1.00 31.77           C  
ATOM    772  HD1 ARG A  47      24.300  -0.458  24.765  1.00 28.91           H  
ATOM    773  HD2 ARG A  47      25.644  -0.983  23.722  1.00 28.91           H  
ATOM    774  NE  ARG A  47      24.675  -2.504  24.759  1.00 33.15           N1+
ATOM    775  HE  ARG A  47      23.698  -2.666  25.163  1.00 28.91           H  
ATOM    776  CZ  ARG A  47      25.362  -3.574  24.360  1.00 32.69           C  
ATOM    777  NH1 ARG A  47      26.594  -3.439  23.881  1.00 35.41           N  
ATOM    778 1HH1 ARG A  47      27.039  -2.468  23.814  1.00 28.91           H  
ATOM    779 2HH1 ARG A  47      27.141  -4.301  23.562  1.00 28.91           H  
ATOM    780  NH2 ARG A  47      24.824  -4.785  24.474  1.00 36.17           N  
ATOM    781 1HH2 ARG A  47      23.843  -4.898  24.885  1.00 28.91           H  
ATOM    782 2HH2 ARG A  47      25.373  -5.646  24.155  1.00 28.91           H  
ATOM    783  C   ARG A  47      26.486   2.850  24.690  1.00 22.38           C  
ATOM    784  O   ARG A  47      25.877   3.356  25.672  1.00 24.75           O  
ATOM    785  N   ASP A  48      26.999   3.569  23.708  1.00 21.24           N  
ATOM    786  HN  ASP A  48      27.565   3.075  22.946  1.00 24.07           H  
ATOM    787  CA  ASP A  48      26.819   5.014  23.629  1.00 21.73           C  
ATOM    788  HA  ASP A  48      27.250   5.460  24.525  1.00 24.07           H  
ATOM    789  CB  ASP A  48      27.589   5.554  22.402  1.00 21.22           C  
ATOM    790  HB1 ASP A  48      28.620   5.207  22.469  1.00 24.07           H  
ATOM    791  HB2 ASP A  48      27.126   5.146  21.504  1.00 24.07           H  
ATOM    792  CG  ASP A  48      27.606   7.080  22.278  1.00 24.92           C  
ATOM    793  OD1 ASP A  48      28.637   7.744  22.581  1.00 28.99           O  
ATOM    794  OD2 ASP A  48      26.599   7.652  21.842  1.00 28.91           O  
ATOM    795  C   ASP A  48      25.294   5.269  23.649  1.00 21.74           C  
ATOM    796  O   ASP A  48      24.552   4.830  22.766  1.00 23.77           O  
ATOM    797  N   ALA A  49      24.808   5.916  24.707  1.00 22.56           N  
ATOM    798  HN  ALA A  49      25.482   6.279  25.455  1.00 22.47           H  
ATOM    799  CA  ALA A  49      23.371   6.140  24.866  1.00 22.03           C  
ATOM    800  HA  ALA A  49      22.864   5.179  24.782  1.00 22.47           H  
ATOM    801  CB  ALA A  49      23.055   6.745  26.297  1.00 23.80           C  
ATOM    802  HB1 ALA A  49      21.981   6.904  26.396  1.00 22.47           H  
ATOM    803  HB2 ALA A  49      23.575   7.696  26.413  1.00 22.47           H  
ATOM    804  HB3 ALA A  49      23.391   6.051  27.068  1.00 22.47           H  
ATOM    805  C   ALA A  49      22.860   7.048  23.754  1.00 21.73           C  
ATOM    806  O   ALA A  49      21.727   6.921  23.309  1.00 22.23           O  
ATOM    807  N   GLU A  50      23.695   7.979  23.307  1.00 22.64           N  
ATOM    808  HN  GLU A  50      24.687   8.039  23.703  1.00 25.06           H  
ATOM    809  CA  GLU A  50      23.266   8.921  22.278  0.55 23.24           C  
ATOM    810  HA  GLU A  50      22.268   9.267  22.549  0.55 25.06           H  
ATOM    811  CB  GLU A  50      24.174  10.141  22.238  0.55 25.41           C  
ATOM    812  HB1 GLU A  50      25.203   9.809  22.097  0.55 25.06           H  
ATOM    813  HB2 GLU A  50      23.878  10.772  21.400  0.55 25.06           H  
ATOM    814  CG  GLU A  50      24.093  10.965  23.530  0.55 25.47           C  
ATOM    815  HG1 GLU A  50      24.302  10.306  24.373  0.55 25.06           H  
ATOM    816  HG2 GLU A  50      24.848  11.750  23.486  0.55 25.06           H  
ATOM    817  CD  GLU A  50      22.734  11.615  23.753  0.55 26.34           C  
ATOM    818  OE1 GLU A  50      22.392  12.542  22.981  0.55 27.90           O  
ATOM    819  OE2 GLU A  50      22.027  11.227  24.718  0.55 28.71           O  
ATOM    820  C   GLU A  50      23.165   8.271  20.912  1.00 22.00           C  
ATOM    821  O   GLU A  50      22.311   8.644  20.092  1.00 23.81           O  
ATOM    822  N   SER A  51      23.996   7.281  20.613  1.00 22.16           N  
ATOM    823  HN  SER A  51      24.741   6.962  21.311  1.00 21.99           H  
ATOM    824  CA  SER A  51      23.869   6.635  19.304  0.60 20.45           C  
ATOM    825  HA  SER A  51      23.691   7.410  18.559  0.60 21.99           H  
ATOM    826  CB  SER A  51      25.156   5.905  18.933  0.60 22.32           C  
ATOM    827  HB1 SER A  51      25.540   5.400  19.820  0.60 21.99           H  
ATOM    828  HB2 SER A  51      24.930   5.167  18.164  0.60 21.99           H  
ATOM    829  OG  SER A  51      26.166   6.791  18.436  0.60 24.44           O  
ATOM    830  HG  SER A  51      25.812   7.279  17.576  0.60 21.99           H  
ATOM    831  C   SER A  51      22.627   5.712  19.346  1.00 21.03           C  
ATOM    832  O   SER A  51      21.933   5.538  18.375  1.00 21.52           O  
ATOM    833  N   LEU A  52      22.330   5.158  20.505  1.00 21.19           N  
ATOM    834  HN  LEU A  52      23.002   5.280  21.328  1.00 23.33           H  
ATOM    835  CA  LEU A  52      21.106   4.381  20.695  1.00 20.30           C  
ATOM    836  HA  LEU A  52      21.091   3.549  19.991  1.00 23.33           H  
ATOM    837  CB  LEU A  52      21.049   3.844  22.115  1.00 23.71           C  
ATOM    838  HB1 LEU A  52      21.974   3.306  22.321  1.00 23.33           H  
ATOM    839  HB2 LEU A  52      20.957   4.685  22.802  1.00 23.33           H  
ATOM    840  CG  LEU A  52      19.876   2.899  22.344  1.00 22.97           C  
ATOM    841  HG  LEU A  52      18.965   3.464  22.147  1.00 23.33           H  
ATOM    842  CD1 LEU A  52      19.896   1.714  21.360  1.00 28.00           C  
ATOM    843 1HD1 LEU A  52      19.044   1.064  21.556  1.00 23.33           H  
ATOM    844 2HD1 LEU A  52      20.820   1.150  21.489  1.00 23.33           H  
ATOM    845 3HD1 LEU A  52      19.839   2.089  20.338  1.00 23.33           H  
ATOM    846  CD2 LEU A  52      19.801   2.413  23.807  1.00 30.75           C  
ATOM    847 1HD2 LEU A  52      18.950   1.742  23.924  1.00 23.33           H  
ATOM    848 2HD2 LEU A  52      19.681   3.270  24.469  1.00 23.33           H  
ATOM    849 3HD2 LEU A  52      20.719   1.883  24.062  1.00 23.33           H  
ATOM    850  C   LEU A  52      19.862   5.260  20.478  1.00 20.46           C  
ATOM    851  O   LEU A  52      18.867   4.849  19.840  1.00 19.29           O  
ATOM    852  N   LYS A  53      19.926   6.479  20.986  1.00 21.08           N  
ATOM    853  HN  LYS A  53      20.780   6.748  21.572  1.00 24.20           H  
ATOM    854  CA  LYS A  53      18.886   7.463  20.780  1.00 19.36           C  
ATOM    855  HA  LYS A  53      17.941   7.072  21.157  1.00 24.20           H  
ATOM    856  CB  LYS A  53      19.251   8.727  21.549  1.00 22.03           C  
ATOM    857  HB1 LYS A  53      19.372   8.464  22.600  1.00 24.20           H  
ATOM    858  HB2 LYS A  53      20.195   9.105  21.157  1.00 24.20           H  
ATOM    859  CG  LYS A  53      18.220   9.834  21.452  1.00 26.69           C  
ATOM    860  HG1 LYS A  53      18.131  10.150  20.413  1.00 24.20           H  
ATOM    861  HG2 LYS A  53      17.258   9.459  21.802  1.00 24.20           H  
ATOM    862  CD  LYS A  53      18.634  11.037  22.310  1.00 28.15           C  
ATOM    863  HD1 LYS A  53      18.624  10.732  23.356  1.00 24.20           H  
ATOM    864  HD2 LYS A  53      19.645  11.330  22.026  1.00 24.20           H  
ATOM    865  CE  LYS A  53      17.712  12.261  22.153  1.00 31.13           C  
ATOM    866  HE1 LYS A  53      17.492  12.419  21.097  1.00 24.20           H  
ATOM    867  HE2 LYS A  53      16.783  12.090  22.697  1.00 24.20           H  
ATOM    868  NZ  LYS A  53      18.405  13.472  22.709  1.00 32.92           N1+
ATOM    869  HZ1 LYS A  53      17.770  14.327  22.603  1.00 24.20           H  
ATOM    870  HZ2 LYS A  53      19.317  13.638  22.175  1.00 24.20           H  
ATOM    871  HZ3 LYS A  53      18.622  13.315  23.745  1.00 24.20           H  
ATOM    872  C   LYS A  53      18.740   7.794  19.305  1.00 18.02           C  
ATOM    873  O   LYS A  53      17.640   7.920  18.795  1.00 18.45           O  
ATOM    874  N   LEU A  54      19.857   7.977  18.617  1.00 20.83           N  
ATOM    875  HN  LEU A  54      20.796   7.964  19.129  1.00 22.04           H  
ATOM    876  CA  LEU A  54      19.833   8.194  17.186  1.00 19.22           C  
ATOM    877  HA  LEU A  54      19.333   9.142  16.989  1.00 22.04           H  
ATOM    878  CB  LEU A  54      21.254   8.276  16.645  1.00 22.31           C  
ATOM    879  HB1 LEU A  54      21.779   9.019  17.246  1.00 22.04           H  
ATOM    880  HB2 LEU A  54      21.708   7.297  16.798  1.00 22.04           H  
ATOM    881  CG  LEU A  54      21.485   8.650  15.170  1.00 26.61           C  
ATOM    882  HG  LEU A  54      21.087   7.836  14.564  1.00 22.04           H  
ATOM    883  CD1 LEU A  54      20.765   9.919  14.748  1.00 26.96           C  
ATOM    884 1HD1 LEU A  54      20.972  10.123  13.697  1.00 22.04           H  
ATOM    885 2HD1 LEU A  54      21.114  10.754  15.355  1.00 22.04           H  
ATOM    886 3HD1 LEU A  54      19.692   9.792  14.888  1.00 22.04           H  
ATOM    887  CD2 LEU A  54      22.971   8.767  14.848  1.00 26.32           C  
ATOM    888 1HD2 LEU A  54      23.096   9.032  13.798  1.00 22.04           H  
ATOM    889 2HD2 LEU A  54      23.462   7.813  15.042  1.00 22.04           H  
ATOM    890 3HD2 LEU A  54      23.419   9.539  15.473  1.00 22.04           H  
ATOM    891  C   LEU A  54      19.078   7.073  16.428  1.00 17.47           C  
ATOM    892  O   LEU A  54      18.255   7.355  15.543  1.00 16.60           O  
ATOM    893  N   LEU A  55      19.327   5.821  16.789  1.00 16.16           N  
ATOM    894  HN  LEU A  55      20.026   5.636  17.578  1.00 17.34           H  
ATOM    895  CA  LEU A  55      18.679   4.698  16.145  1.00 15.08           C  
ATOM    896  HA  LEU A  55      18.814   4.799  15.068  1.00 17.34           H  
ATOM    897  CB  LEU A  55      19.338   3.411  16.584  1.00 19.28           C  
ATOM    898  HB1 LEU A  55      20.393   3.468  16.315  1.00 17.34           H  
ATOM    899  HB2 LEU A  55      19.242   3.340  17.667  1.00 17.34           H  
ATOM    900  CG  LEU A  55      18.778   2.145  15.988  1.00 19.20           C  
ATOM    901  HG  LEU A  55      17.756   2.007  16.341  1.00 17.34           H  
ATOM    902  CD1 LEU A  55      18.766   2.281  14.448  1.00 19.18           C  
ATOM    903 1HD1 LEU A  55      18.363   1.370  14.005  1.00 17.34           H  
ATOM    904 2HD1 LEU A  55      19.783   2.439  14.089  1.00 17.34           H  
ATOM    905 3HD1 LEU A  55      18.144   3.129  14.163  1.00 17.34           H  
ATOM    906  CD2 LEU A  55      19.626   0.960  16.439  1.00 20.23           C  
ATOM    907 1HD2 LEU A  55      19.225   0.042  16.010  1.00 17.34           H  
ATOM    908 2HD2 LEU A  55      19.606   0.892  17.527  1.00 17.34           H  
ATOM    909 3HD2 LEU A  55      20.653   1.099  16.103  1.00 17.34           H  
ATOM    910  C   LEU A  55      17.177   4.682  16.439  1.00 15.40           C  
ATOM    911  O   LEU A  55      16.357   4.552  15.540  1.00 14.22           O  
ATOM    912  N   LYS A  56      16.819   4.856  17.711  1.00 16.28           N  
ATOM    913  HN  LYS A  56      17.575   4.906  18.466  1.00 21.37           H  
ATOM    914  CA  LYS A  56      15.424   4.979  18.092  1.00 16.92           C  
ATOM    915  HA  LYS A  56      14.930   4.039  17.848  1.00 21.37           H  
ATOM    916  CB  LYS A  56      15.330   5.172  19.597  1.00 18.83           C  
ATOM    917  HB1 LYS A  56      16.059   5.926  19.894  1.00 21.37           H  
ATOM    918  HB2 LYS A  56      14.326   5.521  19.838  1.00 21.37           H  
ATOM    919  CG  LYS A  56      15.603   3.892  20.396  1.00 22.56           C  
ATOM    920  HG1 LYS A  56      14.899   3.118  20.090  1.00 21.37           H  
ATOM    921  HG2 LYS A  56      16.621   3.555  20.203  1.00 21.37           H  
ATOM    922  CD  LYS A  56      15.436   4.167  21.883  1.00 27.24           C  
ATOM    923  HD1 LYS A  56      15.891   5.130  22.116  1.00 21.37           H  
ATOM    924  HD2 LYS A  56      14.372   4.201  22.117  1.00 21.37           H  
ATOM    925  CE  LYS A  56      16.086   3.105  22.729  1.00 28.23           C  
ATOM    926  HE1 LYS A  56      15.654   2.136  22.481  1.00 21.37           H  
ATOM    927  HE2 LYS A  56      17.156   3.089  22.524  1.00 21.37           H  
ATOM    928  NZ  LYS A  56      15.871   3.379  24.167  1.00 31.88           N1+
ATOM    929  HZ1 LYS A  56      16.340   2.614  24.750  1.00 21.37           H  
ATOM    930  HZ2 LYS A  56      14.821   3.393  24.375  1.00 21.37           H  
ATOM    931  HZ3 LYS A  56      16.296   4.329  24.417  1.00 21.37           H  
ATOM    932  C   LYS A  56      14.677   6.103  17.357  1.00 13.44           C  
ATOM    933  O   LYS A  56      13.532   5.926  16.933  1.00 16.93           O  
ATOM    934  N   GLU A  57      15.340   7.252  17.210  1.00 15.11           N  
ATOM    935  HN  GLU A  57      16.324   7.338  17.623  1.00 20.10           H  
ATOM    936  CA  GLU A  57      14.770   8.393  16.507  0.39 15.48           C  
ATOM    937  HA  GLU A  57      13.791   8.584  16.946  0.39 20.10           H  
ATOM    938  CB  GLU A  57      15.628   9.643  16.756  0.39 18.22           C  
ATOM    939  HB1 GLU A  57      15.134  10.232  17.529  0.39 20.10           H  
ATOM    940  HB2 GLU A  57      16.599   9.307  17.120  0.39 20.10           H  
ATOM    941  CG  GLU A  57      15.874  10.555  15.577  0.39 23.33           C  
ATOM    942  HG1 GLU A  57      16.141   9.951  14.709  0.39 20.10           H  
ATOM    943  HG2 GLU A  57      14.964  11.116  15.364  0.39 20.10           H  
ATOM    944  CD  GLU A  57      17.004  11.533  15.869  0.39 25.07           C  
ATOM    945  OE1 GLU A  57      17.756  11.877  14.943  0.39 25.39           O  
ATOM    946  OE2 GLU A  57      17.148  11.944  17.043  0.39 30.01           O  
ATOM    947  C   GLU A  57      14.551   8.134  15.012  1.00 14.46           C  
ATOM    948  O   GLU A  57      13.545   8.540  14.462  1.00 13.86           O  
ATOM    949  N   ALA A  58      15.503   7.457  14.378  1.00 12.78           N  
ATOM    950  HN  ALA A  58      16.386   7.174  14.912  1.00 12.85           H  
ATOM    951  CA  ALA A  58      15.371   7.086  12.956  1.00 12.68           C  
ATOM    952  HA  ALA A  58      15.207   7.995  12.377  1.00 12.85           H  
ATOM    953  CB  ALA A  58      16.661   6.439  12.479  1.00 13.26           C  
ATOM    954  HB1 ALA A  58      16.564   6.165  11.429  1.00 12.85           H  
ATOM    955  HB2 ALA A  58      16.860   5.545  13.070  1.00 12.85           H  
ATOM    956  HB3 ALA A  58      17.486   7.142  12.596  1.00 12.85           H  
ATOM    957  C   ALA A  58      14.164   6.152  12.746  1.00 12.10           C  
ATOM    958  O   ALA A  58      13.421   6.266  11.759  1.00 13.44           O  
ATOM    959  N   ILE A  59      13.998   5.205  13.660  1.00 12.40           N  
ATOM    960  HN  ILE A  59      14.706   5.113  14.457  1.00 14.82           H  
ATOM    961  CA  ILE A  59      12.862   4.283  13.597  1.00 12.61           C  
ATOM    962  HA  ILE A  59      12.841   3.845  12.599  1.00 14.82           H  
ATOM    963  CB  ILE A  59      13.013   3.130  14.621  1.00 14.78           C  
ATOM    964  HB  ILE A  59      13.186   3.561  15.607  1.00 14.82           H  
ATOM    965  CG2 ILE A  59      11.728   2.317  14.666  1.00 18.31           C  
ATOM    966 1HG2 ILE A  59      11.835   1.506  15.387  1.00 14.82           H  
ATOM    967 2HG2 ILE A  59      11.526   1.901  13.679  1.00 14.82           H  
ATOM    968 3HG2 ILE A  59      10.901   2.961  14.965  1.00 14.82           H  
ATOM    969  CG1 ILE A  59      14.219   2.261  14.249  1.00 15.47           C  
ATOM    970 1HG1 ILE A  59      14.001   1.756  13.308  1.00 14.82           H  
ATOM    971 2HG1 ILE A  59      15.084   2.912  14.121  1.00 14.82           H  
ATOM    972  CD1 ILE A  59      14.567   1.197  15.298  1.00 17.77           C  
ATOM    973 1HD1 ILE A  59      15.431   0.624  14.962  1.00 14.82           H  
ATOM    974 2HD1 ILE A  59      13.717   0.528  15.433  1.00 14.82           H  
ATOM    975 3HD1 ILE A  59      14.800   1.683  16.245  1.00 14.82           H  
ATOM    976  C   ILE A  59      11.550   5.020  13.812  1.00 13.57           C  
ATOM    977  O   ILE A  59      10.575   4.812  13.076  1.00 13.69           O  
ATOM    978  N   TRP A  60      11.555   5.916  14.794  1.00 14.68           N  
ATOM    979  HN  TRP A  60      12.453   6.087  15.351  1.00 18.96           H  
ATOM    980  CA  TRP A  60      10.343   6.672  15.121  1.00 16.31           C  
ATOM    981  HA  TRP A  60       9.539   5.967  15.334  1.00 18.96           H  
ATOM    982  CB  TRP A  60      10.592   7.527  16.374  1.00 16.37           C  
ATOM    983  HB1 TRP A  60      10.983   6.887  17.165  1.00 18.96           H  
ATOM    984  HB2 TRP A  60      11.325   8.297  16.134  1.00 18.96           H  
ATOM    985  CG  TRP A  60       9.346   8.183  16.858  1.00 17.66           C  
ATOM    986  CD2 TRP A  60       8.489   7.732  17.921  1.00 17.78           C  
ATOM    987  CE2 TRP A  60       7.429   8.656  18.019  1.00 21.01           C  
ATOM    988  CE3 TRP A  60       8.460   6.586  18.715  1.00 22.71           C  
ATOM    989  HE3 TRP A  60       9.216   5.809  18.601  1.00 18.96           H  
ATOM    990  CD1 TRP A  60       8.834   9.365  16.424  1.00 20.04           C  
ATOM    991  HD1 TRP A  60       9.268   9.984  15.639  1.00 18.96           H  
ATOM    992  NE1 TRP A  60       7.679   9.666  17.126  1.00 20.44           N  
ATOM    993  HE1 TRP A  60       7.080  10.543  16.993  1.00 18.96           H  
ATOM    994  CZ2 TRP A  60       6.403   8.526  18.961  1.00 21.28           C  
ATOM    995  HZ2 TRP A  60       5.630   9.287  19.066  1.00 18.96           H  
ATOM    996  CZ3 TRP A  60       7.437   6.457  19.661  1.00 23.62           C  
ATOM    997  HZ3 TRP A  60       7.441   5.606  20.342  1.00 18.96           H  
ATOM    998  CH2 TRP A  60       6.409   7.403  19.746  1.00 22.98           C  
ATOM    999  HH2 TRP A  60       5.595   7.243  20.453  1.00 18.96           H  
ATOM   1000  C   TRP A  60       9.920   7.556  13.940  1.00 14.77           C  
ATOM   1001  O   TRP A  60       8.723   7.745  13.671  1.00 15.81           O  
ATOM   1002  N   GLU A  61      10.888   8.077  13.205  1.00 14.27           N  
ATOM   1003  HN  GLU A  61      11.913   7.878  13.439  1.00 15.93           H  
ATOM   1004  CA  GLU A  61      10.545   8.916  12.085  1.00 13.97           C  
ATOM   1005  HA  GLU A  61      10.014   9.789  12.464  1.00 15.93           H  
ATOM   1006  CB  GLU A  61      11.809   9.391  11.406  1.00 16.61           C  
ATOM   1007  HB1 GLU A  61      12.440   9.879  12.148  1.00 15.93           H  
ATOM   1008  HB2 GLU A  61      12.331   8.526  10.998  1.00 15.93           H  
ATOM   1009  CG  GLU A  61      11.545  10.354  10.298  1.00 16.41           C  
ATOM   1010  HG1 GLU A  61      11.036   9.833   9.487  1.00 15.93           H  
ATOM   1011  HG2 GLU A  61      10.910  11.159  10.669  1.00 15.93           H  
ATOM   1012  CD  GLU A  61      12.842  10.946   9.773  1.00 16.31           C  
ATOM   1013  OE1 GLU A  61      13.735  10.168   9.353  1.00 18.35           O  
ATOM   1014  OE2 GLU A  61      12.982  12.193   9.796  1.00 21.05           O  
ATOM   1015  C   GLU A  61       9.632   8.194  11.101  1.00 13.17           C  
ATOM   1016  O   GLU A  61       8.684   8.800  10.537  1.00 13.23           O  
ATOM   1017  N   GLU A  62       9.899   6.913  10.852  1.00 12.98           N  
ATOM   1018  HN  GLU A  62      10.760   6.460  11.297  1.00 13.39           H  
ATOM   1019  CA  GLU A  62       9.040   6.116   9.985  1.00 11.21           C  
ATOM   1020  HA  GLU A  62       8.757   6.742   9.139  1.00 13.39           H  
ATOM   1021  CB  GLU A  62       9.842   4.911   9.425  1.00 12.56           C  
ATOM   1022  HB1 GLU A  62      10.566   5.297   8.708  1.00 13.39           H  
ATOM   1023  HB2 GLU A  62      10.368   4.444  10.258  1.00 13.39           H  
ATOM   1024  CG  GLU A  62       9.019   3.828   8.724  1.00 12.71           C  
ATOM   1025  HG1 GLU A  62       9.626   2.925   8.663  1.00 13.39           H  
ATOM   1026  HG2 GLU A  62       8.132   3.631   9.326  1.00 13.39           H  
ATOM   1027  CD  GLU A  62       8.574   4.189   7.337  1.00 14.17           C  
ATOM   1028  OE1 GLU A  62       8.868   5.313   6.921  1.00 13.12           O  
ATOM   1029  OE2 GLU A  62       7.945   3.332   6.615  1.00 18.02           O  
ATOM   1030  C   GLU A  62       7.772   5.667  10.660  1.00 12.22           C  
ATOM   1031  O   GLU A  62       6.696   5.725  10.062  1.00 13.56           O  
ATOM   1032  N   LYS A  63       7.901   5.188  11.903  1.00 14.22           N  
ATOM   1033  HN  LYS A  63       8.752   5.471  12.486  1.00 21.59           H  
ATOM   1034  CA  LYS A  63       6.887   4.269  12.494  1.00 21.36           C  
ATOM   1035  HA  LYS A  63       6.226   3.925  11.698  1.00 21.59           H  
ATOM   1036  CB  LYS A  63       7.561   3.035  13.141  1.00 17.41           C  
ATOM   1037  HB1 LYS A  63       8.214   3.395  13.936  1.00 21.59           H  
ATOM   1038  HB2 LYS A  63       6.773   2.416  13.569  1.00 21.59           H  
ATOM   1039  CG  LYS A  63       8.363   2.185  12.261  1.00 23.32           C  
ATOM   1040  HG1 LYS A  63       9.007   2.817  11.649  1.00 21.59           H  
ATOM   1041  HG2 LYS A  63       8.977   1.524  12.872  1.00 21.59           H  
ATOM   1042  CD  LYS A  63       7.525   1.376  11.385  1.00 25.11           C  
ATOM   1043  HD1 LYS A  63       6.814   0.802  11.979  1.00 21.59           H  
ATOM   1044  HD2 LYS A  63       6.984   2.020  10.691  1.00 21.59           H  
ATOM   1045  CE  LYS A  63       8.424   0.442  10.621  1.00 24.62           C  
ATOM   1046  HE1 LYS A  63       9.185   1.012  10.088  1.00 21.59           H  
ATOM   1047  HE2 LYS A  63       8.905  -0.255  11.307  1.00 21.59           H  
ATOM   1048  NZ  LYS A  63       7.578  -0.301   9.655  1.00 29.01           N1+
ATOM   1049  HZ1 LYS A  63       8.188  -0.977   9.093  1.00 21.59           H  
ATOM   1050  HZ2 LYS A  63       7.105   0.390   8.989  1.00 21.59           H  
ATOM   1051  HZ3 LYS A  63       6.830  -0.853  10.186  1.00 21.59           H  
ATOM   1052  C   LYS A  63       6.051   4.930  13.557  1.00 19.57           C  
ATOM   1053  O   LYS A  63       4.925   4.464  13.850  1.00 19.70           O  
ATOM   1054  N   GLN A  64       6.578   5.980  14.168  1.00 17.91           N  
ATOM   1055  HN  GLN A  64       7.527   6.346  13.835  1.00 19.13           H  
ATOM   1056  CA  GLN A  64       5.905   6.670  15.297  1.00 19.80           C  
ATOM   1057  HA  GLN A  64       6.682   7.275  15.765  1.00 19.13           H  
ATOM   1058  CB  GLN A  64       4.868   7.667  14.806  1.00 18.63           C  
ATOM   1059  HB1 GLN A  64       4.127   7.149  14.198  1.00 19.13           H  
ATOM   1060  HB2 GLN A  64       4.377   8.131  15.662  1.00 19.13           H  
ATOM   1061  CG  GLN A  64       5.547   8.739  13.971  1.00 16.52           C  
ATOM   1062  HG1 GLN A  64       6.264   9.260  14.605  1.00 19.13           H  
ATOM   1063  HG2 GLN A  64       6.074   8.249  13.152  1.00 19.13           H  
ATOM   1064  CD  GLN A  64       4.616   9.758  13.384  1.00 15.87           C  
ATOM   1065  OE1 GLN A  64       5.046  10.573  12.506  1.00 20.88           O  
ATOM   1066  NE2 GLN A  64       3.371   9.766  13.825  1.00 17.00           N  
ATOM   1067 1HE2 GLN A  64       3.063   9.064  14.571  1.00 19.13           H  
ATOM   1068 2HE2 GLN A  64       2.670  10.475  13.436  1.00 19.13           H  
ATOM   1069  C   GLN A  64       5.382   5.751  16.416  1.00 21.07           C  
ATOM   1070  O   GLN A  64       4.261   5.943  16.907  1.00 24.46           O  
ATOM   1071  N   GLY A  65       6.205   4.782  16.865  1.00 20.09           N  
ATOM   1072  HN  GLY A  65       7.180   4.669  16.439  1.00 24.66           H  
ATOM   1073  CA  GLY A  65       5.769   3.889  17.928  1.00 23.77           C  
ATOM   1074  HA1 GLY A  65       6.648   3.349  18.280  1.00 24.66           H  
ATOM   1075  HA2 GLY A  65       5.376   4.509  18.734  1.00 24.66           H  
ATOM   1076  C   GLY A  65       4.707   2.857  17.592  1.00 25.59           C  
ATOM   1077  O   GLY A  65       4.138   2.252  18.507  1.00 29.18           O  
ATOM   1078  N   THR A  66       4.439   2.619  16.309  1.00 24.08           N  
ATOM   1079  HN  THR A  66       5.011   3.115  15.553  1.00 27.66           H  
ATOM   1080  CA  THR A  66       3.370   1.685  15.910  1.00 26.21           C  
ATOM   1081  HA  THR A  66       2.766   1.501  16.799  1.00 27.66           H  
ATOM   1082  CB  THR A  66       2.416   2.287  14.837  1.00 28.89           C  
ATOM   1083  HB  THR A  66       1.648   1.555  14.589  1.00 27.66           H  
ATOM   1084  OG1 THR A  66       3.139   2.638  13.642  1.00 30.97           O  
ATOM   1085  HG1 THR A  66       3.876   3.349  13.874  1.00 27.66           H  
ATOM   1086  CG2 THR A  66       1.765   3.524  15.359  1.00 28.57           C  
ATOM   1087 1HG2 THR A  66       1.101   3.934  14.598  1.00 27.66           H  
ATOM   1088 2HG2 THR A  66       2.529   4.260  15.608  1.00 27.66           H  
ATOM   1089 3HG2 THR A  66       1.189   3.283  16.252  1.00 27.66           H  
ATOM   1090  C   THR A  66       3.889   0.324  15.440  1.00 27.39           C  
ATOM   1091  O   THR A  66       5.086   0.169  15.139  1.00 27.50           O  
ATOM   1092  HC  THR A  66       3.202  -0.519  15.368  1.00 27.66           H  
ATOM   1093  N   ALA A  70       5.872  -5.122  12.183  1.00 29.48           N  
ATOM   1094  CA  ALA A  70       7.032  -5.880  11.757  1.00 28.58           C  
ATOM   1095  HA  ALA A  70       6.845  -6.923  12.014  1.00 25.74           H  
ATOM   1096  CB  ALA A  70       7.198  -5.815  10.239  1.00 20.58           C  
ATOM   1097  HB1 ALA A  70       8.075  -6.391   9.944  1.00 25.74           H  
ATOM   1098  HB2 ALA A  70       7.325  -4.777   9.931  1.00 25.74           H  
ATOM   1099  HB3 ALA A  70       6.312  -6.230   9.758  1.00 25.74           H  
ATOM   1100  C   ALA A  70       8.344  -5.476  12.441  1.00 24.56           C  
ATOM   1101  O   ALA A  70       8.589  -4.283  12.729  1.00 25.49           O  
ATOM   1102  HN1 ALA A  70       6.026  -4.085  11.971  1.00 25.74           H  
ATOM   1103  HN2 ALA A  70       5.726  -5.253  13.235  1.00 25.74           H  
ATOM   1104  N   ALA A  71       9.194  -6.467  12.694  1.00 21.29           N  
ATOM   1105  HN  ALA A  71       8.860  -7.483  12.670  1.00 18.73           H  
ATOM   1106  CA  ALA A  71      10.581  -6.160  13.004  1.00 17.37           C  
ATOM   1107  HA  ALA A  71      10.630  -5.705  13.993  1.00 18.73           H  
ATOM   1108  CB  ALA A  71      11.403  -7.440  13.007  1.00 19.02           C  
ATOM   1109  HB1 ALA A  71      12.442  -7.205  13.240  1.00 18.73           H  
ATOM   1110  HB2 ALA A  71      11.349  -7.910  12.025  1.00 18.73           H  
ATOM   1111  HB3 ALA A  71      11.009  -8.124  13.759  1.00 18.73           H  
ATOM   1112  C   ALA A  71      11.154  -5.189  11.986  1.00 14.78           C  
ATOM   1113  O   ALA A  71      10.872  -5.297  10.786  1.00 21.18           O  
ATOM   1114  N   VAL A  72      11.910  -4.215  12.457  1.00 14.07           N  
ATOM   1115  HN  VAL A  72      12.053  -4.129  13.514  1.00 15.02           H  
ATOM   1116  CA  VAL A  72      12.557  -3.251  11.568  1.00 14.14           C  
ATOM   1117  HA  VAL A  72      11.818  -2.926  10.836  1.00 15.02           H  
ATOM   1118  CB  VAL A  72      13.015  -2.007  12.358  1.00 14.87           C  
ATOM   1119  HB  VAL A  72      13.709  -2.343  13.129  1.00 15.02           H  
ATOM   1120  CG1 VAL A  72      13.768  -1.038  11.449  1.00 17.63           C  
ATOM   1121 1HG1 VAL A  72      14.082  -0.168  12.025  1.00 15.02           H  
ATOM   1122 2HG1 VAL A  72      13.115  -0.719  10.637  1.00 15.02           H  
ATOM   1123 3HG1 VAL A  72      14.645  -1.535  11.035  1.00 15.02           H  
ATOM   1124  CG2 VAL A  72      11.822  -1.334  13.065  1.00 20.06           C  
ATOM   1125 1HG2 VAL A  72      12.171  -0.460  13.615  1.00 15.02           H  
ATOM   1126 2HG2 VAL A  72      11.365  -2.040  13.758  1.00 15.02           H  
ATOM   1127 3HG2 VAL A  72      11.086  -1.026  12.323  1.00 15.02           H  
ATOM   1128  C   VAL A  72      13.731  -3.867  10.803  1.00 11.91           C  
ATOM   1129  O   VAL A  72      14.655  -4.417  11.402  1.00 12.44           O  
ATOM   1130  N   PRO A  73      13.719  -3.757   9.448  1.00 11.26           N  
ATOM   1131  CD  PRO A  73      12.657  -3.336   8.511  1.00 13.99           C  
ATOM   1132  HD1 PRO A  73      12.757  -2.284   8.242  1.00 13.07           H  
ATOM   1133  HD2 PRO A  73      11.665  -3.513   8.928  1.00 13.07           H  
ATOM   1134  CA  PRO A  73      14.883  -4.273   8.715  1.00 13.07           C  
ATOM   1135  HA  PRO A  73      15.126  -5.287   9.033  1.00 13.07           H  
ATOM   1136  CB  PRO A  73      14.402  -4.253   7.240  1.00 13.53           C  
ATOM   1137  HB1 PRO A  73      14.773  -3.368   6.723  1.00 13.07           H  
ATOM   1138  HB2 PRO A  73      14.731  -5.148   6.712  1.00 13.07           H  
ATOM   1139  CG  PRO A  73      12.922  -4.219   7.350  1.00 17.25           C  
ATOM   1140  HG1 PRO A  73      12.478  -3.808   6.444  1.00 13.07           H  
ATOM   1141  HG2 PRO A  73      12.526  -5.219   7.528  1.00 13.07           H  
ATOM   1142  C   PRO A  73      16.087  -3.346   8.873  1.00 11.39           C  
ATOM   1143  O   PRO A  73      16.074  -2.159   8.461  1.00 10.98           O  
ATOM   1144  N   ILE A  74      17.140  -3.868   9.476  1.00 10.36           N  
ATOM   1145  HN  ILE A  74      17.088  -4.879   9.822  1.00 11.66           H  
ATOM   1146  CA  ILE A  74      18.358  -3.122   9.684  1.00 10.96           C  
ATOM   1147  HA  ILE A  74      18.238  -2.083   9.378  1.00 11.66           H  
ATOM   1148  CB  ILE A  74      18.771  -3.221  11.176  1.00 11.21           C  
ATOM   1149  HB  ILE A  74      18.934  -4.267  11.434  1.00 11.66           H  
ATOM   1150  CG2 ILE A  74      20.092  -2.433  11.381  1.00 13.18           C  
ATOM   1151 1HG2 ILE A  74      20.394  -2.494  12.427  1.00 11.66           H  
ATOM   1152 2HG2 ILE A  74      19.939  -1.389  11.108  1.00 11.66           H  
ATOM   1153 3HG2 ILE A  74      20.873  -2.861  10.752  1.00 11.66           H  
ATOM   1154  CG1 ILE A  74      17.670  -2.657  12.052  1.00 13.29           C  
ATOM   1155 1HG1 ILE A  74      16.724  -3.109  11.754  1.00 11.66           H  
ATOM   1156 2HG1 ILE A  74      17.886  -2.915  13.089  1.00 11.66           H  
ATOM   1157  CD1 ILE A  74      17.538  -1.158  11.949  1.00 15.11           C  
ATOM   1158 1HD1 ILE A  74      16.733  -0.818  12.600  1.00 11.66           H  
ATOM   1159 2HD1 ILE A  74      17.312  -0.883  10.919  1.00 11.66           H  
ATOM   1160 3HD1 ILE A  74      18.473  -0.689  12.253  1.00 11.66           H  
ATOM   1161  C   ILE A  74      19.452  -3.813   8.869  1.00  8.81           C  
ATOM   1162  O   ILE A  74      19.657  -5.013   8.978  1.00 10.34           O  
ATOM   1163  N   TYR A  75      20.147  -3.024   8.048  1.00  8.76           N  
ATOM   1164  HN  TYR A  75      19.868  -1.996   7.945  1.00 11.40           H  
ATOM   1165  CA  TYR A  75      21.273  -3.535   7.293  1.00  8.44           C  
ATOM   1166  HA  TYR A  75      21.374  -4.603   7.485  1.00 11.40           H  
ATOM   1167  CB  TYR A  75      21.047  -3.313   5.776  1.00  9.51           C  
ATOM   1168  HB1 TYR A  75      20.786  -2.269   5.600  1.00 11.40           H  
ATOM   1169  HB2 TYR A  75      21.963  -3.555   5.236  1.00 11.40           H  
ATOM   1170  CG  TYR A  75      19.951  -4.179   5.291  1.00  9.25           C  
ATOM   1171  CD1 TYR A  75      20.233  -5.464   4.842  1.00 11.10           C  
ATOM   1172  HD1 TYR A  75      21.267  -5.807   4.819  1.00 11.40           H  
ATOM   1173  CE1 TYR A  75      19.225  -6.318   4.423  1.00 12.83           C  
ATOM   1174  HE1 TYR A  75      19.463  -7.312   4.044  1.00 11.40           H  
ATOM   1175  CD2 TYR A  75      18.612  -3.777   5.371  1.00 11.56           C  
ATOM   1176  HD2 TYR A  75      18.364  -2.781   5.737  1.00 11.40           H  
ATOM   1177  CE2 TYR A  75      17.598  -4.648   4.984  1.00 13.04           C  
ATOM   1178  HE2 TYR A  75      16.554  -4.347   5.069  1.00 11.40           H  
ATOM   1179  CZ  TYR A  75      17.924  -5.893   4.493  1.00 13.02           C  
ATOM   1180  OH  TYR A  75      16.937  -6.768   4.077  1.00 18.61           O  
ATOM   1181  HH  TYR A  75      17.091  -7.016   3.068  1.00 11.40           H  
ATOM   1182  C   TYR A  75      22.508  -2.813   7.835  1.00  9.36           C  
ATOM   1183  O   TYR A  75      22.419  -1.658   8.249  1.00 11.34           O  
ATOM   1184  N   VAL A  76      23.640  -3.503   7.831  1.00  9.72           N  
ATOM   1185  HN  VAL A  76      23.665  -4.446   7.326  1.00 10.19           H  
ATOM   1186  CA  VAL A  76      24.850  -3.030   8.486  1.00  9.60           C  
ATOM   1187  HA  VAL A  76      24.716  -1.992   8.791  1.00 10.19           H  
ATOM   1188  CB  VAL A  76      25.229  -3.875   9.703  1.00 10.19           C  
ATOM   1189  HB  VAL A  76      25.490  -4.882   9.379  1.00 10.19           H  
ATOM   1190  CG1 VAL A  76      26.413  -3.252  10.429  1.00 11.77           C  
ATOM   1191 1HG1 VAL A  76      26.673  -3.863  11.293  1.00 10.19           H  
ATOM   1192 2HG1 VAL A  76      26.149  -2.248  10.761  1.00 10.19           H  
ATOM   1193 3HG1 VAL A  76      27.267  -3.198   9.753  1.00 10.19           H  
ATOM   1194  CG2 VAL A  76      24.028  -3.940  10.662  1.00 12.05           C  
ATOM   1195 1HG2 VAL A  76      24.290  -4.541  11.533  1.00 10.19           H  
ATOM   1196 2HG2 VAL A  76      23.178  -4.393  10.151  1.00 10.19           H  
ATOM   1197 3HG2 VAL A  76      23.764  -2.932  10.983  1.00 10.19           H  
ATOM   1198  C   VAL A  76      25.956  -3.115   7.451  1.00  8.59           C  
ATOM   1199  O   VAL A  76      26.123  -4.140   6.753  1.00  9.43           O  
ATOM   1200  N   ILE A  77      26.747  -2.062   7.334  1.00  8.27           N  
ATOM   1201  HN  ILE A  77      26.570  -1.191   7.930  1.00  8.82           H  
ATOM   1202  CA  ILE A  77      27.864  -2.087   6.390  1.00  8.55           C  
ATOM   1203  HA  ILE A  77      28.085  -3.131   6.166  1.00  8.82           H  
ATOM   1204  CB  ILE A  77      27.460  -1.380   5.033  1.00  8.54           C  
ATOM   1205  HB  ILE A  77      26.462  -1.734   4.776  1.00  8.82           H  
ATOM   1206  CG2 ILE A  77      27.365   0.159   5.202  1.00  9.39           C  
ATOM   1207 1HG2 ILE A  77      27.086   0.613   4.251  1.00  8.82           H  
ATOM   1208 2HG2 ILE A  77      28.331   0.550   5.521  1.00  8.82           H  
ATOM   1209 3HG2 ILE A  77      26.611   0.397   5.953  1.00  8.82           H  
ATOM   1210  CG1 ILE A  77      28.396  -1.807   3.888  1.00  8.08           C  
ATOM   1211 1HG1 ILE A  77      29.368  -1.334   4.029  1.00  8.82           H  
ATOM   1212 2HG1 ILE A  77      28.512  -2.891   3.910  1.00  8.82           H  
ATOM   1213  CD1 ILE A  77      27.840  -1.399   2.545  1.00 10.33           C  
ATOM   1214 1HD1 ILE A  77      28.524  -1.715   1.757  1.00  8.82           H  
ATOM   1215 2HD1 ILE A  77      27.725  -0.316   2.513  1.00  8.82           H  
ATOM   1216 3HD1 ILE A  77      26.870  -1.872   2.394  1.00  8.82           H  
ATOM   1217  C   ILE A  77      29.130  -1.458   6.966  1.00  8.59           C  
ATOM   1218  O   ILE A  77      29.073  -0.551   7.791  1.00  8.81           O  
ATOM   1219  N   CYS A  78      30.281  -1.973   6.529  1.00  7.65           N  
ATOM   1220  HN  CYS A  78      30.272  -2.881   5.962  1.00  9.66           H  
ATOM   1221  CA  CYS A  78      31.559  -1.310   6.816  1.00  8.75           C  
ATOM   1222  HA  CYS A  78      31.375  -0.248   6.980  1.00  9.66           H  
ATOM   1223  CB  CYS A  78      32.195  -1.912   8.099  1.00 11.52           C  
ATOM   1224  HB1 CYS A  78      33.106  -1.360   8.329  1.00  9.66           H  
ATOM   1225  HB2 CYS A  78      31.488  -1.806   8.922  1.00  9.66           H  
ATOM   1226  SG  CYS A  78      32.610  -3.666   7.914  1.00 13.81           S  
ATOM   1227  HG  CYS A  78      31.498  -4.362   7.641  1.00  9.66           H  
ATOM   1228  C   CYS A  78      32.458  -1.471   5.597  1.00  7.67           C  
ATOM   1229  O   CYS A  78      31.930  -1.745   4.500  1.00  8.54           O  
ATOM   1230  N   LYS A  79      33.758  -1.229   5.730  1.00  8.51           N  
ATOM   1231  HN  LYS A  79      34.183  -1.051   6.696  1.00 10.65           H  
ATOM   1232  CA  LYS A  79      34.593  -1.211   4.540  1.00  8.98           C  
ATOM   1233  HA  LYS A  79      34.199  -0.450   3.867  1.00 10.65           H  
ATOM   1234  CB  LYS A  79      36.038  -0.821   4.901  1.00 10.06           C  
ATOM   1235  HB1 LYS A  79      36.014   0.055   5.549  1.00 10.65           H  
ATOM   1236  HB2 LYS A  79      36.505  -1.652   5.430  1.00 10.65           H  
ATOM   1237  CG  LYS A  79      36.864  -0.498   3.670  1.00 11.05           C  
ATOM   1238  HG1 LYS A  79      36.787  -1.326   2.965  1.00 10.65           H  
ATOM   1239  HG2 LYS A  79      36.473   0.409   3.210  1.00 10.65           H  
ATOM   1240  CD  LYS A  79      38.340  -0.280   4.022  1.00 11.15           C  
ATOM   1241  HD1 LYS A  79      38.406   0.496   4.784  1.00 10.65           H  
ATOM   1242  HD2 LYS A  79      38.746  -1.212   4.416  1.00 10.65           H  
ATOM   1243  CE  LYS A  79      39.159   0.139   2.836  1.00 13.94           C  
ATOM   1244  HE1 LYS A  79      39.095  -0.635   2.071  1.00 10.65           H  
ATOM   1245  HE2 LYS A  79      38.759   1.073   2.442  1.00 10.65           H  
ATOM   1246  NZ  LYS A  79      40.605   0.344   3.204  1.00 14.80           N1+
ATOM   1247  HZ1 LYS A  79      41.156   0.641   2.336  1.00 10.65           H  
ATOM   1248  HZ2 LYS A  79      41.009  -0.570   3.587  1.00 10.65           H  
ATOM   1249  HZ3 LYS A  79      40.679   1.107   3.951  1.00 10.65           H  
ATOM   1250  C   LYS A  79      34.623  -2.536   3.783  1.00  8.58           C  
ATOM   1251  O   LYS A  79      34.487  -2.558   2.540  1.00  8.81           O  
ATOM   1252  N   LEU A  80      34.823  -3.652   4.515  1.00  9.61           N  
ATOM   1253  HN  LEU A  80      34.813  -3.585   5.583  1.00 12.59           H  
ATOM   1254  CA  LEU A  80      35.054  -4.954   3.882  1.00 10.90           C  
ATOM   1255  HA  LEU A  80      34.912  -4.847   2.807  1.00 12.59           H  
ATOM   1256  CB  LEU A  80      36.475  -5.504   4.138  1.00 12.10           C  
ATOM   1257  HB1 LEU A  80      36.591  -5.644   5.213  1.00 12.59           H  
ATOM   1258  HB2 LEU A  80      36.556  -6.467   3.635  1.00 12.59           H  
ATOM   1259  CG  LEU A  80      37.614  -4.632   3.658  1.00 14.71           C  
ATOM   1260  HG  LEU A  80      37.508  -3.640   4.098  1.00 12.59           H  
ATOM   1261  CD1 LEU A  80      38.899  -5.266   4.177  1.00 16.17           C  
ATOM   1262 1HD1 LEU A  80      39.754  -4.671   3.856  1.00 12.59           H  
ATOM   1263 2HD1 LEU A  80      38.991  -6.277   3.781  1.00 12.59           H  
ATOM   1264 3HD1 LEU A  80      38.872  -5.304   5.266  1.00 12.59           H  
ATOM   1265  CD2 LEU A  80      37.643  -4.496   2.127  1.00 16.42           C  
ATOM   1266 1HD2 LEU A  80      38.479  -3.861   1.834  1.00 12.59           H  
ATOM   1267 2HD2 LEU A  80      36.710  -4.049   1.784  1.00 12.59           H  
ATOM   1268 3HD2 LEU A  80      37.761  -5.481   1.676  1.00 12.59           H  
ATOM   1269  C   LEU A  80      34.112  -6.016   4.386  1.00  9.67           C  
ATOM   1270  O   LEU A  80      34.159  -7.138   3.889  1.00 11.14           O  
ATOM   1271  N   GLY A  81      33.318  -5.691   5.411  1.00  9.56           N  
ATOM   1272  HN  GLY A  81      33.337  -4.700   5.814  1.00 12.93           H  
ATOM   1273  CA  GLY A  81      32.435  -6.687   5.970  1.00 11.32           C  
ATOM   1274  HA1 GLY A  81      31.507  -6.200   6.269  1.00 12.93           H  
ATOM   1275  HA2 GLY A  81      32.224  -7.434   5.204  1.00 12.93           H  
ATOM   1276  C   GLY A  81      33.017  -7.377   7.162  1.00 13.48           C  
ATOM   1277  O   GLY A  81      32.459  -8.409   7.546  1.00 17.36           O  
ATOM   1278  N   ASN A  82      34.159  -6.909   7.682  1.00 12.05           N  
ATOM   1279  HN  ASN A  82      34.650  -6.086   7.205  1.00 19.23           H  
ATOM   1280  CA  ASN A  82      34.754  -7.493   8.885  1.00 17.52           C  
ATOM   1281  HA  ASN A  82      34.576  -8.568   8.879  1.00 19.23           H  
ATOM   1282  CB  ASN A  82      36.262  -7.243   8.886  1.00 16.43           C  
ATOM   1283  HB1 ASN A  82      36.435  -6.181   8.714  1.00 19.23           H  
ATOM   1284  HB2 ASN A  82      36.657  -7.522   9.863  1.00 19.23           H  
ATOM   1285  CG  ASN A  82      37.009  -8.028   7.825  1.00 20.02           C  
ATOM   1286  OD1 ASN A  82      36.495  -9.007   7.274  1.00 24.76           O  
ATOM   1287  ND2 ASN A  82      38.210  -7.569   7.482  1.00 20.11           N  
ATOM   1288 1HD2 ASN A  82      38.600  -6.689   7.949  1.00 19.23           H  
ATOM   1289 2HD2 ASN A  82      38.786  -8.080   6.739  1.00 19.23           H  
ATOM   1290  C   ASN A  82      34.058  -6.869  10.158  1.00 17.72           C  
ATOM   1291  O   ASN A  82      33.442  -7.579  10.981  1.00 25.21           O  
ATOM   1292  N   ASP A  83      34.051  -5.550  10.291  1.00 16.99           N  
ATOM   1293  HN  ASP A  83      34.509  -4.942   9.539  1.00 21.56           H  
ATOM   1294  CA  ASP A  83      33.411  -4.896  11.479  1.00 20.05           C  
ATOM   1295  HA  ASP A  83      33.876  -5.288  12.384  1.00 21.56           H  
ATOM   1296  CB  ASP A  83      33.603  -3.349  11.451  1.00 20.40           C  
ATOM   1297  HB1 ASP A  83      33.074  -2.954  10.584  1.00 21.56           H  
ATOM   1298  HB2 ASP A  83      33.170  -2.934  12.361  1.00 21.56           H  
ATOM   1299  CG  ASP A  83      35.026  -2.914  11.369  1.00 25.95           C  
ATOM   1300  OD1 ASP A  83      35.915  -3.658  11.865  1.00 30.02           O  
ATOM   1301  OD2 ASP A  83      35.233  -1.790  10.792  1.00 25.71           O  
ATOM   1302  C   ASP A  83      31.901  -5.153  11.554  1.00 17.40           C  
ATOM   1303  O   ASP A  83      31.330  -5.272  12.640  1.00 15.97           O  
ATOM   1304  N   SER A  84      31.245  -5.187  10.388  1.00 15.77           N  
ATOM   1305  HN  SER A  84      31.782  -5.200   9.463  1.00 14.18           H  
ATOM   1306  CA  SER A  84      29.786  -5.206  10.398  1.00 14.26           C  
ATOM   1307  HA  SER A  84      29.446  -4.348  10.978  1.00 14.18           H  
ATOM   1308  CB  SER A  84      29.259  -5.049   8.986  1.00 13.69           C  
ATOM   1309  HB1 SER A  84      28.177  -5.178   8.994  1.00 14.18           H  
ATOM   1310  HB2 SER A  84      29.504  -4.051   8.624  1.00 14.18           H  
ATOM   1311  OG  SER A  84      29.832  -6.008   8.120  1.00 12.87           O  
ATOM   1312  HG  SER A  84      30.875  -5.887   8.104  1.00 14.18           H  
ATOM   1313  C   SER A  84      29.252  -6.477  11.083  1.00 14.78           C  
ATOM   1314  O   SER A  84      28.215  -6.448  11.742  1.00 13.73           O  
ATOM   1315  N   GLN A  85      29.951  -7.589  10.941  1.00 16.08           N  
ATOM   1316  HN  GLN A  85      30.848  -7.578  10.358  1.00 21.87           H  
ATOM   1317  CA  GLN A  85      29.523  -8.808  11.558  1.00 16.60           C  
ATOM   1318  HA  GLN A  85      28.529  -9.052  11.182  1.00 21.87           H  
ATOM   1319  CB  GLN A  85      30.487  -9.934  11.142  1.00 18.60           C  
ATOM   1320  HB1 GLN A  85      31.503  -9.624  11.385  1.00 21.87           H  
ATOM   1321  HB2 GLN A  85      30.235 -10.830  11.709  1.00 21.87           H  
ATOM   1322  CG  GLN A  85      30.429 -10.274   9.650  1.00 20.60           C  
ATOM   1323  HG1 GLN A  85      29.412 -10.577   9.400  1.00 21.87           H  
ATOM   1324  HG2 GLN A  85      30.695  -9.385   9.078  1.00 21.87           H  
ATOM   1325  CD  GLN A  85      31.369 -11.385   9.278  1.00 25.60           C  
ATOM   1326  OE1 GLN A  85      31.131 -12.533   9.613  1.00 30.35           O  
ATOM   1327  NE2 GLN A  85      32.469 -11.037   8.602  1.00 27.52           N  
ATOM   1328 1HE2 GLN A  85      32.642 -10.011   8.354  1.00 21.87           H  
ATOM   1329 2HE2 GLN A  85      33.176 -11.785   8.309  1.00 21.87           H  
ATOM   1330  C   GLN A  85      29.445  -8.694  13.094  1.00 20.20           C  
ATOM   1331  O   GLN A  85      28.552  -9.236  13.756  1.00 21.26           O  
ATOM   1332  N   LYS A  86      30.402  -7.980  13.676  1.00 18.08           N  
ATOM   1333  HN  LYS A  86      31.197  -7.597  13.071  1.00 20.39           H  
ATOM   1334  CA  LYS A  86      30.411  -7.697  15.112  1.00 18.34           C  
ATOM   1335  HA  LYS A  86      30.304  -8.639  15.650  1.00 20.39           H  
ATOM   1336  CB  LYS A  86      31.764  -7.076  15.485  1.00 19.23           C  
ATOM   1337  HB1 LYS A  86      31.869  -6.139  14.939  1.00 20.39           H  
ATOM   1338  HB2 LYS A  86      31.761  -6.875  16.556  1.00 20.39           H  
ATOM   1339  CG  LYS A  86      33.005  -7.968  15.162  1.00 20.32           C  
ATOM   1340  HG1 LYS A  86      32.979  -8.870  15.774  1.00 20.39           H  
ATOM   1341  HG2 LYS A  86      32.995  -8.244  14.108  1.00 20.39           H  
ATOM   1342  CD  LYS A  86      34.278  -7.167  15.475  1.00 19.06           C  
ATOM   1343  HD1 LYS A  86      34.288  -6.281  14.840  1.00 20.39           H  
ATOM   1344  HD2 LYS A  86      34.242  -6.864  16.521  1.00 20.39           H  
ATOM   1345  CE  LYS A  86      35.564  -7.927  15.247  1.00 25.78           C  
ATOM   1346  HE1 LYS A  86      36.410  -7.253  15.384  1.00 20.39           H  
ATOM   1347  HE2 LYS A  86      35.631  -8.745  15.964  1.00 20.39           H  
ATOM   1348  NZ  LYS A  86      35.594  -8.475  13.877  1.00 28.16           N1+
ATOM   1349  HZ1 LYS A  86      36.508  -9.011  13.727  1.00 20.39           H  
ATOM   1350  HZ2 LYS A  86      35.530  -7.674  13.170  1.00 20.39           H  
ATOM   1351  HZ3 LYS A  86      34.766  -9.138  13.739  1.00 20.39           H  
ATOM   1352  C   LYS A  86      29.258  -6.759  15.535  1.00 16.78           C  
ATOM   1353  O   LYS A  86      28.598  -6.979  16.568  1.00 17.76           O  
ATOM   1354  N   ALA A  87      28.952  -5.783  14.685  1.00 13.53           N  
ATOM   1355  HN  ALA A  87      29.514  -5.659  13.783  1.00 13.76           H  
ATOM   1356  CA  ALA A  87      27.847  -4.883  14.988  1.00 13.07           C  
ATOM   1357  HA  ALA A  87      27.985  -4.475  15.989  1.00 13.76           H  
ATOM   1358  CB  ALA A  87      27.879  -3.754  13.989  1.00 13.01           C  
ATOM   1359  HB1 ALA A  87      27.060  -3.064  14.193  1.00 13.76           H  
ATOM   1360  HB2 ALA A  87      27.771  -4.156  12.982  1.00 13.76           H  
ATOM   1361  HB3 ALA A  87      28.828  -3.224  14.069  1.00 13.76           H  
ATOM   1362  C   ALA A  87      26.525  -5.638  14.937  1.00 15.03           C  
ATOM   1363  O   ALA A  87      25.633  -5.376  15.731  1.00 14.17           O  
ATOM   1364  N   VAL A  88      26.363  -6.518  13.953  1.00 13.70           N  
ATOM   1365  HN  VAL A  88      27.132  -6.656  13.222  1.00 15.42           H  
ATOM   1366  CA  VAL A  88      25.120  -7.300  13.875  1.00 15.09           C  
ATOM   1367  HA  VAL A  88      24.296  -6.612  13.682  1.00 15.42           H  
ATOM   1368  CB  VAL A  88      25.174  -8.306  12.739  1.00 14.41           C  
ATOM   1369  HB  VAL A  88      26.100  -8.876  12.813  1.00 15.42           H  
ATOM   1370  CG1 VAL A  88      24.000  -9.264  12.762  1.00 17.84           C  
ATOM   1371 1HG1 VAL A  88      24.085  -9.963  11.930  1.00 15.42           H  
ATOM   1372 2HG1 VAL A  88      23.070  -8.702  12.671  1.00 15.42           H  
ATOM   1373 3HG1 VAL A  88      24.000  -9.816  13.702  1.00 15.42           H  
ATOM   1374  CG2 VAL A  88      25.149  -7.564  11.394  1.00 14.03           C  
ATOM   1375 1HG2 VAL A  88      25.188  -8.287  10.579  1.00 15.42           H  
ATOM   1376 2HG2 VAL A  88      26.010  -6.898  11.330  1.00 15.42           H  
ATOM   1377 3HG2 VAL A  88      24.232  -6.980  11.318  1.00 15.42           H  
ATOM   1378  C   VAL A  88      24.838  -8.024  15.177  1.00 16.06           C  
ATOM   1379  O   VAL A  88      23.719  -7.988  15.676  1.00 16.83           O  
ATOM   1380  N   LYS A  89      25.849  -8.699  15.728  1.00 15.38           N  
ATOM   1381  HN  LYS A  89      26.801  -8.720  15.241  1.00 18.04           H  
ATOM   1382  CA  LYS A  89      25.664  -9.414  17.000  1.00 17.94           C  
ATOM   1383  HA  LYS A  89      24.928 -10.203  16.845  1.00 18.04           H  
ATOM   1384  CB  LYS A  89      26.997 -10.070  17.405  1.00 19.98           C  
ATOM   1385  HB1 LYS A  89      26.869 -10.602  18.347  1.00 18.04           H  
ATOM   1386  HB2 LYS A  89      27.760  -9.301  17.524  1.00 18.04           H  
ATOM   1387  C   LYS A  89      25.146  -8.479  18.117  1.00 17.78           C  
ATOM   1388  O   LYS A  89      24.242  -8.854  18.894  1.00 19.11           O  
ATOM   1389  HB3 LYS A  89      27.307 -10.772  16.631  1.00 18.04           H  
ATOM   1390  N   ILE A  90      25.750  -7.298  18.260  1.00 16.95           N  
ATOM   1391  HN  ILE A  90      26.543  -7.034  17.591  1.00 18.02           H  
ATOM   1392  CA  ILE A  90      25.354  -6.346  19.316  1.00 18.62           C  
ATOM   1393  HA  ILE A  90      25.391  -6.870  20.271  1.00 18.02           H  
ATOM   1394  CB  ILE A  90      26.327  -5.130  19.399  1.00 16.57           C  
ATOM   1395  HB  ILE A  90      26.425  -4.690  18.407  1.00 18.02           H  
ATOM   1396  CG2 ILE A  90      25.776  -4.071  20.357  1.00 18.73           C  
ATOM   1397 1HG2 ILE A  90      26.466  -3.229  20.404  1.00 18.02           H  
ATOM   1398 2HG2 ILE A  90      25.663  -4.503  21.351  1.00 18.02           H  
ATOM   1399 3HG2 ILE A  90      24.806  -3.726  19.999  1.00 18.02           H  
ATOM   1400  CG1 ILE A  90      27.717  -5.577  19.883  1.00 19.33           C  
ATOM   1401 1HG1 ILE A  90      27.646  -5.811  20.945  1.00 18.02           H  
ATOM   1402 2HG1 ILE A  90      27.995  -6.475  19.331  1.00 18.02           H  
ATOM   1403  CD1 ILE A  90      28.825  -4.545  19.698  1.00 19.21           C  
ATOM   1404 1HD1 ILE A  90      29.766  -4.951  20.068  1.00 18.02           H  
ATOM   1405 2HD1 ILE A  90      28.577  -3.641  20.254  1.00 18.02           H  
ATOM   1406 3HD1 ILE A  90      28.925  -4.304  18.640  1.00 18.02           H  
ATOM   1407  C   ILE A  90      23.912  -5.862  19.098  1.00 16.52           C  
ATOM   1408  O   ILE A  90      23.100  -5.850  20.019  1.00 18.25           O  
ATOM   1409  N   LEU A  91      23.571  -5.552  17.856  1.00 16.49           N  
ATOM   1410  HN  LEU A  91      24.297  -5.637  17.075  1.00 15.80           H  
ATOM   1411  CA  LEU A  91      22.228  -5.099  17.537  1.00 16.25           C  
ATOM   1412  HA  LEU A  91      22.003  -4.241  18.170  1.00 15.80           H  
ATOM   1413  CB  LEU A  91      22.167  -4.639  16.081  1.00 16.10           C  
ATOM   1414  HB1 LEU A  91      22.629  -5.403  15.457  1.00 15.80           H  
ATOM   1415  HB2 LEU A  91      21.121  -4.522  15.798  1.00 15.80           H  
ATOM   1416  CG  LEU A  91      22.889  -3.309  15.838  1.00 13.39           C  
ATOM   1417  HG  LEU A  91      23.798  -3.294  16.440  1.00 15.80           H  
ATOM   1418  CD1 LEU A  91      23.282  -3.164  14.359  1.00 13.57           C  
ATOM   1419 1HD1 LEU A  91      23.793  -2.213  14.210  1.00 15.80           H  
ATOM   1420 2HD1 LEU A  91      22.386  -3.195  13.740  1.00 15.80           H  
ATOM   1421 3HD1 LEU A  91      23.946  -3.981  14.077  1.00 15.80           H  
ATOM   1422  CD2 LEU A  91      22.024  -2.170  16.259  1.00 15.89           C  
ATOM   1423 1HD2 LEU A  91      22.548  -1.231  16.082  1.00 15.80           H  
ATOM   1424 2HD2 LEU A  91      21.793  -2.262  17.320  1.00 15.80           H  
ATOM   1425 3HD2 LEU A  91      21.098  -2.184  15.683  1.00 15.80           H  
ATOM   1426  C   LEU A  91      21.185  -6.167  17.808  1.00 17.33           C  
ATOM   1427  O   LEU A  91      20.100  -5.877  18.347  1.00 17.36           O  
ATOM   1428  N   GLN A  92      21.508  -7.415  17.469  1.00 16.10           N  
ATOM   1429  HN  GLN A  92      22.431  -7.612  16.966  1.00 20.34           H  
ATOM   1430  CA  GLN A  92      20.590  -8.523  17.789  1.00 18.82           C  
ATOM   1431  HA  GLN A  92      19.625  -8.280  17.345  1.00 20.34           H  
ATOM   1432  CB  GLN A  92      21.071  -9.808  17.141  1.00 20.01           C  
ATOM   1433  HB1 GLN A  92      22.110  -9.978  17.424  1.00 20.34           H  
ATOM   1434  HB2 GLN A  92      20.457 -10.634  17.499  1.00 20.34           H  
ATOM   1435  CG  GLN A  92      20.980  -9.749  15.643  1.00 19.36           C  
ATOM   1436  HG1 GLN A  92      19.929  -9.704  15.359  1.00 20.34           H  
ATOM   1437  HG2 GLN A  92      21.489  -8.849  15.298  1.00 20.34           H  
ATOM   1438  CD  GLN A  92      21.608 -10.942  14.978  1.00 20.37           C  
ATOM   1439  OE1 GLN A  92      22.616 -11.469  15.447  1.00 23.57           O  
ATOM   1440  NE2 GLN A  92      21.019 -11.378  13.849  1.00 19.88           N  
ATOM   1441 1HE2 GLN A  92      20.151 -10.879  13.471  1.00 20.34           H  
ATOM   1442 2HE2 GLN A  92      21.419 -12.223  13.329  1.00 20.34           H  
ATOM   1443  C   GLN A  92      20.366  -8.696  19.294  1.00 21.98           C  
ATOM   1444  O   GLN A  92      19.250  -8.996  19.753  1.00 23.01           O  
ATOM   1445  N   SER A  93      21.415  -8.446  20.074  1.00 23.24           N  
ATOM   1446  HN  SER A  93      22.354  -8.189  19.630  1.00 23.64           H  
ATOM   1447  CA  SER A  93      21.300  -8.518  21.540  1.00 22.53           C  
ATOM   1448  HA  SER A  93      20.805  -9.457  21.787  1.00 23.64           H  
ATOM   1449  CB  SER A  93      22.703  -8.573  22.110  1.00 21.94           C  
ATOM   1450  HB1 SER A  93      23.259  -7.676  21.838  1.00 23.64           H  
ATOM   1451  HB2 SER A  93      22.669  -8.664  23.196  1.00 23.64           H  
ATOM   1452  OG  SER A  93      23.306  -9.722  21.536  1.00 29.24           O  
ATOM   1453  HG  SER A  93      22.754 -10.576  21.798  1.00 23.64           H  
ATOM   1454  C   SER A  93      20.483  -7.392  22.151  1.00 21.41           C  
ATOM   1455  O   SER A  93      19.695  -7.635  23.073  1.00 23.50           O  
ATOM   1456  N   LEU A  94      20.593  -6.194  21.595  1.00 20.46           N  
ATOM   1457  HN  LEU A  94      21.304  -6.064  20.806  1.00 22.40           H  
ATOM   1458  CA  LEU A  94      19.792  -5.039  22.005  1.00 20.01           C  
ATOM   1459  HA  LEU A  94      19.914  -4.884  23.077  1.00 22.40           H  
ATOM   1460  CB  LEU A  94      20.246  -3.781  21.263  1.00 21.00           C  
ATOM   1461  HB1 LEU A  94      20.392  -4.044  20.215  1.00 22.40           H  
ATOM   1462  HB2 LEU A  94      19.452  -3.039  21.344  1.00 22.40           H  
ATOM   1463  CG  LEU A  94      21.542  -3.141  21.773  1.00 23.61           C  
ATOM   1464  HG  LEU A  94      22.301  -3.922  21.823  1.00 22.40           H  
ATOM   1465  CD1 LEU A  94      22.042  -2.066  20.802  1.00 24.29           C  
ATOM   1466 1HD1 LEU A  94      22.963  -1.628  21.187  1.00 22.40           H  
ATOM   1467 2HD1 LEU A  94      21.285  -1.288  20.699  1.00 22.40           H  
ATOM   1468 3HD1 LEU A  94      22.234  -2.516  19.828  1.00 22.40           H  
ATOM   1469  CD2 LEU A  94      21.365  -2.563  23.197  1.00 24.54           C  
ATOM   1470 1HD2 LEU A  94      22.303  -2.117  23.528  1.00 22.40           H  
ATOM   1471 2HD2 LEU A  94      21.082  -3.363  23.882  1.00 22.40           H  
ATOM   1472 3HD2 LEU A  94      20.585  -1.802  23.186  1.00 22.40           H  
ATOM   1473  C   LEU A  94      18.327  -5.315  21.707  1.00 20.31           C  
ATOM   1474  O   LEU A  94      17.445  -5.061  22.545  1.00 24.98           O  
ATOM   1475  N   SER A  95      18.071  -5.845  20.513  1.00 19.32           N  
ATOM   1476  HN  SER A  95      18.875  -5.983  19.821  1.00 21.23           H  
ATOM   1477  CA  SER A  95      16.721  -6.243  20.123  1.00 20.80           C  
ATOM   1478  HA  SER A  95      16.082  -5.360  20.132  1.00 21.23           H  
ATOM   1479  CB  SER A  95      16.734  -6.824  18.700  1.00 18.49           C  
ATOM   1480  HB1 SER A  95      17.241  -6.126  18.034  1.00 21.23           H  
ATOM   1481  HB2 SER A  95      17.269  -7.773  18.707  1.00 21.23           H  
ATOM   1482  OG  SER A  95      15.422  -7.038  18.232  1.00 22.74           O  
ATOM   1483  HG  SER A  95      14.929  -7.713  18.867  1.00 21.23           H  
ATOM   1484  C   SER A  95      16.153  -7.261  21.097  1.00 22.42           C  
ATOM   1485  O   SER A  95      15.045  -7.054  21.648  1.00 23.63           O  
ATOM   1486  N   ALA A  96      16.890  -8.361  21.282  1.00 21.67           N  
ATOM   1487  HN  ALA A  96      17.837  -8.441  20.791  1.00 23.98           H  
ATOM   1488  CA  ALA A  96      16.435  -9.461  22.140  1.00 22.96           C  
ATOM   1489  HA  ALA A  96      15.480  -9.805  21.744  1.00 23.98           H  
ATOM   1490  CB  ALA A  96      17.409 -10.659  22.091  1.00 24.95           C  
ATOM   1491  HB1 ALA A  96      17.040 -11.455  22.738  1.00 23.98           H  
ATOM   1492  HB2 ALA A  96      18.394 -10.341  22.432  1.00 23.98           H  
ATOM   1493  HB3 ALA A  96      17.481 -11.028  21.068  1.00 23.98           H  
ATOM   1494  C   ALA A  96      16.194  -9.021  23.578  1.00 23.40           C  
ATOM   1495  O   ALA A  96      15.330  -9.579  24.250  1.00 26.94           O  
ATOM   1496  N   ALA A  97      16.937  -8.019  24.044  1.00 24.25           N  
ATOM   1497  HN  ALA A  97      17.652  -7.572  23.385  1.00 25.23           H  
ATOM   1498  CA  ALA A  97      16.831  -7.492  25.412  1.00 24.69           C  
ATOM   1499  HA  ALA A  97      16.601  -8.317  26.086  1.00 25.23           H  
ATOM   1500  CB  ALA A  97      18.169  -6.895  25.814  1.00 24.97           C  
ATOM   1501  HB1 ALA A  97      18.102  -6.501  26.828  1.00 25.23           H  
ATOM   1502  HB2 ALA A  97      18.429  -6.089  25.128  1.00 25.23           H  
ATOM   1503  HB3 ALA A  97      18.938  -7.666  25.775  1.00 25.23           H  
ATOM   1504  C   ALA A  97      15.738  -6.441  25.540  1.00 25.03           C  
ATOM   1505  O   ALA A  97      15.493  -5.880  26.615  1.00 27.19           O  
ATOM   1506  N   GLN A  98      15.084  -6.159  24.418  1.00 25.32           N  
ATOM   1507  HN  GLN A  98      15.303  -6.720  23.534  1.00 27.26           H  
ATOM   1508  CA  GLN A  98      14.071  -5.102  24.357  1.00 24.33           C  
ATOM   1509  HA  GLN A  98      13.760  -5.056  23.313  1.00 27.26           H  
ATOM   1510  CB  GLN A  98      12.811  -5.511  25.144  1.00 25.63           C  
ATOM   1511  HB1 GLN A  98      13.049  -5.538  26.207  1.00 27.26           H  
ATOM   1512  HB2 GLN A  98      12.026  -4.776  24.965  1.00 27.26           H  
ATOM   1513  CG  GLN A  98      12.318  -6.872  24.715  1.00 25.04           C  
ATOM   1514  HG1 GLN A  98      12.212  -6.874  23.630  1.00 27.26           H  
ATOM   1515  HG2 GLN A  98      13.059  -7.616  25.009  1.00 27.26           H  
ATOM   1516  CD  GLN A  98      10.979  -7.256  25.331  1.00 29.68           C  
ATOM   1517  OE1 GLN A  98      10.344  -6.467  26.038  1.00 31.25           O  
ATOM   1518  NE2 GLN A  98      10.552  -8.479  25.067  1.00 30.45           N  
ATOM   1519 1HE2 GLN A  98      11.139  -9.130  24.454  1.00 27.26           H  
ATOM   1520 2HE2 GLN A  98       9.619  -8.818  25.466  1.00 27.26           H  
ATOM   1521  C   GLN A  98      14.565  -3.691  24.700  1.00 25.66           C  
ATOM   1522  O   GLN A  98      13.779  -2.844  25.130  1.00 27.96           O  
ATOM   1523  N   GLU A  99      15.861  -3.428  24.458  1.00 27.65           N  
ATOM   1524  HN  GLU A  99      16.501  -4.225  24.142  1.00 33.60           H  
ATOM   1525  CA  GLU A  99      16.425  -2.088  24.613  1.00 30.18           C  
ATOM   1526  HA  GLU A  99      15.949  -1.584  25.454  1.00 33.60           H  
ATOM   1527  CB  GLU A  99      17.933  -2.155  24.838  1.00 32.50           C  
ATOM   1528  HB1 GLU A  99      18.388  -2.586  23.946  1.00 33.60           H  
ATOM   1529  HB2 GLU A  99      18.298  -1.137  24.977  1.00 33.60           H  
ATOM   1530  CG  GLU A  99      18.376  -2.983  26.039  1.00 35.29           C  
ATOM   1531  HG1 GLU A  99      17.906  -2.584  26.938  1.00 33.60           H  
ATOM   1532  HG2 GLU A  99      18.062  -4.017  25.893  1.00 33.60           H  
ATOM   1533  CD  GLU A  99      19.887  -2.943  26.210  1.00 37.86           C  
ATOM   1534  OE1 GLU A  99      20.423  -1.806  26.223  1.00 38.38           O  
ATOM   1535  OE2 GLU A  99      20.523  -4.038  26.307  1.00 40.14           O  
ATOM   1536  C   GLU A  99      16.156  -1.324  23.344  1.00 30.40           C  
ATOM   1537  O   GLU A  99      16.140  -0.089  23.316  1.00 30.02           O  
ATOM   1538  N   LEU A 100      15.947  -2.106  22.289  1.00 30.66           N  
ATOM   1539  HN  LEU A 100      16.125  -3.156  22.392  1.00 28.59           H  
ATOM   1540  CA  LEU A 100      15.487  -1.605  20.998  1.00 29.28           C  
ATOM   1541  HA  LEU A 100      15.327  -0.529  21.073  1.00 28.59           H  
ATOM   1542  CB  LEU A 100      16.546  -1.878  19.920  1.00 24.98           C  
ATOM   1543  HB1 LEU A 100      16.854  -2.922  19.986  1.00 28.59           H  
ATOM   1544  HB2 LEU A 100      16.107  -1.689  18.940  1.00 28.59           H  
ATOM   1545  CG  LEU A 100      17.774  -0.992  20.087  1.00 29.12           C  
ATOM   1546  HG  LEU A 100      18.149  -1.120  21.102  1.00 28.59           H  
ATOM   1547  CD1 LEU A 100      18.860  -1.434  19.123  1.00 29.25           C  
ATOM   1548 1HD1 LEU A 100      19.736  -0.798  19.246  1.00 28.59           H  
ATOM   1549 2HD1 LEU A 100      18.493  -1.353  18.100  1.00 28.59           H  
ATOM   1550 3HD1 LEU A 100      19.131  -2.469  19.330  1.00 28.59           H  
ATOM   1551  CD2 LEU A 100      17.399   0.486  19.899  1.00 28.90           C  
ATOM   1552 1HD2 LEU A 100      18.288   1.105  20.022  1.00 28.59           H  
ATOM   1553 2HD2 LEU A 100      16.654   0.770  20.642  1.00 28.59           H  
ATOM   1554 3HD2 LEU A 100      16.989   0.633  18.900  1.00 28.59           H  
ATOM   1555  C   LEU A 100      14.156  -2.283  20.634  1.00 28.50           C  
ATOM   1556  O   LEU A 100      13.877  -3.378  21.116  1.00 28.03           O  
ATOM   1557  N   ASP A 101      13.342  -1.627  19.803  1.00 28.82           N  
ATOM   1558  HN  ASP A 101      13.522  -0.590  19.611  1.00 30.42           H  
ATOM   1559  CA  ASP A 101      12.208  -2.287  19.145  1.00 27.67           C  
ATOM   1560  HA  ASP A 101      11.461  -2.577  19.884  1.00 30.42           H  
ATOM   1561  CB  ASP A 101      11.580  -1.380  18.089  1.00 32.00           C  
ATOM   1562  HB1 ASP A 101      12.316  -1.198  17.306  1.00 30.42           H  
ATOM   1563  HB2 ASP A 101      10.715  -1.890  17.664  1.00 30.42           H  
ATOM   1564  CG  ASP A 101      11.132  -0.058  18.640  1.00 34.09           C  
ATOM   1565  OD1 ASP A 101      10.190  -0.061  19.482  1.00 34.92           O  
ATOM   1566  OD2 ASP A 101      11.711   0.978  18.189  1.00 34.96           O  
ATOM   1567  C   ASP A 101      12.727  -3.518  18.411  1.00 24.23           C  
ATOM   1568  O   ASP A 101      13.905  -3.605  18.074  1.00 26.63           O  
ATOM   1569  N   PRO A 102      11.841  -4.462  18.104  1.00 20.75           N  
ATOM   1570  CD  PRO A 102      10.468  -4.637  18.614  1.00 22.87           C  
ATOM   1571  HD1 PRO A 102       9.759  -4.033  18.048  1.00 19.44           H  
ATOM   1572  HD2 PRO A 102      10.405  -4.376  19.671  1.00 19.44           H  
ATOM   1573  CA  PRO A 102      12.347  -5.651  17.413  1.00 17.93           C  
ATOM   1574  HA  PRO A 102      13.054  -6.183  18.049  1.00 19.44           H  
ATOM   1575  CB  PRO A 102      11.082  -6.489  17.213  1.00 20.87           C  
ATOM   1576  HB1 PRO A 102      10.589  -6.236  16.274  1.00 19.44           H  
ATOM   1577  HB2 PRO A 102      11.312  -7.554  17.227  1.00 19.44           H  
ATOM   1578  CG  PRO A 102      10.221  -6.101  18.403  1.00 21.74           C  
ATOM   1579  HG1 PRO A 102       9.168  -6.283  18.187  1.00 19.44           H  
ATOM   1580  HG2 PRO A 102      10.514  -6.668  19.286  1.00 19.44           H  
ATOM   1581  C   PRO A 102      13.004  -5.294  16.073  1.00 16.06           C  
ATOM   1582  O   PRO A 102      12.443  -4.523  15.279  1.00 15.86           O  
ATOM   1583  N   LEU A 103      14.135  -5.938  15.791  1.00 15.89           N  
ATOM   1584  HN  LEU A 103      14.482  -6.682  16.477  1.00 15.47           H  
ATOM   1585  CA  LEU A 103      14.920  -5.679  14.597  1.00 14.14           C  
ATOM   1586  HA  LEU A 103      14.387  -4.990  13.942  1.00 15.47           H  
ATOM   1587  CB  LEU A 103      16.301  -5.102  14.960  1.00 14.90           C  
ATOM   1588  HB1 LEU A 103      16.872  -5.902  15.432  1.00 15.48           H  
ATOM   1589  HB2 LEU A 103      16.785  -4.811  14.028  1.00 15.48           H  
ATOM   1590  CG  LEU A 103      16.354  -3.893  15.896  1.00 14.95           C  
ATOM   1591  HG  LEU A 103      15.875  -4.192  16.828  1.00 15.48           H  
ATOM   1592  CD1 LEU A 103      17.791  -3.552  16.229  1.00 15.49           C  
ATOM   1593 1HD1 LEU A 103      17.815  -2.690  16.896  1.00 15.48           H  
ATOM   1594 2HD1 LEU A 103      18.331  -3.317  15.312  1.00 15.48           H  
ATOM   1595 3HD1 LEU A 103      18.263  -4.403  16.720  1.00 15.48           H  
ATOM   1596  CD2 LEU A 103      15.610  -2.697  15.388  1.00 16.57           C  
ATOM   1597 1HD2 LEU A 103      15.695  -1.883  16.108  1.00 15.48           H  
ATOM   1598 2HD2 LEU A 103      14.559  -2.953  15.252  1.00 15.48           H  
ATOM   1599 3HD2 LEU A 103      16.033  -2.384  14.434  1.00 15.48           H  
ATOM   1600  C   LEU A 103      15.184  -7.001  13.867  1.00 14.53           C  
ATOM   1601  O   LEU A 103      15.243  -8.060  14.497  1.00 17.33           O  
ATOM   1602  N   THR A 104      15.312  -6.950  12.537  1.00 13.58           N  
ATOM   1603  HN  THR A 104      14.975  -6.080  12.013  1.00 16.56           H  
ATOM   1604  CA  THR A 104      15.893  -8.040  11.793  1.00 16.34           C  
ATOM   1605  HA  THR A 104      16.142  -8.862  12.464  1.00 16.56           H  
ATOM   1606  CB  THR A 104      14.955  -8.526  10.692  1.00 19.57           C  
ATOM   1607  HB  THR A 104      14.769  -7.721   9.981  1.00 16.56           H  
ATOM   1608  OG1 THR A 104      13.741  -8.933  11.285  1.00 20.85           O  
ATOM   1609  HG1 THR A 104      13.927  -9.710  11.966  1.00 16.56           H  
ATOM   1610  CG2 THR A 104      15.553  -9.678  10.000  1.00 19.03           C  
ATOM   1611 1HG2 THR A 104      14.879 -10.021   9.215  1.00 16.56           H  
ATOM   1612 2HG2 THR A 104      15.719 -10.485  10.714  1.00 16.56           H  
ATOM   1613 3HG2 THR A 104      16.505  -9.383   9.558  1.00 16.56           H  
ATOM   1614  C   THR A 104      17.164  -7.485  11.146  1.00 12.97           C  
ATOM   1615  O   THR A 104      17.110  -6.545  10.370  1.00 13.59           O  
ATOM   1616  N   VAL A 105      18.306  -8.062  11.473  1.00 11.56           N  
ATOM   1617  HN  VAL A 105      18.290  -9.037  11.914  1.00 12.37           H  
ATOM   1618  CA  VAL A 105      19.585  -7.405  11.249  1.00 11.67           C  
ATOM   1619  HA  VAL A 105      19.409  -6.447  10.760  1.00 12.37           H  
ATOM   1620  CB  VAL A 105      20.367  -7.160  12.566  1.00 12.52           C  
ATOM   1621  HB  VAL A 105      20.743  -8.115  12.933  1.00 12.37           H  
ATOM   1622  CG1 VAL A 105      21.560  -6.230  12.299  1.00 12.33           C  
ATOM   1623 1HG1 VAL A 105      22.105  -6.062  13.228  1.00 12.37           H  
ATOM   1624 2HG1 VAL A 105      21.199  -5.277  11.913  1.00 12.37           H  
ATOM   1625 3HG1 VAL A 105      22.224  -6.690  11.567  1.00 12.37           H  
ATOM   1626  CG2 VAL A 105      19.472  -6.540  13.637  1.00 14.49           C  
ATOM   1627 1HG2 VAL A 105      20.050  -6.381  14.547  1.00 12.37           H  
ATOM   1628 2HG2 VAL A 105      18.640  -7.211  13.849  1.00 12.37           H  
ATOM   1629 3HG2 VAL A 105      19.087  -5.585  13.281  1.00 12.37           H  
ATOM   1630  C   VAL A 105      20.445  -8.265  10.346  1.00 11.75           C  
ATOM   1631  O   VAL A 105      20.583  -9.460  10.603  1.00 12.25           O  
ATOM   1632  N   ARG A 106      21.035  -7.656   9.289  1.00 10.52           N  
ATOM   1633  HN  ARG A 106      20.862  -6.612   9.129  1.00 13.44           H  
ATOM   1634  CA  ARG A 106      21.907  -8.386   8.353  0.53 11.37           C  
ATOM   1635  HA  ARG A 106      22.300  -9.283   8.831  0.53 13.44           H  
ATOM   1636  CB  ARG A 106      21.146  -8.763   7.071  0.53 12.77           C  
ATOM   1637  HB1 ARG A 106      20.762  -7.847   6.622  0.53 13.44           H  
ATOM   1638  HB2 ARG A 106      21.848  -9.238   6.386  0.53 13.44           H  
ATOM   1639  CG  ARG A 106      19.965  -9.722   7.288  0.53 14.65           C  
ATOM   1640  HG1 ARG A 106      20.354 -10.710   7.534  0.53 13.44           H  
ATOM   1641  HG2 ARG A 106      19.359  -9.353   8.116  0.53 13.44           H  
ATOM   1642  CD  ARG A 106      19.081  -9.835   6.039  0.53 15.53           C  
ATOM   1643  HD1 ARG A 106      18.101 -10.207   6.336  0.53 13.44           H  
ATOM   1644  HD2 ARG A 106      18.975  -8.846   5.594  0.53 13.44           H  
ATOM   1645  NE  ARG A 106      19.647 -10.745   5.036  0.53 16.81           N1+
ATOM   1646  HE  ARG A 106      20.409 -11.422   5.360  0.53 13.44           H  
ATOM   1647  CZ  ARG A 106      19.287 -10.795   3.753  0.53 16.07           C  
ATOM   1648  NH1 ARG A 106      18.346  -9.960   3.266  0.53 17.61           N  
ATOM   1649 1HH1 ARG A 106      17.878  -9.246   3.911  0.53 13.44           H  
ATOM   1650 2HH1 ARG A 106      18.067 -10.012   2.234  0.53 13.44           H  
ATOM   1651  NH2 ARG A 106      19.887 -11.661   2.968  0.53  8.38           N  
ATOM   1652 1HH2 ARG A 106      20.645 -12.305   3.362  0.53 13.44           H  
ATOM   1653 2HH2 ARG A 106      19.618 -11.722   1.934  0.53 13.44           H  
ATOM   1654  C   ARG A 106      23.053  -7.468   7.944  1.00 10.59           C  
ATOM   1655  O   ARG A 106      22.846  -6.263   7.790  1.00 13.54           O  
ATOM   1656  N   ASP A 107      24.259  -8.013   7.744  1.00 10.06           N  
ATOM   1657  HN  ASP A 107      24.445  -9.039   7.985  1.00 11.73           H  
ATOM   1658  CA  ASP A 107      25.323  -7.164   7.184  1.00 10.37           C  
ATOM   1659  HA  ASP A 107      24.943  -6.143   7.207  1.00 11.73           H  
ATOM   1660  CB  ASP A 107      26.625  -7.160   8.010  1.00 11.26           C  
ATOM   1661  HB1 ASP A 107      27.259  -6.349   7.651  1.00 11.73           H  
ATOM   1662  HB2 ASP A 107      26.370  -6.986   9.055  1.00 11.73           H  
ATOM   1663  CG  ASP A 107      27.397  -8.442   7.917  1.00 13.18           C  
ATOM   1664  OD1 ASP A 107      26.801  -9.540   7.822  1.00 13.68           O  
ATOM   1665  OD2 ASP A 107      28.641  -8.335   8.003  1.00 14.83           O  
ATOM   1666  C   ASP A 107      25.599  -7.487   5.713  1.00  9.52           C  
ATOM   1667  O   ASP A 107      25.311  -8.597   5.222  1.00 10.94           O  
ATOM   1668  N   VAL A 108      26.219  -6.521   5.045  1.00  9.23           N  
ATOM   1669  HN  VAL A 108      26.570  -5.658   5.572  1.00 10.33           H  
ATOM   1670  CA  VAL A 108      26.430  -6.617   3.602  1.00  9.62           C  
ATOM   1671  HA  VAL A 108      25.636  -7.224   3.168  1.00 10.33           H  
ATOM   1672  CB  VAL A 108      26.410  -5.226   2.948  1.00 10.38           C  
ATOM   1673  HB  VAL A 108      27.208  -4.636   3.399  1.00 10.33           H  
ATOM   1674  CG1 VAL A 108      26.707  -5.336   1.429  1.00 12.33           C  
ATOM   1675 1HG1 VAL A 108      26.689  -4.342   0.982  1.00 10.33           H  
ATOM   1676 2HG1 VAL A 108      25.950  -5.961   0.955  1.00 10.33           H  
ATOM   1677 3HG1 VAL A 108      27.691  -5.782   1.282  1.00 10.33           H  
ATOM   1678  CG2 VAL A 108      25.066  -4.498   3.233  1.00 11.28           C  
ATOM   1679 1HG2 VAL A 108      25.077  -3.516   2.760  1.00 10.33           H  
ATOM   1680 2HG2 VAL A 108      24.937  -4.381   4.309  1.00 10.33           H  
ATOM   1681 3HG2 VAL A 108      24.241  -5.086   2.830  1.00 10.33           H  
ATOM   1682  C   VAL A 108      27.776  -7.297   3.338  1.00  9.78           C  
ATOM   1683  O   VAL A 108      28.859  -6.786   3.682  1.00  9.67           O  
ATOM   1684  N   VAL A 109      27.720  -8.458   2.699  1.00 10.20           N  
ATOM   1685  HN  VAL A 109      26.771  -8.813   2.356  1.00 11.63           H  
ATOM   1686  CA  VAL A 109      28.903  -9.265   2.448  1.00 10.10           C  
ATOM   1687  HA  VAL A 109      29.410  -9.463   3.392  1.00 11.63           H  
ATOM   1688  CB  VAL A 109      28.514 -10.588   1.799  1.00 12.31           C  
ATOM   1689  HB  VAL A 109      27.909 -10.380   0.917  1.00 11.63           H  
ATOM   1690  CG1 VAL A 109      29.804 -11.328   1.355  1.00 15.69           C  
ATOM   1691 1HG1 VAL A 109      29.537 -12.277   0.889  1.00 11.63           H  
ATOM   1692 2HG1 VAL A 109      30.434 -11.515   2.225  1.00 11.63           H  
ATOM   1693 3HG1 VAL A 109      30.348 -10.712   0.639  1.00 11.63           H  
ATOM   1694  CG2 VAL A 109      27.723 -11.453   2.731  1.00 11.32           C  
ATOM   1695 1HG2 VAL A 109      27.465 -12.386   2.231  1.00 11.63           H  
ATOM   1696 2HG2 VAL A 109      26.810 -10.934   3.023  1.00 11.63           H  
ATOM   1697 3HG2 VAL A 109      28.317 -11.669   3.619  1.00 11.63           H  
ATOM   1698  C   VAL A 109      29.830  -8.460   1.537  1.00 11.57           C  
ATOM   1699  O   VAL A 109      29.426  -8.012   0.468  1.00 10.24           O  
ATOM   1700  N   GLY A 110      31.092  -8.306   1.937  1.00  8.74           N  
ATOM   1701  HN  GLY A 110      31.394  -8.710   2.881  1.00  9.15           H  
ATOM   1702  CA  GLY A 110      32.078  -7.595   1.112  1.00  9.84           C  
ATOM   1703  HA1 GLY A 110      33.067  -7.994   1.338  1.00  9.15           H  
ATOM   1704  HA2 GLY A 110      31.843  -7.776   0.063  1.00  9.15           H  
ATOM   1705  C   GLY A 110      32.101  -6.085   1.348  1.00  8.49           C  
ATOM   1706  O   GLY A 110      32.972  -5.346   0.826  1.00  9.52           O  
ATOM   1707  N   GLY A 111      31.141  -5.567   2.108  1.00  8.42           N  
ATOM   1708  HN  GLY A 111      30.347  -6.213   2.419  1.00  8.39           H  
ATOM   1709  CA  GLY A 111      31.099  -4.197   2.540  1.00  9.86           C  
ATOM   1710  HA1 GLY A 111      30.207  -4.060   3.151  1.00  8.39           H  
ATOM   1711  HA2 GLY A 111      31.986  -4.003   3.143  1.00  8.39           H  
ATOM   1712  C   GLY A 111      31.061  -3.184   1.415  1.00  7.45           C  
ATOM   1713  O   GLY A 111      30.624  -3.448   0.255  1.00  7.83           O  
ATOM   1714  N   LEU A 112      31.545  -1.974   1.698  1.00  7.48           N  
ATOM   1715  HN  LEU A 112      31.933  -1.793   2.679  1.00  9.31           H  
ATOM   1716  CA  LEU A 112      31.567  -0.895   0.733  1.00  7.68           C  
ATOM   1717  HA  LEU A 112      30.567  -0.787   0.314  1.00  9.31           H  
ATOM   1718  CB  LEU A 112      31.943   0.430   1.454  1.00  9.41           C  
ATOM   1719  HB1 LEU A 112      32.820   0.252   2.077  1.00  9.31           H  
ATOM   1720  HB2 LEU A 112      32.178   1.182   0.701  1.00  9.31           H  
ATOM   1721  CG  LEU A 112      30.817   0.957   2.336  1.00  8.96           C  
ATOM   1722  HG  LEU A 112      30.373   0.116   2.869  1.00  9.31           H  
ATOM   1723  CD1 LEU A 112      31.351   1.939   3.351  1.00 13.50           C  
ATOM   1724 1HD1 LEU A 112      30.532   2.303   3.971  1.00  9.31           H  
ATOM   1725 2HD1 LEU A 112      31.817   2.779   2.835  1.00  9.31           H  
ATOM   1726 3HD1 LEU A 112      32.091   1.445   3.981  1.00  9.31           H  
ATOM   1727  CD2 LEU A 112      29.740   1.618   1.495  1.00 10.76           C  
ATOM   1728 1HD2 LEU A 112      28.946   1.987   2.145  1.00  9.31           H  
ATOM   1729 2HD2 LEU A 112      29.328   0.891   0.795  1.00  9.31           H  
ATOM   1730 3HD2 LEU A 112      30.172   2.451   0.940  1.00  9.31           H  
ATOM   1731  C   LEU A 112      32.543  -1.173  -0.410  1.00  8.43           C  
ATOM   1732  O   LEU A 112      32.364  -0.604  -1.499  1.00  8.27           O  
ATOM   1733  HC  LEU A 112      33.380  -1.857  -0.272  1.00  9.31           H  
ATOM   1734  N   ALA A 114      32.793  -4.100  -1.897  1.00  7.94           N  
ATOM   1735  CA  ALA A 114      31.929  -4.833  -2.830  1.00  8.56           C  
ATOM   1736  HA  ALA A 114      32.573  -5.254  -3.602  1.00  8.81           H  
ATOM   1737  CB  ALA A 114      31.224  -5.989  -2.159  1.00 10.51           C  
ATOM   1738  HB1 ALA A 114      30.596  -6.503  -2.886  1.00  8.81           H  
ATOM   1739  HB2 ALA A 114      30.604  -5.614  -1.345  1.00  8.81           H  
ATOM   1740  HB3 ALA A 114      31.963  -6.685  -1.762  1.00  8.81           H  
ATOM   1741  C   ALA A 114      30.952  -3.894  -3.524  1.00  7.53           C  
ATOM   1742  O   ALA A 114      30.668  -4.033  -4.716  1.00  9.49           O  
ATOM   1743  HN1 ALA A 114      32.191  -3.622  -1.153  1.00  8.81           H  
ATOM   1744  HN2 ALA A 114      33.351  -3.361  -2.433  1.00  8.81           H  
ATOM   1745  N   TRP A 115      30.420  -2.903  -2.772  1.00  8.08           N  
ATOM   1746  HN  TRP A 115      30.614  -2.887  -1.720  1.00 12.45           H  
ATOM   1747  CA  TRP A 115      29.592  -1.858  -3.354  1.00  8.36           C  
ATOM   1748  HA  TRP A 115      28.710  -2.331  -3.786  1.00 12.45           H  
ATOM   1749  CB  TRP A 115      29.130  -0.904  -2.290  1.00  9.63           C  
ATOM   1750  HB1 TRP A 115      28.560  -1.471  -1.553  1.00 12.45           H  
ATOM   1751  HB2 TRP A 115      30.013  -0.475  -1.816  1.00 12.45           H  
ATOM   1752  CG  TRP A 115      28.266   0.228  -2.776  1.00 10.31           C  
ATOM   1753  CD2 TRP A 115      26.834   0.284  -2.846  1.00 12.20           C  
ATOM   1754  CE2 TRP A 115      26.500   1.567  -3.337  1.00 14.19           C  
ATOM   1755  CE3 TRP A 115      25.819  -0.606  -2.533  1.00 14.53           C  
ATOM   1756  HE3 TRP A 115      26.042  -1.613  -2.179  1.00 12.45           H  
ATOM   1757  CD1 TRP A 115      28.729   1.424  -3.264  1.00 13.87           C  
ATOM   1758  HD1 TRP A 115      29.779   1.698  -3.364  1.00 12.45           H  
ATOM   1759  NE1 TRP A 115      27.672   2.217  -3.605  1.00 18.14           N  
ATOM   1760  HE1 TRP A 115      27.749   3.200  -4.020  1.00 12.45           H  
ATOM   1761  CZ2 TRP A 115      25.162   1.988  -3.540  1.00 17.47           C  
ATOM   1762  HZ2 TRP A 115      24.937   2.969  -3.959  1.00 12.45           H  
ATOM   1763  CZ3 TRP A 115      24.435  -0.148  -2.694  1.00 15.80           C  
ATOM   1764  HZ3 TRP A 115      23.613  -0.809  -2.421  1.00 12.45           H  
ATOM   1765  CH2 TRP A 115      24.162   1.120  -3.191  1.00 14.15           C  
ATOM   1766  HH2 TRP A 115      23.124   1.432  -3.306  1.00 12.45           H  
ATOM   1767  C   TRP A 115      30.338  -1.146  -4.474  1.00  8.27           C  
ATOM   1768  O   TRP A 115      29.812  -1.004  -5.595  1.00  9.28           O  
ATOM   1769  N   ALA A 116      31.574  -0.756  -4.213  1.00  9.15           N  
ATOM   1770  HN  ALA A 116      31.997  -0.968  -3.253  1.00 10.74           H  
ATOM   1771  CA  ALA A 116      32.383  -0.036  -5.214  1.00 10.27           C  
ATOM   1772  HA  ALA A 116      31.808   0.819  -5.568  1.00 10.74           H  
ATOM   1773  CB  ALA A 116      33.691   0.483  -4.602  1.00 11.60           C  
ATOM   1774  HB1 ALA A 116      34.266   1.009  -5.364  1.00 10.74           H  
ATOM   1775  HB2 ALA A 116      34.274  -0.357  -4.223  1.00 10.74           H  
ATOM   1776  HB3 ALA A 116      33.464   1.166  -3.783  1.00 10.74           H  
ATOM   1777  C   ALA A 116      32.685  -0.937  -6.407  1.00 10.44           C  
ATOM   1778  O   ALA A 116      32.655  -0.465  -7.575  1.00 12.24           O  
ATOM   1779  N   ALA A 117      32.953  -2.215  -6.160  1.00  8.55           N  
ATOM   1780  HN  ALA A 117      32.888  -2.573  -5.154  1.00 11.01           H  
ATOM   1781  CA  ALA A 117      33.337  -3.155  -7.230  1.00 10.58           C  
ATOM   1782  HA  ALA A 117      34.121  -2.684  -7.823  1.00 11.01           H  
ATOM   1783  CB  ALA A 117      33.914  -4.437  -6.624  1.00 11.81           C  
ATOM   1784  HB1 ALA A 117      34.194  -5.123  -7.423  1.00 11.01           H  
ATOM   1785  HB2 ALA A 117      33.165  -4.908  -5.987  1.00 11.01           H  
ATOM   1786  HB3 ALA A 117      34.795  -4.194  -6.029  1.00 11.01           H  
ATOM   1787  C   ALA A 117      32.174  -3.486  -8.170  1.00 10.75           C  
ATOM   1788  O   ALA A 117      32.379  -3.659  -9.387  1.00 13.37           O  
ATOM   1789  N   LYS A 118      30.951  -3.639  -7.610  1.00  9.52           N  
ATOM   1790  HN  LYS A 118      30.798  -3.327  -6.598  1.00 10.65           H  
ATOM   1791  CA  LYS A 118      29.821  -4.227  -8.362  1.00 10.57           C  
ATOM   1792  HA  LYS A 118      30.199  -4.589  -9.318  1.00 10.65           H  
ATOM   1793  CB  LYS A 118      29.265  -5.428  -7.577  1.00 10.16           C  
ATOM   1794  HB1 LYS A 118      29.118  -5.135  -6.537  1.00 10.65           H  
ATOM   1795  HB2 LYS A 118      28.309  -5.723  -8.010  1.00 10.65           H  
ATOM   1796  CG  LYS A 118      30.212  -6.606  -7.627  1.00 10.32           C  
ATOM   1797  HG1 LYS A 118      30.196  -7.032  -8.630  1.00 10.65           H  
ATOM   1798  HG2 LYS A 118      31.219  -6.261  -7.394  1.00 10.65           H  
ATOM   1799  CD  LYS A 118      29.805  -7.705  -6.605  1.00 10.21           C  
ATOM   1800  HD1 LYS A 118      29.874  -7.311  -5.591  1.00 10.65           H  
ATOM   1801  HD2 LYS A 118      28.784  -8.032  -6.800  1.00 10.65           H  
ATOM   1802  CE  LYS A 118      30.767  -8.880  -6.772  1.00 10.53           C  
ATOM   1803  HE1 LYS A 118      30.692  -9.271  -7.787  1.00 10.65           H  
ATOM   1804  HE2 LYS A 118      31.787  -8.545  -6.586  1.00 10.65           H  
ATOM   1805  NZ  LYS A 118      30.413  -9.934  -5.811  1.00 12.42           N1+
ATOM   1806  HZ1 LYS A 118      31.084 -10.760  -5.924  1.00 10.65           H  
ATOM   1807  HZ2 LYS A 118      29.411 -10.262  -5.993  1.00 10.65           H  
ATOM   1808  HZ3 LYS A 118      30.486  -9.549  -4.815  1.00 10.65           H  
ATOM   1809  C   LYS A 118      28.723  -3.203  -8.638  1.00  9.81           C  
ATOM   1810  O   LYS A 118      28.040  -3.320  -9.650  1.00 12.34           O  
ATOM   1811  N   ILE A 119      28.518  -2.247  -7.724  1.00  9.96           N  
ATOM   1812  HN  ILE A 119      29.249  -2.091  -6.958  1.00 11.96           H  
ATOM   1813  CA  ILE A 119      27.331  -1.420  -7.748  1.00 10.68           C  
ATOM   1814  HA  ILE A 119      26.615  -1.879  -8.430  1.00 11.96           H  
ATOM   1815  CB  ILE A 119      26.680  -1.341  -6.361  1.00 10.31           C  
ATOM   1816  HB  ILE A 119      27.366  -0.838  -5.680  1.00 11.96           H  
ATOM   1817  CG2 ILE A 119      25.389  -0.516  -6.460  1.00 13.15           C  
ATOM   1818 1HG2 ILE A 119      24.920  -0.455  -5.478  1.00 11.96           H  
ATOM   1819 2HG2 ILE A 119      24.704  -0.995  -7.160  1.00 11.96           H  
ATOM   1820 3HG2 ILE A 119      25.625   0.488  -6.812  1.00 11.96           H  
ATOM   1821  CG1 ILE A 119      26.381  -2.732  -5.816  1.00 10.78           C  
ATOM   1822 1HG1 ILE A 119      27.337  -3.196  -5.573  1.00 11.96           H  
ATOM   1823 2HG1 ILE A 119      25.797  -2.603  -4.905  1.00 11.96           H  
ATOM   1824  CD1 ILE A 119      25.606  -3.723  -6.723  1.00 12.39           C  
ATOM   1825 1HD1 ILE A 119      25.471  -4.668  -6.197  1.00 11.96           H  
ATOM   1826 2HD1 ILE A 119      26.171  -3.896  -7.639  1.00 11.96           H  
ATOM   1827 3HD1 ILE A 119      24.631  -3.303  -6.971  1.00 11.96           H  
ATOM   1828  C   ILE A 119      27.627  -0.004  -8.255  1.00 12.83           C  
ATOM   1829  O   ILE A 119      26.906   0.507  -9.113  1.00 15.56           O  
ATOM   1830  N   ASP A 120      28.655   0.642  -7.703  1.00 12.87           N  
ATOM   1831  HN  ASP A 120      29.236   0.153  -6.949  1.00 19.20           H  
ATOM   1832  CA  ASP A 120      29.002   1.985  -8.100  1.00 16.46           C  
ATOM   1833  HA  ASP A 120      28.706   2.122  -9.140  1.00 19.20           H  
ATOM   1834  CB  ASP A 120      28.268   3.008  -7.258  1.00 19.11           C  
ATOM   1835  HB1 ASP A 120      27.196   2.827  -7.342  1.00 19.20           H  
ATOM   1836  HB2 ASP A 120      28.576   2.892  -6.219  1.00 19.20           H  
ATOM   1837  CG  ASP A 120      28.561   4.445  -7.701  1.00 21.58           C  
ATOM   1838  OD1 ASP A 120      29.390   4.675  -8.628  1.00 24.23           O  
ATOM   1839  OD2 ASP A 120      27.942   5.316  -7.110  1.00 27.19           O  
ATOM   1840  C   ASP A 120      30.474   2.266  -7.988  1.00 16.60           C  
ATOM   1841  O   ASP A 120      30.978   2.517  -6.886  1.00 15.54           O  
ATOM   1842  N   GLY A 121      31.167   2.212  -9.116  1.00 18.04           N  
ATOM   1843  HN  GLY A 121      30.647   1.998 -10.026  1.00 20.01           H  
ATOM   1844  CA  GLY A 121      32.595   2.429  -9.170  1.00 18.10           C  
ATOM   1845  HA1 GLY A 121      33.066   1.751  -8.458  1.00 20.01           H  
ATOM   1846  HA2 GLY A 121      32.934   2.191 -10.178  1.00 20.01           H  
ATOM   1847  C   GLY A 121      33.046   3.830  -8.846  1.00 20.67           C  
ATOM   1848  O   GLY A 121      34.253   4.047  -8.821  1.00 23.24           O  
ATOM   1849  N   THR A 122      32.118   4.784  -8.655  1.00 20.06           N  
ATOM   1850  HN  THR A 122      31.091   4.580  -8.877  1.00 22.90           H  
ATOM   1851  CA  THR A 122      32.507   6.107  -8.143  1.00 20.35           C  
ATOM   1852  HA  THR A 122      33.452   6.370  -8.617  1.00 22.90           H  
ATOM   1853  CB  THR A 122      31.491   7.247  -8.476  1.00 24.16           C  
ATOM   1854  HB  THR A 122      31.967   8.201  -8.248  1.00 22.90           H  
ATOM   1855  OG1 THR A 122      30.306   7.137  -7.670  1.00 28.20           O  
ATOM   1856  HG1 THR A 122      29.843   6.212  -7.852  1.00 22.90           H  
ATOM   1857  CG2 THR A 122      31.139   7.239  -9.939  1.00 29.01           C  
ATOM   1858 1HG2 THR A 122      30.431   8.041 -10.147  1.00 22.90           H  
ATOM   1859 2HG2 THR A 122      30.689   6.281 -10.200  1.00 22.90           H  
ATOM   1860 3HG2 THR A 122      32.042   7.389 -10.531  1.00 22.90           H  
ATOM   1861  C   THR A 122      32.732   6.146  -6.647  1.00 19.21           C  
ATOM   1862  O   THR A 122      33.255   7.140  -6.120  1.00 19.34           O  
ATOM   1863  N   PHE A 123      32.291   5.114  -5.941  1.00 16.31           N  
ATOM   1864  HN  PHE A 123      31.665   4.370  -6.389  1.00 15.02           H  
ATOM   1865  CA  PHE A 123      32.676   5.018  -4.551  1.00 13.72           C  
ATOM   1866  HA  PHE A 123      32.535   5.987  -4.071  1.00 15.02           H  
ATOM   1867  CB  PHE A 123      31.843   3.964  -3.814  1.00 14.43           C  
ATOM   1868  HB1 PHE A 123      30.799   4.076  -4.105  1.00 15.02           H  
ATOM   1869  HB2 PHE A 123      32.197   2.974  -4.101  1.00 15.02           H  
ATOM   1870  CG  PHE A 123      31.944   4.098  -2.341  1.00 13.33           C  
ATOM   1871  CD1 PHE A 123      30.987   4.827  -1.647  1.00 15.27           C  
ATOM   1872  HD1 PHE A 123      30.144   5.265  -2.181  1.00 15.02           H  
ATOM   1873  CD2 PHE A 123      33.010   3.564  -1.636  1.00 14.71           C  
ATOM   1874  HD2 PHE A 123      33.765   2.987  -2.170  1.00 15.02           H  
ATOM   1875  CE1 PHE A 123      31.101   4.998  -0.287  1.00 19.19           C  
ATOM   1876  HE1 PHE A 123      30.334   5.564   0.241  1.00 15.02           H  
ATOM   1877  CE2 PHE A 123      33.142   3.747  -0.256  1.00 16.12           C  
ATOM   1878  HE2 PHE A 123      33.993   3.334   0.286  1.00 15.02           H  
ATOM   1879  CZ  PHE A 123      32.140   4.483   0.416  1.00 13.83           C  
ATOM   1880  HZ  PHE A 123      32.202   4.636   1.493  1.00 15.02           H  
ATOM   1881  C   PHE A 123      34.168   4.622  -4.472  1.00 14.25           C  
ATOM   1882  O   PHE A 123      34.558   3.620  -5.041  1.00 14.11           O  
ATOM   1883  N   PRO A 124      34.989   5.422  -3.763  1.00 12.40           N  
ATOM   1884  CD  PRO A 124      34.674   6.600  -2.936  1.00 14.82           C  
ATOM   1885  HD1 PRO A 124      33.974   6.346  -2.140  1.00 13.53           H  
ATOM   1886  HD2 PRO A 124      34.261   7.407  -3.541  1.00 13.53           H  
ATOM   1887  CA  PRO A 124      36.457   5.242  -3.920  1.00 12.01           C  
ATOM   1888  HA  PRO A 124      36.708   5.101  -4.971  1.00 13.53           H  
ATOM   1889  CB  PRO A 124      37.001   6.578  -3.424  1.00 14.72           C  
ATOM   1890  HB1 PRO A 124      38.006   6.460  -3.020  1.00 13.53           H  
ATOM   1891  HB2 PRO A 124      37.017   7.312  -4.230  1.00 13.53           H  
ATOM   1892  CG  PRO A 124      36.053   6.984  -2.363  1.00 13.95           C  
ATOM   1893  HG1 PRO A 124      36.252   6.445  -1.437  1.00 13.53           H  
ATOM   1894  HG2 PRO A 124      36.112   8.057  -2.179  1.00 13.53           H  
ATOM   1895  C   PRO A 124      37.084   4.144  -3.079  1.00 12.53           C  
ATOM   1896  O   PRO A 124      36.569   3.802  -2.029  1.00 14.29           O  
ATOM   1897  N   GLN A 125      38.250   3.642  -3.521  1.00 16.23           N  
ATOM   1898  HN  GLN A 125      38.510   3.773  -4.551  1.00 20.42           H  
ATOM   1899  CA  GLN A 125      39.187   2.915  -2.636  1.00 16.18           C  
ATOM   1900  HA  GLN A 125      38.640   2.132  -2.111  1.00 20.42           H  
ATOM   1901  CB  GLN A 125      40.318   2.285  -3.412  1.00 20.16           C  
ATOM   1902  HB1 GLN A 125      40.981   3.074  -3.766  1.00 20.42           H  
ATOM   1903  HB2 GLN A 125      40.868   1.617  -2.749  1.00 20.42           H  
ATOM   1904  CG  GLN A 125      39.843   1.514  -4.569  1.00 22.46           C  
ATOM   1905  HG1 GLN A 125      39.194   2.143  -5.178  1.00 20.42           H  
ATOM   1906  HG2 GLN A 125      40.699   1.192  -5.162  1.00 20.42           H  
ATOM   1907  CD  GLN A 125      39.082   0.318  -4.116  1.00 22.64           C  
ATOM   1908  OE1 GLN A 125      39.593  -0.525  -3.400  1.00 22.86           O  
ATOM   1909  NE2 GLN A 125      37.849   0.233  -4.538  1.00 28.26           N  
ATOM   1910 1HE2 GLN A 125      37.446   0.997  -5.170  1.00 20.42           H  
ATOM   1911 2HE2 GLN A 125      37.242  -0.600  -4.252  1.00 20.42           H  
ATOM   1912  C   GLN A 125      39.763   3.898  -1.602  1.00 15.72           C  
ATOM   1913  O   GLN A 125      39.969   5.086  -1.920  1.00 19.24           O  
ATOM   1914  N   TYR A 126      40.154   3.412  -0.417  1.00 14.31           N  
ATOM   1915  HN  TYR A 126      39.981   2.382  -0.187  1.00 13.86           H  
ATOM   1916  CA  TYR A 126      40.819   4.275   0.574  1.00 13.80           C  
ATOM   1917  HA  TYR A 126      41.503   4.920   0.023  1.00 13.86           H  
ATOM   1918  CB  TYR A 126      39.827   5.184   1.280  1.00 14.90           C  
ATOM   1919  HB1 TYR A 126      40.383   5.877   1.911  1.00 13.86           H  
ATOM   1920  HB2 TYR A 126      39.275   5.743   0.525  1.00 13.86           H  
ATOM   1921  CG  TYR A 126      38.843   4.447   2.138  1.00 13.31           C  
ATOM   1922  CD1 TYR A 126      37.585   4.079   1.628  1.00 11.38           C  
ATOM   1923  HD1 TYR A 126      37.337   4.290   0.588  1.00 13.86           H  
ATOM   1924  CE1 TYR A 126      36.625   3.425   2.476  1.00 12.75           C  
ATOM   1925  HE1 TYR A 126      35.645   3.135   2.096  1.00 13.86           H  
ATOM   1926  CD2 TYR A 126      39.132   4.169   3.475  1.00 14.67           C  
ATOM   1927  HD2 TYR A 126      40.104   4.448   3.881  1.00 13.86           H  
ATOM   1928  CE2 TYR A 126      38.210   3.548   4.291  1.00 13.93           C  
ATOM   1929  HE2 TYR A 126      38.445   3.348   5.336  1.00 13.86           H  
ATOM   1930  CZ  TYR A 126      36.976   3.179   3.765  1.00 10.90           C  
ATOM   1931  OH  TYR A 126      36.071   2.605   4.608  1.00 11.09           O  
ATOM   1932  HH  TYR A 126      35.223   3.220   4.684  1.00 13.86           H  
ATOM   1933  C   TYR A 126      41.681   3.447   1.568  1.00 19.36           C  
ATOM   1934  O   TYR A 126      41.679   2.200   1.383  1.00 15.90           O  
ATOM   1935  HC  TYR A 126      42.250   3.914   2.372  1.00 13.86           H  
TER    1936      TYR A 126 
HETATM 1937  O1  UNK     0      14.870   5.097   2.889  1.00  0.00           O  
HETATM 1938  O2  UNK     0      17.945   4.574   5.712  1.00  0.00           O  
HETATM 1939  O3  UNK     0      17.457   4.830   3.549  1.00  0.00           O  
HETATM 1940  O4  UNK     0      14.439   2.997   3.596  1.00  0.00           O  
HETATM 1941  C5  UNK     0      14.776   5.617   4.193  1.00  0.00           C  
HETATM 1942  C6  UNK     0      15.855   5.549   5.079  1.00  0.00           C  
HETATM 1943  C7  UNK     0      13.587   6.237   4.549  1.00  0.00           C  
HETATM 1944  C8  UNK     0      15.701   6.100   6.350  1.00  0.00           C  
HETATM 1945  C9  UNK     0      13.451   6.784   5.817  1.00  0.00           C  
HETATM 1946  C10 UNK     0      14.508   6.716   6.715  1.00  0.00           C  
HETATM 1947  C11 UNK     0      17.143   4.954   4.691  1.00  0.00           C  
HETATM 1948  C12 UNK     0      14.667   3.803   2.704  1.00  0.00           C  
HETATM 1949  C13 UNK     0      14.738   3.381   1.236  1.00  0.00           C  
HETATM 1950  H14 UNK     0      18.827   4.391   5.418  1.00  0.00           H  
HETATM 1951  H15 UNK     0      12.776   6.301   3.838  1.00  0.00           H  
HETATM 1952  H16 UNK     0      16.510   6.072   7.065  1.00  0.00           H  
HETATM 1953  H17 UNK     0      12.527   7.264   6.103  1.00  0.00           H  
HETATM 1954  H18 UNK     0      14.405   7.149   7.701  1.00  0.00           H  
HETATM 1955  H19 UNK     0      14.387   2.357   1.124  1.00  0.00           H  
HETATM 1956  H20 UNK     0      15.769   3.440   0.888  1.00  0.00           H  
HETATM 1957  H21 UNK     0      14.110   4.035   0.632  1.00  0.00           H  
TER    1958      UNK     0 
CONECT 1937 1941 1948
CONECT 1938 1947 1950
CONECT 1939 1947
CONECT 1940 1948
CONECT 1941 1937 1942 1943
CONECT 1942 1941 1944 1947
CONECT 1943 1941 1945 1951
CONECT 1944 1942 1946 1952
CONECT 1945 1943 1946 1953
CONECT 1946 1944 1945 1954
CONECT 1947 1938 1939 1942
CONECT 1948 1937 1940 1949
CONECT 1949 1948 1955 1956 1957
CONECT 1950 1938
CONECT 1951 1943
CONECT 1952 1944
CONECT 1953 1945
CONECT 1954 1946
CONECT 1955 1949
CONECT 1956 1949
CONECT 1957 1949
END
