# Supplementary material for: Proteome-wide prediction of targets for aspirin: new insight into the molecular mechanism of aspirin
Source: PeerJ. 2016 Mar 10;4:e1791. doi: 10.7717/peerj.1791 (PMC4793309; doi:10.7717/peerj.1791)
Supplement: File S1 — The raw data contains all strucures of the identified 79 proteins. The Protocols show how to prepare protein strucure and run CDOCKER. [file peerj-04-1791-s004.zip › 79_protein_strucures/3HG1_HLA-A.pdb]

REMARK   Accelrys Discovery Studio PDB file
REMARK   Created:  Thu Jan 21 16:18:53 �й���׼ʱ�� 2016
SSBOND   1 CYS A  203    CYS A  259                                     
ATOM      1  N   GLY A   1      63.080 -26.813  38.358  1.00 41.68           N  
ATOM      2  HT1 GLY A   1      62.247 -27.055  37.731  1.00 41.54           H  
ATOM      3  HT2 GLY A   1      62.725 -26.410  39.283  1.00 41.54           H  
ATOM      4  CA  GLY A   1      63.935 -25.812  37.679  1.00 41.12           C  
ATOM      5  HA1 GLY A   1      64.783 -25.574  38.321  1.00 41.54           H  
ATOM      6  HA2 GLY A   1      64.296 -26.231  36.740  1.00 41.54           H  
ATOM      7  C   GLY A   1      63.168 -24.551  37.391  1.00 41.14           C  
ATOM      8  O   GLY A   1      61.944 -24.542  37.434  1.00 42.23           O  
ATOM      9  N   SER A   2      63.893 -23.475  37.096  1.00 40.89           N  
ATOM     10  HN  SER A   2      64.960 -23.553  37.083  1.00 40.90           H  
ATOM     11  CA  SER A   2      63.271 -22.192  36.790  1.00 40.39           C  
ATOM     12  HA  SER A   2      62.770 -21.825  37.685  1.00 40.90           H  
ATOM     13  CB  SER A   2      64.323 -21.171  36.365  1.00 41.07           C  
ATOM     14  HB1 SER A   2      64.870 -21.561  35.507  1.00 40.90           H  
ATOM     15  HB2 SER A   2      63.824 -20.242  36.087  1.00 40.90           H  
ATOM     16  OG  SER A   2      65.234 -20.908  37.408  1.00 47.12           O  
ATOM     17  HG  SER A   2      64.716 -20.527  38.238  1.00 40.90           H  
ATOM     18  C   SER A   2      62.252 -22.333  35.690  1.00 37.19           C  
ATOM     19  O   SER A   2      62.312 -23.253  34.888  1.00 38.73           O  
ATOM     20  N   HIS A   3      61.314 -21.413  35.661  1.00 33.70           N  
ATOM     21  HN  HIS A   3      61.314 -20.649  36.410  1.00 28.19           H  
ATOM     22  CA  HIS A   3      60.285 -21.401  34.652  1.00 31.99           C  
ATOM     23  HA  HIS A   3      60.633 -21.954  33.780  1.00 28.19           H  
ATOM     24  CB  HIS A   3      58.987 -22.054  35.181  1.00 29.79           C  
ATOM     25  HB1 HIS A   3      58.696 -21.545  36.100  1.00 28.19           H  
ATOM     26  HB2 HIS A   3      58.207 -21.925  34.431  1.00 28.19           H  
ATOM     27  CG  HIS A   3      59.124 -23.515  35.474  1.00 23.89           C  
ATOM     28  CD2 HIS A   3      59.379 -24.174  36.630  1.00 25.86           C  
ATOM     29  HD2 HIS A   3      59.537 -23.724  37.610  1.00 28.19           H  
ATOM     30  ND1 HIS A   3      58.995 -24.484  34.501  1.00 21.01           N  
ATOM     31  HD1 HIS A   3      58.786 -24.299  33.468  1.00 28.19           H  
ATOM     32  CE1 HIS A   3      59.170 -25.678  35.045  1.00 24.70           C  
ATOM     33  HE1 HIS A   3      59.130 -26.631  34.518  1.00 28.19           H  
ATOM     34  NE2 HIS A   3      59.402 -25.517  36.336  1.00 28.11           N1+
ATOM     35  HE2 HIS A   3      59.579 -26.304  37.039  1.00 28.19           H  
ATOM     36  C   HIS A   3      60.040 -19.963  34.261  1.00 31.23           C  
ATOM     37  O   HIS A   3      60.678 -19.052  34.797  1.00 31.60           O  
ATOM     38  N   SER A   4      59.128 -19.740  33.332  1.00 29.60           N  
ATOM     39  HN  SER A   4      58.600 -20.561  32.894  1.00 25.77           H  
ATOM     40  CA  SER A   4      58.844 -18.396  32.909  1.00 27.82           C  
ATOM     41  HA  SER A   4      58.497 -17.825  33.770  1.00 25.77           H  
ATOM     42  CB  SER A   4      60.121 -17.754  32.379  1.00 27.14           C  
ATOM     43  HB1 SER A   4      59.896 -16.747  32.027  1.00 25.77           H  
ATOM     44  HB2 SER A   4      60.855 -17.703  33.183  1.00 25.77           H  
ATOM     45  OG  SER A   4      60.657 -18.512  31.307  1.00 15.77           O  
ATOM     46  HG  SER A   4      60.879 -19.482  31.641  1.00 25.77           H  
ATOM     47  C   SER A   4      57.802 -18.342  31.849  1.00 28.16           C  
ATOM     48  O   SER A   4      57.503 -19.340  31.208  1.00 26.15           O  
ATOM     49  N   MET A   5      57.226 -17.168  31.669  1.00 31.55           N  
ATOM     50  HN  MET A   5      57.466 -16.357  32.324  1.00 34.63           H  
ATOM     51  CA  MET A   5      56.280 -16.964  30.604  1.00 36.09           C  
ATOM     52  HA  MET A   5      56.474 -17.691  29.815  1.00 34.63           H  
ATOM     53  CB  MET A   5      54.841 -17.115  31.069  1.00 35.94           C  
ATOM     54  HB1 MET A   5      54.235 -17.394  30.207  1.00 34.63           H  
ATOM     55  HB2 MET A   5      54.808 -17.913  31.811  1.00 34.63           H  
ATOM     56  CG  MET A   5      54.254 -15.915  31.667  1.00 33.99           C  
ATOM     57  HG1 MET A   5      54.629 -15.793  32.683  1.00 34.63           H  
ATOM     58  HG2 MET A   5      54.523 -15.042  31.073  1.00 34.63           H  
ATOM     59  SD  MET A   5      52.460 -16.093  31.702  1.00 35.08           S  
ATOM     60  CE  MET A   5      51.959 -14.451  32.232  1.00 34.25           C  
ATOM     61  HE1 MET A   5      50.872 -14.406  32.300  1.00 34.63           H  
ATOM     62  HE2 MET A   5      52.308 -13.713  31.509  1.00 34.63           H  
ATOM     63  HE3 MET A   5      52.393 -14.236  33.209  1.00 34.63           H  
ATOM     64  C   MET A   5      56.517 -15.572  30.058  1.00 36.02           C  
ATOM     65  O   MET A   5      56.447 -14.596  30.793  1.00 34.11           O  
ATOM     66  N   ARG A   6      56.804 -15.493  28.758  1.00 35.78           N  
ATOM     67  HN  ARG A   6      56.806 -16.389  28.173  1.00 42.42           H  
ATOM     68  CA  ARG A   6      57.114 -14.232  28.110  1.00 34.97           C  
ATOM     69  HA  ARG A   6      57.136 -13.428  28.846  1.00 42.42           H  
ATOM     70  CB  ARG A   6      58.476 -14.345  27.413  1.00 36.87           C  
ATOM     71  HB1 ARG A   6      58.323 -14.819  26.444  1.00 42.42           H  
ATOM     72  HB2 ARG A   6      58.868 -13.338  27.268  1.00 42.42           H  
ATOM     73  CG  ARG A   6      59.511 -15.149  28.174  1.00 42.91           C  
ATOM     74  HG1 ARG A   6      59.022 -16.024  28.601  1.00 42.42           H  
ATOM     75  HG2 ARG A   6      60.282 -15.469  27.473  1.00 42.42           H  
ATOM     76  CD  ARG A   6      60.164 -14.388  29.279  1.00 48.76           C  
ATOM     77  HD1 ARG A   6      60.815 -13.625  28.853  1.00 42.42           H  
ATOM     78  HD2 ARG A   6      59.396 -13.912  29.889  1.00 42.42           H  
ATOM     79  NE  ARG A   6      60.958 -15.282  30.118  1.00 51.36           N  
ATOM     80  HE  ARG A   6      60.573 -15.534  31.084  1.00 42.42           H  
ATOM     81  CZ  ARG A   6      62.126 -15.803  29.760  1.00 49.27           C  
ATOM     82  NH1 ARG A   6      62.632 -15.539  28.576  1.00 47.92           N  
ATOM     83 1HH1 ARG A   6      62.103 -14.903  27.898  1.00 42.42           H  
ATOM     84 2HH1 ARG A   6      63.573 -15.960  28.290  1.00 42.42           H  
ATOM     85  NH2 ARG A   6      62.774 -16.605  30.585  1.00 53.68           N  
ATOM     86 1HH2 ARG A   6      62.358 -16.836  31.543  1.00 42.42           H  
ATOM     87 2HH2 ARG A   6      63.715 -17.024  30.295  1.00 42.42           H  
ATOM     88  C   ARG A   6      56.093 -13.931  27.047  1.00 32.15           C  
ATOM     89  O   ARG A   6      55.372 -14.816  26.596  1.00 33.00           O  
ATOM     90  N   TYR A   7      56.046 -12.678  26.635  1.00 29.81           N  
ATOM     91  HN  TYR A   7      56.673 -11.954  27.111  1.00 30.16           H  
ATOM     92  CA  TYR A   7      55.171 -12.249  25.557  1.00 27.46           C  
ATOM     93  HA  TYR A   7      54.791 -13.132  25.043  1.00 30.16           H  
ATOM     94  CB  TYR A   7      53.976 -11.431  26.084  1.00 28.76           C  
ATOM     95  HB1 TYR A   7      54.333 -10.774  26.877  1.00 30.16           H  
ATOM     96  HB2 TYR A   7      53.582 -10.831  25.264  1.00 30.16           H  
ATOM     97  CG  TYR A   7      52.858 -12.274  26.634  1.00 24.09           C  
ATOM     98  CD1 TYR A   7      52.825 -12.645  27.963  1.00 25.72           C  
ATOM     99  HD1 TYR A   7      53.621 -12.317  28.631  1.00 30.16           H  
ATOM    100  CE1 TYR A   7      51.803 -13.422  28.457  1.00 27.12           C  
ATOM    101  HE1 TYR A   7      51.789 -13.712  29.508  1.00 30.16           H  
ATOM    102  CD2 TYR A   7      51.844 -12.697  25.819  1.00 29.31           C  
ATOM    103  HD2 TYR A   7      51.853 -12.414  24.767  1.00 30.16           H  
ATOM    104  CE2 TYR A   7      50.822 -13.466  26.295  1.00 35.37           C  
ATOM    105  HE2 TYR A   7      50.025 -13.790  25.626  1.00 30.16           H  
ATOM    106  CZ  TYR A   7      50.800 -13.828  27.610  1.00 35.52           C  
ATOM    107  OH  TYR A   7      49.763 -14.600  28.069  1.00 40.93           O  
ATOM    108  HH  TYR A   7      50.140 -15.502  28.453  1.00 30.16           H  
ATOM    109  C   TYR A   7      55.982 -11.433  24.583  1.00 29.34           C  
ATOM    110  O   TYR A   7      56.640 -10.431  24.970  1.00 28.45           O  
ATOM    111  N   PHE A   8      55.959 -11.859  23.316  1.00 30.68           N  
ATOM    112  HN  PHE A   8      55.377 -12.724  23.073  1.00 29.97           H  
ATOM    113  CA  PHE A   8      56.705 -11.182  22.242  1.00 28.99           C  
ATOM    114  HA  PHE A   8      57.359 -10.431  22.685  1.00 29.97           H  
ATOM    115  CB  PHE A   8      57.554 -12.191  21.492  1.00 28.91           C  
ATOM    116  HB1 PHE A   8      56.891 -12.914  21.017  1.00 29.97           H  
ATOM    117  HB2 PHE A   8      58.122 -11.662  20.727  1.00 29.97           H  
ATOM    118  CG  PHE A   8      58.512 -12.931  22.364  1.00 31.44           C  
ATOM    119  CD1 PHE A   8      58.088 -14.008  23.122  1.00 32.50           C  
ATOM    120  HD1 PHE A   8      57.045 -14.321  23.077  1.00 29.97           H  
ATOM    121  CD2 PHE A   8      59.835 -12.557  22.432  1.00 34.75           C  
ATOM    122  HD2 PHE A   8      60.188 -11.712  21.841  1.00 29.97           H  
ATOM    123  CE1 PHE A   8      58.975 -14.696  23.940  1.00 28.15           C  
ATOM    124  HE1 PHE A   8      58.625 -15.540  24.535  1.00 29.97           H  
ATOM    125  CE2 PHE A   8      60.725 -13.247  23.247  1.00 33.35           C  
ATOM    126  HE2 PHE A   8      61.771 -12.943  23.292  1.00 29.97           H  
ATOM    127  CZ  PHE A   8      60.285 -14.316  23.999  1.00 28.70           C  
ATOM    128  HZ  PHE A   8      60.982 -14.857  24.639  1.00 29.97           H  
ATOM    129  C   PHE A   8      55.739 -10.494  21.289  1.00 27.73           C  
ATOM    130  O   PHE A   8      54.768 -11.098  20.827  1.00 24.48           O  
ATOM    131  N   PHE A   9      56.008  -9.228  20.999  1.00 29.64           N  
ATOM    132  HN  PHE A   9      56.882  -8.773  21.417  1.00 31.95           H  
ATOM    133  CA  PHE A   9      55.146  -8.439  20.126  1.00 29.41           C  
ATOM    134  HA  PHE A   9      54.391  -9.089  19.684  1.00 31.95           H  
ATOM    135  CB  PHE A   9      54.453  -7.340  20.936  1.00 30.69           C  
ATOM    136  HB1 PHE A   9      55.208  -6.621  21.254  1.00 31.95           H  
ATOM    137  HB2 PHE A   9      53.727  -6.845  20.291  1.00 31.95           H  
ATOM    138  CG  PHE A   9      53.734  -7.843  22.158  1.00 37.00           C  
ATOM    139  CD1 PHE A   9      54.444  -8.196  23.303  1.00 32.93           C  
ATOM    140  HD1 PHE A   9      55.531  -8.109  23.313  1.00 31.95           H  
ATOM    141  CD2 PHE A   9      52.355  -7.942  22.177  1.00 33.89           C  
ATOM    142  HD2 PHE A   9      51.781  -7.658  21.295  1.00 31.95           H  
ATOM    143  CE1 PHE A   9      53.791  -8.650  24.415  1.00 34.09           C  
ATOM    144  HE1 PHE A   9      54.358  -8.934  25.302  1.00 31.95           H  
ATOM    145  CE2 PHE A   9      51.704  -8.394  23.296  1.00 34.13           C  
ATOM    146  HE2 PHE A   9      50.617  -8.473  23.298  1.00 31.95           H  
ATOM    147  CZ  PHE A   9      52.419  -8.748  24.415  1.00 32.53           C  
ATOM    148  HZ  PHE A   9      51.899  -9.107  25.303  1.00 31.95           H  
ATOM    149  C   PHE A   9      55.953  -7.787  19.020  1.00 29.58           C  
ATOM    150  O   PHE A   9      56.959  -7.104  19.286  1.00 27.60           O  
ATOM    151  N   THR A  10      55.517  -7.981  17.784  1.00 30.12           N  
ATOM    152  HN  THR A  10      54.657  -8.597  17.624  1.00 35.37           H  
ATOM    153  CA  THR A  10      56.178  -7.379  16.643  1.00 33.44           C  
ATOM    154  HA  THR A  10      56.896  -6.641  17.000  1.00 35.37           H  
ATOM    155  CB  THR A  10      56.912  -8.418  15.817  1.00 34.92           C  
ATOM    156  HB  THR A  10      56.200  -9.170  15.475  1.00 35.37           H  
ATOM    157  OG1 THR A  10      57.914  -9.052  16.617  1.00 37.88           O  
ATOM    158  HG1 THR A  10      58.598  -8.332  16.957  1.00 35.37           H  
ATOM    159  CG2 THR A  10      57.559  -7.776  14.625  1.00 36.66           C  
ATOM    160 1HG2 THR A  10      58.082  -8.534  14.042  1.00 35.37           H  
ATOM    161 2HG2 THR A  10      58.271  -7.021  14.960  1.00 35.37           H  
ATOM    162 3HG2 THR A  10      56.795  -7.305  14.006  1.00 35.37           H  
ATOM    163  C   THR A  10      55.155  -6.683  15.755  1.00 35.78           C  
ATOM    164  O   THR A  10      54.126  -7.257  15.416  1.00 38.79           O  
ATOM    165  N   SER A  11      55.437  -5.445  15.384  1.00 37.94           N  
ATOM    166  HN  SER A  11      56.346  -4.990  15.719  1.00 38.58           H  
ATOM    167  CA  SER A  11      54.527  -4.687  14.523  1.00 38.38           C  
ATOM    168  HA  SER A  11      53.796  -5.374  14.096  1.00 38.58           H  
ATOM    169  CB  SER A  11      53.788  -3.627  15.335  1.00 37.21           C  
ATOM    170  HB1 SER A  11      54.508  -2.902  15.715  1.00 38.58           H  
ATOM    171  HB2 SER A  11      53.068  -3.122  14.691  1.00 38.58           H  
ATOM    172  OG  SER A  11      53.100  -4.217  16.429  1.00 37.89           O  
ATOM    173  HG  SER A  11      52.402  -4.914  16.069  1.00 38.58           H  
ATOM    174  C   SER A  11      55.311  -4.029  13.380  1.00 39.75           C  
ATOM    175  O   SER A  11      56.250  -3.254  13.619  1.00 40.28           O  
ATOM    176  N   VAL A  12      54.928  -4.341  12.138  1.00 37.22           N  
ATOM    177  HN  VAL A  12      54.106  -5.011  11.994  1.00 34.39           H  
ATOM    178  CA  VAL A  12      55.607  -3.787  10.982  1.00 34.14           C  
ATOM    179  HA  VAL A  12      56.418  -3.150  11.336  1.00 34.39           H  
ATOM    180  CB  VAL A  12      56.206  -4.882  10.115  1.00 33.88           C  
ATOM    181  HB  VAL A  12      55.397  -5.501   9.727  1.00 34.39           H  
ATOM    182  CG1 VAL A  12      56.948  -4.271   8.951  1.00 35.23           C  
ATOM    183 1HG1 VAL A  12      57.374  -5.063   8.335  1.00 34.39           H  
ATOM    184 2HG1 VAL A  12      57.748  -3.632   9.325  1.00 34.39           H  
ATOM    185 3HG1 VAL A  12      56.258  -3.676   8.352  1.00 34.39           H  
ATOM    186  CG2 VAL A  12      57.126  -5.747  10.925  1.00 37.24           C  
ATOM    187 1HG2 VAL A  12      57.547  -6.526  10.289  1.00 34.39           H  
ATOM    188 2HG2 VAL A  12      56.569  -6.206  11.741  1.00 34.39           H  
ATOM    189 3HG2 VAL A  12      57.932  -5.138  11.334  1.00 34.39           H  
ATOM    190  C   VAL A  12      54.679  -2.941  10.114  1.00 31.06           C  
ATOM    191  O   VAL A  12      53.658  -3.416   9.630  1.00 31.97           O  
ATOM    192  N   SER A  13      55.060  -1.687   9.919  1.00 27.56           N  
ATOM    193  HN  SER A  13      55.959  -1.343  10.386  1.00 25.94           H  
ATOM    194  CA  SER A  13      54.305  -0.766   9.099  1.00 25.83           C  
ATOM    195  HA  SER A  13      53.259  -0.787   9.404  1.00 25.94           H  
ATOM    196  CB  SER A  13      54.850   0.630   9.283  1.00 26.57           C  
ATOM    197  HB1 SER A  13      54.271   1.324   8.675  1.00 25.94           H  
ATOM    198  HB2 SER A  13      54.769   0.911  10.333  1.00 25.94           H  
ATOM    199  OG  SER A  13      56.201   0.686   8.891  1.00 21.14           O  
ATOM    200  HG  SER A  13      56.764   0.020   9.476  1.00 25.94           H  
ATOM    201  C   SER A  13      54.408  -1.153   7.617  1.00 26.16           C  
ATOM    202  O   SER A  13      55.459  -1.575   7.149  1.00 28.39           O  
ATOM    203  N   ARG A  14      53.315  -0.991   6.891  1.00 24.20           N  
ATOM    204  HN  ARG A  14      52.435  -0.599   7.357  1.00 31.15           H  
ATOM    205  CA  ARG A  14      53.275  -1.330   5.478  1.00 24.37           C  
ATOM    206  HA  ARG A  14      54.282  -1.573   5.140  1.00 31.15           H  
ATOM    207  CB  ARG A  14      52.377  -2.529   5.265  1.00 23.78           C  
ATOM    208  HB1 ARG A  14      51.373  -2.276   5.604  1.00 31.15           H  
ATOM    209  HB2 ARG A  14      52.353  -2.761   4.200  1.00 31.15           H  
ATOM    210  CG  ARG A  14      52.831  -3.715   5.992  1.00 31.58           C  
ATOM    211  HG1 ARG A  14      53.771  -4.055   5.558  1.00 31.15           H  
ATOM    212  HG2 ARG A  14      52.988  -3.448   7.037  1.00 31.15           H  
ATOM    213  CD  ARG A  14      51.835  -4.831   5.923  1.00 39.28           C  
ATOM    214  HD1 ARG A  14      51.677  -5.099   4.878  1.00 31.15           H  
ATOM    215  HD2 ARG A  14      52.231  -5.691   6.463  1.00 31.15           H  
ATOM    216  NE  ARG A  14      50.559  -4.454   6.510  1.00 41.78           N  
ATOM    217  HE  ARG A  14      50.394  -3.419   6.728  1.00 31.15           H  
ATOM    218  CZ  ARG A  14      49.585  -5.311   6.793  1.00 37.74           C  
ATOM    219  NH1 ARG A  14      49.749  -6.611   6.564  1.00 20.76           N  
ATOM    220 1HH1 ARG A  14      50.668  -6.970   6.150  1.00 31.15           H  
ATOM    221 2HH1 ARG A  14      48.962  -7.298   6.793  1.00 31.15           H  
ATOM    222  NH2 ARG A  14      48.459  -4.872   7.320  1.00 47.08           N  
ATOM    223 1HH2 ARG A  14      48.332  -3.828   7.518  1.00 31.15           H  
ATOM    224 2HH2 ARG A  14      47.672  -5.560   7.549  1.00 31.15           H  
ATOM    225  C   ARG A  14      52.755  -0.164   4.682  1.00 25.76           C  
ATOM    226  O   ARG A  14      51.724  -0.273   4.002  1.00 26.33           O  
ATOM    227  N   PRO A  15      53.459   0.959   4.747  1.00 24.61           N  
ATOM    228  CD  PRO A  15      54.741   1.149   5.427  1.00 26.84           C  
ATOM    229  HD1 PRO A  15      55.506   0.495   5.008  1.00 26.50           H  
ATOM    230  HD2 PRO A  15      54.647   0.961   6.497  1.00 26.50           H  
ATOM    231  CA  PRO A  15      53.040   2.129   4.058  1.00 24.75           C  
ATOM    232  HA  PRO A  15      52.273   2.653   4.628  1.00 26.50           H  
ATOM    233  CB  PRO A  15      54.305   2.960   3.983  1.00 23.66           C  
ATOM    234  HB1 PRO A  15      54.865   2.727   3.077  1.00 26.50           H  
ATOM    235  HB2 PRO A  15      54.068   4.024   4.001  1.00 26.50           H  
ATOM    236  CG  PRO A  15      55.061   2.584   5.162  1.00 28.56           C  
ATOM    237  HG1 PRO A  15      56.129   2.705   4.980  1.00 26.50           H  
ATOM    238  HG2 PRO A  15      54.765   3.199   6.012  1.00 26.50           H  
ATOM    239  C   PRO A  15      52.546   1.808   2.692  1.00 28.11           C  
ATOM    240  O   PRO A  15      53.235   1.134   1.925  1.00 28.94           O  
ATOM    241  N   GLY A  16      51.344   2.266   2.382  1.00 31.09           N  
ATOM    242  HN  GLY A  16      50.784   2.805   3.117  1.00 34.93           H  
ATOM    243  CA  GLY A  16      50.777   2.056   1.084  1.00 33.32           C  
ATOM    244  HA1 GLY A  16      50.294   2.981   0.769  1.00 34.93           H  
ATOM    245  HA2 GLY A  16      51.585   1.815   0.394  1.00 34.93           H  
ATOM    246  C   GLY A  16      49.760   0.950   1.022  1.00 36.58           C  
ATOM    247  O   GLY A  16      49.011   0.851   0.039  1.00 38.71           O  
ATOM    248  N   ARG A  17      49.713   0.102   2.056  1.00 39.46           N  
ATOM    249  HN  ARG A  17      50.383   0.229   2.880  1.00 53.95           H  
ATOM    250  CA  ARG A  17      48.744  -1.003   2.063  1.00 40.65           C  
ATOM    251  HA  ARG A  17      47.830  -0.621   1.607  1.00 53.95           H  
ATOM    252  CB  ARG A  17      49.232  -2.144   1.176  1.00 42.09           C  
ATOM    253  HB1 ARG A  17      48.522  -2.967   1.257  1.00 53.95           H  
ATOM    254  HB2 ARG A  17      49.261  -1.788   0.146  1.00 53.95           H  
ATOM    255  CG  ARG A  17      50.576  -2.656   1.527  1.00 47.84           C  
ATOM    256  HG1 ARG A  17      51.288  -1.831   1.508  1.00 53.95           H  
ATOM    257  HG2 ARG A  17      50.543  -3.086   2.528  1.00 53.95           H  
ATOM    258  CD  ARG A  17      51.026  -3.721   0.545  1.00 55.32           C  
ATOM    259  HD1 ARG A  17      50.347  -4.571   0.608  1.00 53.95           H  
ATOM    260  HD2 ARG A  17      51.000  -3.308  -0.463  1.00 53.95           H  
ATOM    261  NE  ARG A  17      52.370  -4.170   0.835  1.00 64.27           N  
ATOM    262  HE  ARG A  17      53.183  -3.670   0.351  1.00 53.95           H  
ATOM    263  CZ  ARG A  17      52.655  -5.161   1.662  1.00 74.07           C  
ATOM    264  NH1 ARG A  17      53.918  -5.507   1.881  1.00 76.79           N  
ATOM    265 1HH1 ARG A  17      54.710  -4.983   1.387  1.00 53.95           H  
ATOM    266 2HH1 ARG A  17      54.144  -6.310   2.551  1.00 53.95           H  
ATOM    267  NH2 ARG A  17      51.678  -5.807   2.274  1.00 78.84           N  
ATOM    268 1HH2 ARG A  17      50.660  -5.527   2.099  1.00 53.95           H  
ATOM    269 2HH2 ARG A  17      51.905  -6.610   2.944  1.00 53.95           H  
ATOM    270  C   ARG A  17      48.354  -1.544   3.445  1.00 38.70           C  
ATOM    271  O   ARG A  17      48.954  -2.494   3.946  1.00 35.46           O  
ATOM    272  N   GLY A  18      47.332  -0.922   4.040  1.00 38.57           N  
ATOM    273  HN  GLY A  18      46.911  -0.059   3.567  1.00 38.40           H  
ATOM    274  CA  GLY A  18      46.761  -1.376   5.321  1.00 39.09           C  
ATOM    275  HA1 GLY A  18      45.798  -0.879   5.442  1.00 38.40           H  
ATOM    276  HA2 GLY A  18      46.608  -2.453   5.246  1.00 38.40           H  
ATOM    277  C   GLY A  18      47.562  -1.121   6.578  1.00 38.04           C  
ATOM    278  O   GLY A  18      48.732  -0.717   6.528  1.00 37.91           O  
ATOM    279  N   GLU A  19      46.915  -1.370   7.723  1.00 36.06           N  
ATOM    280  HN  GLU A  19      45.904  -1.718   7.680  1.00 40.67           H  
ATOM    281  CA  GLU A  19      47.536  -1.184   9.018  1.00 34.37           C  
ATOM    282  HA  GLU A  19      47.878  -0.152   9.098  1.00 40.67           H  
ATOM    283  CB  GLU A  19      46.533  -1.460  10.146  1.00 34.91           C  
ATOM    284  HB1 GLU A  19      46.155  -2.475  10.025  1.00 40.67           H  
ATOM    285  HB2 GLU A  19      47.059  -1.378  11.097  1.00 40.67           H  
ATOM    286  CG  GLU A  19      45.348  -0.514  10.176  1.00 39.51           C  
ATOM    287  HG1 GLU A  19      44.799  -0.613   9.240  1.00 40.67           H  
ATOM    288  HG2 GLU A  19      44.701  -0.791  11.009  1.00 40.67           H  
ATOM    289  CD  GLU A  19      45.761   0.932  10.344  1.00 47.58           C  
ATOM    290  OE1 GLU A  19      46.972   1.193  10.427  1.00 54.37           O  
ATOM    291  OE2 GLU A  19      44.871   1.810  10.388  1.00 56.56           O  
ATOM    292  C   GLU A  19      48.710  -2.090   9.168  1.00 31.88           C  
ATOM    293  O   GLU A  19      48.813  -3.104   8.492  1.00 30.75           O  
ATOM    294  N   PRO A  20      49.597  -1.745  10.068  1.00 29.18           N  
ATOM    295  CD  PRO A  20      49.424  -0.700  11.069  1.00 27.54           C  
ATOM    296  HD1 PRO A  20      48.693  -0.997  11.821  1.00 28.15           H  
ATOM    297  HD2 PRO A  20      49.110   0.236  10.607  1.00 28.15           H  
ATOM    298  CA  PRO A  20      50.759  -2.523  10.299  1.00 28.86           C  
ATOM    299  HA  PRO A  20      51.448  -2.463   9.456  1.00 28.15           H  
ATOM    300  CB  PRO A  20      51.359  -1.889  11.547  1.00 27.77           C  
ATOM    301  HB1 PRO A  20      51.129  -2.488  12.428  1.00 28.15           H  
ATOM    302  HB2 PRO A  20      52.440  -1.792  11.445  1.00 28.15           H  
ATOM    303  CG  PRO A  20      50.736  -0.576  11.645  1.00 28.27           C  
ATOM    304  HG1 PRO A  20      50.661  -0.272  12.689  1.00 28.15           H  
ATOM    305  HG2 PRO A  20      51.321   0.160  11.093  1.00 28.15           H  
ATOM    306  C   PRO A  20      50.390  -3.917  10.586  1.00 28.62           C  
ATOM    307  O   PRO A  20      49.240  -4.194  10.897  1.00 26.84           O  
ATOM    308  N   ARG A  21      51.342  -4.817  10.477  1.00 30.44           N  
ATOM    309  HN  ARG A  21      52.317  -4.527  10.146  1.00 32.20           H  
ATOM    310  CA  ARG A  21      51.077  -6.169  10.798  1.00 32.72           C  
ATOM    311  HA  ARG A  21      50.012  -6.355  10.659  1.00 32.20           H  
ATOM    312  CB  ARG A  21      51.843  -7.114   9.921  1.00 30.54           C  
ATOM    313  HB1 ARG A  21      51.553  -6.950   8.883  1.00 32.20           H  
ATOM    314  HB2 ARG A  21      52.909  -6.919  10.036  1.00 32.20           H  
ATOM    315  CG  ARG A  21      51.571  -8.514  10.278  1.00 29.70           C  
ATOM    316  HG1 ARG A  21      52.056  -8.730  11.230  1.00 32.20           H  
ATOM    317  HG2 ARG A  21      50.494  -8.643  10.382  1.00 32.20           H  
ATOM    318  CD  ARG A  21      52.058  -9.462   9.283  1.00 31.55           C  
ATOM    319  HD1 ARG A  21      51.681  -9.178   8.300  1.00 32.20           H  
ATOM    320  HD2 ARG A  21      53.148  -9.446   9.273  1.00 32.20           H  
ATOM    321  NE  ARG A  21      51.603 -10.797   9.602  1.00 28.19           N  
ATOM    322  HE  ARG A  21      51.073 -10.939  10.520  1.00 32.20           H  
ATOM    323  CZ  ARG A  21      51.798 -11.845   8.839  1.00 29.37           C  
ATOM    324  NH1 ARG A  21      52.444 -11.716   7.696  1.00 33.83           N  
ATOM    325 1HH1 ARG A  21      52.808 -10.757   7.393  1.00 32.20           H  
ATOM    326 2HH1 ARG A  21      52.604 -12.571   7.072  1.00 32.20           H  
ATOM    327  NH2 ARG A  21      51.344 -13.027   9.213  1.00 32.68           N  
ATOM    328 1HH2 ARG A  21      50.817 -13.129  10.139  1.00 32.20           H  
ATOM    329 2HH2 ARG A  21      51.503 -13.883   8.590  1.00 32.20           H  
ATOM    330  C   ARG A  21      51.420  -6.402  12.255  1.00 35.62           C  
ATOM    331  O   ARG A  21      52.471  -5.963  12.739  1.00 39.57           O  
ATOM    332  N   PHE A  22      50.534  -7.091  12.957  1.00 34.27           N  
ATOM    333  HN  PHE A  22      49.664  -7.475  12.467  1.00 37.39           H  
ATOM    334  CA  PHE A  22      50.713  -7.333  14.351  1.00 34.48           C  
ATOM    335  HA  PHE A  22      51.657  -6.889  14.668  1.00 37.39           H  
ATOM    336  CB  PHE A  22      49.570  -6.676  15.130  1.00 35.92           C  
ATOM    337  HB1 PHE A  22      49.571  -5.610  14.904  1.00 37.39           H  
ATOM    338  HB2 PHE A  22      48.631  -7.118  14.797  1.00 37.39           H  
ATOM    339  CG  PHE A  22      49.669  -6.844  16.626  1.00 40.75           C  
ATOM    340  CD1 PHE A  22      50.369  -5.926  17.398  1.00 43.10           C  
ATOM    341  HD1 PHE A  22      50.858  -5.079  16.917  1.00 37.39           H  
ATOM    342  CD2 PHE A  22      49.052  -7.902  17.259  1.00 37.95           C  
ATOM    343  HD2 PHE A  22      48.494  -8.631  16.672  1.00 37.39           H  
ATOM    344  CE1 PHE A  22      50.452  -6.074  18.763  1.00 39.78           C  
ATOM    345  HE1 PHE A  22      51.009  -5.350  19.358  1.00 37.39           H  
ATOM    346  CE2 PHE A  22      49.133  -8.046  18.619  1.00 37.74           C  
ATOM    347  HE2 PHE A  22      48.641  -8.888  19.107  1.00 37.39           H  
ATOM    348  CZ  PHE A  22      49.835  -7.129  19.372  1.00 36.77           C  
ATOM    349  HZ  PHE A  22      49.898  -7.246  20.454  1.00 37.39           H  
ATOM    350  C   PHE A  22      50.745  -8.797  14.644  1.00 34.81           C  
ATOM    351  O   PHE A  22      49.780  -9.511  14.395  1.00 35.75           O  
ATOM    352  N   ILE A  23      51.861  -9.257  15.172  1.00 35.17           N  
ATOM    353  HN  ILE A  23      52.681  -8.588  15.333  1.00 33.84           H  
ATOM    354  CA  ILE A  23      51.997 -10.638  15.535  1.00 34.79           C  
ATOM    355  HA  ILE A  23      51.017 -11.112  15.483  1.00 33.84           H  
ATOM    356  CB  ILE A  23      52.943 -11.379  14.622  1.00 34.59           C  
ATOM    357  HB  ILE A  23      53.917 -10.890  14.656  1.00 33.84           H  
ATOM    358  CG2 ILE A  23      53.103 -12.830  15.096  1.00 31.98           C  
ATOM    359 1HG2 ILE A  23      53.787 -13.357  14.431  1.00 33.84           H  
ATOM    360 2HG2 ILE A  23      52.132 -13.326  15.084  1.00 33.84           H  
ATOM    361 3HG2 ILE A  23      53.503 -12.840  16.110  1.00 33.84           H  
ATOM    362  CG1 ILE A  23      52.428 -11.345  13.187  1.00 32.41           C  
ATOM    363 1HG1 ILE A  23      51.430 -11.784  13.168  1.00 33.84           H  
ATOM    364 2HG1 ILE A  23      52.374 -10.305  12.864  1.00 33.84           H  
ATOM    365  CD1 ILE A  23      53.295 -12.096  12.225  1.00 31.19           C  
ATOM    366 1HD1 ILE A  23      52.869 -12.030  11.224  1.00 33.84           H  
ATOM    367 2HD1 ILE A  23      53.352 -13.142  12.527  1.00 33.84           H  
ATOM    368 3HD1 ILE A  23      54.296 -11.664  12.223  1.00 33.84           H  
ATOM    369  C   ILE A  23      52.505 -10.742  16.927  1.00 35.73           C  
ATOM    370  O   ILE A  23      53.626 -10.344  17.219  1.00 34.85           O  
ATOM    371  N   ALA A  24      51.666 -11.276  17.803  1.00 38.91           N  
ATOM    372  HN  ALA A  24      50.697 -11.582  17.469  1.00 38.27           H  
ATOM    373  CA  ALA A  24      52.013 -11.460  19.192  1.00 37.94           C  
ATOM    374  HA  ALA A  24      53.016 -11.070  19.366  1.00 38.27           H  
ATOM    375  CB  ALA A  24      51.038 -10.727  20.069  1.00 40.65           C  
ATOM    376  HB1 ALA A  24      51.309 -10.872  21.115  1.00 38.27           H  
ATOM    377  HB2 ALA A  24      50.033 -11.113  19.897  1.00 38.27           H  
ATOM    378  HB3 ALA A  24      51.064  -9.663  19.832  1.00 38.27           H  
ATOM    379  C   ALA A  24      51.992 -12.928  19.510  1.00 36.98           C  
ATOM    380  O   ALA A  24      51.142 -13.677  18.997  1.00 36.89           O  
ATOM    381  N   VAL A  25      52.913 -13.357  20.357  1.00 34.94           N  
ATOM    382  HN  VAL A  25      53.610 -12.661  20.775  1.00 34.14           H  
ATOM    383  CA  VAL A  25      52.991 -14.746  20.725  1.00 34.22           C  
ATOM    384  HA  VAL A  25      52.020 -15.205  20.539  1.00 34.14           H  
ATOM    385  CB  VAL A  25      54.047 -15.479  19.869  1.00 35.43           C  
ATOM    386  HB  VAL A  25      53.759 -15.394  18.821  1.00 34.14           H  
ATOM    387  CG1 VAL A  25      55.385 -14.847  20.041  1.00 37.68           C  
ATOM    388 1HG1 VAL A  25      56.118 -15.375  19.431  1.00 34.14           H  
ATOM    389 2HG1 VAL A  25      55.680 -14.899  21.089  1.00 34.14           H  
ATOM    390 3HG1 VAL A  25      55.337 -13.804  19.729  1.00 34.14           H  
ATOM    391  CG2 VAL A  25      54.098 -16.946  20.231  1.00 42.85           C  
ATOM    392 1HG2 VAL A  25      54.848 -17.446  19.618  1.00 34.14           H  
ATOM    393 2HG2 VAL A  25      53.123 -17.399  20.053  1.00 34.14           H  
ATOM    394 3HG2 VAL A  25      54.361 -17.052  21.284  1.00 34.14           H  
ATOM    395  C   VAL A  25      53.323 -14.911  22.202  1.00 28.93           C  
ATOM    396  O   VAL A  25      54.094 -14.159  22.756  1.00 24.96           O  
ATOM    397  N   GLY A  26      52.725 -15.910  22.826  1.00 31.00           N  
ATOM    398  HN  GLY A  26      52.054 -16.540  22.280  1.00 32.44           H  
ATOM    399  CA  GLY A  26      52.958 -16.174  24.243  1.00 32.72           C  
ATOM    400  HA1 GLY A  26      53.600 -15.388  24.640  1.00 32.44           H  
ATOM    401  HA2 GLY A  26      51.999 -16.155  24.760  1.00 32.44           H  
ATOM    402  C   GLY A  26      53.623 -17.520  24.508  1.00 33.44           C  
ATOM    403  O   GLY A  26      53.256 -18.539  23.918  1.00 32.61           O  
ATOM    404  N   TYR A  27      54.604 -17.513  25.403  1.00 35.13           N  
ATOM    405  HN  TYR A  27      54.871 -16.589  25.871  1.00 38.28           H  
ATOM    406  CA  TYR A  27      55.327 -18.720  25.767  1.00 34.56           C  
ATOM    407  HA  TYR A  27      54.874 -19.580  25.275  1.00 38.28           H  
ATOM    408  CB  TYR A  27      56.797 -18.609  25.357  1.00 33.90           C  
ATOM    409  HB1 TYR A  27      57.182 -17.677  25.771  1.00 38.28           H  
ATOM    410  HB2 TYR A  27      57.325 -19.451  25.805  1.00 38.28           H  
ATOM    411  CG  TYR A  27      57.105 -18.612  23.909  1.00 34.79           C  
ATOM    412  CD1 TYR A  27      57.213 -17.424  23.202  1.00 38.94           C  
ATOM    413  HD1 TYR A  27      57.042 -16.477  23.714  1.00 38.28           H  
ATOM    414  CE1 TYR A  27      57.533 -17.422  21.860  1.00 42.60           C  
ATOM    415  HE1 TYR A  27      57.599 -16.482  21.312  1.00 38.28           H  
ATOM    416  CD2 TYR A  27      57.365 -19.800  23.242  1.00 37.32           C  
ATOM    417  HD2 TYR A  27      57.314 -20.742  23.789  1.00 38.28           H  
ATOM    418  CE2 TYR A  27      57.685 -19.814  21.906  1.00 39.26           C  
ATOM    419  HE2 TYR A  27      57.870 -20.759  21.396  1.00 38.28           H  
ATOM    420  CZ  TYR A  27      57.770 -18.625  21.215  1.00 45.07           C  
ATOM    421  OH  TYR A  27      58.088 -18.638  19.878  1.00 53.07           O  
ATOM    422  HH  TYR A  27      57.305 -18.206  19.327  1.00 38.28           H  
ATOM    423  C   TYR A  27      55.360 -18.952  27.277  1.00 33.75           C  
ATOM    424  O   TYR A  27      55.225 -18.029  28.072  1.00 30.95           O  
ATOM    425  N   VAL A  28      55.562 -20.198  27.640  1.00 33.40           N  
ATOM    426  HN  VAL A  28      55.541 -20.957  26.886  1.00 31.03           H  
ATOM    427  CA  VAL A  28      55.811 -20.593  29.004  1.00 31.57           C  
ATOM    428  HA  VAL A  28      56.053 -19.724  29.616  1.00 31.03           H  
ATOM    429  CB  VAL A  28      54.676 -21.380  29.622  1.00 30.97           C  
ATOM    430  HB  VAL A  28      54.409 -22.191  28.945  1.00 31.03           H  
ATOM    431  CG1 VAL A  28      55.120 -21.981  30.939  1.00 29.57           C  
ATOM    432 1HG1 VAL A  28      54.297 -22.546  31.377  1.00 31.03           H  
ATOM    433 2HG1 VAL A  28      55.417 -21.184  31.621  1.00 31.03           H  
ATOM    434 3HG1 VAL A  28      55.966 -22.646  30.768  1.00 31.03           H  
ATOM    435  CG2 VAL A  28      53.457 -20.493  29.817  1.00 30.41           C  
ATOM    436 1HG2 VAL A  28      52.651 -21.076  30.262  1.00 31.03           H  
ATOM    437 2HG2 VAL A  28      53.133 -20.103  28.852  1.00 31.03           H  
ATOM    438 3HG2 VAL A  28      53.712 -19.663  30.476  1.00 31.03           H  
ATOM    439  C   VAL A  28      57.016 -21.469  28.832  1.00 31.98           C  
ATOM    440  O   VAL A  28      56.916 -22.551  28.254  1.00 29.30           O  
ATOM    441  N   ASP A  29      58.171 -20.996  29.293  1.00 33.49           N  
ATOM    442  HN  ASP A  29      58.184 -20.067  29.823  1.00 34.54           H  
ATOM    443  CA  ASP A  29      59.414 -21.719  29.089  1.00 33.46           C  
ATOM    444  HA  ASP A  29      60.230 -21.190  29.582  1.00 34.54           H  
ATOM    445  CB  ASP A  29      59.324 -23.151  29.635  1.00 35.04           C  
ATOM    446  HB1 ASP A  29      58.466 -23.645  29.179  1.00 34.54           H  
ATOM    447  HB2 ASP A  29      60.236 -23.684  29.366  1.00 34.54           H  
ATOM    448  CG  ASP A  29      59.164 -23.195  31.134  1.00 37.28           C  
ATOM    449  OD1 ASP A  29      59.350 -22.137  31.786  1.00 33.86           O  
ATOM    450  OD2 ASP A  29      58.856 -24.292  31.666  1.00 39.65           O  
ATOM    451  C   ASP A  29      59.657 -21.746  27.589  1.00 33.21           C  
ATOM    452  O   ASP A  29      59.644 -20.711  26.943  1.00 30.30           O  
ATOM    453  N   ASP A  30      59.855 -22.943  27.038  1.00 35.29           N  
ATOM    454  HN  ASP A  30      59.843 -23.811  27.663  1.00 35.77           H  
ATOM    455  CA  ASP A  30      60.090 -23.105  25.595  1.00 35.48           C  
ATOM    456  HA  ASP A  30      60.347 -22.140  25.158  1.00 35.77           H  
ATOM    457  CB  ASP A  30      61.232 -24.106  25.337  1.00 36.35           C  
ATOM    458  HB1 ASP A  30      60.968 -25.059  25.796  1.00 35.77           H  
ATOM    459  HB2 ASP A  30      61.341 -24.238  24.261  1.00 35.77           H  
ATOM    460  CG  ASP A  30      62.550 -23.652  25.900  1.00 37.20           C  
ATOM    461  OD1 ASP A  30      62.700 -22.436  26.191  1.00 40.18           O  
ATOM    462  OD2 ASP A  30      63.452 -24.517  26.047  1.00 30.50           O  
ATOM    463  C   ASP A  30      58.865 -23.637  24.937  1.00 34.48           C  
ATOM    464  O   ASP A  30      58.962 -24.454  24.041  1.00 36.66           O  
ATOM    465  N   THR A  31      57.699 -23.192  25.373  1.00 34.42           N  
ATOM    466  HN  THR A  31      57.667 -22.459  26.152  1.00 32.84           H  
ATOM    467  CA  THR A  31      56.459 -23.694  24.799  1.00 33.16           C  
ATOM    468  HA  THR A  31      56.695 -24.181  23.853  1.00 32.84           H  
ATOM    469  CB  THR A  31      55.804 -24.726  25.717  1.00 31.90           C  
ATOM    470  HB  THR A  31      55.496 -24.236  26.640  1.00 32.84           H  
ATOM    471  OG1 THR A  31      56.743 -25.754  26.027  1.00 27.17           O  
ATOM    472  HG1 THR A  31      57.054 -26.223  25.141  1.00 32.84           H  
ATOM    473  CG2 THR A  31      54.575 -25.344  25.046  1.00 31.18           C  
ATOM    474 1HG2 THR A  31      54.124 -26.076  25.716  1.00 32.84           H  
ATOM    475 2HG2 THR A  31      54.875 -25.836  24.121  1.00 32.84           H  
ATOM    476 3HG2 THR A  31      53.850 -24.561  24.823  1.00 32.84           H  
ATOM    477  C   THR A  31      55.475 -22.603  24.530  1.00 34.72           C  
ATOM    478  O   THR A  31      55.104 -21.846  25.428  1.00 37.33           O  
ATOM    479  N   GLN A  32      55.039 -22.517  23.284  1.00 35.50           N  
ATOM    480  HN  GLN A  32      55.409 -23.205  22.553  1.00 34.45           H  
ATOM    481  CA  GLN A  32      54.076 -21.517  22.886  1.00 36.61           C  
ATOM    482  HA  GLN A  32      54.320 -20.569  23.365  1.00 34.45           H  
ATOM    483  CB  GLN A  32      54.104 -21.340  21.366  1.00 35.22           C  
ATOM    484  HB1 GLN A  32      55.126 -21.108  21.067  1.00 34.45           H  
ATOM    485  HB2 GLN A  32      53.794 -22.278  20.906  1.00 34.45           H  
ATOM    486  CG  GLN A  32      53.200 -20.242  20.860  1.00 37.98           C  
ATOM    487  HG1 GLN A  32      52.193 -20.416  21.240  1.00 34.45           H  
ATOM    488  HG2 GLN A  32      53.569 -19.287  21.233  1.00 34.45           H  
ATOM    489  CD  GLN A  32      53.143 -20.182  19.351  1.00 32.99           C  
ATOM    490  OE1 GLN A  32      53.557 -21.108  18.670  1.00 33.97           O  
ATOM    491  NE2 GLN A  32      52.617 -19.092  18.826  1.00 24.57           N  
ATOM    492 1HE2 GLN A  32      52.259 -18.310  19.463  1.00 34.45           H  
ATOM    493 2HE2 GLN A  32      52.548 -18.990  17.763  1.00 34.45           H  
ATOM    494  C   GLN A  32      52.683 -21.972  23.339  1.00 36.15           C  
ATOM    495  O   GLN A  32      52.350 -23.155  23.227  1.00 37.04           O  
ATOM    496  N   PHE A  33      51.874 -21.042  23.855  1.00 35.33           N  
ATOM    497  HN  PHE A  33      52.213 -20.030  23.937  1.00 30.48           H  
ATOM    498  CA  PHE A  33      50.532 -21.395  24.308  1.00 35.87           C  
ATOM    499  HA  PHE A  33      50.312 -22.392  23.925  1.00 30.48           H  
ATOM    500  CB  PHE A  33      50.474 -21.471  25.839  1.00 35.36           C  
ATOM    501  HB1 PHE A  33      49.499 -21.864  26.126  1.00 30.48           H  
ATOM    502  HB2 PHE A  33      51.255 -22.152  26.178  1.00 30.48           H  
ATOM    503  CG  PHE A  33      50.668 -20.166  26.517  1.00 29.71           C  
ATOM    504  CD1 PHE A  33      51.931 -19.643  26.692  1.00 27.49           C  
ATOM    505  HD1 PHE A  33      52.799 -20.191  26.324  1.00 30.48           H  
ATOM    506  CD2 PHE A  33      49.584 -19.462  27.008  1.00 26.53           C  
ATOM    507  HD2 PHE A  33      48.580 -19.869  26.889  1.00 30.48           H  
ATOM    508  CE1 PHE A  33      52.105 -18.442  27.323  1.00 25.22           C  
ATOM    509  HE1 PHE A  33      53.107 -18.033  27.448  1.00 30.48           H  
ATOM    510  CE2 PHE A  33      49.757 -18.253  27.646  1.00 23.88           C  
ATOM    511  HE2 PHE A  33      48.892 -17.707  28.023  1.00 30.48           H  
ATOM    512  CZ  PHE A  33      51.004 -17.743  27.805  1.00 19.48           C  
ATOM    513  HZ  PHE A  33      51.143 -16.787  28.310  1.00 30.48           H  
ATOM    514  C   PHE A  33      49.449 -20.452  23.774  1.00 38.10           C  
ATOM    515  O   PHE A  33      48.256 -20.684  23.992  1.00 38.26           O  
ATOM    516  N   VAL A  34      49.860 -19.397  23.073  1.00 40.01           N  
ATOM    517  HN  VAL A  34      50.908 -19.235  22.934  1.00 42.21           H  
ATOM    518  CA  VAL A  34      48.895 -18.446  22.484  1.00 42.05           C  
ATOM    519  HA  VAL A  34      48.065 -19.012  22.062  1.00 42.21           H  
ATOM    520  CB  VAL A  34      48.344 -17.487  23.525  1.00 42.54           C  
ATOM    521  HB  VAL A  34      47.677 -16.786  23.024  1.00 42.21           H  
ATOM    522  CG1 VAL A  34      47.537 -18.248  24.575  1.00 46.45           C  
ATOM    523 1HG1 VAL A  34      47.149 -17.547  25.314  1.00 42.21           H  
ATOM    524 2HG1 VAL A  34      48.179 -18.977  25.069  1.00 42.21           H  
ATOM    525 3HG1 VAL A  34      46.707 -18.763  24.092  1.00 42.21           H  
ATOM    526  CG2 VAL A  34      49.468 -16.700  24.159  1.00 40.53           C  
ATOM    527 1HG2 VAL A  34      49.059 -16.017  24.903  1.00 42.21           H  
ATOM    528 2HG2 VAL A  34      49.991 -16.130  23.391  1.00 42.21           H  
ATOM    529 3HG2 VAL A  34      50.166 -17.385  24.640  1.00 42.21           H  
ATOM    530  C   VAL A  34      49.527 -17.634  21.385  1.00 41.53           C  
ATOM    531  O   VAL A  34      50.751 -17.500  21.330  1.00 42.36           O  
ATOM    532  N   ARG A  35      48.693 -17.080  20.504  1.00 39.89           N  
ATOM    533  HN  ARG A  35      47.639 -17.234  20.609  1.00 45.02           H  
ATOM    534  CA  ARG A  35      49.186 -16.275  19.410  1.00 40.17           C  
ATOM    535  HA  ARG A  35      50.014 -15.657  19.759  1.00 45.02           H  
ATOM    536  CB  ARG A  35      49.659 -17.159  18.297  1.00 42.90           C  
ATOM    537  HB1 ARG A  35      50.325 -16.583  17.654  1.00 45.02           H  
ATOM    538  HB2 ARG A  35      50.205 -17.999  18.727  1.00 45.02           H  
ATOM    539  CG  ARG A  35      48.534 -17.695  17.464  1.00 42.73           C  
ATOM    540  HG1 ARG A  35      47.947 -18.389  18.066  1.00 45.02           H  
ATOM    541  HG2 ARG A  35      47.903 -16.866  17.146  1.00 45.02           H  
ATOM    542  CD  ARG A  35      49.043 -18.412  16.252  1.00 47.40           C  
ATOM    543  HD1 ARG A  35      49.864 -17.841  15.820  1.00 45.02           H  
ATOM    544  HD2 ARG A  35      49.402 -19.398  16.547  1.00 45.02           H  
ATOM    545  NE  ARG A  35      47.998 -18.566  15.257  1.00 53.40           N  
ATOM    546  HE  ARG A  35      47.383 -19.440  15.302  1.00 45.02           H  
ATOM    547  CZ  ARG A  35      47.762 -17.683  14.293  1.00 49.14           C  
ATOM    548  NH1 ARG A  35      46.790 -17.886  13.424  1.00 48.69           N  
ATOM    549 1HH1 ARG A  35      46.186 -18.766  13.493  1.00 45.02           H  
ATOM    550 2HH1 ARG A  35      46.606 -17.170  12.650  1.00 45.02           H  
ATOM    551  NH2 ARG A  35      48.500 -16.601  14.202  1.00 52.84           N  
ATOM    552 1HH2 ARG A  35      49.290 -16.432  14.904  1.00 45.02           H  
ATOM    553 2HH2 ARG A  35      48.312 -15.889  13.426  1.00 45.02           H  
ATOM    554  C   ARG A  35      48.106 -15.393  18.848  1.00 38.67           C  
ATOM    555  O   ARG A  35      46.934 -15.609  19.092  1.00 39.40           O  
ATOM    556  N   PHE A  36      48.519 -14.399  18.069  1.00 37.89           N  
ATOM    557  HN  PHE A  36      49.570 -14.264  17.923  1.00 37.56           H  
ATOM    558  CA  PHE A  36      47.595 -13.483  17.403  1.00 36.48           C  
ATOM    559  HA  PHE A  36      46.713 -14.032  17.074  1.00 37.56           H  
ATOM    560  CB  PHE A  36      47.176 -12.357  18.322  1.00 35.55           C  
ATOM    561  HB1 PHE A  36      46.788 -12.792  19.243  1.00 37.56           H  
ATOM    562  HB2 PHE A  36      48.054 -11.752  18.547  1.00 37.56           H  
ATOM    563  CG  PHE A  36      46.116 -11.457  17.737  1.00 34.72           C  
ATOM    564  CD1 PHE A  36      44.759 -11.695  17.987  1.00 44.09           C  
ATOM    565  HD1 PHE A  36      44.467 -12.542  18.608  1.00 37.56           H  
ATOM    566  CD2 PHE A  36      46.464 -10.375  16.942  1.00 33.20           C  
ATOM    567  HD2 PHE A  36      47.515 -10.174  16.736  1.00 37.56           H  
ATOM    568  CE1 PHE A  36      43.770 -10.858  17.448  1.00 42.84           C  
ATOM    569  HE1 PHE A  36      42.717 -11.054  17.652  1.00 37.56           H  
ATOM    570  CE2 PHE A  36      45.477  -9.534  16.399  1.00 30.63           C  
ATOM    571  HE2 PHE A  36      45.766  -8.688  15.776  1.00 37.56           H  
ATOM    572  CZ  PHE A  36      44.136  -9.780  16.655  1.00 36.55           C  
ATOM    573  HZ  PHE A  36      43.371  -9.127  16.234  1.00 37.56           H  
ATOM    574  C   PHE A  36      48.304 -12.919  16.215  1.00 39.11           C  
ATOM    575  O   PHE A  36      49.483 -12.572  16.295  1.00 42.13           O  
ATOM    576  N   ASP A  37      47.600 -12.820  15.103  1.00 38.73           N  
ATOM    577  HN  ASP A  37      46.572 -13.117  15.105  1.00 39.57           H  
ATOM    578  CA  ASP A  37      48.189 -12.320  13.886  1.00 37.51           C  
ATOM    579  HA  ASP A  37      49.039 -11.684  14.133  1.00 39.57           H  
ATOM    580  CB  ASP A  37      48.666 -13.484  13.046  1.00 37.26           C  
ATOM    581  HB1 ASP A  37      49.363 -14.079  13.637  1.00 39.57           H  
ATOM    582  HB2 ASP A  37      47.805 -14.095  12.775  1.00 39.57           H  
ATOM    583  CG  ASP A  37      49.343 -13.053  11.814  1.00 40.75           C  
ATOM    584  OD1 ASP A  37      49.154 -11.884  11.406  1.00 44.54           O  
ATOM    585  OD2 ASP A  37      50.072 -13.879  11.228  1.00 40.80           O  
ATOM    586  C   ASP A  37      47.171 -11.515  13.134  1.00 37.08           C  
ATOM    587  O   ASP A  37      46.296 -12.070  12.481  1.00 39.86           O  
ATOM    588  N   SER A  38      47.287 -10.192  13.220  1.00 35.81           N  
ATOM    589  HN  SER A  38      48.104  -9.775  13.772  1.00 36.63           H  
ATOM    590  CA  SER A  38      46.330  -9.295  12.582  1.00 35.86           C  
ATOM    591  HA  SER A  38      45.397  -9.353  13.142  1.00 36.64           H  
ATOM    592  CB  SER A  38      46.818  -7.846  12.638  1.00 35.08           C  
ATOM    593  HB1 SER A  38      46.044  -7.195  12.231  1.00 36.64           H  
ATOM    594  HB2 SER A  38      47.011  -7.577  13.676  1.00 36.64           H  
ATOM    595  OG  SER A  38      48.000  -7.675  11.892  1.00 36.82           O  
ATOM    596  HG  SER A  38      48.753  -8.296  12.280  1.00 36.64           H  
ATOM    597  C   SER A  38      46.033  -9.693  11.148  1.00 36.89           C  
ATOM    598  O   SER A  38      45.042  -9.254  10.578  1.00 39.35           O  
ATOM    599  N   ASP A  39      46.890 -10.526  10.560  1.00 37.68           N  
ATOM    600  HN  ASP A  39      47.750 -10.867  11.098  1.00 39.03           H  
ATOM    601  CA  ASP A  39      46.668 -10.985   9.175  1.00 38.24           C  
ATOM    602  HA  ASP A  39      46.113 -10.202   8.659  1.00 39.03           H  
ATOM    603  CB  ASP A  39      47.986 -11.177   8.425  1.00 38.01           C  
ATOM    604  HB1 ASP A  39      48.713 -11.620   9.105  1.00 39.03           H  
ATOM    605  HB2 ASP A  39      47.815 -11.851   7.586  1.00 39.03           H  
ATOM    606  CG  ASP A  39      48.549  -9.875   7.894  1.00 38.33           C  
ATOM    607  OD1 ASP A  39      47.992  -8.811   8.210  1.00 40.30           O  
ATOM    608  OD2 ASP A  39      49.539  -9.920   7.150  1.00 39.78           O  
ATOM    609  C   ASP A  39      45.835 -12.249   9.104  1.00 38.15           C  
ATOM    610  O   ASP A  39      45.627 -12.795   8.035  1.00 41.76           O  
ATOM    611  N   ALA A  40      45.368 -12.718  10.242  1.00 37.79           N  
ATOM    612  HN  ALA A  40      45.619 -12.226  11.158  1.00 37.57           H  
ATOM    613  CA  ALA A  40      44.522 -13.887  10.271  1.00 36.97           C  
ATOM    614  HA  ALA A  40      44.708 -14.493   9.384  1.00 37.57           H  
ATOM    615  CB  ALA A  40      44.795 -14.698  11.495  1.00 37.33           C  
ATOM    616  HB1 ALA A  40      44.149 -15.576  11.501  1.00 37.57           H  
ATOM    617  HB2 ALA A  40      44.598 -14.096  12.382  1.00 37.57           H  
ATOM    618  HB3 ALA A  40      45.838 -15.015  11.496  1.00 37.57           H  
ATOM    619  C   ALA A  40      43.085 -13.399  10.260  1.00 37.67           C  
ATOM    620  O   ALA A  40      42.819 -12.244  10.598  1.00 38.10           O  
ATOM    621  N   ALA A  41      42.158 -14.262   9.858  1.00 39.01           N  
ATOM    622  HN  ALA A  41      42.450 -15.248   9.563  1.00 39.77           H  
ATOM    623  CA  ALA A  41      40.735 -13.884   9.811  1.00 39.06           C  
ATOM    624  HA  ALA A  41      40.647 -12.880   9.395  1.00 39.77           H  
ATOM    625  CB  ALA A  41      39.960 -14.844   8.946  1.00 39.80           C  
ATOM    626  HB1 ALA A  41      38.911 -14.548   8.924  1.00 39.77           H  
ATOM    627  HB2 ALA A  41      40.044 -15.851   9.354  1.00 39.77           H  
ATOM    628  HB3 ALA A  41      40.363 -14.828   7.933  1.00 39.77           H  
ATOM    629  C   ALA A  41      40.187 -13.884  11.202  1.00 38.40           C  
ATOM    630  O   ALA A  41      39.449 -12.980  11.596  1.00 42.58           O  
ATOM    631  N   SER A  42      40.557 -14.906  11.956  1.00 35.75           N  
ATOM    632  HN  SER A  42      41.196 -15.652  11.533  1.00 33.38           H  
ATOM    633  CA  SER A  42      40.132 -15.054  13.328  1.00 32.65           C  
ATOM    634  HA  SER A  42      39.170 -15.567  13.338  1.00 33.38           H  
ATOM    635  CB  SER A  42      41.140 -15.911  14.072  1.00 33.35           C  
ATOM    636  HB1 SER A  42      41.114 -16.923  13.669  1.00 33.38           H  
ATOM    637  HB2 SER A  42      42.136 -15.490  13.934  1.00 33.38           H  
ATOM    638  OG  SER A  42      40.844 -15.955  15.451  1.00 42.16           O  
ATOM    639  HG  SER A  42      40.871 -14.983  15.847  1.00 33.38           H  
ATOM    640  C   SER A  42      39.976 -13.716  14.061  1.00 29.60           C  
ATOM    641  O   SER A  42      38.914 -13.413  14.597  1.00 26.74           O  
ATOM    642  N   GLN A  43      41.040 -12.925  14.082  1.00 29.73           N  
ATOM    643  HN  GLN A  43      41.927 -13.224  13.564  1.00 33.52           H  
ATOM    644  CA  GLN A  43      41.023 -11.656  14.798  1.00 31.76           C  
ATOM    645  HA  GLN A  43      42.014 -11.208  14.731  1.00 33.52           H  
ATOM    646  CB  GLN A  43      40.022 -10.703  14.175  1.00 31.05           C  
ATOM    647  HB1 GLN A  43      39.086 -11.237  14.010  1.00 33.52           H  
ATOM    648  HB2 GLN A  43      39.852  -9.875  14.863  1.00 33.52           H  
ATOM    649  CG  GLN A  43      40.497 -10.149  12.864  1.00 31.57           C  
ATOM    650  HG1 GLN A  43      40.694 -10.977  12.182  1.00 33.52           H  
ATOM    651  HG2 GLN A  43      39.717  -9.512  12.447  1.00 33.52           H  
ATOM    652  CD  GLN A  43      41.785  -9.319  13.024  1.00 37.31           C  
ATOM    653  OE1 GLN A  43      42.714  -9.417  12.214  1.00 32.75           O  
ATOM    654  NE2 GLN A  43      41.844  -8.524  14.090  1.00 42.36           N  
ATOM    655 1HE2 GLN A  43      41.024  -8.488  14.777  1.00 33.52           H  
ATOM    656 2HE2 GLN A  43      42.711  -7.921  14.260  1.00 33.52           H  
ATOM    657  C   GLN A  43      40.708 -11.916  16.268  1.00 32.53           C  
ATOM    658  O   GLN A  43      39.947 -11.185  16.900  1.00 32.62           O  
ATOM    659  N   ARG A  44      41.337 -12.966  16.796  1.00 32.19           N  
ATOM    660  HN  ARG A  44      42.023 -13.507  16.179  1.00 33.21           H  
ATOM    661  CA  ARG A  44      41.143 -13.415  18.159  1.00 31.22           C  
ATOM    662  HA  ARG A  44      40.807 -12.592  18.789  1.00 33.21           H  
ATOM    663  CB  ARG A  44      40.109 -14.553  18.161  1.00 31.86           C  
ATOM    664  HB1 ARG A  44      40.477 -15.342  17.505  1.00 33.21           H  
ATOM    665  HB2 ARG A  44      40.031 -14.933  19.179  1.00 33.21           H  
ATOM    666  CG  ARG A  44      38.681 -14.163  17.685  1.00 33.86           C  
ATOM    667  HG1 ARG A  44      38.761 -13.444  16.870  1.00 33.21           H  
ATOM    668  HG2 ARG A  44      38.167 -15.057  17.332  1.00 33.21           H  
ATOM    669  CD  ARG A  44      37.891 -13.552  18.800  1.00 34.66           C  
ATOM    670  HD1 ARG A  44      38.415 -12.670  19.169  1.00 33.21           H  
ATOM    671  HD2 ARG A  44      36.910 -13.261  18.425  1.00 33.21           H  
ATOM    672  NE  ARG A  44      37.724 -14.500  19.892  1.00 31.92           N  
ATOM    673  HE  ARG A  44      38.047 -15.507  19.731  1.00 33.21           H  
ATOM    674  CZ  ARG A  44      37.201 -14.202  21.068  1.00 33.01           C  
ATOM    675  NH1 ARG A  44      36.795 -12.975  21.319  1.00 35.75           N  
ATOM    676 1HH1 ARG A  44      36.888 -12.217  20.570  1.00 33.21           H  
ATOM    677 2HH1 ARG A  44      36.372 -12.736  22.272  1.00 33.21           H  
ATOM    678  NH2 ARG A  44      37.095 -15.135  21.999  1.00 39.57           N  
ATOM    679 1HH2 ARG A  44      37.433 -16.131  21.800  1.00 33.21           H  
ATOM    680 2HH2 ARG A  44      36.672 -14.894  22.952  1.00 33.21           H  
ATOM    681  C   ARG A  44      42.458 -13.979  18.673  1.00 29.52           C  
ATOM    682  O   ARG A  44      43.253 -14.462  17.896  1.00 31.73           O  
ATOM    683  N   MET A  45      42.690 -13.908  19.980  1.00 26.30           N  
ATOM    684  HN  MET A  45      41.998 -13.394  20.614  1.00 28.97           H  
ATOM    685  CA  MET A  45      43.886 -14.528  20.562  1.00 25.23           C  
ATOM    686  HA  MET A  45      44.768 -14.279  19.972  1.00 28.97           H  
ATOM    687  CB  MET A  45      44.074 -14.097  22.002  1.00 27.92           C  
ATOM    688  HB1 MET A  45      44.302 -13.031  22.011  1.00 28.97           H  
ATOM    689  HB2 MET A  45      43.140 -14.274  22.535  1.00 28.97           H  
ATOM    690  CG  MET A  45      45.203 -14.838  22.750  1.00 29.13           C  
ATOM    691  HG1 MET A  45      45.154 -14.562  23.803  1.00 28.97           H  
ATOM    692  HG2 MET A  45      45.035 -15.910  22.647  1.00 28.97           H  
ATOM    693  SD  MET A  45      46.864 -14.463  22.142  1.00 37.90           S  
ATOM    694  CE  MET A  45      46.907 -12.683  22.339  1.00 28.88           C  
ATOM    695  HE1 MET A  45      47.873 -12.303  22.005  1.00 28.97           H  
ATOM    696  HE2 MET A  45      46.761 -12.430  23.389  1.00 28.97           H  
ATOM    697  HE3 MET A  45      46.114 -12.232  21.743  1.00 28.97           H  
ATOM    698  C   MET A  45      43.620 -16.010  20.510  1.00 26.42           C  
ATOM    699  O   MET A  45      42.645 -16.485  21.072  1.00 29.96           O  
ATOM    700  N   GLU A  46      44.471 -16.746  19.838  1.00 26.44           N  
ATOM    701  HN  GLU A  46      45.337 -16.291  19.404  1.00 27.87           H  
ATOM    702  CA  GLU A  46      44.251 -18.172  19.676  1.00 26.88           C  
ATOM    703  HA  GLU A  46      43.226 -18.405  19.966  1.00 27.87           H  
ATOM    704  CB  GLU A  46      44.449 -18.556  18.219  1.00 30.51           C  
ATOM    705  HB1 GLU A  46      45.518 -18.553  18.007  1.00 27.87           H  
ATOM    706  HB2 GLU A  46      44.052 -19.561  18.074  1.00 27.87           H  
ATOM    707  CG  GLU A  46      43.769 -17.631  17.236  1.00 30.96           C  
ATOM    708  HG1 GLU A  46      42.690 -17.748  17.331  1.00 27.87           H  
ATOM    709  HG2 GLU A  46      44.045 -16.603  17.471  1.00 27.87           H  
ATOM    710  CD  GLU A  46      44.165 -17.927  15.819  1.00 30.85           C  
ATOM    711  OE1 GLU A  46      44.215 -16.979  14.999  1.00 26.05           O  
ATOM    712  OE2 GLU A  46      44.456 -19.107  15.524  1.00 29.27           O  
ATOM    713  C   GLU A  46      45.195 -18.987  20.524  1.00 24.58           C  
ATOM    714  O   GLU A  46      46.284 -18.529  20.881  1.00 25.31           O  
ATOM    715  N   PRO A  47      44.790 -20.201  20.842  1.00 20.89           N  
ATOM    716  CD  PRO A  47      43.476 -20.730  20.493  1.00 17.98           C  
ATOM    717  HD1 PRO A  47      43.340 -20.754  19.412  1.00 22.92           H  
ATOM    718  HD2 PRO A  47      42.683 -20.135  20.946  1.00 22.92           H  
ATOM    719  CA  PRO A  47      45.560 -21.134  21.622  1.00 24.04           C  
ATOM    720  HA  PRO A  47      46.029 -20.631  22.468  1.00 22.92           H  
ATOM    721  CB  PRO A  47      44.511 -22.123  22.102  1.00 23.95           C  
ATOM    722  HB1 PRO A  47      44.940 -23.119  22.209  1.00 22.92           H  
ATOM    723  HB2 PRO A  47      44.088 -21.805  23.055  1.00 22.92           H  
ATOM    724  CG  PRO A  47      43.498 -22.109  21.059  1.00 23.24           C  
ATOM    725  HG1 PRO A  47      43.752 -22.829  20.281  1.00 22.92           H  
ATOM    726  HG2 PRO A  47      42.524 -22.356  21.480  1.00 22.92           H  
ATOM    727  C   PRO A  47      46.608 -21.846  20.773  1.00 25.73           C  
ATOM    728  O   PRO A  47      46.493 -21.871  19.559  1.00 24.60           O  
ATOM    729  N   ARG A  48      47.621 -22.416  21.419  1.00 28.89           N  
ATOM    730  HN  ARG A  48      47.660 -22.353  22.486  1.00 42.04           H  
ATOM    731  CA  ARG A  48      48.680 -23.125  20.709  1.00 32.05           C  
ATOM    732  HA  ARG A  48      48.280 -23.528  19.779  1.00 42.04           H  
ATOM    733  CB  ARG A  48      49.829 -22.176  20.390  1.00 33.71           C  
ATOM    734  HB1 ARG A  48      50.349 -21.942  21.319  1.00 42.04           H  
ATOM    735  HB2 ARG A  48      50.513 -22.682  19.708  1.00 42.04           H  
ATOM    736  CG  ARG A  48      49.388 -20.867  19.744  1.00 41.63           C  
ATOM    737  HG1 ARG A  48      48.690 -20.364  20.413  1.00 42.04           H  
ATOM    738  HG2 ARG A  48      50.265 -20.238  19.594  1.00 42.04           H  
ATOM    739  CD  ARG A  48      48.707 -21.084  18.402  1.00 46.74           C  
ATOM    740  HD1 ARG A  48      47.943 -21.852  18.518  1.00 42.04           H  
ATOM    741  HD2 ARG A  48      48.239 -20.149  18.092  1.00 42.04           H  
ATOM    742  NE  ARG A  48      49.638 -21.505  17.367  1.00 49.12           N  
ATOM    743  HE  ARG A  48      50.662 -21.653  17.642  1.00 42.04           H  
ATOM    744  CZ  ARG A  48      49.295 -21.717  16.103  1.00 52.57           C  
ATOM    745  NH1 ARG A  48      48.037 -21.549  15.725  1.00 52.95           N  
ATOM    746 1HH1 ARG A  48      47.300 -21.243  16.438  1.00 42.04           H  
ATOM    747 2HH1 ARG A  48      47.757 -21.719  14.706  1.00 42.04           H  
ATOM    748  NH2 ARG A  48      50.210 -22.097  15.214  1.00 55.43           N  
ATOM    749 1HH2 ARG A  48      51.227 -22.233  15.518  1.00 42.04           H  
ATOM    750 2HH2 ARG A  48      49.929 -22.267  14.196  1.00 42.04           H  
ATOM    751  C   ARG A  48      49.186 -24.274  21.575  1.00 33.85           C  
ATOM    752  O   ARG A  48      50.296 -24.770  21.385  1.00 35.51           O  
ATOM    753  N   ALA A  49      48.360 -24.691  22.525  1.00 34.33           N  
ATOM    754  HN  ALA A  49      47.407 -24.216  22.630  1.00 34.36           H  
ATOM    755  CA  ALA A  49      48.710 -25.771  23.425  1.00 33.98           C  
ATOM    756  HA  ALA A  49      49.189 -26.566  22.853  1.00 34.36           H  
ATOM    757  CB  ALA A  49      49.671 -25.277  24.475  1.00 32.47           C  
ATOM    758  HB1 ALA A  49      49.928 -26.096  25.147  1.00 34.36           H  
ATOM    759  HB2 ALA A  49      49.205 -24.473  25.045  1.00 34.36           H  
ATOM    760  HB3 ALA A  49      50.575 -24.904  23.994  1.00 34.36           H  
ATOM    761  C   ALA A  49      47.444 -26.325  24.078  1.00 35.83           C  
ATOM    762  O   ALA A  49      46.478 -25.593  24.290  1.00 35.17           O  
ATOM    763  N   PRO A  50      47.454 -27.621  24.412  1.00 37.69           N  
ATOM    764  CD  PRO A  50      48.622 -28.504  24.339  1.00 38.29           C  
ATOM    765  HD1 PRO A  50      49.537 -27.963  24.580  1.00 39.10           H  
ATOM    766  HD2 PRO A  50      48.713 -28.951  23.349  1.00 39.10           H  
ATOM    767  CA  PRO A  50      46.306 -28.286  25.025  1.00 38.91           C  
ATOM    768  HA  PRO A  50      45.500 -28.385  24.298  1.00 39.10           H  
ATOM    769  CB  PRO A  50      46.859 -29.676  25.392  1.00 38.10           C  
ATOM    770  HB1 PRO A  50      46.525 -29.969  26.388  1.00 39.10           H  
ATOM    771  HB2 PRO A  50      46.533 -30.420  24.665  1.00 39.10           H  
ATOM    772  CG  PRO A  50      48.329 -29.533  25.361  1.00 37.28           C  
ATOM    773  HG1 PRO A  50      48.698 -29.213  26.336  1.00 39.10           H  
ATOM    774  HG2 PRO A  50      48.795 -30.480  25.088  1.00 39.10           H  
ATOM    775  C   PRO A  50      45.794 -27.572  26.280  1.00 40.92           C  
ATOM    776  O   PRO A  50      44.717 -26.972  26.259  1.00 42.52           O  
ATOM    777  N   TRP A  51      46.568 -27.639  27.355  1.00 41.17           N  
ATOM    778  HN  TRP A  51      47.503 -28.155  27.289  1.00 40.81           H  
ATOM    779  CA  TRP A  51      46.183 -27.031  28.624  1.00 41.76           C  
ATOM    780  HA  TRP A  51      45.442 -27.686  29.082  1.00 40.81           H  
ATOM    781  CB  TRP A  51      47.385 -26.973  29.576  1.00 42.56           C  
ATOM    782  HB1 TRP A  51      47.115 -26.352  30.430  1.00 40.81           H  
ATOM    783  HB2 TRP A  51      47.601 -27.986  29.916  1.00 40.81           H  
ATOM    784  CG  TRP A  51      48.630 -26.408  28.959  1.00 44.19           C  
ATOM    785  CD2 TRP A  51      49.123 -25.073  29.088  1.00 39.50           C  
ATOM    786  CE2 TRP A  51      50.329 -24.998  28.345  1.00 34.53           C  
ATOM    787  CE3 TRP A  51      48.666 -23.932  29.748  1.00 38.68           C  
ATOM    788  HE3 TRP A  51      47.743 -23.956  30.327  1.00 40.81           H  
ATOM    789  CD1 TRP A  51      49.535 -27.076  28.176  1.00 42.66           C  
ATOM    790  HD1 TRP A  51      49.458 -28.125  27.891  1.00 40.81           H  
ATOM    791  NE1 TRP A  51      50.554 -26.232  27.802  1.00 39.03           N  
ATOM    792  HE1 TRP A  51      51.388 -26.498  27.186  1.00 40.81           H  
ATOM    793  CZ2 TRP A  51      51.072 -23.837  28.252  1.00 35.26           C  
ATOM    794  HZ2 TRP A  51      51.998 -23.802  27.677  1.00 40.81           H  
ATOM    795  CZ3 TRP A  51      49.406 -22.774  29.653  1.00 41.75           C  
ATOM    796  HZ3 TRP A  51      49.061 -21.874  30.162  1.00 40.81           H  
ATOM    797  CH2 TRP A  51      50.602 -22.734  28.908  1.00 42.79           C  
ATOM    798  HH2 TRP A  51      51.165 -21.802  28.854  1.00 40.81           H  
ATOM    799  C   TRP A  51      45.547 -25.660  28.494  1.00 42.57           C  
ATOM    800  O   TRP A  51      44.496 -25.412  29.066  1.00 44.88           O  
ATOM    801  N   ILE A  52      46.173 -24.772  27.738  1.00 44.09           N  
ATOM    802  HN  ILE A  52      47.069 -25.055  27.227  1.00 46.14           H  
ATOM    803  CA  ILE A  52      45.657 -23.401  27.588  1.00 45.57           C  
ATOM    804  HA  ILE A  52      45.663 -22.935  28.573  1.00 46.14           H  
ATOM    805  CB  ILE A  52      46.548 -22.565  26.675  1.00 47.22           C  
ATOM    806  HB  ILE A  52      47.564 -22.583  27.070  1.00 46.14           H  
ATOM    807  CG2 ILE A  52      46.563 -23.148  25.281  1.00 49.84           C  
ATOM    808 1HG2 ILE A  52      47.203 -22.542  24.640  1.00 46.14           H  
ATOM    809 2HG2 ILE A  52      45.550 -23.156  24.879  1.00 46.14           H  
ATOM    810 3HG2 ILE A  52      46.947 -24.167  25.317  1.00 46.14           H  
ATOM    811  CG1 ILE A  52      46.060 -21.111  26.647  1.00 48.99           C  
ATOM    812 1HG1 ILE A  52      46.719 -20.540  25.993  1.00 46.14           H  
ATOM    813 2HG1 ILE A  52      45.047 -21.096  26.246  1.00 46.14           H  
ATOM    814  CD1 ILE A  52      46.044 -20.436  28.028  1.00 47.04           C  
ATOM    815 1HD1 ILE A  52      45.688 -19.411  27.928  1.00 46.14           H  
ATOM    816 2HD1 ILE A  52      47.052 -20.431  28.442  1.00 46.14           H  
ATOM    817 3HD1 ILE A  52      45.381 -20.987  28.695  1.00 46.14           H  
ATOM    818  C   ILE A  52      44.211 -23.338  27.048  1.00 43.87           C  
ATOM    819  O   ILE A  52      43.492 -22.388  27.316  1.00 42.47           O  
ATOM    820  N   GLU A  53      43.801 -24.346  26.291  1.00 43.83           N  
ATOM    821  HN  GLU A  53      44.466 -25.159  26.088  1.00 45.27           H  
ATOM    822  CA  GLU A  53      42.443 -24.361  25.726  1.00 44.28           C  
ATOM    823  HA  GLU A  53      42.293 -23.438  25.166  1.00 45.27           H  
ATOM    824  CB  GLU A  53      42.269 -25.530  24.778  1.00 41.65           C  
ATOM    825  HB1 GLU A  53      42.468 -26.450  25.328  1.00 45.27           H  
ATOM    826  HB2 GLU A  53      41.238 -25.534  24.424  1.00 45.27           H  
ATOM    827  CG  GLU A  53      43.162 -25.488  23.606  1.00 41.18           C  
ATOM    828  HG1 GLU A  53      42.982 -24.562  23.061  1.00 45.27           H  
ATOM    829  HG2 GLU A  53      44.196 -25.513  23.951  1.00 45.27           H  
ATOM    830  CD  GLU A  53      42.937 -26.629  22.694  1.00 41.95           C  
ATOM    831  OE1 GLU A  53      41.968 -27.365  22.910  1.00 51.82           O  
ATOM    832  OE2 GLU A  53      43.724 -26.802  21.748  1.00 50.07           O  
ATOM    833  C   GLU A  53      41.397 -24.437  26.809  1.00 45.56           C  
ATOM    834  O   GLU A  53      40.321 -23.873  26.684  1.00 47.11           O  
ATOM    835  N   GLN A  54      41.716 -25.143  27.874  1.00 47.20           N  
ATOM    836  HN  GLN A  54      42.680 -25.604  27.924  1.00 49.86           H  
ATOM    837  CA  GLN A  54      40.797 -25.311  28.978  1.00 47.47           C  
ATOM    838  HA  GLN A  54      39.964 -25.930  28.645  1.00 49.86           H  
ATOM    839  CB  GLN A  54      41.500 -26.023  30.128  1.00 48.36           C  
ATOM    840  HB1 GLN A  54      41.911 -26.959  29.750  1.00 49.86           H  
ATOM    841  HB2 GLN A  54      42.311 -25.385  30.480  1.00 49.86           H  
ATOM    842  CG  GLN A  54      40.610 -26.337  31.292  1.00 52.05           C  
ATOM    843  HG1 GLN A  54      40.189 -25.406  31.672  1.00 49.86           H  
ATOM    844  HG2 GLN A  54      39.805 -26.989  30.952  1.00 49.86           H  
ATOM    845  CD  GLN A  54      41.352 -27.026  32.411  1.00 54.89           C  
ATOM    846  OE1 GLN A  54      42.589 -27.120  32.390  1.00 52.73           O  
ATOM    847  NE2 GLN A  54      40.609 -27.516  33.404  1.00 54.81           N  
ATOM    848 1HE2 GLN A  54      39.545 -27.410  33.379  1.00 49.86           H  
ATOM    849 2HE2 GLN A  54      41.077 -28.016  34.226  1.00 49.86           H  
ATOM    850  C   GLN A  54      40.241 -23.958  29.457  1.00 46.02           C  
ATOM    851  O   GLN A  54      39.135 -23.888  29.970  1.00 45.17           O  
ATOM    852  N   GLU A  55      41.020 -22.892  29.278  1.00 45.28           N  
ATOM    853  HN  GLU A  55      41.975 -23.017  28.813  1.00 43.89           H  
ATOM    854  CA  GLU A  55      40.600 -21.545  29.704  1.00 45.72           C  
ATOM    855  HA  GLU A  55      40.563 -21.525  30.793  1.00 43.89           H  
ATOM    856  CB  GLU A  55      41.611 -20.491  29.235  1.00 46.93           C  
ATOM    857  HB1 GLU A  55      41.670 -20.534  28.147  1.00 43.89           H  
ATOM    858  HB2 GLU A  55      41.248 -19.510  29.541  1.00 43.89           H  
ATOM    859  CG  GLU A  55      43.023 -20.678  29.800  1.00 45.85           C  
ATOM    860  HG1 GLU A  55      43.396 -21.654  29.490  1.00 43.89           H  
ATOM    861  HG2 GLU A  55      43.667 -19.897  29.395  1.00 43.89           H  
ATOM    862  CD  GLU A  55      43.063 -20.602  31.310  1.00 39.81           C  
ATOM    863  OE1 GLU A  55      42.001 -20.393  31.919  1.00 37.13           O  
ATOM    864  OE2 GLU A  55      44.159 -20.749  31.886  1.00 43.15           O  
ATOM    865  C   GLU A  55      39.210 -21.204  29.169  1.00 45.00           C  
ATOM    866  O   GLU A  55      38.840 -21.610  28.070  1.00 46.18           O  
ATOM    867  N   GLY A  56      38.453 -20.439  29.952  1.00 43.13           N  
ATOM    868  HN  GLY A  56      38.855 -20.086  30.879  1.00 40.08           H  
ATOM    869  CA  GLY A  56      37.081 -20.065  29.580  1.00 40.90           C  
ATOM    870  HA1 GLY A  56      36.594 -20.942  29.154  1.00 40.08           H  
ATOM    871  HA2 GLY A  56      36.555 -19.760  30.485  1.00 40.08           H  
ATOM    872  C   GLY A  56      36.984 -18.942  28.579  1.00 36.96           C  
ATOM    873  O   GLY A  56      37.943 -18.241  28.339  1.00 39.32           O  
ATOM    874  N   PRO A  57      35.799 -18.772  27.994  1.00 35.01           N  
ATOM    875  CD  PRO A  57      34.638 -19.616  28.274  1.00 34.76           C  
ATOM    876  HD1 PRO A  57      34.593 -19.881  29.330  1.00 34.19           H  
ATOM    877  HD2 PRO A  57      34.660 -20.524  27.672  1.00 34.19           H  
ATOM    878  CA  PRO A  57      35.496 -17.747  27.003  1.00 34.69           C  
ATOM    879  HA  PRO A  57      36.033 -17.956  26.078  1.00 34.19           H  
ATOM    880  CB  PRO A  57      33.982 -17.910  26.778  1.00 33.78           C  
ATOM    881  HB1 PRO A  57      33.486 -16.939  26.801  1.00 34.19           H  
ATOM    882  HB2 PRO A  57      33.789 -18.395  25.821  1.00 34.19           H  
ATOM    883  CG  PRO A  57      33.507 -18.762  27.897  1.00 34.42           C  
ATOM    884  HG1 PRO A  57      33.205 -18.142  28.741  1.00 34.19           H  
ATOM    885  HG2 PRO A  57      32.664 -19.373  27.574  1.00 34.19           H  
ATOM    886  C   PRO A  57      35.809 -16.334  27.476  1.00 33.53           C  
ATOM    887  O   PRO A  57      36.220 -15.502  26.682  1.00 33.14           O  
ATOM    888  N   GLU A  58      35.606 -16.064  28.752  1.00 34.05           N  
ATOM    889  HN  GLU A  58      35.225 -16.825  29.401  1.00 49.15           H  
ATOM    890  CA  GLU A  58      35.894 -14.746  29.282  1.00 36.59           C  
ATOM    891  HA  GLU A  58      35.313 -14.000  28.739  1.00 49.15           H  
ATOM    892  CB  GLU A  58      35.559 -14.669  30.771  1.00 38.86           C  
ATOM    893  HB1 GLU A  58      36.239 -15.330  31.309  1.00 49.15           H  
ATOM    894  HB2 GLU A  58      35.711 -13.642  31.103  1.00 49.15           H  
ATOM    895  CG  GLU A  58      34.150 -15.069  31.105  1.00 48.94           C  
ATOM    896  HG1 GLU A  58      33.989 -14.925  32.173  1.00 49.15           H  
ATOM    897  HG2 GLU A  58      33.463 -14.435  30.545  1.00 49.15           H  
ATOM    898  CD  GLU A  58      33.866 -16.525  30.758  1.00 65.41           C  
ATOM    899  OE1 GLU A  58      32.730 -16.992  31.018  1.00 73.28           O  
ATOM    900  OE2 GLU A  58      34.786 -17.205  30.224  1.00 73.58           O  
ATOM    901  C   GLU A  58      37.354 -14.491  29.075  1.00 35.46           C  
ATOM    902  O   GLU A  58      37.774 -13.363  28.797  1.00 36.22           O  
ATOM    903  N   TYR A  59      38.136 -15.550  29.209  1.00 32.95           N  
ATOM    904  HN  TYR A  59      37.693 -16.491  29.460  1.00 36.56           H  
ATOM    905  CA  TYR A  59      39.564 -15.479  29.029  1.00 33.09           C  
ATOM    906  HA  TYR A  59      39.991 -14.853  29.813  1.00 36.56           H  
ATOM    907  CB  TYR A  59      40.154 -16.879  29.133  1.00 33.54           C  
ATOM    908  HB1 TYR A  59      39.904 -17.281  30.115  1.00 36.56           H  
ATOM    909  HB2 TYR A  59      39.699 -17.498  28.360  1.00 36.56           H  
ATOM    910  CG  TYR A  59      41.647 -16.943  28.966  1.00 37.49           C  
ATOM    911  CD1 TYR A  59      42.494 -16.765  30.053  1.00 37.85           C  
ATOM    912  HD1 TYR A  59      42.068 -16.570  31.037  1.00 36.56           H  
ATOM    913  CE1 TYR A  59      43.863 -16.831  29.909  1.00 38.81           C  
ATOM    914  HE1 TYR A  59      44.513 -16.685  30.772  1.00 36.56           H  
ATOM    915  CD2 TYR A  59      42.215 -17.199  27.727  1.00 40.10           C  
ATOM    916  HD2 TYR A  59      41.569 -17.347  26.861  1.00 36.56           H  
ATOM    917  CE2 TYR A  59      43.583 -17.269  27.573  1.00 40.88           C  
ATOM    918  HE2 TYR A  59      44.015 -17.470  26.593  1.00 36.56           H  
ATOM    919  CZ  TYR A  59      44.404 -17.082  28.671  1.00 40.04           C  
ATOM    920  OH  TYR A  59      45.762 -17.146  28.528  1.00 40.49           O  
ATOM    921  HH  TYR A  59      46.188 -16.230  28.814  1.00 36.56           H  
ATOM    922  C   TYR A  59      39.900 -14.873  27.669  1.00 32.33           C  
ATOM    923  O   TYR A  59      40.424 -13.762  27.578  1.00 31.15           O  
ATOM    924  N   TRP A  60      39.574 -15.605  26.620  1.00 32.32           N  
ATOM    925  HN  TRP A  60      39.089 -16.546  26.778  1.00 29.76           H  
ATOM    926  CA  TRP A  60      39.853 -15.175  25.248  1.00 33.53           C  
ATOM    927  HA  TRP A  60      40.936 -15.138  25.130  1.00 29.76           H  
ATOM    928  CB  TRP A  60      39.327 -16.219  24.290  1.00 31.19           C  
ATOM    929  HB1 TRP A  60      38.237 -16.217  24.316  1.00 29.76           H  
ATOM    930  HB2 TRP A  60      39.667 -15.987  23.281  1.00 29.76           H  
ATOM    931  CG  TRP A  60      39.826 -17.562  24.681  1.00 30.63           C  
ATOM    932  CD2 TRP A  60      41.123 -18.102  24.411  1.00 29.34           C  
ATOM    933  CE2 TRP A  60      41.175 -19.381  25.000  1.00 29.58           C  
ATOM    934  CE3 TRP A  60      42.241 -17.635  23.715  1.00 20.64           C  
ATOM    935  HE3 TRP A  60      42.233 -16.650  23.247  1.00 29.76           H  
ATOM    936  CD1 TRP A  60      39.171 -18.496  25.429  1.00 25.52           C  
ATOM    937  HD1 TRP A  60      38.160 -18.384  25.822  1.00 29.76           H  
ATOM    938  NE1 TRP A  60      39.971 -19.600  25.616  1.00 23.78           N  
ATOM    939  HE1 TRP A  60      39.698 -20.484  26.154  1.00 29.76           H  
ATOM    940  CZ2 TRP A  60      42.296 -20.193  24.913  1.00 34.72           C  
ATOM    941  HZ2 TRP A  60      42.317 -21.180  25.374  1.00 29.76           H  
ATOM    942  CZ3 TRP A  60      43.349 -18.441  23.632  1.00 26.24           C  
ATOM    943  HZ3 TRP A  60      44.228 -18.088  23.092  1.00 29.76           H  
ATOM    944  CH2 TRP A  60      43.373 -19.706  24.226  1.00 30.14           C  
ATOM    945  HH2 TRP A  60      44.271 -20.318  24.140  1.00 29.76           H  
ATOM    946  C   TRP A  60      39.299 -13.755  24.933  1.00 33.69           C  
ATOM    947  O   TRP A  60      40.032 -12.891  24.423  1.00 35.39           O  
ATOM    948  N   ASP A  61      38.035 -13.517  25.237  1.00 31.93           N  
ATOM    949  HN  ASP A  61      37.430 -14.301  25.642  1.00 32.83           H  
ATOM    950  CA  ASP A  61      37.464 -12.206  25.026  1.00 32.22           C  
ATOM    951  HA  ASP A  61      37.409 -11.998  23.957  1.00 32.83           H  
ATOM    952  CB  ASP A  61      36.075 -12.124  25.633  1.00 31.82           C  
ATOM    953  HB1 ASP A  61      36.143 -12.367  26.694  1.00 32.83           H  
ATOM    954  HB2 ASP A  61      35.702 -11.106  25.516  1.00 32.83           H  
ATOM    955  CG  ASP A  61      35.117 -13.057  24.993  1.00 29.31           C  
ATOM    956  OD1 ASP A  61      35.364 -13.474  23.851  1.00 32.36           O  
ATOM    957  OD2 ASP A  61      34.100 -13.373  25.620  1.00 37.76           O  
ATOM    958  C   ASP A  61      38.363 -11.190  25.696  1.00 34.18           C  
ATOM    959  O   ASP A  61      38.607 -10.109  25.164  1.00 33.09           O  
ATOM    960  N   GLY A  62      38.861 -11.549  26.876  1.00 36.17           N  
ATOM    961  HN  GLY A  62      38.611 -12.509  27.276  1.00 37.93           H  
ATOM    962  CA  GLY A  62      39.736 -10.672  27.637  1.00 37.91           C  
ATOM    963  HA1 GLY A  62      39.287  -9.680  27.681  1.00 37.93           H  
ATOM    964  HA2 GLY A  62      39.841 -11.070  28.647  1.00 37.93           H  
ATOM    965  C   GLY A  62      41.109 -10.559  27.012  1.00 37.85           C  
ATOM    966  O   GLY A  62      41.618  -9.463  26.795  1.00 39.79           O  
ATOM    967  N   GLU A  63      41.711 -11.693  26.722  1.00 36.27           N  
ATOM    968  HN  GLU A  63      41.219 -12.620  26.930  1.00 35.74           H  
ATOM    969  CA  GLU A  63      43.017 -11.702  26.131  1.00 35.91           C  
ATOM    970  HA  GLU A  63      43.679 -11.118  26.770  1.00 35.74           H  
ATOM    971  CB  GLU A  63      43.559 -13.117  26.064  1.00 34.39           C  
ATOM    972  HB1 GLU A  63      42.795 -13.767  25.636  1.00 35.74           H  
ATOM    973  HB2 GLU A  63      44.443 -13.126  25.426  1.00 35.74           H  
ATOM    974  CG  GLU A  63      43.929 -13.630  27.399  1.00 33.93           C  
ATOM    975  HG1 GLU A  63      43.062 -13.560  28.056  1.00 35.74           H  
ATOM    976  HG2 GLU A  63      44.231 -14.673  27.305  1.00 35.74           H  
ATOM    977  CD  GLU A  63      45.076 -12.839  28.011  1.00 37.04           C  
ATOM    978  OE1 GLU A  63      46.229 -13.023  27.562  1.00 46.11           O  
ATOM    979  OE2 GLU A  63      44.829 -12.051  28.956  1.00 25.85           O  
ATOM    980  C   GLU A  63      42.998 -11.061  24.774  1.00 36.46           C  
ATOM    981  O   GLU A  63      43.956 -10.371  24.390  1.00 35.70           O  
ATOM    982  N   THR A  64      41.913 -11.265  24.035  1.00 35.22           N  
ATOM    983  HN  THR A  64      41.117 -11.869  24.417  1.00 37.58           H  
ATOM    984  CA  THR A  64      41.800 -10.678  22.720  1.00 36.21           C  
ATOM    985  HA  THR A  64      42.691 -10.943  22.151  1.00 37.58           H  
ATOM    986  CB  THR A  64      40.603 -11.183  21.977  1.00 37.66           C  
ATOM    987  HB  THR A  64      39.706 -10.988  22.565  1.00 37.58           H  
ATOM    988  OG1 THR A  64      40.731 -12.596  21.764  1.00 37.18           O  
ATOM    989  HG1 THR A  64      41.597 -12.789  21.203  1.00 37.58           H  
ATOM    990  CG2 THR A  64      40.484 -10.479  20.628  1.00 41.35           C  
ATOM    991 1HG2 THR A  64      39.609 -10.855  20.097  1.00 37.58           H  
ATOM    992 2HG2 THR A  64      41.379 -10.673  20.036  1.00 37.58           H  
ATOM    993 3HG2 THR A  64      40.379  -9.406  20.786  1.00 37.58           H  
ATOM    994  C   THR A  64      41.740  -9.157  22.832  1.00 37.40           C  
ATOM    995  O   THR A  64      42.469  -8.458  22.136  1.00 38.05           O  
ATOM    996  N   ARG A  65      40.872  -8.640  23.712  1.00 36.94           N  
ATOM    997  HN  ARG A  65      40.233  -9.290  24.273  1.00 36.40           H  
ATOM    998  CA  ARG A  65      40.791  -7.189  23.912  1.00 36.17           C  
ATOM    999  HA  ARG A  65      40.435  -6.739  22.986  1.00 36.40           H  
ATOM   1000  CB  ARG A  65      39.806  -6.818  25.034  1.00 35.27           C  
ATOM   1001  HB1 ARG A  65      39.876  -7.577  25.813  1.00 36.40           H  
ATOM   1002  HB2 ARG A  65      40.103  -5.851  25.441  1.00 36.40           H  
ATOM   1003  CG  ARG A  65      38.339  -6.721  24.590  1.00 36.57           C  
ATOM   1004  HG1 ARG A  65      38.266  -6.014  23.764  1.00 36.40           H  
ATOM   1005  HG2 ARG A  65      38.004  -7.704  24.258  1.00 36.40           H  
ATOM   1006  CD  ARG A  65      37.430  -6.245  25.737  1.00 33.05           C  
ATOM   1007  HD1 ARG A  65      37.873  -5.361  26.196  1.00 36.40           H  
ATOM   1008  HD2 ARG A  65      36.451  -5.992  25.331  1.00 36.40           H  
ATOM   1009  NE  ARG A  65      37.270  -7.274  26.750  1.00 38.87           N  
ATOM   1010  HE  ARG A  65      38.032  -7.369  27.495  1.00 36.40           H  
ATOM   1011  CZ  ARG A  65      36.233  -8.105  26.807  1.00 37.32           C  
ATOM   1012  NH1 ARG A  65      35.259  -8.002  25.925  1.00 29.81           N  
ATOM   1013 1HH1 ARG A  65      35.303  -7.251  25.164  1.00 36.40           H  
ATOM   1014 2HH1 ARG A  65      34.424  -8.670  25.970  1.00 36.40           H  
ATOM   1015  NH2 ARG A  65      36.164  -9.025  27.758  1.00 43.20           N  
ATOM   1016 1HH2 ARG A  65      36.945  -9.102  28.485  1.00 36.40           H  
ATOM   1017 2HH2 ARG A  65      35.327  -9.691  27.799  1.00 36.40           H  
ATOM   1018  C   ARG A  65      42.165  -6.618  24.217  1.00 36.70           C  
ATOM   1019  O   ARG A  65      42.579  -5.632  23.613  1.00 36.46           O  
ATOM   1020  N   LYS A  66      42.875  -7.243  25.154  1.00 37.96           N  
ATOM   1021  HN  LYS A  66      42.460  -8.100  25.642  1.00 42.21           H  
ATOM   1022  CA  LYS A  66      44.214  -6.781  25.530  1.00 39.79           C  
ATOM   1023  HA  LYS A  66      44.132  -5.797  25.992  1.00 42.21           H  
ATOM   1024  CB  LYS A  66      44.861  -7.739  26.520  1.00 41.62           C  
ATOM   1025  HB1 LYS A  66      44.836  -8.736  26.079  1.00 42.21           H  
ATOM   1026  HB2 LYS A  66      45.897  -7.426  26.653  1.00 42.21           H  
ATOM   1027  CG  LYS A  66      44.229  -7.829  27.894  1.00 43.72           C  
ATOM   1028  HG1 LYS A  66      44.204  -6.841  28.354  1.00 42.21           H  
ATOM   1029  HG2 LYS A  66      43.214  -8.216  27.808  1.00 42.21           H  
ATOM   1030  CD  LYS A  66      45.069  -8.772  28.745  1.00 40.25           C  
ATOM   1031  HD1 LYS A  66      45.127  -9.737  28.241  1.00 42.21           H  
ATOM   1032  HD2 LYS A  66      46.070  -8.353  28.843  1.00 42.21           H  
ATOM   1033  CE  LYS A  66      44.523  -8.975  30.067  1.00 45.43           C  
ATOM   1034  HE1 LYS A  66      44.522  -8.027  30.606  1.00 42.21           H  
ATOM   1035  HE2 LYS A  66      43.502  -9.346  29.982  1.00 42.21           H  
ATOM   1036  NZ  LYS A  66      45.349  -9.970  30.818  1.00 51.29           N1+
ATOM   1037  HZ1 LYS A  66      44.936 -10.113  31.795  1.00 42.21           H  
ATOM   1038  HZ2 LYS A  66      46.352  -9.608  30.905  1.00 42.21           H  
ATOM   1039  HZ3 LYS A  66      45.351 -10.902  30.293  1.00 42.21           H  
ATOM   1040  C   LYS A  66      45.138  -6.686  24.334  1.00 39.41           C  
ATOM   1041  O   LYS A  66      45.636  -5.608  23.998  1.00 40.39           O  
ATOM   1042  N   VAL A  67      45.381  -7.826  23.700  1.00 37.92           N  
ATOM   1043  HN  VAL A  67      44.886  -8.719  24.021  1.00 36.45           H  
ATOM   1044  CA  VAL A  67      46.303  -7.888  22.581  1.00 37.07           C  
ATOM   1045  HA  VAL A  67      47.306  -7.693  22.961  1.00 36.45           H  
ATOM   1046  CB  VAL A  67      46.307  -9.270  21.932  1.00 36.67           C  
ATOM   1047  HB  VAL A  67      46.332 -10.024  22.719  1.00 36.45           H  
ATOM   1048  CG1 VAL A  67      45.057  -9.468  21.117  1.00 37.58           C  
ATOM   1049 1HG1 VAL A  67      45.073 -10.457  20.660  1.00 36.45           H  
ATOM   1050 2HG1 VAL A  67      45.008  -8.709  20.336  1.00 36.45           H  
ATOM   1051 3HG1 VAL A  67      44.184  -9.381  21.763  1.00 36.45           H  
ATOM   1052  CG2 VAL A  67      47.527  -9.434  21.074  1.00 35.10           C  
ATOM   1053 1HG2 VAL A  67      47.520 -10.423  20.616  1.00 36.45           H  
ATOM   1054 2HG2 VAL A  67      48.421  -9.325  21.688  1.00 36.45           H  
ATOM   1055 3HG2 VAL A  67      47.528  -8.673  20.294  1.00 36.45           H  
ATOM   1056  C   VAL A  67      45.978  -6.814  21.532  1.00 34.99           C  
ATOM   1057  O   VAL A  67      46.877  -6.142  21.026  1.00 35.83           O  
ATOM   1058  N   LYS A  68      44.704  -6.653  21.209  1.00 30.64           N  
ATOM   1059  HN  LYS A  68      43.958  -7.277  21.655  1.00 35.96           H  
ATOM   1060  CA  LYS A  68      44.319  -5.638  20.257  1.00 29.54           C  
ATOM   1061  HA  LYS A  68      44.828  -5.834  19.313  1.00 35.96           H  
ATOM   1062  CB  LYS A  68      42.813  -5.644  20.011  1.00 33.06           C  
ATOM   1063  HB1 LYS A  68      42.311  -5.609  20.978  1.00 35.96           H  
ATOM   1064  HB2 LYS A  68      42.559  -4.753  19.437  1.00 35.96           H  
ATOM   1065  CG  LYS A  68      42.296  -6.863  19.251  1.00 37.52           C  
ATOM   1066  HG1 LYS A  68      42.945  -7.054  18.396  1.00 35.96           H  
ATOM   1067  HG2 LYS A  68      42.303  -7.728  19.914  1.00 35.96           H  
ATOM   1068  CD  LYS A  68      40.867  -6.619  18.755  1.00 43.16           C  
ATOM   1069  HD1 LYS A  68      40.197  -6.580  19.614  1.00 35.96           H  
ATOM   1070  HD2 LYS A  68      40.834  -5.667  18.225  1.00 35.96           H  
ATOM   1071  CE  LYS A  68      40.406  -7.717  17.821  1.00 46.90           C  
ATOM   1072  HE1 LYS A  68      41.171  -7.882  17.062  1.00 35.96           H  
ATOM   1073  HE2 LYS A  68      40.258  -8.632  18.394  1.00 35.96           H  
ATOM   1074  NZ  LYS A  68      39.133  -7.354  17.153  1.00 49.06           N1+
ATOM   1075  HZ1 LYS A  68      38.833  -8.147  16.501  1.00 35.96           H  
ATOM   1076  HZ2 LYS A  68      39.271  -6.458  16.584  1.00 35.96           H  
ATOM   1077  HZ3 LYS A  68      38.375  -7.194  17.891  1.00 35.96           H  
ATOM   1078  C   LYS A  68      44.744  -4.288  20.761  1.00 27.33           C  
ATOM   1079  O   LYS A  68      45.080  -3.420  19.992  1.00 26.46           O  
ATOM   1080  N   ALA A  69      44.714  -4.114  22.072  1.00 30.15           N  
ATOM   1081  HN  ALA A  69      44.383  -4.914  22.700  1.00 31.48           H  
ATOM   1082  CA  ALA A  69      45.121  -2.861  22.674  1.00 30.46           C  
ATOM   1083  HA  ALA A  69      44.602  -2.041  22.178  1.00 31.48           H  
ATOM   1084  CB  ALA A  69      44.784  -2.846  24.126  1.00 31.36           C  
ATOM   1085  HB1 ALA A  69      45.097  -1.897  24.562  1.00 31.48           H  
ATOM   1086  HB2 ALA A  69      45.301  -3.664  24.628  1.00 31.48           H  
ATOM   1087  HB3 ALA A  69      43.708  -2.966  24.251  1.00 31.48           H  
ATOM   1088  C   ALA A  69      46.603  -2.699  22.474  1.00 31.40           C  
ATOM   1089  O   ALA A  69      47.071  -1.630  22.092  1.00 34.03           O  
ATOM   1090  N   HIS A  70      47.356  -3.767  22.740  1.00 30.62           N  
ATOM   1091  HN  HIS A  70      46.893  -4.657  23.112  1.00 31.58           H  
ATOM   1092  CA  HIS A  70      48.797  -3.742  22.533  1.00 31.03           C  
ATOM   1093  HA  HIS A  70      49.257  -3.037  23.225  1.00 31.58           H  
ATOM   1094  CB  HIS A  70      49.383  -5.131  22.748  1.00 30.57           C  
ATOM   1095  HB1 HIS A  70      48.793  -5.844  22.172  1.00 31.58           H  
ATOM   1096  HB2 HIS A  70      50.410  -5.129  22.382  1.00 31.58           H  
ATOM   1097  CG  HIS A  70      49.395  -5.580  24.180  1.00 32.02           C  
ATOM   1098  CD2 HIS A  70      48.397  -5.990  24.996  1.00 34.53           C  
ATOM   1099  HD2 HIS A  70      47.340  -6.062  24.739  1.00 31.58           H  
ATOM   1100  ND1 HIS A  70      50.556  -5.653  24.928  1.00 28.43           N  
ATOM   1101  HD1 HIS A  70      51.535  -5.398  24.578  1.00 31.58           H  
ATOM   1102  CE1 HIS A  70      50.267  -6.087  26.143  1.00 33.00           C  
ATOM   1103  HE1 HIS A  70      50.982  -6.243  26.951  1.00 31.58           H  
ATOM   1104  NE2 HIS A  70      48.966  -6.299  26.212  1.00 34.19           N1+
ATOM   1105  HE2 HIS A  70      48.439  -6.653  27.073  1.00 31.58           H  
ATOM   1106  C   HIS A  70      49.062  -3.302  21.094  1.00 31.22           C  
ATOM   1107  O   HIS A  70      49.905  -2.452  20.823  1.00 30.22           O  
ATOM   1108  N   SER A  71      48.318  -3.895  20.183  1.00 31.84           N  
ATOM   1109  HN  SER A  71      47.591  -4.613  20.502  1.00 28.94           H  
ATOM   1110  CA  SER A  71      48.442  -3.619  18.785  1.00 27.68           C  
ATOM   1111  HA  SER A  71      49.453  -3.874  18.466  1.00 28.94           H  
ATOM   1112  CB  SER A  71      47.453  -4.486  18.015  1.00 26.24           C  
ATOM   1113  HB1 SER A  71      47.709  -5.535  18.166  1.00 28.94           H  
ATOM   1114  HB2 SER A  71      46.448  -4.299  18.394  1.00 28.94           H  
ATOM   1115  OG  SER A  71      47.481  -4.205  16.649  1.00 29.32           O  
ATOM   1116  HG  SER A  71      47.230  -3.197  16.493  1.00 28.94           H  
ATOM   1117  C   SER A  71      48.191  -2.172  18.478  1.00 27.11           C  
ATOM   1118  O   SER A  71      48.896  -1.574  17.697  1.00 31.45           O  
ATOM   1119  N   GLN A  72      47.192  -1.599  19.107  1.00 29.52           N  
ATOM   1120  HN  GLN A  72      46.634  -2.152  19.833  1.00 33.00           H  
ATOM   1121  CA  GLN A  72      46.839  -0.220  18.824  1.00 31.41           C  
ATOM   1122  HA  GLN A  72      46.746  -0.108  17.744  1.00 33.00           H  
ATOM   1123  CB  GLN A  72      45.504   0.135  19.453  1.00 29.76           C  
ATOM   1124  HB1 GLN A  72      44.836  -0.722  19.362  1.00 33.00           H  
ATOM   1125  HB2 GLN A  72      45.664   0.362  20.507  1.00 33.00           H  
ATOM   1126  CG  GLN A  72      44.859   1.315  18.802  1.00 30.00           C  
ATOM   1127  HG1 GLN A  72      43.935   1.548  19.331  1.00 33.00           H  
ATOM   1128  HG2 GLN A  72      45.538   2.166  18.862  1.00 33.00           H  
ATOM   1129  CD  GLN A  72      44.532   1.045  17.328  1.00 35.36           C  
ATOM   1130  OE1 GLN A  72      44.492  -0.116  16.882  1.00 39.52           O  
ATOM   1131  NE2 GLN A  72      44.296   2.101  16.578  1.00 39.87           N  
ATOM   1132 1HE2 GLN A  72      44.338   3.081  17.005  1.00 33.00           H  
ATOM   1133 2HE2 GLN A  72      44.062   1.979  15.541  1.00 33.00           H  
ATOM   1134  C   GLN A  72      47.913   0.735  19.307  1.00 31.12           C  
ATOM   1135  O   GLN A  72      48.182   1.753  18.672  1.00 30.43           O  
ATOM   1136  N   THR A  73      48.520   0.409  20.433  1.00 31.71           N  
ATOM   1137  HN  THR A  73      48.227  -0.482  20.948  1.00 36.30           H  
ATOM   1138  CA  THR A  73      49.566   1.226  20.981  1.00 34.40           C  
ATOM   1139  HA  THR A  73      49.196   2.246  21.087  1.00 36.30           H  
ATOM   1140  CB  THR A  73      49.993   0.720  22.338  1.00 34.11           C  
ATOM   1141  HB  THR A  73      50.920   1.208  22.638  1.00 36.30           H  
ATOM   1142  OG1 THR A  73      50.189  -0.682  22.270  1.00 44.32           O  
ATOM   1143  HG1 THR A  73      49.292  -1.148  21.986  1.00 36.30           H  
ATOM   1144  CG2 THR A  73      48.931   0.988  23.350  1.00 39.04           C  
ATOM   1145 1HG2 THR A  73      49.254   0.617  24.323  1.00 36.30           H  
ATOM   1146 2HG2 THR A  73      48.012   0.482  23.056  1.00 36.30           H  
ATOM   1147 3HG2 THR A  73      48.750   2.061  23.412  1.00 36.30           H  
ATOM   1148  C   THR A  73      50.746   1.231  20.027  1.00 34.97           C  
ATOM   1149  O   THR A  73      51.320   2.287  19.733  1.00 35.52           O  
ATOM   1150  N   HIS A  74      51.102   0.048  19.532  1.00 35.60           N  
ATOM   1151  HN  HIS A  74      50.571  -0.827  19.843  1.00 37.69           H  
ATOM   1152  CA  HIS A  74      52.205  -0.090  18.569  1.00 36.33           C  
ATOM   1153  HA  HIS A  74      53.122   0.256  19.047  1.00 37.70           H  
ATOM   1154  CB  HIS A  74      52.386  -1.551  18.192  1.00 37.01           C  
ATOM   1155  HB1 HIS A  74      51.400  -2.005  18.090  1.00 37.70           H  
ATOM   1156  HB2 HIS A  74      52.908  -1.598  17.237  1.00 37.70           H  
ATOM   1157  CG  HIS A  74      53.162  -2.333  19.190  1.00 36.36           C  
ATOM   1158  CD2 HIS A  74      54.193  -3.196  19.040  1.00 41.47           C  
ATOM   1159  HD2 HIS A  74      54.668  -3.479  18.101  1.00 37.70           H  
ATOM   1160  ND1 HIS A  74      52.884  -2.302  20.536  1.00 37.00           N  
ATOM   1161  HD1 HIS A  74      52.105  -1.728  20.993  1.00 37.70           H  
ATOM   1162  CE1 HIS A  74      53.726  -3.090  21.177  1.00 39.69           C  
ATOM   1163  HE1 HIS A  74      53.753  -3.252  22.255  1.00 37.70           H  
ATOM   1164  NE2 HIS A  74      54.529  -3.648  20.292  1.00 45.92           N1+
ATOM   1165  HE2 HIS A  74      55.314  -4.340  20.514  1.00 37.70           H  
ATOM   1166  C   HIS A  74      51.964   0.760  17.320  1.00 34.61           C  
ATOM   1167  O   HIS A  74      52.864   1.471  16.862  1.00 32.96           O  
ATOM   1168  N   ARG A  75      50.750   0.686  16.772  1.00 31.42           N  
ATOM   1169  HN  ARG A  75      50.017   0.036  17.202  1.00 35.26           H  
ATOM   1170  CA  ARG A  75      50.407   1.476  15.598  1.00 31.30           C  
ATOM   1171  HA  ARG A  75      50.996   1.124  14.751  1.00 35.26           H  
ATOM   1172  CB  ARG A  75      48.930   1.343  15.260  1.00 32.62           C  
ATOM   1173  HB1 ARG A  75      48.356   1.528  16.168  1.00 35.26           H  
ATOM   1174  HB2 ARG A  75      48.683   2.098  14.514  1.00 35.26           H  
ATOM   1175  CG  ARG A  75      48.535   0.018  14.725  1.00 30.00           C  
ATOM   1176  HG1 ARG A  75      49.150  -0.216  13.856  1.00 35.26           H  
ATOM   1177  HG2 ARG A  75      48.688  -0.739  15.494  1.00 35.26           H  
ATOM   1178  CD  ARG A  75      47.099   0.025  14.322  1.00 33.10           C  
ATOM   1179  HD1 ARG A  75      46.485   0.153  15.213  1.00 35.26           H  
ATOM   1180  HD2 ARG A  75      46.929   0.858  13.640  1.00 35.26           H  
ATOM   1181  NE  ARG A  75      46.711  -1.209  13.659  1.00 40.46           N  
ATOM   1182  HE  ARG A  75      47.442  -1.986  13.581  1.00 35.26           H  
ATOM   1183  CZ  ARG A  75      45.508  -1.435  13.144  1.00 40.46           C  
ATOM   1184  NH1 ARG A  75      44.567  -0.505  13.217  1.00 44.51           N  
ATOM   1185 1HH1 ARG A  75      44.775   0.431  13.692  1.00 35.26           H  
ATOM   1186 2HH1 ARG A  75      43.599  -0.690  12.801  1.00 35.26           H  
ATOM   1187  NH2 ARG A  75      45.248  -2.588  12.556  1.00 39.92           N  
ATOM   1188 1HH2 ARG A  75      46.006  -3.340  12.494  1.00 35.26           H  
ATOM   1189 2HH2 ARG A  75      44.279  -2.770  12.141  1.00 35.26           H  
ATOM   1190  C   ARG A  75      50.728   2.921  15.847  1.00 30.25           C  
ATOM   1191  O   ARG A  75      51.497   3.530  15.109  1.00 33.81           O  
ATOM   1192  N   VAL A  76      50.129   3.477  16.894  1.00 27.81           N  
ATOM   1193  HN  VAL A  76      49.461   2.887  17.486  1.00 25.19           H  
ATOM   1194  CA  VAL A  76      50.357   4.868  17.257  1.00 26.91           C  
ATOM   1195  HA  VAL A  76      49.895   5.505  16.503  1.00 25.19           H  
ATOM   1196  CB  VAL A  76      49.733   5.195  18.627  1.00 26.20           C  
ATOM   1197  HB  VAL A  76      50.046   4.429  19.336  1.00 25.19           H  
ATOM   1198  CG1 VAL A  76      50.215   6.515  19.124  1.00 21.87           C  
ATOM   1199 1HG1 VAL A  76      49.762   6.726  20.093  1.00 25.19           H  
ATOM   1200 2HG1 VAL A  76      49.936   7.295  18.415  1.00 25.19           H  
ATOM   1201 3HG1 VAL A  76      51.300   6.491  19.228  1.00 25.19           H  
ATOM   1202  CG2 VAL A  76      48.220   5.168  18.536  1.00 21.55           C  
ATOM   1203 1HG2 VAL A  76      47.793   5.401  19.511  1.00 25.19           H  
ATOM   1204 2HG2 VAL A  76      47.892   4.177  18.223  1.00 25.19           H  
ATOM   1205 3HG2 VAL A  76      47.886   5.907  17.808  1.00 25.19           H  
ATOM   1206  C   VAL A  76      51.842   5.167  17.299  1.00 27.75           C  
ATOM   1207  O   VAL A  76      52.306   6.164  16.724  1.00 24.26           O  
ATOM   1208  N   ASP A  77      52.591   4.302  17.977  1.00 28.98           N  
ATOM   1209  HN  ASP A  77      52.121   3.469  18.457  1.00 30.93           H  
ATOM   1210  CA  ASP A  77      54.034   4.460  18.082  1.00 30.14           C  
ATOM   1211  HA  ASP A  77      54.253   5.340  18.686  1.00 30.93           H  
ATOM   1212  CB  ASP A  77      54.653   3.234  18.744  1.00 31.12           C  
ATOM   1213  HB1 ASP A  77      54.333   2.345  18.200  1.00 30.93           H  
ATOM   1214  HB2 ASP A  77      55.738   3.321  18.693  1.00 30.93           H  
ATOM   1215  CG  ASP A  77      54.256   3.090  20.159  1.00 28.80           C  
ATOM   1216  OD1 ASP A  77      53.900   4.110  20.789  1.00 37.14           O  
ATOM   1217  OD2 ASP A  77      54.309   1.968  20.661  1.00 30.18           O  
ATOM   1218  C   ASP A  77      54.642   4.635  16.722  1.00 29.15           C  
ATOM   1219  O   ASP A  77      55.167   5.713  16.393  1.00 31.91           O  
ATOM   1220  N   LEU A  78      54.580   3.570  15.920  1.00 25.04           N  
ATOM   1221  HN  LEU A  78      54.102   2.681  16.274  1.00 24.87           H  
ATOM   1222  CA  LEU A  78      55.143   3.582  14.580  1.00 23.91           C  
ATOM   1223  HA  LEU A  78      56.185   3.270  14.649  1.00 24.87           H  
ATOM   1224  CB  LEU A  78      54.415   2.591  13.696  1.00 24.16           C  
ATOM   1225  HB1 LEU A  78      53.344   2.773  13.784  1.00 24.87           H  
ATOM   1226  HB2 LEU A  78      54.728   2.755  12.665  1.00 24.87           H  
ATOM   1227  CG  LEU A  78      54.689   1.127  14.059  1.00 26.81           C  
ATOM   1228  HG  LEU A  78      54.447   0.987  15.112  1.00 24.87           H  
ATOM   1229  CD1 LEU A  78      53.838   0.171  13.246  1.00 23.96           C  
ATOM   1230 1HD1 LEU A  78      54.065  -0.855  13.536  1.00 24.87           H  
ATOM   1231 2HD1 LEU A  78      54.053   0.304  12.186  1.00 24.87           H  
ATOM   1232 3HD1 LEU A  78      52.783   0.375  13.431  1.00 24.87           H  
ATOM   1233  CD2 LEU A  78      56.156   0.823  13.868  1.00 28.58           C  
ATOM   1234 1HD2 LEU A  78      56.348  -0.218  14.127  1.00 24.87           H  
ATOM   1235 2HD2 LEU A  78      56.749   1.472  14.512  1.00 24.87           H  
ATOM   1236 3HD2 LEU A  78      56.431   0.995  12.827  1.00 24.87           H  
ATOM   1237  C   LEU A  78      55.109   4.978  13.978  1.00 23.47           C  
ATOM   1238  O   LEU A  78      56.032   5.384  13.267  1.00 23.00           O  
ATOM   1239  N   GLY A  79      54.058   5.712  14.263  1.00 21.50           N  
ATOM   1240  HN  GLY A  79      53.275   5.304  14.866  1.00 24.57           H  
ATOM   1241  CA  GLY A  79      53.951   7.043  13.778  1.00 22.80           C  
ATOM   1242  HA1 GLY A  79      54.190   7.063  12.715  1.00 24.57           H  
ATOM   1243  HA2 GLY A  79      52.934   7.405  13.929  1.00 24.57           H  
ATOM   1244  C   GLY A  79      54.905   7.917  14.519  1.00 25.07           C  
ATOM   1245  O   GLY A  79      55.748   8.565  13.930  1.00 28.93           O  
ATOM   1246  N   THR A  80      54.780   7.919  15.832  1.00 28.57           N  
ATOM   1247  HN  THR A  80      54.029   7.305  16.283  1.00 33.90           H  
ATOM   1248  CA  THR A  80      55.631   8.730  16.682  1.00 32.77           C  
ATOM   1249  HA  THR A  80      55.355   9.775  16.540  1.00 33.90           H  
ATOM   1250  CB  THR A  80      55.428   8.376  18.182  1.00 35.54           C  
ATOM   1251  HB  THR A  80      55.613   7.311  18.324  1.00 33.90           H  
ATOM   1252  OG1 THR A  80      54.078   8.673  18.572  1.00 43.06           O  
ATOM   1253  HG1 THR A  80      53.888   9.696  18.428  1.00 33.90           H  
ATOM   1254  CG2 THR A  80      56.391   9.168  19.059  1.00 34.91           C  
ATOM   1255 1HG2 THR A  80      56.231   8.905  20.105  1.00 33.90           H  
ATOM   1256 2HG2 THR A  80      56.214  10.235  18.923  1.00 33.90           H  
ATOM   1257 3HG2 THR A  80      57.417   8.932  18.778  1.00 33.90           H  
ATOM   1258  C   THR A  80      57.113   8.580  16.349  1.00 31.61           C  
ATOM   1259  O   THR A  80      57.807   9.570  16.153  1.00 30.86           O  
ATOM   1260  N   LEU A  81      57.591   7.342  16.284  1.00 31.65           N  
ATOM   1261  HN  LEU A  81      56.928   6.514  16.426  1.00 34.75           H  
ATOM   1262  CA  LEU A  81      59.013   7.091  16.020  1.00 33.19           C  
ATOM   1263  HA  LEU A  81      59.571   7.543  16.840  1.00 34.75           H  
ATOM   1264  CB  LEU A  81      59.314   5.607  16.049  1.00 31.90           C  
ATOM   1265  HB1 LEU A  81      58.697   5.108  15.302  1.00 34.75           H  
ATOM   1266  HB2 LEU A  81      60.367   5.456  15.811  1.00 34.75           H  
ATOM   1267  CG  LEU A  81      59.025   4.995  17.414  1.00 30.86           C  
ATOM   1268  HG  LEU A  81      59.562   5.565  18.172  1.00 34.75           H  
ATOM   1269  CD1 LEU A  81      57.559   5.079  17.701  1.00 36.92           C  
ATOM   1270 1HD1 LEU A  81      57.354   4.641  18.678  1.00 34.75           H  
ATOM   1271 2HD1 LEU A  81      57.007   4.534  16.936  1.00 34.75           H  
ATOM   1272 3HD1 LEU A  81      57.247   6.123  17.699  1.00 34.75           H  
ATOM   1273  CD2 LEU A  81      59.472   3.593  17.474  1.00 40.28           C  
ATOM   1274 1HD2 LEU A  81      59.253   3.183  18.460  1.00 34.75           H  
ATOM   1275 2HD2 LEU A  81      60.546   3.545  17.292  1.00 34.75           H  
ATOM   1276 3HD2 LEU A  81      58.949   3.012  16.715  1.00 34.75           H  
ATOM   1277  C   LEU A  81      59.516   7.752  14.719  1.00 35.65           C  
ATOM   1278  O   LEU A  81      60.568   8.401  14.721  1.00 37.56           O  
ATOM   1279  N   ARG A  82      58.785   7.586  13.614  1.00 37.22           N  
ATOM   1280  HN  ARG A  82      57.917   6.961  13.635  1.00 45.01           H  
ATOM   1281  CA  ARG A  82      59.172   8.259  12.376  1.00 37.21           C  
ATOM   1282  HA  ARG A  82      60.080   7.810  11.973  1.00 45.01           H  
ATOM   1283  CB  ARG A  82      58.055   8.219  11.328  1.00 38.11           C  
ATOM   1284  HB1 ARG A  82      57.155   8.636  11.781  1.00 45.01           H  
ATOM   1285  HB2 ARG A  82      58.361   8.842  10.487  1.00 45.01           H  
ATOM   1286  CG  ARG A  82      57.719   6.875  10.801  1.00 45.24           C  
ATOM   1287  HG1 ARG A  82      58.635   6.367  10.498  1.00 45.01           H  
ATOM   1288  HG2 ARG A  82      57.223   6.296  11.580  1.00 45.01           H  
ATOM   1289  CD  ARG A  82      56.777   7.002   9.580  1.00 51.77           C  
ATOM   1290  HD1 ARG A  82      57.314   7.499   8.772  1.00 45.01           H  
ATOM   1291  HD2 ARG A  82      56.480   6.003   9.259  1.00 45.01           H  
ATOM   1292  NE  ARG A  82      55.573   7.775   9.893  1.00 56.70           N  
ATOM   1293  HE  ARG A  82      54.724   7.246  10.273  1.00 45.01           H  
ATOM   1294  CZ  ARG A  82      55.465   9.095   9.736  1.00 54.77           C  
ATOM   1295  NH1 ARG A  82      54.331   9.709  10.053  1.00 54.41           N  
ATOM   1296 1HH1 ARG A  82      53.505   9.145  10.434  1.00 45.01           H  
ATOM   1297 2HH1 ARG A  82      54.243  10.768   9.928  1.00 45.01           H  
ATOM   1298  NH2 ARG A  82      56.487   9.800   9.265  1.00 50.63           N  
ATOM   1299 1HH2 ARG A  82      57.403   9.309   9.009  1.00 45.01           H  
ATOM   1300 2HH2 ARG A  82      56.395  10.859   9.141  1.00 45.01           H  
ATOM   1301  C   ARG A  82      59.422   9.694  12.737  1.00 34.60           C  
ATOM   1302  O   ARG A  82      60.426  10.286  12.349  1.00 34.46           O  
ATOM   1303  N   GLY A  83      58.490  10.255  13.487  1.00 31.25           N  
ATOM   1304  HN  GLY A  83      57.639   9.677  13.781  1.00 31.49           H  
ATOM   1305  CA  GLY A  83      58.589  11.611  13.915  1.00 31.85           C  
ATOM   1306  HA1 GLY A  83      58.508  12.261  13.044  1.00 31.49           H  
ATOM   1307  HA2 GLY A  83      57.772  11.822  14.605  1.00 31.49           H  
ATOM   1308  C   GLY A  83      59.894  11.891  14.609  1.00 31.31           C  
ATOM   1309  O   GLY A  83      60.660  12.726  14.170  1.00 31.55           O  
ATOM   1310  N   TYR A  84      60.154  11.179  15.698  1.00 32.34           N  
ATOM   1311  HN  TYR A  84      59.458  10.432  16.018  1.00 37.95           H  
ATOM   1312  CA  TYR A  84      61.363  11.398  16.457  1.00 33.73           C  
ATOM   1313  HA  TYR A  84      61.331  12.413  16.853  1.00 37.95           H  
ATOM   1314  CB  TYR A  84      61.463  10.430  17.646  1.00 34.96           C  
ATOM   1315  HB1 TYR A  84      61.367   9.413  17.266  1.00 37.95           H  
ATOM   1316  HB2 TYR A  84      62.443  10.556  18.107  1.00 37.95           H  
ATOM   1317  CG  TYR A  84      60.408  10.639  18.712  1.00 38.33           C  
ATOM   1318  CD1 TYR A  84      60.088  11.907  19.151  1.00 40.01           C  
ATOM   1319  HD1 TYR A  84      60.595  12.768  18.715  1.00 37.95           H  
ATOM   1320  CE1 TYR A  84      59.150  12.102  20.119  1.00 41.98           C  
ATOM   1321  HE1 TYR A  84      58.888  13.113  20.431  1.00 37.95           H  
ATOM   1322  CD2 TYR A  84      59.789   9.564  19.323  1.00 38.03           C  
ATOM   1323  HD2 TYR A  84      60.051   8.551  19.018  1.00 37.95           H  
ATOM   1324  CE2 TYR A  84      58.853   9.750  20.304  1.00 35.96           C  
ATOM   1325  HE2 TYR A  84      58.364   8.893  20.766  1.00 37.95           H  
ATOM   1326  CZ  TYR A  84      58.536  11.022  20.700  1.00 40.85           C  
ATOM   1327  OH  TYR A  84      57.593  11.227  21.684  1.00 48.25           O  
ATOM   1328  HH  TYR A  84      58.032  11.739  22.489  1.00 37.95           H  
ATOM   1329  C   TYR A  84      62.598  11.272  15.611  1.00 35.21           C  
ATOM   1330  O   TYR A  84      63.573  11.988  15.825  1.00 35.78           O  
ATOM   1331  N   TYR A  85      62.565  10.365  14.641  1.00 35.89           N  
ATOM   1332  HN  TYR A  85      61.669   9.803  14.480  1.00 33.04           H  
ATOM   1333  CA  TYR A  85      63.729  10.117  13.787  1.00 33.50           C  
ATOM   1334  HA  TYR A  85      64.606  10.543  14.274  1.00 33.04           H  
ATOM   1335  CB  TYR A  85      63.942   8.622  13.651  1.00 32.72           C  
ATOM   1336  HB1 TYR A  85      63.051   8.187  13.198  1.00 33.04           H  
ATOM   1337  HB2 TYR A  85      64.801   8.454  13.001  1.00 33.04           H  
ATOM   1338  CG  TYR A  85      64.195   7.931  14.961  1.00 35.13           C  
ATOM   1339  CD1 TYR A  85      65.488   7.719  15.413  1.00 37.33           C  
ATOM   1340  HD1 TYR A  85      66.328   8.058  14.807  1.00 33.04           H  
ATOM   1341  CE1 TYR A  85      65.732   7.086  16.617  1.00 32.72           C  
ATOM   1342  HE1 TYR A  85      66.756   6.927  16.954  1.00 33.04           H  
ATOM   1343  CD2 TYR A  85      63.147   7.496  15.752  1.00 31.32           C  
ATOM   1344  HD2 TYR A  85      62.121   7.656  15.420  1.00 33.04           H  
ATOM   1345  CE2 TYR A  85      63.381   6.861  16.957  1.00 33.02           C  
ATOM   1346  HE2 TYR A  85      62.546   6.520  17.569  1.00 33.04           H  
ATOM   1347  CZ  TYR A  85      64.685   6.660  17.383  1.00 30.81           C  
ATOM   1348  OH  TYR A  85      64.935   6.033  18.579  1.00 24.77           O  
ATOM   1349  HH  TYR A  85      65.501   5.165  18.408  1.00 33.04           H  
ATOM   1350  C   TYR A  85      63.613  10.727  12.402  1.00 31.92           C  
ATOM   1351  O   TYR A  85      64.137  10.182  11.456  1.00 37.34           O  
ATOM   1352  N   ASN A  86      62.943  11.861  12.283  1.00 28.88           N  
ATOM   1353  HN  ASN A  86      62.520  12.322  13.151  1.00 37.88           H  
ATOM   1354  CA  ASN A  86      62.777  12.485  10.980  1.00 29.68           C  
ATOM   1355  HA  ASN A  86      61.782  12.929  10.936  1.00 37.88           H  
ATOM   1356  CB  ASN A  86      63.809  13.595  10.777  1.00 31.62           C  
ATOM   1357  HB1 ASN A  86      64.792  13.212  11.051  1.00 37.88           H  
ATOM   1358  HB2 ASN A  86      63.811  13.881   9.725  1.00 37.88           H  
ATOM   1359  CG  ASN A  86      63.520  14.815  11.607  1.00 44.75           C  
ATOM   1360  OD1 ASN A  86      64.415  15.615  11.892  1.00 58.83           O  
ATOM   1361  ND2 ASN A  86      62.266  14.972  12.007  1.00 54.76           N  
ATOM   1362 1HD2 ASN A  86      61.524  14.250  11.736  1.00 37.88           H  
ATOM   1363 2HD2 ASN A  86      61.996  15.820  12.601  1.00 37.88           H  
ATOM   1364  C   ASN A  86      62.901  11.465   9.845  1.00 27.47           C  
ATOM   1365  O   ASN A  86      63.906  11.431   9.141  1.00 27.03           O  
ATOM   1366  N   GLN A  87      61.881  10.639   9.668  1.00 25.10           N  
ATOM   1367  HN  GLN A  87      61.033  10.699  10.317  1.00 26.19           H  
ATOM   1368  CA  GLN A  87      61.901   9.656   8.606  1.00 26.30           C  
ATOM   1369  HA  GLN A  87      62.715   9.921   7.931  1.00 26.19           H  
ATOM   1370  CB  GLN A  87      62.202   8.284   9.163  1.00 24.73           C  
ATOM   1371  HB1 GLN A  87      62.117   7.562   8.351  1.00 26.19           H  
ATOM   1372  HB2 GLN A  87      63.225   8.288   9.541  1.00 26.19           H  
ATOM   1373  CG  GLN A  87      61.318   7.854  10.248  1.00 29.53           C  
ATOM   1374  HG1 GLN A  87      61.217   8.668  10.966  1.00 26.19           H  
ATOM   1375  HG2 GLN A  87      60.340   7.612   9.833  1.00 26.19           H  
ATOM   1376  CD  GLN A  87      61.864   6.638  10.958  1.00 31.99           C  
ATOM   1377  OE1 GLN A  87      61.137   5.933  11.698  1.00 34.69           O  
ATOM   1378  NE2 GLN A  87      63.153   6.369  10.744  1.00  4.11           N  
ATOM   1379 1HE2 GLN A  87      63.732   7.000  10.102  1.00 26.19           H  
ATOM   1380 2HE2 GLN A  87      63.608   5.523  11.214  1.00 26.19           H  
ATOM   1381  C   GLN A  87      60.595   9.683   7.787  1.00 28.10           C  
ATOM   1382  O   GLN A  87      59.518   9.841   8.332  1.00 31.16           O  
ATOM   1383  N   SER A  88      60.726   9.530   6.467  1.00 29.07           N  
ATOM   1384  HN  SER A  88      61.698   9.337   6.064  1.00 33.37           H  
ATOM   1385  CA  SER A  88      59.588   9.617   5.553  1.00 30.34           C  
ATOM   1386  HA  SER A  88      59.135  10.600   5.680  1.00 33.37           H  
ATOM   1387  CB  SER A  88      60.056   9.507   4.111  1.00 33.47           C  
ATOM   1388  HB1 SER A  88      59.209   9.680   3.448  1.00 33.37           H  
ATOM   1389  HB2 SER A  88      60.822  10.260   3.927  1.00 33.37           H  
ATOM   1390  OG  SER A  88      60.594   8.229   3.848  1.00 41.97           O  
ATOM   1391  HG  SER A  88      61.414   8.057   4.481  1.00 33.37           H  
ATOM   1392  C   SER A  88      58.528   8.592   5.805  1.00 30.74           C  
ATOM   1393  O   SER A  88      58.774   7.551   6.405  1.00 34.65           O  
ATOM   1394  N   GLU A  89      57.337   8.887   5.315  1.00 30.70           N  
ATOM   1395  HN  GLU A  89      57.217   9.799   4.768  1.00 41.38           H  
ATOM   1396  CA  GLU A  89      56.195   8.030   5.488  1.00 31.94           C  
ATOM   1397  HA  GLU A  89      56.115   7.739   6.535  1.00 41.38           H  
ATOM   1398  CB  GLU A  89      54.919   8.781   5.066  1.00 33.24           C  
ATOM   1399  HB1 GLU A  89      54.804   8.674   3.987  1.00 41.38           H  
ATOM   1400  HB2 GLU A  89      54.071   8.318   5.570  1.00 41.38           H  
ATOM   1401  CG  GLU A  89      54.913  10.298   5.404  1.00 44.56           C  
ATOM   1402  HG1 GLU A  89      53.896  10.674   5.292  1.00 41.38           H  
ATOM   1403  HG2 GLU A  89      55.236  10.425   6.437  1.00 41.38           H  
ATOM   1404  CD  GLU A  89      55.879  11.153   4.460  1.00 56.71           C  
ATOM   1405  OE1 GLU A  89      56.382  10.611   3.438  1.00 45.93           O  
ATOM   1406  OE2 GLU A  89      56.099  12.354   4.756  1.00 65.83           O  
ATOM   1407  C   GLU A  89      56.329   6.781   4.622  1.00 31.11           C  
ATOM   1408  O   GLU A  89      55.583   5.813   4.792  1.00 32.37           O  
ATOM   1409  N   ALA A  90      57.288   6.809   3.698  1.00 30.17           N  
ATOM   1410  HN  ALA A  90      57.936   7.659   3.653  1.00 31.35           H  
ATOM   1411  CA  ALA A  90      57.489   5.708   2.732  1.00 30.49           C  
ATOM   1412  HA  ALA A  90      56.517   5.471   2.299  1.00 31.35           H  
ATOM   1413  CB  ALA A  90      58.380   6.172   1.613  1.00 30.31           C  
ATOM   1414  HB1 ALA A  90      58.526   5.358   0.903  1.00 31.35           H  
ATOM   1415  HB2 ALA A  90      59.345   6.477   2.019  1.00 31.35           H  
ATOM   1416  HB3 ALA A  90      57.916   7.018   1.105  1.00 31.35           H  
ATOM   1417  C   ALA A  90      58.048   4.425   3.333  1.00 32.41           C  
ATOM   1418  O   ALA A  90      57.439   3.365   3.223  1.00 33.36           O  
ATOM   1419  N   GLY A  91      59.214   4.522   3.948  1.00 34.47           N  
ATOM   1420  HN  GLY A  91      59.684   5.480   4.025  1.00 34.29           H  
ATOM   1421  CA  GLY A  91      59.879   3.357   4.526  1.00 34.02           C  
ATOM   1422  HA1 GLY A  91      60.236   2.732   3.708  1.00 34.29           H  
ATOM   1423  HA2 GLY A  91      60.728   3.709   5.112  1.00 34.29           H  
ATOM   1424  C   GLY A  91      59.008   2.499   5.428  1.00 33.43           C  
ATOM   1425  O   GLY A  91      57.926   2.908   5.846  1.00 35.24           O  
ATOM   1426  N   SER A  92      59.489   1.290   5.706  1.00 31.45           N  
ATOM   1427  HN  SER A  92      60.407   0.984   5.250  1.00 28.43           H  
ATOM   1428  CA  SER A  92      58.816   0.370   6.604  1.00 28.07           C  
ATOM   1429  HA  SER A  92      57.828   0.757   6.853  1.00 28.43           H  
ATOM   1430  CB  SER A  92      58.685  -0.993   5.980  1.00 27.83           C  
ATOM   1431  HB1 SER A  92      58.002  -0.935   5.132  1.00 28.43           H  
ATOM   1432  HB2 SER A  92      59.665  -1.325   5.636  1.00 28.43           H  
ATOM   1433  OG  SER A  92      58.182  -1.924   6.918  1.00 30.83           O  
ATOM   1434  HG  SER A  92      58.837  -1.986   7.736  1.00 28.44           H  
ATOM   1435  C   SER A  92      59.651   0.267   7.854  1.00 27.17           C  
ATOM   1436  O   SER A  92      60.869   0.203   7.785  1.00 25.26           O  
ATOM   1437  N   HIS A  93      59.003   0.249   8.999  1.00 27.79           N  
ATOM   1438  HN  HIS A  93      57.934   0.287   9.003  1.00 24.95           H  
ATOM   1439  CA  HIS A  93      59.715   0.179  10.240  1.00 26.59           C  
ATOM   1440  HA  HIS A  93      60.749  -0.082  10.013  1.00 24.95           H  
ATOM   1441  CB  HIS A  93      59.720   1.513  10.878  1.00 25.81           C  
ATOM   1442  HB1 HIS A  93      58.688   1.830  11.029  1.00 24.95           H  
ATOM   1443  HB2 HIS A  93      60.222   1.435  11.843  1.00 24.95           H  
ATOM   1444  CG  HIS A  93      60.417   2.541  10.063  1.00 25.43           C  
ATOM   1445  CD2 HIS A  93      61.627   3.132  10.212  1.00 26.32           C  
ATOM   1446  HD2 HIS A  93      62.343   2.948  11.013  1.00 24.95           H  
ATOM   1447  ND1 HIS A  93      59.871   3.069   8.916  1.00 17.27           N  
ATOM   1448  HD1 HIS A  93      58.916   2.809   8.509  1.00 24.95           H  
ATOM   1449  CE1 HIS A  93      60.711   3.948   8.394  1.00 25.49           C  
ATOM   1450  HE1 HIS A  93      60.547   4.525   7.484  1.00 24.95           H  
ATOM   1451  NE2 HIS A  93      61.783   4.006   9.164  1.00 22.85           N1+
ATOM   1452  HE2 HIS A  93      62.635   4.632   8.998  1.00 24.95           H  
ATOM   1453  C   HIS A  93      59.168  -0.879  11.146  1.00 26.08           C  
ATOM   1454  O   HIS A  93      58.116  -1.441  10.891  1.00 25.92           O  
ATOM   1455  N   THR A  94      59.888  -1.165  12.209  1.00 27.65           N  
ATOM   1456  HN  THR A  94      60.770  -0.599  12.422  1.00 29.03           H  
ATOM   1457  CA  THR A  94      59.499  -2.224  13.077  1.00 29.88           C  
ATOM   1458  HA  THR A  94      58.478  -2.513  12.829  1.00 29.03           H  
ATOM   1459  CB  THR A  94      60.411  -3.439  12.863  1.00 29.59           C  
ATOM   1460  HB  THR A  94      61.417  -3.187  13.198  1.00 29.03           H  
ATOM   1461  OG1 THR A  94      60.454  -3.758  11.469  1.00 30.24           O  
ATOM   1462  HG1 THR A  94      59.486  -3.982  11.131  1.00 29.03           H  
ATOM   1463  CG2 THR A  94      59.910  -4.651  13.663  1.00 23.78           C  
ATOM   1464 1HG2 THR A  94      60.574  -5.498  13.494  1.00 29.03           H  
ATOM   1465 2HG2 THR A  94      58.902  -4.910  13.339  1.00 29.03           H  
ATOM   1466 3HG2 THR A  94      59.898  -4.406  14.725  1.00 29.03           H  
ATOM   1467  C   THR A  94      59.546  -1.857  14.520  1.00 30.39           C  
ATOM   1468  O   THR A  94      60.483  -1.211  14.975  1.00 31.69           O  
ATOM   1469  N   VAL A  95      58.509  -2.278  15.251  1.00 31.64           N  
ATOM   1470  HN  VAL A  95      57.712  -2.796  14.760  1.00 32.73           H  
ATOM   1471  CA  VAL A  95      58.420  -2.061  16.683  1.00 31.59           C  
ATOM   1472  HA  VAL A  95      59.331  -1.572  17.028  1.00 32.73           H  
ATOM   1473  CB  VAL A  95      57.215  -1.204  17.065  1.00 32.60           C  
ATOM   1474  HB  VAL A  95      56.332  -1.611  16.571  1.00 32.73           H  
ATOM   1475  CG1 VAL A  95      56.995  -1.254  18.545  1.00 35.66           C  
ATOM   1476 1HG1 VAL A  95      56.133  -0.639  18.806  1.00 32.73           H  
ATOM   1477 2HG1 VAL A  95      57.879  -0.875  19.057  1.00 32.73           H  
ATOM   1478 3HG1 VAL A  95      56.812  -2.284  18.851  1.00 32.73           H  
ATOM   1479  CG2 VAL A  95      57.409   0.235  16.598  1.00 34.54           C  
ATOM   1480 1HG2 VAL A  95      56.540   0.829  16.880  1.00 32.73           H  
ATOM   1481 2HG2 VAL A  95      57.525   0.253  15.514  1.00 32.73           H  
ATOM   1482 3HG2 VAL A  95      58.301   0.652  17.066  1.00 32.73           H  
ATOM   1483  C   VAL A  95      58.292  -3.391  17.354  1.00 31.72           C  
ATOM   1484  O   VAL A  95      57.462  -4.220  16.961  1.00 31.34           O  
ATOM   1485  N   GLN A  96      59.116  -3.608  18.372  1.00 33.31           N  
ATOM   1486  HN  GLN A  96      59.799  -2.836  18.661  1.00 33.06           H  
ATOM   1487  CA  GLN A  96      59.119  -4.867  19.109  1.00 34.67           C  
ATOM   1488  HA  GLN A  96      58.267  -5.458  18.774  1.00 33.06           H  
ATOM   1489  CB  GLN A  96      60.389  -5.646  18.792  1.00 33.70           C  
ATOM   1490  HB1 GLN A  96      61.234  -4.958  18.832  1.00 33.06           H  
ATOM   1491  HB2 GLN A  96      60.515  -6.421  19.548  1.00 33.06           H  
ATOM   1492  CG  GLN A  96      60.374  -6.301  17.437  1.00 31.71           C  
ATOM   1493  HG1 GLN A  96      59.650  -7.115  17.451  1.00 33.06           H  
ATOM   1494  HG2 GLN A  96      60.075  -5.561  16.695  1.00 33.06           H  
ATOM   1495  CD  GLN A  96      61.714  -6.856  17.049  1.00 30.43           C  
ATOM   1496  OE1 GLN A  96      62.678  -6.114  16.888  1.00 33.92           O  
ATOM   1497  NE2 GLN A  96      61.781  -8.167  16.861  1.00 26.81           N  
ATOM   1498 1HE2 GLN A  96      60.907  -8.771  16.987  1.00 33.06           H  
ATOM   1499 2HE2 GLN A  96      62.709  -8.621  16.583  1.00 33.06           H  
ATOM   1500  C   GLN A  96      58.991  -4.663  20.621  1.00 35.75           C  
ATOM   1501  O   GLN A  96      59.503  -3.686  21.175  1.00 37.26           O  
ATOM   1502  N   ARG A  97      58.300  -5.596  21.279  1.00 34.17           N  
ATOM   1503  HN  ARG A  97      57.877  -6.412  20.732  1.00 35.93           H  
ATOM   1504  CA  ARG A  97      58.106  -5.535  22.717  1.00 31.75           C  
ATOM   1505  HA  ARG A  97      58.907  -4.941  23.158  1.00 35.93           H  
ATOM   1506  CB  ARG A  97      56.768  -4.888  23.050  1.00 30.80           C  
ATOM   1507  HB1 ARG A  97      56.752  -3.885  22.623  1.00 35.93           H  
ATOM   1508  HB2 ARG A  97      55.974  -5.486  22.604  1.00 35.93           H  
ATOM   1509  CG  ARG A  97      56.510  -4.780  24.545  1.00 34.05           C  
ATOM   1510  HG1 ARG A  97      56.610  -5.769  24.991  1.00 35.93           H  
ATOM   1511  HG2 ARG A  97      57.249  -4.108  24.981  1.00 35.93           H  
ATOM   1512  CD  ARG A  97      55.123  -4.245  24.848  1.00 39.14           C  
ATOM   1513  HD1 ARG A  97      54.385  -4.939  24.447  1.00 35.93           H  
ATOM   1514  HD2 ARG A  97      55.004  -4.172  25.929  1.00 35.93           H  
ATOM   1515  NE  ARG A  97      54.895  -2.927  24.261  1.00 41.89           N  
ATOM   1516  HE  ARG A  97      54.537  -2.886  23.253  1.00 35.93           H  
ATOM   1517  CZ  ARG A  97      55.101  -1.778  24.891  1.00 37.91           C  
ATOM   1518  NH1 ARG A  97      55.541  -1.771  26.136  1.00 38.79           N  
ATOM   1519 1HH1 ARG A  97      55.733  -2.695  26.641  1.00 35.93           H  
ATOM   1520 2HH1 ARG A  97      55.706  -0.842  26.640  1.00 35.93           H  
ATOM   1521  NH2 ARG A  97      54.864  -0.631  24.271  1.00 43.10           N  
ATOM   1522 1HH2 ARG A  97      54.507  -0.632  23.262  1.00 35.93           H  
ATOM   1523 2HH2 ARG A  97      55.030   0.296  24.779  1.00 35.93           H  
ATOM   1524  C   ARG A  97      58.143  -6.927  23.307  1.00 31.45           C  
ATOM   1525  O   ARG A  97      57.571  -7.860  22.747  1.00 32.18           O  
ATOM   1526  N   MET A  98      58.814  -7.067  24.451  1.00 31.80           N  
ATOM   1527  HN  MET A  98      59.287  -6.211  24.886  1.00 30.41           H  
ATOM   1528  CA  MET A  98      58.920  -8.363  25.128  1.00 29.00           C  
ATOM   1529  HA  MET A  98      58.061  -8.976  24.858  1.00 30.41           H  
ATOM   1530  CB  MET A  98      60.201  -9.080  24.694  1.00 26.97           C  
ATOM   1531  HB1 MET A  98      60.178  -9.184  23.609  1.00 30.41           H  
ATOM   1532  HB2 MET A  98      61.049  -8.459  24.982  1.00 30.41           H  
ATOM   1533  CG  MET A  98      60.412 -10.507  25.314  1.00 27.05           C  
ATOM   1534  HG1 MET A  98      59.506 -11.085  25.135  1.00 30.41           H  
ATOM   1535  HG2 MET A  98      61.250 -10.974  24.797  1.00 30.41           H  
ATOM   1536  SD  MET A  98      60.766 -10.561  27.122  1.00 33.93           S  
ATOM   1537  CE  MET A  98      62.224  -9.521  27.235  1.00 34.82           C  
ATOM   1538  HE1 MET A  98      62.550  -9.463  28.273  1.00 30.41           H  
ATOM   1539  HE2 MET A  98      61.986  -8.521  26.873  1.00 30.41           H  
ATOM   1540  HE3 MET A  98      63.023  -9.947  26.627  1.00 30.41           H  
ATOM   1541  C   MET A  98      58.945  -8.187  26.611  1.00 30.15           C  
ATOM   1542  O   MET A  98      59.736  -7.408  27.137  1.00 29.56           O  
ATOM   1543  N   TYR A  99      58.070  -8.901  27.298  1.00 30.53           N  
ATOM   1544  HN  TYR A  99      57.357  -9.503  26.775  1.00 29.84           H  
ATOM   1545  CA  TYR A  99      58.060  -8.882  28.743  1.00 31.18           C  
ATOM   1546  HA  TYR A  99      59.076  -8.664  29.073  1.00 29.84           H  
ATOM   1547  CB  TYR A  99      57.150  -7.779  29.299  1.00 31.02           C  
ATOM   1548  HB1 TYR A  99      57.162  -7.856  30.386  1.00 29.84           H  
ATOM   1549  HB2 TYR A  99      57.570  -6.820  28.998  1.00 29.84           H  
ATOM   1550  CG  TYR A  99      55.686  -7.809  28.846  1.00 30.69           C  
ATOM   1551  CD1 TYR A  99      54.774  -8.659  29.439  1.00 29.51           C  
ATOM   1552  HD1 TYR A  99      55.106  -9.336  30.226  1.00 29.84           H  
ATOM   1553  CE1 TYR A  99      53.450  -8.667  29.053  1.00 27.38           C  
ATOM   1554  HE1 TYR A  99      52.747  -9.355  29.523  1.00 29.84           H  
ATOM   1555  CD2 TYR A  99      55.227  -6.943  27.877  1.00 27.46           C  
ATOM   1556  HD2 TYR A  99      55.922  -6.245  27.410  1.00 29.84           H  
ATOM   1557  CE2 TYR A  99      53.903  -6.945  27.488  1.00 26.12           C  
ATOM   1558  HE2 TYR A  99      53.560  -6.261  26.712  1.00 29.84           H  
ATOM   1559  CZ  TYR A  99      53.023  -7.809  28.080  1.00 26.70           C  
ATOM   1560  OH  TYR A  99      51.692  -7.813  27.691  1.00 34.91           O  
ATOM   1561  HH  TYR A  99      51.437  -8.763  27.322  1.00 29.84           H  
ATOM   1562  C   TYR A  99      57.689 -10.259  29.286  1.00 32.85           C  
ATOM   1563  O   TYR A  99      57.003 -11.041  28.609  1.00 29.68           O  
ATOM   1564  N   GLY A 100      58.163 -10.572  30.497  1.00 35.20           N  
ATOM   1565  HN  GLY A 100      58.743  -9.855  31.039  1.00 37.68           H  
ATOM   1566  CA  GLY A 100      57.901 -11.871  31.083  1.00 36.54           C  
ATOM   1567  HA1 GLY A 100      56.824 -12.036  31.053  1.00 37.68           H  
ATOM   1568  HA2 GLY A 100      58.401 -12.618  30.467  1.00 37.68           H  
ATOM   1569  C   GLY A 100      58.360 -12.078  32.523  1.00 39.02           C  
ATOM   1570  O   GLY A 100      58.894 -11.173  33.172  1.00 39.94           O  
ATOM   1571  N   CYS A 101      58.147 -13.304  33.001  1.00 41.21           N  
ATOM   1572  HN  CYS A 101      57.717 -14.034  32.347  1.00 43.05           H  
ATOM   1573  CA  CYS A 101      58.465 -13.701  34.353  1.00 39.96           C  
ATOM   1574  HA  CYS A 101      58.818 -12.833  34.909  1.00 43.05           H  
ATOM   1575  CB  CYS A 101      57.220 -14.249  35.020  1.00 41.20           C  
ATOM   1576  HB1 CYS A 101      56.685 -14.857  34.290  1.00 43.05           H  
ATOM   1577  HB2 CYS A 101      57.532 -14.875  35.856  1.00 43.05           H  
ATOM   1578  SG  CYS A 101      56.186 -13.115  35.592  1.00 55.74           S  
ATOM   1579  HG  CYS A 101      56.811 -12.361  36.506  1.00 43.05           H  
ATOM   1580  C   CYS A 101      59.468 -14.775  34.441  1.00 38.99           C  
ATOM   1581  O   CYS A 101      59.504 -15.678  33.613  1.00 41.21           O  
ATOM   1582  N   ASP A 102      60.276 -14.703  35.476  1.00 37.44           N  
ATOM   1583  HN  ASP A 102      60.225 -13.845  36.113  1.00 37.97           H  
ATOM   1584  CA  ASP A 102      61.220 -15.732  35.779  1.00 35.08           C  
ATOM   1585  HA  ASP A 102      61.072 -16.579  35.109  1.00 37.97           H  
ATOM   1586  CB  ASP A 102      62.667 -15.226  35.670  1.00 36.36           C  
ATOM   1587  HB1 ASP A 102      62.738 -14.263  36.176  1.00 37.97           H  
ATOM   1588  HB2 ASP A 102      63.324 -15.944  36.160  1.00 37.97           H  
ATOM   1589  CG  ASP A 102      63.126 -15.052  34.229  1.00 41.83           C  
ATOM   1590  OD1 ASP A 102      62.380 -15.441  33.312  1.00 45.12           O  
ATOM   1591  OD2 ASP A 102      64.251 -14.538  34.020  1.00 43.22           O  
ATOM   1592  C   ASP A 102      60.930 -16.142  37.192  1.00 32.66           C  
ATOM   1593  O   ASP A 102      60.777 -15.290  38.058  1.00 32.01           O  
ATOM   1594  N   VAL A 103      60.815 -17.446  37.432  1.00 30.11           N  
ATOM   1595  HN  VAL A 103      60.889 -18.137  36.618  1.00 27.71           H  
ATOM   1596  CA  VAL A 103      60.589 -17.954  38.785  1.00 27.08           C  
ATOM   1597  HA  VAL A 103      60.762 -17.149  39.499  1.00 27.71           H  
ATOM   1598  CB  VAL A 103      59.182 -18.488  38.975  1.00 27.50           C  
ATOM   1599  HB  VAL A 103      59.051 -18.748  40.025  1.00 27.71           H  
ATOM   1600  CG1 VAL A 103      58.172 -17.427  38.618  1.00 31.95           C  
ATOM   1601 1HG1 VAL A 103      57.165 -17.821  38.758  1.00 27.71           H  
ATOM   1602 2HG1 VAL A 103      58.305 -17.134  37.577  1.00 27.71           H  
ATOM   1603 3HG1 VAL A 103      58.314 -16.558  39.261  1.00 27.71           H  
ATOM   1604  CG2 VAL A 103      58.970 -19.727  38.149  1.00 30.93           C  
ATOM   1605 1HG2 VAL A 103      57.955 -20.095  38.299  1.00 27.71           H  
ATOM   1606 2HG2 VAL A 103      59.682 -20.494  38.454  1.00 27.71           H  
ATOM   1607 3HG2 VAL A 103      59.119 -19.492  37.095  1.00 27.71           H  
ATOM   1608  C   VAL A 103      61.566 -19.054  39.048  1.00 25.33           C  
ATOM   1609  O   VAL A 103      62.061 -19.689  38.121  1.00 21.07           O  
ATOM   1610  N   GLY A 104      61.848 -19.289  40.321  1.00 27.45           N  
ATOM   1611  HN  GLY A 104      61.358 -18.713  41.078  1.00 27.92           H  
ATOM   1612  CA  GLY A 104      62.804 -20.306  40.716  1.00 27.82           C  
ATOM   1613  HA1 GLY A 104      63.581 -20.362  39.953  1.00 27.92           H  
ATOM   1614  HA2 GLY A 104      63.248 -20.010  41.666  1.00 27.92           H  
ATOM   1615  C   GLY A 104      62.200 -21.673  40.880  1.00 28.27           C  
ATOM   1616  O   GLY A 104      61.007 -21.867  40.679  1.00 28.13           O  
ATOM   1617  N   SER A 105      63.041 -22.629  41.246  1.00 29.81           N  
ATOM   1618  HN  SER A 105      64.071 -22.382  41.398  1.00 32.54           H  
ATOM   1619  CA  SER A 105      62.616 -23.985  41.445  1.00 30.07           C  
ATOM   1620  HA  SER A 105      62.288 -24.407  40.495  1.00 32.54           H  
ATOM   1621  CB  SER A 105      63.760 -24.804  41.992  1.00 30.48           C  
ATOM   1622  HB1 SER A 105      64.001 -24.454  42.996  1.00 32.54           H  
ATOM   1623  HB2 SER A 105      63.461 -25.851  42.034  1.00 32.54           H  
ATOM   1624  OG  SER A 105      64.902 -24.682  41.174  1.00 42.30           O  
ATOM   1625  HG  SER A 105      64.677 -25.021  40.206  1.00 32.54           H  
ATOM   1626  C   SER A 105      61.493 -24.015  42.416  1.00 30.50           C  
ATOM   1627  O   SER A 105      60.726 -24.957  42.452  1.00 32.06           O  
ATOM   1628  N   ASP A 106      61.398 -22.969  43.225  1.00 32.18           N  
ATOM   1629  HN  ASP A 106      62.106 -22.172  43.131  1.00 31.43           H  
ATOM   1630  CA  ASP A 106      60.358 -22.875  44.236  1.00 32.11           C  
ATOM   1631  HA  ASP A 106      60.023 -23.879  44.495  1.00 31.43           H  
ATOM   1632  CB  ASP A 106      60.903 -22.202  45.476  1.00 30.20           C  
ATOM   1633  HB1 ASP A 106      60.103 -22.124  46.213  1.00 31.43           H  
ATOM   1634  HB2 ASP A 106      61.711 -22.812  45.880  1.00 31.43           H  
ATOM   1635  CG  ASP A 106      61.430 -20.834  45.192  1.00 31.08           C  
ATOM   1636  OD1 ASP A 106      61.490 -20.465  43.995  1.00 27.04           O  
ATOM   1637  OD2 ASP A 106      61.789 -20.117  46.151  1.00 31.11           O  
ATOM   1638  C   ASP A 106      59.180 -22.082  43.706  1.00 32.86           C  
ATOM   1639  O   ASP A 106      58.338 -21.622  44.474  1.00 34.87           O  
ATOM   1640  N   TRP A 107      59.131 -21.912  42.387  1.00 33.47           N  
ATOM   1641  HN  TRP A 107      59.912 -22.319  41.780  1.00 36.09           H  
ATOM   1642  CA  TRP A 107      58.035 -21.182  41.745  1.00 33.04           C  
ATOM   1643  HA  TRP A 107      58.257 -21.092  40.682  1.00 36.09           H  
ATOM   1644  CB  TRP A 107      56.738 -21.962  41.901  1.00 33.93           C  
ATOM   1645  HB1 TRP A 107      56.610 -22.214  42.954  1.00 36.09           H  
ATOM   1646  HB2 TRP A 107      55.912 -21.330  41.575  1.00 36.09           H  
ATOM   1647  CG  TRP A 107      56.714 -23.230  41.100  1.00 37.42           C  
ATOM   1648  CD2 TRP A 107      55.559 -23.906  40.595  1.00 35.79           C  
ATOM   1649  CE2 TRP A 107      56.008 -25.069  39.948  1.00 37.54           C  
ATOM   1650  CE3 TRP A 107      54.194 -23.633  40.615  1.00 38.20           C  
ATOM   1651  HE3 TRP A 107      53.813 -22.740  41.111  1.00 36.09           H  
ATOM   1652  CD1 TRP A 107      57.781 -24.013  40.783  1.00 38.17           C  
ATOM   1653  HD1 TRP A 107      58.814 -23.800  41.058  1.00 36.09           H  
ATOM   1654  NE1 TRP A 107      57.370 -25.105  40.070  1.00 39.17           N  
ATOM   1655  HE1 TRP A 107      58.010 -25.865  39.672  1.00 36.09           H  
ATOM   1656  CZ2 TRP A 107      55.140 -25.958  39.323  1.00 38.20           C  
ATOM   1657  HZ2 TRP A 107      55.510 -26.855  38.826  1.00 36.09           H  
ATOM   1658  CZ3 TRP A 107      53.332 -24.517  39.993  1.00 40.07           C  
ATOM   1659  HZ3 TRP A 107      52.261 -24.315  40.000  1.00 36.09           H  
ATOM   1660  CH2 TRP A 107      53.811 -25.666  39.355  1.00 38.63           C  
ATOM   1661  HH2 TRP A 107      53.105 -26.342  38.873  1.00 36.09           H  
ATOM   1662  C   TRP A 107      57.881 -19.795  42.320  1.00 31.37           C  
ATOM   1663  O   TRP A 107      56.841 -19.179  42.177  1.00 30.26           O  
ATOM   1664  N   ARG A 108      58.920 -19.307  42.985  1.00 31.55           N  
ATOM   1665  HN  ARG A 108      59.791 -19.914  43.120  1.00 51.10           H  
ATOM   1666  CA  ARG A 108      58.896 -17.963  43.533  1.00 33.33           C  
ATOM   1667  HA  ARG A 108      57.859 -17.693  43.735  1.00 51.10           H  
ATOM   1668  CB  ARG A 108      59.676 -17.880  44.840  1.00 36.72           C  
ATOM   1669  HB1 ARG A 108      60.609 -18.430  44.714  1.00 51.10           H  
ATOM   1670  HB2 ARG A 108      59.896 -16.831  45.037  1.00 51.10           H  
ATOM   1671  CG  ARG A 108      58.951 -18.449  46.056  1.00 45.63           C  
ATOM   1672  HG1 ARG A 108      57.980 -17.964  46.156  1.00 51.10           H  
ATOM   1673  HG2 ARG A 108      58.810 -19.521  45.922  1.00 51.10           H  
ATOM   1674  CD  ARG A 108      59.782 -18.199  47.337  1.00 60.09           C  
ATOM   1675  HD1 ARG A 108      60.704 -18.776  47.269  1.00 51.10           H  
ATOM   1676  HD2 ARG A 108      60.020 -17.137  47.393  1.00 51.10           H  
ATOM   1677  NE  ARG A 108      59.080 -18.585  48.567  1.00 69.62           N  
ATOM   1678  HE  ARG A 108      59.158 -19.602  48.889  1.00 51.10           H  
ATOM   1679  CZ  ARG A 108      58.350 -17.748  49.311  1.00 75.26           C  
ATOM   1680  NH1 ARG A 108      58.218 -16.472  48.955  1.00 72.97           N  
ATOM   1681 1HH1 ARG A 108      58.698 -16.111  48.069  1.00 51.10           H  
ATOM   1682 2HH1 ARG A 108      57.632 -15.807  49.555  1.00 51.10           H  
ATOM   1683  NH2 ARG A 108      57.752 -18.190  50.414  1.00 77.98           N  
ATOM   1684 1HH2 ARG A 108      57.856 -19.214  50.705  1.00 51.10           H  
ATOM   1685 2HH2 ARG A 108      57.167 -17.521  51.010  1.00 51.10           H  
ATOM   1686  C   ARG A 108      59.461 -16.973  42.529  1.00 30.56           C  
ATOM   1687  O   ARG A 108      60.116 -17.355  41.565  1.00 28.44           O  
ATOM   1688  N   PHE A 109      59.205 -15.700  42.767  1.00 29.83           N  
ATOM   1689  HN  PHE A 109      58.648 -15.436  43.642  1.00 27.87           H  
ATOM   1690  CA  PHE A 109      59.658 -14.648  41.875  1.00 29.93           C  
ATOM   1691  HA  PHE A 109      59.338 -14.892  40.862  1.00 27.87           H  
ATOM   1692  CB  PHE A 109      59.018 -13.318  42.279  1.00 29.32           C  
ATOM   1693  HB1 PHE A 109      57.935 -13.422  42.207  1.00 27.87           H  
ATOM   1694  HB2 PHE A 109      59.295 -13.103  43.311  1.00 27.87           H  
ATOM   1695  CG  PHE A 109      59.433 -12.174  41.438  1.00 26.13           C  
ATOM   1696  CD1 PHE A 109      58.677 -11.790  40.346  1.00 26.17           C  
ATOM   1697  HD1 PHE A 109      57.765 -12.336  40.103  1.00 27.87           H  
ATOM   1698  CD2 PHE A 109      60.584 -11.473  41.726  1.00 29.46           C  
ATOM   1699  HD2 PHE A 109      61.193 -11.764  42.582  1.00 27.87           H  
ATOM   1700  CE1 PHE A 109      59.062 -10.728  39.563  1.00 22.76           C  
ATOM   1701  HE1 PHE A 109      58.455 -10.433  38.707  1.00 27.87           H  
ATOM   1702  CE2 PHE A 109      60.973 -10.408  40.942  1.00 27.38           C  
ATOM   1703  HE2 PHE A 109      61.884  -9.860  41.181  1.00 27.87           H  
ATOM   1704  CZ  PHE A 109      60.213 -10.038  39.861  1.00 24.47           C  
ATOM   1705  HZ  PHE A 109      60.522  -9.198  39.239  1.00 27.87           H  
ATOM   1706  C   PHE A 109      61.181 -14.514  41.884  1.00 29.74           C  
ATOM   1707  O   PHE A 109      61.798 -14.591  42.923  1.00 31.42           O  
ATOM   1708  N   LEU A 110      61.765 -14.319  40.695  1.00 29.69           N  
ATOM   1709  HN  LEU A 110      61.150 -14.299  39.820  1.00 32.27           H  
ATOM   1710  CA  LEU A 110      63.219 -14.131  40.540  1.00 29.28           C  
ATOM   1711  HA  LEU A 110      63.690 -14.188  41.521  1.00 32.27           H  
ATOM   1712  CB  LEU A 110      63.806 -15.199  39.653  1.00 26.77           C  
ATOM   1713  HB1 LEU A 110      63.224 -15.232  38.732  1.00 32.27           H  
ATOM   1714  HB2 LEU A 110      64.835 -14.921  39.424  1.00 32.27           H  
ATOM   1715  CG  LEU A 110      63.817 -16.586  40.250  1.00 32.77           C  
ATOM   1716  HG  LEU A 110      62.804 -16.831  40.570  1.00 32.27           H  
ATOM   1717  CD1 LEU A 110      64.263 -17.628  39.211  1.00 32.26           C  
ATOM   1718 1HD1 LEU A 110      64.262 -18.619  39.666  1.00 32.27           H  
ATOM   1719 2HD1 LEU A 110      65.268 -17.389  38.864  1.00 32.27           H  
ATOM   1720 3HD1 LEU A 110      63.575 -17.617  38.366  1.00 32.27           H  
ATOM   1721  CD2 LEU A 110      64.724 -16.608  41.469  1.00 37.92           C  
ATOM   1722 1HD2 LEU A 110      64.731 -17.609  41.899  1.00 32.27           H  
ATOM   1723 2HD2 LEU A 110      64.356 -15.898  42.209  1.00 32.27           H  
ATOM   1724 3HD2 LEU A 110      65.737 -16.332  41.174  1.00 32.27           H  
ATOM   1725  C   LEU A 110      63.503 -12.773  39.936  1.00 32.91           C  
ATOM   1726  O   LEU A 110      64.235 -11.968  40.509  1.00 36.53           O  
ATOM   1727  N   ARG A 111      62.929 -12.515  38.768  1.00 34.47           N  
ATOM   1728  HN  ARG A 111      62.318 -13.261  38.305  1.00 44.07           H  
ATOM   1729  CA  ARG A 111      63.118 -11.231  38.106  1.00 34.79           C  
ATOM   1730  HA  ARG A 111      63.122 -10.444  38.860  1.00 44.07           H  
ATOM   1731  CB  ARG A 111      64.436 -11.201  37.363  1.00 35.33           C  
ATOM   1732  HB1 ARG A 111      64.593 -10.194  36.976  1.00 44.07           H  
ATOM   1733  HB2 ARG A 111      65.234 -11.450  38.063  1.00 44.07           H  
ATOM   1734  CG  ARG A 111      64.488 -12.153  36.232  1.00 39.25           C  
ATOM   1735  HG1 ARG A 111      64.405 -13.168  36.619  1.00 44.07           H  
ATOM   1736  HG2 ARG A 111      63.654 -11.951  35.560  1.00 44.07           H  
ATOM   1737  CD  ARG A 111      65.761 -12.027  35.475  1.00 48.02           C  
ATOM   1738  HD1 ARG A 111      65.804 -12.814  34.722  1.00 44.07           H  
ATOM   1739  HD2 ARG A 111      65.787 -11.053  34.986  1.00 44.07           H  
ATOM   1740  NE  ARG A 111      66.914 -12.146  36.347  1.00 54.37           N  
ATOM   1741  HE  ARG A 111      67.415 -11.248  36.644  1.00 44.07           H  
ATOM   1742  CZ  ARG A 111      67.383 -13.297  36.797  1.00 58.83           C  
ATOM   1743  NH1 ARG A 111      66.777 -14.435  36.468  1.00 59.86           N  
ATOM   1744 1HH1 ARG A 111      65.911 -14.418  35.840  1.00 44.07           H  
ATOM   1745 2HH1 ARG A 111      67.156 -15.367  36.832  1.00 44.07           H  
ATOM   1746  NH2 ARG A 111      68.442 -13.316  37.587  1.00 60.33           N  
ATOM   1747 1HH2 ARG A 111      68.920 -12.399  37.863  1.00 44.07           H  
ATOM   1748 2HH2 ARG A 111      68.821 -14.248  37.951  1.00 44.07           H  
ATOM   1749  C   ARG A 111      62.018 -10.959  37.132  1.00 31.09           C  
ATOM   1750  O   ARG A 111      61.305 -11.865  36.716  1.00 28.43           O  
ATOM   1751  N   GLY A 112      61.889  -9.694  36.758  1.00 29.07           N  
ATOM   1752  HN  GLY A 112      62.545  -8.961  37.179  1.00 29.21           H  
ATOM   1753  CA  GLY A 112      60.891  -9.271  35.799  1.00 30.17           C  
ATOM   1754  HA1 GLY A 112      60.421 -10.148  35.353  1.00 29.21           H  
ATOM   1755  HA2 GLY A 112      60.135  -8.669  36.303  1.00 29.21           H  
ATOM   1756  C   GLY A 112      61.548  -8.451  34.721  1.00 28.69           C  
ATOM   1757  O   GLY A 112      62.616  -7.916  34.924  1.00 28.91           O  
ATOM   1758  N   TYR A 113      60.910  -8.346  33.569  1.00 28.46           N  
ATOM   1759  HN  TYR A 113      59.961  -8.823  33.441  1.00 27.62           H  
ATOM   1760  CA  TYR A 113      61.484  -7.594  32.485  1.00 27.27           C  
ATOM   1761  HA  TYR A 113      61.943  -6.703  32.912  1.00 27.62           H  
ATOM   1762  CB  TYR A 113      62.576  -8.397  31.835  1.00 25.74           C  
ATOM   1763  HB1 TYR A 113      62.707  -8.039  30.814  1.00 27.62           H  
ATOM   1764  HB2 TYR A 113      63.498  -8.243  32.396  1.00 27.62           H  
ATOM   1765  CG  TYR A 113      62.291  -9.853  31.789  1.00 21.95           C  
ATOM   1766  CD1 TYR A 113      62.697 -10.675  32.811  1.00 27.91           C  
ATOM   1767  HD1 TYR A 113      63.232 -10.248  33.659  1.00 27.62           H  
ATOM   1768  CE1 TYR A 113      62.442 -12.029  32.787  1.00 27.50           C  
ATOM   1769  HE1 TYR A 113      62.772 -12.663  33.610  1.00 27.62           H  
ATOM   1770  CD2 TYR A 113      61.618 -10.417  30.729  1.00 27.41           C  
ATOM   1771  HD2 TYR A 113      61.285  -9.784  29.907  1.00 27.62           H  
ATOM   1772  CE2 TYR A 113      61.358 -11.774  30.691  1.00 23.83           C  
ATOM   1773  HE2 TYR A 113      60.826 -12.209  29.845  1.00 27.62           H  
ATOM   1774  CZ  TYR A 113      61.777 -12.570  31.731  1.00 25.37           C  
ATOM   1775  OH  TYR A 113      61.536 -13.910  31.714  1.00 30.88           O  
ATOM   1776  HH  TYR A 113      62.448 -14.430  31.743  1.00 27.62           H  
ATOM   1777  C   TYR A 113      60.490  -7.142  31.467  1.00 29.47           C  
ATOM   1778  O   TYR A 113      59.494  -7.799  31.224  1.00 35.70           O  
ATOM   1779  N   HIS A 114      60.773  -5.998  30.867  1.00 31.29           N  
ATOM   1780  HN  HIS A 114      61.667  -5.479  31.143  1.00 34.52           H  
ATOM   1781  CA  HIS A 114      59.911  -5.416  29.841  1.00 34.53           C  
ATOM   1782  HA  HIS A 114      59.444  -6.217  29.268  1.00 34.52           H  
ATOM   1783  CB  HIS A 114      58.836  -4.572  30.484  1.00 35.27           C  
ATOM   1784  HB1 HIS A 114      58.181  -5.228  31.057  1.00 34.52           H  
ATOM   1785  HB2 HIS A 114      59.315  -3.859  31.156  1.00 34.52           H  
ATOM   1786  CG  HIS A 114      58.005  -3.813  29.509  1.00 37.55           C  
ATOM   1787  CD2 HIS A 114      56.835  -4.123  28.903  1.00 31.84           C  
ATOM   1788  HD2 HIS A 114      56.265  -5.043  29.029  1.00 34.52           H  
ATOM   1789  ND1 HIS A 114      58.352  -2.557  29.057  1.00 35.12           N  
ATOM   1790  HD1 HIS A 114      59.227  -2.014  29.347  1.00 34.52           H  
ATOM   1791  CE1 HIS A 114      57.434  -2.130  28.210  1.00 32.65           C  
ATOM   1792  HE1 HIS A 114      57.443  -1.173  27.689  1.00 34.52           H  
ATOM   1793  NE2 HIS A 114      56.502  -3.062  28.101  1.00 35.07           N1+
ATOM   1794  HE2 HIS A 114      55.629  -2.998  27.486  1.00 34.52           H  
ATOM   1795  C   HIS A 114      60.767  -4.563  28.909  1.00 35.79           C  
ATOM   1796  O   HIS A 114      61.172  -3.461  29.266  1.00 36.12           O  
ATOM   1797  N   GLN A 115      61.032  -5.084  27.707  1.00 37.92           N  
ATOM   1798  HN  GLN A 115      60.592  -6.022  27.439  1.00 45.31           H  
ATOM   1799  CA  GLN A 115      61.907  -4.408  26.745  1.00 38.80           C  
ATOM   1800  HA  GLN A 115      62.305  -3.509  27.217  1.00 45.31           H  
ATOM   1801  CB  GLN A 115      63.073  -5.320  26.396  1.00 41.52           C  
ATOM   1802  HB1 GLN A 115      62.681  -6.211  25.905  1.00 45.31           H  
ATOM   1803  HB2 GLN A 115      63.735  -4.789  25.712  1.00 45.31           H  
ATOM   1804  CG  GLN A 115      63.877  -5.752  27.603  1.00 46.12           C  
ATOM   1805  HG1 GLN A 115      64.385  -4.880  28.014  1.00 45.31           H  
ATOM   1806  HG2 GLN A 115      63.195  -6.161  28.348  1.00 45.31           H  
ATOM   1807  CD  GLN A 115      64.898  -6.786  27.273  1.00 50.42           C  
ATOM   1808  OE1 GLN A 115      65.055  -7.172  26.120  1.00 54.38           O  
ATOM   1809  NE2 GLN A 115      65.607  -7.258  28.289  1.00 60.83           N  
ATOM   1810 1HE2 GLN A 115      65.430  -6.894  29.280  1.00 45.31           H  
ATOM   1811 2HE2 GLN A 115      66.356  -8.003  28.118  1.00 45.31           H  
ATOM   1812  C   GLN A 115      61.182  -4.001  25.484  1.00 37.14           C  
ATOM   1813  O   GLN A 115      60.256  -4.673  25.044  1.00 40.64           O  
ATOM   1814  N   TYR A 116      61.637  -2.898  24.893  1.00 32.79           N  
ATOM   1815  HN  TYR A 116      62.483  -2.401  25.319  1.00 32.26           H  
ATOM   1816  CA  TYR A 116      61.037  -2.344  23.702  1.00 28.45           C  
ATOM   1817  HA  TYR A 116      60.361  -3.072  23.254  1.00 32.26           H  
ATOM   1818  CB  TYR A 116      60.272  -1.101  24.091  1.00 27.86           C  
ATOM   1819  HB1 TYR A 116      59.606  -1.363  24.913  1.00 32.26           H  
ATOM   1820  HB2 TYR A 116      60.994  -0.358  24.430  1.00 32.26           H  
ATOM   1821  CG  TYR A 116      59.443  -0.475  23.012  1.00 29.77           C  
ATOM   1822  CD1 TYR A 116      59.987   0.426  22.144  1.00 32.20           C  
ATOM   1823  HD1 TYR A 116      61.045   0.677  22.227  1.00 32.26           H  
ATOM   1824  CE1 TYR A 116      59.224   1.027  21.162  1.00 37.18           C  
ATOM   1825  HE1 TYR A 116      59.682   1.737  20.473  1.00 32.26           H  
ATOM   1826  CD2 TYR A 116      58.098  -0.757  22.900  1.00 35.39           C  
ATOM   1827  HD2 TYR A 116      57.638  -1.460  23.595  1.00 32.26           H  
ATOM   1828  CE2 TYR A 116      57.321  -0.162  21.919  1.00 35.63           C  
ATOM   1829  HE2 TYR A 116      56.261  -0.403  21.837  1.00 32.26           H  
ATOM   1830  CZ  TYR A 116      57.893   0.730  21.055  1.00 34.47           C  
ATOM   1831  OH  TYR A 116      57.131   1.338  20.066  1.00 32.83           O  
ATOM   1832  HH  TYR A 116      57.152   2.379  20.198  1.00 32.26           H  
ATOM   1833  C   TYR A 116      62.151  -1.996  22.721  1.00 29.55           C  
ATOM   1834  O   TYR A 116      63.196  -1.483  23.120  1.00 30.97           O  
ATOM   1835  N   ALA A 117      61.932  -2.274  21.440  1.00 29.77           N  
ATOM   1836  HN  ALA A 117      60.994  -2.698  21.147  1.00 28.05           H  
ATOM   1837  CA  ALA A 117      62.949  -2.011  20.424  1.00 26.88           C  
ATOM   1838  HA  ALA A 117      63.654  -1.284  20.827  1.00 28.05           H  
ATOM   1839  CB  ALA A 117      63.702  -3.280  20.120  1.00 26.17           C  
ATOM   1840  HB1 ALA A 117      64.460  -3.081  19.362  1.00 28.05           H  
ATOM   1841  HB2 ALA A 117      63.008  -4.035  19.750  1.00 28.05           H  
ATOM   1842  HB3 ALA A 117      64.184  -3.644  21.028  1.00 28.05           H  
ATOM   1843  C   ALA A 117      62.348  -1.435  19.141  1.00 27.32           C  
ATOM   1844  O   ALA A 117      61.205  -1.701  18.810  1.00 30.12           O  
ATOM   1845  N   TYR A 118      63.140  -0.651  18.423  1.00 27.94           N  
ATOM   1846  HN  TYR A 118      64.136  -0.461  18.766  1.00 25.60           H  
ATOM   1847  CA  TYR A 118      62.688  -0.040  17.175  1.00 27.99           C  
ATOM   1848  HA  TYR A 118      61.765  -0.531  16.866  1.00 25.60           H  
ATOM   1849  CB  TYR A 118      62.395   1.462  17.386  1.00 27.78           C  
ATOM   1850  HB1 TYR A 118      61.623   1.553  18.150  1.00 25.60           H  
ATOM   1851  HB2 TYR A 118      63.310   1.941  17.735  1.00 25.60           H  
ATOM   1852  CG  TYR A 118      61.919   2.200  16.139  1.00 26.59           C  
ATOM   1853  CD1 TYR A 118      60.791   1.773  15.441  1.00 21.85           C  
ATOM   1854  HD1 TYR A 118      60.247   0.895  15.788  1.00 25.60           H  
ATOM   1855  CE1 TYR A 118      60.350   2.446  14.314  1.00 22.36           C  
ATOM   1856  HE1 TYR A 118      59.478   2.086  13.767  1.00 25.60           H  
ATOM   1857  CD2 TYR A 118      62.567   3.352  15.698  1.00 19.53           C  
ATOM   1858  HD2 TYR A 118      63.434   3.721  16.246  1.00 25.60           H  
ATOM   1859  CE2 TYR A 118      62.130   4.035  14.578  1.00 19.46           C  
ATOM   1860  HE2 TYR A 118      62.656   4.929  14.242  1.00 25.60           H  
ATOM   1861  CZ  TYR A 118      61.021   3.579  13.884  1.00 25.47           C  
ATOM   1862  OH  TYR A 118      60.577   4.264  12.756  1.00 30.81           O  
ATOM   1863  HH  TYR A 118      60.602   3.623  11.924  1.00 25.60           H  
ATOM   1864  C   TYR A 118      63.731  -0.254  16.093  1.00 28.97           C  
ATOM   1865  O   TYR A 118      64.912  -0.020  16.304  1.00 28.49           O  
ATOM   1866  N   ASP A 119      63.277  -0.714  14.932  1.00 31.99           N  
ATOM   1867  HN  ASP A 119      62.225  -0.866  14.812  1.00 33.38           H  
ATOM   1868  CA  ASP A 119      64.174  -1.022  13.804  1.00 32.44           C  
ATOM   1869  HA  ASP A 119      63.585  -1.568  13.067  1.00 33.38           H  
ATOM   1870  CB  ASP A 119      64.673   0.262  13.120  1.00 32.34           C  
ATOM   1871  HB1 ASP A 119      64.987   0.968  13.889  1.00 33.38           H  
ATOM   1872  HB2 ASP A 119      65.523   0.012  12.486  1.00 33.38           H  
ATOM   1873  CG  ASP A 119      63.591   0.925  12.255  1.00 35.51           C  
ATOM   1874  OD1 ASP A 119      63.720   2.125  11.944  1.00 41.63           O  
ATOM   1875  OD2 ASP A 119      62.616   0.238  11.896  1.00 31.21           O  
ATOM   1876  C   ASP A 119      65.354  -1.946  14.221  1.00 29.41           C  
ATOM   1877  O   ASP A 119      66.484  -1.734  13.832  1.00 32.53           O  
ATOM   1878  N   GLY A 120      65.047  -2.961  15.015  1.00 27.87           N  
ATOM   1879  HN  GLY A 120      64.039  -3.062  15.360  1.00 28.72           H  
ATOM   1880  CA  GLY A 120      66.038  -3.944  15.433  1.00 28.52           C  
ATOM   1881  HA1 GLY A 120      65.504  -4.819  15.804  1.00 28.73           H  
ATOM   1882  HA2 GLY A 120      66.624  -4.220  14.557  1.00 28.73           H  
ATOM   1883  C   GLY A 120      67.001  -3.496  16.513  1.00 29.20           C  
ATOM   1884  O   GLY A 120      67.953  -4.215  16.841  1.00 29.31           O  
ATOM   1885  N   LYS A 121      66.770  -2.322  17.076  1.00 29.69           N  
ATOM   1886  HN  LYS A 121      65.930  -1.739  16.760  1.00 31.95           H  
ATOM   1887  CA  LYS A 121      67.646  -1.817  18.119  1.00 30.20           C  
ATOM   1888  HA  LYS A 121      68.343  -2.614  18.377  1.00 31.95           H  
ATOM   1889  CB  LYS A 121      68.469  -0.631  17.603  1.00 32.18           C  
ATOM   1890  HB1 LYS A 121      67.784   0.101  17.174  1.00 31.95           H  
ATOM   1891  HB2 LYS A 121      68.995  -0.186  18.447  1.00 31.95           H  
ATOM   1892  CG  LYS A 121      69.500  -1.007  16.538  1.00 34.30           C  
ATOM   1893  HG1 LYS A 121      70.094  -1.846  16.900  1.00 31.95           H  
ATOM   1894  HG2 LYS A 121      68.978  -1.297  15.626  1.00 31.95           H  
ATOM   1895  CD  LYS A 121      70.434   0.167  16.227  1.00 35.85           C  
ATOM   1896  HD1 LYS A 121      69.861   0.955  15.739  1.00 31.95           H  
ATOM   1897  HD2 LYS A 121      70.850   0.545  17.161  1.00 31.95           H  
ATOM   1898  CE  LYS A 121      71.571  -0.252  15.315  1.00 33.91           C  
ATOM   1899  HE1 LYS A 121      72.116  -1.070  15.786  1.00 31.95           H  
ATOM   1900  HE2 LYS A 121      71.154  -0.591  14.367  1.00 31.95           H  
ATOM   1901  NZ  LYS A 121      72.513   0.860  15.052  1.00 36.91           N1+
ATOM   1902  HZ1 LYS A 121      73.296   0.520  14.407  1.00 31.95           H  
ATOM   1903  HZ2 LYS A 121      72.934   1.197  15.976  1.00 31.95           H  
ATOM   1904  HZ3 LYS A 121      71.990   1.667  14.583  1.00 31.95           H  
ATOM   1905  C   LYS A 121      66.897  -1.426  19.397  1.00 28.68           C  
ATOM   1906  O   LYS A 121      65.737  -1.030  19.351  1.00 25.82           O  
ATOM   1907  N   ASP A 122      67.592  -1.548  20.539  1.00 30.09           N  
ATOM   1908  HN  ASP A 122      68.599  -1.905  20.490  1.00 31.28           H  
ATOM   1909  CA  ASP A 122      67.026  -1.211  21.855  1.00 28.02           C  
ATOM   1910  HA  ASP A 122      66.192  -1.882  22.061  1.00 31.28           H  
ATOM   1911  CB  ASP A 122      68.084  -1.385  22.956  1.00 25.17           C  
ATOM   1912  HB1 ASP A 122      68.982  -0.839  22.665  1.00 31.27           H  
ATOM   1913  HB2 ASP A 122      67.691  -0.971  23.885  1.00 31.27           H  
ATOM   1914  CG  ASP A 122      68.456  -2.840  23.192  1.00 33.12           C  
ATOM   1915  OD1 ASP A 122      69.534  -3.090  23.772  1.00 36.67           O  
ATOM   1916  OD2 ASP A 122      67.670  -3.737  22.797  1.00 40.32           O  
ATOM   1917  C   ASP A 122      66.528   0.199  21.879  1.00 28.30           C  
ATOM   1918  O   ASP A 122      67.248   1.123  21.513  1.00 28.51           O  
ATOM   1919  N   TYR A 123      65.286   0.379  22.314  1.00 30.23           N  
ATOM   1920  HN  TYR A 123      64.697  -0.467  22.599  1.00 30.15           H  
ATOM   1921  CA  TYR A 123      64.723   1.707  22.406  1.00 31.36           C  
ATOM   1922  HA  TYR A 123      65.381   2.395  21.875  1.00 30.15           H  
ATOM   1923  CB  TYR A 123      63.361   1.767  21.766  1.00 28.77           C  
ATOM   1924  HB1 TYR A 123      63.439   1.418  20.736  1.00 30.15           H  
ATOM   1925  HB2 TYR A 123      62.682   1.119  22.320  1.00 30.15           H  
ATOM   1926  CG  TYR A 123      62.816   3.146  21.766  1.00 24.17           C  
ATOM   1927  CD1 TYR A 123      63.240   4.061  20.848  1.00 33.31           C  
ATOM   1928  HD1 TYR A 123      63.982   3.768  20.105  1.00 30.15           H  
ATOM   1929  CE1 TYR A 123      62.759   5.324  20.840  1.00 37.51           C  
ATOM   1930  HE1 TYR A 123      63.110   6.040  20.097  1.00 30.15           H  
ATOM   1931  CD2 TYR A 123      61.898   3.538  22.686  1.00 23.56           C  
ATOM   1932  HD2 TYR A 123      61.553   2.827  23.437  1.00 30.15           H  
ATOM   1933  CE2 TYR A 123      61.403   4.803  22.685  1.00 28.98           C  
ATOM   1934  HE2 TYR A 123      60.659   5.102  23.423  1.00 30.15           H  
ATOM   1935  CZ  TYR A 123      61.842   5.694  21.757  1.00 30.58           C  
ATOM   1936  OH  TYR A 123      61.363   6.974  21.745  1.00 27.11           O  
ATOM   1937  HH  TYR A 123      62.157   7.647  21.885  1.00 30.15           H  
ATOM   1938  C   TYR A 123      64.629   2.158  23.855  1.00 33.55           C  
ATOM   1939  O   TYR A 123      65.092   3.247  24.213  1.00 32.62           O  
ATOM   1940  N   ILE A 124      64.022   1.320  24.685  1.00 36.11           N  
ATOM   1941  HN  ILE A 124      63.633   0.400  24.302  1.00 35.01           H  
ATOM   1942  CA  ILE A 124      63.871   1.616  26.099  1.00 36.65           C  
ATOM   1943  HA  ILE A 124      64.813   2.004  26.487  1.00 35.01           H  
ATOM   1944  CB  ILE A 124      62.758   2.649  26.348  1.00 35.30           C  
ATOM   1945  HB  ILE A 124      62.917   3.493  25.676  1.00 35.01           H  
ATOM   1946  CG2 ILE A 124      61.384   2.038  26.038  1.00 29.81           C  
ATOM   1947 1HG2 ILE A 124      60.607   2.780  26.219  1.00 35.01           H  
ATOM   1948 2HG2 ILE A 124      61.217   1.174  26.681  1.00 35.01           H  
ATOM   1949 3HG2 ILE A 124      61.352   1.726  24.994  1.00 35.01           H  
ATOM   1950  CG1 ILE A 124      62.824   3.162  27.788  1.00 31.33           C  
ATOM   1951 1HG1 ILE A 124      62.626   2.327  28.460  1.00 35.01           H  
ATOM   1952 2HG1 ILE A 124      63.828   3.546  27.971  1.00 35.01           H  
ATOM   1953  CD1 ILE A 124      61.828   4.265  28.089  1.00 30.78           C  
ATOM   1954 1HD1 ILE A 124      61.934   4.577  29.128  1.00 35.01           H  
ATOM   1955 2HD1 ILE A 124      60.816   3.897  27.923  1.00 35.01           H  
ATOM   1956 3HD1 ILE A 124      62.017   5.115  27.433  1.00 35.01           H  
ATOM   1957  C   ILE A 124      63.518   0.350  26.831  1.00 38.71           C  
ATOM   1958  O   ILE A 124      62.675  -0.429  26.372  1.00 41.42           O  
ATOM   1959  N   ALA A 125      64.157   0.132  27.971  1.00 38.21           N  
ATOM   1960  HN  ALA A 125      64.879   0.843  28.315  1.00 35.18           H  
ATOM   1961  CA  ALA A 125      63.895  -1.047  28.753  1.00 35.17           C  
ATOM   1962  HA  ALA A 125      62.936  -1.460  28.441  1.00 35.18           H  
ATOM   1963  CB  ALA A 125      64.958  -2.081  28.510  1.00 36.06           C  
ATOM   1964  HB1 ALA A 125      64.747  -2.967  29.108  1.00 35.18           H  
ATOM   1965  HB2 ALA A 125      65.930  -1.676  28.792  1.00 35.18           H  
ATOM   1966  HB3 ALA A 125      64.969  -2.350  27.454  1.00 35.18           H  
ATOM   1967  C   ALA A 125      63.815  -0.718  30.211  1.00 33.33           C  
ATOM   1968  O   ALA A 125      64.393   0.266  30.673  1.00 33.14           O  
ATOM   1969  N   LEU A 126      63.082  -1.549  30.939  1.00 33.33           N  
ATOM   1970  HN  LEU A 126      62.593  -2.365  30.448  1.00 32.71           H  
ATOM   1971  CA  LEU A 126      62.913  -1.400  32.378  1.00 32.26           C  
ATOM   1972  HA  LEU A 126      62.972  -0.348  32.656  1.00 32.71           H  
ATOM   1973  CB  LEU A 126      61.565  -1.974  32.783  1.00 30.86           C  
ATOM   1974  HB1 LEU A 126      60.807  -1.491  32.166  1.00 32.71           H  
ATOM   1975  HB2 LEU A 126      61.587  -3.041  32.563  1.00 32.71           H  
ATOM   1976  CG  LEU A 126      61.139  -1.820  34.222  1.00 31.90           C  
ATOM   1977  HG  LEU A 126      61.953  -2.146  34.869  1.00 32.71           H  
ATOM   1978  CD1 LEU A 126      60.826  -0.367  34.519  1.00 38.12           C  
ATOM   1979 1HD1 LEU A 126      60.519  -0.266  35.560  1.00 32.71           H  
ATOM   1980 2HD1 LEU A 126      60.019  -0.028  33.869  1.00 32.71           H  
ATOM   1981 3HD1 LEU A 126      61.714   0.240  34.342  1.00 32.71           H  
ATOM   1982  CD2 LEU A 126      59.929  -2.677  34.489  1.00 31.50           C  
ATOM   1983 1HD2 LEU A 126      59.625  -2.563  35.529  1.00 32.71           H  
ATOM   1984 2HD2 LEU A 126      60.173  -3.722  34.295  1.00 32.71           H  
ATOM   1985 3HD2 LEU A 126      59.113  -2.368  33.836  1.00 32.71           H  
ATOM   1986  C   LEU A 126      64.029  -2.189  33.064  1.00 31.29           C  
ATOM   1987  O   LEU A 126      64.266  -3.336  32.726  1.00 32.46           O  
ATOM   1988  N   LYS A 127      64.716  -1.578  34.016  1.00 30.17           N  
ATOM   1989  HN  LYS A 127      64.476  -0.570  34.284  1.00 38.45           H  
ATOM   1990  CA  LYS A 127      65.798  -2.273  34.700  1.00 31.41           C  
ATOM   1991  HA  LYS A 127      66.427  -2.724  33.933  1.00 38.45           H  
ATOM   1992  CB  LYS A 127      66.676  -1.300  35.491  1.00 32.51           C  
ATOM   1993  HB1 LYS A 127      66.028  -0.683  36.114  1.00 38.45           H  
ATOM   1994  HB2 LYS A 127      67.345  -1.881  36.125  1.00 38.45           H  
ATOM   1995  CG  LYS A 127      67.530  -0.369  34.611  1.00 35.76           C  
ATOM   1996  HG1 LYS A 127      68.040  -0.965  33.855  1.00 38.45           H  
ATOM   1997  HG2 LYS A 127      66.878   0.356  34.124  1.00 38.45           H  
ATOM   1998  CD  LYS A 127      68.572   0.379  35.441  1.00 44.37           C  
ATOM   1999  HD1 LYS A 127      68.062   0.928  36.233  1.00 38.45           H  
ATOM   2000  HD2 LYS A 127      69.256  -0.346  35.882  1.00 38.45           H  
ATOM   2001  CE  LYS A 127      69.380   1.369  34.596  1.00 49.79           C  
ATOM   2002  HE1 LYS A 127      68.692   2.079  34.137  1.00 38.45           H  
ATOM   2003  HE2 LYS A 127      70.071   1.902  35.249  1.00 38.45           H  
ATOM   2004  NZ  LYS A 127      70.159   0.704  33.524  1.00 54.46           N1+
ATOM   2005  HZ1 LYS A 127      70.702   1.440  32.968  1.00 38.45           H  
ATOM   2006  HZ2 LYS A 127      69.492   0.183  32.869  1.00 38.45           H  
ATOM   2007  HZ3 LYS A 127      70.846   0.009  33.960  1.00 38.45           H  
ATOM   2008  C   LYS A 127      65.300  -3.409  35.605  1.00 32.18           C  
ATOM   2009  O   LYS A 127      64.105  -3.554  35.845  1.00 35.44           O  
ATOM   2010  N   GLU A 128      66.248  -4.209  36.090  1.00 31.82           N  
ATOM   2011  HN  GLU A 128      67.267  -4.002  35.836  1.00 39.83           H  
ATOM   2012  CA  GLU A 128      65.965  -5.363  36.958  1.00 30.61           C  
ATOM   2013  HA  GLU A 128      65.462  -6.131  36.371  1.00 39.83           H  
ATOM   2014  CB  GLU A 128      67.293  -5.928  37.482  1.00 35.13           C  
ATOM   2015  HB1 GLU A 128      67.956  -6.076  36.629  1.00 39.83           H  
ATOM   2016  HB2 GLU A 128      67.728  -5.192  38.158  1.00 39.83           H  
ATOM   2017  CG  GLU A 128      67.188  -7.266  38.240  1.00 44.30           C  
ATOM   2018  HG1 GLU A 128      68.100  -7.410  38.819  1.00 39.83           H  
ATOM   2019  HG2 GLU A 128      66.333  -7.217  38.914  1.00 39.83           H  
ATOM   2020  CD  GLU A 128      67.009  -8.456  37.317  1.00 48.79           C  
ATOM   2021  OE1 GLU A 128      66.717  -9.561  37.821  1.00 59.76           O  
ATOM   2022  OE2 GLU A 128      67.166  -8.289  36.093  1.00 57.24           O  
ATOM   2023  C   GLU A 128      65.067  -4.980  38.153  1.00 26.27           C  
ATOM   2024  O   GLU A 128      64.143  -5.699  38.497  1.00 24.52           O  
ATOM   2025  N   ASP A 129      65.368  -3.841  38.771  1.00 24.60           N  
ATOM   2026  HN  ASP A 129      66.188  -3.260  38.405  1.00 22.44           H  
ATOM   2027  CA  ASP A 129      64.623  -3.351  39.931  1.00 21.33           C  
ATOM   2028  HA  ASP A 129      64.598  -4.130  40.693  1.00 22.44           H  
ATOM   2029  CB  ASP A 129      65.303  -2.129  40.499  1.00 21.07           C  
ATOM   2030  HB1 ASP A 129      64.789  -1.836  41.414  1.00 22.44           H  
ATOM   2031  HB2 ASP A 129      66.339  -2.379  40.728  1.00 22.44           H  
ATOM   2032  CG  ASP A 129      65.286  -0.946  39.525  1.00 21.48           C  
ATOM   2033  OD1 ASP A 129      64.996  -1.159  38.327  1.00 20.86           O  
ATOM   2034  OD2 ASP A 129      65.562   0.184  39.957  1.00 23.32           O  
ATOM   2035  C   ASP A 129      63.213  -2.968  39.575  1.00 24.15           C  
ATOM   2036  O   ASP A 129      62.525  -2.352  40.376  1.00 22.72           O  
ATOM   2037  N   LEU A 130      62.781  -3.306  38.359  1.00 26.22           N  
ATOM   2038  HN  LEU A 130      63.442  -3.819  37.692  1.00 26.11           H  
ATOM   2039  CA  LEU A 130      61.414  -2.988  37.916  1.00 27.45           C  
ATOM   2040  HA  LEU A 130      61.355  -3.061  36.830  1.00 26.11           H  
ATOM   2041  CB  LEU A 130      60.427  -3.973  38.551  1.00 26.77           C  
ATOM   2042  HB1 LEU A 130      60.284  -3.688  39.593  1.00 26.11           H  
ATOM   2043  HB2 LEU A 130      59.479  -3.896  38.019  1.00 26.11           H  
ATOM   2044  CG  LEU A 130      60.884  -5.439  38.511  1.00 27.25           C  
ATOM   2045  HG  LEU A 130      61.796  -5.525  39.102  1.00 26.11           H  
ATOM   2046  CD1 LEU A 130      59.837  -6.336  39.133  1.00 24.85           C  
ATOM   2047 1HD1 LEU A 130      60.177  -7.371  39.097  1.00 26.11           H  
ATOM   2048 2HD1 LEU A 130      58.902  -6.241  38.581  1.00 26.11           H  
ATOM   2049 3HD1 LEU A 130      59.677  -6.043  40.171  1.00 26.11           H  
ATOM   2050  CD2 LEU A 130      61.201  -5.879  37.086  1.00 24.32           C  
ATOM   2051 1HD2 LEU A 130      61.522  -6.921  37.090  1.00 26.11           H  
ATOM   2052 2HD2 LEU A 130      61.998  -5.255  36.682  1.00 26.11           H  
ATOM   2053 3HD2 LEU A 130      60.310  -5.776  36.467  1.00 26.11           H  
ATOM   2054  C   LEU A 130      61.067  -1.560  38.355  1.00 26.92           C  
ATOM   2055  O   LEU A 130      59.964  -1.287  38.787  1.00 25.08           O  
ATOM   2056  N   ARG A 131      62.023  -0.662  38.210  1.00 30.41           N  
ATOM   2057  HN  ARG A 131      62.936  -0.950  37.731  1.00 42.46           H  
ATOM   2058  CA  ARG A 131      61.875   0.713  38.683  1.00 33.65           C  
ATOM   2059  HA  ARG A 131      60.815   0.933  38.810  1.00 42.46           H  
ATOM   2060  CB  ARG A 131      62.574   0.803  40.054  1.00 35.07           C  
ATOM   2061  HB1 ARG A 131      61.932   0.311  40.784  1.00 42.46           H  
ATOM   2062  HB2 ARG A 131      63.518   0.264  39.979  1.00 42.46           H  
ATOM   2063  CG  ARG A 131      62.879   2.188  40.573  1.00 40.17           C  
ATOM   2064  HG1 ARG A 131      63.668   2.108  41.321  1.00 42.46           H  
ATOM   2065  HG2 ARG A 131      63.229   2.797  39.740  1.00 42.46           H  
ATOM   2066  CD  ARG A 131      61.711   2.871  41.195  1.00 44.36           C  
ATOM   2067  HD1 ARG A 131      61.040   3.225  40.412  1.00 42.46           H  
ATOM   2068  HD2 ARG A 131      61.181   2.168  41.837  1.00 42.46           H  
ATOM   2069  NE  ARG A 131      62.171   4.016  41.999  1.00 52.17           N  
ATOM   2070  HE  ARG A 131      63.217   4.242  41.989  1.00 42.46           H  
ATOM   2071  CZ  ARG A 131      61.380   4.788  42.735  1.00 57.31           C  
ATOM   2072  NH1 ARG A 131      61.894   5.797  43.428  1.00 47.59           N  
ATOM   2073 1HH1 ARG A 131      62.946   5.989  43.394  1.00 42.46           H  
ATOM   2074 2HH1 ARG A 131      61.256   6.419  44.021  1.00 42.46           H  
ATOM   2075  NH2 ARG A 131      60.074   4.555  42.780  1.00 67.64           N  
ATOM   2076 1HH2 ARG A 131      59.656   3.743  42.222  1.00 42.46           H  
ATOM   2077 2HH2 ARG A 131      59.439   5.179  43.374  1.00 42.46           H  
ATOM   2078  C   ARG A 131      62.494   1.756  37.723  1.00 31.14           C  
ATOM   2079  O   ARG A 131      61.892   2.792  37.441  1.00 27.56           O  
ATOM   2080  N   SER A 132      63.690   1.457  37.230  1.00 29.63           N  
ATOM   2081  HN  SER A 132      64.125   0.507  37.461  1.00 26.92           H  
ATOM   2082  CA  SER A 132      64.422   2.378  36.390  1.00 27.93           C  
ATOM   2083  HA  SER A 132      64.032   3.381  36.563  1.00 26.92           H  
ATOM   2084  CB  SER A 132      65.876   2.361  36.789  1.00 26.16           C  
ATOM   2085  HB1 SER A 132      66.301   1.384  36.560  1.00 26.92           H  
ATOM   2086  HB2 SER A 132      66.411   3.130  36.232  1.00 26.92           H  
ATOM   2087  OG  SER A 132      66.005   2.612  38.171  1.00 18.74           O  
ATOM   2088  HG  SER A 132      65.598   3.554  38.396  1.00 26.92           H  
ATOM   2089  C   SER A 132      64.308   2.075  34.922  1.00 28.76           C  
ATOM   2090  O   SER A 132      64.011   0.960  34.529  1.00 30.31           O  
ATOM   2091  N   TRP A 133      64.565   3.092  34.108  1.00 29.76           N  
ATOM   2092  HN  TRP A 133      64.831   4.038  34.531  1.00 28.93           H  
ATOM   2093  CA  TRP A 133      64.497   2.964  32.661  1.00 28.27           C  
ATOM   2094  HA  TRP A 133      64.168   1.955  32.414  1.00 28.93           H  
ATOM   2095  CB  TRP A 133      63.498   3.954  32.096  1.00 28.26           C  
ATOM   2096  HB1 TRP A 133      63.749   4.945  32.473  1.00 28.93           H  
ATOM   2097  HB2 TRP A 133      63.586   3.945  31.010  1.00 28.93           H  
ATOM   2098  CG  TRP A 133      62.122   3.674  32.441  1.00 29.54           C  
ATOM   2099  CD2 TRP A 133      61.293   2.662  31.867  1.00 32.77           C  
ATOM   2100  CE2 TRP A 133      60.043   2.747  32.488  1.00 29.51           C  
ATOM   2101  CE3 TRP A 133      61.493   1.689  30.888  1.00 27.62           C  
ATOM   2102  HE3 TRP A 133      62.456   1.596  30.385  1.00 28.93           H  
ATOM   2103  CD1 TRP A 133      61.362   4.316  33.363  1.00 27.24           C  
ATOM   2104  HD1 TRP A 133      61.700   5.146  33.983  1.00 28.93           H  
ATOM   2105  NE1 TRP A 133      60.105   3.767  33.401  1.00 29.23           N  
ATOM   2106  HE1 TRP A 133      59.306   4.083  34.038  1.00 28.93           H  
ATOM   2107  CZ2 TRP A 133      59.005   1.906  32.166  1.00 30.61           C  
ATOM   2108  HZ2 TRP A 133      58.037   1.987  32.660  1.00 28.93           H  
ATOM   2109  CZ3 TRP A 133      60.466   0.861  30.574  1.00 29.78           C  
ATOM   2110  HZ3 TRP A 133      60.609   0.096  29.811  1.00 28.93           H  
ATOM   2111  CH2 TRP A 133      59.232   0.970  31.209  1.00 28.77           C  
ATOM   2112  HH2 TRP A 133      58.429   0.288  30.931  1.00 28.93           H  
ATOM   2113  C   TRP A 133      65.839   3.216  31.998  1.00 27.26           C  
ATOM   2114  O   TRP A 133      66.564   4.137  32.373  1.00 26.43           O  
ATOM   2115  N   THR A 134      66.162   2.400  31.000  1.00 26.66           N  
ATOM   2116  HN  THR A 134      65.500   1.599  30.745  1.00 27.78           H  
ATOM   2117  CA  THR A 134      67.392   2.570  30.247  1.00 27.61           C  
ATOM   2118  HA  THR A 134      68.028   3.289  30.764  1.00 27.78           H  
ATOM   2119  CB  THR A 134      68.145   1.261  30.098  1.00 27.46           C  
ATOM   2120  HB  THR A 134      67.509   0.540  29.585  1.00 27.78           H  
ATOM   2121  OG1 THR A 134      68.483   0.751  31.389  1.00 28.64           O  
ATOM   2122  HG1 THR A 134      69.089   1.445  31.893  1.00 27.78           H  
ATOM   2123  CG2 THR A 134      69.416   1.471  29.287  1.00 26.74           C  
ATOM   2124 1HG2 THR A 134      69.945   0.523  29.189  1.00 27.78           H  
ATOM   2125 2HG2 THR A 134      70.056   2.193  29.794  1.00 27.78           H  
ATOM   2126 3HG2 THR A 134      69.158   1.847  28.297  1.00 27.78           H  
ATOM   2127  C   THR A 134      67.052   3.115  28.852  1.00 28.23           C  
ATOM   2128  O   THR A 134      66.559   2.387  28.001  1.00 29.12           O  
ATOM   2129  N   ALA A 135      67.310   4.403  28.640  1.00 28.21           N  
ATOM   2130  HN  ALA A 135      67.746   4.982  29.427  1.00 31.15           H  
ATOM   2131  CA  ALA A 135      67.017   5.045  27.371  1.00 30.42           C  
ATOM   2132  HA  ALA A 135      66.128   4.577  26.948  1.00 31.15           H  
ATOM   2133  CB  ALA A 135      66.722   6.518  27.591  1.00 31.19           C  
ATOM   2134  HB1 ALA A 135      66.503   6.992  26.634  1.00 31.15           H  
ATOM   2135  HB2 ALA A 135      67.589   6.999  28.044  1.00 31.15           H  
ATOM   2136  HB3 ALA A 135      65.862   6.622  28.252  1.00 31.15           H  
ATOM   2137  C   ALA A 135      68.187   4.859  26.371  1.00 33.09           C  
ATOM   2138  O   ALA A 135      69.315   5.296  26.622  1.00 32.83           O  
ATOM   2139  N   ALA A 136      67.893   4.219  25.241  1.00 36.25           N  
ATOM   2140  HN  ALA A 136      66.882   3.913  25.068  1.00 37.57           H  
ATOM   2141  CA  ALA A 136      68.913   3.917  24.220  1.00 37.71           C  
ATOM   2142  HA  ALA A 136      69.706   3.347  24.704  1.00 37.57           H  
ATOM   2143  CB  ALA A 136      68.318   3.042  23.129  1.00 38.40           C  
ATOM   2144  HB1 ALA A 136      69.080   2.825  22.380  1.00 37.57           H  
ATOM   2145  HB2 ALA A 136      67.485   3.564  22.658  1.00 37.57           H  
ATOM   2146  HB3 ALA A 136      67.962   2.109  23.565  1.00 37.57           H  
ATOM   2147  C   ALA A 136      69.547   5.160  23.604  1.00 38.15           C  
ATOM   2148  O   ALA A 136      70.768   5.282  23.564  1.00 37.36           O  
ATOM   2149  N   ASP A 137      68.720   6.075  23.118  1.00 37.54           N  
ATOM   2150  HN  ASP A 137      67.664   5.925  23.198  1.00 40.32           H  
ATOM   2151  CA  ASP A 137      69.222   7.272  22.482  1.00 37.25           C  
ATOM   2152  HA  ASP A 137      70.275   7.386  22.740  1.00 40.32           H  
ATOM   2153  CB  ASP A 137      69.106   7.145  20.969  1.00 39.40           C  
ATOM   2154  HB1 ASP A 137      69.559   8.023  20.509  1.00 40.32           H  
ATOM   2155  HB2 ASP A 137      69.642   6.251  20.652  1.00 40.32           H  
ATOM   2156  CG  ASP A 137      67.669   7.040  20.501  1.00 40.94           C  
ATOM   2157  OD1 ASP A 137      67.440   6.492  19.403  1.00 48.20           O  
ATOM   2158  OD2 ASP A 137      66.768   7.496  21.232  1.00 44.90           O  
ATOM   2159  C   ASP A 137      68.484   8.494  22.939  1.00 36.87           C  
ATOM   2160  O   ASP A 137      67.776   8.467  23.931  1.00 37.47           O  
ATOM   2161  N   MET A 138      68.640   9.571  22.196  1.00 36.97           N  
ATOM   2162  HN  MET A 138      69.244   9.515  21.314  1.00 44.40           H  
ATOM   2163  CA  MET A 138      68.020  10.816  22.541  1.00 37.39           C  
ATOM   2164  HA  MET A 138      68.304  11.085  23.558  1.00 44.40           H  
ATOM   2165  CB  MET A 138      68.486  11.908  21.590  1.00 39.72           C  
ATOM   2166  HB1 MET A 138      69.558  11.793  21.432  1.00 44.39           H  
ATOM   2167  HB2 MET A 138      67.963  11.785  20.641  1.00 44.39           H  
ATOM   2168  CG  MET A 138      68.229  13.289  22.094  1.00 45.01           C  
ATOM   2169  HG1 MET A 138      68.450  14.005  21.302  1.00 44.40           H  
ATOM   2170  HG2 MET A 138      67.181  13.375  22.381  1.00 44.40           H  
ATOM   2171  SD  MET A 138      69.270  13.652  23.530  1.00 65.37           S  
ATOM   2172  CE  MET A 138      68.820  12.317  24.652  1.00 58.72           C  
ATOM   2173  HE1 MET A 138      69.385  12.415  25.579  1.00 44.40           H  
ATOM   2174  HE2 MET A 138      69.049  11.358  24.187  1.00 44.40           H  
ATOM   2175  HE3 MET A 138      67.753  12.369  24.870  1.00 44.40           H  
ATOM   2176  C   MET A 138      66.513  10.689  22.465  1.00 36.11           C  
ATOM   2177  O   MET A 138      65.791  11.295  23.243  1.00 35.87           O  
ATOM   2178  N   ALA A 139      66.039   9.901  21.517  1.00 36.96           N  
ATOM   2179  HN  ALA A 139      66.721   9.391  20.870  1.00 35.78           H  
ATOM   2180  CA  ALA A 139      64.609   9.712  21.335  1.00 35.78           C  
ATOM   2181  HA  ALA A 139      64.144  10.690  21.211  1.00 35.78           H  
ATOM   2182  CB  ALA A 139      64.346   8.899  20.099  1.00 37.26           C  
ATOM   2183  HB1 ALA A 139      63.272   8.764  19.974  1.00 35.78           H  
ATOM   2184  HB2 ALA A 139      64.825   7.925  20.196  1.00 35.78           H  
ATOM   2185  HB3 ALA A 139      64.750   9.417  19.230  1.00 35.78           H  
ATOM   2186  C   ALA A 139      63.998   9.039  22.554  1.00 34.04           C  
ATOM   2187  O   ALA A 139      63.065   9.567  23.159  1.00 34.84           O  
ATOM   2188  N   ALA A 140      64.530   7.873  22.914  1.00 30.13           N  
ATOM   2189  HN  ALA A 140      65.340   7.470  22.343  1.00 31.01           H  
ATOM   2190  CA  ALA A 140      64.036   7.133  24.066  1.00 31.24           C  
ATOM   2191  HA  ALA A 140      63.031   6.780  23.833  1.00 31.01           H  
ATOM   2192  CB  ALA A 140      64.909   5.918  24.331  1.00 31.93           C  
ATOM   2193  HB1 ALA A 140      64.526   5.376  25.195  1.00 31.01           H  
ATOM   2194  HB2 ALA A 140      65.931   6.241  24.529  1.00 31.01           H  
ATOM   2195  HB3 ALA A 140      64.897   5.264  23.459  1.00 31.01           H  
ATOM   2196  C   ALA A 140      63.947   8.033  25.337  1.00 31.39           C  
ATOM   2197  O   ALA A 140      63.054   7.849  26.171  1.00 30.36           O  
ATOM   2198  N   GLN A 141      64.878   8.988  25.478  1.00 29.96           N  
ATOM   2199  HN  GLN A 141      65.652   9.081  24.745  1.00 38.09           H  
ATOM   2200  CA  GLN A 141      64.851   9.910  26.625  1.00 30.18           C  
ATOM   2201  HA  GLN A 141      65.033   9.337  27.534  1.00 38.09           H  
ATOM   2202  CB  GLN A 141      65.934  10.976  26.500  1.00 32.58           C  
ATOM   2203  HB1 GLN A 141      65.948  11.332  25.470  1.00 38.09           H  
ATOM   2204  HB2 GLN A 141      65.682  11.801  27.167  1.00 38.09           H  
ATOM   2205  CG  GLN A 141      67.316  10.485  26.852  1.00 39.81           C  
ATOM   2206  HG1 GLN A 141      67.515   9.568  26.298  1.00 38.09           H  
ATOM   2207  HG2 GLN A 141      68.042  11.246  26.568  1.00 38.09           H  
ATOM   2208  CD  GLN A 141      67.460  10.201  28.335  1.00 48.89           C  
ATOM   2209  OE1 GLN A 141      68.218   9.317  28.743  1.00 59.77           O  
ATOM   2210  NE2 GLN A 141      66.720  10.944  29.153  1.00 44.11           N  
ATOM   2211 1HE2 GLN A 141      66.069  11.693  28.753  1.00 38.09           H  
ATOM   2212 2HE2 GLN A 141      66.776  10.793  30.211  1.00 38.09           H  
ATOM   2213  C   GLN A 141      63.487  10.557  26.730  1.00 28.23           C  
ATOM   2214  O   GLN A 141      62.880  10.576  27.804  1.00 29.32           O  
ATOM   2215  N   THR A 142      63.001  11.088  25.620  1.00 24.88           N  
ATOM   2216  HN  THR A 142      63.590  11.072  24.727  1.00 25.54           H  
ATOM   2217  CA  THR A 142      61.688  11.689  25.596  1.00 26.28           C  
ATOM   2218  HA  THR A 142      61.700  12.586  26.216  1.00 25.54           H  
ATOM   2219  CB  THR A 142      61.273  12.082  24.157  1.00 26.14           C  
ATOM   2220  HB  THR A 142      61.505  11.262  23.477  1.00 25.54           H  
ATOM   2221  OG1 THR A 142      61.991  13.254  23.752  1.00 26.79           O  
ATOM   2222  HG1 THR A 142      61.769  14.045  24.407  1.00 25.54           H  
ATOM   2223  CG2 THR A 142      59.819  12.375  24.098  1.00 26.07           C  
ATOM   2224 1HG2 THR A 142      59.544  12.649  23.080  1.00 25.54           H  
ATOM   2225 2HG2 THR A 142      59.586  13.200  24.771  1.00 25.54           H  
ATOM   2226 3HG2 THR A 142      59.257  11.491  24.400  1.00 25.54           H  
ATOM   2227  C   THR A 142      60.650  10.707  26.165  1.00 26.35           C  
ATOM   2228  O   THR A 142      59.827  11.066  27.028  1.00 22.28           O  
ATOM   2229  N   THR A 143      60.701   9.473  25.694  1.00 27.28           N  
ATOM   2230  HN  THR A 143      61.447   9.216  24.971  1.00 28.67           H  
ATOM   2231  CA  THR A 143      59.766   8.466  26.140  1.00 29.38           C  
ATOM   2232  HA  THR A 143      58.761   8.859  25.988  1.00 28.67           H  
ATOM   2233  CB  THR A 143      59.889   7.171  25.321  1.00 27.23           C  
ATOM   2234  HB  THR A 143      60.906   6.787  25.403  1.00 28.67           H  
ATOM   2235  OG1 THR A 143      59.598   7.440  23.966  1.00 21.95           O  
ATOM   2236  HG1 THR A 143      58.620   7.813  23.885  1.00 28.67           H  
ATOM   2237  CG2 THR A 143      58.927   6.138  25.824  1.00 27.35           C  
ATOM   2238 1HG2 THR A 143      59.028   5.228  25.233  1.00 28.67           H  
ATOM   2239 2HG2 THR A 143      57.908   6.516  25.737  1.00 28.67           H  
ATOM   2240 3HG2 THR A 143      59.144   5.917  26.869  1.00 28.67           H  
ATOM   2241  C   THR A 143      59.909   8.116  27.628  1.00 32.38           C  
ATOM   2242  O   THR A 143      58.906   7.986  28.324  1.00 35.14           O  
ATOM   2243  N   LYS A 144      61.139   7.965  28.127  1.00 33.85           N  
ATOM   2244  HN  LYS A 144      62.000   8.123  27.511  1.00 40.62           H  
ATOM   2245  CA  LYS A 144      61.287   7.581  29.527  1.00 36.09           C  
ATOM   2246  HA  LYS A 144      60.541   6.811  29.721  1.00 40.62           H  
ATOM   2247  CB  LYS A 144      62.662   6.954  29.841  1.00 36.99           C  
ATOM   2248  HB1 LYS A 144      62.537   6.299  30.703  1.00 40.62           H  
ATOM   2249  HB2 LYS A 144      62.960   6.362  28.975  1.00 40.62           H  
ATOM   2250  CG  LYS A 144      63.778   7.898  30.149  1.00 38.46           C  
ATOM   2251  HG1 LYS A 144      64.064   8.434  29.244  1.00 40.62           H  
ATOM   2252  HG2 LYS A 144      63.455   8.611  30.907  1.00 40.62           H  
ATOM   2253  CD  LYS A 144      65.013   7.075  30.689  1.00 44.45           C  
ATOM   2254  HD1 LYS A 144      64.687   6.482  31.544  1.00 40.62           H  
ATOM   2255  HD2 LYS A 144      65.360   6.411  29.897  1.00 40.62           H  
ATOM   2256  CE  LYS A 144      66.188   7.966  31.131  1.00 49.96           C  
ATOM   2257  HE1 LYS A 144      67.016   7.326  31.437  1.00 40.62           H  
ATOM   2258  HE2 LYS A 144      66.497   8.581  30.286  1.00 40.62           H  
ATOM   2259  NZ  LYS A 144      65.828   8.863  32.271  1.00 53.27           N1+
ATOM   2260  HZ1 LYS A 144      66.676   9.459  32.538  1.00 40.62           H  
ATOM   2261  HZ2 LYS A 144      65.530   8.271  33.111  1.00 40.62           H  
ATOM   2262  HZ3 LYS A 144      65.021   9.503  31.981  1.00 40.62           H  
ATOM   2263  C   LYS A 144      60.978   8.727  30.459  1.00 35.71           C  
ATOM   2264  O   LYS A 144      60.892   8.540  31.657  1.00 36.79           O  
ATOM   2265  N   HIS A 145      60.802   9.917  29.909  1.00 35.84           N  
ATOM   2266  HN  HIS A 145      60.931  10.040  28.854  1.00 42.20           H  
ATOM   2267  CA  HIS A 145      60.436  11.054  30.727  1.00 36.27           C  
ATOM   2268  HA  HIS A 145      60.905  10.928  31.703  1.00 42.20           H  
ATOM   2269  CB  HIS A 145      60.940  12.370  30.131  1.00 36.21           C  
ATOM   2270  HB1 HIS A 145      60.734  12.364  29.061  1.00 42.20           H  
ATOM   2271  HB2 HIS A 145      60.398  13.191  30.602  1.00 42.20           H  
ATOM   2272  CG  HIS A 145      62.412  12.598  30.329  1.00 45.02           C  
ATOM   2273  CD2 HIS A 145      63.463  12.442  29.489  1.00 54.27           C  
ATOM   2274  HD2 HIS A 145      63.420  12.096  28.456  1.00 42.20           H  
ATOM   2275  ND1 HIS A 145      62.940  13.060  31.518  1.00 48.47           N  
ATOM   2276  HD1 HIS A 145      62.375  13.294  32.396  1.00 42.20           H  
ATOM   2277  CE1 HIS A 145      64.251  13.169  31.404  1.00 44.49           C  
ATOM   2278  HE1 HIS A 145      64.933  13.504  32.185  1.00 42.20           H  
ATOM   2279  NE2 HIS A 145      64.595  12.803  30.184  1.00 49.73           N1+
ATOM   2280  HE2 HIS A 145      65.593  12.789  29.797  1.00 42.20           H  
ATOM   2281  C   HIS A 145      58.923  11.088  30.935  1.00 35.03           C  
ATOM   2282  O   HIS A 145      58.445  11.448  32.011  1.00 36.63           O  
ATOM   2283  N   LYS A 146      58.169  10.712  29.913  1.00 33.00           N  
ATOM   2284  HN  LYS A 146      58.627  10.433  28.987  1.00 31.28           H  
ATOM   2285  CA  LYS A 146      56.728  10.677  30.044  1.00 32.46           C  
ATOM   2286  HA  LYS A 146      56.411  11.514  30.667  1.00 31.28           H  
ATOM   2287  CB  LYS A 146      56.039  10.784  28.688  1.00 33.24           C  
ATOM   2288  HB1 LYS A 146      54.962  10.715  28.844  1.00 31.28           H  
ATOM   2289  HB2 LYS A 146      56.282  11.755  28.256  1.00 31.28           H  
ATOM   2290  CG  LYS A 146      56.439   9.729  27.722  1.00 34.51           C  
ATOM   2291  HG1 LYS A 146      57.448   9.942  27.368  1.00 31.28           H  
ATOM   2292  HG2 LYS A 146      56.428   8.765  28.231  1.00 31.28           H  
ATOM   2293  CD  LYS A 146      55.489   9.657  26.502  1.00 32.57           C  
ATOM   2294  HD1 LYS A 146      55.381  10.657  26.081  1.00 31.28           H  
ATOM   2295  HD2 LYS A 146      55.925   8.993  25.755  1.00 31.28           H  
ATOM   2296  CE  LYS A 146      54.101   9.128  26.885  1.00 25.17           C  
ATOM   2297  HE1 LYS A 146      54.218   8.223  27.482  1.00 31.28           H  
ATOM   2298  HE2 LYS A 146      53.582   9.886  27.471  1.00 31.28           H  
ATOM   2299  NZ  LYS A 146      53.288   8.809  25.672  1.00 24.89           N1+
ATOM   2300  HZ1 LYS A 146      52.328   8.443  25.971  1.00 31.28           H  
ATOM   2301  HZ2 LYS A 146      53.789   8.062  25.093  1.00 31.28           H  
ATOM   2302  HZ3 LYS A 146      53.164   9.693  25.082  1.00 31.28           H  
ATOM   2303  C   LYS A 146      56.337   9.389  30.724  1.00 30.68           C  
ATOM   2304  O   LYS A 146      55.361   9.340  31.457  1.00 35.02           O  
ATOM   2305  N   TRP A 147      57.104   8.339  30.470  1.00 26.42           N  
ATOM   2306  HN  TRP A 147      57.925   8.445  29.792  1.00 25.78           H  
ATOM   2307  CA  TRP A 147      56.859   7.046  31.089  1.00 26.34           C  
ATOM   2308  HA  TRP A 147      55.803   6.805  30.966  1.00 25.78           H  
ATOM   2309  CB  TRP A 147      57.681   5.964  30.386  1.00 25.07           C  
ATOM   2310  HB1 TRP A 147      58.624   6.400  30.057  1.00 25.78           H  
ATOM   2311  HB2 TRP A 147      57.879   5.160  31.095  1.00 25.78           H  
ATOM   2312  CG  TRP A 147      56.962   5.381  29.172  1.00 26.45           C  
ATOM   2313  CD2 TRP A 147      57.244   4.138  28.518  1.00 23.16           C  
ATOM   2314  CE2 TRP A 147      56.352   4.025  27.434  1.00 28.16           C  
ATOM   2315  CE3 TRP A 147      58.150   3.107  28.751  1.00 22.99           C  
ATOM   2316  HE3 TRP A 147      58.853   3.161  29.582  1.00 25.78           H  
ATOM   2317  CD1 TRP A 147      55.968   5.971  28.451  1.00 29.25           C  
ATOM   2318  HD1 TRP A 147      55.544   6.953  28.662  1.00 25.78           H  
ATOM   2319  NE1 TRP A 147      55.577   5.152  27.420  1.00 26.52           N  
ATOM   2320  HE1 TRP A 147      54.795   5.361  26.721  1.00 25.78           H  
ATOM   2321  CZ2 TRP A 147      56.344   2.918  26.586  1.00 27.68           C  
ATOM   2322  HZ2 TRP A 147      55.645   2.849  25.752  1.00 25.78           H  
ATOM   2323  CZ3 TRP A 147      58.139   2.010  27.904  1.00 21.26           C  
ATOM   2324  HZ3 TRP A 147      58.845   1.197  28.073  1.00 25.78           H  
ATOM   2325  CH2 TRP A 147      57.242   1.926  26.839  1.00 22.01           C  
ATOM   2326  HH2 TRP A 147      57.260   1.047  26.195  1.00 25.78           H  
ATOM   2327  C   TRP A 147      57.162   7.108  32.586  1.00 27.07           C  
ATOM   2328  O   TRP A 147      56.678   6.282  33.367  1.00 28.60           O  
ATOM   2329  N   GLU A 148      57.950   8.102  32.984  1.00 24.36           N  
ATOM   2330  HN  GLU A 148      58.348   8.778  32.257  1.00 24.29           H  
ATOM   2331  CA  GLU A 148      58.279   8.287  34.374  1.00 20.27           C  
ATOM   2332  HA  GLU A 148      58.266   7.318  34.873  1.00 24.29           H  
ATOM   2333  CB  GLU A 148      59.665   8.906  34.530  1.00 16.67           C  
ATOM   2334  HB1 GLU A 148      59.721   9.789  33.894  1.00 24.29           H  
ATOM   2335  HB2 GLU A 148      59.796   9.199  35.572  1.00 24.29           H  
ATOM   2336  CG  GLU A 148      60.797   7.968  34.149  1.00 22.87           C  
ATOM   2337  HG1 GLU A 148      60.687   7.042  34.713  1.00 24.29           H  
ATOM   2338  HG2 GLU A 148      60.729   7.755  33.082  1.00 24.29           H  
ATOM   2339  CD  GLU A 148      62.166   8.553  34.440  1.00 30.35           C  
ATOM   2340  OE1 GLU A 148      63.142   7.773  34.496  1.00 31.96           O  
ATOM   2341  OE2 GLU A 148      62.263   9.790  34.624  1.00 28.51           O  
ATOM   2342  C   GLU A 148      57.256   9.161  34.994  1.00 20.87           C  
ATOM   2343  O   GLU A 148      56.935   9.036  36.188  1.00 22.72           O  
ATOM   2344  N   ALA A 149      56.724  10.055  34.199  1.00 21.62           N  
ATOM   2345  HN  ALA A 149      57.042  10.106  33.178  1.00 21.85           H  
ATOM   2346  CA  ALA A 149      55.736  10.955  34.666  1.00 22.34           C  
ATOM   2347  HA  ALA A 149      56.098  11.443  35.571  1.00 21.85           H  
ATOM   2348  CB  ALA A 149      55.452  12.011  33.613  1.00 22.37           C  
ATOM   2349  HB1 ALA A 149      54.691  12.698  33.983  1.00 21.85           H  
ATOM   2350  HB2 ALA A 149      55.095  11.530  32.702  1.00 21.85           H  
ATOM   2351  HB3 ALA A 149      56.366  12.564  33.397  1.00 21.85           H  
ATOM   2352  C   ALA A 149      54.487  10.188  34.989  1.00 21.65           C  
ATOM   2353  O   ALA A 149      53.841  10.448  35.976  1.00 21.26           O  
ATOM   2354  N   ALA A 150      54.169   9.215  34.147  1.00 24.22           N  
ATOM   2355  HN  ALA A 150      54.824   9.003  33.328  1.00 27.74           H  
ATOM   2356  CA  ALA A 150      52.950   8.422  34.304  1.00 27.49           C  
ATOM   2357  HA  ALA A 150      52.201   9.047  34.790  1.00 27.74           H  
ATOM   2358  CB  ALA A 150      52.416   8.022  32.946  1.00 32.17           C  
ATOM   2359  HB1 ALA A 150      51.508   7.432  33.071  1.00 27.74           H  
ATOM   2360  HB2 ALA A 150      53.165   7.429  32.421  1.00 27.74           H  
ATOM   2361  HB3 ALA A 150      52.190   8.917  32.366  1.00 27.74           H  
ATOM   2362  C   ALA A 150      53.159   7.200  35.154  1.00 26.59           C  
ATOM   2363  O   ALA A 150      52.287   6.346  35.245  1.00 28.25           O  
ATOM   2364  N   HIS A 151      54.315   7.105  35.762  1.00 24.89           N  
ATOM   2365  HN  HIS A 151      55.054   7.863  35.606  1.00 21.74           H  
ATOM   2366  CA  HIS A 151      54.611   6.004  36.634  1.00 24.43           C  
ATOM   2367  HA  HIS A 151      55.675   6.022  36.871  1.00 21.74           H  
ATOM   2368  CB  HIS A 151      53.821   6.151  37.927  1.00 24.36           C  
ATOM   2369  HB1 HIS A 151      52.778   5.907  37.723  1.00 21.74           H  
ATOM   2370  HB2 HIS A 151      54.223   5.449  38.658  1.00 21.74           H  
ATOM   2371  CG  HIS A 151      53.879   7.532  38.513  1.00 22.31           C  
ATOM   2372  CD2 HIS A 151      52.961   8.527  38.541  1.00 15.19           C  
ATOM   2373  HD2 HIS A 151      51.957   8.493  38.118  1.00 21.74           H  
ATOM   2374  ND1 HIS A 151      54.988   8.017  39.173  1.00 19.76           N  
ATOM   2375  HD1 HIS A 151      55.897   7.476  39.336  1.00 21.74           H  
ATOM   2376  CE1 HIS A 151      54.754   9.253  39.573  1.00 18.89           C  
ATOM   2377  HE1 HIS A 151      55.451   9.890  40.117  1.00 21.74           H  
ATOM   2378  NE2 HIS A 151      53.531   9.586  39.201  1.00 17.96           N1+
ATOM   2379  HE2 HIS A 151      53.061  10.529  39.385  1.00 21.74           H  
ATOM   2380  C   HIS A 151      54.283   4.675  35.965  1.00 25.22           C  
ATOM   2381  O   HIS A 151      53.628   3.813  36.552  1.00 24.43           O  
ATOM   2382  N   VAL A 152      54.747   4.517  34.736  1.00 27.78           N  
ATOM   2383  HN  VAL A 152      55.296   5.315  34.282  1.00 27.73           H  
ATOM   2384  CA  VAL A 152      54.532   3.289  33.983  1.00 28.58           C  
ATOM   2385  HA  VAL A 152      53.461   3.095  33.921  1.00 27.73           H  
ATOM   2386  CB  VAL A 152      55.101   3.407  32.560  1.00 28.71           C  
ATOM   2387  HB  VAL A 152      56.137   3.739  32.636  1.00 27.73           H  
ATOM   2388  CG1 VAL A 152      55.089   2.030  31.857  1.00 31.74           C  
ATOM   2389 1HG1 VAL A 152      55.495   2.132  30.851  1.00 27.73           H  
ATOM   2390 2HG1 VAL A 152      54.065   1.660  31.799  1.00 27.73           H  
ATOM   2391 3HG1 VAL A 152      55.698   1.326  32.425  1.00 27.73           H  
ATOM   2392  CG2 VAL A 152      54.332   4.445  31.767  1.00 25.67           C  
ATOM   2393 1HG2 VAL A 152      54.747   4.516  30.762  1.00 27.73           H  
ATOM   2394 2HG2 VAL A 152      54.411   5.413  32.262  1.00 27.73           H  
ATOM   2395 3HG2 VAL A 152      53.284   4.153  31.706  1.00 27.73           H  
ATOM   2396  C   VAL A 152      55.207   2.109  34.656  1.00 26.57           C  
ATOM   2397  O   VAL A 152      54.644   1.013  34.725  1.00 25.09           O  
ATOM   2398  N   ALA A 153      56.421   2.337  35.144  1.00 24.44           N  
ATOM   2399  HN  ALA A 153      56.841   3.317  35.055  1.00 27.12           H  
ATOM   2400  CA  ALA A 153      57.195   1.294  35.796  1.00 27.80           C  
ATOM   2401  HA  ALA A 153      57.417   0.519  35.062  1.00 27.12           H  
ATOM   2402  CB  ALA A 153      58.502   1.858  36.308  1.00 28.91           C  
ATOM   2403  HB1 ALA A 153      59.074   1.068  36.795  1.00 27.12           H  
ATOM   2404  HB2 ALA A 153      58.299   2.653  37.025  1.00 27.12           H  
ATOM   2405  HB3 ALA A 153      59.077   2.260  35.473  1.00 27.12           H  
ATOM   2406  C   ALA A 153      56.408   0.667  36.935  1.00 27.85           C  
ATOM   2407  O   ALA A 153      56.356  -0.558  37.073  1.00 26.59           O  
ATOM   2408  N   GLU A 154      55.796   1.506  37.747  1.00 26.92           N  
ATOM   2409  HN  GLU A 154      55.883   2.559  37.577  1.00 35.21           H  
ATOM   2410  CA  GLU A 154      55.019   1.036  38.850  1.00 28.55           C  
ATOM   2411  HA  GLU A 154      55.679   0.485  39.520  1.00 35.21           H  
ATOM   2412  CB  GLU A 154      54.433   2.200  39.617  1.00 30.43           C  
ATOM   2413  HB1 GLU A 154      53.976   2.889  38.907  1.00 35.21           H  
ATOM   2414  HB2 GLU A 154      53.670   1.819  40.296  1.00 35.21           H  
ATOM   2415  CG  GLU A 154      55.477   2.964  40.435  1.00 37.03           C  
ATOM   2416  HG1 GLU A 154      54.981   3.787  40.950  1.00 35.21           H  
ATOM   2417  HG2 GLU A 154      55.909   2.284  41.169  1.00 35.21           H  
ATOM   2418  CD  GLU A 154      56.593   3.530  39.587  1.00 39.95           C  
ATOM   2419  OE1 GLU A 154      57.689   3.738  40.124  1.00 45.53           O  
ATOM   2420  OE2 GLU A 154      56.376   3.756  38.387  1.00 52.36           O  
ATOM   2421  C   GLU A 154      53.938   0.110  38.395  1.00 27.42           C  
ATOM   2422  O   GLU A 154      53.719  -0.936  39.001  1.00 28.72           O  
ATOM   2423  N   GLN A 155      53.257   0.479  37.316  1.00 27.81           N  
ATOM   2424  HN  GLN A 155      53.493   1.407  36.838  1.00 23.99           H  
ATOM   2425  CA  GLN A 155      52.188  -0.361  36.767  1.00 26.91           C  
ATOM   2426  HA  GLN A 155      51.460  -0.565  37.552  1.00 23.99           H  
ATOM   2427  CB  GLN A 155      51.492   0.337  35.624  1.00 26.02           C  
ATOM   2428  HB1 GLN A 155      52.225   0.517  34.838  1.00 23.99           H  
ATOM   2429  HB2 GLN A 155      50.710  -0.322  35.248  1.00 23.99           H  
ATOM   2430  CG  GLN A 155      50.872   1.633  35.986  1.00 24.26           C  
ATOM   2431  HG1 GLN A 155      50.144   1.465  36.779  1.00 23.99           H  
ATOM   2432  HG2 GLN A 155      51.650   2.307  36.343  1.00 23.99           H  
ATOM   2433  CD  GLN A 155      50.180   2.268  34.823  1.00 20.41           C  
ATOM   2434  OE1 GLN A 155      49.888   1.608  33.828  1.00  6.71           O  
ATOM   2435  NE2 GLN A 155      49.902   3.561  34.932  1.00 25.79           N  
ATOM   2436 1HE2 GLN A 155      50.172   4.093  35.820  1.00 23.99           H  
ATOM   2437 2HE2 GLN A 155      49.407   4.071  34.132  1.00 23.99           H  
ATOM   2438  C   GLN A 155      52.756  -1.668  36.276  1.00 27.71           C  
ATOM   2439  O   GLN A 155      52.198  -2.723  36.520  1.00 30.31           O  
ATOM   2440  N   LEU A 156      53.870  -1.601  35.570  1.00 29.14           N  
ATOM   2441  HN  LEU A 156      54.315  -0.650  35.366  1.00 28.38           H  
ATOM   2442  CA  LEU A 156      54.485  -2.798  35.076  1.00 29.54           C  
ATOM   2443  HA  LEU A 156      53.737  -3.345  34.502  1.00 28.38           H  
ATOM   2444  CB  LEU A 156      55.655  -2.482  34.142  1.00 28.91           C  
ATOM   2445  HB1 LEU A 156      56.268  -1.712  34.611  1.00 28.38           H  
ATOM   2446  HB2 LEU A 156      56.245  -3.390  34.015  1.00 28.38           H  
ATOM   2447  CG  LEU A 156      55.238  -1.983  32.753  1.00 25.85           C  
ATOM   2448  HG  LEU A 156      54.779  -1.000  32.854  1.00 28.38           H  
ATOM   2449  CD1 LEU A 156      56.434  -1.875  31.828  1.00 23.79           C  
ATOM   2450 1HD1 LEU A 156      56.107  -1.519  30.851  1.00 28.38           H  
ATOM   2451 2HD1 LEU A 156      56.900  -2.854  31.720  1.00 28.38           H  
ATOM   2452 3HD1 LEU A 156      57.156  -1.174  32.247  1.00 28.38           H  
ATOM   2453  CD2 LEU A 156      54.238  -2.927  32.171  1.00 23.88           C  
ATOM   2454 1HD2 LEU A 156      53.939  -2.576  31.183  1.00 28.38           H  
ATOM   2455 2HD2 LEU A 156      53.363  -2.976  32.819  1.00 28.38           H  
ATOM   2456 3HD2 LEU A 156      54.681  -3.919  32.085  1.00 28.38           H  
ATOM   2457  C   LEU A 156      54.932  -3.681  36.212  1.00 31.83           C  
ATOM   2458  O   LEU A 156      54.779  -4.896  36.151  1.00 34.10           O  
ATOM   2459  N   ARG A 157      55.477  -3.084  37.266  1.00 33.10           N  
ATOM   2460  HN  ARG A 157      55.581  -2.019  37.285  1.00 40.09           H  
ATOM   2461  CA  ARG A 157      55.930  -3.879  38.389  1.00 32.35           C  
ATOM   2462  HA  ARG A 157      56.685  -4.581  38.036  1.00 40.09           H  
ATOM   2463  CB  ARG A 157      56.531  -3.036  39.482  1.00 31.42           C  
ATOM   2464  HB1 ARG A 157      57.371  -2.472  39.077  1.00 40.09           H  
ATOM   2465  HB2 ARG A 157      55.776  -2.345  39.857  1.00 40.09           H  
ATOM   2466  CG  ARG A 157      57.015  -3.898  40.613  1.00 38.38           C  
ATOM   2467  HG1 ARG A 157      56.194  -4.542  40.928  1.00 40.09           H  
ATOM   2468  HG2 ARG A 157      57.839  -4.511  40.248  1.00 40.09           H  
ATOM   2469  CD  ARG A 157      57.496  -3.124  41.812  1.00 46.85           C  
ATOM   2470  HD1 ARG A 157      58.408  -2.586  41.551  1.00 40.09           H  
ATOM   2471  HD2 ARG A 157      56.727  -2.412  42.113  1.00 40.09           H  
ATOM   2472  NE  ARG A 157      57.774  -4.038  42.926  1.00 45.87           N  
ATOM   2473  HE  ARG A 157      57.705  -5.089  42.737  1.00 40.09           H  
ATOM   2474  CZ  ARG A 157      58.102  -3.654  44.142  1.00 46.79           C  
ATOM   2475  NH1 ARG A 157      58.200  -2.366  44.430  1.00 55.31           N  
ATOM   2476 1HH1 ARG A 157      58.012  -1.633  43.674  1.00 40.09           H  
ATOM   2477 2HH1 ARG A 157      58.467  -2.058  45.419  1.00 40.09           H  
ATOM   2478  NH2 ARG A 157      58.327  -4.554  45.071  1.00 51.18           N  
ATOM   2479 1HH2 ARG A 157      58.244  -5.595  44.839  1.00 40.09           H  
ATOM   2480 2HH2 ARG A 157      58.594  -4.246  46.060  1.00 40.09           H  
ATOM   2481  C   ARG A 157      54.788  -4.652  38.949  1.00 29.46           C  
ATOM   2482  O   ARG A 157      54.875  -5.867  39.130  1.00 30.25           O  
ATOM   2483  N   ALA A 158      53.702  -3.949  39.234  1.00 27.42           N  
ATOM   2484  HN  ALA A 158      53.700  -2.894  39.053  1.00 26.50           H  
ATOM   2485  CA  ALA A 158      52.522  -4.573  39.783  1.00 25.66           C  
ATOM   2486  HA  ALA A 158      52.699  -4.799  40.834  1.00 26.50           H  
ATOM   2487  CB  ALA A 158      51.334  -3.638  39.675  1.00 23.70           C  
ATOM   2488  HB1 ALA A 158      50.451  -4.122  40.093  1.00 26.50           H  
ATOM   2489  HB2 ALA A 158      51.154  -3.398  38.627  1.00 26.50           H  
ATOM   2490  HB3 ALA A 158      51.541  -2.721  40.227  1.00 26.50           H  
ATOM   2491  C   ALA A 158      52.253  -5.861  39.044  1.00 26.79           C  
ATOM   2492  O   ALA A 158      52.074  -6.902  39.651  1.00 28.94           O  
ATOM   2493  N   TYR A 159      52.253  -5.782  37.717  1.00 29.78           N  
ATOM   2494  HN  TYR A 159      52.443  -4.835  37.257  1.00 29.98           H  
ATOM   2495  CA  TYR A 159      52.001  -6.948  36.859  1.00 29.36           C  
ATOM   2496  HA  TYR A 159      51.072  -7.414  37.189  1.00 29.98           H  
ATOM   2497  CB  TYR A 159      51.815  -6.502  35.407  1.00 29.71           C  
ATOM   2498  HB1 TYR A 159      50.853  -5.997  35.321  1.00 29.98           H  
ATOM   2499  HB2 TYR A 159      52.615  -5.806  35.154  1.00 29.98           H  
ATOM   2500  CG  TYR A 159      51.845  -7.640  34.425  1.00 29.71           C  
ATOM   2501  CD1 TYR A 159      50.739  -8.442  34.232  1.00 25.55           C  
ATOM   2502  HD1 TYR A 159      49.828  -8.244  34.797  1.00 29.98           H  
ATOM   2503  CE1 TYR A 159      50.768  -9.496  33.330  1.00 30.70           C  
ATOM   2504  HE1 TYR A 159      49.888 -10.123  33.191  1.00 29.98           H  
ATOM   2505  CD2 TYR A 159      53.000  -7.913  33.678  1.00 32.99           C  
ATOM   2506  HD2 TYR A 159      53.884  -7.289  33.813  1.00 29.98           H  
ATOM   2507  CE2 TYR A 159      53.040  -8.955  32.776  1.00 28.79           C  
ATOM   2508  HE2 TYR A 159      53.946  -9.150  32.203  1.00 29.98           H  
ATOM   2509  CZ  TYR A 159      51.927  -9.747  32.604  1.00 31.21           C  
ATOM   2510  OH  TYR A 159      51.961 -10.790  31.708  1.00 30.02           O  
ATOM   2511  HH  TYR A 159      51.776 -11.692  32.213  1.00 29.98           H  
ATOM   2512  C   TYR A 159      53.098  -7.997  36.920  1.00 29.34           C  
ATOM   2513  O   TYR A 159      52.858  -9.120  37.338  1.00 32.58           O  
ATOM   2514  N   LEU A 160      54.300  -7.624  36.489  1.00 29.44           N  
ATOM   2515  HN  LEU A 160      54.443  -6.615  36.163  1.00 30.46           H  
ATOM   2516  CA  LEU A 160      55.439  -8.555  36.446  1.00 29.48           C  
ATOM   2517  HA  LEU A 160      55.279  -9.247  35.620  1.00 30.46           H  
ATOM   2518  CB  LEU A 160      56.732  -7.796  36.183  1.00 31.50           C  
ATOM   2519  HB1 LEU A 160      56.772  -6.969  36.891  1.00 30.46           H  
ATOM   2520  HB2 LEU A 160      57.556  -8.482  36.377  1.00 30.46           H  
ATOM   2521  CG  LEU A 160      56.945  -7.215  34.797  1.00 30.59           C  
ATOM   2522  HG  LEU A 160      56.096  -6.577  34.550  1.00 30.46           H  
ATOM   2523  CD1 LEU A 160      58.196  -6.379  34.790  1.00 35.49           C  
ATOM   2524 1HD1 LEU A 160      58.349  -5.962  33.795  1.00 30.46           H  
ATOM   2525 2HD1 LEU A 160      59.050  -7.000  35.058  1.00 30.46           H  
ATOM   2526 3HD1 LEU A 160      58.096  -5.568  35.512  1.00 30.46           H  
ATOM   2527  CD2 LEU A 160      57.038  -8.314  33.773  1.00 30.76           C  
ATOM   2528 1HD2 LEU A 160      57.191  -7.879  32.785  1.00 30.46           H  
ATOM   2529 2HD2 LEU A 160      56.114  -8.893  33.776  1.00 30.46           H  
ATOM   2530 3HD2 LEU A 160      57.876  -8.967  34.015  1.00 30.46           H  
ATOM   2531  C   LEU A 160      55.606  -9.360  37.703  1.00 29.44           C  
ATOM   2532  O   LEU A 160      55.607 -10.587  37.673  1.00 27.00           O  
ATOM   2533  N   GLU A 161      55.762  -8.669  38.813  1.00 32.25           N  
ATOM   2534  HN  GLU A 161      55.725  -7.600  38.772  1.00 31.66           H  
ATOM   2535  CA  GLU A 161      55.983  -9.322  40.091  1.00 30.84           C  
ATOM   2536  HA  GLU A 161      56.735 -10.098  39.951  1.00 31.66           H  
ATOM   2537  CB  GLU A 161      56.528  -8.303  41.110  1.00 29.05           C  
ATOM   2538  HB1 GLU A 161      57.432  -7.856  40.697  1.00 31.66           H  
ATOM   2539  HB2 GLU A 161      55.774  -7.530  41.258  1.00 31.66           H  
ATOM   2540  CG  GLU A 161      56.859  -8.886  42.427  1.00 32.04           C  
ATOM   2541  HG1 GLU A 161      55.930  -9.160  42.927  1.00 31.66           H  
ATOM   2542  HG2 GLU A 161      57.464  -9.779  42.268  1.00 31.66           H  
ATOM   2543  CD  GLU A 161      57.637  -7.925  43.336  1.00 34.22           C  
ATOM   2544  OE1 GLU A 161      57.865  -8.289  44.510  1.00 41.80           O  
ATOM   2545  OE2 GLU A 161      58.024  -6.822  42.879  1.00 28.12           O  
ATOM   2546  C   GLU A 161      54.713  -9.981  40.618  1.00 29.46           C  
ATOM   2547  O   GLU A 161      54.778 -11.005  41.300  1.00 27.13           O  
ATOM   2548  N   GLY A 162      53.558  -9.414  40.271  1.00 28.51           N  
ATOM   2549  HN  GLY A 162      53.568  -8.567  39.617  1.00 28.67           H  
ATOM   2550  CA  GLY A 162      52.272  -9.924  40.765  1.00 28.52           C  
ATOM   2551  HA1 GLY A 162      52.459 -10.419  41.718  1.00 28.67           H  
ATOM   2552  HA2 GLY A 162      51.617  -9.067  40.923  1.00 28.67           H  
ATOM   2553  C   GLY A 162      51.532 -10.907  39.876  1.00 28.71           C  
ATOM   2554  O   GLY A 162      51.644 -12.109  40.047  1.00 28.93           O  
ATOM   2555  N   THR A 163      50.765 -10.376  38.932  1.00 31.91           N  
ATOM   2556  HN  THR A 163      50.755  -9.312  38.819  1.00 36.05           H  
ATOM   2557  CA  THR A 163      49.924 -11.192  38.030  1.00 34.27           C  
ATOM   2558  HA  THR A 163      49.169 -11.703  38.627  1.00 36.05           H  
ATOM   2559  CB  THR A 163      49.230 -10.312  37.034  1.00 35.00           C  
ATOM   2560  HB  THR A 163      49.964  -9.960  36.309  1.00 36.05           H  
ATOM   2561  OG1 THR A 163      48.666  -9.182  37.699  1.00 41.67           O  
ATOM   2562  HG1 THR A 163      47.973  -9.508  38.417  1.00 36.05           H  
ATOM   2563  CG2 THR A 163      48.147 -11.087  36.294  1.00 37.58           C  
ATOM   2564 1HG2 THR A 163      47.656 -10.430  35.576  1.00 36.05           H  
ATOM   2565 2HG2 THR A 163      47.412 -11.458  37.009  1.00 36.05           H  
ATOM   2566 3HG2 THR A 163      48.597 -11.928  35.767  1.00 36.05           H  
ATOM   2567  C   THR A 163      50.683 -12.231  37.218  1.00 35.70           C  
ATOM   2568  O   THR A 163      50.368 -13.425  37.258  1.00 36.25           O  
ATOM   2569  N   CYS A 164      51.664 -11.768  36.462  1.00 36.95           N  
ATOM   2570  HN  CYS A 164      51.891 -10.723  36.488  1.00 39.36           H  
ATOM   2571  CA  CYS A 164      52.440 -12.635  35.600  1.00 38.71           C  
ATOM   2572  HA  CYS A 164      51.793 -12.939  34.777  1.00 39.36           H  
ATOM   2573  CB  CYS A 164      53.615 -11.862  34.996  1.00 38.87           C  
ATOM   2574  HB1 CYS A 164      53.218 -11.147  34.275  1.00 39.36           H  
ATOM   2575  HB2 CYS A 164      54.120 -11.326  35.800  1.00 39.36           H  
ATOM   2576  SG  CYS A 164      54.821 -12.885  34.163  1.00 41.77           S  
ATOM   2577  HG  CYS A 164      55.338 -13.765  35.032  1.00 39.36           H  
ATOM   2578  C   CYS A 164      52.925 -13.915  36.298  1.00 38.63           C  
ATOM   2579  O   CYS A 164      52.923 -14.984  35.700  1.00 41.21           O  
ATOM   2580  N   VAL A 165      53.330 -13.803  37.556  1.00 37.86           N  
ATOM   2581  HN  VAL A 165      53.309 -12.845  38.032  1.00 37.86           H  
ATOM   2582  CA  VAL A 165      53.809 -14.977  38.310  1.00 38.02           C  
ATOM   2583  HA  VAL A 165      54.532 -15.507  37.690  1.00 37.86           H  
ATOM   2584  CB  VAL A 165      54.494 -14.566  39.576  1.00 36.95           C  
ATOM   2585  HB  VAL A 165      54.749 -15.465  40.138  1.00 37.86           H  
ATOM   2586  CG1 VAL A 165      55.755 -13.830  39.264  1.00 39.00           C  
ATOM   2587 1HG1 VAL A 165      56.244 -13.536  40.193  1.00 37.86           H  
ATOM   2588 2HG1 VAL A 165      55.522 -12.940  38.680  1.00 37.86           H  
ATOM   2589 3HG1 VAL A 165      56.421 -14.476  38.692  1.00 37.86           H  
ATOM   2590  CG2 VAL A 165      53.565 -13.722  40.419  1.00 40.14           C  
ATOM   2591 1HG2 VAL A 165      54.073 -13.428  41.338  1.00 37.86           H  
ATOM   2592 2HG2 VAL A 165      52.673 -14.298  40.666  1.00 37.86           H  
ATOM   2593 3HG2 VAL A 165      53.278 -12.830  39.862  1.00 37.86           H  
ATOM   2594  C   VAL A 165      52.670 -15.957  38.666  1.00 37.21           C  
ATOM   2595  O   VAL A 165      52.828 -17.175  38.562  1.00 35.83           O  
ATOM   2596  N   GLU A 166      51.543 -15.426  39.090  1.00 36.98           N  
ATOM   2597  HN  GLU A 166      51.458 -14.363  39.176  1.00 41.26           H  
ATOM   2598  CA  GLU A 166      50.429 -16.257  39.437  1.00 37.54           C  
ATOM   2599  HA  GLU A 166      50.720 -16.923  40.250  1.00 41.26           H  
ATOM   2600  CB  GLU A 166      49.249 -15.410  39.885  1.00 36.50           C  
ATOM   2601  HB1 GLU A 166      48.892 -14.836  39.030  1.00 41.26           H  
ATOM   2602  HB2 GLU A 166      48.459 -16.075  40.232  1.00 41.26           H  
ATOM   2603  CG  GLU A 166      49.586 -14.454  40.992  1.00 43.34           C  
ATOM   2604  HG1 GLU A 166      50.102 -15.003  41.780  1.00 41.26           H  
ATOM   2605  HG2 GLU A 166      50.244 -13.681  40.595  1.00 41.26           H  
ATOM   2606  CD  GLU A 166      48.370 -13.791  41.586  1.00 45.91           C  
ATOM   2607  OE1 GLU A 166      48.540 -12.832  42.365  1.00 37.13           O  
ATOM   2608  OE2 GLU A 166      47.237 -14.233  41.281  1.00 54.16           O  
ATOM   2609  C   GLU A 166      50.040 -17.084  38.235  1.00 38.13           C  
ATOM   2610  O   GLU A 166      50.081 -18.323  38.265  1.00 41.66           O  
ATOM   2611  N   TRP A 167      49.677 -16.407  37.168  1.00 34.81           N  
ATOM   2612  HN  TRP A 167      49.689 -15.337  37.195  1.00 35.05           H  
ATOM   2613  CA  TRP A 167      49.267 -17.074  35.974  1.00 34.23           C  
ATOM   2614  HA  TRP A 167      48.391 -17.674  36.219  1.00 35.04           H  
ATOM   2615  CB  TRP A 167      48.849 -16.067  34.933  1.00 35.52           C  
ATOM   2616  HB1 TRP A 167      49.645 -15.332  34.813  1.00 35.04           H  
ATOM   2617  HB2 TRP A 167      48.685 -16.584  33.987  1.00 35.04           H  
ATOM   2618  CG  TRP A 167      47.613 -15.371  35.315  1.00 36.67           C  
ATOM   2619  CD2 TRP A 167      46.279 -15.722  34.928  1.00 36.23           C  
ATOM   2620  CE2 TRP A 167      45.414 -14.798  35.530  1.00 41.60           C  
ATOM   2621  CE3 TRP A 167      45.738 -16.723  34.127  1.00 28.09           C  
ATOM   2622  HE3 TRP A 167      46.383 -17.459  33.646  1.00 35.04           H  
ATOM   2623  CD1 TRP A 167      47.504 -14.282  36.120  1.00 39.00           C  
ATOM   2624  HD1 TRP A 167      48.342 -13.767  36.590  1.00 35.04           H  
ATOM   2625  NE1 TRP A 167      46.184 -13.925  36.255  1.00 42.11           N  
ATOM   2626  HE1 TRP A 167      45.817 -13.101  36.831  1.00 35.04           H  
ATOM   2627  CZ2 TRP A 167      44.044 -14.845  35.355  1.00 37.67           C  
ATOM   2628  HZ2 TRP A 167      43.386 -14.118  35.832  1.00 35.04           H  
ATOM   2629  CZ3 TRP A 167      44.382 -16.766  33.955  1.00 27.68           C  
ATOM   2630  HZ3 TRP A 167      43.947 -17.545  33.329  1.00 35.04           H  
ATOM   2631  CH2 TRP A 167      43.549 -15.835  34.563  1.00 30.14           C  
ATOM   2632  HH2 TRP A 167      42.473 -15.899  34.402  1.00 35.04           H  
ATOM   2633  C   TRP A 167      50.333 -18.018  35.441  1.00 32.11           C  
ATOM   2634  O   TRP A 167      50.014 -19.013  34.808  1.00 34.77           O  
ATOM   2635  N   LEU A 168      51.595 -17.711  35.689  1.00 27.69           N  
ATOM   2636  HN  LEU A 168      51.833 -16.806  36.208  1.00 23.10           H  
ATOM   2637  CA  LEU A 168      52.647 -18.593  35.262  1.00 25.06           C  
ATOM   2638  HA  LEU A 168      52.570 -18.748  34.186  1.00 23.10           H  
ATOM   2639  CB  LEU A 168      54.005 -18.021  35.586  1.00 23.48           C  
ATOM   2640  HB1 LEU A 168      54.183 -17.164  34.936  1.00 23.10           H  
ATOM   2641  HB2 LEU A 168      54.003 -17.695  36.626  1.00 23.10           H  
ATOM   2642  CG  LEU A 168      55.151 -19.025  35.392  1.00 17.46           C  
ATOM   2643  HG  LEU A 168      54.984 -19.863  36.069  1.00 23.10           H  
ATOM   2644  CD1 LEU A 168      55.165 -19.557  33.991  1.00 14.85           C  
ATOM   2645 1HD1 LEU A 168      55.985 -20.266  33.879  1.00 23.10           H  
ATOM   2646 2HD1 LEU A 168      55.299 -18.733  33.290  1.00 23.10           H  
ATOM   2647 3HD1 LEU A 168      54.220 -20.060  33.783  1.00 23.10           H  
ATOM   2648  CD2 LEU A 168      56.476 -18.406  35.736  1.00 20.10           C  
ATOM   2649 1HD2 LEU A 168      57.269 -19.139  35.589  1.00 23.10           H  
ATOM   2650 2HD2 LEU A 168      56.468 -18.084  36.777  1.00 23.10           H  
ATOM   2651 3HD2 LEU A 168      56.654 -17.545  35.091  1.00 23.10           H  
ATOM   2652  C   LEU A 168      52.479 -19.925  35.973  1.00 28.04           C  
ATOM   2653  O   LEU A 168      52.323 -20.979  35.336  1.00 28.14           O  
ATOM   2654  N   ARG A 169      52.502 -19.884  37.297  1.00 29.40           N  
ATOM   2655  HN  ARG A 169      52.630 -18.946  37.796  1.00 42.23           H  
ATOM   2656  CA  ARG A 169      52.357 -21.090  38.072  1.00 30.09           C  
ATOM   2657  HA  ARG A 169      53.092 -21.808  37.707  1.00 42.23           H  
ATOM   2658  CB  ARG A 169      52.651 -20.837  39.547  1.00 29.21           C  
ATOM   2659  HB1 ARG A 169      52.496 -21.770  40.088  1.00 42.23           H  
ATOM   2660  HB2 ARG A 169      53.694 -20.533  39.637  1.00 42.23           H  
ATOM   2661  CG  ARG A 169      51.817 -19.802  40.173  1.00 40.21           C  
ATOM   2662  HG1 ARG A 169      52.076 -18.829  39.755  1.00 42.23           H  
ATOM   2663  HG2 ARG A 169      50.767 -20.016  39.973  1.00 42.23           H  
ATOM   2664  CD  ARG A 169      52.048 -19.780  41.676  1.00 50.09           C  
ATOM   2665  HD1 ARG A 169      51.357 -19.067  42.126  1.00 42.23           H  
ATOM   2666  HD2 ARG A 169      51.854 -20.776  42.075  1.00 42.23           H  
ATOM   2667  NE  ARG A 169      53.404 -19.396  42.020  1.00 49.95           N  
ATOM   2668  HE  ARG A 169      54.168 -20.144  41.971  1.00 42.23           H  
ATOM   2669  CZ  ARG A 169      53.750 -18.175  42.390  1.00 58.11           C  
ATOM   2670  NH1 ARG A 169      52.830 -17.224  42.476  1.00 63.98           N  
ATOM   2671 1HH1 ARG A 169      51.809 -17.445  42.246  1.00 42.23           H  
ATOM   2672 2HH1 ARG A 169      53.109 -16.235  42.775  1.00 42.23           H  
ATOM   2673  NH2 ARG A 169      55.009 -17.903  42.688  1.00 61.21           N  
ATOM   2674 1HH2 ARG A 169      55.751 -18.672  42.630  1.00 42.23           H  
ATOM   2675 2HH2 ARG A 169      55.286 -16.914  42.987  1.00 42.23           H  
ATOM   2676  C   ARG A 169      50.963 -21.707  37.871  1.00 28.00           C  
ATOM   2677  O   ARG A 169      50.764 -22.904  38.099  1.00 24.28           O  
ATOM   2678  N   ARG A 170      50.005 -20.900  37.446  1.00 27.37           N  
ATOM   2679  HN  ARG A 170      50.201 -19.857  37.312  1.00 42.62           H  
ATOM   2680  CA  ARG A 170      48.704 -21.431  37.166  1.00 31.42           C  
ATOM   2681  HA  ARG A 170      48.361 -22.013  38.022  1.00 42.62           H  
ATOM   2682  CB  ARG A 170      47.702 -20.343  36.870  1.00 33.88           C  
ATOM   2683  HB1 ARG A 170      47.490 -19.795  37.788  1.00 42.62           H  
ATOM   2684  HB2 ARG A 170      48.123 -19.663  36.129  1.00 42.62           H  
ATOM   2685  CG  ARG A 170      46.409 -20.924  36.331  1.00 40.03           C  
ATOM   2686  HG1 ARG A 170      46.620 -21.403  35.375  1.00 42.62           H  
ATOM   2687  HG2 ARG A 170      46.046 -21.669  37.039  1.00 42.62           H  
ATOM   2688  CD  ARG A 170      45.333 -19.911  36.121  1.00 47.33           C  
ATOM   2689  HD1 ARG A 170      45.127 -19.403  37.063  1.00 42.62           H  
ATOM   2690  HD2 ARG A 170      45.663 -19.183  35.380  1.00 42.62           H  
ATOM   2691  NE  ARG A 170      44.114 -20.564  35.647  1.00 52.24           N  
ATOM   2692  HE  ARG A 170      44.161 -21.612  35.439  1.00 42.62           H  
ATOM   2693  CZ  ARG A 170      42.955 -19.951  35.457  1.00 56.39           C  
ATOM   2694  NH1 ARG A 170      41.911 -20.638  35.024  1.00 61.42           N  
ATOM   2695 1HH1 ARG A 170      42.004 -21.686  34.828  1.00 42.62           H  
ATOM   2696 2HH1 ARG A 170      40.973 -20.146  34.870  1.00 42.62           H  
ATOM   2697  NH2 ARG A 170      42.835 -18.658  35.700  1.00 57.60           N  
ATOM   2698 1HH2 ARG A 170      43.677 -18.099  36.052  1.00 42.62           H  
ATOM   2699 2HH2 ARG A 170      41.896 -18.169  35.544  1.00 42.62           H  
ATOM   2700  C   ARG A 170      48.806 -22.329  35.964  1.00 31.79           C  
ATOM   2701  O   ARG A 170      48.272 -23.440  35.949  1.00 29.36           O  
ATOM   2702  N   TYR A 171      49.493 -21.836  34.941  1.00 34.29           N  
ATOM   2703  HN  TYR A 171      49.921 -20.859  35.023  1.00 33.57           H  
ATOM   2704  CA  TYR A 171      49.677 -22.580  33.727  1.00 33.62           C  
ATOM   2705  HA  TYR A 171      48.702 -22.921  33.378  1.00 33.57           H  
ATOM   2706  CB  TYR A 171      50.304 -21.705  32.639  1.00 33.71           C  
ATOM   2707  HB1 TYR A 171      51.267 -21.350  33.005  1.00 33.57           H  
ATOM   2708  HB2 TYR A 171      50.457 -22.324  31.755  1.00 33.57           H  
ATOM   2709  CG  TYR A 171      49.477 -20.487  32.226  1.00 31.19           C  
ATOM   2710  CD1 TYR A 171      48.158 -20.620  31.825  1.00 32.88           C  
ATOM   2711  HD1 TYR A 171      47.697 -21.608  31.822  1.00 33.57           H  
ATOM   2712  CE1 TYR A 171      47.408 -19.512  31.425  1.00 27.98           C  
ATOM   2713  HE1 TYR A 171      46.363 -19.631  31.138  1.00 33.57           H  
ATOM   2714  CD2 TYR A 171      50.045 -19.233  32.173  1.00 38.26           C  
ATOM   2715  HD2 TYR A 171      51.091 -19.107  32.452  1.00 33.57           H  
ATOM   2716  CE2 TYR A 171      49.305 -18.122  31.768  1.00 38.92           C  
ATOM   2717  HE2 TYR A 171      49.767 -17.135  31.747  1.00 33.57           H  
ATOM   2718  CZ  TYR A 171      47.995 -18.276  31.396  1.00 32.51           C  
ATOM   2719  OH  TYR A 171      47.276 -17.187  30.998  1.00 32.66           O  
ATOM   2720  HH  TYR A 171      46.939 -17.330  30.014  1.00 33.57           H  
ATOM   2721  C   TYR A 171      50.558 -23.802  33.975  1.00 32.77           C  
ATOM   2722  O   TYR A 171      50.293 -24.879  33.450  1.00 34.08           O  
ATOM   2723  N   LEU A 172      51.608 -23.628  34.774  1.00 30.75           N  
ATOM   2724  HN  LEU A 172      51.797 -22.661  35.191  1.00 32.99           H  
ATOM   2725  CA  LEU A 172      52.503 -24.729  35.090  1.00 31.34           C  
ATOM   2726  HA  LEU A 172      52.923 -25.112  34.160  1.00 32.99           H  
ATOM   2727  CB  LEU A 172      53.649 -24.250  35.981  1.00 31.82           C  
ATOM   2728  HB1 LEU A 172      53.211 -23.733  36.835  1.00 32.98           H  
ATOM   2729  HB2 LEU A 172      54.190 -25.131  36.327  1.00 32.98           H  
ATOM   2730  CG  LEU A 172      54.665 -23.303  35.333  1.00 35.83           C  
ATOM   2731  HG  LEU A 172      54.134 -22.420  34.978  1.00 32.98           H  
ATOM   2732  CD1 LEU A 172      55.707 -22.861  36.348  1.00 36.25           C  
ATOM   2733 1HD1 LEU A 172      56.419 -22.189  35.869  1.00 32.98           H  
ATOM   2734 2HD1 LEU A 172      56.234 -23.734  36.732  1.00 32.98           H  
ATOM   2735 3HD1 LEU A 172      55.216 -22.342  37.171  1.00 32.98           H  
ATOM   2736  CD2 LEU A 172      55.344 -23.975  34.131  1.00 37.21           C  
ATOM   2737 1HD2 LEU A 172      56.061 -23.285  33.686  1.00 32.98           H  
ATOM   2738 2HD2 LEU A 172      54.590 -24.243  33.390  1.00 32.98           H  
ATOM   2739 3HD2 LEU A 172      55.863 -24.874  34.462  1.00 32.98           H  
ATOM   2740  C   LEU A 172      51.744 -25.858  35.781  1.00 31.74           C  
ATOM   2741  O   LEU A 172      52.113 -27.031  35.674  1.00 28.94           O  
ATOM   2742  N   GLU A 173      50.682 -25.498  36.485  1.00 34.87           N  
ATOM   2743  HN  GLU A 173      50.411 -24.464  36.525  1.00 48.65           H  
ATOM   2744  CA  GLU A 173      49.875 -26.466  37.204  1.00 38.29           C  
ATOM   2745  HA  GLU A 173      50.540 -27.178  37.692  1.00 48.65           H  
ATOM   2746  CB  GLU A 173      49.047 -25.760  38.277  1.00 40.78           C  
ATOM   2747  HB1 GLU A 173      49.731 -25.264  38.966  1.00 48.65           H  
ATOM   2748  HB2 GLU A 173      48.418 -25.015  37.790  1.00 48.65           H  
ATOM   2749  CG  GLU A 173      48.155 -26.687  39.075  1.00 49.53           C  
ATOM   2750  HG1 GLU A 173      47.536 -26.087  39.742  1.00 48.65           H  
ATOM   2751  HG2 GLU A 173      47.517 -27.238  38.384  1.00 48.65           H  
ATOM   2752  CD  GLU A 173      48.944 -27.683  39.908  1.00 62.70           C  
ATOM   2753  OE1 GLU A 173      48.371 -28.735  40.291  1.00 63.48           O  
ATOM   2754  OE2 GLU A 173      50.138 -27.418  40.174  1.00 71.67           O  
ATOM   2755  C   GLU A 173      48.946 -27.236  36.258  1.00 39.29           C  
ATOM   2756  O   GLU A 173      48.715 -28.442  36.439  1.00 37.24           O  
ATOM   2757  N   ASN A 174      48.410 -26.537  35.256  1.00 40.62           N  
ATOM   2758  HN  ASN A 174      48.653 -25.500  35.155  1.00 42.32           H  
ATOM   2759  CA  ASN A 174      47.495 -27.156  34.289  1.00 41.17           C  
ATOM   2760  HA  ASN A 174      46.872 -27.873  34.824  1.00 42.32           H  
ATOM   2761  CB  ASN A 174      46.587 -26.109  33.678  1.00 41.04           C  
ATOM   2762  HB1 ASN A 174      47.202 -25.367  33.168  1.00 42.32           H  
ATOM   2763  HB2 ASN A 174      45.929 -26.594  32.957  1.00 42.32           H  
ATOM   2764  CG  ASN A 174      45.743 -25.411  34.706  1.00 40.25           C  
ATOM   2765  OD1 ASN A 174      44.908 -24.577  34.375  1.00 48.00           O  
ATOM   2766  ND2 ASN A 174      45.952 -25.748  35.963  1.00 41.89           N  
ATOM   2767 1HD2 ASN A 174      46.691 -26.483  36.204  1.00 42.32           H  
ATOM   2768 2HD2 ASN A 174      45.383 -25.286  36.742  1.00 42.32           H  
ATOM   2769  C   ASN A 174      48.239 -27.903  33.191  1.00 41.83           C  
ATOM   2770  O   ASN A 174      47.761 -28.904  32.686  1.00 43.74           O  
ATOM   2771  N   GLY A 175      49.403 -27.399  32.820  1.00 41.71           N  
ATOM   2772  HN  GLY A 175      49.749 -26.493  33.272  1.00 44.62           H  
ATOM   2773  CA  GLY A 175      50.217 -28.045  31.818  1.00 43.26           C  
ATOM   2774  HA1 GLY A 175      49.583 -28.634  31.155  1.00 44.62           H  
ATOM   2775  HA2 GLY A 175      50.749 -27.291  31.237  1.00 44.62           H  
ATOM   2776  C   GLY A 175      51.209 -28.949  32.504  1.00 45.50           C  
ATOM   2777  O   GLY A 175      52.281 -29.234  31.980  1.00 48.00           O  
ATOM   2778  N   LYS A 176      50.840 -29.399  33.688  1.00 47.39           N  
ATOM   2779  HN  LYS A 176      49.880 -29.120  34.070  1.00 49.82           H  
ATOM   2780  CA  LYS A 176      51.686 -30.255  34.487  1.00 48.93           C  
ATOM   2781  HA  LYS A 176      52.510 -29.647  34.860  1.00 49.82           H  
ATOM   2782  CB  LYS A 176      50.906 -30.768  35.698  1.00 49.78           C  
ATOM   2783  HB1 LYS A 176      51.526 -31.494  36.223  1.00 49.82           H  
ATOM   2784  HB2 LYS A 176      50.698 -29.924  36.356  1.00 49.82           H  
ATOM   2785  CG  LYS A 176      49.581 -31.436  35.340  1.00 51.74           C  
ATOM   2786  HG1 LYS A 176      48.972 -30.731  34.775  1.00 49.82           H  
ATOM   2787  HG2 LYS A 176      49.783 -32.314  34.727  1.00 49.82           H  
ATOM   2788  CD  LYS A 176      48.809 -31.869  36.585  1.00 49.24           C  
ATOM   2789  HD1 LYS A 176      49.407 -32.591  37.142  1.00 49.82           H  
ATOM   2790  HD2 LYS A 176      48.620 -30.995  37.209  1.00 49.82           H  
ATOM   2791  CE  LYS A 176      47.483 -32.507  36.209  1.00 48.10           C  
ATOM   2792  HE1 LYS A 176      46.904 -31.794  35.623  1.00 49.82           H  
ATOM   2793  HE2 LYS A 176      47.679 -33.396  35.610  1.00 49.82           H  
ATOM   2794  NZ  LYS A 176      46.694 -32.898  37.400  1.00 51.34           N1+
ATOM   2795  HZ1 LYS A 176      45.772 -33.341  37.088  1.00 49.82           H  
ATOM   2796  HZ2 LYS A 176      46.490 -32.031  37.993  1.00 49.82           H  
ATOM   2797  HZ3 LYS A 176      47.250 -33.604  37.981  1.00 49.82           H  
ATOM   2798  C   LYS A 176      52.298 -31.438  33.696  1.00 49.81           C  
ATOM   2799  O   LYS A 176      53.264 -32.049  34.151  1.00 52.03           O  
ATOM   2800  N   GLU A 177      51.738 -31.758  32.526  1.00 49.47           N  
ATOM   2801  HN  GLU A 177      50.887 -31.211  32.178  1.00 52.34           H  
ATOM   2802  CA  GLU A 177      52.288 -32.869  31.703  1.00 48.79           C  
ATOM   2803  HA  GLU A 177      52.817 -33.556  32.363  1.00 52.34           H  
ATOM   2804  CB  GLU A 177      51.168 -33.658  30.973  1.00 50.13           C  
ATOM   2805  HB1 GLU A 177      50.619 -32.956  30.346  1.00 52.34           H  
ATOM   2806  HB2 GLU A 177      51.644 -34.412  30.345  1.00 52.34           H  
ATOM   2807  CG  GLU A 177      50.166 -34.364  31.872  1.00 51.24           C  
ATOM   2808  HG1 GLU A 177      49.600 -35.077  31.272  1.00 52.34           H  
ATOM   2809  HG2 GLU A 177      50.711 -34.896  32.651  1.00 52.34           H  
ATOM   2810  CD  GLU A 177      49.203 -33.413  32.523  1.00 59.09           C  
ATOM   2811  OE1 GLU A 177      49.301 -32.183  32.264  1.00 55.00           O  
ATOM   2812  OE2 GLU A 177      48.336 -33.887  33.291  1.00 67.65           O  
ATOM   2813  C   GLU A 177      53.273 -32.344  30.668  1.00 45.58           C  
ATOM   2814  O   GLU A 177      54.320 -32.936  30.433  1.00 44.11           O  
ATOM   2815  N   THR A 178      52.923 -31.232  30.054  1.00 42.93           N  
ATOM   2816  HN  THR A 178      52.008 -30.751  30.330  1.00 42.23           H  
ATOM   2817  CA  THR A 178      53.737 -30.646  29.022  1.00 42.56           C  
ATOM   2818  HA  THR A 178      54.155 -31.440  28.404  1.00 42.23           H  
ATOM   2819  CB  THR A 178      52.898 -29.720  28.144  1.00 42.03           C  
ATOM   2820  HB  THR A 178      52.552 -28.882  28.749  1.00 42.23           H  
ATOM   2821  OG1 THR A 178      51.761 -30.426  27.645  1.00 41.10           O  
ATOM   2822  HG1 THR A 178      52.081 -31.248  27.076  1.00 42.23           H  
ATOM   2823  CG2 THR A 178      53.728 -29.180  26.987  1.00 40.60           C  
ATOM   2824 1HG2 THR A 178      53.112 -28.522  26.373  1.00 42.23           H  
ATOM   2825 2HG2 THR A 178      54.089 -30.010  26.380  1.00 42.23           H  
ATOM   2826 3HG2 THR A 178      54.577 -28.620  27.379  1.00 42.23           H  
ATOM   2827  C   THR A 178      54.862 -29.812  29.581  1.00 43.15           C  
ATOM   2828  O   THR A 178      56.036 -30.177  29.498  1.00 43.23           O  
ATOM   2829  N   LEU A 179      54.483 -28.679  30.147  1.00 42.63           N  
ATOM   2830  HN  LEU A 179      53.436 -28.471  30.213  1.00 42.22           H  
ATOM   2831  CA  LEU A 179      55.413 -27.704  30.683  1.00 41.45           C  
ATOM   2832  HA  LEU A 179      56.024 -27.319  29.866  1.00 42.22           H  
ATOM   2833  CB  LEU A 179      54.614 -26.559  31.271  1.00 40.49           C  
ATOM   2834  HB1 LEU A 179      54.196 -26.879  32.225  1.00 42.22           H  
ATOM   2835  HB2 LEU A 179      55.283 -25.713  31.432  1.00 42.22           H  
ATOM   2836  CG  LEU A 179      53.475 -26.114  30.364  1.00 43.39           C  
ATOM   2837  HG  LEU A 179      52.845 -26.982  30.168  1.00 42.22           H  
ATOM   2838  CD1 LEU A 179      52.619 -25.060  31.041  1.00 46.44           C  
ATOM   2839 1HD1 LEU A 179      51.813 -24.760  30.371  1.00 42.22           H  
ATOM   2840 2HD1 LEU A 179      53.233 -24.192  31.281  1.00 42.22           H  
ATOM   2841 3HD1 LEU A 179      52.195 -25.470  31.958  1.00 42.22           H  
ATOM   2842  CD2 LEU A 179      54.013 -25.615  29.028  1.00 46.25           C  
ATOM   2843 1HD2 LEU A 179      53.182 -25.302  28.395  1.00 42.22           H  
ATOM   2844 2HD2 LEU A 179      54.563 -26.417  28.535  1.00 42.22           H  
ATOM   2845 3HD2 LEU A 179      54.679 -24.769  29.197  1.00 42.22           H  
ATOM   2846  C   LEU A 179      56.332 -28.257  31.758  1.00 39.70           C  
ATOM   2847  O   LEU A 179      57.455 -27.783  31.932  1.00 37.37           O  
ATOM   2848  N   GLN A 180      55.865 -29.260  32.468  1.00 39.95           N  
ATOM   2849  HN  GLN A 180      54.917 -29.688  32.218  1.00 37.20           H  
ATOM   2850  CA  GLN A 180      56.608 -29.787  33.571  1.00 39.63           C  
ATOM   2851  HA  GLN A 180      57.433 -29.105  33.778  1.00 37.20           H  
ATOM   2852  CB  GLN A 180      55.711 -29.811  34.776  1.00 39.07           C  
ATOM   2853  HB1 GLN A 180      55.159 -28.871  34.805  1.00 37.20           H  
ATOM   2854  HB2 GLN A 180      55.013 -30.640  34.660  1.00 37.20           H  
ATOM   2855  CG  GLN A 180      56.391 -29.971  36.045  1.00 39.00           C  
ATOM   2856  HG1 GLN A 180      56.715 -31.007  36.145  1.00 37.20           H  
ATOM   2857  HG2 GLN A 180      57.260 -29.314  36.067  1.00 37.20           H  
ATOM   2858  CD  GLN A 180      55.494 -29.629  37.191  1.00 34.96           C  
ATOM   2859  OE1 GLN A 180      54.458 -28.976  37.008  1.00 28.45           O  
ATOM   2860  NE2 GLN A 180      55.874 -30.046  38.386  1.00 36.50           N  
ATOM   2861 1HE2 GLN A 180      56.784 -30.599  38.496  1.00 37.20           H  
ATOM   2862 2HE2 GLN A 180      55.272 -29.831  39.244  1.00 37.20           H  
ATOM   2863  C   GLN A 180      57.198 -31.169  33.284  1.00 41.21           C  
ATOM   2864  O   GLN A 180      57.713 -31.817  34.162  1.00 36.05           O  
ATOM   2865  N   ARG A 181      57.108 -31.596  32.038  1.00 49.21           N  
ATOM   2866  HN  ARG A 181      56.591 -30.994  31.320  1.00 69.67           H  
ATOM   2867  CA  ARG A 181      57.691 -32.864  31.608  1.00 54.20           C  
ATOM   2868  HA  ARG A 181      57.467 -33.657  32.322  1.00 69.67           H  
ATOM   2869  CB  ARG A 181      57.189 -33.226  30.220  1.00 56.50           C  
ATOM   2870  HB1 ARG A 181      57.548 -34.223  29.963  1.00 69.67           H  
ATOM   2871  HB2 ARG A 181      56.099 -33.223  30.227  1.00 69.67           H  
ATOM   2872  CG  ARG A 181      57.683 -32.230  29.158  1.00 65.97           C  
ATOM   2873  HG1 ARG A 181      57.341 -31.233  29.435  1.00 69.67           H  
ATOM   2874  HG2 ARG A 181      58.773 -32.251  29.146  1.00 69.67           H  
ATOM   2875  CD  ARG A 181      57.184 -32.537  27.767  1.00 74.73           C  
ATOM   2876  HD1 ARG A 181      57.542 -33.522  27.468  1.00 69.67           H  
ATOM   2877  HD2 ARG A 181      56.094 -32.531  27.769  1.00 69.67           H  
ATOM   2878  NE  ARG A 181      57.668 -31.538  26.807  1.00 83.66           N  
ATOM   2879  HE  ARG A 181      58.347 -30.792  27.163  1.00 69.67           H  
ATOM   2880  CZ  ARG A 181      57.320 -31.498  25.525  1.00 88.07           C  
ATOM   2881  NH1 ARG A 181      56.478 -32.397  25.038  1.00 93.99           N  
ATOM   2882 1HH1 ARG A 181      56.077 -33.156  25.677  1.00 69.67           H  
ATOM   2883 2HH1 ARG A 181      56.198 -32.364  24.006  1.00 69.67           H  
ATOM   2884  NH2 ARG A 181      57.811 -30.552  24.730  1.00 84.53           N  
ATOM   2885 1HH2 ARG A 181      58.487 -29.821  25.122  1.00 69.67           H  
ATOM   2886 2HH2 ARG A 181      57.530 -30.521  23.698  1.00 69.67           H  
ATOM   2887  C   ARG A 181      59.169 -32.629  31.516  1.00 55.86           C  
ATOM   2888  O   ARG A 181      59.696 -31.739  32.155  1.00 59.63           O  
ATOM   2889  N   THR A 182      59.838 -33.406  30.691  1.00 57.52           N  
ATOM   2890  HN  THR A 182      59.319 -34.170  30.150  1.00 60.90           H  
ATOM   2891  CA  THR A 182      61.260 -33.246  30.503  1.00 59.72           C  
ATOM   2892  HA  THR A 182      61.445 -32.306  29.983  1.00 60.90           H  
ATOM   2893  CB  THR A 182      61.994 -33.228  31.827  1.00 59.24           C  
ATOM   2894  HB  THR A 182      61.612 -32.410  32.437  1.00 60.90           H  
ATOM   2895  OG1 THR A 182      63.394 -33.030  31.598  1.00 58.83           O  
ATOM   2896  HG1 THR A 182      63.766 -33.812  31.004  1.00 60.90           H  
ATOM   2897  CG2 THR A 182      61.786 -34.533  32.559  1.00 61.52           C  
ATOM   2898 1HG2 THR A 182      62.319 -34.506  33.509  1.00 60.90           H  
ATOM   2899 2HG2 THR A 182      62.166 -35.355  31.953  1.00 60.90           H  
ATOM   2900 3HG2 THR A 182      60.722 -34.681  32.744  1.00 60.90           H  
ATOM   2901  C   THR A 182      61.807 -34.373  29.681  1.00 62.63           C  
ATOM   2902  O   THR A 182      62.248 -35.384  30.221  1.00 66.83           O  
ATOM   2903  N   ASP A 183      61.777 -34.206  28.365  1.00 63.70           N  
ATOM   2904  HN  ASP A 183      61.365 -33.304  27.962  1.00 65.27           H  
ATOM   2905  CA  ASP A 183      62.290 -35.218  27.458  1.00 63.09           C  
ATOM   2906  HA  ASP A 183      61.874 -36.187  27.732  1.00 65.27           H  
ATOM   2907  CB  ASP A 183      61.888 -34.890  26.028  1.00 64.66           C  
ATOM   2908  HB1 ASP A 183      62.451 -34.017  25.698  1.00 65.27           H  
ATOM   2909  HB2 ASP A 183      62.131 -35.742  25.393  1.00 65.27           H  
ATOM   2910  CG  ASP A 183      60.410 -34.592  25.896  1.00 69.00           C  
ATOM   2911  OD1 ASP A 183      59.751 -34.388  26.940  1.00 69.68           O  
ATOM   2912  OD2 ASP A 183      59.908 -34.550  24.753  1.00 75.10           O  
ATOM   2913  C   ASP A 183      63.813 -35.276  27.574  1.00 59.87           C  
ATOM   2914  O   ASP A 183      64.444 -34.353  28.103  1.00 57.03           O  
ATOM   2915  N   ALA A 184      64.398 -36.356  27.086  1.00 57.18           N  
ATOM   2916  HN  ALA A 184      63.798 -37.119  26.635  1.00 54.54           H  
ATOM   2917  CA  ALA A 184      65.837 -36.528  27.149  1.00 54.56           C  
ATOM   2918  HA  ALA A 184      66.271 -35.647  27.622  1.00 54.54           H  
ATOM   2919  CB  ALA A 184      66.179 -37.726  27.972  1.00 54.80           C  
ATOM   2920  HB1 ALA A 184      67.262 -37.843  28.011  1.00 54.54           H  
ATOM   2921  HB2 ALA A 184      65.734 -38.614  27.524  1.00 54.54           H  
ATOM   2922  HB3 ALA A 184      65.791 -37.596  28.982  1.00 54.54           H  
ATOM   2923  C   ALA A 184      66.416 -36.661  25.757  1.00 52.17           C  
ATOM   2924  O   ALA A 184      65.763 -37.188  24.852  1.00 53.97           O  
ATOM   2925  N   PRO A 185      67.650 -36.189  25.579  1.00 47.26           N  
ATOM   2926  CD  PRO A 185      68.469 -35.575  26.636  1.00 44.75           C  
ATOM   2927  HD1 PRO A 185      68.449 -36.177  27.544  1.00 44.99           H  
ATOM   2928  HD2 PRO A 185      68.123 -34.566  26.861  1.00 44.99           H  
ATOM   2929  CA  PRO A 185      68.339 -36.213  24.295  1.00 45.20           C  
ATOM   2930  HA  PRO A 185      67.757 -35.660  23.557  1.00 44.99           H  
ATOM   2931  CB  PRO A 185      69.644 -35.465  24.587  1.00 43.31           C  
ATOM   2932  HB1 PRO A 185      70.480 -35.941  24.074  1.00 44.99           H  
ATOM   2933  HB2 PRO A 185      69.567 -34.425  24.271  1.00 44.99           H  
ATOM   2934  CG  PRO A 185      69.818 -35.550  26.052  1.00 43.01           C  
ATOM   2935  HG1 PRO A 185      70.358 -36.460  26.314  1.00 44.99           H  
ATOM   2936  HG2 PRO A 185      70.369 -34.683  26.416  1.00 44.99           H  
ATOM   2937  C   PRO A 185      68.639 -37.617  23.766  1.00 44.86           C  
ATOM   2938  O   PRO A 185      69.362 -38.371  24.396  1.00 46.52           O  
ATOM   2939  N   LYS A 186      68.073 -37.952  22.615  1.00 44.18           N  
ATOM   2940  HN  LYS A 186      67.410 -37.260  22.139  1.00 47.94           H  
ATOM   2941  CA  LYS A 186      68.330 -39.236  21.983  1.00 45.12           C  
ATOM   2942  HA  LYS A 186      68.457 -40.003  22.746  1.00 47.94           H  
ATOM   2943  CB  LYS A 186      67.179 -39.609  21.068  1.00 44.64           C  
ATOM   2944  HB1 LYS A 186      67.147 -38.892  20.247  1.00 47.94           H  
ATOM   2945  HB2 LYS A 186      67.365 -40.607  20.672  1.00 47.94           H  
ATOM   2946  CG  LYS A 186      65.857 -39.611  21.738  1.00 45.16           C  
ATOM   2947  HG1 LYS A 186      65.648 -38.609  22.113  1.00 47.94           H  
ATOM   2948  HG2 LYS A 186      65.093 -39.896  21.014  1.00 47.94           H  
ATOM   2949  CD  LYS A 186      65.827 -40.578  22.886  1.00 49.49           C  
ATOM   2950  HD1 LYS A 186      66.057 -41.577  22.517  1.00 47.94           H  
ATOM   2951  HD2 LYS A 186      66.574 -40.281  23.622  1.00 47.94           H  
ATOM   2952  CE  LYS A 186      64.471 -40.594  23.539  1.00 52.45           C  
ATOM   2953  HE1 LYS A 186      64.466 -41.345  24.329  1.00 47.94           H  
ATOM   2954  HE2 LYS A 186      64.273 -39.612  23.969  1.00 47.94           H  
ATOM   2955  NZ  LYS A 186      63.397 -40.919  22.552  1.00 54.23           N1+
ATOM   2956  HZ1 LYS A 186      62.448 -40.923  23.045  1.00 47.94           H  
ATOM   2957  HZ2 LYS A 186      63.582 -41.884  22.128  1.00 47.94           H  
ATOM   2958  HZ3 LYS A 186      63.392 -40.183  21.775  1.00 47.94           H  
ATOM   2959  C   LYS A 186      69.626 -39.094  21.168  1.00 47.25           C  
ATOM   2960  O   LYS A 186      69.613 -39.116  19.934  1.00 48.91           O  
ATOM   2961  N   THR A 187      70.734 -38.947  21.872  1.00 47.27           N  
ATOM   2962  HN  THR A 187      70.677 -38.988  22.940  1.00 49.70           H  
ATOM   2963  CA  THR A 187      72.027 -38.732  21.246  1.00 48.62           C  
ATOM   2964  HA  THR A 187      71.974 -37.812  20.663  1.00 49.70           H  
ATOM   2965  CB  THR A 187      73.095 -38.562  22.296  1.00 48.63           C  
ATOM   2966  HB  THR A 187      74.032 -38.289  21.811  1.00 49.70           H  
ATOM   2967  OG1 THR A 187      73.273 -39.793  22.999  1.00 51.42           O  
ATOM   2968  HG1 THR A 187      72.370 -40.067  23.460  1.00 49.70           H  
ATOM   2969  CG2 THR A 187      72.706 -37.470  23.277  1.00 50.23           C  
ATOM   2970 1HG2 THR A 187      73.488 -37.360  24.028  1.00 49.70           H  
ATOM   2971 2HG2 THR A 187      71.769 -37.737  23.765  1.00 49.70           H  
ATOM   2972 3HG2 THR A 187      72.582 -36.528  22.743  1.00 49.70           H  
ATOM   2973  C   THR A 187      72.481 -39.856  20.321  1.00 50.67           C  
ATOM   2974  O   THR A 187      72.100 -41.007  20.484  1.00 51.04           O  
ATOM   2975  N   HIS A 188      73.307 -39.491  19.345  1.00 53.20           N  
ATOM   2976  HN  HIS A 188      73.548 -38.454  19.240  1.00 59.15           H  
ATOM   2977  CA  HIS A 188      73.901 -40.445  18.408  1.00 55.47           C  
ATOM   2978  HA  HIS A 188      74.292 -41.291  18.973  1.00 59.15           H  
ATOM   2979  CB  HIS A 188      72.868 -40.971  17.381  1.00 56.89           C  
ATOM   2980  HB1 HIS A 188      73.313 -41.813  16.850  1.00 59.15           H  
ATOM   2981  HB2 HIS A 188      71.987 -41.309  17.926  1.00 59.15           H  
ATOM   2982  CG  HIS A 188      72.431 -39.955  16.367  1.00 59.88           C  
ATOM   2983  CD2 HIS A 188      71.420 -39.056  16.382  1.00 63.06           C  
ATOM   2984  HD2 HIS A 188      70.708 -38.896  17.192  1.00 59.15           H  
ATOM   2985  ND1 HIS A 188      73.053 -39.811  15.143  1.00 62.40           N  
ATOM   2986  HD1 HIS A 188      73.891 -40.383  14.804  1.00 59.15           H  
ATOM   2987  CE1 HIS A 188      72.452 -38.856  14.455  1.00 63.17           C  
ATOM   2988  HE1 HIS A 188      72.730 -38.518  13.457  1.00 59.15           H  
ATOM   2989  NE2 HIS A 188      71.458 -38.381  15.183  1.00 64.73           N1+
ATOM   2990  HE2 HIS A 188      70.790 -37.598  14.889  1.00 59.15           H  
ATOM   2991  C   HIS A 188      75.066 -39.736  17.725  1.00 55.97           C  
ATOM   2992  O   HIS A 188      75.087 -38.507  17.652  1.00 56.76           O  
ATOM   2993  N   MET A 189      76.040 -40.496  17.237  1.00 56.65           N  
ATOM   2994  HN  MET A 189      75.961 -41.561  17.295  1.00 56.45           H  
ATOM   2995  CA  MET A 189      77.221 -39.889  16.621  1.00 57.11           C  
ATOM   2996  HA  MET A 189      77.096 -38.807  16.659  1.00 56.45           H  
ATOM   2997  CB  MET A 189      78.476 -40.245  17.434  1.00 56.34           C  
ATOM   2998  HB1 MET A 189      78.293 -39.984  18.476  1.00 56.45           H  
ATOM   2999  HB2 MET A 189      78.643 -41.319  17.352  1.00 56.45           H  
ATOM   3000  CG  MET A 189      79.738 -39.531  16.978  1.00 56.29           C  
ATOM   3001  HG1 MET A 189      79.983 -39.868  15.971  1.00 56.45           H  
ATOM   3002  HG2 MET A 189      79.545 -38.458  16.966  1.00 56.45           H  
ATOM   3003  SD  MET A 189      81.159 -39.850  18.056  1.00 55.54           S  
ATOM   3004  CE  MET A 189      80.565 -39.200  19.610  1.00 53.67           C  
ATOM   3005  HE1 MET A 189      81.332 -39.325  20.374  1.00 56.45           H  
ATOM   3006  HE2 MET A 189      79.665 -39.737  19.909  1.00 56.45           H  
ATOM   3007  HE3 MET A 189      80.335 -38.140  19.497  1.00 56.45           H  
ATOM   3008  C   MET A 189      77.407 -40.286  15.152  1.00 57.77           C  
ATOM   3009  O   MET A 189      76.769 -41.211  14.655  1.00 58.26           O  
ATOM   3010  N   THR A 190      78.290 -39.565  14.471  1.00 58.89           N  
ATOM   3011  HN  THR A 190      78.810 -38.776  14.973  1.00 59.27           H  
ATOM   3012  CA  THR A 190      78.575 -39.811  13.066  1.00 59.46           C  
ATOM   3013  HA  THR A 190      78.383 -40.861  12.847  1.00 59.27           H  
ATOM   3014  CB  THR A 190      77.684 -38.952  12.177  1.00 58.82           C  
ATOM   3015  HB  THR A 190      77.986 -39.076  11.137  1.00 59.27           H  
ATOM   3016  OG1 THR A 190      77.825 -37.573  12.550  1.00 55.45           O  
ATOM   3017  HG1 THR A 190      77.541 -37.450  13.553  1.00 59.27           H  
ATOM   3018  CG2 THR A 190      76.235 -39.364  12.330  1.00 56.95           C  
ATOM   3019 1HG2 THR A 190      75.610 -38.742  11.689  1.00 59.27           H  
ATOM   3020 2HG2 THR A 190      75.929 -39.238  13.368  1.00 59.27           H  
ATOM   3021 3HG2 THR A 190      76.122 -40.409  12.043  1.00 59.27           H  
ATOM   3022  C   THR A 190      80.058 -39.501  12.759  1.00 61.83           C  
ATOM   3023  O   THR A 190      80.640 -38.578  13.339  1.00 63.48           O  
ATOM   3024  N   HIS A 191      80.654 -40.277  11.846  1.00 62.22           N  
ATOM   3025  HN  HIS A 191      80.085 -41.045  11.365  1.00 63.72           H  
ATOM   3026  CA  HIS A 191      82.077 -40.104  11.483  1.00 62.13           C  
ATOM   3027  HA  HIS A 191      82.649 -39.886  12.385  1.00 63.72           H  
ATOM   3028  CB  HIS A 191      82.620 -41.387  10.846  1.00 62.79           C  
ATOM   3029  HB1 HIS A 191      83.709 -41.349  10.871  1.00 63.72           H  
ATOM   3030  HB2 HIS A 191      82.272 -42.237  11.433  1.00 63.72           H  
ATOM   3031  CG  HIS A 191      82.185 -41.584   9.423  1.00 65.91           C  
ATOM   3032  CD2 HIS A 191      82.874 -41.489   8.259  1.00 65.66           C  
ATOM   3033  HD2 HIS A 191      83.928 -41.235   8.150  1.00 63.72           H  
ATOM   3034  ND1 HIS A 191      80.895 -41.934   9.076  1.00 66.20           N  
ATOM   3035  HD1 HIS A 191      80.092 -42.097   9.764  1.00 63.72           H  
ATOM   3036  CE1 HIS A 191      80.808 -42.036   7.761  1.00 65.17           C  
ATOM   3037  HE1 HIS A 191      79.910 -42.293   7.199  1.00 63.72           H  
ATOM   3038  NE2 HIS A 191      81.995 -41.773   7.243  1.00 64.59           N1+
ATOM   3039  HE2 HIS A 191      82.233 -41.780   6.200  1.00 63.72           H  
ATOM   3040  C   HIS A 191      82.246 -38.955  10.498  1.00 60.88           C  
ATOM   3041  O   HIS A 191      81.597 -37.923  10.616  1.00 61.61           O  
ATOM   3042  N   HIS A 192      83.126 -39.153   9.522  1.00 59.40           N  
ATOM   3043  HN  HIS A 192      83.663 -40.078   9.489  1.00 53.67           H  
ATOM   3044  CA  HIS A 192      83.384 -38.147   8.490  1.00 57.06           C  
ATOM   3045  HA  HIS A 192      83.095 -38.581   7.533  1.00 53.67           H  
ATOM   3046  CB  HIS A 192      82.523 -36.909   8.708  1.00 56.18           C  
ATOM   3047  HB1 HIS A 192      82.539 -36.660   9.769  1.00 53.67           H  
ATOM   3048  HB2 HIS A 192      82.950 -36.086   8.135  1.00 53.67           H  
ATOM   3049  CG  HIS A 192      81.099 -37.091   8.286  1.00 54.14           C  
ATOM   3050  CD2 HIS A 192      80.446 -36.699   7.165  1.00 51.40           C  
ATOM   3051  HD2 HIS A 192      80.872 -36.146   6.328  1.00 53.67           H  
ATOM   3052  ND1 HIS A 192      80.170 -37.756   9.058  1.00 48.72           N  
ATOM   3053  HD1 HIS A 192      80.361 -38.196  10.014  1.00 53.67           H  
ATOM   3054  CE1 HIS A 192      79.007 -37.764   8.431  1.00 50.13           C  
ATOM   3055  HE1 HIS A 192      78.087 -38.218   8.800  1.00 53.67           H  
ATOM   3056  NE2 HIS A 192      79.148 -37.129   7.281  1.00 48.68           N1+
ATOM   3057  HE2 HIS A 192      78.375 -36.975   6.557  1.00 53.67           H  
ATOM   3058  C   HIS A 192      84.837 -37.776   8.395  1.00 56.05           C  
ATOM   3059  O   HIS A 192      85.254 -36.715   8.850  1.00 54.95           O  
ATOM   3060  N   ALA A 193      85.613 -38.661   7.792  1.00 56.01           N  
ATOM   3061  HN  ALA A 193      85.185 -39.575   7.436  1.00 56.71           H  
ATOM   3062  CA  ALA A 193      87.005 -38.426   7.605  1.00 56.82           C  
ATOM   3063  HA  ALA A 193      87.436 -38.068   8.540  1.00 56.71           H  
ATOM   3064  CB  ALA A 193      87.707 -39.716   7.191  1.00 56.24           C  
ATOM   3065  HB1 ALA A 193      88.771 -39.523   7.051  1.00 56.71           H  
ATOM   3066  HB2 ALA A 193      87.279 -40.080   6.257  1.00 56.71           H  
ATOM   3067  HB3 ALA A 193      87.574 -40.468   7.969  1.00 56.71           H  
ATOM   3068  C   ALA A 193      87.180 -37.364   6.538  1.00 57.89           C  
ATOM   3069  O   ALA A 193      86.576 -37.447   5.466  1.00 56.57           O  
ATOM   3070  N   VAL A 194      87.992 -36.351   6.840  1.00 60.13           N  
ATOM   3071  HN  VAL A 194      88.450 -36.322   7.807  1.00 60.94           H  
ATOM   3072  CA  VAL A 194      88.275 -35.277   5.887  1.00 60.92           C  
ATOM   3073  HA  VAL A 194      87.370 -35.038   5.328  1.00 60.94           H  
ATOM   3074  CB  VAL A 194      88.801 -33.996   6.600  1.00 61.55           C  
ATOM   3075  HB  VAL A 194      88.871 -33.199   5.859  1.00 60.94           H  
ATOM   3076  CG1 VAL A 194      87.830 -33.550   7.687  1.00 60.84           C  
ATOM   3077 1HG1 VAL A 194      88.215 -32.654   8.173  1.00 60.94           H  
ATOM   3078 2HG1 VAL A 194      87.720 -34.345   8.425  1.00 60.94           H  
ATOM   3079 3HG1 VAL A 194      86.860 -33.332   7.241  1.00 60.94           H  
ATOM   3080  CG2 VAL A 194      90.202 -34.236   7.178  1.00 61.50           C  
ATOM   3081 1HG2 VAL A 194      90.552 -33.330   7.672  1.00 60.94           H  
ATOM   3082 2HG2 VAL A 194      90.888 -34.498   6.372  1.00 60.94           H  
ATOM   3083 3HG2 VAL A 194      90.163 -35.051   7.901  1.00 60.94           H  
ATOM   3084  C   VAL A 194      89.341 -35.774   4.936  1.00 61.07           C  
ATOM   3085  O   VAL A 194      90.156 -34.998   4.429  1.00 60.60           O  
ATOM   3086  N   SER A 195      89.331 -37.087   4.701  1.00 61.27           N  
ATOM   3087  HN  SER A 195      88.574 -37.688   5.161  1.00 59.23           H  
ATOM   3088  CA  SER A 195      90.311 -37.731   3.843  1.00 60.22           C  
ATOM   3089  HA  SER A 195      90.008 -38.766   3.685  1.00 59.23           H  
ATOM   3090  CB  SER A 195      90.395 -37.032   2.478  1.00 59.68           C  
ATOM   3091  HB1 SER A 195      90.588 -35.970   2.633  1.00 59.23           H  
ATOM   3092  HB2 SER A 195      91.212 -37.470   1.904  1.00 59.23           H  
ATOM   3093  OG  SER A 195      89.188 -37.181   1.752  1.00 56.55           O  
ATOM   3094  HG  SER A 195      88.997 -38.202   1.595  1.00 59.23           H  
ATOM   3095  C   SER A 195      91.662 -37.723   4.519  1.00 59.61           C  
ATOM   3096  O   SER A 195      92.187 -36.667   4.870  1.00 58.07           O  
ATOM   3097  N   ASP A 196      92.218 -38.909   4.720  1.00 59.79           N  
ATOM   3098  HN  ASP A 196      91.692 -39.791   4.420  1.00 61.64           H  
ATOM   3099  CA  ASP A 196      93.516 -39.037   5.334  1.00 60.19           C  
ATOM   3100  HA  ASP A 196      93.617 -40.048   5.730  1.00 61.64           H  
ATOM   3101  CB  ASP A 196      94.607 -38.810   4.281  1.00 60.80           C  
ATOM   3102  HB1 ASP A 196      95.579 -38.828   4.775  1.00 61.64           H  
ATOM   3103  HB2 ASP A 196      94.557 -39.614   3.547  1.00 61.64           H  
ATOM   3104  CG  ASP A 196      94.450 -37.471   3.554  1.00 63.53           C  
ATOM   3105  OD1 ASP A 196      95.393 -37.056   2.845  1.00 61.34           O  
ATOM   3106  OD2 ASP A 196      93.381 -36.837   3.701  1.00 68.01           O  
ATOM   3107  C   ASP A 196      93.703 -38.039   6.482  1.00 59.66           C  
ATOM   3108  O   ASP A 196      92.978 -37.039   6.584  1.00 59.77           O  
ATOM   3109  N   HIS A 197      94.677 -38.330   7.345  1.00 58.38           N  
ATOM   3110  HN  HIS A 197      95.228 -39.237   7.210  1.00 54.80           H  
ATOM   3111  CA  HIS A 197      95.024 -37.457   8.472  1.00 57.60           C  
ATOM   3112  HA  HIS A 197      95.796 -37.962   9.052  1.00 54.80           H  
ATOM   3113  CB  HIS A 197      95.620 -36.151   7.954  1.00 56.29           C  
ATOM   3114  HB1 HIS A 197      94.899 -35.686   7.282  1.00 54.80           H  
ATOM   3115  HB2 HIS A 197      95.800 -35.494   8.805  1.00 54.80           H  
ATOM   3116  CG  HIS A 197      96.904 -36.329   7.216  1.00 53.00           C  
ATOM   3117  CD2 HIS A 197      97.154 -36.646   5.924  1.00 50.79           C  
ATOM   3118  HD2 HIS A 197      96.411 -36.835   5.149  1.00 54.80           H  
ATOM   3119  ND1 HIS A 197      98.135 -36.189   7.820  1.00 52.34           N  
ATOM   3120  HD1 HIS A 197      98.295 -35.944   8.849  1.00 54.80           H  
ATOM   3121  CE1 HIS A 197      99.087 -36.405   6.930  1.00 50.79           C  
ATOM   3122  HE1 HIS A 197     100.159 -36.360   7.120  1.00 54.80           H  
ATOM   3123  NE2 HIS A 197      98.519 -36.685   5.772  1.00 49.90           N1+
ATOM   3124  HE2 HIS A 197      99.037 -36.906   4.863  1.00 54.80           H  
ATOM   3125  C   HIS A 197      93.869 -37.142   9.422  1.00 59.12           C  
ATOM   3126  O   HIS A 197      93.651 -37.850  10.406  1.00 59.81           O  
ATOM   3127  N   GLU A 198      93.138 -36.073   9.122  1.00 59.84           N  
ATOM   3128  HN  GLU A 198      93.349 -35.536   8.221  1.00 59.34           H  
ATOM   3129  CA  GLU A 198      92.053 -35.610   9.989  1.00 59.53           C  
ATOM   3130  HA  GLU A 198      92.346 -35.819  11.018  1.00 59.34           H  
ATOM   3131  CB  GLU A 198      91.901 -34.094   9.856  1.00 59.71           C  
ATOM   3132  HB1 GLU A 198      91.679 -33.861   8.815  1.00 59.34           H  
ATOM   3133  HB2 GLU A 198      91.070 -33.775  10.485  1.00 59.34           H  
ATOM   3134  CG  GLU A 198      93.144 -33.315  10.269  1.00 59.51           C  
ATOM   3135  HG1 GLU A 198      93.366 -33.541  11.312  1.00 59.34           H  
ATOM   3136  HG2 GLU A 198      93.978 -33.631   9.642  1.00 59.34           H  
ATOM   3137  CD  GLU A 198      92.970 -31.818  10.124  1.00 59.05           C  
ATOM   3138  OE1 GLU A 198      93.868 -31.070  10.561  1.00 59.90           O  
ATOM   3139  OE2 GLU A 198      91.935 -31.389   9.577  1.00 58.69           O  
ATOM   3140  C   GLU A 198      90.695 -36.285   9.753  1.00 59.12           C  
ATOM   3141  O   GLU A 198      90.491 -36.995   8.762  1.00 58.69           O  
ATOM   3142  N   ALA A 199      89.777 -36.047  10.696  1.00 58.75           N  
ATOM   3143  HN  ALA A 199      90.051 -35.433  11.528  1.00 57.59           H  
ATOM   3144  CA  ALA A 199      88.418 -36.584  10.646  1.00 57.86           C  
ATOM   3145  HA  ALA A 199      88.086 -36.623   9.609  1.00 57.59           H  
ATOM   3146  CB  ALA A 199      88.382 -37.973  11.232  1.00 57.84           C  
ATOM   3147  HB1 ALA A 199      87.364 -38.360  11.188  1.00 57.59           H  
ATOM   3148  HB2 ALA A 199      88.713 -37.939  12.270  1.00 57.59           H  
ATOM   3149  HB3 ALA A 199      89.043 -38.626  10.662  1.00 57.59           H  
ATOM   3150  C   ALA A 199      87.498 -35.647  11.435  1.00 57.31           C  
ATOM   3151  O   ALA A 199      87.964 -34.864  12.262  1.00 56.21           O  
ATOM   3152  N   THR A 200      86.197 -35.730  11.181  1.00 57.60           N  
ATOM   3153  HN  THR A 200      85.845 -36.440  10.462  1.00 56.48           H  
ATOM   3154  CA  THR A 200      85.233 -34.863  11.871  1.00 57.06           C  
ATOM   3155  HA  THR A 200      85.746 -34.384  12.705  1.00 56.48           H  
ATOM   3156  CB  THR A 200      84.717 -33.773  10.947  1.00 55.90           C  
ATOM   3157  HB  THR A 200      84.263 -34.233  10.070  1.00 56.48           H  
ATOM   3158  OG1 THR A 200      85.805 -32.948  10.532  1.00 55.65           O  
ATOM   3159  HG1 THR A 200      86.254 -32.510  11.374  1.00 56.48           H  
ATOM   3160  CG2 THR A 200      83.683 -32.925  11.654  1.00 55.42           C  
ATOM   3161 1HG2 THR A 200      83.324 -32.149  10.977  1.00 56.48           H  
ATOM   3162 2HG2 THR A 200      84.132 -32.461  12.532  1.00 56.48           H  
ATOM   3163 3HG2 THR A 200      82.847 -33.553  11.962  1.00 56.48           H  
ATOM   3164  C   THR A 200      84.035 -35.630  12.428  1.00 57.53           C  
ATOM   3165  O   THR A 200      83.178 -36.098  11.676  1.00 56.23           O  
ATOM   3166  N   LEU A 201      83.982 -35.743  13.754  1.00 57.96           N  
ATOM   3167  HN  LEU A 201      84.766 -35.314  14.343  1.00 56.96           H  
ATOM   3168  CA  LEU A 201      82.889 -36.434  14.429  1.00 57.65           C  
ATOM   3169  HA  LEU A 201      82.549 -37.258  13.801  1.00 56.96           H  
ATOM   3170  CB  LEU A 201      83.365 -36.993  15.766  1.00 57.37           C  
ATOM   3171  HB1 LEU A 201      83.706 -36.159  16.379  1.00 56.96           H  
ATOM   3172  HB2 LEU A 201      82.518 -37.478  16.251  1.00 56.96           H  
ATOM   3173  CG  LEU A 201      84.497 -38.003  15.672  1.00 55.77           C  
ATOM   3174  HG  LEU A 201      85.326 -37.539  15.138  1.00 56.96           H  
ATOM   3175  CD1 LEU A 201      84.980 -38.391  17.052  1.00 56.88           C  
ATOM   3176 1HD1 LEU A 201      85.790 -39.115  16.964  1.00 56.96           H  
ATOM   3177 2HD1 LEU A 201      84.158 -38.834  17.614  1.00 56.96           H  
ATOM   3178 3HD1 LEU A 201      85.340 -37.505  17.574  1.00 56.96           H  
ATOM   3179  CD2 LEU A 201      84.049 -39.222  14.889  1.00 55.45           C  
ATOM   3180 1HD2 LEU A 201      84.869 -39.938  14.829  1.00 56.96           H  
ATOM   3181 2HD2 LEU A 201      83.756 -38.921  13.883  1.00 56.96           H  
ATOM   3182 3HD2 LEU A 201      83.200 -39.685  15.391  1.00 56.96           H  
ATOM   3183  C   LEU A 201      81.731 -35.476  14.659  1.00 57.00           C  
ATOM   3184  O   LEU A 201      81.936 -34.282  14.875  1.00 57.63           O  
ATOM   3185  N   ARG A 202      80.515 -36.000  14.613  1.00 55.08           N  
ATOM   3186  HN  ARG A 202      80.401 -37.047  14.425  1.00 53.57           H  
ATOM   3187  CA  ARG A 202      79.339 -35.182  14.812  1.00 53.96           C  
ATOM   3188  HA  ARG A 202      79.656 -34.174  15.079  1.00 53.57           H  
ATOM   3189  CB  ARG A 202      78.531 -35.112  13.537  1.00 54.18           C  
ATOM   3190  HB1 ARG A 202      79.183 -34.762  12.736  1.00 53.57           H  
ATOM   3191  HB2 ARG A 202      78.173 -36.114  13.302  1.00 53.57           H  
ATOM   3192  CG  ARG A 202      77.363 -34.206  13.617  1.00 56.23           C  
ATOM   3193  HG1 ARG A 202      76.572 -34.690  14.190  1.00 53.57           H  
ATOM   3194  HG2 ARG A 202      77.659 -33.282  14.114  1.00 53.57           H  
ATOM   3195  CD  ARG A 202      76.850 -33.885  12.241  1.00 57.42           C  
ATOM   3196  HD1 ARG A 202      76.501 -34.802  11.767  1.00 53.57           H  
ATOM   3197  HD2 ARG A 202      76.022 -33.181  12.324  1.00 53.57           H  
ATOM   3198  NE  ARG A 202      77.900 -33.294  11.423  1.00 53.16           N  
ATOM   3199  HE  ARG A 202      78.422 -33.930  10.739  1.00 53.57           H  
ATOM   3200  CZ  ARG A 202      78.248 -32.014  11.475  1.00 52.13           C  
ATOM   3201  NH1 ARG A 202      77.630 -31.193  12.311  1.00 51.32           N  
ATOM   3202 1HH1 ARG A 202      76.850 -31.562  12.944  1.00 53.57           H  
ATOM   3203 2HH1 ARG A 202      77.911 -30.161  12.353  1.00 53.57           H  
ATOM   3204  NH2 ARG A 202      79.219 -31.555  10.697  1.00 51.48           N  
ATOM   3205 1HH2 ARG A 202      79.724 -32.217  10.025  1.00 53.57           H  
ATOM   3206 2HH2 ARG A 202      79.497 -30.523  10.741  1.00 53.57           H  
ATOM   3207  C   ARG A 202      78.516 -35.742  15.939  1.00 52.05           C  
ATOM   3208  O   ARG A 202      77.869 -36.778  15.796  1.00 52.25           O  
ATOM   3209  N   CYS A 203      78.538 -35.046  17.068  1.00 49.39           N  
ATOM   3210  HN  CYS A 203      79.085 -34.127  17.101  1.00 47.35           H  
ATOM   3211  CA  CYS A 203      77.844 -35.492  18.257  1.00 47.41           C  
ATOM   3212  HA  CYS A 203      77.838 -36.582  18.279  1.00 47.35           H  
ATOM   3213  CB  CYS A 203      78.588 -34.963  19.512  1.00 46.53           C  
ATOM   3214  HB1 CYS A 203      79.626 -34.773  19.239  1.00 47.35           H  
ATOM   3215  HB2 CYS A 203      78.116 -34.030  19.821  1.00 47.35           H  
ATOM   3216  SG  CYS A 203      78.571 -36.099  20.919  1.00 49.81           S  
ATOM   3217  HG  CYS A 203      77.304 -36.338  21.286  1.00 47.35           H  
ATOM   3218  C   CYS A 203      76.383 -34.978  18.224  1.00 45.33           C  
ATOM   3219  O   CYS A 203      76.119 -33.820  18.542  1.00 45.62           O  
ATOM   3220  N   TRP A 204      75.450 -35.848  17.835  1.00 42.40           N  
ATOM   3221  HN  TRP A 204      75.738 -36.849  17.589  1.00 51.31           H  
ATOM   3222  CA  TRP A 204      74.030 -35.461  17.736  1.00 42.61           C  
ATOM   3223  HA  TRP A 204      74.001 -34.421  17.409  1.00 51.31           H  
ATOM   3224  CB  TRP A 204      73.319 -36.287  16.675  1.00 44.04           C  
ATOM   3225  HB1 TRP A 204      73.544 -37.340  16.847  1.00 51.31           H  
ATOM   3226  HB2 TRP A 204      72.245 -36.124  16.771  1.00 51.31           H  
ATOM   3227  CG  TRP A 204      73.719 -35.944  15.323  1.00 49.97           C  
ATOM   3228  CD2 TRP A 204      73.215 -34.864  14.536  1.00 56.37           C  
ATOM   3229  CE2 TRP A 204      73.885 -34.900  13.301  1.00 59.42           C  
ATOM   3230  CE3 TRP A 204      72.258 -33.869  14.756  1.00 56.25           C  
ATOM   3231  HE3 TRP A 204      71.721 -33.813  15.703  1.00 51.31           H  
ATOM   3232  CD1 TRP A 204      74.653 -36.572  14.561  1.00 55.46           C  
ATOM   3233  HD1 TRP A 204      75.234 -37.440  14.874  1.00 51.31           H  
ATOM   3234  NE1 TRP A 204      74.759 -35.955  13.340  1.00 58.84           N  
ATOM   3235  HE1 TRP A 204      75.416 -36.249  12.548  1.00 51.31           H  
ATOM   3236  CZ2 TRP A 204      73.630 -33.979  12.285  1.00 58.40           C  
ATOM   3237  HZ2 TRP A 204      74.161 -34.024  11.334  1.00 51.31           H  
ATOM   3238  CZ3 TRP A 204      72.006 -32.956  13.746  1.00 56.50           C  
ATOM   3239  HZ3 TRP A 204      71.262 -32.175  13.903  1.00 51.31           H  
ATOM   3240  CH2 TRP A 204      72.690 -33.018  12.527  1.00 55.95           C  
ATOM   3241  HH2 TRP A 204      72.468 -32.283  11.753  1.00 51.31           H  
ATOM   3242  C   TRP A 204      73.256 -35.545  19.043  1.00 41.02           C  
ATOM   3243  O   TRP A 204      73.761 -36.008  20.049  1.00 41.09           O  
ATOM   3244  N   ALA A 205      72.009 -35.088  18.993  1.00 39.44           N  
ATOM   3245  HN  ALA A 205      71.636 -34.721  18.059  1.00 39.95           H  
ATOM   3246  CA  ALA A 205      71.132 -35.064  20.145  1.00 38.57           C  
ATOM   3247  HA  ALA A 205      71.037 -36.070  20.553  1.00 39.95           H  
ATOM   3248  CB  ALA A 205      71.695 -34.132  21.212  1.00 35.69           C  
ATOM   3249  HB1 ALA A 205      71.028 -34.121  22.074  1.00 39.95           H  
ATOM   3250  HB2 ALA A 205      71.780 -33.124  20.806  1.00 39.95           H  
ATOM   3251  HB3 ALA A 205      72.680 -34.484  21.520  1.00 39.95           H  
ATOM   3252  C   ALA A 205      69.772 -34.571  19.684  1.00 40.70           C  
ATOM   3253  O   ALA A 205      69.587 -33.376  19.466  1.00 45.34           O  
ATOM   3254  N   LEU A 206      68.819 -35.485  19.535  1.00 39.90           N  
ATOM   3255  HN  LEU A 206      69.028 -36.508  19.770  1.00 39.63           H  
ATOM   3256  CA  LEU A 206      67.491 -35.115  19.055  1.00 39.42           C  
ATOM   3257  HA  LEU A 206      67.469 -34.036  18.904  1.00 39.63           H  
ATOM   3258  CB  LEU A 206      67.222 -35.793  17.715  1.00 39.81           C  
ATOM   3259  HB1 LEU A 206      67.193 -36.869  17.886  1.00 39.63           H  
ATOM   3260  HB2 LEU A 206      66.249 -35.455  17.359  1.00 39.63           H  
ATOM   3261  CG  LEU A 206      68.244 -35.522  16.610  1.00 38.48           C  
ATOM   3262  HG  LEU A 206      69.214 -35.896  16.939  1.00 39.63           H  
ATOM   3263  CD1 LEU A 206      67.850 -36.261  15.328  1.00 38.68           C  
ATOM   3264 1HD1 LEU A 206      68.587 -36.059  14.550  1.00 39.63           H  
ATOM   3265 2HD1 LEU A 206      66.870 -35.918  14.997  1.00 39.63           H  
ATOM   3266 3HD1 LEU A 206      67.813 -37.333  15.523  1.00 39.63           H  
ATOM   3267  CD2 LEU A 206      68.367 -34.035  16.354  1.00 38.89           C  
ATOM   3268 1HD2 LEU A 206      69.098 -33.861  15.565  1.00 39.63           H  
ATOM   3269 2HD2 LEU A 206      68.691 -33.534  17.266  1.00 39.63           H  
ATOM   3270 3HD2 LEU A 206      67.400 -33.638  16.046  1.00 39.63           H  
ATOM   3271  C   LEU A 206      66.380 -35.487  20.033  1.00 40.05           C  
ATOM   3272  O   LEU A 206      66.535 -36.392  20.849  1.00 41.81           O  
ATOM   3273  N   SER A 207      65.256 -34.772  19.939  1.00 39.58           N  
ATOM   3274  HN  SER A 207      65.207 -33.976  19.225  1.00 39.70           H  
ATOM   3275  CA  SER A 207      64.082 -35.042  20.785  1.00 39.16           C  
ATOM   3276  HA  SER A 207      63.254 -34.436  20.417  1.00 39.70           H  
ATOM   3277  CB  SER A 207      63.677 -36.522  20.673  1.00 38.99           C  
ATOM   3278  HB1 SER A 207      64.523 -37.144  20.966  1.00 39.70           H  
ATOM   3279  HB2 SER A 207      62.837 -36.711  21.342  1.00 39.70           H  
ATOM   3280  OG  SER A 207      63.299 -36.855  19.359  1.00 40.88           O  
ATOM   3281  HG  SER A 207      62.481 -36.264  19.069  1.00 39.70           H  
ATOM   3282  C   SER A 207      64.289 -34.714  22.254  1.00 38.25           C  
ATOM   3283  O   SER A 207      64.143 -35.592  23.111  1.00 41.35           O  
ATOM   3284  N   PHE A 208      64.617 -33.471  22.566  1.00 34.99           N  
ATOM   3285  HN  PHE A 208      64.751 -32.739  21.797  1.00 33.73           H  
ATOM   3286  CA  PHE A 208      64.793 -33.108  23.958  1.00 33.84           C  
ATOM   3287  HA  PHE A 208      64.380 -33.919  24.557  1.00 33.73           H  
ATOM   3288  CB  PHE A 208      66.282 -32.982  24.328  1.00 33.35           C  
ATOM   3289  HB1 PHE A 208      66.352 -32.781  25.397  1.00 33.73           H  
ATOM   3290  HB2 PHE A 208      66.771 -33.930  24.103  1.00 33.73           H  
ATOM   3291  CG  PHE A 208      67.010 -31.890  23.595  1.00 35.00           C  
ATOM   3292  CD1 PHE A 208      67.004 -30.591  24.075  1.00 34.69           C  
ATOM   3293  HD1 PHE A 208      66.458 -30.357  24.989  1.00 33.73           H  
ATOM   3294  CD2 PHE A 208      67.728 -32.168  22.439  1.00 35.71           C  
ATOM   3295  HD2 PHE A 208      67.757 -33.188  22.055  1.00 33.73           H  
ATOM   3296  CE1 PHE A 208      67.685 -29.585  23.406  1.00 33.91           C  
ATOM   3297  HE1 PHE A 208      67.667 -28.565  23.791  1.00 33.73           H  
ATOM   3298  CE2 PHE A 208      68.409 -31.162  21.768  1.00 32.76           C  
ATOM   3299  HE2 PHE A 208      68.962 -31.392  20.857  1.00 33.73           H  
ATOM   3300  CZ  PHE A 208      68.386 -29.876  22.252  1.00 32.56           C  
ATOM   3301  HZ  PHE A 208      68.921 -29.086  21.725  1.00 33.73           H  
ATOM   3302  C   PHE A 208      64.045 -31.859  24.326  1.00 31.93           C  
ATOM   3303  O   PHE A 208      63.823 -30.992  23.505  1.00 32.29           O  
ATOM   3304  N   TYR A 209      63.638 -31.794  25.581  1.00 31.00           N  
ATOM   3305  HN  TYR A 209      63.841 -32.620  26.230  1.00 27.37           H  
ATOM   3306  CA  TYR A 209      62.933 -30.657  26.109  1.00 29.28           C  
ATOM   3307  HA  TYR A 209      63.297 -29.751  25.624  1.00 27.37           H  
ATOM   3308  CB  TYR A 209      61.440 -30.784  25.877  1.00 29.82           C  
ATOM   3309  HB1 TYR A 209      61.258 -30.863  24.805  1.00 27.37           H  
ATOM   3310  HB2 TYR A 209      61.084 -31.686  26.374  1.00 27.37           H  
ATOM   3311  CG  TYR A 209      60.676 -29.606  26.411  1.00 26.92           C  
ATOM   3312  CD1 TYR A 209      60.322 -28.558  25.589  1.00 21.88           C  
ATOM   3313  HD1 TYR A 209      60.591 -28.591  24.533  1.00 27.37           H  
ATOM   3314  CE1 TYR A 209      59.645 -27.486  26.071  1.00 22.61           C  
ATOM   3315  HE1 TYR A 209      59.366 -26.668  25.406  1.00 27.37           H  
ATOM   3316  CD2 TYR A 209      60.341 -29.530  27.733  1.00 25.38           C  
ATOM   3317  HD2 TYR A 209      60.623 -30.341  28.404  1.00 27.37           H  
ATOM   3318  CE2 TYR A 209      59.662 -28.461  28.227  1.00 27.10           C  
ATOM   3319  HE2 TYR A 209      59.396 -28.422  29.283  1.00 27.37           H  
ATOM   3320  CZ  TYR A 209      59.315 -27.439  27.397  1.00 25.22           C  
ATOM   3321  OH  TYR A 209      58.630 -26.355  27.901  1.00 28.88           O  
ATOM   3322  HH  TYR A 209      59.195 -25.483  27.751  1.00 27.37           H  
ATOM   3323  C   TYR A 209      63.200 -30.571  27.591  1.00 29.39           C  
ATOM   3324  O   TYR A 209      63.171 -31.582  28.286  1.00 30.97           O  
ATOM   3325  N   PRO A 210      63.451 -29.363  28.090  1.00 28.50           N  
ATOM   3326  CD  PRO A 210      63.807 -29.110  29.494  1.00 28.76           C  
ATOM   3327  HD1 PRO A 210      64.646 -29.734  29.801  1.00 28.04           H  
ATOM   3328  HD2 PRO A 210      62.957 -29.295  30.150  1.00 28.04           H  
ATOM   3329  CA  PRO A 210      63.465 -28.159  27.305  1.00 28.89           C  
ATOM   3330  HA  PRO A 210      62.547 -28.084  26.723  1.00 28.04           H  
ATOM   3331  CB  PRO A 210      63.504 -27.058  28.361  1.00 30.79           C  
ATOM   3332  HB1 PRO A 210      64.063 -26.196  27.998  1.00 28.04           H  
ATOM   3333  HB2 PRO A 210      62.495 -26.749  28.633  1.00 28.04           H  
ATOM   3334  CG  PRO A 210      64.184 -27.671  29.506  1.00 30.15           C  
ATOM   3335  HG1 PRO A 210      65.264 -27.563  29.405  1.00 28.04           H  
ATOM   3336  HG2 PRO A 210      63.856 -27.203  30.434  1.00 28.04           H  
ATOM   3337  C   PRO A 210      64.677 -28.063  26.382  1.00 27.59           C  
ATOM   3338  O   PRO A 210      65.520 -28.965  26.359  1.00 21.62           O  
ATOM   3339  N   ALA A 211      64.758 -26.957  25.638  1.00 29.08           N  
ATOM   3340  HN  ALA A 211      64.010 -26.201  25.755  1.00 29.33           H  
ATOM   3341  CA  ALA A 211      65.828 -26.741  24.672  1.00 29.48           C  
ATOM   3342  HA  ALA A 211      65.899 -27.634  24.051  1.00 29.33           H  
ATOM   3343  CB  ALA A 211      65.486 -25.581  23.769  1.00 28.47           C  
ATOM   3344  HB1 ALA A 211      66.292 -25.429  23.051  1.00 29.33           H  
ATOM   3345  HB2 ALA A 211      65.358 -24.679  24.368  1.00 29.33           H  
ATOM   3346  HB3 ALA A 211      64.561 -25.796  23.235  1.00 29.33           H  
ATOM   3347  C   ALA A 211      67.187 -26.520  25.323  1.00 30.39           C  
ATOM   3348  O   ALA A 211      68.220 -26.794  24.710  1.00 29.21           O  
ATOM   3349  N   GLU A 212      67.202 -26.024  26.554  1.00 32.11           N  
ATOM   3350  HN  GLU A 212      66.283 -25.789  27.049  1.00 38.97           H  
ATOM   3351  CA  GLU A 212      68.469 -25.801  27.226  1.00 34.39           C  
ATOM   3352  HA  GLU A 212      69.036 -25.049  26.677  1.00 38.97           H  
ATOM   3353  CB  GLU A 212      68.271 -25.329  28.655  1.00 33.94           C  
ATOM   3354  HB1 GLU A 212      67.590 -24.478  28.648  1.00 38.97           H  
ATOM   3355  HB2 GLU A 212      67.831 -26.143  29.231  1.00 38.97           H  
ATOM   3356  CG  GLU A 212      69.573 -24.904  29.331  1.00 36.32           C  
ATOM   3357  HG1 GLU A 212      70.252 -25.757  29.343  1.00 38.97           H  
ATOM   3358  HG2 GLU A 212      70.016 -24.094  28.752  1.00 38.97           H  
ATOM   3359  CD  GLU A 212      69.373 -24.423  30.763  1.00 43.47           C  
ATOM   3360  OE1 GLU A 212      70.084 -23.484  31.175  1.00 48.28           O  
ATOM   3361  OE2 GLU A 212      68.498 -24.972  31.470  1.00 46.93           O  
ATOM   3362  C   GLU A 212      69.235 -27.098  27.217  1.00 36.75           C  
ATOM   3363  O   GLU A 212      68.711 -28.141  27.624  1.00 38.53           O  
ATOM   3364  N   ILE A 213      70.474 -27.049  26.744  1.00 38.39           N  
ATOM   3365  HN  ILE A 213      70.872 -26.114  26.409  1.00 39.92           H  
ATOM   3366  CA  ILE A 213      71.296 -28.238  26.674  1.00 39.47           C  
ATOM   3367  HA  ILE A 213      71.330 -28.702  27.660  1.00 39.92           H  
ATOM   3368  CB  ILE A 213      70.720 -29.249  25.666  1.00 39.73           C  
ATOM   3369  HB  ILE A 213      69.688 -29.464  25.943  1.00 39.92           H  
ATOM   3370  CG2 ILE A 213      70.731 -28.667  24.271  1.00 37.84           C  
ATOM   3371 1HG2 ILE A 213      70.321 -29.394  23.570  1.00 39.92           H  
ATOM   3372 2HG2 ILE A 213      71.755 -28.426  23.985  1.00 39.92           H  
ATOM   3373 3HG2 ILE A 213      70.125 -27.761  24.250  1.00 39.92           H  
ATOM   3374  CG1 ILE A 213      71.514 -30.553  25.705  1.00 40.98           C  
ATOM   3375 1HG1 ILE A 213      72.547 -30.336  25.433  1.00 39.92           H  
ATOM   3376 2HG1 ILE A 213      71.480 -30.947  26.721  1.00 39.92           H  
ATOM   3377  CD1 ILE A 213      70.978 -31.622  24.754  1.00 41.76           C  
ATOM   3378 1HD1 ILE A 213      71.590 -32.520  24.835  1.00 39.92           H  
ATOM   3379 2HD1 ILE A 213      71.014 -31.249  23.730  1.00 39.92           H  
ATOM   3380 3HD1 ILE A 213      69.947 -31.860  25.018  1.00 39.92           H  
ATOM   3381  C   ILE A 213      72.693 -27.893  26.252  1.00 40.33           C  
ATOM   3382  O   ILE A 213      72.893 -27.032  25.424  1.00 40.84           O  
ATOM   3383  N   THR A 214      73.665 -28.575  26.838  1.00 43.27           N  
ATOM   3384  HN  THR A 214      73.414 -29.308  27.576  1.00 44.28           H  
ATOM   3385  CA  THR A 214      75.064 -28.356  26.508  1.00 44.15           C  
ATOM   3386  HA  THR A 214      75.132 -27.644  25.686  1.00 44.28           H  
ATOM   3387  CB  THR A 214      75.847 -27.818  27.707  1.00 42.80           C  
ATOM   3388  HB  THR A 214      75.761 -28.523  28.533  1.00 44.28           H  
ATOM   3389  OG1 THR A 214      75.305 -26.562  28.109  1.00 42.20           O  
ATOM   3390  HG1 THR A 214      75.374 -25.880  27.314  1.00 44.28           H  
ATOM   3391  CG2 THR A 214      77.309 -27.649  27.352  1.00 39.66           C  
ATOM   3392 1HG2 THR A 214      77.851 -27.266  28.216  1.00 44.28           H  
ATOM   3393 2HG2 THR A 214      77.403 -26.947  26.524  1.00 44.28           H  
ATOM   3394 3HG2 THR A 214      77.726 -28.613  27.060  1.00 44.28           H  
ATOM   3395  C   THR A 214      75.691 -29.658  26.090  1.00 47.30           C  
ATOM   3396  O   THR A 214      75.372 -30.712  26.644  1.00 50.59           O  
ATOM   3397  N   LEU A 215      76.578 -29.598  25.110  1.00 48.14           N  
ATOM   3398  HN  LEU A 215      76.791 -28.654  24.655  1.00 51.56           H  
ATOM   3399  CA  LEU A 215      77.271 -30.790  24.637  1.00 50.63           C  
ATOM   3400  HA  LEU A 215      77.327 -31.504  25.458  1.00 51.56           H  
ATOM   3401  CB  LEU A 215      76.508 -31.442  23.480  1.00 50.07           C  
ATOM   3402  HB1 LEU A 215      77.102 -32.284  23.124  1.00 51.56           H  
ATOM   3403  HB2 LEU A 215      75.559 -31.807  23.873  1.00 51.56           H  
ATOM   3404  CG  LEU A 215      76.203 -30.556  22.287  1.00 51.83           C  
ATOM   3405  HG  LEU A 215      75.576 -29.731  22.624  1.00 51.55           H  
ATOM   3406  CD1 LEU A 215      77.488 -29.979  21.718  1.00 55.85           C  
ATOM   3407 1HD1 LEU A 215      77.255 -29.345  20.862  1.00 51.55           H  
ATOM   3408 2HD1 LEU A 215      78.142 -30.791  21.400  1.00 51.55           H  
ATOM   3409 3HD1 LEU A 215      77.990 -29.386  22.482  1.00 51.55           H  
ATOM   3410  CD2 LEU A 215      75.435 -31.340  21.223  1.00 50.41           C  
ATOM   3411 1HD2 LEU A 215      75.224 -30.690  20.374  1.00 51.55           H  
ATOM   3412 2HD2 LEU A 215      74.497 -31.703  21.644  1.00 51.55           H  
ATOM   3413 3HD2 LEU A 215      76.035 -32.187  20.891  1.00 51.55           H  
ATOM   3414  C   LEU A 215      78.687 -30.418  24.227  1.00 52.87           C  
ATOM   3415  O   LEU A 215      78.921 -29.921  23.128  1.00 52.64           O  
ATOM   3416  N   THR A 216      79.631 -30.669  25.126  1.00 55.69           N  
ATOM   3417  HN  THR A 216      79.361 -31.154  26.041  1.00 58.80           H  
ATOM   3418  CA  THR A 216      81.014 -30.306  24.906  1.00 57.83           C  
ATOM   3419  HA  THR A 216      81.068 -29.677  24.017  1.00 58.80           H  
ATOM   3420  CB  THR A 216      81.540 -29.508  26.093  1.00 58.53           C  
ATOM   3421  HB  THR A 216      81.008 -28.558  26.152  1.00 58.80           H  
ATOM   3422  OG1 THR A 216      82.938 -29.256  25.919  1.00 64.91           O  
ATOM   3423  HG1 THR A 216      83.453 -30.169  25.856  1.00 58.80           H  
ATOM   3424  CG2 THR A 216      81.328 -30.284  27.386  1.00 56.71           C  
ATOM   3425 1HG2 THR A 216      81.708 -29.703  28.226  1.00 58.80           H  
ATOM   3426 2HG2 THR A 216      81.860 -31.234  27.332  1.00 58.80           H  
ATOM   3427 3HG2 THR A 216      80.264 -30.472  27.527  1.00 58.80           H  
ATOM   3428  C   THR A 216      81.940 -31.491  24.711  1.00 58.62           C  
ATOM   3429  O   THR A 216      81.826 -32.503  25.400  1.00 59.33           O  
ATOM   3430  N   TRP A 217      82.870 -31.352  23.767  1.00 59.65           N  
ATOM   3431  HN  TRP A 217      82.888 -30.456  23.183  1.00 59.56           H  
ATOM   3432  CA  TRP A 217      83.860 -32.382  23.508  1.00 60.66           C  
ATOM   3433  HA  TRP A 217      83.402 -33.362  23.641  1.00 59.56           H  
ATOM   3434  CB  TRP A 217      84.408 -32.270  22.079  1.00 60.39           C  
ATOM   3435  HB1 TRP A 217      84.716 -31.238  21.914  1.00 59.56           H  
ATOM   3436  HB2 TRP A 217      85.274 -32.926  21.996  1.00 59.56           H  
ATOM   3437  CG  TRP A 217      83.442 -32.641  21.010  1.00 60.02           C  
ATOM   3438  CD2 TRP A 217      83.214 -33.954  20.477  1.00 59.52           C  
ATOM   3439  CE2 TRP A 217      82.227 -33.834  19.481  1.00 57.78           C  
ATOM   3440  CE3 TRP A 217      83.748 -35.220  20.751  1.00 59.32           C  
ATOM   3441  HE3 TRP A 217      84.514 -35.347  21.516  1.00 59.56           H  
ATOM   3442  CD1 TRP A 217      82.613 -31.804  20.329  1.00 59.51           C  
ATOM   3443  HD1 TRP A 217      82.543 -30.728  20.490  1.00 59.56           H  
ATOM   3444  NE1 TRP A 217      81.876 -32.511  19.409  1.00 60.15           N  
ATOM   3445  HE1 TRP A 217      81.147 -32.096  18.745  1.00 59.56           H  
ATOM   3446  CZ2 TRP A 217      81.759 -34.930  18.754  1.00 55.75           C  
ATOM   3447  HZ2 TRP A 217      80.994 -34.815  17.986  1.00 59.56           H  
ATOM   3448  CZ3 TRP A 217      83.282 -36.308  20.029  1.00 58.72           C  
ATOM   3449  HZ3 TRP A 217      83.688 -37.299  20.232  1.00 59.56           H  
ATOM   3450  CH2 TRP A 217      82.297 -36.155  19.042  1.00 58.98           C  
ATOM   3451  HH2 TRP A 217      81.953 -37.031  18.492  1.00 59.56           H  
ATOM   3452  C   TRP A 217      85.012 -32.233  24.481  1.00 62.09           C  
ATOM   3453  O   TRP A 217      85.207 -31.173  25.071  1.00 61.25           O  
ATOM   3454  N   GLN A 218      85.777 -33.298  24.643  1.00 64.61           N  
ATOM   3455  HN  GLN A 218      85.536 -34.197  24.116  1.00 68.95           H  
ATOM   3456  CA  GLN A 218      86.935 -33.280  25.517  1.00 66.40           C  
ATOM   3457  HA  GLN A 218      87.437 -32.321  25.391  1.00 68.95           H  
ATOM   3458  CB  GLN A 218      86.516 -33.406  26.983  1.00 67.43           C  
ATOM   3459  HB1 GLN A 218      87.417 -33.538  27.583  1.00 68.95           H  
ATOM   3460  HB2 GLN A 218      86.018 -32.481  27.274  1.00 68.95           H  
ATOM   3461  CG  GLN A 218      85.581 -34.557  27.279  1.00 70.99           C  
ATOM   3462  HG1 GLN A 218      84.700 -34.465  26.644  1.00 68.95           H  
ATOM   3463  HG2 GLN A 218      86.095 -35.492  27.056  1.00 68.95           H  
ATOM   3464  CD  GLN A 218      85.133 -34.579  28.742  1.00 72.66           C  
ATOM   3465  OE1 GLN A 218      85.651 -33.830  29.575  1.00 71.37           O  
ATOM   3466  NE2 GLN A 218      84.168 -35.438  29.053  1.00 75.06           N  
ATOM   3467 1HE2 GLN A 218      83.748 -36.067  28.297  1.00 68.95           H  
ATOM   3468 2HE2 GLN A 218      83.811 -35.501  30.060  1.00 68.95           H  
ATOM   3469  C   GLN A 218      87.908 -34.376  25.115  1.00 66.38           C  
ATOM   3470  O   GLN A 218      87.631 -35.160  24.202  1.00 65.68           O  
ATOM   3471  N   ARG A 219      89.046 -34.435  25.788  1.00 66.81           N  
ATOM   3472  HN  ARG A 219      89.218 -33.760  26.600  1.00 66.90           H  
ATOM   3473  CA  ARG A 219      90.052 -35.399  25.436  1.00 68.51           C  
ATOM   3474  HA  ARG A 219      89.602 -36.390  25.502  1.00 66.90           H  
ATOM   3475  CB  ARG A 219      90.465 -35.167  23.975  1.00 68.94           C  
ATOM   3476  HB1 ARG A 219      91.449 -35.610  23.819  1.00 66.90           H  
ATOM   3477  HB2 ARG A 219      89.738 -35.658  23.328  1.00 66.90           H  
ATOM   3478  CG  ARG A 219      90.534 -33.662  23.586  1.00 68.40           C  
ATOM   3479  HG1 ARG A 219      90.590 -33.586  22.500  1.00 66.90           H  
ATOM   3480  HG2 ARG A 219      89.628 -33.170  23.939  1.00 66.90           H  
ATOM   3481  CD  ARG A 219      91.740 -32.948  24.186  1.00 68.44           C  
ATOM   3482  HD1 ARG A 219      91.543 -31.876  24.199  1.00 66.90           H  
ATOM   3483  HD2 ARG A 219      91.887 -33.304  25.206  1.00 66.90           H  
ATOM   3484  NE  ARG A 219      92.964 -33.194  23.418  1.00 64.21           N  
ATOM   3485  HE  ARG A 219      93.222 -32.491  22.654  1.00 66.90           H  
ATOM   3486  CZ  ARG A 219      93.773 -34.227  23.604  1.00 62.51           C  
ATOM   3487  NH1 ARG A 219      93.498 -35.130  24.532  1.00 65.00           N  
ATOM   3488 1HH1 ARG A 219      92.620 -35.027  25.135  1.00 66.90           H  
ATOM   3489 2HH1 ARG A 219      94.154 -35.963  24.679  1.00 66.90           H  
ATOM   3490  NH2 ARG A 219      94.860 -34.361  22.856  1.00 61.91           N  
ATOM   3491 1HH2 ARG A 219      95.084 -33.635  22.102  1.00 66.90           H  
ATOM   3492 2HH2 ARG A 219      95.513 -35.195  23.006  1.00 66.90           H  
ATOM   3493  C   ARG A 219      91.271 -35.375  26.362  1.00 70.22           C  
ATOM   3494  O   ARG A 219      91.940 -34.354  26.502  1.00 70.98           O  
ATOM   3495  N   ASP A 220      91.536 -36.525  26.996  1.00 72.10           N  
ATOM   3496  HN  ASP A 220      90.886 -37.359  26.832  1.00 73.82           H  
ATOM   3497  CA  ASP A 220      92.689 -36.695  27.915  1.00 73.29           C  
ATOM   3498  HA  ASP A 220      92.515 -37.594  28.506  1.00 73.82           H  
ATOM   3499  CB  ASP A 220      93.970 -36.903  27.116  1.00 73.18           C  
ATOM   3500  HB1 ASP A 220      94.165 -36.006  26.528  1.00 73.82           H  
ATOM   3501  HB2 ASP A 220      94.793 -37.068  27.812  1.00 73.82           H  
ATOM   3502  CG  ASP A 220      93.882 -38.087  26.180  1.00 73.66           C  
ATOM   3503  OD1 ASP A 220      94.909 -38.435  25.558  1.00 73.89           O  
ATOM   3504  OD2 ASP A 220      92.785 -38.673  26.066  1.00 73.98           O  
ATOM   3505  C   ASP A 220      92.869 -35.523  28.886  1.00 74.52           C  
ATOM   3506  O   ASP A 220      91.896 -34.996  29.425  1.00 75.97           O  
ATOM   3507  N   GLY A 221      94.126 -35.132  29.108  1.00 74.96           N  
ATOM   3508  HN  GLY A 221      94.924 -35.642  28.610  1.00 76.68           H  
ATOM   3509  CA  GLY A 221      94.446 -34.022  30.017  1.00 76.05           C  
ATOM   3510  HA1 GLY A 221      94.900 -34.430  30.920  1.00 76.68           H  
ATOM   3511  HA2 GLY A 221      95.155 -33.359  29.522  1.00 76.68           H  
ATOM   3512  C   GLY A 221      93.217 -33.215  30.411  1.00 77.34           C  
ATOM   3513  O   GLY A 221      92.413 -33.654  31.235  1.00 78.35           O  
ATOM   3514  N   GLU A 222      93.076 -32.028  29.824  1.00 77.59           N  
ATOM   3515  HN  GLU A 222      93.816 -31.701  29.124  1.00 76.11           H  
ATOM   3516  CA  GLU A 222      91.935 -31.161  30.112  1.00 77.58           C  
ATOM   3517  HA  GLU A 222      91.498 -31.456  31.066  1.00 76.11           H  
ATOM   3518  CB  GLU A 222      92.379 -29.703  30.200  1.00 77.33           C  
ATOM   3519  HB1 GLU A 222      91.518 -29.097  30.482  1.00 76.11           H  
ATOM   3520  HB2 GLU A 222      93.148 -29.622  30.968  1.00 76.11           H  
ATOM   3521  CG  GLU A 222      92.944 -29.161  28.893  1.00 76.40           C  
ATOM   3522  HG1 GLU A 222      93.890 -29.663  28.688  1.00 76.11           H  
ATOM   3523  HG2 GLU A 222      92.237 -29.376  28.092  1.00 76.11           H  
ATOM   3524  CD  GLU A 222      93.187 -27.673  28.934  1.00 73.88           C  
ATOM   3525  OE1 GLU A 222      93.751 -27.135  27.959  1.00 72.76           O  
ATOM   3526  OE2 GLU A 222      92.810 -27.037  29.937  1.00 72.52           O  
ATOM   3527  C   GLU A 222      90.876 -31.288  29.020  1.00 78.16           C  
ATOM   3528  O   GLU A 222      91.200 -31.473  27.841  1.00 78.75           O  
ATOM   3529  N   ASP A 223      89.612 -31.186  29.414  1.00 78.06           N  
ATOM   3530  HN  ASP A 223      89.398 -31.049  30.453  1.00 76.55           H  
ATOM   3531  CA  ASP A 223      88.512 -31.256  28.464  1.00 77.57           C  
ATOM   3532  HA  ASP A 223      88.718 -32.044  27.740  1.00 76.55           H  
ATOM   3533  CB  ASP A 223      87.209 -31.577  29.190  1.00 76.82           C  
ATOM   3534  HB1 ASP A 223      86.393 -31.561  28.467  1.00 76.55           H  
ATOM   3535  HB2 ASP A 223      87.289 -32.572  29.627  1.00 76.55           H  
ATOM   3536  CG  ASP A 223      86.900 -30.589  30.290  1.00 75.08           C  
ATOM   3537  OD1 ASP A 223      85.885 -30.774  30.987  1.00 76.75           O  
ATOM   3538  OD2 ASP A 223      87.675 -29.629  30.463  1.00 72.31           O  
ATOM   3539  C   ASP A 223      88.400 -29.915  27.726  1.00 77.72           C  
ATOM   3540  O   ASP A 223      89.109 -28.960  28.056  1.00 78.10           O  
ATOM   3541  N   GLN A 224      87.518 -29.845  26.730  1.00 76.89           N  
ATOM   3542  HN  GLN A 224      86.927 -30.704  26.488  1.00 76.46           H  
ATOM   3543  CA  GLN A 224      87.345 -28.615  25.963  1.00 76.13           C  
ATOM   3544  HA  GLN A 224      86.322 -28.260  26.092  1.00 76.46           H  
ATOM   3545  CB  GLN A 224      88.310 -27.545  26.486  1.00 76.14           C  
ATOM   3546  HB1 GLN A 224      88.067 -27.350  27.531  1.00 76.46           H  
ATOM   3547  HB2 GLN A 224      89.324 -27.938  26.415  1.00 76.46           H  
ATOM   3548  CG  GLN A 224      88.261 -26.229  25.737  1.00 76.17           C  
ATOM   3549  HG1 GLN A 224      88.481 -26.416  24.686  1.00 76.46           H  
ATOM   3550  HG2 GLN A 224      87.259 -25.810  25.830  1.00 76.46           H  
ATOM   3551  CD  GLN A 224      89.264 -25.220  26.274  1.00 76.50           C  
ATOM   3552  OE1 GLN A 224      89.429 -24.137  25.718  1.00 78.44           O  
ATOM   3553  NE2 GLN A 224      89.944 -25.579  27.360  1.00 75.64           N  
ATOM   3554 1HE2 GLN A 224      89.771 -26.535  27.808  1.00 76.46           H  
ATOM   3555 2HE2 GLN A 224      90.664 -24.912  27.785  1.00 76.46           H  
ATOM   3556  C   GLN A 224      87.600 -28.856  24.472  1.00 75.96           C  
ATOM   3557  O   GLN A 224      87.509 -29.985  23.989  1.00 76.24           O  
ATOM   3558  N   THR A 225      87.915 -27.783  23.750  1.00 75.43           N  
ATOM   3559  HN  THR A 225      87.963 -26.829  24.231  1.00 73.90           H  
ATOM   3560  CA  THR A 225      88.198 -27.871  22.317  1.00 74.46           C  
ATOM   3561  HA  THR A 225      89.280 -27.873  22.186  1.00 73.90           H  
ATOM   3562  CB  THR A 225      87.641 -29.170  21.704  1.00 73.99           C  
ATOM   3563  HB  THR A 225      86.576 -29.243  21.925  1.00 73.90           H  
ATOM   3564  OG1 THR A 225      88.318 -30.298  22.269  1.00 72.69           O  
ATOM   3565  HG1 THR A 225      89.345 -30.229  22.064  1.00 73.90           H  
ATOM   3566  CG2 THR A 225      87.841 -29.174  20.197  1.00 73.13           C  
ATOM   3567 1HG2 THR A 225      87.442 -30.098  19.779  1.00 73.90           H  
ATOM   3568 2HG2 THR A 225      88.905 -29.103  19.971  1.00 73.90           H  
ATOM   3569 3HG2 THR A 225      87.320 -28.323  19.758  1.00 73.90           H  
ATOM   3570  C   THR A 225      87.631 -26.683  21.549  1.00 74.17           C  
ATOM   3571  O   THR A 225      86.572 -26.152  21.887  1.00 73.41           O  
ATOM   3572  N   GLN A 226      88.352 -26.275  20.514  1.00 74.20           N  
ATOM   3573  HN  GLN A 226      89.266 -26.784  20.287  1.00 74.53           H  
ATOM   3574  CA  GLN A 226      87.944 -25.166  19.683  1.00 74.25           C  
ATOM   3575  HA  GLN A 226      87.242 -24.544  20.238  1.00 74.53           H  
ATOM   3576  CB  GLN A 226      89.162 -24.323  19.293  1.00 74.70           C  
ATOM   3577  HB1 GLN A 226      88.823 -23.497  18.667  1.00 74.53           H  
ATOM   3578  HB2 GLN A 226      89.613 -23.928  20.204  1.00 74.53           H  
ATOM   3579  CG  GLN A 226      90.237 -25.108  18.520  1.00 75.51           C  
ATOM   3580  HG1 GLN A 226      90.561 -25.949  19.133  1.00 74.53           H  
ATOM   3581  HG2 GLN A 226      89.797 -25.481  17.595  1.00 74.53           H  
ATOM   3582  CD  GLN A 226      91.459 -24.260  18.171  1.00 75.19           C  
ATOM   3583  OE1 GLN A 226      92.391 -24.731  17.513  1.00 70.02           O  
ATOM   3584  NE2 GLN A 226      91.456 -23.007  18.612  1.00 76.91           N  
ATOM   3585 1HE2 GLN A 226      90.626 -22.642  19.179  1.00 74.53           H  
ATOM   3586 2HE2 GLN A 226      92.284 -22.363  18.400  1.00 74.53           H  
ATOM   3587  C   GLN A 226      87.261 -25.693  18.431  1.00 74.60           C  
ATOM   3588  O   GLN A 226      86.059 -25.936  18.427  1.00 75.35           O  
ATOM   3589  N   ASP A 227      88.045 -25.878  17.371  1.00 74.60           N  
ATOM   3590  HN  ASP A 227      89.088 -25.656  17.456  1.00 76.45           H  
ATOM   3591  CA  ASP A 227      87.529 -26.376  16.089  1.00 74.30           C  
ATOM   3592  HA  ASP A 227      87.252 -25.521  15.473  1.00 76.45           H  
ATOM   3593  CB  ASP A 227      88.607 -27.165  15.362  1.00 74.78           C  
ATOM   3594  HB1 ASP A 227      88.840 -28.057  15.944  1.00 76.45           H  
ATOM   3595  HB2 ASP A 227      88.226 -27.458  14.384  1.00 76.45           H  
ATOM   3596  CG  ASP A 227      89.873 -26.369  15.169  1.00 78.41           C  
ATOM   3597  OD1 ASP A 227      89.929 -25.217  15.651  1.00 81.75           O  
ATOM   3598  OD2 ASP A 227      90.818 -26.891  14.540  1.00 82.59           O  
ATOM   3599  C   ASP A 227      86.298 -27.253  16.279  1.00 73.10           C  
ATOM   3600  O   ASP A 227      86.243 -28.380  15.778  1.00 72.08           O  
ATOM   3601  N   THR A 228      85.313 -26.730  17.005  1.00 71.84           N  
ATOM   3602  HN  THR A 228      85.437 -25.752  17.420  1.00 70.35           H  
ATOM   3603  CA  THR A 228      84.068 -27.451  17.252  1.00 70.53           C  
ATOM   3604  HA  THR A 228      84.119 -28.423  16.761  1.00 70.35           H  
ATOM   3605  CB  THR A 228      83.827 -27.667  18.770  1.00 71.63           C  
ATOM   3606  HB  THR A 228      82.907 -28.236  18.905  1.00 70.35           H  
ATOM   3607  OG1 THR A 228      83.691 -26.399  19.425  1.00 73.10           O  
ATOM   3608  HG1 THR A 228      84.568 -25.838  19.289  1.00 70.35           H  
ATOM   3609  CG2 THR A 228      84.989 -28.442  19.397  1.00 72.83           C  
ATOM   3610 1HG2 THR A 228      84.800 -28.583  20.461  1.00 70.35           H  
ATOM   3611 2HG2 THR A 228      85.914 -27.881  19.264  1.00 70.35           H  
ATOM   3612 3HG2 THR A 228      85.081 -29.414  18.913  1.00 70.35           H  
ATOM   3613  C   THR A 228      82.899 -26.661  16.667  1.00 67.49           C  
ATOM   3614  O   THR A 228      82.475 -25.656  17.233  1.00 65.03           O  
ATOM   3615  N   GLU A 229      82.388 -27.118  15.528  1.00 65.99           N  
ATOM   3616  HN  GLU A 229      82.797 -28.005  15.090  1.00 70.14           H  
ATOM   3617  CA  GLU A 229      81.280 -26.437  14.860  1.00 65.45           C  
ATOM   3618  HA  GLU A 229      81.470 -25.364  14.893  1.00 70.14           H  
ATOM   3619  CB  GLU A 229      81.195 -26.862  13.394  1.00 65.91           C  
ATOM   3620  HB1 GLU A 229      82.141 -26.619  12.909  1.00 70.14           H  
ATOM   3621  HB2 GLU A 229      81.033 -27.939  13.356  1.00 70.14           H  
ATOM   3622  CG  GLU A 229      80.069 -26.177  12.625  1.00 71.01           C  
ATOM   3623  HG1 GLU A 229      79.120 -26.434  13.095  1.00 70.14           H  
ATOM   3624  HG2 GLU A 229      80.219 -25.099  12.675  1.00 70.14           H  
ATOM   3625  CD  GLU A 229      80.016 -26.591  11.171  1.00 76.78           C  
ATOM   3626  OE1 GLU A 229      79.075 -26.164  10.463  1.00 80.22           O  
ATOM   3627  OE2 GLU A 229      80.911 -27.344  10.733  1.00 80.18           O  
ATOM   3628  C   GLU A 229      79.943 -26.709  15.561  1.00 62.54           C  
ATOM   3629  O   GLU A 229      79.263 -27.697  15.270  1.00 63.15           O  
ATOM   3630  N   LEU A 230      79.572 -25.821  16.477  1.00 57.65           N  
ATOM   3631  HN  LEU A 230      80.203 -24.979  16.672  1.00 55.19           H  
ATOM   3632  CA  LEU A 230      78.335 -25.964  17.218  1.00 53.85           C  
ATOM   3633  HA  LEU A 230      78.035 -27.012  17.200  1.00 55.19           H  
ATOM   3634  CB  LEU A 230      78.545 -25.537  18.675  1.00 54.49           C  
ATOM   3635  HB1 LEU A 230      79.375 -26.120  19.073  1.00 55.19           H  
ATOM   3636  HB2 LEU A 230      78.811 -24.480  18.674  1.00 55.19           H  
ATOM   3637  CG  LEU A 230      77.356 -25.715  19.625  1.00 58.07           C  
ATOM   3638  HG  LEU A 230      77.052 -26.761  19.594  1.00 55.19           H  
ATOM   3639  CD1 LEU A 230      77.765 -25.382  21.062  1.00 59.48           C  
ATOM   3640 1HD1 LEU A 230      76.909 -25.514  21.724  1.00 55.19           H  
ATOM   3641 2HD1 LEU A 230      78.107 -24.348  21.113  1.00 55.19           H  
ATOM   3642 3HD1 LEU A 230      78.571 -26.047  21.374  1.00 55.19           H  
ATOM   3643  CD2 LEU A 230      76.164 -24.860  19.186  1.00 60.23           C  
ATOM   3644 1HD2 LEU A 230      75.336 -25.007  19.879  1.00 55.19           H  
ATOM   3645 2HD2 LEU A 230      75.855 -25.155  18.183  1.00 55.19           H  
ATOM   3646 3HD2 LEU A 230      76.452 -23.809  19.183  1.00 55.19           H  
ATOM   3647  C   LEU A 230      77.229 -25.125  16.573  1.00 49.56           C  
ATOM   3648  O   LEU A 230      77.347 -23.908  16.464  1.00 48.15           O  
ATOM   3649  N   VAL A 231      76.157 -25.793  16.145  1.00 45.48           N  
ATOM   3650  HN  VAL A 231      76.126 -26.855  16.270  1.00 39.38           H  
ATOM   3651  CA  VAL A 231      75.019 -25.120  15.508  1.00 40.89           C  
ATOM   3652  HA  VAL A 231      75.376 -24.216  15.013  1.00 39.38           H  
ATOM   3653  CB  VAL A 231      74.359 -26.025  14.468  1.00 38.46           C  
ATOM   3654  HB  VAL A 231      73.532 -25.482  14.010  1.00 39.38           H  
ATOM   3655  CG1 VAL A 231      75.351 -26.391  13.389  1.00 37.37           C  
ATOM   3656 1HG1 VAL A 231      74.868 -27.036  12.655  1.00 39.38           H  
ATOM   3657 2HG1 VAL A 231      76.195 -26.917  13.834  1.00 39.38           H  
ATOM   3658 3HG1 VAL A 231      75.706 -25.485  12.898  1.00 39.38           H  
ATOM   3659  CG2 VAL A 231      73.814 -27.262  15.126  1.00 34.28           C  
ATOM   3660 1HG2 VAL A 231      73.347 -27.898  14.374  1.00 39.38           H  
ATOM   3661 2HG2 VAL A 231      73.073 -26.980  15.874  1.00 39.38           H  
ATOM   3662 3HG2 VAL A 231      74.627 -27.806  15.607  1.00 39.38           H  
ATOM   3663  C   VAL A 231      73.969 -24.731  16.553  1.00 39.43           C  
ATOM   3664  O   VAL A 231      73.718 -25.476  17.498  1.00 39.75           O  
ATOM   3665  N   GLU A 232      73.355 -23.570  16.378  1.00 37.26           N  
ATOM   3666  HN  GLU A 232      73.602 -22.964  15.532  1.00 41.97           H  
ATOM   3667  CA  GLU A 232      72.353 -23.112  17.320  1.00 37.21           C  
ATOM   3668  HA  GLU A 232      72.816 -23.005  18.301  1.00 41.97           H  
ATOM   3669  CB  GLU A 232      71.781 -21.766  16.898  1.00 38.39           C  
ATOM   3670  HB1 GLU A 232      71.130 -21.405  17.694  1.00 41.97           H  
ATOM   3671  HB2 GLU A 232      72.608 -21.069  16.760  1.00 41.97           H  
ATOM   3672  CG  GLU A 232      70.987 -21.816  15.623  1.00 41.63           C  
ATOM   3673  HG1 GLU A 232      71.676 -21.921  14.785  1.00 41.97           H  
ATOM   3674  HG2 GLU A 232      70.323 -22.680  15.658  1.00 41.97           H  
ATOM   3675  CD  GLU A 232      70.154 -20.571  15.414  1.00 47.59           C  
ATOM   3676  OE1 GLU A 232      69.532 -20.443  14.340  1.00 58.34           O  
ATOM   3677  OE2 GLU A 232      70.113 -19.722  16.332  1.00 51.98           O  
ATOM   3678  C   GLU A 232      71.224 -24.119  17.421  1.00 34.54           C  
ATOM   3679  O   GLU A 232      70.784 -24.676  16.412  1.00 30.78           O  
ATOM   3680  N   THR A 233      70.750 -24.351  18.645  1.00 33.15           N  
ATOM   3681  HN  THR A 233      71.187 -23.843  19.479  1.00 34.45           H  
ATOM   3682  CA  THR A 233      69.653 -25.279  18.874  1.00 33.72           C  
ATOM   3683  HA  THR A 233      69.968 -26.281  18.583  1.00 34.45           H  
ATOM   3684  CB  THR A 233      69.229 -25.295  20.335  1.00 33.54           C  
ATOM   3685  HB  THR A 233      68.904 -24.295  20.623  1.00 34.45           H  
ATOM   3686  OG1 THR A 233      70.336 -25.682  21.157  1.00 34.81           O  
ATOM   3687  HG1 THR A 233      70.660 -26.641  20.879  1.00 34.45           H  
ATOM   3688  CG2 THR A 233      68.093 -26.260  20.539  1.00 35.59           C  
ATOM   3689 1HG2 THR A 233      67.800 -26.261  21.589  1.00 34.45           H  
ATOM   3690 2HG2 THR A 233      68.410 -27.262  20.250  1.00 34.45           H  
ATOM   3691 3HG2 THR A 233      67.244 -25.957  19.926  1.00 34.45           H  
ATOM   3692  C   THR A 233      68.462 -24.868  18.028  1.00 34.01           C  
ATOM   3693  O   THR A 233      68.099 -23.691  17.984  1.00 36.33           O  
ATOM   3694  N   ARG A 234      67.847 -25.840  17.367  1.00 30.80           N  
ATOM   3695  HN  ARG A 234      68.184 -26.848  17.489  1.00 28.03           H  
ATOM   3696  CA  ARG A 234      66.728 -25.571  16.482  1.00 27.35           C  
ATOM   3697  HA  ARG A 234      66.501 -24.505  16.506  1.00 28.03           H  
ATOM   3698  CB  ARG A 234      67.108 -25.963  15.079  1.00 27.77           C  
ATOM   3699  HB1 ARG A 234      66.252 -25.790  14.427  1.00 28.03           H  
ATOM   3700  HB2 ARG A 234      67.942 -25.339  14.758  1.00 28.03           H  
ATOM   3701  CG  ARG A 234      67.521 -27.421  14.960  1.00 24.11           C  
ATOM   3702  HG1 ARG A 234      68.280 -27.637  15.712  1.00 28.03           H  
ATOM   3703  HG2 ARG A 234      66.649 -28.051  15.132  1.00 28.03           H  
ATOM   3704  CD  ARG A 234      68.071 -27.719  13.626  1.00 21.71           C  
ATOM   3705  HD1 ARG A 234      67.319 -27.481  12.873  1.00 28.03           H  
ATOM   3706  HD2 ARG A 234      68.956 -27.103  13.464  1.00 28.03           H  
ATOM   3707  NE  ARG A 234      68.439 -29.109  13.496  1.00 27.23           N  
ATOM   3708  HE  ARG A 234      68.208 -29.768  14.307  1.00 28.03           H  
ATOM   3709  CZ  ARG A 234      69.047 -29.620  12.432  1.00 31.36           C  
ATOM   3710  NH1 ARG A 234      69.365 -28.838  11.410  1.00 31.30           N  
ATOM   3711 1HH1 ARG A 234      69.132 -27.794  11.442  1.00 28.03           H  
ATOM   3712 2HH1 ARG A 234      69.855 -29.251  10.553  1.00 28.03           H  
ATOM   3713  NH2 ARG A 234      69.347 -30.915  12.392  1.00 31.01           N  
ATOM   3714 1HH2 ARG A 234      69.098 -31.548  13.218  1.00 28.03           H  
ATOM   3715 2HH2 ARG A 234      69.837 -31.324  11.533  1.00 28.03           H  
ATOM   3716  C   ARG A 234      65.510 -26.342  16.892  1.00 26.72           C  
ATOM   3717  O   ARG A 234      65.618 -27.383  17.522  1.00 29.00           O  
ATOM   3718  N   PRO A 235      64.329 -25.841  16.526  1.00 24.99           N  
ATOM   3719  CD  PRO A 235      64.061 -24.614  15.758  1.00 25.65           C  
ATOM   3720  HD1 PRO A 235      64.505 -24.672  14.764  1.00 23.79           H  
ATOM   3721  HD2 PRO A 235      64.446 -23.737  16.278  1.00 23.79           H  
ATOM   3722  CA  PRO A 235      63.127 -26.525  16.878  1.00 23.93           C  
ATOM   3723  HA  PRO A 235      63.171 -26.867  17.912  1.00 23.79           H  
ATOM   3724  CB  PRO A 235      62.045 -25.441  16.714  1.00 22.35           C  
ATOM   3725  HB1 PRO A 235      61.096 -25.888  16.419  1.00 23.79           H  
ATOM   3726  HB2 PRO A 235      61.913 -24.888  17.644  1.00 23.79           H  
ATOM   3727  CG  PRO A 235      62.542 -24.573  15.674  1.00 20.21           C  
ATOM   3728  HG1 PRO A 235      62.210 -24.928  14.698  1.00 23.79           H  
ATOM   3729  HG2 PRO A 235      62.185 -23.555  15.832  1.00 23.79           H  
ATOM   3730  C   PRO A 235      62.859 -27.674  15.956  1.00 24.32           C  
ATOM   3731  O   PRO A 235      62.821 -27.492  14.755  1.00 25.09           O  
ATOM   3732  N   ALA A 236      62.685 -28.865  16.518  1.00 27.44           N  
ATOM   3733  HN  ALA A 236      62.773 -28.960  17.580  1.00 28.61           H  
ATOM   3734  CA  ALA A 236      62.376 -30.048  15.720  1.00 28.46           C  
ATOM   3735  HA  ALA A 236      63.116 -30.138  14.925  1.00 28.61           H  
ATOM   3736  CB  ALA A 236      62.429 -31.306  16.586  1.00 27.25           C  
ATOM   3737  HB1 ALA A 236      62.196 -32.178  15.975  1.00 28.61           H  
ATOM   3738  HB2 ALA A 236      61.701 -31.223  17.393  1.00 28.61           H  
ATOM   3739  HB3 ALA A 236      63.428 -31.415  17.008  1.00 28.61           H  
ATOM   3740  C   ALA A 236      60.976 -29.887  15.082  1.00 29.55           C  
ATOM   3741  O   ALA A 236      60.674 -30.511  14.062  1.00 30.34           O  
ATOM   3742  N   GLY A 237      60.133 -29.050  15.701  1.00 29.44           N  
ATOM   3743  HN  GLY A 237      60.450 -28.564  16.600  1.00 29.27           H  
ATOM   3744  CA  GLY A 237      58.783 -28.780  15.181  1.00 29.53           C  
ATOM   3745  HA1 GLY A 237      58.591 -27.711  15.275  1.00 29.27           H  
ATOM   3746  HA2 GLY A 237      58.762 -29.062  14.128  1.00 29.27           H  
ATOM   3747  C   GLY A 237      57.663 -29.529  15.896  1.00 30.32           C  
ATOM   3748  O   GLY A 237      56.527 -29.084  15.911  1.00 27.79           O  
ATOM   3749  N   ASP A 238      57.985 -30.673  16.479  1.00 33.45           N  
ATOM   3750  HN  ASP A 238      58.997 -31.018  16.438  1.00 30.65           H  
ATOM   3751  CA  ASP A 238      56.982 -31.472  17.177  1.00 33.80           C  
ATOM   3752  HA  ASP A 238      56.013 -31.286  16.715  1.00 30.64           H  
ATOM   3753  CB  ASP A 238      57.299 -32.974  17.051  1.00 31.81           C  
ATOM   3754  HB1 ASP A 238      56.508 -33.540  17.544  1.00 30.64           H  
ATOM   3755  HB2 ASP A 238      57.330 -33.236  15.993  1.00 30.64           H  
ATOM   3756  CG  ASP A 238      58.617 -33.344  17.677  1.00 27.72           C  
ATOM   3757  OD1 ASP A 238      59.288 -32.440  18.230  1.00 24.64           O  
ATOM   3758  OD2 ASP A 238      58.990 -34.541  17.620  1.00 23.25           O  
ATOM   3759  C   ASP A 238      56.897 -31.075  18.645  1.00 34.75           C  
ATOM   3760  O   ASP A 238      56.103 -31.631  19.402  1.00 35.74           O  
ATOM   3761  N   GLY A 239      57.714 -30.113  19.043  1.00 34.85           N  
ATOM   3762  HN  GLY A 239      58.382 -29.664  18.338  1.00 36.96           H  
ATOM   3763  CA  GLY A 239      57.719 -29.660  20.410  1.00 36.00           C  
ATOM   3764  HA1 GLY A 239      57.461 -28.601  20.429  1.00 36.96           H  
ATOM   3765  HA2 GLY A 239      56.974 -30.226  20.969  1.00 36.96           H  
ATOM   3766  C   GLY A 239      59.061 -29.843  21.070  1.00 37.20           C  
ATOM   3767  O   GLY A 239      59.337 -29.240  22.097  1.00 39.80           O  
ATOM   3768  N   THR A 240      59.897 -30.692  20.488  1.00 37.77           N  
ATOM   3769  HN  THR A 240      59.585 -31.218  19.610  1.00 40.03           H  
ATOM   3770  CA  THR A 240      61.232 -30.921  21.023  1.00 38.95           C  
ATOM   3771  HA  THR A 240      61.257 -30.567  22.054  1.00 40.03           H  
ATOM   3772  CB  THR A 240      61.604 -32.407  21.011  1.00 40.39           C  
ATOM   3773  HB  THR A 240      62.657 -32.515  21.269  1.00 40.03           H  
ATOM   3774  OG1 THR A 240      61.382 -32.944  19.707  1.00 47.50           O  
ATOM   3775  HG1 THR A 240      60.369 -32.835  19.451  1.00 40.03           H  
ATOM   3776  CG2 THR A 240      60.765 -33.174  22.010  1.00 40.09           C  
ATOM   3777 1HG2 THR A 240      61.044 -34.227  21.987  1.00 40.03           H  
ATOM   3778 2HG2 THR A 240      59.710 -33.072  21.754  1.00 40.03           H  
ATOM   3779 3HG2 THR A 240      60.935 -32.776  23.010  1.00 40.03           H  
ATOM   3780  C   THR A 240      62.251 -30.125  20.213  1.00 38.00           C  
ATOM   3781  O   THR A 240      61.883 -29.380  19.303  1.00 37.54           O  
ATOM   3782  N   PHE A 241      63.530 -30.288  20.542  1.00 38.10           N  
ATOM   3783  HN  PHE A 241      63.786 -30.976  21.320  1.00 30.68           H  
ATOM   3784  CA  PHE A 241      64.599 -29.544  19.861  1.00 36.55           C  
ATOM   3785  HA  PHE A 241      64.185 -29.102  18.955  1.00 30.68           H  
ATOM   3786  CB  PHE A 241      65.101 -28.414  20.762  1.00 34.72           C  
ATOM   3787  HB1 PHE A 241      65.527 -28.855  21.663  1.00 30.68           H  
ATOM   3788  HB2 PHE A 241      65.874 -27.863  20.226  1.00 30.68           H  
ATOM   3789  CG  PHE A 241      64.037 -27.457  21.166  1.00 30.85           C  
ATOM   3790  CD1 PHE A 241      63.241 -27.711  22.269  1.00 26.39           C  
ATOM   3791  HD1 PHE A 241      63.398 -28.620  22.849  1.00 30.68           H  
ATOM   3792  CD2 PHE A 241      63.820 -26.299  20.445  1.00 29.14           C  
ATOM   3793  HD2 PHE A 241      64.437 -26.084  19.573  1.00 30.68           H  
ATOM   3794  CE1 PHE A 241      62.252 -26.827  22.642  1.00 23.38           C  
ATOM   3795  HE1 PHE A 241      61.631 -27.039  23.513  1.00 30.68           H  
ATOM   3796  CE2 PHE A 241      62.834 -25.415  20.816  1.00 24.47           C  
ATOM   3797  HE2 PHE A 241      62.673 -24.504  20.239  1.00 30.68           H  
ATOM   3798  CZ  PHE A 241      62.049 -25.681  21.917  1.00 20.01           C  
ATOM   3799  HZ  PHE A 241      61.267 -24.981  22.211  1.00 30.68           H  
ATOM   3800  C   PHE A 241      65.775 -30.440  19.465  1.00 37.21           C  
ATOM   3801  O   PHE A 241      66.077 -31.433  20.140  1.00 36.71           O  
ATOM   3802  N   GLN A 242      66.436 -30.070  18.363  1.00 36.95           N  
ATOM   3803  HN  GLN A 242      66.108 -29.199  17.836  1.00 36.87           H  
ATOM   3804  CA  GLN A 242      67.592 -30.809  17.847  1.00 34.53           C  
ATOM   3805  HA  GLN A 242      67.698 -31.747  18.392  1.00 36.87           H  
ATOM   3806  CB  GLN A 242      67.405 -31.100  16.362  1.00 33.06           C  
ATOM   3807  HB1 GLN A 242      67.372 -30.150  15.829  1.00 36.87           H  
ATOM   3808  HB2 GLN A 242      68.261 -31.681  16.018  1.00 36.87           H  
ATOM   3809  CG  GLN A 242      66.160 -31.862  16.037  1.00 33.94           C  
ATOM   3810  HG1 GLN A 242      66.231 -32.855  16.481  1.00 36.87           H  
ATOM   3811  HG2 GLN A 242      65.306 -31.334  16.461  1.00 36.87           H  
ATOM   3812  CD  GLN A 242      65.949 -32.010  14.546  1.00 40.24           C  
ATOM   3813  OE1 GLN A 242      65.097 -32.782  14.100  1.00 49.46           O  
ATOM   3814  NE2 GLN A 242      66.729 -31.269  13.760  1.00 38.88           N  
ATOM   3815 1HE2 GLN A 242      67.456 -30.614  14.192  1.00 36.87           H  
ATOM   3816 2HE2 GLN A 242      66.628 -31.329  12.696  1.00 36.87           H  
ATOM   3817  C   GLN A 242      68.841 -29.976  18.028  1.00 32.66           C  
ATOM   3818  O   GLN A 242      68.764 -28.791  18.340  1.00 32.14           O  
ATOM   3819  N   LYS A 243      69.995 -30.589  17.825  1.00 30.26           N  
ATOM   3820  HN  LYS A 243      70.003 -31.626  17.563  1.00 29.58           H  
ATOM   3821  CA  LYS A 243      71.244 -29.877  17.952  1.00 30.37           C  
ATOM   3822  HA  LYS A 243      71.353 -29.211  17.096  1.00 29.58           H  
ATOM   3823  CB  LYS A 243      71.249 -29.044  19.213  1.00 27.71           C  
ATOM   3824  HB1 LYS A 243      70.424 -28.333  19.158  1.00 29.58           H  
ATOM   3825  HB2 LYS A 243      71.100 -29.709  20.064  1.00 29.58           H  
ATOM   3826  CG  LYS A 243      72.525 -28.274  19.430  1.00 22.50           C  
ATOM   3827  HG1 LYS A 243      73.342 -28.976  19.598  1.00 29.58           H  
ATOM   3828  HG2 LYS A 243      72.736 -27.675  18.544  1.00 29.58           H  
ATOM   3829  CD  LYS A 243      72.405 -27.361  20.626  1.00 25.16           C  
ATOM   3830  HD1 LYS A 243      71.572 -26.677  20.466  1.00 29.58           H  
ATOM   3831  HD2 LYS A 243      72.215 -27.965  21.513  1.00 29.58           H  
ATOM   3832  CE  LYS A 243      73.649 -26.566  20.840  1.00 27.23           C  
ATOM   3833  HE1 LYS A 243      73.856 -25.982  19.943  1.00 29.58           H  
ATOM   3834  HE2 LYS A 243      73.500 -25.894  21.685  1.00 29.58           H  
ATOM   3835  NZ  LYS A 243      74.801 -27.441  21.120  1.00 33.08           N1+
ATOM   3836  HZ1 LYS A 243      75.676 -26.843  21.269  1.00 29.58           H  
ATOM   3837  HZ2 LYS A 243      74.957 -28.101  20.293  1.00 29.58           H  
ATOM   3838  HZ3 LYS A 243      74.608 -28.015  22.002  1.00 29.58           H  
ATOM   3839  C   LYS A 243      72.392 -30.814  17.970  1.00 34.35           C  
ATOM   3840  O   LYS A 243      72.237 -31.979  18.309  1.00 35.59           O  
ATOM   3841  N   TRP A 244      73.567 -30.303  17.600  1.00 37.85           N  
ATOM   3842  HN  TRP A 244      73.618 -29.272  17.319  1.00 47.78           H  
ATOM   3843  CA  TRP A 244      74.780 -31.102  17.567  1.00 40.89           C  
ATOM   3844  HA  TRP A 244      74.798 -31.746  18.446  1.00 47.78           H  
ATOM   3845  CB  TRP A 244      74.818 -31.984  16.308  1.00 41.76           C  
ATOM   3846  HB1 TRP A 244      75.736 -32.571  16.327  1.00 47.78           H  
ATOM   3847  HB2 TRP A 244      73.958 -32.653  16.331  1.00 47.78           H  
ATOM   3848  CG  TRP A 244      74.779 -31.202  15.012  1.00 46.43           C  
ATOM   3849  CD2 TRP A 244      75.853 -30.441  14.427  1.00 51.43           C  
ATOM   3850  CE2 TRP A 244      75.364 -29.880  13.230  1.00 49.52           C  
ATOM   3851  CE3 TRP A 244      77.176 -30.185  14.799  1.00 53.98           C  
ATOM   3852  HE3 TRP A 244      77.586 -30.603  15.718  1.00 47.78           H  
ATOM   3853  CD1 TRP A 244      73.718 -31.066  14.173  1.00 51.29           C  
ATOM   3854  HD1 TRP A 244      72.738 -31.516  14.330  1.00 47.78           H  
ATOM   3855  NE1 TRP A 244      74.061 -30.276  13.093  1.00 51.69           N  
ATOM   3856  HE1 TRP A 244      73.414 -30.016  12.282  1.00 47.78           H  
ATOM   3857  CZ2 TRP A 244      76.148 -29.083  12.405  1.00 50.73           C  
ATOM   3858  HZ2 TRP A 244      75.750 -28.661  11.482  1.00 47.78           H  
ATOM   3859  CZ3 TRP A 244      77.955 -29.390  13.976  1.00 53.70           C  
ATOM   3860  HZ3 TRP A 244      78.989 -29.183  14.253  1.00 47.78           H  
ATOM   3861  CH2 TRP A 244      77.436 -28.848  12.794  1.00 52.61           C  
ATOM   3862  HH2 TRP A 244      78.075 -28.224  12.169  1.00 47.78           H  
ATOM   3863  C   TRP A 244      76.006 -30.217  17.589  1.00 43.47           C  
ATOM   3864  O   TRP A 244      75.918 -29.013  17.366  1.00 43.62           O  
ATOM   3865  N   ALA A 245      77.157 -30.827  17.856  1.00 46.77           N  
ATOM   3866  HN  ALA A 245      77.152 -31.880  18.048  1.00 48.00           H  
ATOM   3867  CA  ALA A 245      78.428 -30.109  17.896  1.00 47.57           C  
ATOM   3868  HA  ALA A 245      78.351 -29.217  17.274  1.00 48.00           H  
ATOM   3869  CB  ALA A 245      78.752 -29.694  19.310  1.00 47.60           C  
ATOM   3870  HB1 ALA A 245      79.702 -29.160  19.324  1.00 48.00           H  
ATOM   3871  HB2 ALA A 245      78.824 -30.579  19.942  1.00 48.00           H  
ATOM   3872  HB3 ALA A 245      77.964 -29.042  19.688  1.00 48.00           H  
ATOM   3873  C   ALA A 245      79.524 -31.001  17.347  1.00 48.56           C  
ATOM   3874  O   ALA A 245      79.857 -32.016  17.940  1.00 49.52           O  
ATOM   3875  N   ALA A 246      80.080 -30.617  16.208  1.00 50.51           N  
ATOM   3876  HN  ALA A 246      79.745 -29.715  15.741  1.00 50.66           H  
ATOM   3877  CA  ALA A 246      81.133 -31.391  15.579  1.00 50.95           C  
ATOM   3878  HA  ALA A 246      81.109 -32.400  15.990  1.00 50.66           H  
ATOM   3879  CB  ALA A 246      80.895 -31.479  14.072  1.00 50.95           C  
ATOM   3880  HB1 ALA A 246      81.692 -32.062  13.611  1.00 50.66           H  
ATOM   3881  HB2 ALA A 246      80.887 -30.476  13.646  1.00 50.66           H  
ATOM   3882  HB3 ALA A 246      79.936 -31.962  13.883  1.00 50.66           H  
ATOM   3883  C   ALA A 246      82.501 -30.790  15.863  1.00 51.03           C  
ATOM   3884  O   ALA A 246      82.631 -29.587  16.077  1.00 49.86           O  
ATOM   3885  N   VAL A 247      83.517 -31.646  15.870  1.00 53.05           N  
ATOM   3886  HN  VAL A 247      83.318 -32.683  15.697  1.00 54.12           H  
ATOM   3887  CA  VAL A 247      84.893 -31.225  16.104  1.00 53.84           C  
ATOM   3888  HA  VAL A 247      84.968 -30.150  15.942  1.00 54.12           H  
ATOM   3889  CB  VAL A 247      85.352 -31.552  17.552  1.00 54.22           C  
ATOM   3890  HB  VAL A 247      84.667 -31.065  18.247  1.00 54.12           H  
ATOM   3891  CG1 VAL A 247      85.301 -33.058  17.804  1.00 54.29           C  
ATOM   3892 1HG1 VAL A 247      85.626 -33.268  18.823  1.00 54.12           H  
ATOM   3893 2HG1 VAL A 247      85.960 -33.567  17.101  1.00 54.12           H  
ATOM   3894 3HG1 VAL A 247      84.280 -33.415  17.668  1.00 54.12           H  
ATOM   3895  CG2 VAL A 247      86.745 -31.014  17.801  1.00 56.78           C  
ATOM   3896 1HG2 VAL A 247      87.050 -31.252  18.820  1.00 54.12           H  
ATOM   3897 2HG2 VAL A 247      86.747 -29.932  17.665  1.00 54.12           H  
ATOM   3898 3HG2 VAL A 247      87.442 -31.470  17.098  1.00 54.12           H  
ATOM   3899  C   VAL A 247      85.798 -31.948  15.096  1.00 53.61           C  
ATOM   3900  O   VAL A 247      85.347 -32.852  14.386  1.00 53.05           O  
ATOM   3901  N   VAL A 248      87.063 -31.553  15.032  1.00 53.77           N  
ATOM   3902  HN  VAL A 248      87.406 -30.777  15.684  1.00 53.71           H  
ATOM   3903  CA  VAL A 248      87.997 -32.161  14.084  1.00 54.03           C  
ATOM   3904  HA  VAL A 248      87.453 -32.914  13.514  1.00 53.71           H  
ATOM   3905  CB  VAL A 248      88.528 -31.121  13.102  1.00 53.14           C  
ATOM   3906  HB  VAL A 248      87.702 -30.794  12.470  1.00 53.71           H  
ATOM   3907  CG1 VAL A 248      89.061 -29.914  13.850  1.00 53.52           C  
ATOM   3908 1HG1 VAL A 248      89.436 -29.180  13.137  1.00 53.71           H  
ATOM   3909 2HG1 VAL A 248      89.870 -30.224  14.511  1.00 53.71           H  
ATOM   3910 3HG1 VAL A 248      88.260 -29.469  14.440  1.00 53.71           H  
ATOM   3911  CG2 VAL A 248      89.592 -31.732  12.215  1.00 52.25           C  
ATOM   3912 1HG2 VAL A 248      89.962 -30.979  11.519  1.00 53.71           H  
ATOM   3913 2HG2 VAL A 248      89.165 -32.564  11.655  1.00 53.71           H  
ATOM   3914 3HG2 VAL A 248      90.416 -32.093  12.831  1.00 53.71           H  
ATOM   3915  C   VAL A 248      89.184 -32.854  14.772  1.00 55.05           C  
ATOM   3916  O   VAL A 248      89.857 -32.264  15.624  1.00 54.24           O  
ATOM   3917  N   VAL A 249      89.430 -34.113  14.385  1.00 56.53           N  
ATOM   3918  HN  VAL A 249      88.798 -34.557  13.645  1.00 57.40           H  
ATOM   3919  CA  VAL A 249      90.541 -34.910  14.942  1.00 57.17           C  
ATOM   3920  HA  VAL A 249      91.254 -34.234  15.415  1.00 57.40           H  
ATOM   3921  CB  VAL A 249      90.042 -35.927  16.000  1.00 57.45           C  
ATOM   3922  HB  VAL A 249      90.892 -36.530  16.320  1.00 57.40           H  
ATOM   3923  CG1 VAL A 249      89.487 -35.202  17.221  1.00 58.60           C  
ATOM   3924 1HG1 VAL A 249      89.142 -35.933  17.952  1.00 57.40           H  
ATOM   3925 2HG1 VAL A 249      88.653 -34.568  16.920  1.00 57.40           H  
ATOM   3926 3HG1 VAL A 249      90.269 -34.586  17.665  1.00 57.40           H  
ATOM   3927  CG2 VAL A 249      88.995 -36.863  15.393  1.00 56.85           C  
ATOM   3928 1HG2 VAL A 249      88.656 -37.570  16.150  1.00 57.40           H  
ATOM   3929 2HG2 VAL A 249      89.435 -37.409  14.558  1.00 57.40           H  
ATOM   3930 3HG2 VAL A 249      88.147 -36.278  15.037  1.00 57.40           H  
ATOM   3931  C   VAL A 249      91.259 -35.682  13.829  1.00 57.56           C  
ATOM   3932  O   VAL A 249      90.773 -35.747  12.700  1.00 57.66           O  
ATOM   3933  N   PRO A 250      92.420 -36.277  14.157  1.00 58.41           N  
ATOM   3934  CD  PRO A 250      93.035 -36.245  15.496  1.00 57.74           C  
ATOM   3935  HD1 PRO A 250      92.572 -36.981  16.153  1.00 59.31           H  
ATOM   3936  HD2 PRO A 250      92.946 -35.254  15.940  1.00 59.31           H  
ATOM   3937  CA  PRO A 250      93.230 -37.041  13.198  1.00 59.39           C  
ATOM   3938  HA  PRO A 250      93.136 -36.604  12.204  1.00 59.31           H  
ATOM   3939  CB  PRO A 250      94.651 -36.845  13.718  1.00 59.20           C  
ATOM   3940  HB1 PRO A 250      95.251 -37.738  13.540  1.00 59.31           H  
ATOM   3941  HB2 PRO A 250      95.121 -35.989  13.235  1.00 59.31           H  
ATOM   3942  CG  PRO A 250      94.488 -36.592  15.235  1.00 58.35           C  
ATOM   3943  HG1 PRO A 250      94.760 -37.489  15.791  1.00 59.31           H  
ATOM   3944  HG2 PRO A 250      95.127 -35.765  15.543  1.00 59.31           H  
ATOM   3945  C   PRO A 250      92.881 -38.547  13.145  1.00 60.48           C  
ATOM   3946  O   PRO A 250      93.052 -39.257  14.133  1.00 61.63           O  
ATOM   3947  N   SER A 251      92.403 -39.009  11.987  1.00 60.70           N  
ATOM   3948  HN  SER A 251      92.279 -38.329  11.170  1.00 60.81           H  
ATOM   3949  CA  SER A 251      92.042 -40.422  11.799  1.00 60.64           C  
ATOM   3950  HA  SER A 251      90.955 -40.506  11.804  1.00 60.81           H  
ATOM   3951  CB  SER A 251      92.562 -40.919  10.448  1.00 60.65           C  
ATOM   3952  HB1 SER A 251      92.087 -40.346   9.652  1.00 60.81           H  
ATOM   3953  HB2 SER A 251      93.641 -40.772  10.407  1.00 60.81           H  
ATOM   3954  OG  SER A 251      92.276 -42.293  10.261  1.00 62.68           O  
ATOM   3955  HG  SER A 251      92.734 -42.853  11.022  1.00 60.81           H  
ATOM   3956  C   SER A 251      92.605 -41.300  12.926  1.00 60.50           C  
ATOM   3957  O   SER A 251      93.745 -41.127  13.345  1.00 59.72           O  
ATOM   3958  N   GLY A 252      91.794 -42.246  13.403  1.00 60.74           N  
ATOM   3959  HN  GLY A 252      90.814 -42.351  12.987  1.00 61.85           H  
ATOM   3960  CA  GLY A 252      92.212 -43.144  14.482  1.00 61.22           C  
ATOM   3961  HA1 GLY A 252      91.468 -43.933  14.597  1.00 61.85           H  
ATOM   3962  HA2 GLY A 252      93.174 -43.586  14.224  1.00 61.85           H  
ATOM   3963  C   GLY A 252      92.346 -42.397  15.792  1.00 62.75           C  
ATOM   3964  O   GLY A 252      91.458 -42.454  16.642  1.00 62.67           O  
ATOM   3965  N   GLN A 253      93.473 -41.698  15.957  1.00 65.30           N  
ATOM   3966  HN  GLN A 253      94.217 -41.727  15.188  1.00 66.99           H  
ATOM   3967  CA  GLN A 253      93.724 -40.891  17.160  1.00 66.68           C  
ATOM   3968  HA  GLN A 253      94.071 -41.534  17.969  1.00 66.99           H  
ATOM   3969  CB  GLN A 253      94.785 -39.821  16.855  1.00 66.01           C  
ATOM   3970  HB1 GLN A 253      95.698 -40.328  16.542  1.00 66.99           H  
ATOM   3971  HB2 GLN A 253      94.416 -39.200  16.039  1.00 66.99           H  
ATOM   3972  CG  GLN A 253      95.124 -38.918  18.016  1.00 65.76           C  
ATOM   3973  HG1 GLN A 253      95.791 -38.131  17.663  1.00 66.99           H  
ATOM   3974  HG2 GLN A 253      94.203 -38.473  18.392  1.00 66.99           H  
ATOM   3975  CD  GLN A 253      95.799 -39.651  19.142  1.00 67.22           C  
ATOM   3976  OE1 GLN A 253      96.137 -39.059  20.168  1.00 67.81           O  
ATOM   3977  NE2 GLN A 253      96.007 -40.949  18.961  1.00 67.19           N  
ATOM   3978 1HE2 GLN A 253      95.699 -41.418  18.050  1.00 66.99           H  
ATOM   3979 2HE2 GLN A 253      96.483 -41.526  19.726  1.00 66.99           H  
ATOM   3980  C   GLN A 253      92.421 -40.222  17.558  1.00 68.60           C  
ATOM   3981  O   GLN A 253      92.373 -39.406  18.484  1.00 68.38           O  
ATOM   3982  N   GLU A 254      91.362 -40.590  16.842  1.00 70.84           N  
ATOM   3983  HN  GLU A 254      91.495 -41.333  16.083  1.00 71.49           H  
ATOM   3984  CA  GLU A 254      90.029 -40.032  17.039  1.00 71.59           C  
ATOM   3985  HA  GLU A 254      90.126 -38.964  17.236  1.00 71.49           H  
ATOM   3986  CB  GLU A 254      89.221 -40.218  15.755  1.00 72.32           C  
ATOM   3987  HB1 GLU A 254      88.199 -39.887  15.938  1.00 71.49           H  
ATOM   3988  HB2 GLU A 254      89.667 -39.604  14.973  1.00 71.49           H  
ATOM   3989  CG  GLU A 254      89.183 -41.668  15.271  1.00 71.06           C  
ATOM   3990  HG1 GLU A 254      90.207 -42.027  15.168  1.00 71.49           H  
ATOM   3991  HG2 GLU A 254      88.659 -42.269  16.014  1.00 71.49           H  
ATOM   3992  CD  GLU A 254      88.485 -41.824  13.950  1.00 70.21           C  
ATOM   3993  OE1 GLU A 254      88.646 -42.885  13.321  1.00 74.59           O  
ATOM   3994  OE2 GLU A 254      87.785 -40.887  13.531  1.00 69.96           O  
ATOM   3995  C   GLU A 254      89.275 -40.672  18.197  1.00 71.32           C  
ATOM   3996  O   GLU A 254      88.716 -39.972  19.050  1.00 71.55           O  
ATOM   3997  N   GLN A 255      89.251 -41.997  18.223  1.00 70.44           N  
ATOM   3998  HN  GLN A 255      89.773 -42.545  17.467  1.00 70.50           H  
ATOM   3999  CA  GLN A 255      88.534 -42.717  19.253  1.00 70.13           C  
ATOM   4000  HA  GLN A 255      87.494 -42.392  19.221  1.00 70.50           H  
ATOM   4001  CB  GLN A 255      88.559 -44.222  18.967  1.00 70.39           C  
ATOM   4002  HB1 GLN A 255      88.203 -44.381  17.949  1.00 70.50           H  
ATOM   4003  HB2 GLN A 255      89.589 -44.568  19.051  1.00 70.50           H  
ATOM   4004  CG  GLN A 255      87.701 -45.054  19.906  1.00 71.20           C  
ATOM   4005  HG1 GLN A 255      88.164 -45.056  20.893  1.00 70.50           H  
ATOM   4006  HG2 GLN A 255      86.712 -44.601  19.969  1.00 70.50           H  
ATOM   4007  CD  GLN A 255      87.548 -46.498  19.435  1.00 71.63           C  
ATOM   4008  OE1 GLN A 255      87.745 -46.804  18.257  1.00 68.84           O  
ATOM   4009  NE2 GLN A 255      87.181 -47.383  20.351  1.00 74.14           N  
ATOM   4010 1HE2 GLN A 255      87.009 -47.069  21.359  1.00 70.50           H  
ATOM   4011 2HE2 GLN A 255      87.057 -48.411  20.082  1.00 70.50           H  
ATOM   4012  C   GLN A 255      89.080 -42.401  20.663  1.00 69.03           C  
ATOM   4013  O   GLN A 255      88.973 -43.213  21.576  1.00 68.73           O  
ATOM   4014  N   ARG A 256      89.664 -41.210  20.814  1.00 67.77           N  
ATOM   4015  HN  ARG A 256      89.763 -40.570  19.963  1.00 68.47           H  
ATOM   4016  CA  ARG A 256      90.174 -40.752  22.111  1.00 67.01           C  
ATOM   4017  HA  ARG A 256      89.963 -41.520  22.855  1.00 68.47           H  
ATOM   4018  CB  ARG A 256      91.677 -40.526  22.067  1.00 66.70           C  
ATOM   4019  HB1 ARG A 256      91.911 -39.950  21.172  1.00 68.47           H  
ATOM   4020  HB2 ARG A 256      91.964 -39.957  22.951  1.00 68.47           H  
ATOM   4021  CG  ARG A 256      92.474 -41.779  22.038  1.00 67.64           C  
ATOM   4022  HG1 ARG A 256      92.135 -42.434  22.841  1.00 68.47           H  
ATOM   4023  HG2 ARG A 256      92.325 -42.273  21.078  1.00 68.47           H  
ATOM   4024  CD  ARG A 256      93.942 -41.495  22.222  1.00 68.22           C  
ATOM   4025  HD1 ARG A 256      94.315 -40.978  21.338  1.00 68.47           H  
ATOM   4026  HD2 ARG A 256      94.071 -40.858  23.097  1.00 68.47           H  
ATOM   4027  NE  ARG A 256      94.710 -42.720  22.412  1.00 71.18           N  
ATOM   4028  HE  ARG A 256      95.130 -43.188  21.546  1.00 68.47           H  
ATOM   4029  CZ  ARG A 256      94.921 -43.293  23.596  1.00 69.81           C  
ATOM   4030  NH1 ARG A 256      95.633 -44.408  23.679  1.00 70.32           N  
ATOM   4031 1HH1 ARG A 256      96.040 -44.850  22.794  1.00 68.47           H  
ATOM   4032 2HH1 ARG A 256      95.801 -44.866  24.631  1.00 68.47           H  
ATOM   4033  NH2 ARG A 256      94.420 -42.750  24.695  1.00 69.61           N  
ATOM   4034 1HH2 ARG A 256      93.845 -41.850  24.633  1.00 68.47           H  
ATOM   4035 2HH2 ARG A 256      94.590 -43.211  25.645  1.00 68.47           H  
ATOM   4036  C   ARG A 256      89.471 -39.473  22.528  1.00 67.76           C  
ATOM   4037  O   ARG A 256      89.966 -38.724  23.378  1.00 67.11           O  
ATOM   4038  N   TYR A 257      88.318 -39.221  21.919  1.00 68.43           N  
ATOM   4039  HN  TYR A 257      87.962 -39.907  21.179  1.00 69.88           H  
ATOM   4040  CA  TYR A 257      87.526 -38.044  22.227  1.00 68.81           C  
ATOM   4041  HA  TYR A 257      87.953 -37.551  23.100  1.00 69.88           H  
ATOM   4042  CB  TYR A 257      87.537 -37.063  21.051  1.00 69.73           C  
ATOM   4043  HB1 TYR A 257      87.177 -37.586  20.165  1.00 69.88           H  
ATOM   4044  HB2 TYR A 257      86.863 -36.239  21.286  1.00 69.88           H  
ATOM   4045  CG  TYR A 257      88.897 -36.490  20.743  1.00 72.15           C  
ATOM   4046  CD1 TYR A 257      89.743 -37.110  19.831  1.00 74.50           C  
ATOM   4047  HD1 TYR A 257      89.417 -38.023  19.333  1.00 69.88           H  
ATOM   4048  CE1 TYR A 257      90.994 -36.587  19.544  1.00 72.60           C  
ATOM   4049  HE1 TYR A 257      91.645 -37.086  18.826  1.00 69.88           H  
ATOM   4050  CD2 TYR A 257      89.338 -35.325  21.361  1.00 71.74           C  
ATOM   4051  HD2 TYR A 257      88.690 -34.820  22.078  1.00 69.88           H  
ATOM   4052  CE2 TYR A 257      90.585 -34.796  21.081  1.00 71.28           C  
ATOM   4053  HE2 TYR A 257      90.916 -33.882  21.575  1.00 69.88           H  
ATOM   4054  CZ  TYR A 257      91.409 -35.433  20.171  1.00 70.25           C  
ATOM   4055  OH  TYR A 257      92.645 -34.915  19.889  1.00 65.30           O  
ATOM   4056  HH  TYR A 257      93.384 -35.620  20.133  1.00 69.88           H  
ATOM   4057  C   TYR A 257      86.099 -38.447  22.542  1.00 67.77           C  
ATOM   4058  O   TYR A 257      85.726 -39.610  22.405  1.00 66.02           O  
ATOM   4059  N   THR A 258      85.301 -37.481  22.960  1.00 67.64           N  
ATOM   4060  HN  THR A 258      85.688 -36.488  23.053  1.00 67.56           H  
ATOM   4061  CA  THR A 258      83.917 -37.733  23.295  1.00 67.78           C  
ATOM   4062  HA  THR A 258      83.390 -38.067  22.401  1.00 67.56           H  
ATOM   4063  CB  THR A 258      83.800 -38.810  24.376  1.00 68.03           C  
ATOM   4064  HB  THR A 258      84.196 -39.749  23.990  1.00 67.56           H  
ATOM   4065  OG1 THR A 258      82.421 -38.990  24.728  1.00 69.67           O  
ATOM   4066  HG1 THR A 258      82.032 -38.086  25.093  1.00 67.56           H  
ATOM   4067  CG2 THR A 258      84.589 -38.406  25.616  1.00 66.43           C  
ATOM   4068 1HG2 THR A 258      84.496 -39.182  26.375  1.00 67.56           H  
ATOM   4069 2HG2 THR A 258      84.197 -37.467  26.007  1.00 67.56           H  
ATOM   4070 3HG2 THR A 258      85.639 -38.279  25.354  1.00 67.56           H  
ATOM   4071  C   THR A 258      83.268 -36.468  23.806  1.00 67.07           C  
ATOM   4072  O   THR A 258      83.868 -35.732  24.601  1.00 66.31           O  
ATOM   4073  N   CYS A 259      82.038 -36.199  23.354  1.00 65.52           N  
ATOM   4074  HN  CYS A 259      81.571 -36.865  22.659  1.00 61.85           H  
ATOM   4075  CA  CYS A 259      81.332 -35.013  23.798  1.00 63.19           C  
ATOM   4076  HA  CYS A 259      82.059 -34.276  24.140  1.00 61.85           H  
ATOM   4077  CB  CYS A 259      80.480 -34.388  22.656  1.00 62.52           C  
ATOM   4078  HB1 CYS A 259      80.496 -33.305  22.782  1.00 61.85           H  
ATOM   4079  HB2 CYS A 259      80.949 -34.651  21.708  1.00 61.85           H  
ATOM   4080  SG  CYS A 259      78.725 -34.920  22.582  1.00 58.20           S  
ATOM   4081  HG  CYS A 259      78.667 -36.247  22.407  1.00 61.84           H  
ATOM   4082  C   CYS A 259      80.451 -35.419  24.973  1.00 62.00           C  
ATOM   4083  O   CYS A 259      79.930 -36.537  25.013  1.00 59.64           O  
ATOM   4084  N   HIS A 260      80.301 -34.522  25.931  1.00 61.64           N  
ATOM   4085  HN  HIS A 260      80.776 -33.568  25.834  1.00 66.78           H  
ATOM   4086  CA  HIS A 260      79.509 -34.801  27.107  1.00 61.81           C  
ATOM   4087  HA  HIS A 260      79.264 -35.863  27.115  1.00 66.78           H  
ATOM   4088  CB  HIS A 260      80.306 -34.483  28.356  1.00 63.34           C  
ATOM   4089  HB1 HIS A 260      80.557 -33.422  28.344  1.00 66.78           H  
ATOM   4090  HB2 HIS A 260      79.686 -34.700  29.225  1.00 66.78           H  
ATOM   4091  CG  HIS A 260      81.569 -35.265  28.471  1.00 67.86           C  
ATOM   4092  CD2 HIS A 260      81.839 -36.436  29.094  1.00 71.98           C  
ATOM   4093  HD2 HIS A 260      81.134 -37.046  29.658  1.00 66.78           H  
ATOM   4094  ND1 HIS A 260      82.750 -34.859  27.889  1.00 72.07           N  
ATOM   4095  HD1 HIS A 260      82.882 -33.966  27.314  1.00 66.78           H  
ATOM   4096  CE1 HIS A 260      83.694 -35.745  28.152  1.00 75.63           C  
ATOM   4097  HE1 HIS A 260      84.731 -35.688  27.822  1.00 66.78           H  
ATOM   4098  NE2 HIS A 260      83.167 -36.711  28.882  1.00 74.59           N1+
ATOM   4099  HE2 HIS A 260      83.690 -37.569  29.249  1.00 66.78           H  
ATOM   4100  C   HIS A 260      78.225 -34.016  27.101  1.00 59.93           C  
ATOM   4101  O   HIS A 260      78.231 -32.783  27.150  1.00 58.91           O  
ATOM   4102  N   VAL A 261      77.117 -34.732  27.045  1.00 57.85           N  
ATOM   4103  HN  VAL A 261      77.187 -35.799  27.012  1.00 56.45           H  
ATOM   4104  CA  VAL A 261      75.825 -34.116  27.027  1.00 56.45           C  
ATOM   4105  HA  VAL A 261      75.903 -33.159  26.510  1.00 56.45           H  
ATOM   4106  CB  VAL A 261      74.812 -34.987  26.289  1.00 56.53           C  
ATOM   4107  HB  VAL A 261      74.789 -35.967  26.766  1.00 56.45           H  
ATOM   4108  CG1 VAL A 261      73.427 -34.378  26.381  1.00 58.85           C  
ATOM   4109 1HG1 VAL A 261      72.715 -35.010  25.850  1.00 56.45           H  
ATOM   4110 2HG1 VAL A 261      73.436 -33.385  25.932  1.00 56.45           H  
ATOM   4111 3HG1 VAL A 261      73.133 -34.300  27.428  1.00 56.45           H  
ATOM   4112  CG2 VAL A 261      75.225 -35.168  24.848  1.00 54.04           C  
ATOM   4113 1HG2 VAL A 261      74.493 -35.791  24.335  1.00 56.45           H  
ATOM   4114 2HG2 VAL A 261      76.202 -35.649  24.807  1.00 56.45           H  
ATOM   4115 3HG2 VAL A 261      75.278 -34.195  24.360  1.00 56.45           H  
ATOM   4116  C   VAL A 261      75.314 -33.866  28.435  1.00 55.66           C  
ATOM   4117  O   VAL A 261      75.386 -34.736  29.304  1.00 55.76           O  
ATOM   4118  N   GLN A 262      74.805 -32.669  28.655  1.00 54.24           N  
ATOM   4119  HN  GLN A 262      74.803 -31.950  27.862  1.00 54.92           H  
ATOM   4120  CA  GLN A 262      74.255 -32.306  29.926  1.00 52.97           C  
ATOM   4121  HA  GLN A 262      74.203 -33.189  30.563  1.00 54.92           H  
ATOM   4122  CB  GLN A 262      75.108 -31.257  30.593  1.00 52.81           C  
ATOM   4123  HB1 GLN A 262      75.108 -30.365  29.967  1.00 54.92           H  
ATOM   4124  HB2 GLN A 262      74.668 -31.022  31.562  1.00 54.92           H  
ATOM   4125  CG  GLN A 262      76.514 -31.678  30.807  1.00 52.86           C  
ATOM   4126  HG1 GLN A 262      76.520 -32.592  31.401  1.00 54.92           H  
ATOM   4127  HG2 GLN A 262      76.974 -31.871  29.838  1.00 54.92           H  
ATOM   4128  CD  GLN A 262      77.312 -30.636  31.519  1.00 55.57           C  
ATOM   4129  OE1 GLN A 262      78.528 -30.734  31.619  1.00 63.92           O  
ATOM   4130  NE2 GLN A 262      76.635 -29.619  32.021  1.00 58.96           N  
ATOM   4131 1HE2 GLN A 262      75.572 -29.575  31.906  1.00 54.92           H  
ATOM   4132 2HE2 GLN A 262      77.149 -28.839  32.543  1.00 54.92           H  
ATOM   4133  C   GLN A 262      72.875 -31.776  29.699  1.00 51.66           C  
ATOM   4134  O   GLN A 262      72.667 -30.908  28.853  1.00 51.27           O  
ATOM   4135  N   HIS A 263      71.923 -32.293  30.447  1.00 49.63           N  
ATOM   4136  HN  HIS A 263      72.171 -33.034  31.177  1.00 46.04           H  
ATOM   4137  CA  HIS A 263      70.564 -31.880  30.299  1.00 49.18           C  
ATOM   4138  HA  HIS A 263      70.517 -30.791  30.283  1.00 46.04           H  
ATOM   4139  CB  HIS A 263      70.009 -32.427  28.995  1.00 47.44           C  
ATOM   4140  HB1 HIS A 263      70.702 -32.172  28.193  1.00 46.04           H  
ATOM   4141  HB2 HIS A 263      69.935 -33.511  29.081  1.00 46.04           H  
ATOM   4142  CG  HIS A 263      68.669 -31.894  28.642  1.00 42.70           C  
ATOM   4143  CD2 HIS A 263      68.304 -30.789  27.952  1.00 42.23           C  
ATOM   4144  HD2 HIS A 263      68.974 -30.051  27.511  1.00 46.04           H  
ATOM   4145  ND1 HIS A 263      67.500 -32.523  29.003  1.00 38.48           N  
ATOM   4146  HD1 HIS A 263      67.434 -33.433  29.562  1.00 46.04           H  
ATOM   4147  CE1 HIS A 263      66.472 -31.829  28.552  1.00 40.74           C  
ATOM   4148  HE1 HIS A 263      65.421 -32.086  28.686  1.00 46.04           H  
ATOM   4149  NE2 HIS A 263      66.932 -30.771  27.911  1.00 44.02           N1+
ATOM   4150  HE2 HIS A 263      66.333 -30.022  27.437  1.00 46.04           H  
ATOM   4151  C   HIS A 263      69.767 -32.398  31.476  1.00 52.19           C  
ATOM   4152  O   HIS A 263      69.862 -33.572  31.827  1.00 53.83           O  
ATOM   4153  N   GLU A 264      68.982 -31.518  32.093  1.00 54.78           N  
ATOM   4154  HN  GLU A 264      68.930 -30.516  31.722  1.00 64.10           H  
ATOM   4155  CA  GLU A 264      68.188 -31.886  33.265  1.00 56.17           C  
ATOM   4156  HA  GLU A 264      68.865 -32.008  34.111  1.00 64.10           H  
ATOM   4157  CB  GLU A 264      67.201 -30.787  33.603  1.00 57.46           C  
ATOM   4158  HB1 GLU A 264      66.676 -31.068  34.516  1.00 64.10           H  
ATOM   4159  HB2 GLU A 264      67.759 -29.866  33.773  1.00 64.10           H  
ATOM   4160  CG  GLU A 264      66.181 -30.530  32.532  1.00 63.21           C  
ATOM   4161  HG1 GLU A 264      66.698 -30.230  31.621  1.00 64.10           H  
ATOM   4162  HG2 GLU A 264      65.626 -31.450  32.349  1.00 64.10           H  
ATOM   4163  CD  GLU A 264      65.202 -29.439  32.918  1.00 72.81           C  
ATOM   4164  OE1 GLU A 264      65.390 -28.817  33.989  1.00 75.47           O  
ATOM   4165  OE2 GLU A 264      64.245 -29.202  32.153  1.00 83.19           O  
ATOM   4166  C   GLU A 264      67.446 -33.199  33.055  1.00 56.54           C  
ATOM   4167  O   GLU A 264      67.292 -33.988  33.986  1.00 57.23           O  
ATOM   4168  N   GLY A 265      66.982 -33.430  31.836  1.00 56.76           N  
ATOM   4169  HN  GLY A 265      67.130 -32.698  31.069  1.00 57.19           H  
ATOM   4170  CA  GLY A 265      66.272 -34.665  31.521  1.00 56.95           C  
ATOM   4171  HA1 GLY A 265      65.375 -34.726  32.138  1.00 57.19           H  
ATOM   4172  HA2 GLY A 265      65.989 -34.653  30.468  1.00 57.19           H  
ATOM   4173  C   GLY A 265      67.143 -35.888  31.788  1.00 57.61           C  
ATOM   4174  O   GLY A 265      66.643 -37.007  31.918  1.00 57.44           O  
ATOM   4175  N   LEU A 266      68.453 -35.669  31.873  1.00 57.87           N  
ATOM   4176  HN  LEU A 266      68.825 -34.672  31.758  1.00 58.40           H  
ATOM   4177  CA  LEU A 266      69.390 -36.751  32.118  1.00 57.73           C  
ATOM   4178  HA  LEU A 266      68.961 -37.675  31.730  1.00 58.40           H  
ATOM   4179  CB  LEU A 266      70.710 -36.492  31.399  1.00 56.26           C  
ATOM   4180  HB1 LEU A 266      71.055 -35.499  31.687  1.00 58.40           H  
ATOM   4181  HB2 LEU A 266      71.426 -37.240  31.740  1.00 58.40           H  
ATOM   4182  CG  LEU A 266      70.673 -36.546  29.891  1.00 58.73           C  
ATOM   4183  HG  LEU A 266      69.970 -35.794  29.534  1.00 58.40           H  
ATOM   4184  CD1 LEU A 266      72.048 -36.230  29.327  1.00 61.03           C  
ATOM   4185 1HD1 LEU A 266      72.013 -36.271  28.238  1.00 58.40           H  
ATOM   4186 2HD1 LEU A 266      72.769 -36.961  29.695  1.00 58.40           H  
ATOM   4187 3HD1 LEU A 266      72.350 -35.231  29.643  1.00 58.40           H  
ATOM   4188  CD2 LEU A 266      70.198 -37.910  29.427  1.00 57.33           C  
ATOM   4189 1HD2 LEU A 266      70.176 -37.936  28.338  1.00 58.40           H  
ATOM   4190 2HD2 LEU A 266      69.197 -38.098  29.815  1.00 58.40           H  
ATOM   4191 3HD2 LEU A 266      70.880 -38.677  29.795  1.00 58.40           H  
ATOM   4192  C   LEU A 266      69.674 -36.935  33.575  1.00 58.84           C  
ATOM   4193  O   LEU A 266      70.233 -36.048  34.219  1.00 59.41           O  
ATOM   4194  N   PRO A 267      69.288 -38.092  34.120  1.00 59.22           N  
ATOM   4195  CD  PRO A 267      68.572 -39.206  33.474  1.00 59.48           C  
ATOM   4196  HD1 PRO A 267      69.239 -39.773  32.825  1.00 59.12           H  
ATOM   4197  HD2 PRO A 267      67.725 -38.840  32.894  1.00 59.12           H  
ATOM   4198  CA  PRO A 267      69.608 -38.362  35.497  1.00 58.53           C  
ATOM   4199  HA  PRO A 267      69.129 -37.650  36.170  1.00 59.12           H  
ATOM   4200  CB  PRO A 267      69.084 -39.791  35.713  1.00 59.03           C  
ATOM   4201  HB1 PRO A 267      69.903 -40.509  35.663  1.00 59.12           H  
ATOM   4202  HB2 PRO A 267      68.586 -39.873  36.679  1.00 59.12           H  
ATOM   4203  CG  PRO A 267      68.118 -40.027  34.609  1.00 58.97           C  
ATOM   4204  HG1 PRO A 267      68.112 -41.081  34.333  1.00 59.12           H  
ATOM   4205  HG2 PRO A 267      67.116 -39.726  34.915  1.00 59.12           H  
ATOM   4206  C   PRO A 267      71.101 -38.332  35.628  1.00 58.30           C  
ATOM   4207  O   PRO A 267      71.644 -37.649  36.486  1.00 60.31           O  
ATOM   4208  N   LYS A 268      71.758 -39.067  34.743  1.00 57.73           N  
ATOM   4209  HN  LYS A 268      71.195 -39.628  34.026  1.00 57.66           H  
ATOM   4210  CA  LYS A 268      73.200 -39.145  34.702  1.00 57.82           C  
ATOM   4211  HA  LYS A 268      73.625 -38.598  35.544  1.00 57.66           H  
ATOM   4212  CB  LYS A 268      73.641 -40.627  34.761  1.00 59.13           C  
ATOM   4213  HB1 LYS A 268      73.181 -41.150  33.923  1.00 57.66           H  
ATOM   4214  HB2 LYS A 268      74.726 -40.661  34.660  1.00 57.66           H  
ATOM   4215  CG  LYS A 268      73.253 -41.380  36.073  1.00 59.84           C  
ATOM   4216  HG1 LYS A 268      72.258 -41.057  36.381  1.00 57.66           H  
ATOM   4217  HG2 LYS A 268      73.242 -42.451  35.871  1.00 57.66           H  
ATOM   4218  CD  LYS A 268      74.238 -41.104  37.220  1.00 58.55           C  
ATOM   4219  HD1 LYS A 268      74.335 -40.027  37.356  1.00 57.66           H  
ATOM   4220  HD2 LYS A 268      73.855 -41.554  38.136  1.00 57.66           H  
ATOM   4221  CE  LYS A 268      75.627 -41.701  36.906  1.00 57.63           C  
ATOM   4222  HE1 LYS A 268      75.511 -42.768  36.715  1.00 57.66           H  
ATOM   4223  HE2 LYS A 268      76.022 -41.212  36.015  1.00 57.66           H  
ATOM   4224  NZ  LYS A 268      76.601 -41.522  38.015  1.00 55.98           N1+
ATOM   4225  HZ1 LYS A 268      77.540 -41.954  37.739  1.00 57.66           H  
ATOM   4226  HZ2 LYS A 268      76.232 -42.005  38.896  1.00 57.66           H  
ATOM   4227  HZ3 LYS A 268      76.733 -40.478  38.209  1.00 57.66           H  
ATOM   4228  C   LYS A 268      73.677 -38.528  33.387  1.00 56.11           C  
ATOM   4229  O   LYS A 268      73.248 -38.951  32.315  1.00 56.17           O  
ATOM   4230  N   PRO A 269      74.554 -37.511  33.466  1.00 54.73           N  
ATOM   4231  CD  PRO A 269      74.983 -36.838  34.702  1.00 53.63           C  
ATOM   4232  HD1 PRO A 269      75.657 -37.473  35.277  1.00 54.48           H  
ATOM   4233  HD2 PRO A 269      74.124 -36.569  35.317  1.00 54.48           H  
ATOM   4234  CA  PRO A 269      75.107 -36.862  32.253  1.00 54.87           C  
ATOM   4235  HA  PRO A 269      74.326 -36.313  31.727  1.00 54.48           H  
ATOM   4236  CB  PRO A 269      76.151 -35.894  32.820  1.00 53.48           C  
ATOM   4237  HB1 PRO A 269      77.138 -36.357  32.830  1.00 54.48           H  
ATOM   4238  HB2 PRO A 269      76.185 -34.978  32.230  1.00 54.48           H  
ATOM   4239  CG  PRO A 269      75.696 -35.606  34.205  1.00 53.75           C  
ATOM   4240  HG1 PRO A 269      76.553 -35.387  34.842  1.00 54.48           H  
ATOM   4241  HG2 PRO A 269      75.016 -34.754  34.206  1.00 54.48           H  
ATOM   4242  C   PRO A 269      75.777 -37.876  31.309  1.00 55.12           C  
ATOM   4243  O   PRO A 269      76.591 -38.674  31.752  1.00 55.79           O  
ATOM   4244  N   LEU A 270      75.431 -37.837  30.021  1.00 56.08           N  
ATOM   4245  HN  LEU A 270      74.718 -37.111  29.690  1.00 59.22           H  
ATOM   4246  CA  LEU A 270      76.013 -38.775  29.047  1.00 57.51           C  
ATOM   4247  HA  LEU A 270      76.164 -39.727  29.557  1.00 59.22           H  
ATOM   4248  CB  LEU A 270      75.056 -39.023  27.880  1.00 57.62           C  
ATOM   4249  HB1 LEU A 270      74.693 -38.055  27.533  1.00 59.22           H  
ATOM   4250  HB2 LEU A 270      75.619 -39.507  27.082  1.00 59.22           H  
ATOM   4251  CG  LEU A 270      73.841 -39.895  28.192  1.00 61.21           C  
ATOM   4252  HG  LEU A 270      73.220 -39.377  28.923  1.00 59.22           H  
ATOM   4253  CD1 LEU A 270      73.014 -40.133  26.930  1.00 61.27           C  
ATOM   4254 1HD1 LEU A 270      72.153 -40.756  27.171  1.00 59.22           H  
ATOM   4255 2HD1 LEU A 270      73.627 -40.636  26.182  1.00 59.22           H  
ATOM   4256 3HD1 LEU A 270      72.671 -39.177  26.534  1.00 59.22           H  
ATOM   4257  CD2 LEU A 270      74.288 -41.225  28.788  1.00 62.25           C  
ATOM   4258 1HD2 LEU A 270      73.414 -41.838  29.006  1.00 59.22           H  
ATOM   4259 2HD2 LEU A 270      74.843 -41.043  29.709  1.00 59.22           H  
ATOM   4260 3HD2 LEU A 270      74.928 -41.746  28.076  1.00 59.22           H  
ATOM   4261  C   LEU A 270      77.357 -38.327  28.509  1.00 58.38           C  
ATOM   4262  O   LEU A 270      77.642 -37.134  28.420  1.00 59.41           O  
ATOM   4263  N   THR A 271      78.180 -39.306  28.143  1.00 59.06           N  
ATOM   4264  HN  THR A 271      77.858 -40.320  28.260  1.00 59.84           H  
ATOM   4265  CA  THR A 271      79.496 -39.051  27.592  1.00 59.83           C  
ATOM   4266  HA  THR A 271      79.544 -38.023  27.234  1.00 59.84           H  
ATOM   4267  CB  THR A 271      80.589 -39.275  28.636  1.00 59.11           C  
ATOM   4268  HB  THR A 271      81.559 -39.058  28.189  1.00 59.84           H  
ATOM   4269  OG1 THR A 271      80.567 -40.637  29.065  1.00 58.27           O  
ATOM   4270  HG1 THR A 271      79.631 -40.857  29.487  1.00 59.84           H  
ATOM   4271  CG2 THR A 271      80.381 -38.369  29.833  1.00 58.58           C  
ATOM   4272 1HG2 THR A 271      81.170 -38.545  30.564  1.00 59.84           H  
ATOM   4273 2HG2 THR A 271      79.413 -38.582  30.286  1.00 59.84           H  
ATOM   4274 3HG2 THR A 271      80.410 -37.328  29.511  1.00 59.84           H  
ATOM   4275  C   THR A 271      79.732 -39.998  26.432  1.00 61.57           C  
ATOM   4276  O   THR A 271      80.634 -40.824  26.469  1.00 62.43           O  
ATOM   4277  N   LEU A 272      78.909 -39.873  25.404  1.00 64.14           N  
ATOM   4278  HN  LEU A 272      78.149 -39.121  25.437  1.00 68.76           H  
ATOM   4279  CA  LEU A 272      79.006 -40.727  24.230  1.00 67.26           C  
ATOM   4280  HA  LEU A 272      78.865 -41.762  24.541  1.00 68.76           H  
ATOM   4281  CB  LEU A 272      77.899 -40.362  23.234  1.00 67.72           C  
ATOM   4282  HB1 LEU A 272      76.948 -40.422  23.764  1.00 68.76           H  
ATOM   4283  HB2 LEU A 272      78.072 -39.335  22.912  1.00 68.76           H  
ATOM   4284  CG  LEU A 272      77.781 -41.225  21.977  1.00 69.95           C  
ATOM   4285  HG  LEU A 272      77.610 -42.256  22.286  1.00 68.76           H  
ATOM   4286  CD1 LEU A 272      76.585 -40.772  21.132  1.00 69.00           C  
ATOM   4287 1HD1 LEU A 272      76.513 -41.395  20.240  1.00 68.76           H  
ATOM   4288 2HD1 LEU A 272      76.721 -39.731  20.838  1.00 68.76           H  
ATOM   4289 3HD1 LEU A 272      75.670 -40.867  21.716  1.00 68.76           H  
ATOM   4290  CD2 LEU A 272      79.064 -41.177  21.167  1.00 71.56           C  
ATOM   4291 1HD2 LEU A 272      78.956 -41.798  20.278  1.00 68.76           H  
ATOM   4292 2HD2 LEU A 272      79.890 -41.550  21.772  1.00 68.76           H  
ATOM   4293 3HD2 LEU A 272      79.268 -40.149  20.869  1.00 68.76           H  
ATOM   4294  C   LEU A 272      80.384 -40.600  23.561  1.00 70.00           C  
ATOM   4295  O   LEU A 272      81.028 -39.552  23.640  1.00 70.44           O  
ATOM   4296  N   ARG A 273      80.824 -41.678  22.908  1.00 73.18           N  
ATOM   4297  HN  ARG A 273      80.214 -42.557  22.891  1.00 66.74           H  
ATOM   4298  CA  ARG A 273      82.124 -41.697  22.209  1.00 76.08           C  
ATOM   4299  HA  ARG A 273      82.426 -40.672  21.996  1.00 66.74           H  
ATOM   4300  CB  ARG A 273      83.195 -42.360  23.086  1.00 75.52           C  
ATOM   4301  HB1 ARG A 273      84.159 -42.255  22.589  1.00 66.74           H  
ATOM   4302  HB2 ARG A 273      83.222 -41.843  24.045  1.00 66.74           H  
ATOM   4303  CG  ARG A 273      82.948 -43.843  23.347  1.00 73.44           C  
ATOM   4304  HG1 ARG A 273      81.939 -43.967  23.740  1.00 66.74           H  
ATOM   4305  HG2 ARG A 273      83.042 -44.386  22.406  1.00 66.74           H  
ATOM   4306  CD  ARG A 273      83.944 -44.424  24.353  1.00 67.16           C  
ATOM   4307  HD1 ARG A 273      83.730 -45.484  24.490  1.00 66.74           H  
ATOM   4308  HD2 ARG A 273      84.954 -44.304  23.960  1.00 66.74           H  
ATOM   4309  NE  ARG A 273      83.857 -43.753  25.646  1.00 61.12           N  
ATOM   4310  HE  ARG A 273      84.559 -42.972  25.853  1.00 66.74           H  
ATOM   4311  CZ  ARG A 273      82.962 -44.049  26.583  1.00 51.58           C  
ATOM   4312  NH1 ARG A 273      82.067 -45.000  26.370  1.00 47.59           N  
ATOM   4313 1HH1 ARG A 273      82.063 -45.533  25.442  1.00 66.74           H  
ATOM   4314 2HH1 ARG A 273      81.347 -45.237  27.126  1.00 66.74           H  
ATOM   4315  NH2 ARG A 273      82.956 -43.388  27.725  1.00 49.52           N  
ATOM   4316 1HH2 ARG A 273      83.672 -42.612  27.898  1.00 66.74           H  
ATOM   4317 2HH2 ARG A 273      82.235 -43.628  28.478  1.00 66.74           H  
ATOM   4318  C   ARG A 273      81.985 -42.461  20.884  1.00 79.55           C  
ATOM   4319  O   ARG A 273      80.906 -42.959  20.560  1.00 79.40           O  
ATOM   4320  N   TRP A 274      83.076 -42.556  20.129  1.00 83.86           N  
ATOM   4321  HN  TRP A 274      83.991 -42.116  20.466  1.00 85.43           H  
ATOM   4322  CA  TRP A 274      83.042 -43.254  18.845  1.00 87.69           C  
ATOM   4323  HA  TRP A 274      82.012 -43.242  18.490  1.00 85.43           H  
ATOM   4324  CB  TRP A 274      83.900 -42.526  17.805  1.00 87.63           C  
ATOM   4325  HB1 TRP A 274      83.481 -41.533  17.644  1.00 85.43           H  
ATOM   4326  HB2 TRP A 274      84.914 -42.434  18.195  1.00 85.43           H  
ATOM   4327  CG  TRP A 274      83.960 -43.245  16.474  1.00 87.17           C  
ATOM   4328  CD2 TRP A 274      82.902 -43.361  15.509  1.00 84.30           C  
ATOM   4329  CE2 TRP A 274      83.399 -44.125  14.433  1.00 84.03           C  
ATOM   4330  CE3 TRP A 274      81.587 -42.889  15.449  1.00 82.21           C  
ATOM   4331  HE3 TRP A 274      81.171 -42.296  16.264  1.00 85.43           H  
ATOM   4332  CD1 TRP A 274      85.020 -43.936  15.961  1.00 86.83           C  
ATOM   4333  HD1 TRP A 274      85.985 -44.054  16.454  1.00 85.43           H  
ATOM   4334  NE1 TRP A 274      84.694 -44.461  14.732  1.00 85.08           N  
ATOM   4335  HE1 TRP A 274      85.346 -45.038  14.110  1.00 85.43           H  
ATOM   4336  CZ2 TRP A 274      82.628 -44.426  13.311  1.00 82.42           C  
ATOM   4337  HZ2 TRP A 274      83.032 -45.018  12.490  1.00 85.43           H  
ATOM   4338  CZ3 TRP A 274      80.823 -43.190  14.332  1.00 80.68           C  
ATOM   4339  HZ3 TRP A 274      79.797 -42.828  14.272  1.00 85.43           H  
ATOM   4340  CH2 TRP A 274      81.347 -43.951  13.280  1.00 80.57           C  
ATOM   4341  HH2 TRP A 274      80.719 -44.170  12.416  1.00 85.43           H  
ATOM   4342  C   TRP A 274      83.476 -44.716  18.957  1.00 91.79           C  
ATOM   4343  O   TRP A 274      84.340 -45.065  19.760  1.00 91.80           O  
ATOM   4344  N   GLU A 275      82.859 -45.558  18.135  1.00 97.17           N  
ATOM   4345  HN  GLU A 275      82.123 -45.171  17.462  1.00106.76           H  
ATOM   4346  CA  GLU A 275      83.144 -46.990  18.112  1.00101.38           C  
ATOM   4347  HA  GLU A 275      84.217 -47.133  18.243  1.00106.76           H  
ATOM   4348  CB  GLU A 275      82.413 -47.692  19.266  1.00102.07           C  
ATOM   4349  HB1 GLU A 275      82.952 -47.483  20.190  1.00106.76           H  
ATOM   4350  HB2 GLU A 275      81.405 -47.282  19.332  1.00106.76           H  
ATOM   4351  CG  GLU A 275      82.304 -49.201  19.109  1.00105.97           C  
ATOM   4352  HG1 GLU A 275      81.892 -49.618  20.028  1.00106.76           H  
ATOM   4353  HG2 GLU A 275      81.632 -49.417  18.278  1.00106.76           H  
ATOM   4354  CD  GLU A 275      83.630 -49.857  18.837  1.00112.51           C  
ATOM   4355  OE1 GLU A 275      84.633 -49.127  18.676  1.00119.97           O  
ATOM   4356  OE2 GLU A 275      83.675 -51.105  18.773  1.00114.31           O  
ATOM   4357  C   GLU A 275      82.727 -47.613  16.766  1.00103.35           C  
ATOM   4358  O   GLU A 275      81.566 -47.981  16.580  1.00104.09           O  
ATOM   4359  N   PRO A 276      83.688 -47.728  15.822  1.00104.62           N  
ATOM   4360  CD  PRO A 276      85.097 -47.307  15.968  1.00104.69           C  
ATOM   4361  HD1 PRO A 276      85.656 -48.022  16.572  1.00103.92           H  
ATOM   4362  HD2 PRO A 276      85.162 -46.318  16.422  1.00103.92           H  
ATOM   4363  CA  PRO A 276      83.419 -48.305  14.504  1.00103.94           C  
ATOM   4364  HA  PRO A 276      82.409 -48.050  14.182  1.00103.92           H  
ATOM   4365  CB  PRO A 276      84.449 -47.614  13.605  1.00104.02           C  
ATOM   4366  HB1 PRO A 276      84.769 -48.282  12.806  1.00103.92           H  
ATOM   4367  HB2 PRO A 276      84.032 -46.704  13.173  1.00103.92           H  
ATOM   4368  CG  PRO A 276      85.620 -47.282  14.529  1.00105.24           C  
ATOM   4369  HG1 PRO A 276      86.410 -48.023  14.408  1.00103.92           H  
ATOM   4370  HG2 PRO A 276      86.010 -46.292  14.293  1.00103.92           H  
ATOM   4371  C   PRO A 276      83.612 -49.821  14.478  1.00102.97           C  
ATOM   4372  O   PRO A 276      84.580 -50.309  13.894  1.00101.97           O  
ATOM   4373  HC  PRO A 276      82.892 -50.470  14.977  1.00103.92           H  
TER    4374      PRO A 276 
HETATM 4375  O1  UNK     0      74.192 -35.377  22.683  1.00  0.00           O  
HETATM 4376  O2  UNK     0      74.755 -33.925  20.274  1.00  0.00           O  
HETATM 4377  O3  UNK     0      76.869 -34.117  20.969  1.00  0.00           O  
HETATM 4378  O4  UNK     0      75.444 -33.573  22.654  1.00  0.00           O  
HETATM 4379  C5  UNK     0      75.246 -36.229  22.264  1.00  0.00           C  
HETATM 4380  C6  UNK     0      75.686 -36.059  21.007  1.00  0.00           C  
HETATM 4381  C7  UNK     0      75.851 -37.177  23.088  1.00  0.00           C  
HETATM 4382  C8  UNK     0      76.483 -37.077  20.503  1.00  0.00           C  
HETATM 4383  C9  UNK     0      77.096 -37.570  22.741  1.00  0.00           C  
HETATM 4384  C10 UNK     0      77.354 -37.687  21.384  1.00  0.00           C  
HETATM 4385  C11 UNK     0      75.836 -34.636  20.715  1.00  0.00           C  
HETATM 4386  C12 UNK     0      74.375 -34.072  22.862  1.00  0.00           C  
HETATM 4387  C13 UNK     0      73.239 -33.235  23.396  1.00  0.00           C  
HETATM 4388  H14 UNK     0      74.987 -33.090  19.898  1.00  0.00           H  
HETATM 4389  H15 UNK     0      75.543 -37.457  24.081  1.00  0.00           H  
HETATM 4390  H16 UNK     0      76.540 -37.338  19.471  1.00  0.00           H  
HETATM 4391  H17 UNK     0      77.781 -37.774  23.550  1.00  0.00           H  
HETATM 4392  H18 UNK     0      78.164 -38.317  21.032  1.00  0.00           H  
HETATM 4393  H19 UNK     0      72.492 -33.925  23.785  1.00  0.00           H  
HETATM 4394  H20 UNK     0      72.816 -32.583  22.639  1.00  0.00           H  
HETATM 4395  H21 UNK     0      73.614 -32.558  24.155  1.00  0.00           H  
TER    4396      UNK     0 
CONECT 3216 4080
CONECT 4080 3216
CONECT 4375 4379 4386
CONECT 4376 4385 4388
CONECT 4377 4385
CONECT 4378 4386
CONECT 4379 4375 4380 4381
CONECT 4380 4379 4382 4385
CONECT 4381 4379 4383 4389
CONECT 4382 4380 4384 4390
CONECT 4383 4381 4384 4391
CONECT 4384 4382 4383 4392
CONECT 4385 4376 4377 4380
CONECT 4386 4375 4378 4387
CONECT 4387 4386 4393 4394 4395
CONECT 4388 4376
CONECT 4389 4381
CONECT 4390 4382
CONECT 4391 4383
CONECT 4392 4384
CONECT 4393 4387
CONECT 4394 4387
CONECT 4395 4387
END
