# Supplementary material for: Proteome-wide prediction of targets for aspirin: new insight into the molecular mechanism of aspirin
Source: PeerJ. 2016 Mar 10;4:e1791. doi: 10.7717/peerj.1791 (PMC4793309; doi:10.7717/peerj.1791)
Supplement: File S1 — The raw data contains all strucures of the identified 79 proteins. The Protocols show how to prepare protein strucure and run CDOCKER. [file peerj-04-1791-s004.zip › 79_protein_strucures/3BA0_MMP12.pdb]

REMARK   Accelrys Discovery Studio PDB file
REMARK   Created:  Thu Jan 21 10:47:18 �й���׼ʱ�� 2016
ATOM      1  N   GLY A 106     -31.220 -47.125  25.506  1.00 11.40           N  
ATOM      2  HT1 GLY A 106     -30.259 -46.973  25.061  1.00 11.37           H  
ATOM      3  HT2 GLY A 106     -31.903 -47.484  24.765  1.00 11.37           H  
ATOM      4  CA  GLY A 106     -31.724 -45.828  26.064  1.00 11.63           C  
ATOM      5  HA1 GLY A 106     -32.706 -45.973  26.514  1.00 11.37           H  
ATOM      6  HA2 GLY A 106     -31.031 -45.452  26.816  1.00 11.37           H  
ATOM      7  C   GLY A 106     -31.822 -44.842  24.908  1.00 11.02           C  
ATOM      8  O   GLY A 106     -32.093 -45.254  23.727  1.00 11.43           O  
ATOM      9  N   PRO A 107     -31.563 -43.547  25.199  1.00  9.20           N  
ATOM     10  CD  PRO A 107     -31.345 -42.819  26.461  1.00  7.36           C  
ATOM     11  HD1 PRO A 107     -30.451 -43.179  26.971  1.00  8.61           H  
ATOM     12  HD2 PRO A 107     -32.206 -42.917  27.123  1.00  8.61           H  
ATOM     13  CA  PRO A 107     -31.422 -42.672  24.046  1.00  9.08           C  
ATOM     14  HA  PRO A 107     -32.091 -42.960  23.235  1.00  8.61           H  
ATOM     15  CB  PRO A 107     -31.804 -41.306  24.646  1.00  8.32           C  
ATOM     16  HB1 PRO A 107     -31.419 -40.492  24.032  1.00  8.61           H  
ATOM     17  HB2 PRO A 107     -32.886 -41.212  24.738  1.00  8.61           H  
ATOM     18  CG  PRO A 107     -31.161 -41.308  25.979  1.00  5.64           C  
ATOM     19  HG1 PRO A 107     -30.106 -41.046  25.906  1.00  8.61           H  
ATOM     20  HG2 PRO A 107     -31.662 -40.617  26.657  1.00  8.61           H  
ATOM     21  C   PRO A 107     -29.902 -42.794  23.626  1.00 10.16           C  
ATOM     22  O   PRO A 107     -29.181 -43.783  24.102  1.00 10.54           O  
ATOM     23  N   VAL A 108     -29.385 -41.821  22.827  1.00  9.54           N  
ATOM     24  HN  VAL A 108     -30.040 -41.054  22.470  1.00  7.82           H  
ATOM     25  CA  VAL A 108     -27.948 -41.772  22.425  1.00  7.71           C  
ATOM     26  HA  VAL A 108     -27.346 -42.152  23.250  1.00  7.82           H  
ATOM     27  CB  VAL A 108     -27.627 -42.642  21.120  1.00 10.36           C  
ATOM     28  HB  VAL A 108     -26.552 -42.514  20.992  1.00  7.82           H  
ATOM     29  CG1 VAL A 108     -27.813 -44.367  21.226  1.00  7.38           C  
ATOM     30 1HG1 VAL A 108     -27.561 -44.820  20.267  1.00  7.82           H  
ATOM     31 2HG1 VAL A 108     -28.846 -44.607  21.480  1.00  7.82           H  
ATOM     32 3HG1 VAL A 108     -27.150 -44.758  21.998  1.00  7.82           H  
ATOM     33  CG2 VAL A 108     -28.259 -41.975  19.731  1.00 11.63           C  
ATOM     34 1HG2 VAL A 108     -28.011 -42.607  18.878  1.00  7.82           H  
ATOM     35 2HG2 VAL A 108     -27.838 -40.981  19.581  1.00  7.82           H  
ATOM     36 3HG2 VAL A 108     -29.343 -41.900  19.824  1.00  7.82           H  
ATOM     37  C   VAL A 108     -27.541 -40.344  22.155  1.00  5.85           C  
ATOM     38  O   VAL A 108     -28.362 -39.436  22.154  1.00  2.25           O  
ATOM     39  N   TRP A 109     -26.252 -40.144  21.908  1.00  7.18           N  
ATOM     40  HN  TRP A 109     -25.610 -40.988  21.766  1.00  4.19           H  
ATOM     41  CA  TRP A 109     -25.655 -38.710  21.821  1.00  8.47           C  
ATOM     42  HA  TRP A 109     -26.209 -38.089  22.525  1.00  4.19           H  
ATOM     43  CB  TRP A 109     -24.103 -38.636  22.244  1.00  7.01           C  
ATOM     44  HB1 TRP A 109     -23.595 -39.466  21.753  1.00  4.19           H  
ATOM     45  HB2 TRP A 109     -23.710 -37.693  21.864  1.00  4.19           H  
ATOM     46  CG  TRP A 109     -23.759 -38.705  23.694  1.00  2.00           C  
ATOM     47  CD2 TRP A 109     -23.841 -37.596  24.629  1.00  2.00           C  
ATOM     48  CE2 TRP A 109     -23.454 -38.074  25.890  1.00  2.00           C  
ATOM     49  CE3 TRP A 109     -24.190 -36.203  24.509  1.00  2.00           C  
ATOM     50  HE3 TRP A 109     -24.539 -35.810  23.554  1.00  4.19           H  
ATOM     51  CD1 TRP A 109     -23.381 -39.773  24.405  1.00  2.00           C  
ATOM     52  HD1 TRP A 109     -23.259 -40.778  24.001  1.00  4.19           H  
ATOM     53  NE1 TRP A 109     -23.161 -39.413  25.760  1.00  2.00           N  
ATOM     54  HE1 TRP A 109     -22.827 -40.065  26.540  1.00  4.19           H  
ATOM     55  CZ2 TRP A 109     -23.382 -37.215  26.965  1.00  2.00           C  
ATOM     56  HZ2 TRP A 109     -23.042 -37.565  27.940  1.00  4.19           H  
ATOM     57  CZ3 TRP A 109     -24.086 -35.385  25.576  1.00  2.00           C  
ATOM     58  HZ3 TRP A 109     -24.271 -34.317  25.463  1.00  4.19           H  
ATOM     59  CH2 TRP A 109     -23.757 -35.882  26.770  1.00  2.00           C  
ATOM     60  HH2 TRP A 109     -23.782 -35.218  27.634  1.00  4.19           H  
ATOM     61  C   TRP A 109     -25.878 -38.118  20.428  1.00  8.39           C  
ATOM     62  O   TRP A 109     -25.597 -38.747  19.410  1.00  9.57           O  
ATOM     63  N   ARG A 110     -26.386 -36.938  20.345  1.00  9.45           N  
ATOM     64  HN  ARG A 110     -26.497 -36.352  21.234  1.00 18.29           H  
ATOM     65  CA  ARG A 110     -26.826 -36.365  19.027  1.00 10.92           C  
ATOM     66  HA  ARG A 110     -26.832 -37.201  18.327  1.00 18.29           H  
ATOM     67  CB  ARG A 110     -28.302 -35.885  19.125  1.00 11.86           C  
ATOM     68  HB1 ARG A 110     -28.742 -36.043  18.140  1.00 18.29           H  
ATOM     69  HB2 ARG A 110     -28.789 -36.537  19.850  1.00 18.29           H  
ATOM     70  CG  ARG A 110     -28.669 -34.385  19.548  1.00 16.89           C  
ATOM     71  HG1 ARG A 110     -29.062 -34.376  20.565  1.00 18.29           H  
ATOM     72  HG2 ARG A 110     -27.777 -33.760  19.497  1.00 18.29           H  
ATOM     73  CD  ARG A 110     -29.824 -33.803  18.493  1.00 21.97           C  
ATOM     74  HD1 ARG A 110     -29.517 -34.106  17.492  1.00 18.29           H  
ATOM     75  HD2 ARG A 110     -30.762 -34.295  18.751  1.00 18.29           H  
ATOM     76  NE  ARG A 110     -30.107 -32.351  18.431  1.00 20.57           N  
ATOM     77  HE  ARG A 110     -29.291 -31.668  18.543  1.00 18.29           H  
ATOM     78  CZ  ARG A 110     -31.355 -31.842  18.238  1.00 29.71           C  
ATOM     79  NH1 ARG A 110     -32.432 -32.672  18.112  1.00 32.69           N  
ATOM     80 1HH1 ARG A 110     -32.299 -33.732  18.165  1.00 18.29           H  
ATOM     81 2HH1 ARG A 110     -33.409 -32.262  17.961  1.00 18.29           H  
ATOM     82  NH2 ARG A 110     -31.631 -30.494  18.163  1.00 29.68           N  
ATOM     83 1HH2 ARG A 110     -30.840 -29.780  18.258  1.00 18.29           H  
ATOM     84 2HH2 ARG A 110     -32.636 -30.161  18.010  1.00 18.29           H  
ATOM     85  C   ARG A 110     -25.727 -35.379  18.504  1.00  9.70           C  
ATOM     86  O   ARG A 110     -25.824 -34.101  18.312  1.00  7.74           O  
ATOM     87  N   LYS A 111     -24.576 -36.012  18.452  1.00  9.02           N  
ATOM     88  HN  LYS A 111     -24.537 -37.046  18.723  1.00  6.85           H  
ATOM     89  CA  LYS A 111     -23.356 -35.342  18.035  1.00  9.40           C  
ATOM     90  HA  LYS A 111     -23.582 -34.803  17.115  1.00  6.85           H  
ATOM     91  CB  LYS A 111     -22.802 -34.318  19.037  1.00  8.04           C  
ATOM     92  HB1 LYS A 111     -21.768 -34.095  18.773  1.00  6.85           H  
ATOM     93  HB2 LYS A 111     -23.399 -33.408  18.973  1.00  6.85           H  
ATOM     94  CG  LYS A 111     -22.842 -34.843  20.517  1.00  8.97           C  
ATOM     95  HG1 LYS A 111     -23.875 -35.084  20.769  1.00  6.85           H  
ATOM     96  HG2 LYS A 111     -22.232 -35.744  20.579  1.00  6.85           H  
ATOM     97  CD  LYS A 111     -22.321 -33.839  21.534  1.00  3.30           C  
ATOM     98  HD1 LYS A 111     -22.336 -34.296  22.523  1.00  6.85           H  
ATOM     99  HD2 LYS A 111     -21.298 -33.569  21.273  1.00  6.85           H  
ATOM    100  CE  LYS A 111     -23.123 -32.656  21.557  1.00  2.00           C  
ATOM    101  HE1 LYS A 111     -23.158 -32.213  20.562  1.00  6.85           H  
ATOM    102  HE2 LYS A 111     -24.134 -32.900  21.883  1.00  6.85           H  
ATOM    103  NZ  LYS A 111     -22.508 -31.711  22.503  1.00  2.00           N1+
ATOM    104  HZ1 LYS A 111     -23.089 -30.814  22.540  1.00  6.85           H  
ATOM    105  HZ2 LYS A 111     -21.515 -31.478  22.181  1.00  6.85           H  
ATOM    106  HZ3 LYS A 111     -22.472 -32.153  23.477  1.00  6.85           H  
ATOM    107  C   LYS A 111     -22.352 -36.483  17.669  1.00 10.16           C  
ATOM    108  O   LYS A 111     -22.277 -37.600  18.227  1.00  8.75           O  
ATOM    109  N   HIS A 112     -21.722 -36.241  16.566  1.00 10.36           N  
ATOM    110  HN  HIS A 112     -22.144 -35.541  15.875  1.00 12.58           H  
ATOM    111  CA  HIS A 112     -20.523 -36.853  16.245  1.00 10.69           C  
ATOM    112  HA  HIS A 112     -20.679 -37.928  16.150  1.00 12.58           H  
ATOM    113  CB  HIS A 112     -20.255 -36.267  14.892  1.00 10.69           C  
ATOM    114  HB1 HIS A 112     -21.028 -35.528  14.682  1.00 12.58           H  
ATOM    115  HB2 HIS A 112     -19.282 -35.777  14.920  1.00 12.58           H  
ATOM    116  CG  HIS A 112     -20.245 -37.244  13.798  1.00 13.36           C  
ATOM    117  CD2 HIS A 112     -20.636 -38.546  13.770  1.00 11.54           C  
ATOM    118  HD2 HIS A 112     -21.119 -39.102  14.573  1.00 12.58           H  
ATOM    119  ND1 HIS A 112     -19.656 -36.945  12.575  1.00 13.67           N  
ATOM    120  HD1 HIS A 112     -19.245 -36.001  12.285  1.00 12.58           H  
ATOM    121  CE1 HIS A 112     -19.697 -38.038  11.838  1.00 19.01           C  
ATOM    122  HE1 HIS A 112     -19.303 -38.131  10.826  1.00 12.58           H  
ATOM    123  NE2 HIS A 112     -20.300 -39.018  12.529  1.00 13.81           N1+
ATOM    124  HE2 HIS A 112     -20.488 -40.008  12.169  1.00 12.58           H  
ATOM    125  C   HIS A 112     -19.423 -36.562  17.445  1.00 10.61           C  
ATOM    126  O   HIS A 112     -19.194 -37.554  18.142  1.00 12.10           O  
ATOM    127  N   TYR A 113     -18.805 -35.356  17.674  1.00  6.51           N  
ATOM    128  HN  TYR A 113     -19.103 -34.553  17.033  1.00 12.09           H  
ATOM    129  CA  TYR A 113     -17.785 -35.020  18.686  1.00  7.44           C  
ATOM    130  HA  TYR A 113     -17.088 -35.855  18.765  1.00 12.09           H  
ATOM    131  CB  TYR A 113     -16.979 -33.734  18.453  1.00  9.09           C  
ATOM    132  HB1 TYR A 113     -17.699 -32.920  18.540  1.00 12.09           H  
ATOM    133  HB2 TYR A 113     -16.270 -33.682  19.279  1.00 12.09           H  
ATOM    134  CG  TYR A 113     -16.170 -33.426  17.206  1.00 13.49           C  
ATOM    135  CD1 TYR A 113     -16.185 -32.132  16.588  1.00 11.52           C  
ATOM    136  HD1 TYR A 113     -16.769 -31.324  17.029  1.00 12.09           H  
ATOM    137  CE1 TYR A 113     -15.469 -31.913  15.449  1.00 11.00           C  
ATOM    138  HE1 TYR A 113     -15.490 -30.941  14.957  1.00 12.09           H  
ATOM    139  CD2 TYR A 113     -15.336 -34.355  16.659  1.00 15.91           C  
ATOM    140  HD2 TYR A 113     -15.223 -35.321  17.150  1.00 12.09           H  
ATOM    141  CE2 TYR A 113     -14.639 -34.107  15.512  1.00 16.13           C  
ATOM    142  HE2 TYR A 113     -14.011 -34.883  15.075  1.00 12.09           H  
ATOM    143  CZ  TYR A 113     -14.728 -32.933  14.939  1.00 14.20           C  
ATOM    144  OH  TYR A 113     -13.922 -32.901  13.866  1.00 21.98           O  
ATOM    145  HH  TYR A 113     -14.481 -32.643  13.015  1.00 12.09           H  
ATOM    146  C   TYR A 113     -18.320 -34.668  20.149  1.00  8.40           C  
ATOM    147  O   TYR A 113     -19.091 -33.664  20.374  1.00  9.44           O  
ATOM    148  N   ILE A 114     -17.698 -35.284  21.186  1.00  6.24           N  
ATOM    149  HN  ILE A 114     -16.752 -35.735  20.972  1.00  4.77           H  
ATOM    150  CA  ILE A 114     -18.161 -35.397  22.523  1.00  3.08           C  
ATOM    151  HA  ILE A 114     -19.007 -34.732  22.696  1.00  4.77           H  
ATOM    152  CB  ILE A 114     -18.574 -36.790  22.614  1.00  2.00           C  
ATOM    153  HB  ILE A 114     -18.554 -37.254  21.628  1.00  4.77           H  
ATOM    154  CG2 ILE A 114     -17.797 -37.533  23.515  1.00  2.00           C  
ATOM    155 1HG2 ILE A 114     -18.153 -38.563  23.539  1.00  4.77           H  
ATOM    156 2HG2 ILE A 114     -17.879 -37.098  24.511  1.00  4.77           H  
ATOM    157 3HG2 ILE A 114     -16.755 -37.517  23.196  1.00  4.77           H  
ATOM    158  CG1 ILE A 114     -19.970 -36.782  23.153  1.00  4.06           C  
ATOM    159 1HG1 ILE A 114     -20.601 -36.196  22.485  1.00  4.77           H  
ATOM    160 2HG1 ILE A 114     -20.337 -37.808  23.194  1.00  4.77           H  
ATOM    161  CD1 ILE A 114     -20.036 -36.221  24.454  1.00  9.07           C  
ATOM    162 1HD1 ILE A 114     -21.068 -36.236  24.805  1.00  4.77           H  
ATOM    163 2HD1 ILE A 114     -19.678 -35.192  24.425  1.00  4.77           H  
ATOM    164 3HD1 ILE A 114     -19.413 -36.803  25.133  1.00  4.77           H  
ATOM    165  C   ILE A 114     -16.948 -35.020  23.473  1.00  4.50           C  
ATOM    166  O   ILE A 114     -15.817 -35.214  23.042  1.00  7.23           O  
ATOM    167  N   THR A 115     -17.120 -34.380  24.698  1.00 15.00           N  
ATOM    168  HN  THR A 115     -18.126 -34.240  25.034  1.00 13.31           H  
ATOM    169  CA  THR A 115     -16.059 -33.883  25.566  1.00 15.00           C  
ATOM    170  HA  THR A 115     -15.106 -33.993  25.048  1.00 13.31           H  
ATOM    171  CB  THR A 115     -16.265 -32.394  25.904  1.00 15.00           C  
ATOM    172  HB  THR A 115     -16.389 -32.285  26.981  1.00 13.31           H  
ATOM    173  OG1 THR A 115     -17.441 -31.910  25.243  1.00 15.00           O  
ATOM    174  HG1 THR A 115     -17.330 -32.020  24.205  1.00 13.31           H  
ATOM    175  CG2 THR A 115     -15.064 -31.576  25.454  1.00 15.00           C  
ATOM    176 1HG2 THR A 115     -15.226 -30.527  25.700  1.00 13.31           H  
ATOM    177 2HG2 THR A 115     -14.936 -31.680  24.377  1.00 13.31           H  
ATOM    178 3HG2 THR A 115     -14.169 -31.934  25.962  1.00 13.31           H  
ATOM    179  C   THR A 115     -16.000 -34.677  26.867  1.00 15.00           C  
ATOM    180  O   THR A 115     -17.041 -35.043  27.313  1.00  3.14           O  
ATOM    181  N   TYR A 116     -14.844 -34.716  27.444  1.00  2.00           N  
ATOM    182  HN  TYR A 116     -13.953 -34.448  26.915  1.00  2.11           H  
ATOM    183  CA  TYR A 116     -14.794 -35.128  28.811  1.00  2.00           C  
ATOM    184  HA  TYR A 116     -15.782 -34.989  29.249  1.00  2.11           H  
ATOM    185  CB  TYR A 116     -14.420 -36.623  28.915  1.00  2.00           C  
ATOM    186  HB1 TYR A 116     -14.589 -36.945  29.943  1.00  2.11           H  
ATOM    187  HB2 TYR A 116     -15.073 -37.184  28.246  1.00  2.11           H  
ATOM    188  CG  TYR A 116     -12.910 -36.958  28.531  1.00  3.31           C  
ATOM    189  CD1 TYR A 116     -11.936 -37.126  29.514  1.00  2.00           C  
ATOM    190  HD1 TYR A 116     -12.206 -37.031  30.566  1.00  2.11           H  
ATOM    191  CE1 TYR A 116     -10.666 -37.404  29.172  1.00  2.00           C  
ATOM    192  HE1 TYR A 116      -9.910 -37.524  29.948  1.00  2.11           H  
ATOM    193  CD2 TYR A 116     -12.502 -37.162  27.144  1.00  2.00           C  
ATOM    194  HD2 TYR A 116     -13.246 -37.088  26.351  1.00  2.11           H  
ATOM    195  CE2 TYR A 116     -11.237 -37.437  26.831  1.00  2.00           C  
ATOM    196  HE2 TYR A 116     -10.936 -37.579  25.793  1.00  2.11           H  
ATOM    197  CZ  TYR A 116     -10.317 -37.537  27.856  1.00  2.00           C  
ATOM    198  OH  TYR A 116      -8.950 -37.804  27.538  1.00  2.00           O  
ATOM    199  HH  TYR A 116      -8.347 -37.023  27.898  1.00  2.11           H  
ATOM    200  C   TYR A 116     -13.817 -34.202  29.524  1.00  2.00           C  
ATOM    201  O   TYR A 116     -12.915 -33.545  28.917  1.00  2.00           O  
ATOM    202  N   ARG A 117     -14.071 -34.101  30.822  1.00  2.00           N  
ATOM    203  HN  ARG A 117     -14.941 -34.587  31.212  1.00  2.39           H  
ATOM    204  CA  ARG A 117     -13.232 -33.370  31.727  1.00  2.00           C  
ATOM    205  HA  ARG A 117     -12.272 -33.172  31.251  1.00  2.39           H  
ATOM    206  CB  ARG A 117     -13.888 -32.055  32.104  1.00  2.00           C  
ATOM    207  HB1 ARG A 117     -14.171 -31.534  31.189  1.00  2.39           H  
ATOM    208  HB2 ARG A 117     -14.781 -32.269  32.692  1.00  2.39           H  
ATOM    209  CG  ARG A 117     -12.996 -31.162  32.903  1.00  2.00           C  
ATOM    210  HG1 ARG A 117     -12.289 -31.802  33.431  1.00  2.39           H  
ATOM    211  HG2 ARG A 117     -12.457 -30.530  32.197  1.00  2.39           H  
ATOM    212  CD  ARG A 117     -13.629 -30.243  33.937  1.00  2.00           C  
ATOM    213  HD1 ARG A 117     -14.234 -29.496  33.423  1.00  2.39           H  
ATOM    214  HD2 ARG A 117     -14.264 -30.835  34.596  1.00  2.39           H  
ATOM    215  NE  ARG A 117     -12.605 -29.555  34.749  1.00  2.00           N  
ATOM    216  HE  ARG A 117     -11.825 -30.123  35.211  1.00  2.39           H  
ATOM    217  CZ  ARG A 117     -12.643 -28.249  34.909  1.00  2.00           C  
ATOM    218  NH1 ARG A 117     -13.592 -27.555  34.339  1.00  5.54           N  
ATOM    219 1HH1 ARG A 117     -14.333 -28.049  33.746  1.00  2.39           H  
ATOM    220 2HH1 ARG A 117     -13.628 -26.493  34.465  1.00  2.39           H  
ATOM    221  NH2 ARG A 117     -11.803 -27.630  35.670  1.00  2.79           N  
ATOM    222 1HH2 ARG A 117     -11.048 -28.180  36.192  1.00  2.39           H  
ATOM    223 2HH2 ARG A 117     -11.862 -26.567  35.778  1.00  2.39           H  
ATOM    224  C   ARG A 117     -13.019 -34.229  32.940  1.00  2.00           C  
ATOM    225  O   ARG A 117     -13.963 -34.592  33.607  1.00  2.00           O  
ATOM    226  N   ILE A 118     -11.763 -34.500  33.264  1.00  2.00           N  
ATOM    227  HN  ILE A 118     -10.952 -34.170  32.648  1.00  3.50           H  
ATOM    228  CA  ILE A 118     -11.519 -35.255  34.474  1.00  2.00           C  
ATOM    229  HA  ILE A 118     -12.324 -35.976  34.616  1.00  3.50           H  
ATOM    230  CB  ILE A 118     -10.238 -35.954  34.504  1.00  2.00           C  
ATOM    231  HB  ILE A 118      -9.409 -35.313  34.204  1.00  3.50           H  
ATOM    232  CG2 ILE A 118     -10.024 -36.557  35.779  1.00  2.00           C  
ATOM    233 1HG2 ILE A 118      -9.064 -37.073  35.781  1.00  3.50           H  
ATOM    234 2HG2 ILE A 118     -10.821 -37.273  35.981  1.00  3.50           H  
ATOM    235 3HG2 ILE A 118     -10.023 -35.787  36.550  1.00  3.50           H  
ATOM    236  CG1 ILE A 118     -10.269 -37.251  33.731  1.00  2.00           C  
ATOM    237 1HG1 ILE A 118     -10.399 -38.090  34.415  1.00  3.50           H  
ATOM    238 2HG1 ILE A 118     -11.088 -37.238  33.012  1.00  3.50           H  
ATOM    239  CD1 ILE A 118      -8.924 -37.375  32.994  1.00 14.00           C  
ATOM    240 1HD1 ILE A 118      -8.907 -38.303  32.422  1.00  3.50           H  
ATOM    241 2HD1 ILE A 118      -8.111 -37.381  33.720  1.00  3.50           H  
ATOM    242 3HD1 ILE A 118      -8.800 -36.529  32.318  1.00  3.50           H  
ATOM    243  C   ILE A 118     -11.519 -34.291  35.608  1.00  2.00           C  
ATOM    244  O   ILE A 118     -10.643 -33.449  35.752  1.00  2.00           O  
ATOM    245  N   ASN A 119     -12.596 -34.366  36.370  1.00  2.00           N  
ATOM    246  HN  ASN A 119     -13.222 -35.223  36.232  1.00  2.12           H  
ATOM    247  CA  ASN A 119     -13.028 -33.383  37.399  1.00  2.00           C  
ATOM    248  HA  ASN A 119     -13.093 -32.390  36.955  1.00  2.12           H  
ATOM    249  CB  ASN A 119     -14.399 -33.841  37.829  1.00  2.00           C  
ATOM    250  HB1 ASN A 119     -14.688 -34.704  37.229  1.00  2.12           H  
ATOM    251  HB2 ASN A 119     -14.363 -34.125  38.881  1.00  2.12           H  
ATOM    252  CG  ASN A 119     -15.360 -32.826  37.662  1.00  2.00           C  
ATOM    253  OD1 ASN A 119     -15.507 -32.245  36.579  1.00  2.98           O  
ATOM    254  ND2 ASN A 119     -16.022 -32.514  38.726  1.00  2.00           N  
ATOM    255 1HD2 ASN A 119     -15.821 -33.018  39.648  1.00  2.12           H  
ATOM    256 2HD2 ASN A 119     -16.772 -31.752  38.685  1.00  2.12           H  
ATOM    257  C   ASN A 119     -12.200 -33.331  38.621  1.00  2.00           C  
ATOM    258  O   ASN A 119     -12.015 -32.301  39.171  1.00  2.00           O  
ATOM    259  N   ASN A 120     -11.835 -34.476  39.151  1.00  2.00           N  
ATOM    260  HN  ASN A 120     -12.226 -35.393  38.762  1.00  2.00           H  
ATOM    261  CA  ASN A 120     -10.939 -34.500  40.219  1.00  2.00           C  
ATOM    262  HA  ASN A 120     -10.132 -33.797  40.012  1.00  2.00           H  
ATOM    263  CB  ASN A 120     -11.572 -34.132  41.535  1.00  2.00           C  
ATOM    264  HB1 ASN A 120     -10.782 -33.912  42.253  1.00  2.00           H  
ATOM    265  HB2 ASN A 120     -12.188 -33.245  41.389  1.00  2.00           H  
ATOM    266  CG  ASN A 120     -12.461 -35.265  42.108  1.00  2.00           C  
ATOM    267  OD1 ASN A 120     -13.508 -35.478  41.605  1.00  2.00           O  
ATOM    268  ND2 ASN A 120     -12.015 -35.986  43.150  1.00  2.00           N  
ATOM    269 1HD2 ASN A 120     -11.056 -35.775  43.575  1.00  2.00           H  
ATOM    270 2HD2 ASN A 120     -12.619 -36.771  43.555  1.00  2.00           H  
ATOM    271  C   ASN A 120     -10.396 -35.885  40.141  1.00  2.00           C  
ATOM    272  O   ASN A 120     -10.926 -36.706  39.425  1.00  2.00           O  
ATOM    273  N   TYR A 121      -9.293 -36.057  40.874  1.00  2.00           N  
ATOM    274  HN  TYR A 121      -9.031 -35.222  41.489  1.00  2.09           H  
ATOM    275  CA  TYR A 121      -8.387 -37.193  40.975  1.00  2.00           C  
ATOM    276  HA  TYR A 121      -8.671 -37.931  40.225  1.00  2.09           H  
ATOM    277  CB  TYR A 121      -6.998 -36.761  40.709  1.00  2.00           C  
ATOM    278  HB1 TYR A 121      -6.758 -35.919  41.359  1.00  2.09           H  
ATOM    279  HB2 TYR A 121      -6.322 -37.589  40.922  1.00  2.09           H  
ATOM    280  CG  TYR A 121      -6.815 -36.330  39.243  1.00  2.00           C  
ATOM    281  CD1 TYR A 121      -6.414 -37.237  38.245  1.00  2.00           C  
ATOM    282  HD1 TYR A 121      -6.282 -38.285  38.515  1.00  2.09           H  
ATOM    283  CE1 TYR A 121      -6.183 -36.860  36.951  1.00  2.00           C  
ATOM    284  HE1 TYR A 121      -5.828 -37.579  36.212  1.00  2.09           H  
ATOM    285  CD2 TYR A 121      -7.050 -35.031  38.852  1.00  2.00           C  
ATOM    286  HD2 TYR A 121      -7.388 -34.307  39.593  1.00  2.09           H  
ATOM    287  CE2 TYR A 121      -6.872 -34.627  37.564  1.00  2.00           C  
ATOM    288  HE2 TYR A 121      -7.085 -33.598  37.275  1.00  2.09           H  
ATOM    289  CZ  TYR A 121      -6.411 -35.552  36.610  1.00  2.00           C  
ATOM    290  OH  TYR A 121      -6.125 -35.116  35.311  1.00  3.05           O  
ATOM    291  HH  TYR A 121      -5.105 -35.260  35.110  1.00  2.09           H  
ATOM    292  C   TYR A 121      -8.446 -37.829  42.307  1.00  2.00           C  
ATOM    293  O   TYR A 121      -8.568 -37.121  43.357  1.00  2.00           O  
ATOM    294  N   THR A 122      -8.519 -39.179  42.255  1.00  2.00           N  
ATOM    295  HN  THR A 122      -8.683 -39.650  41.308  1.00  2.00           H  
ATOM    296  CA  THR A 122      -8.379 -40.039  43.474  1.00  2.00           C  
ATOM    297  HA  THR A 122      -9.093 -39.762  44.250  1.00  2.00           H  
ATOM    298  CB  THR A 122      -8.530 -41.437  43.068  1.00  2.00           C  
ATOM    299  HB  THR A 122      -9.585 -41.712  43.063  1.00  2.00           H  
ATOM    300  OG1 THR A 122      -7.799 -42.301  43.965  1.00  2.00           O  
ATOM    301  HG1 THR A 122      -6.781 -42.046  43.944  1.00  2.00           H  
ATOM    302  CG2 THR A 122      -8.001 -41.520  41.754  1.00  2.00           C  
ATOM    303 1HG2 THR A 122      -8.085 -42.545  41.392  1.00  2.00           H  
ATOM    304 2HG2 THR A 122      -6.952 -41.224  41.765  1.00  2.00           H  
ATOM    305 3HG2 THR A 122      -8.559 -40.855  41.094  1.00  2.00           H  
ATOM    306  C   THR A 122      -6.932 -39.916  43.961  1.00  2.00           C  
ATOM    307  O   THR A 122      -6.000 -39.780  43.136  1.00  2.00           O  
ATOM    308  N   PRO A 123      -6.707 -39.926  45.276  1.00  2.00           N  
ATOM    309  CD  PRO A 123      -7.603 -39.834  46.421  1.00  2.00           C  
ATOM    310  HD1 PRO A 123      -7.744 -40.805  46.896  1.00  2.00           H  
ATOM    311  HD2 PRO A 123      -8.572 -39.423  46.137  1.00  2.00           H  
ATOM    312  CA  PRO A 123      -5.293 -39.921  45.677  1.00  2.00           C  
ATOM    313  HA  PRO A 123      -4.694 -39.289  45.021  1.00  2.00           H  
ATOM    314  CB  PRO A 123      -5.288 -39.411  47.080  1.00  2.00           C  
ATOM    315  HB1 PRO A 123      -5.030 -40.202  47.784  1.00  2.00           H  
ATOM    316  HB2 PRO A 123      -4.590 -38.581  47.193  1.00  2.00           H  
ATOM    317  CG  PRO A 123      -6.858 -38.906  47.298  1.00  2.00           C  
ATOM    318  HG1 PRO A 123      -7.167 -39.010  48.338  1.00  2.00           H  
ATOM    319  HG2 PRO A 123      -6.989 -37.871  46.982  1.00  2.00           H  
ATOM    320  C   PRO A 123      -4.744 -41.264  45.769  1.00  2.00           C  
ATOM    321  O   PRO A 123      -3.696 -41.338  46.440  1.00  2.00           O  
ATOM    322  N   ASP A 124      -5.419 -42.283  45.149  1.00  2.00           N  
ATOM    323  HN  ASP A 124      -6.404 -42.102  44.772  1.00  4.00           H  
ATOM    324  CA  ASP A 124      -4.840 -43.586  44.992  1.00  2.00           C  
ATOM    325  HA  ASP A 124      -4.328 -43.849  45.918  1.00  4.00           H  
ATOM    326  CB  ASP A 124      -5.938 -44.600  44.748  1.00  2.00           C  
ATOM    327  HB1 ASP A 124      -6.411 -44.371  43.793  1.00  4.00           H  
ATOM    328  HB2 ASP A 124      -5.486 -45.591  44.701  1.00  4.00           H  
ATOM    329  CG  ASP A 124      -7.082 -44.614  45.895  1.00  7.45           C  
ATOM    330  OD1 ASP A 124      -6.622 -44.610  47.101  1.00 10.86           O  
ATOM    331  OD2 ASP A 124      -8.388 -44.740  45.667  1.00  2.00           O  
ATOM    332  C   ASP A 124      -3.762 -43.389  43.869  1.00  2.76           C  
ATOM    333  O   ASP A 124      -2.932 -44.174  43.603  1.00  2.96           O  
ATOM    334  N   MET A 125      -3.770 -42.269  43.160  1.00 10.01           N  
ATOM    335  HN  MET A 125      -4.705 -41.761  43.269  1.00 12.41           H  
ATOM    336  CA  MET A 125      -2.871 -41.517  42.266  1.00 10.82           C  
ATOM    337  HA  MET A 125      -3.509 -40.933  41.602  1.00 12.41           H  
ATOM    338  CB  MET A 125      -2.009 -40.510  43.045  1.00 11.57           C  
ATOM    339  HB1 MET A 125      -1.811 -40.926  44.033  1.00 12.41           H  
ATOM    340  HB2 MET A 125      -1.069 -40.383  42.509  1.00 12.41           H  
ATOM    341  CG  MET A 125      -2.633 -39.150  43.226  1.00 13.15           C  
ATOM    342  HG1 MET A 125      -2.404 -38.544  42.349  1.00 12.41           H  
ATOM    343  HG2 MET A 125      -3.713 -39.273  43.312  1.00 12.41           H  
ATOM    344  SD  MET A 125      -2.020 -38.262  44.732  1.00 17.78           S  
ATOM    345  CE  MET A 125      -0.180 -38.333  44.610  1.00 15.12           C  
ATOM    346  HE1 MET A 125       0.261 -37.827  45.468  1.00 12.41           H  
ATOM    347  HE2 MET A 125       0.143 -37.840  43.693  1.00 12.41           H  
ATOM    348  HE3 MET A 125       0.144 -39.374  44.597  1.00 12.41           H  
ATOM    349  C   MET A 125      -1.924 -42.265  41.397  1.00 10.77           C  
ATOM    350  O   MET A 125      -1.640 -43.454  41.309  1.00 10.10           O  
ATOM    351  N   ASN A 126      -1.088 -41.116  41.040  1.00  3.85           N  
ATOM    352  HN  ASN A 126      -1.125 -40.331  41.766  1.00  4.94           H  
ATOM    353  CA  ASN A 126      -0.206 -40.803  39.899  1.00  2.00           C  
ATOM    354  HA  ASN A 126       0.535 -40.049  40.165  1.00  4.94           H  
ATOM    355  CB  ASN A 126       0.430 -41.980  39.235  1.00  2.00           C  
ATOM    356  HB1 ASN A 126      -0.215 -42.850  39.360  1.00  4.94           H  
ATOM    357  HB2 ASN A 126       0.551 -41.766  38.173  1.00  4.94           H  
ATOM    358  CG  ASN A 126       1.882 -42.304  39.876  1.00  8.94           C  
ATOM    359  OD1 ASN A 126       2.112 -42.149  41.142  1.00  7.46           O  
ATOM    360  ND2 ASN A 126       2.889 -42.757  39.004  1.00 11.29           N  
ATOM    361 1HD2 ASN A 126       2.680 -42.875  37.961  1.00  4.94           H  
ATOM    362 2HD2 ASN A 126       3.863 -42.983  39.384  1.00  4.94           H  
ATOM    363  C   ASN A 126      -1.284 -40.230  39.085  1.00  2.00           C  
ATOM    364  O   ASN A 126      -2.080 -40.990  38.517  1.00  2.00           O  
ATOM    365  N   ARG A 127      -1.403 -38.884  39.109  1.00  2.00           N  
ATOM    366  HN  ARG A 127      -0.750 -38.306  39.729  1.00  5.46           H  
ATOM    367  CA  ARG A 127      -2.406 -38.215  38.303  1.00  2.00           C  
ATOM    368  HA  ARG A 127      -3.400 -38.278  38.747  1.00  5.46           H  
ATOM    369  CB  ARG A 127      -1.980 -36.822  38.087  1.00  2.00           C  
ATOM    370  HB1 ARG A 127      -0.928 -36.813  37.801  1.00  5.46           H  
ATOM    371  HB2 ARG A 127      -2.579 -36.388  37.286  1.00  5.46           H  
ATOM    372  CG  ARG A 127      -2.139 -36.078  39.211  1.00  4.75           C  
ATOM    373  HG1 ARG A 127      -2.252 -36.763  40.051  1.00  5.46           H  
ATOM    374  HG2 ARG A 127      -1.237 -35.482  39.346  1.00  5.46           H  
ATOM    375  CD  ARG A 127      -3.364 -35.102  39.222  1.00  8.55           C  
ATOM    376  HD1 ARG A 127      -3.121 -34.190  38.676  1.00  5.46           H  
ATOM    377  HD2 ARG A 127      -4.229 -35.581  38.764  1.00  5.46           H  
ATOM    378  NE  ARG A 127      -3.661 -34.773  40.697  1.00 11.40           N  
ATOM    379  HE  ARG A 127      -3.813 -33.748  40.965  1.00  5.46           H  
ATOM    380  CZ  ARG A 127      -3.740 -35.704  41.671  1.00  7.00           C  
ATOM    381  NH1 ARG A 127      -3.625 -37.013  41.382  1.00  9.85           N  
ATOM    382 1HH1 ARG A 127      -3.469 -37.326  40.371  1.00  5.46           H  
ATOM    383 2HH1 ARG A 127      -3.689 -37.741  42.163  1.00  5.46           H  
ATOM    384  NH2 ARG A 127      -3.982 -35.345  42.918  1.00  8.53           N  
ATOM    385 1HH2 ARG A 127      -4.117 -34.312  43.161  1.00  5.46           H  
ATOM    386 2HH2 ARG A 127      -4.044 -36.087  43.686  1.00  5.46           H  
ATOM    387  C   ARG A 127      -2.352 -38.856  36.903  1.00  2.00           C  
ATOM    388  O   ARG A 127      -3.139 -39.666  36.481  1.00  2.00           O  
ATOM    389  N   GLU A 128      -1.320 -38.468  36.210  1.00  2.00           N  
ATOM    390  HN  GLU A 128      -0.640 -37.771  36.653  1.00  3.68           H  
ATOM    391  CA  GLU A 128      -1.063 -38.915  34.929  1.00  2.00           C  
ATOM    392  HA  GLU A 128      -1.667 -38.320  34.244  1.00  3.68           H  
ATOM    393  CB  GLU A 128       0.411 -38.610  34.633  1.00  2.00           C  
ATOM    394  HB1 GLU A 128       0.588 -38.727  33.564  1.00  3.68           H  
ATOM    395  HB2 GLU A 128       0.625 -37.582  34.927  1.00  3.68           H  
ATOM    396  CG  GLU A 128       1.320 -39.520  35.372  1.00  3.58           C  
ATOM    397  HG1 GLU A 128       2.052 -38.904  35.895  1.00  3.68           H  
ATOM    398  HG2 GLU A 128       0.721 -40.069  36.099  1.00  3.68           H  
ATOM    399  CD  GLU A 128       2.118 -40.585  34.501  1.00  7.40           C  
ATOM    400  OE1 GLU A 128       2.700 -40.236  33.385  1.00  2.00           O  
ATOM    401  OE2 GLU A 128       2.263 -41.758  35.053  1.00  6.16           O  
ATOM    402  C   GLU A 128      -1.447 -40.377  34.734  1.00  2.00           C  
ATOM    403  O   GLU A 128      -1.866 -40.748  33.638  1.00  5.94           O  
ATOM    404  N   ASP A 129      -1.398 -41.235  35.710  1.00  2.00           N  
ATOM    405  HN  ASP A 129      -1.087 -40.992  36.705  1.00  3.26           H  
ATOM    406  CA  ASP A 129      -1.823 -42.590  35.283  1.00  2.99           C  
ATOM    407  HA  ASP A 129      -1.287 -42.804  34.358  1.00  3.26           H  
ATOM    408  CB  ASP A 129      -1.427 -43.719  36.296  1.00  4.15           C  
ATOM    409  HB1 ASP A 129      -1.700 -43.402  37.303  1.00  3.26           H  
ATOM    410  HB2 ASP A 129      -1.970 -44.629  36.041  1.00  3.26           H  
ATOM    411  CG  ASP A 129       0.048 -44.005  36.258  1.00  3.04           C  
ATOM    412  OD1 ASP A 129       0.525 -43.806  35.134  1.00  2.00           O  
ATOM    413  OD2 ASP A 129       0.659 -44.394  37.315  1.00  4.23           O  
ATOM    414  C   ASP A 129      -3.326 -42.775  34.971  1.00  2.91           C  
ATOM    415  O   ASP A 129      -3.753 -43.883  34.417  1.00  4.80           O  
ATOM    416  N   VAL A 130      -4.106 -41.777  35.402  1.00  2.00           N  
ATOM    417  HN  VAL A 130      -3.627 -40.896  35.776  1.00  2.00           H  
ATOM    418  CA  VAL A 130      -5.539 -41.806  35.398  1.00  2.00           C  
ATOM    419  HA  VAL A 130      -5.903 -42.833  35.389  1.00  2.00           H  
ATOM    420  CB  VAL A 130      -6.101 -41.044  36.599  1.00  2.00           C  
ATOM    421  HB  VAL A 130      -5.296 -40.880  37.316  1.00  2.00           H  
ATOM    422  CG1 VAL A 130      -6.557 -39.801  36.144  1.00  2.00           C  
ATOM    423 1HG1 VAL A 130      -6.964 -39.234  36.981  1.00  2.00           H  
ATOM    424 2HG1 VAL A 130      -7.334 -39.951  35.395  1.00  2.00           H  
ATOM    425 3HG1 VAL A 130      -5.728 -39.249  35.701  1.00  2.00           H  
ATOM    426  CG2 VAL A 130      -7.217 -41.738  37.288  1.00  2.00           C  
ATOM    427 1HG2 VAL A 130      -7.559 -41.133  38.127  1.00  2.00           H  
ATOM    428 2HG2 VAL A 130      -6.873 -42.705  37.654  1.00  2.00           H  
ATOM    429 3HG2 VAL A 130      -8.040 -41.887  36.589  1.00  2.00           H  
ATOM    430  C   VAL A 130      -5.917 -41.109  34.155  1.00  2.00           C  
ATOM    431  O   VAL A 130      -6.905 -41.413  33.552  1.00  2.00           O  
ATOM    432  N   ASP A 131      -5.081 -40.191  33.734  1.00  2.00           N  
ATOM    433  HN  ASP A 131      -4.191 -40.027  34.304  1.00  3.19           H  
ATOM    434  CA  ASP A 131      -5.287 -39.368  32.524  1.00  2.00           C  
ATOM    435  HA  ASP A 131      -6.260 -38.879  32.570  1.00  3.19           H  
ATOM    436  CB  ASP A 131      -4.189 -38.323  32.371  1.00  2.00           C  
ATOM    437  HB1 ASP A 131      -3.227 -38.784  32.594  1.00  3.19           H  
ATOM    438  HB2 ASP A 131      -4.188 -37.958  31.344  1.00  3.19           H  
ATOM    439  CG  ASP A 131      -4.420 -37.063  33.381  1.00  7.30           C  
ATOM    440  OD1 ASP A 131      -5.469 -37.143  34.238  1.00  6.23           O  
ATOM    441  OD2 ASP A 131      -3.592 -36.033  33.350  1.00  2.00           O  
ATOM    442  C   ASP A 131      -5.300 -40.400  31.495  1.00  2.00           C  
ATOM    443  O   ASP A 131      -6.234 -40.414  30.669  1.00  2.00           O  
ATOM    444  N   TYR A 132      -4.400 -41.369  31.685  1.00  2.00           N  
ATOM    445  HN  TYR A 132      -3.875 -41.398  32.617  1.00  2.00           H  
ATOM    446  CA  TYR A 132      -4.094 -42.397  30.680  1.00  2.00           C  
ATOM    447  HA  TYR A 132      -4.041 -41.922  29.700  1.00  2.00           H  
ATOM    448  CB  TYR A 132      -2.751 -43.116  30.955  1.00  2.00           C  
ATOM    449  HB1 TYR A 132      -1.997 -42.357  31.165  1.00  2.00           H  
ATOM    450  HB2 TYR A 132      -2.881 -43.752  31.831  1.00  2.00           H  
ATOM    451  CG  TYR A 132      -2.256 -43.961  29.841  1.00  2.00           C  
ATOM    452  CD1 TYR A 132      -2.160 -45.377  29.918  1.00  2.00           C  
ATOM    453  HD1 TYR A 132      -2.440 -45.870  30.849  1.00  2.00           H  
ATOM    454  CE1 TYR A 132      -1.727 -46.154  28.862  1.00  2.00           C  
ATOM    455  HE1 TYR A 132      -1.641 -47.233  28.986  1.00  2.00           H  
ATOM    456  CD2 TYR A 132      -1.875 -43.415  28.715  1.00  2.00           C  
ATOM    457  HD2 TYR A 132      -1.851 -42.330  28.616  1.00  2.00           H  
ATOM    458  CE2 TYR A 132      -1.482 -44.260  27.589  1.00  2.00           C  
ATOM    459  HE2 TYR A 132      -1.238 -43.786  26.638  1.00  2.00           H  
ATOM    460  CZ  TYR A 132      -1.410 -45.592  27.681  1.00  2.00           C  
ATOM    461  OH  TYR A 132      -0.932 -46.232  26.575  1.00  2.00           O  
ATOM    462  HH  TYR A 132      -0.023 -46.703  26.808  1.00  2.00           H  
ATOM    463  C   TYR A 132      -5.209 -43.351  30.679  1.00  2.00           C  
ATOM    464  O   TYR A 132      -5.942 -43.373  29.688  1.00  2.00           O  
ATOM    465  N   ALA A 133      -5.350 -44.076  31.805  1.00  2.00           N  
ATOM    466  HN  ALA A 133      -4.680 -43.856  32.610  1.00  2.00           H  
ATOM    467  CA  ALA A 133      -6.351 -45.156  32.036  1.00  2.00           C  
ATOM    468  HA  ALA A 133      -6.030 -46.038  31.482  1.00  2.00           H  
ATOM    469  CB  ALA A 133      -6.458 -45.548  33.562  1.00  2.00           C  
ATOM    470  HB1 ALA A 133      -7.199 -46.338  33.684  1.00  2.00           H  
ATOM    471  HB2 ALA A 133      -6.760 -44.675  34.141  1.00  2.00           H  
ATOM    472  HB3 ALA A 133      -5.489 -45.901  33.916  1.00  2.00           H  
ATOM    473  C   ALA A 133      -7.702 -44.697  31.459  1.00  2.00           C  
ATOM    474  O   ALA A 133      -8.487 -45.461  30.796  1.00  2.00           O  
ATOM    475  N   ILE A 134      -7.903 -43.388  31.641  1.00  2.00           N  
ATOM    476  HN  ILE A 134      -7.176 -42.797  32.158  1.00  2.49           H  
ATOM    477  CA  ILE A 134      -9.115 -42.777  31.131  1.00  2.00           C  
ATOM    478  HA  ILE A 134      -9.932 -43.482  31.285  1.00  2.49           H  
ATOM    479  CB  ILE A 134      -9.480 -41.512  31.799  1.00  2.00           C  
ATOM    480  HB  ILE A 134      -8.585 -40.948  32.063  1.00  2.49           H  
ATOM    481  CG2 ILE A 134     -10.354 -40.713  30.925  1.00  2.00           C  
ATOM    482 1HG2 ILE A 134     -10.618 -39.782  31.427  1.00  2.49           H  
ATOM    483 2HG2 ILE A 134     -11.261 -41.276  30.705  1.00  2.49           H  
ATOM    484 3HG2 ILE A 134      -9.832 -40.489  29.995  1.00  2.49           H  
ATOM    485  CG1 ILE A 134     -10.275 -41.843  33.030  1.00  2.00           C  
ATOM    486 1HG1 ILE A 134     -11.343 -41.913  32.822  1.00  2.49           H  
ATOM    487 2HG1 ILE A 134      -9.935 -42.765  33.502  1.00  2.49           H  
ATOM    488  CD1 ILE A 134      -9.947 -40.663  33.830  1.00  5.91           C  
ATOM    489 1HD1 ILE A 134     -10.451 -40.726  34.794  1.00  2.49           H  
ATOM    490 2HD1 ILE A 134     -10.276 -39.765  33.306  1.00  2.49           H  
ATOM    491 3HD1 ILE A 134      -8.869 -40.617  33.986  1.00  2.49           H  
ATOM    492  C   ILE A 134      -9.032 -42.493  29.687  1.00  2.00           C  
ATOM    493  O   ILE A 134      -9.802 -43.076  28.982  1.00  2.00           O  
ATOM    494  N   ARG A 135      -8.142 -41.583  29.288  1.00  2.00           N  
ATOM    495  HN  ARG A 135      -7.468 -41.180  30.015  1.00  7.08           H  
ATOM    496  CA  ARG A 135      -8.039 -41.110  27.919  1.00  2.21           C  
ATOM    497  HA  ARG A 135      -8.759 -40.318  27.713  1.00  7.08           H  
ATOM    498  CB  ARG A 135      -6.605 -40.661  27.618  1.00  3.41           C  
ATOM    499  HB1 ARG A 135      -6.438 -39.706  28.116  1.00  7.08           H  
ATOM    500  HB2 ARG A 135      -5.924 -41.408  28.026  1.00  7.08           H  
ATOM    501  CG  ARG A 135      -6.279 -40.483  26.122  1.00  2.00           C  
ATOM    502  HG1 ARG A 135      -5.471 -41.148  25.816  1.00  7.08           H  
ATOM    503  HG2 ARG A 135      -7.158 -40.671  25.505  1.00  7.08           H  
ATOM    504  CD  ARG A 135      -5.847 -39.015  26.031  1.00 13.83           C  
ATOM    505  HD1 ARG A 135      -6.696 -38.377  26.277  1.00  7.08           H  
ATOM    506  HD2 ARG A 135      -5.040 -38.836  26.741  1.00  7.08           H  
ATOM    507  NE  ARG A 135      -5.374 -38.687  24.666  1.00 14.15           N  
ATOM    508  HE  ARG A 135      -5.913 -39.104  23.842  1.00  7.08           H  
ATOM    509  CZ  ARG A 135      -4.323 -37.908  24.387  1.00 11.95           C  
ATOM    510  NH1 ARG A 135      -3.681 -37.374  25.473  1.00 20.18           N  
ATOM    511 1HH1 ARG A 135      -4.030 -37.591  26.461  1.00  7.08           H  
ATOM    512 2HH1 ARG A 135      -2.831 -36.740  25.333  1.00  7.08           H  
ATOM    513  NH2 ARG A 135      -3.922 -37.666  23.099  1.00  2.00           N  
ATOM    514 1HH2 ARG A 135      -4.454 -38.105  22.281  1.00  7.08           H  
ATOM    515 2HH2 ARG A 135      -3.077 -37.038  22.911  1.00  7.08           H  
ATOM    516  C   ARG A 135      -8.290 -42.317  27.069  1.00  3.56           C  
ATOM    517  O   ARG A 135      -8.920 -42.275  25.921  1.00  2.58           O  
ATOM    518  N   LYS A 136      -7.754 -43.401  27.655  1.00  2.74           N  
ATOM    519  HN  LYS A 136      -7.422 -43.326  28.670  1.00  5.13           H  
ATOM    520  CA  LYS A 136      -7.605 -44.691  26.954  1.00  2.00           C  
ATOM    521  HA  LYS A 136      -7.379 -44.459  25.913  1.00  5.13           H  
ATOM    522  CB  LYS A 136      -6.391 -45.449  27.513  1.00  2.00           C  
ATOM    523  HB1 LYS A 136      -6.354 -45.336  28.597  1.00  5.13           H  
ATOM    524  HB2 LYS A 136      -6.468 -46.506  27.259  1.00  5.13           H  
ATOM    525  CG  LYS A 136      -5.117 -44.855  26.884  1.00  2.00           C  
ATOM    526  HG1 LYS A 136      -5.363 -44.374  25.937  1.00  5.13           H  
ATOM    527  HG2 LYS A 136      -4.679 -44.122  27.561  1.00  5.13           H  
ATOM    528  CD  LYS A 136      -4.168 -45.943  26.653  1.00 11.58           C  
ATOM    529  HD1 LYS A 136      -3.487 -45.612  25.869  1.00  5.13           H  
ATOM    530  HD2 LYS A 136      -3.614 -46.086  27.581  1.00  5.13           H  
ATOM    531  CE  LYS A 136      -4.740 -47.410  26.204  1.00 11.58           C  
ATOM    532  HE1 LYS A 136      -3.891 -48.090  26.131  1.00  5.13           H  
ATOM    533  HE2 LYS A 136      -5.417 -47.756  26.985  1.00  5.13           H  
ATOM    534  NZ  LYS A 136      -5.505 -47.463  24.857  1.00 10.24           N1+
ATOM    535  HZ1 LYS A 136      -5.829 -48.465  24.670  1.00  5.13           H  
ATOM    536  HZ2 LYS A 136      -4.859 -47.144  24.066  1.00  5.13           H  
ATOM    537  HZ3 LYS A 136      -6.356 -46.816  24.904  1.00  5.13           H  
ATOM    538  C   LYS A 136      -8.784 -45.519  26.948  1.00  2.00           C  
ATOM    539  O   LYS A 136      -9.016 -46.101  25.974  1.00  2.00           O  
ATOM    540  N   ALA A 137      -9.477 -45.578  28.087  1.00  2.00           N  
ATOM    541  HN  ALA A 137      -8.999 -45.216  28.973  1.00  2.00           H  
ATOM    542  CA  ALA A 137     -10.849 -46.103  28.222  1.00  2.00           C  
ATOM    543  HA  ALA A 137     -10.838 -47.192  28.176  1.00  2.00           H  
ATOM    544  CB  ALA A 137     -11.329 -45.673  29.493  1.00  2.00           C  
ATOM    545  HB1 ALA A 137     -12.345 -46.038  29.641  1.00  2.00           H  
ATOM    546  HB2 ALA A 137     -11.325 -44.584  29.534  1.00  2.00           H  
ATOM    547  HB3 ALA A 137     -10.684 -46.068  30.278  1.00  2.00           H  
ATOM    548  C   ALA A 137     -11.746 -45.535  27.103  1.00  2.00           C  
ATOM    549  O   ALA A 137     -12.468 -46.259  26.346  1.00  2.00           O  
ATOM    550  N   PHE A 138     -11.694 -44.222  26.956  1.00  2.00           N  
ATOM    551  HN  PHE A 138     -11.043 -43.625  27.560  1.00  2.99           H  
ATOM    552  CA  PHE A 138     -12.536 -43.623  25.963  1.00  2.00           C  
ATOM    553  HA  PHE A 138     -13.578 -43.826  26.210  1.00  2.99           H  
ATOM    554  CB  PHE A 138     -12.331 -42.121  25.874  1.00  2.00           C  
ATOM    555  HB1 PHE A 138     -11.262 -41.916  25.936  1.00  2.99           H  
ATOM    556  HB2 PHE A 138     -12.711 -41.779  24.911  1.00  2.99           H  
ATOM    557  CG  PHE A 138     -12.993 -41.382  26.909  1.00  2.00           C  
ATOM    558  CD1 PHE A 138     -12.327 -40.393  27.625  1.00  7.80           C  
ATOM    559  HD1 PHE A 138     -11.286 -40.172  27.390  1.00  2.99           H  
ATOM    560  CD2 PHE A 138     -14.298 -41.605  27.209  1.00  4.55           C  
ATOM    561  HD2 PHE A 138     -14.863 -42.342  26.638  1.00  2.99           H  
ATOM    562  CE1 PHE A 138     -12.999 -39.643  28.689  1.00  3.83           C  
ATOM    563  HE1 PHE A 138     -12.458 -38.878  29.245  1.00  2.99           H  
ATOM    564  CE2 PHE A 138     -14.960 -40.865  28.294  1.00  2.72           C  
ATOM    565  HE2 PHE A 138     -15.995 -41.090  28.551  1.00  2.99           H  
ATOM    566  CZ  PHE A 138     -14.290 -39.904  28.977  1.00  2.00           C  
ATOM    567  HZ  PHE A 138     -14.797 -39.341  29.761  1.00  2.99           H  
ATOM    568  C   PHE A 138     -12.203 -44.286  24.665  1.00  2.00           C  
ATOM    569  O   PHE A 138     -13.048 -44.679  23.987  1.00  2.00           O  
ATOM    570  N   GLN A 139     -10.916 -44.403  24.382  1.00  2.00           N  
ATOM    571  HN  GLN A 139     -10.221 -44.151  25.156  1.00  3.27           H  
ATOM    572  CA  GLN A 139     -10.354 -44.850  23.093  1.00  2.00           C  
ATOM    573  HA  GLN A 139     -10.522 -44.096  22.324  1.00  3.27           H  
ATOM    574  CB  GLN A 139      -8.823 -45.076  23.307  1.00  2.00           C  
ATOM    575  HB1 GLN A 139      -8.615 -44.964  24.371  1.00  3.27           H  
ATOM    576  HB2 GLN A 139      -8.590 -46.094  22.996  1.00  3.27           H  
ATOM    577  CG  GLN A 139      -7.880 -44.116  22.536  1.00  3.52           C  
ATOM    578  HG1 GLN A 139      -8.232 -44.069  21.505  1.00  3.27           H  
ATOM    579  HG2 GLN A 139      -7.968 -43.131  22.995  1.00  3.27           H  
ATOM    580  CD  GLN A 139      -6.383 -44.476  22.498  1.00  5.31           C  
ATOM    581  OE1 GLN A 139      -6.022 -45.694  22.472  1.00  6.28           O  
ATOM    582  NE2 GLN A 139      -5.484 -43.399  22.435  1.00  4.33           N  
ATOM    583 1HE2 GLN A 139      -5.853 -42.395  22.416  1.00  3.27           H  
ATOM    584 2HE2 GLN A 139      -4.430 -43.583  22.406  1.00  3.27           H  
ATOM    585  C   GLN A 139     -10.980 -46.154  22.690  1.00  2.00           C  
ATOM    586  O   GLN A 139     -11.436 -46.300  21.547  1.00  2.00           O  
ATOM    587  N   VAL A 140     -10.982 -47.013  23.638  1.00  2.00           N  
ATOM    588  HN  VAL A 140     -10.450 -46.854  24.553  1.00  2.00           H  
ATOM    589  CA  VAL A 140     -11.728 -48.177  23.398  1.00  2.00           C  
ATOM    590  HA  VAL A 140     -11.088 -48.710  22.695  1.00  2.00           H  
ATOM    591  CB  VAL A 140     -11.760 -49.115  24.551  1.00  2.00           C  
ATOM    592  HB  VAL A 140     -12.227 -48.528  25.342  1.00  2.00           H  
ATOM    593  CG1 VAL A 140     -12.669 -50.260  24.395  1.00  2.00           C  
ATOM    594 1HG1 VAL A 140     -12.622 -50.886  25.286  1.00  2.00           H  
ATOM    595 2HG1 VAL A 140     -12.371 -50.845  23.525  1.00  2.00           H  
ATOM    596 3HG1 VAL A 140     -13.688 -49.899  24.258  1.00  2.00           H  
ATOM    597  CG2 VAL A 140     -10.479 -49.559  25.162  1.00  2.00           C  
ATOM    598 1HG2 VAL A 140     -10.686 -50.239  25.988  1.00  2.00           H  
ATOM    599 2HG2 VAL A 140      -9.933 -48.692  25.534  1.00  2.00           H  
ATOM    600 3HG2 VAL A 140      -9.877 -50.072  24.412  1.00  2.00           H  
ATOM    601  C   VAL A 140     -12.948 -47.960  22.592  1.00  2.00           C  
ATOM    602  O   VAL A 140     -13.302 -48.881  21.835  1.00  2.00           O  
ATOM    603  N   TRP A 141     -13.799 -47.023  22.889  1.00  2.00           N  
ATOM    604  HN  TRP A 141     -13.525 -46.346  23.671  1.00  2.00           H  
ATOM    605  CA  TRP A 141     -15.054 -46.819  22.270  1.00  2.00           C  
ATOM    606  HA  TRP A 141     -15.344 -47.831  21.988  1.00  2.00           H  
ATOM    607  CB  TRP A 141     -16.228 -46.363  23.090  1.00  2.00           C  
ATOM    608  HB1 TRP A 141     -16.098 -45.302  23.304  1.00  2.00           H  
ATOM    609  HB2 TRP A 141     -17.131 -46.506  22.496  1.00  2.00           H  
ATOM    610  CG  TRP A 141     -16.407 -47.066  24.366  1.00  2.00           C  
ATOM    611  CD2 TRP A 141     -16.952 -48.371  24.502  1.00  2.00           C  
ATOM    612  CE2 TRP A 141     -16.724 -48.798  25.791  1.00  2.00           C  
ATOM    613  CE3 TRP A 141     -17.613 -49.179  23.642  1.00  2.00           C  
ATOM    614  HE3 TRP A 141     -17.830 -48.846  22.627  1.00  2.00           H  
ATOM    615  CD1 TRP A 141     -15.867 -46.830  25.557  1.00  2.00           C  
ATOM    616  HD1 TRP A 141     -15.302 -45.928  25.795  1.00  2.00           H  
ATOM    617  NE1 TRP A 141     -16.089 -47.813  26.431  1.00  2.00           N  
ATOM    618  HE1 TRP A 141     -15.808 -47.812  27.463  1.00  2.00           H  
ATOM    619  CZ2 TRP A 141     -17.137 -50.015  26.233  1.00  2.00           C  
ATOM    620  HZ2 TRP A 141     -16.950 -50.349  27.254  1.00  2.00           H  
ATOM    621  CZ3 TRP A 141     -18.003 -50.411  24.060  1.00  2.00           C  
ATOM    622  HZ3 TRP A 141     -18.487 -51.098  23.366  1.00  2.00           H  
ATOM    623  CH2 TRP A 141     -17.785 -50.781  25.350  1.00  2.00           C  
ATOM    624  HH2 TRP A 141     -18.157 -51.751  25.681  1.00  2.00           H  
ATOM    625  C   TRP A 141     -14.891 -46.154  20.950  1.00  2.00           C  
ATOM    626  O   TRP A 141     -15.536 -46.493  19.987  1.00  2.00           O  
ATOM    627  N   SER A 142     -13.769 -45.452  20.607  1.00 15.00           N  
ATOM    628  HN  SER A 142     -12.840 -45.537  21.131  1.00 12.83           H  
ATOM    629  CA  SER A 142     -13.961 -44.576  19.458  1.00 15.00           C  
ATOM    630  HA  SER A 142     -15.038 -44.585  19.292  1.00 12.83           H  
ATOM    631  CB  SER A 142     -13.651 -43.126  19.839  1.00 15.00           C  
ATOM    632  HB1 SER A 142     -13.890 -42.477  18.996  1.00 12.83           H  
ATOM    633  HB2 SER A 142     -14.260 -42.845  20.698  1.00 12.83           H  
ATOM    634  OG  SER A 142     -12.282 -42.969  20.171  1.00 15.00           O  
ATOM    635  HG  SER A 142     -12.046 -43.588  20.985  1.00 12.83           H  
ATOM    636  C   SER A 142     -13.382 -45.198  18.192  1.00 15.00           C  
ATOM    637  O   SER A 142     -14.001 -44.737  17.139  1.00  2.00           O  
ATOM    638  N   ASN A 143     -12.957 -46.360  18.756  1.00  2.00           N  
ATOM    639  HN  ASN A 143     -13.167 -46.597  19.778  1.00  2.02           H  
ATOM    640  CA  ASN A 143     -12.201 -47.269  17.900  1.00  2.00           C  
ATOM    641  HA  ASN A 143     -11.829 -46.685  17.058  1.00  2.02           H  
ATOM    642  CB  ASN A 143     -10.980 -47.887  18.601  1.00  2.00           C  
ATOM    643  HB1 ASN A 143     -11.186 -47.978  19.667  1.00  2.02           H  
ATOM    644  HB2 ASN A 143     -10.787 -48.875  18.182  1.00  2.02           H  
ATOM    645  CG  ASN A 143      -9.757 -47.013  18.402  1.00  2.00           C  
ATOM    646  OD1 ASN A 143      -9.877 -45.833  17.994  1.00  2.00           O  
ATOM    647  ND2 ASN A 143      -8.615 -47.508  18.754  1.00  2.13           N  
ATOM    648 1HD2 ASN A 143      -8.563 -48.494  19.165  1.00  2.02           H  
ATOM    649 2HD2 ASN A 143      -7.722 -46.931  18.634  1.00  2.02           H  
ATOM    650  C   ASN A 143     -12.962 -48.411  17.341  1.00  2.00           C  
ATOM    651  O   ASN A 143     -12.379 -49.523  17.211  1.00  2.00           O  
ATOM    652  N   VAL A 144     -14.207 -48.192  17.000  1.00  2.00           N  
ATOM    653  HN  VAL A 144     -14.521 -47.176  16.877  1.00  2.13           H  
ATOM    654  CA  VAL A 144     -15.215 -49.264  16.772  1.00  2.00           C  
ATOM    655  HA  VAL A 144     -14.921 -49.910  15.945  1.00  2.13           H  
ATOM    656  CB  VAL A 144     -15.367 -50.042  18.034  1.00  2.00           C  
ATOM    657  HB  VAL A 144     -15.979 -50.858  17.650  1.00  2.13           H  
ATOM    658  CG1 VAL A 144     -14.204 -50.824  18.461  1.00  2.00           C  
ATOM    659 1HG1 VAL A 144     -14.437 -51.345  19.390  1.00  2.13           H  
ATOM    660 2HG1 VAL A 144     -13.356 -50.158  18.621  1.00  2.13           H  
ATOM    661 3HG1 VAL A 144     -13.952 -51.552  17.690  1.00  2.13           H  
ATOM    662  CG2 VAL A 144     -16.243 -49.606  19.124  1.00  2.00           C  
ATOM    663 1HG2 VAL A 144     -16.195 -50.327  19.940  1.00  2.13           H  
ATOM    664 2HG2 VAL A 144     -17.269 -49.537  18.761  1.00  2.13           H  
ATOM    665 3HG2 VAL A 144     -15.918 -48.629  19.483  1.00  2.13           H  
ATOM    666  C   VAL A 144     -16.511 -48.455  16.423  1.00  2.90           C  
ATOM    667  O   VAL A 144     -17.616 -48.904  16.545  1.00  2.00           O  
ATOM    668  N   THR A 145     -16.252 -47.239  16.384  1.00 15.00           N  
ATOM    669  HN  THR A 145     -15.256 -46.950  16.122  1.00 14.06           H  
ATOM    670  CA  THR A 145     -17.213 -46.181  16.671  1.00 15.00           C  
ATOM    671  HA  THR A 145     -18.077 -46.426  16.053  1.00 14.06           H  
ATOM    672  CB  THR A 145     -17.738 -46.279  18.116  1.00 15.00           C  
ATOM    673  HB  THR A 145     -17.511 -47.268  18.513  1.00 14.06           H  
ATOM    674  OG1 THR A 145     -19.157 -46.083  18.125  1.00 15.00           O  
ATOM    675  HG1 THR A 145     -19.382 -45.134  17.735  1.00 14.06           H  
ATOM    676  CG2 THR A 145     -17.079 -45.225  18.993  1.00 15.00           C  
ATOM    677 1HG2 THR A 145     -17.461 -45.308  20.011  1.00 14.06           H  
ATOM    678 2HG2 THR A 145     -17.304 -44.233  18.601  1.00 14.06           H  
ATOM    679 3HG2 THR A 145     -16.000 -45.378  18.997  1.00 14.06           H  
ATOM    680  C   THR A 145     -16.728 -44.840  16.128  1.00 15.00           C  
ATOM    681  O   THR A 145     -15.651 -44.776  15.618  1.00  8.40           O  
ATOM    682  N   PRO A 146     -17.890 -44.262  15.581  1.00  9.80           N  
ATOM    683  CD  PRO A 146     -19.414 -44.374  15.405  1.00 10.66           C  
ATOM    684  HD1 PRO A 146     -19.916 -44.138  16.343  1.00 10.46           H  
ATOM    685  HD2 PRO A 146     -19.680 -45.384  15.094  1.00 10.46           H  
ATOM    686  CA  PRO A 146     -17.508 -43.007  14.834  1.00 10.28           C  
ATOM    687  HA  PRO A 146     -16.608 -43.260  14.273  1.00 10.46           H  
ATOM    688  CB  PRO A 146     -18.582 -42.895  13.835  1.00 11.64           C  
ATOM    689  HB1 PRO A 146     -18.729 -41.847  13.573  1.00 10.46           H  
ATOM    690  HB2 PRO A 146     -18.310 -43.458  12.942  1.00 10.46           H  
ATOM    691  CG  PRO A 146     -19.798 -43.428  14.389  1.00 10.59           C  
ATOM    692  HG1 PRO A 146     -20.393 -42.627  14.828  1.00 10.46           H  
ATOM    693  HG2 PRO A 146     -20.377 -43.927  13.612  1.00 10.46           H  
ATOM    694  C   PRO A 146     -17.174 -41.782  15.597  1.00 10.13           C  
ATOM    695  O   PRO A 146     -17.135 -40.657  15.232  1.00 10.15           O  
ATOM    696  N   LEU A 147     -17.007 -41.909  16.888  1.00 11.18           N  
ATOM    697  HN  LEU A 147     -17.112 -42.877  17.332  1.00  9.20           H  
ATOM    698  CA  LEU A 147     -16.669 -40.728  17.774  1.00 10.36           C  
ATOM    699  HA  LEU A 147     -16.921 -39.850  17.180  1.00  9.20           H  
ATOM    700  CB  LEU A 147     -17.518 -40.605  19.038  1.00  8.51           C  
ATOM    701  HB1 LEU A 147     -17.140 -41.294  19.794  1.00  9.20           H  
ATOM    702  HB2 LEU A 147     -17.458 -39.584  19.414  1.00  9.20           H  
ATOM    703  CG  LEU A 147     -18.945 -40.937  18.736  1.00  9.98           C  
ATOM    704  HG  LEU A 147     -19.080 -40.637  17.697  1.00  9.21           H  
ATOM    705  CD1 LEU A 147     -19.476 -42.576  18.783  1.00  6.01           C  
ATOM    706 1HD1 LEU A 147     -20.537 -42.622  18.537  1.00  9.21           H  
ATOM    707 2HD1 LEU A 147     -19.317 -42.981  19.782  1.00  9.21           H  
ATOM    708 3HD1 LEU A 147     -18.910 -43.163  18.059  1.00  9.21           H  
ATOM    709  CD2 LEU A 147     -19.726 -39.920  19.526  1.00 11.52           C  
ATOM    710 1HD2 LEU A 147     -20.793 -40.080  19.371  1.00  9.21           H  
ATOM    711 2HD2 LEU A 147     -19.457 -38.917  19.194  1.00  9.21           H  
ATOM    712 3HD2 LEU A 147     -19.494 -40.026  20.586  1.00  9.21           H  
ATOM    713  C   LEU A 147     -15.238 -40.499  18.221  1.00  9.66           C  
ATOM    714  O   LEU A 147     -14.356 -41.484  18.307  1.00  6.42           O  
ATOM    715  N   LYS A 148     -15.171 -39.214  18.677  1.00  8.73           N  
ATOM    716  HN  LYS A 148     -16.081 -38.652  18.712  1.00  5.55           H  
ATOM    717  CA  LYS A 148     -13.955 -38.553  19.118  1.00  5.98           C  
ATOM    718  HA  LYS A 148     -13.083 -39.189  18.968  1.00  5.55           H  
ATOM    719  CB  LYS A 148     -13.821 -37.271  18.377  1.00  5.44           C  
ATOM    720  HB1 LYS A 148     -14.499 -36.535  18.810  1.00  5.55           H  
ATOM    721  HB2 LYS A 148     -12.794 -36.915  18.462  1.00  5.55           H  
ATOM    722  CG  LYS A 148     -14.159 -37.458  16.926  1.00  4.09           C  
ATOM    723  HG1 LYS A 148     -15.076 -38.041  16.840  1.00  5.55           H  
ATOM    724  HG2 LYS A 148     -14.302 -36.483  16.459  1.00  5.55           H  
ATOM    725  CD  LYS A 148     -13.047 -38.179  16.238  1.00  4.77           C  
ATOM    726  HD1 LYS A 148     -12.901 -39.138  16.734  1.00  5.55           H  
ATOM    727  HD2 LYS A 148     -13.336 -38.346  15.200  1.00  5.55           H  
ATOM    728  CE  LYS A 148     -11.698 -37.410  16.252  1.00  5.60           C  
ATOM    729  HE1 LYS A 148     -11.821 -36.384  15.905  1.00  5.55           H  
ATOM    730  HE2 LYS A 148     -11.252 -37.406  17.247  1.00  5.55           H  
ATOM    731  NZ  LYS A 148     -10.862 -38.239  15.266  1.00  4.41           N1+
ATOM    732  HZ1 LYS A 148      -9.885 -37.811  15.178  1.00  5.55           H  
ATOM    733  HZ2 LYS A 148     -11.338 -38.241  14.308  1.00  5.55           H  
ATOM    734  HZ3 LYS A 148     -10.780 -39.244  15.624  1.00  5.55           H  
ATOM    735  C   LYS A 148     -14.188 -38.289  20.567  1.00  5.79           C  
ATOM    736  O   LYS A 148     -15.340 -38.396  21.020  1.00  5.17           O  
ATOM    737  N   PHE A 149     -13.088 -38.042  21.298  1.00  5.27           N  
ATOM    738  HN  PHE A 149     -12.127 -38.114  20.834  1.00  2.99           H  
ATOM    739  CA  PHE A 149     -13.170 -37.680  22.699  1.00  2.44           C  
ATOM    740  HA  PHE A 149     -14.183 -37.378  22.966  1.00  2.99           H  
ATOM    741  CB  PHE A 149     -12.789 -38.892  23.393  1.00  2.09           C  
ATOM    742  HB1 PHE A 149     -11.894 -39.293  22.918  1.00  2.99           H  
ATOM    743  HB2 PHE A 149     -12.568 -38.639  24.430  1.00  2.99           H  
ATOM    744  CG  PHE A 149     -13.846 -39.952  23.380  1.00  2.00           C  
ATOM    745  CD1 PHE A 149     -15.159 -39.622  23.719  1.00  2.00           C  
ATOM    746  HD1 PHE A 149     -15.420 -38.578  23.895  1.00  2.99           H  
ATOM    747  CD2 PHE A 149     -13.490 -41.339  23.102  1.00  2.00           C  
ATOM    748  HD2 PHE A 149     -12.464 -41.619  22.863  1.00  2.99           H  
ATOM    749  CE1 PHE A 149     -16.170 -40.629  23.840  1.00  2.00           C  
ATOM    750  HE1 PHE A 149     -17.152 -40.356  24.227  1.00  2.99           H  
ATOM    751  CE2 PHE A 149     -14.517 -42.307  23.152  1.00  6.33           C  
ATOM    752  HE2 PHE A 149     -14.288 -43.353  22.948  1.00  2.99           H  
ATOM    753  CZ  PHE A 149     -15.933 -41.897  23.488  1.00  2.00           C  
ATOM    754  HZ  PHE A 149     -16.746 -42.622  23.444  1.00  2.99           H  
ATOM    755  C   PHE A 149     -12.143 -36.578  23.071  1.00  2.00           C  
ATOM    756  O   PHE A 149     -11.032 -36.670  22.681  1.00  4.75           O  
ATOM    757  N   SER A 150     -12.506 -35.570  23.837  1.00  2.00           N  
ATOM    758  HN  SER A 150     -13.486 -35.563  24.266  1.00  2.85           H  
ATOM    759  CA  SER A 150     -11.627 -34.500  24.103  1.00  2.00           C  
ATOM    760  HA  SER A 150     -10.615 -34.788  23.819  1.00  2.85           H  
ATOM    761  CB  SER A 150     -12.049 -33.301  23.290  1.00  2.00           C  
ATOM    762  HB1 SER A 150     -13.083 -33.425  22.969  1.00  2.85           H  
ATOM    763  HB2 SER A 150     -11.962 -32.400  23.898  1.00  2.85           H  
ATOM    764  OG  SER A 150     -11.209 -33.187  22.151  1.00  2.00           O  
ATOM    765  HG  SER A 150     -10.213 -33.068  22.461  1.00  2.85           H  
ATOM    766  C   SER A 150     -11.641 -34.099  25.592  1.00  3.49           C  
ATOM    767  O   SER A 150     -12.763 -33.786  26.109  1.00  5.62           O  
ATOM    768  N   LYS A 151     -10.431 -34.088  26.269  1.00  3.09           N  
ATOM    769  HN  LYS A 151      -9.558 -34.303  25.689  1.00  3.68           H  
ATOM    770  CA  LYS A 151     -10.212 -33.807  27.730  1.00  2.06           C  
ATOM    771  HA  LYS A 151     -11.100 -34.076  28.302  1.00  3.68           H  
ATOM    772  CB  LYS A 151      -9.001 -34.551  28.262  1.00  2.00           C  
ATOM    773  HB1 LYS A 151      -9.344 -35.543  28.557  1.00  3.68           H  
ATOM    774  HB2 LYS A 151      -8.297 -34.641  27.435  1.00  3.68           H  
ATOM    775  CG  LYS A 151      -8.234 -33.990  29.428  1.00  4.15           C  
ATOM    776  HG1 LYS A 151      -7.291 -33.585  29.060  1.00  3.68           H  
ATOM    777  HG2 LYS A 151      -8.822 -33.190  29.878  1.00  3.68           H  
ATOM    778  CD  LYS A 151      -7.907 -35.110  30.582  1.00  8.45           C  
ATOM    779  HD1 LYS A 151      -8.855 -35.442  31.006  1.00  3.68           H  
ATOM    780  HD2 LYS A 151      -7.408 -35.952  30.101  1.00  3.68           H  
ATOM    781  CE  LYS A 151      -6.962 -34.600  31.806  1.00  2.96           C  
ATOM    782  HE1 LYS A 151      -7.598 -34.130  32.555  1.00  3.68           H  
ATOM    783  HE2 LYS A 151      -6.469 -35.469  32.241  1.00  3.68           H  
ATOM    784  NZ  LYS A 151      -5.894 -33.603  31.396  1.00  5.21           N1+
ATOM    785  HZ1 LYS A 151      -5.321 -33.321  32.254  1.00  3.68           H  
ATOM    786  HZ2 LYS A 151      -6.358 -32.735  30.976  1.00  3.68           H  
ATOM    787  HZ3 LYS A 151      -5.249 -34.049  30.668  1.00  3.68           H  
ATOM    788  C   LYS A 151      -9.997 -32.324  27.775  1.00  3.24           C  
ATOM    789  O   LYS A 151      -8.832 -31.841  27.555  1.00  2.00           O  
ATOM    790  N   ILE A 152     -11.117 -31.566  27.920  1.00  9.67           N  
ATOM    791  HN  ILE A 152     -12.105 -31.976  27.881  1.00  9.47           H  
ATOM    792  CA  ILE A 152     -10.855 -30.137  28.134  1.00 10.06           C  
ATOM    793  HA  ILE A 152      -9.877 -29.966  27.683  1.00  9.47           H  
ATOM    794  CB  ILE A 152     -11.799 -29.230  27.360  1.00  8.72           C  
ATOM    795  HB  ILE A 152     -11.621 -28.187  27.621  1.00  9.47           H  
ATOM    796  CG2 ILE A 152     -11.598 -29.436  25.927  1.00 10.78           C  
ATOM    797 1HG2 ILE A 152     -12.273 -28.788  25.368  1.00  9.47           H  
ATOM    798 2HG2 ILE A 152     -11.804 -30.477  25.677  1.00  9.47           H  
ATOM    799 3HG2 ILE A 152     -10.567 -29.197  25.666  1.00  9.47           H  
ATOM    800  CG1 ILE A 152     -13.204 -29.609  27.674  1.00 10.81           C  
ATOM    801 1HG1 ILE A 152     -13.860 -29.209  26.901  1.00  9.47           H  
ATOM    802 2HG1 ILE A 152     -13.283 -30.696  27.691  1.00  9.47           H  
ATOM    803  CD1 ILE A 152     -13.646 -29.052  29.047  1.00 12.97           C  
ATOM    804 1HD1 ILE A 152     -14.676 -29.347  29.245  1.00  9.47           H  
ATOM    805 2HD1 ILE A 152     -13.576 -27.964  29.038  1.00  9.47           H  
ATOM    806 3HD1 ILE A 152     -12.998 -29.451  29.827  1.00  9.47           H  
ATOM    807  C   ILE A 152     -10.639 -29.901  29.623  1.00  9.58           C  
ATOM    808  O   ILE A 152     -10.934 -30.864  30.372  1.00  3.17           O  
ATOM    809  N   ASN A 153      -9.952 -28.842  29.982  1.00  3.88           N  
ATOM    810  HN  ASN A 153      -9.661 -28.153  29.217  1.00  3.78           H  
ATOM    811  CA  ASN A 153      -9.566 -28.547  31.331  1.00  2.65           C  
ATOM    812  HA  ASN A 153      -9.660 -29.408  31.993  1.00  3.78           H  
ATOM    813  CB  ASN A 153      -8.207 -27.992  31.311  1.00  2.38           C  
ATOM    814  HB1 ASN A 153      -8.059 -27.455  30.374  1.00  3.78           H  
ATOM    815  HB2 ASN A 153      -8.096 -27.301  32.147  1.00  3.78           H  
ATOM    816  CG  ASN A 153      -7.226 -29.000  31.419  1.00  2.76           C  
ATOM    817  OD1 ASN A 153      -6.024 -28.662  31.365  1.00  6.94           O  
ATOM    818  ND2 ASN A 153      -7.665 -30.258  31.520  1.00  2.00           N  
ATOM    819 1HD2 ASN A 153      -8.716 -30.460  31.516  1.00  3.78           H  
ATOM    820 2HD2 ASN A 153      -6.966 -31.063  31.605  1.00  3.78           H  
ATOM    821  C   ASN A 153     -10.263 -27.345  31.851  1.00  4.82           C  
ATOM    822  O   ASN A 153      -9.800 -26.751  32.893  1.00  4.78           O  
ATOM    823  N   THR A 154     -11.281 -26.875  31.123  1.00  5.28           N  
ATOM    824  HN  THR A 154     -11.675 -27.432  30.299  1.00  5.96           H  
ATOM    825  CA  THR A 154     -11.838 -25.573  31.491  1.00  5.72           C  
ATOM    826  HA  THR A 154     -12.061 -25.575  32.558  1.00  5.96           H  
ATOM    827  CB  THR A 154     -10.795 -24.497  31.209  1.00  6.52           C  
ATOM    828  HB  THR A 154      -9.825 -24.911  31.484  1.00  5.96           H  
ATOM    829  OG1 THR A 154     -11.029 -23.371  32.061  1.00  9.85           O  
ATOM    830  HG1 THR A 154     -11.988 -22.985  31.877  1.00  5.96           H  
ATOM    831  CG2 THR A 154     -10.720 -24.124  29.744  1.00  2.00           C  
ATOM    832 1HG2 THR A 154      -9.961 -23.354  29.603  1.00  5.96           H  
ATOM    833 2HG2 THR A 154     -11.687 -23.744  29.415  1.00  5.96           H  
ATOM    834 3HG2 THR A 154     -10.457 -25.004  29.157  1.00  5.96           H  
ATOM    835  C   THR A 154     -13.074 -25.258  30.747  1.00  6.30           C  
ATOM    836  O   THR A 154     -13.055 -25.229  29.480  1.00  6.06           O  
ATOM    837  N   GLY A 155     -14.162 -25.011  31.494  1.00  6.60           N  
ATOM    838  HN  GLY A 155     -14.083 -25.006  32.561  1.00  6.56           H  
ATOM    839  CA  GLY A 155     -15.471 -24.745  30.854  1.00  6.18           C  
ATOM    840  HA1 GLY A 155     -15.979 -23.901  31.319  1.00  6.56           H  
ATOM    841  HA2 GLY A 155     -15.363 -24.561  29.785  1.00  6.56           H  
ATOM    842  C   GLY A 155     -16.198 -26.049  31.123  1.00  6.93           C  
ATOM    843  O   GLY A 155     -15.709 -26.873  31.930  1.00  6.52           O  
ATOM    844  N   MET A 156     -17.365 -26.274  30.500  1.00  8.36           N  
ATOM    845  HN  MET A 156     -17.726 -25.624  29.730  1.00 12.58           H  
ATOM    846  CA  MET A 156     -18.128 -27.466  30.931  1.00 10.65           C  
ATOM    847  HA  MET A 156     -17.593 -27.859  31.796  1.00 12.58           H  
ATOM    848  CB  MET A 156     -19.512 -27.070  31.449  1.00 10.76           C  
ATOM    849  HB1 MET A 156     -19.745 -27.676  32.324  1.00 12.58           H  
ATOM    850  HB2 MET A 156     -19.493 -26.017  31.730  1.00 12.58           H  
ATOM    851  CG  MET A 156     -20.591 -27.276  30.416  1.00 14.36           C  
ATOM    852  HG1 MET A 156     -20.740 -26.341  29.876  1.00 12.58           H  
ATOM    853  HG2 MET A 156     -20.265 -28.049  29.721  1.00 12.58           H  
ATOM    854  SD  MET A 156     -22.193 -27.789  31.155  1.00 19.62           S  
ATOM    855  CE  MET A 156     -23.331 -26.277  31.391  1.00 16.30           C  
ATOM    856  HE1 MET A 156     -24.276 -26.598  31.830  1.00 12.58           H  
ATOM    857  HE2 MET A 156     -23.520 -25.809  30.425  1.00 12.58           H  
ATOM    858  HE3 MET A 156     -22.849 -25.559  32.054  1.00 12.58           H  
ATOM    859  C   MET A 156     -18.119 -28.602  29.888  1.00 10.26           C  
ATOM    860  O   MET A 156     -18.812 -28.544  28.827  1.00 10.35           O  
ATOM    861  N   ALA A 157     -17.313 -29.616  30.182  1.00  9.19           N  
ATOM    862  HN  ALA A 157     -16.732 -29.602  31.081  1.00 10.63           H  
ATOM    863  CA  ALA A 157     -17.227 -30.756  29.261  1.00 10.73           C  
ATOM    864  HA  ALA A 157     -16.938 -30.381  28.279  1.00 10.63           H  
ATOM    865  CB  ALA A 157     -16.154 -31.787  29.725  1.00 12.03           C  
ATOM    866  HB1 ALA A 157     -16.118 -32.617  29.020  1.00 10.63           H  
ATOM    867  HB2 ALA A 157     -16.414 -32.163  30.715  1.00 10.63           H  
ATOM    868  HB3 ALA A 157     -15.178 -31.303  29.766  1.00 10.63           H  
ATOM    869  C   ALA A 157     -18.539 -31.482  29.122  1.00  9.96           C  
ATOM    870  O   ALA A 157     -19.402 -31.247  29.921  1.00 11.26           O  
ATOM    871  N   ASP A 158     -18.695 -32.417  28.170  1.00 10.47           N  
ATOM    872  HN  ASP A 158     -17.939 -32.562  27.427  1.00 10.56           H  
ATOM    873  CA  ASP A 158     -19.961 -33.270  28.158  1.00  9.44           C  
ATOM    874  HA  ASP A 158     -20.483 -32.717  28.939  1.00 10.56           H  
ATOM    875  CB  ASP A 158     -20.972 -32.971  27.040  1.00 10.88           C  
ATOM    876  HB1 ASP A 158     -21.839 -33.612  27.202  1.00 10.56           H  
ATOM    877  HB2 ASP A 158     -21.268 -31.927  27.137  1.00 10.56           H  
ATOM    878  CG  ASP A 158     -20.505 -33.185  25.598  1.00 12.86           C  
ATOM    879  OD1 ASP A 158     -19.456 -32.771  24.979  1.00  8.14           O  
ATOM    880  OD2 ASP A 158     -21.455 -33.673  24.992  1.00 19.16           O  
ATOM    881  C   ASP A 158     -20.089 -34.606  28.794  1.00  6.60           C  
ATOM    882  O   ASP A 158     -21.135 -34.928  29.230  1.00  6.90           O  
ATOM    883  N   ILE A 159     -18.993 -35.327  28.958  1.00  6.22           N  
ATOM    884  HN  ILE A 159     -18.156 -35.067  28.343  1.00  4.10           H  
ATOM    885  CA  ILE A 159     -18.797 -36.441  29.887  1.00  4.50           C  
ATOM    886  HA  ILE A 159     -19.789 -36.685  30.268  1.00  4.10           H  
ATOM    887  CB  ILE A 159     -18.265 -37.713  29.296  1.00  5.10           C  
ATOM    888  HB  ILE A 159     -17.208 -37.590  29.060  1.00  4.10           H  
ATOM    889  CG2 ILE A 159     -18.422 -38.749  30.443  1.00  6.28           C  
ATOM    890 1HG2 ILE A 159     -18.058 -39.720  30.108  1.00  4.10           H  
ATOM    891 2HG2 ILE A 159     -19.474 -38.831  30.718  1.00  4.10           H  
ATOM    892 3HG2 ILE A 159     -17.845 -38.424  31.309  1.00  4.10           H  
ATOM    893  CG1 ILE A 159     -19.046 -38.210  27.997  1.00  3.36           C  
ATOM    894 1HG1 ILE A 159     -20.057 -37.808  28.054  1.00  4.10           H  
ATOM    895 2HG1 ILE A 159     -18.535 -37.788  27.131  1.00  4.10           H  
ATOM    896  CD1 ILE A 159     -19.164 -39.650  27.772  1.00  2.00           C  
ATOM    897 1HD1 ILE A 159     -19.720 -39.830  26.852  1.00  4.10           H  
ATOM    898 2HD1 ILE A 159     -19.691 -40.107  28.609  1.00  4.10           H  
ATOM    899 3HD1 ILE A 159     -18.169 -40.088  27.687  1.00  4.10           H  
ATOM    900  C   ILE A 159     -17.990 -36.070  31.075  1.00  2.80           C  
ATOM    901  O   ILE A 159     -17.014 -35.387  30.954  1.00  2.54           O  
ATOM    902  N   LEU A 160     -18.457 -36.414  32.237  1.00  2.00           N  
ATOM    903  HN  LEU A 160     -19.367 -36.968  32.338  1.00  2.43           H  
ATOM    904  CA  LEU A 160     -17.682 -36.008  33.384  1.00  2.00           C  
ATOM    905  HA  LEU A 160     -16.758 -35.582  32.992  1.00  2.43           H  
ATOM    906  CB  LEU A 160     -18.335 -34.912  34.223  1.00  2.00           C  
ATOM    907  HB1 LEU A 160     -19.387 -35.169  34.343  1.00  2.43           H  
ATOM    908  HB2 LEU A 160     -17.848 -34.907  35.198  1.00  2.43           H  
ATOM    909  CG  LEU A 160     -18.265 -33.484  33.658  1.00  2.00           C  
ATOM    910  HG  LEU A 160     -18.467 -33.490  32.587  1.00  2.43           H  
ATOM    911  CD1 LEU A 160     -19.151 -32.547  34.335  1.00  2.00           C  
ATOM    912 1HD1 LEU A 160     -19.049 -31.560  33.884  1.00  2.43           H  
ATOM    913 2HD1 LEU A 160     -18.885 -32.493  35.391  1.00  2.43           H  
ATOM    914 3HD1 LEU A 160     -20.182 -32.886  34.237  1.00  2.43           H  
ATOM    915  CD2 LEU A 160     -17.011 -32.861  33.923  1.00  5.46           C  
ATOM    916 1HD2 LEU A 160     -17.009 -31.854  33.505  1.00  2.43           H  
ATOM    917 2HD2 LEU A 160     -16.211 -33.445  33.467  1.00  2.43           H  
ATOM    918 3HD2 LEU A 160     -16.852 -32.807  35.000  1.00  2.43           H  
ATOM    919  C   LEU A 160     -17.271 -37.200  34.247  1.00  2.00           C  
ATOM    920  O   LEU A 160     -18.003 -38.184  34.524  1.00  2.00           O  
ATOM    921  N   VAL A 161     -15.986 -37.307  34.448  1.00  2.00           N  
ATOM    922  HN  VAL A 161     -15.326 -36.637  33.938  1.00  2.00           H  
ATOM    923  CA  VAL A 161     -15.424 -38.300  35.336  1.00  2.00           C  
ATOM    924  HA  VAL A 161     -16.081 -39.168  35.395  1.00  2.00           H  
ATOM    925  CB  VAL A 161     -14.064 -38.709  34.840  1.00  2.00           C  
ATOM    926  HB  VAL A 161     -13.446 -37.812  34.813  1.00  2.00           H  
ATOM    927  CG1 VAL A 161     -13.427 -39.648  35.761  1.00  2.00           C  
ATOM    928 1HG1 VAL A 161     -12.446 -39.926  35.376  1.00  2.00           H  
ATOM    929 2HG1 VAL A 161     -14.045 -40.541  35.856  1.00  2.00           H  
ATOM    930 3HG1 VAL A 161     -13.314 -39.179  36.738  1.00  2.00           H  
ATOM    931  CG2 VAL A 161     -14.192 -39.230  33.368  1.00  2.00           C  
ATOM    932 1HG2 VAL A 161     -13.210 -39.529  33.001  1.00  2.00           H  
ATOM    933 2HG2 VAL A 161     -14.590 -38.437  32.735  1.00  2.00           H  
ATOM    934 3HG2 VAL A 161     -14.865 -40.087  33.343  1.00  2.00           H  
ATOM    935  C   VAL A 161     -15.294 -37.657  36.681  1.00  2.00           C  
ATOM    936  O   VAL A 161     -14.937 -36.492  36.777  1.00  2.00           O  
ATOM    937  N   VAL A 162     -15.647 -38.418  37.705  1.00  2.00           N  
ATOM    938  HN  VAL A 162     -15.965 -39.424  37.524  1.00  2.00           H  
ATOM    939  CA  VAL A 162     -15.613 -37.929  39.038  1.00  2.00           C  
ATOM    940  HA  VAL A 162     -14.822 -37.185  39.134  1.00  2.00           H  
ATOM    941  CB  VAL A 162     -16.925 -37.327  39.455  1.00  2.00           C  
ATOM    942  HB  VAL A 162     -17.759 -37.962  39.156  1.00  2.00           H  
ATOM    943  CG1 VAL A 162     -16.919 -37.099  41.029  1.00  2.00           C  
ATOM    944 1HG1 VAL A 162     -17.869 -36.662  41.337  1.00  2.00           H  
ATOM    945 2HG1 VAL A 162     -16.106 -36.424  41.296  1.00  2.00           H  
ATOM    946 3HG1 VAL A 162     -16.778 -38.054  41.534  1.00  2.00           H  
ATOM    947  CG2 VAL A 162     -17.047 -35.966  38.854  1.00  2.00           C  
ATOM    948 1HG2 VAL A 162     -17.996 -35.521  39.151  1.00  2.00           H  
ATOM    949 2HG2 VAL A 162     -17.007 -36.043  37.767  1.00  2.00           H  
ATOM    950 3HG2 VAL A 162     -16.227 -35.339  39.204  1.00  2.00           H  
ATOM    951  C   VAL A 162     -15.332 -39.082  39.952  1.00  2.00           C  
ATOM    952  O   VAL A 162     -15.636 -40.236  39.600  1.00  2.00           O  
ATOM    953  N   PHE A 163     -14.739 -38.742  41.099  1.00  2.00           N  
ATOM    954  HN  PHE A 163     -14.527 -37.706  41.260  1.00  2.00           H  
ATOM    955  CA  PHE A 163     -14.368 -39.660  42.125  1.00  2.00           C  
ATOM    956  HA  PHE A 163     -14.799 -40.642  41.929  1.00  2.00           H  
ATOM    957  CB  PHE A 163     -12.864 -39.766  42.276  1.00  2.00           C  
ATOM    958  HB1 PHE A 163     -12.449 -38.758  42.248  1.00  2.00           H  
ATOM    959  HB2 PHE A 163     -12.652 -40.220  43.244  1.00  2.00           H  
ATOM    960  CG  PHE A 163     -12.174 -40.587  41.212  1.00  2.00           C  
ATOM    961  CD1 PHE A 163     -11.570 -39.952  40.107  1.00  2.00           C  
ATOM    962  HD1 PHE A 163     -11.588 -38.865  40.029  1.00  2.00           H  
ATOM    963  CD2 PHE A 163     -12.035 -41.990  41.377  1.00  2.00           C  
ATOM    964  HD2 PHE A 163     -12.483 -42.469  42.248  1.00  2.00           H  
ATOM    965  CE1 PHE A 163     -11.009 -40.638  39.209  1.00  2.00           C  
ATOM    966  HE1 PHE A 163     -10.617 -40.168  38.307  1.00  2.00           H  
ATOM    967  CE2 PHE A 163     -11.382 -42.724  40.509  1.00  2.00           C  
ATOM    968  HE2 PHE A 163     -11.231 -43.794  40.654  1.00  2.00           H  
ATOM    969  CZ  PHE A 163     -10.902 -42.066  39.412  1.00  2.00           C  
ATOM    970  HZ  PHE A 163     -10.407 -42.655  38.640  1.00  2.00           H  
ATOM    971  C   PHE A 163     -14.892 -39.108  43.430  1.00  2.00           C  
ATOM    972  O   PHE A 163     -14.220 -38.299  44.058  1.00  2.00           O  
ATOM    973  N   ALA A 164     -16.056 -39.581  43.873  1.00  2.00           N  
ATOM    974  HN  ALA A 164     -16.565 -40.329  43.303  1.00  2.00           H  
ATOM    975  CA  ALA A 164     -16.644 -39.113  45.095  1.00  2.00           C  
ATOM    976  HA  ALA A 164     -15.910 -38.556  45.677  1.00  2.00           H  
ATOM    977  CB  ALA A 164     -17.782 -38.289  44.815  1.00  2.00           C  
ATOM    978  HB1 ALA A 164     -18.218 -37.941  45.751  1.00  2.00           H  
ATOM    979  HB2 ALA A 164     -18.523 -38.867  44.262  1.00  2.00           H  
ATOM    980  HB3 ALA A 164     -17.472 -37.431  44.218  1.00  2.00           H  
ATOM    981  C   ALA A 164     -17.040 -40.339  45.814  1.00  2.00           C  
ATOM    982  O   ALA A 164     -16.710 -41.428  45.344  1.00  2.00           O  
ATOM    983  N   ARG A 165     -17.694 -40.201  46.970  1.00  2.00           N  
ATOM    984  HN  ARG A 165     -18.122 -39.263  47.256  1.00  2.00           H  
ATOM    985  CA  ARG A 165     -17.806 -41.393  47.841  1.00  2.00           C  
ATOM    986  HA  ARG A 165     -17.909 -42.263  47.193  1.00  2.00           H  
ATOM    987  CB  ARG A 165     -16.611 -41.639  48.750  1.00  2.00           C  
ATOM    988  HB1 ARG A 165     -16.838 -42.487  49.396  1.00  2.00           H  
ATOM    989  HB2 ARG A 165     -15.747 -41.876  48.129  1.00  2.00           H  
ATOM    990  CG  ARG A 165     -16.253 -40.416  49.647  1.00  2.00           C  
ATOM    991  HG1 ARG A 165     -15.448 -39.861  49.166  1.00  2.00           H  
ATOM    992  HG2 ARG A 165     -17.135 -39.780  49.729  1.00  2.00           H  
ATOM    993  CD  ARG A 165     -15.826 -40.774  50.977  1.00  2.00           C  
ATOM    994  HD1 ARG A 165     -15.381 -39.909  51.469  1.00  2.00           H  
ATOM    995  HD2 ARG A 165     -16.679 -41.125  51.558  1.00  2.00           H  
ATOM    996  NE  ARG A 165     -14.858 -41.816  50.857  1.00  2.00           N  
ATOM    997  HE  ARG A 165     -15.181 -42.829  50.975  1.00  2.00           H  
ATOM    998  CZ  ARG A 165     -13.569 -41.585  50.604  1.00  2.00           C  
ATOM    999  NH1 ARG A 165     -13.079 -40.373  50.471  1.00  2.00           N  
ATOM   1000 1HH1 ARG A 165     -13.722 -39.523  50.566  1.00  2.00           H  
ATOM   1001 2HH1 ARG A 165     -12.037 -40.236  50.268  1.00  2.00           H  
ATOM   1002  NH2 ARG A 165     -12.793 -42.579  50.469  1.00  2.00           N  
ATOM   1003 1HH2 ARG A 165     -13.177 -43.574  50.559  1.00  2.00           H  
ATOM   1004 2HH2 ARG A 165     -11.754 -42.423  50.266  1.00  2.00           H  
ATOM   1005  C   ARG A 165     -19.048 -41.307  48.683  1.00  2.00           C  
ATOM   1006  O   ARG A 165     -19.587 -40.222  48.883  1.00  2.00           O  
ATOM   1007  N   GLY A 166     -19.486 -42.442  49.195  1.00  2.00           N  
ATOM   1008  HN  GLY A 166     -18.844 -43.297  49.241  1.00  2.00           H  
ATOM   1009  CA  GLY A 166     -20.795 -42.516  49.676  1.00  2.00           C  
ATOM   1010  HA1 GLY A 166     -21.107 -43.555  49.567  1.00  2.00           H  
ATOM   1011  HA2 GLY A 166     -20.751 -42.259  50.734  1.00  2.00           H  
ATOM   1012  C   GLY A 166     -21.895 -41.672  49.074  1.00  2.00           C  
ATOM   1013  O   GLY A 166     -22.309 -41.932  47.983  1.00  2.00           O  
ATOM   1014  N   ALA A 167     -22.298 -40.668  49.825  1.00  2.00           N  
ATOM   1015  HN  ALA A 167     -21.880 -40.567  50.805  1.00  2.00           H  
ATOM   1016  CA  ALA A 167     -23.241 -39.731  49.408  1.00  2.00           C  
ATOM   1017  HA  ALA A 167     -23.907 -40.223  48.700  1.00  2.00           H  
ATOM   1018  CB  ALA A 167     -23.993 -39.320  50.469  1.00  2.00           C  
ATOM   1019  HB1 ALA A 167     -24.727 -38.588  50.133  1.00  2.00           H  
ATOM   1020  HB2 ALA A 167     -23.346 -38.866  51.220  1.00  2.00           H  
ATOM   1021  HB3 ALA A 167     -24.508 -40.177  50.904  1.00  2.00           H  
ATOM   1022  C   ALA A 167     -22.647 -38.474  48.705  1.00  2.00           C  
ATOM   1023  O   ALA A 167     -22.184 -37.484  49.357  1.00  2.00           O  
ATOM   1024  N   HIS A 168     -22.727 -38.442  47.353  1.00  2.00           N  
ATOM   1025  HN  HIS A 168     -23.329 -39.155  46.830  1.00  2.00           H  
ATOM   1026  CA  HIS A 168     -21.970 -37.407  46.605  1.00  2.00           C  
ATOM   1027  HA  HIS A 168     -21.300 -36.984  47.354  1.00  2.00           H  
ATOM   1028  CB  HIS A 168     -21.029 -38.074  45.613  1.00  2.00           C  
ATOM   1029  HB1 HIS A 168     -20.567 -37.292  45.011  1.00  2.00           H  
ATOM   1030  HB2 HIS A 168     -20.260 -38.598  46.180  1.00  2.00           H  
ATOM   1031  CG  HIS A 168     -21.659 -39.048  44.690  1.00  2.00           C  
ATOM   1032  CD2 HIS A 168     -22.026 -38.957  43.400  1.00  2.00           C  
ATOM   1033  HD2 HIS A 168     -22.002 -38.056  42.786  1.00  2.00           H  
ATOM   1034  ND1 HIS A 168     -21.798 -40.348  45.023  1.00  2.00           N  
ATOM   1035  HD1 HIS A 168     -21.593 -40.765  45.987  1.00  2.00           H  
ATOM   1036  CE1 HIS A 168     -22.224 -41.021  43.979  1.00  2.00           C  
ATOM   1037  HE1 HIS A 168     -22.378 -42.099  43.940  1.00  2.00           H  
ATOM   1038  NE2 HIS A 168     -22.433 -40.192  42.998  1.00  2.00           N1+
ATOM   1039  HE2 HIS A 168     -22.851 -40.438  42.044  1.00  2.00           H  
ATOM   1040  C   HIS A 168     -22.646 -36.154  45.960  1.00  2.00           C  
ATOM   1041  O   HIS A 168     -21.876 -35.217  45.581  1.00  2.00           O  
ATOM   1042  N   GLY A 169     -23.957 -36.174  45.730  1.00  2.00           N  
ATOM   1043  HN  GLY A 169     -24.522 -36.875  46.308  1.00  2.00           H  
ATOM   1044  CA  GLY A 169     -24.694 -35.392  44.825  1.00  2.00           C  
ATOM   1045  HA1 GLY A 169     -24.819 -34.424  45.310  1.00  2.00           H  
ATOM   1046  HA2 GLY A 169     -24.056 -35.281  43.948  1.00  2.00           H  
ATOM   1047  C   GLY A 169     -26.024 -35.745  44.302  1.00  2.00           C  
ATOM   1048  O   GLY A 169     -26.839 -34.796  44.197  1.00  2.00           O  
ATOM   1049  N   ASP A 170     -26.354 -36.923  43.975  1.00 15.00           N  
ATOM   1050  HN  ASP A 170     -25.897 -37.590  44.676  1.00 14.19           H  
ATOM   1051  CA  ASP A 170     -27.084 -37.711  43.056  1.00 15.00           C  
ATOM   1052  HA  ASP A 170     -27.172 -37.035  42.206  1.00 14.19           H  
ATOM   1053  CB  ASP A 170     -26.346 -38.869  42.449  1.00 15.00           C  
ATOM   1054  HB1 ASP A 170     -25.938 -39.430  43.290  1.00 14.19           H  
ATOM   1055  HB2 ASP A 170     -27.105 -39.469  41.946  1.00 14.19           H  
ATOM   1056  CG  ASP A 170     -25.243 -38.740  41.488  1.00 15.00           C  
ATOM   1057  OD1 ASP A 170     -24.940 -39.560  40.545  1.00 15.00           O  
ATOM   1058  OD2 ASP A 170     -24.427 -37.851  41.678  1.00 15.00           O  
ATOM   1059  C   ASP A 170     -28.509 -37.948  43.400  1.00 15.00           C  
ATOM   1060  O   ASP A 170     -29.354 -37.211  42.961  1.00  8.54           O  
ATOM   1061  N   ASP A 171     -28.712 -38.765  44.363  1.00  3.28           N  
ATOM   1062  HN  ASP A 171     -27.829 -38.924  44.946  1.00  4.21           H  
ATOM   1063  CA  ASP A 171     -29.818 -39.517  44.855  1.00  3.54           C  
ATOM   1064  HA  ASP A 171     -29.821 -39.286  45.920  1.00  4.21           H  
ATOM   1065  CB  ASP A 171     -31.131 -39.050  44.408  1.00  3.72           C  
ATOM   1066  HB1 ASP A 171     -31.440 -38.339  45.175  1.00  4.21           H  
ATOM   1067  HB2 ASP A 171     -30.926 -38.517  43.479  1.00  4.21           H  
ATOM   1068  CG  ASP A 171     -32.335 -39.821  44.124  1.00  8.25           C  
ATOM   1069  OD1 ASP A 171     -33.258 -39.421  43.330  1.00  2.00           O  
ATOM   1070  OD2 ASP A 171     -32.462 -40.954  44.562  1.00  2.42           O  
ATOM   1071  C   ASP A 171     -29.455 -40.958  44.821  1.00  3.70           C  
ATOM   1072  O   ASP A 171     -29.548 -41.620  45.818  1.00  6.77           O  
ATOM   1073  N   HIS A 172     -28.350 -41.211  44.062  1.00 15.00           N  
ATOM   1074  HN  HIS A 172     -27.779 -40.454  43.567  1.00 13.98           H  
ATOM   1075  CA  HIS A 172     -28.030 -42.675  44.003  1.00 15.00           C  
ATOM   1076  HA  HIS A 172     -28.743 -43.201  44.638  1.00 13.98           H  
ATOM   1077  CB  HIS A 172     -28.112 -43.260  42.639  1.00 15.00           C  
ATOM   1078  HB1 HIS A 172     -27.103 -43.251  42.227  1.00 13.98           H  
ATOM   1079  HB2 HIS A 172     -28.449 -44.290  42.754  1.00 13.98           H  
ATOM   1080  CG  HIS A 172     -29.016 -42.610  41.611  1.00 15.00           C  
ATOM   1081  CD2 HIS A 172     -28.833 -41.588  40.747  1.00 15.00           C  
ATOM   1082  HD2 HIS A 172     -27.881 -41.111  40.515  1.00 13.98           H  
ATOM   1083  ND1 HIS A 172     -30.352 -42.731  41.679  1.00 15.00           N  
ATOM   1084  HD1 HIS A 172     -30.865 -43.363  42.373  1.00 13.98           H  
ATOM   1085  CE1 HIS A 172     -30.941 -41.986  40.798  1.00 15.00           C  
ATOM   1086  HE1 HIS A 172     -32.011 -41.984  40.592  1.00 13.98           H  
ATOM   1087  NE2 HIS A 172     -30.071 -41.248  40.202  1.00 15.00           N1+
ATOM   1088  HE2 HIS A 172     -30.260 -40.520  39.441  1.00 13.98           H  
ATOM   1089  C   HIS A 172     -26.638 -42.749  44.683  1.00 15.00           C  
ATOM   1090  O   HIS A 172     -25.912 -41.830  44.440  1.00  4.81           O  
ATOM   1091  N   ALA A 173     -26.591 -42.962  45.989  1.00  2.00           N  
ATOM   1092  HN  ALA A 173     -27.516 -43.086  46.512  1.00  2.00           H  
ATOM   1093  CA  ALA A 173     -25.357 -43.038  46.754  1.00  2.00           C  
ATOM   1094  HA  ALA A 173     -24.787 -42.173  46.415  1.00  2.00           H  
ATOM   1095  CB  ALA A 173     -25.629 -42.744  48.197  1.00  2.00           C  
ATOM   1096  HB1 ALA A 173     -24.699 -42.803  48.762  1.00  2.00           H  
ATOM   1097  HB2 ALA A 173     -26.339 -43.472  48.589  1.00  2.00           H  
ATOM   1098  HB3 ALA A 173     -26.048 -41.742  48.292  1.00  2.00           H  
ATOM   1099  C   ALA A 173     -24.453 -44.208  46.450  1.00  2.00           C  
ATOM   1100  O   ALA A 173     -24.601 -44.959  45.642  1.00  2.00           O  
ATOM   1101  N   PHE A 174     -23.219 -44.231  46.947  1.00  2.00           N  
ATOM   1102  HN  PHE A 174     -22.895 -43.368  47.490  1.00  2.00           H  
ATOM   1103  CA  PHE A 174     -22.298 -45.296  46.821  1.00  2.00           C  
ATOM   1104  HA  PHE A 174     -22.607 -45.872  45.949  1.00  2.00           H  
ATOM   1105  CB  PHE A 174     -20.842 -44.862  46.566  1.00  2.00           C  
ATOM   1106  HB1 PHE A 174     -20.707 -43.870  46.997  1.00  2.00           H  
ATOM   1107  HB2 PHE A 174     -20.187 -45.571  47.073  1.00  2.00           H  
ATOM   1108  CG  PHE A 174     -20.409 -44.796  45.062  1.00  2.00           C  
ATOM   1109  CD1 PHE A 174     -19.454 -43.891  44.651  1.00  2.00           C  
ATOM   1110  HD1 PHE A 174     -18.916 -43.304  45.395  1.00  2.00           H  
ATOM   1111  CD2 PHE A 174     -20.999 -45.535  44.114  1.00  2.00           C  
ATOM   1112  HD2 PHE A 174     -21.709 -46.312  44.398  1.00  2.00           H  
ATOM   1113  CE1 PHE A 174     -19.184 -43.726  43.388  1.00  2.00           C  
ATOM   1114  HE1 PHE A 174     -18.451 -42.978  43.086  1.00  2.00           H  
ATOM   1115  CE2 PHE A 174     -20.736 -45.336  42.872  1.00  2.00           C  
ATOM   1116  HE2 PHE A 174     -21.293 -45.894  42.120  1.00  2.00           H  
ATOM   1117  CZ  PHE A 174     -19.791 -44.457  42.467  1.00  2.00           C  
ATOM   1118  HZ  PHE A 174     -19.537 -44.354  41.412  1.00  2.00           H  
ATOM   1119  C   PHE A 174     -22.363 -46.260  48.030  1.00  2.00           C  
ATOM   1120  O   PHE A 174     -23.335 -46.273  48.719  1.00  2.00           O  
ATOM   1121  N   ASP A 175     -21.380 -47.120  48.261  1.00  2.00           N  
ATOM   1122  HN  ASP A 175     -20.470 -47.071  47.699  1.00  2.08           H  
ATOM   1123  CA  ASP A 175     -21.557 -48.112  49.272  1.00  2.00           C  
ATOM   1124  HA  ASP A 175     -22.065 -47.636  50.111  1.00  2.08           H  
ATOM   1125  CB  ASP A 175     -22.453 -49.189  48.761  1.00  2.00           C  
ATOM   1126  HB1 ASP A 175     -22.526 -49.967  49.521  1.00  2.08           H  
ATOM   1127  HB2 ASP A 175     -23.440 -48.762  48.582  1.00  2.08           H  
ATOM   1128  CG  ASP A 175     -21.958 -49.821  47.468  1.00  2.00           C  
ATOM   1129  OD1 ASP A 175     -22.695 -50.036  46.515  1.00  2.00           O  
ATOM   1130  OD2 ASP A 175     -20.768 -50.053  47.309  1.00  2.65           O  
ATOM   1131  C   ASP A 175     -20.269 -48.700  49.798  1.00  2.00           C  
ATOM   1132  O   ASP A 175     -20.289 -49.611  50.504  1.00  2.00           O  
ATOM   1133  N   GLY A 176     -19.080 -48.219  49.478  1.00  2.00           N  
ATOM   1134  HN  GLY A 176     -18.901 -47.664  48.581  1.00  2.00           H  
ATOM   1135  CA  GLY A 176     -18.064 -48.501  50.423  1.00  2.00           C  
ATOM   1136  HA1 GLY A 176     -17.649 -47.541  50.729  1.00  2.00           H  
ATOM   1137  HA2 GLY A 176     -18.554 -48.973  51.275  1.00  2.00           H  
ATOM   1138  C   GLY A 176     -16.913 -49.365  50.065  1.00  2.00           C  
ATOM   1139  O   GLY A 176     -15.816 -48.887  50.101  1.00  2.00           O  
ATOM   1140  N   LYS A 177     -16.980 -50.634  49.818  1.00  2.00           N  
ATOM   1141  HN  LYS A 177     -17.876 -51.207  49.935  1.00  2.53           H  
ATOM   1142  CA  LYS A 177     -15.725 -51.205  49.368  1.00  2.00           C  
ATOM   1143  HA  LYS A 177     -15.319 -50.592  48.564  1.00  2.53           H  
ATOM   1144  CB  LYS A 177     -14.669 -51.434  50.391  1.00  2.00           C  
ATOM   1145  HB1 LYS A 177     -14.067 -50.531  50.487  1.00  2.53           H  
ATOM   1146  HB2 LYS A 177     -15.143 -51.659  51.346  1.00  2.53           H  
ATOM   1147  CG  LYS A 177     -13.760 -52.598  50.002  1.00  2.00           C  
ATOM   1148  HG1 LYS A 177     -14.201 -53.515  50.392  1.00  2.53           H  
ATOM   1149  HG2 LYS A 177     -13.722 -52.647  48.914  1.00  2.53           H  
ATOM   1150  CD  LYS A 177     -12.261 -52.499  50.546  1.00  2.00           C  
ATOM   1151  HD1 LYS A 177     -11.912 -51.480  50.380  1.00  2.53           H  
ATOM   1152  HD2 LYS A 177     -12.279 -52.708  51.616  1.00  2.53           H  
ATOM   1153  CE  LYS A 177     -11.176 -53.523  49.851  0.80  2.00           C  
ATOM   1154  HE1 LYS A 177     -10.637 -53.982  50.679  0.80  2.53           H  
ATOM   1155  HE2 LYS A 177     -11.773 -54.279  49.342  0.80  2.53           H  
ATOM   1156  NZ  LYS A 177     -10.106 -53.106  48.849  0.80  2.00           N1+
ATOM   1157  HZ1 LYS A 177      -9.537 -53.964  48.556  0.80  2.53           H  
ATOM   1158  HZ2 LYS A 177      -9.456 -52.385  49.300  0.80  2.53           H  
ATOM   1159  HZ3 LYS A 177     -10.572 -52.676  47.987  0.80  2.53           H  
ATOM   1160  C   LYS A 177     -16.305 -52.377  48.816  1.00  2.19           C  
ATOM   1161  O   LYS A 177     -16.927 -53.229  49.524  1.00  6.54           O  
ATOM   1162  N   GLY A 178     -16.394 -52.316  47.513  1.00  2.83           N  
ATOM   1163  HN  GLY A 178     -15.948 -51.491  46.998  1.00  2.33           H  
ATOM   1164  CA  GLY A 178     -17.091 -53.351  46.739  1.00  2.50           C  
ATOM   1165  HA1 GLY A 178     -16.446 -53.658  45.916  1.00  2.33           H  
ATOM   1166  HA2 GLY A 178     -17.277 -54.203  47.393  1.00  2.33           H  
ATOM   1167  C   GLY A 178     -18.373 -52.905  46.182  1.00  2.00           C  
ATOM   1168  O   GLY A 178     -18.572 -51.706  45.823  1.00  2.00           O  
ATOM   1169  N   GLY A 179     -19.233 -53.911  46.049  1.00  2.05           N  
ATOM   1170  HN  GLY A 179     -18.945 -54.890  46.371  1.00  2.17           H  
ATOM   1171  CA  GLY A 179     -20.582 -53.708  45.465  1.00  2.00           C  
ATOM   1172  HA1 GLY A 179     -20.933 -54.634  45.010  1.00  2.17           H  
ATOM   1173  HA2 GLY A 179     -21.280 -53.398  46.242  1.00  2.17           H  
ATOM   1174  C   GLY A 179     -20.470 -52.633  44.418  1.00  2.00           C  
ATOM   1175  O   GLY A 179     -19.741 -52.767  43.516  1.00  2.63           O  
ATOM   1176  N   ILE A 180     -21.114 -51.536  44.550  1.00  2.00           N  
ATOM   1177  HN  ILE A 180     -21.714 -51.323  45.410  1.00  2.96           H  
ATOM   1178  CA  ILE A 180     -20.974 -50.620  43.471  1.00  2.00           C  
ATOM   1179  HA  ILE A 180     -21.013 -51.195  42.546  1.00  2.96           H  
ATOM   1180  CB  ILE A 180     -22.087 -49.591  43.417  1.00  2.00           C  
ATOM   1181  HB  ILE A 180     -21.978 -48.926  44.274  1.00  2.96           H  
ATOM   1182  CG2 ILE A 180     -22.031 -48.760  42.169  1.00  2.00           C  
ATOM   1183 1HG2 ILE A 180     -22.847 -48.038  42.176  1.00  2.96           H  
ATOM   1184 2HG2 ILE A 180     -22.126 -49.407  41.297  1.00  2.96           H  
ATOM   1185 3HG2 ILE A 180     -21.079 -48.231  42.127  1.00  2.96           H  
ATOM   1186  CG1 ILE A 180     -23.429 -50.271  43.515  1.00  2.00           C  
ATOM   1187 1HG1 ILE A 180     -23.686 -50.725  42.558  1.00  2.96           H  
ATOM   1188 2HG1 ILE A 180     -23.401 -51.040  44.287  1.00  2.96           H  
ATOM   1189  CD1 ILE A 180     -24.473 -49.192  43.884  1.00  9.64           C  
ATOM   1190 1HD1 ILE A 180     -25.458 -49.651  43.963  1.00  2.96           H  
ATOM   1191 2HD1 ILE A 180     -24.492 -48.424  43.110  1.00  2.96           H  
ATOM   1192 3HD1 ILE A 180     -24.206 -48.739  44.839  1.00  2.96           H  
ATOM   1193  C   ILE A 180     -19.618 -49.935  43.527  1.00  2.00           C  
ATOM   1194  O   ILE A 180     -19.180 -49.532  44.646  1.00  2.03           O  
ATOM   1195  N   LEU A 181     -18.994 -49.833  42.337  1.00  2.00           N  
ATOM   1196  HN  LEU A 181     -19.496 -50.247  41.488  1.00  2.00           H  
ATOM   1197  CA  LEU A 181     -17.730 -49.226  42.106  1.00  2.00           C  
ATOM   1198  HA  LEU A 181     -17.294 -48.957  43.068  1.00  2.00           H  
ATOM   1199  CB  LEU A 181     -16.870 -50.219  41.468  1.00  2.00           C  
ATOM   1200  HB1 LEU A 181     -17.091 -50.134  40.404  1.00  2.00           H  
ATOM   1201  HB2 LEU A 181     -15.855 -49.869  41.658  1.00  2.00           H  
ATOM   1202  CG  LEU A 181     -16.819 -51.664  41.723  1.00  2.00           C  
ATOM   1203  HG  LEU A 181     -17.799 -52.104  41.909  1.00  2.00           H  
ATOM   1204  CD1 LEU A 181     -16.177 -52.161  40.471  1.00  2.00           C  
ATOM   1205 1HD1 LEU A 181     -16.073 -53.245  40.521  1.00  2.00           H  
ATOM   1206 2HD1 LEU A 181     -15.192 -51.707  40.362  1.00  2.00           H  
ATOM   1207 3HD1 LEU A 181     -16.796 -51.895  39.614  1.00  2.00           H  
ATOM   1208  CD2 LEU A 181     -15.923 -51.727  42.887  1.00  2.00           C  
ATOM   1209 1HD2 LEU A 181     -15.793 -52.766  43.190  1.00  2.00           H  
ATOM   1210 2HD2 LEU A 181     -16.356 -51.160  43.711  1.00  2.00           H  
ATOM   1211 3HD2 LEU A 181     -14.954 -51.302  42.624  1.00  2.00           H  
ATOM   1212  C   LEU A 181     -17.679 -48.020  41.202  1.00  2.00           C  
ATOM   1213  O   LEU A 181     -16.684 -47.400  41.089  1.00  2.00           O  
ATOM   1214  N   ALA A 182     -18.765 -47.737  40.548  1.00  2.00           N  
ATOM   1215  HN  ALA A 182     -19.620 -48.316  40.829  1.00  2.00           H  
ATOM   1216  CA  ALA A 182     -19.004 -46.784  39.520  1.00  2.00           C  
ATOM   1217  HA  ALA A 182     -18.917 -45.771  39.913  1.00  2.00           H  
ATOM   1218  CB  ALA A 182     -18.139 -46.951  38.308  1.00  2.00           C  
ATOM   1219  HB1 ALA A 182     -18.388 -46.184  37.575  1.00  2.00           H  
ATOM   1220  HB2 ALA A 182     -18.308 -47.936  37.873  1.00  2.00           H  
ATOM   1221  HB3 ALA A 182     -17.091 -46.855  38.593  1.00  2.00           H  
ATOM   1222  C   ALA A 182     -20.378 -47.049  39.092  1.00  2.00           C  
ATOM   1223  O   ALA A 182     -20.881 -48.105  39.183  1.00  2.00           O  
ATOM   1224  N   HIS A 183     -20.963 -45.970  38.704  1.00  2.00           N  
ATOM   1225  HN  HIS A 183     -20.411 -45.071  38.883  1.00  4.05           H  
ATOM   1226  CA  HIS A 183     -22.213 -45.781  38.082  1.00  2.00           C  
ATOM   1227  HA  HIS A 183     -22.475 -46.669  37.507  1.00  4.05           H  
ATOM   1228  CB  HIS A 183     -23.257 -45.552  39.186  1.00  2.00           C  
ATOM   1229  HB1 HIS A 183     -24.239 -45.575  38.714  1.00  4.05           H  
ATOM   1230  HB2 HIS A 183     -23.172 -46.379  39.891  1.00  4.05           H  
ATOM   1231  CG  HIS A 183     -23.170 -44.287  39.972  1.00  2.00           C  
ATOM   1232  CD2 HIS A 183     -23.809 -43.095  39.801  1.00  5.59           C  
ATOM   1233  HD2 HIS A 183     -24.504 -42.853  38.997  1.00  4.05           H  
ATOM   1234  ND1 HIS A 183     -22.495 -44.182  41.161  1.00  6.78           N  
ATOM   1235  HD1 HIS A 183     -21.958 -44.973  41.643  1.00  4.05           H  
ATOM   1236  CE1 HIS A 183     -22.616 -42.929  41.623  1.00  9.77           C  
ATOM   1237  HE1 HIS A 183     -22.128 -42.536  42.515  1.00  4.05           H  
ATOM   1238  NE2 HIS A 183     -23.422 -42.243  40.826  1.00  6.41           N1+
ATOM   1239  HE2 HIS A 183     -23.719 -41.223  40.950  1.00  4.05           H  
ATOM   1240  C   HIS A 183     -21.982 -44.579  37.115  1.00  2.00           C  
ATOM   1241  O   HIS A 183     -21.222 -43.709  37.417  1.00  2.00           O  
ATOM   1242  N   ALA A 184     -22.529 -44.571  35.921  1.00  2.00           N  
ATOM   1243  HN  ALA A 184     -23.032 -45.442  35.556  1.00  2.00           H  
ATOM   1244  CA  ALA A 184     -22.450 -43.370  35.092  1.00  2.00           C  
ATOM   1245  HA  ALA A 184     -22.114 -42.514  35.678  1.00  2.00           H  
ATOM   1246  CB  ALA A 184     -21.562 -43.605  33.955  1.00  2.00           C  
ATOM   1247  HB1 ALA A 184     -21.509 -42.705  33.343  1.00  2.00           H  
ATOM   1248  HB2 ALA A 184     -21.949 -44.429  33.356  1.00  2.00           H  
ATOM   1249  HB3 ALA A 184     -20.565 -43.856  34.318  1.00  2.00           H  
ATOM   1250  C   ALA A 184     -23.838 -43.154  34.577  1.00  2.00           C  
ATOM   1251  O   ALA A 184     -24.577 -44.029  34.712  1.00  2.00           O  
ATOM   1252  N   PHE A 185     -24.145 -42.027  33.962  1.00  2.00           N  
ATOM   1253  HN  PHE A 185     -23.338 -41.381  33.686  1.00  2.64           H  
ATOM   1254  CA  PHE A 185     -25.495 -41.594  33.630  1.00  2.00           C  
ATOM   1255  HA  PHE A 185     -26.215 -42.312  34.021  1.00  2.64           H  
ATOM   1256  CB  PHE A 185     -25.856 -40.156  34.143  1.00  2.00           C  
ATOM   1257  HB1 PHE A 185     -25.013 -39.493  33.951  1.00  2.64           H  
ATOM   1258  HB2 PHE A 185     -26.731 -39.799  33.600  1.00  2.64           H  
ATOM   1259  CG  PHE A 185     -26.159 -40.139  35.613  1.00  2.00           C  
ATOM   1260  CD1 PHE A 185     -27.361 -40.732  36.098  1.00  2.27           C  
ATOM   1261  HD1 PHE A 185     -28.121 -41.062  35.390  1.00  2.64           H  
ATOM   1262  CD2 PHE A 185     -25.147 -39.725  36.560  1.00  2.00           C  
ATOM   1263  HD2 PHE A 185     -24.192 -39.358  36.185  1.00  2.64           H  
ATOM   1264  CE1 PHE A 185     -27.582 -40.899  37.500  1.00  3.99           C  
ATOM   1265  HE1 PHE A 185     -28.483 -41.383  37.877  1.00  2.64           H  
ATOM   1266  CE2 PHE A 185     -25.353 -39.780  37.921  1.00  2.00           C  
ATOM   1267  HE2 PHE A 185     -24.622 -39.367  38.616  1.00  2.64           H  
ATOM   1268  CZ  PHE A 185     -26.565 -40.401  38.400  1.00  6.81           C  
ATOM   1269  HZ  PHE A 185     -26.719 -40.498  39.475  1.00  2.64           H  
ATOM   1270  C   PHE A 185     -25.538 -41.605  32.159  1.00  2.00           C  
ATOM   1271  O   PHE A 185     -24.682 -40.938  31.532  1.00  2.00           O  
ATOM   1272  N   GLY A 186     -26.448 -42.401  31.580  1.00  2.00           N  
ATOM   1273  HN  GLY A 186     -26.985 -43.093  32.194  1.00  2.00           H  
ATOM   1274  CA  GLY A 186     -26.742 -42.367  30.141  1.00  2.00           C  
ATOM   1275  HA1 GLY A 186     -25.944 -42.880  29.605  1.00  2.00           H  
ATOM   1276  HA2 GLY A 186     -27.688 -42.877  29.961  1.00  2.00           H  
ATOM   1277  C   GLY A 186     -26.845 -40.941  29.625  1.00  2.00           C  
ATOM   1278  O   GLY A 186     -26.867 -39.966  30.427  1.00  2.00           O  
ATOM   1279  N   PRO A 187     -26.753 -40.792  28.289  1.00  2.00           N  
ATOM   1280  CD  PRO A 187     -26.589 -41.906  27.303  1.00  2.00           C  
ATOM   1281  HD1 PRO A 187     -27.556 -42.270  26.955  1.00  2.00           H  
ATOM   1282  HD2 PRO A 187     -26.022 -42.732  27.732  1.00  2.00           H  
ATOM   1283  CA  PRO A 187     -26.637 -39.399  27.642  1.00  2.00           C  
ATOM   1284  HA  PRO A 187     -25.758 -38.891  28.038  1.00  2.00           H  
ATOM   1285  CB  PRO A 187     -26.423 -39.690  26.145  1.00  2.00           C  
ATOM   1286  HB1 PRO A 187     -27.361 -39.642  25.593  1.00  2.00           H  
ATOM   1287  HB2 PRO A 187     -25.706 -38.998  25.704  1.00  2.00           H  
ATOM   1288  CG  PRO A 187     -25.823 -41.240  26.187  1.00  2.00           C  
ATOM   1289  HG1 PRO A 187     -26.001 -41.749  25.240  1.00  2.00           H  
ATOM   1290  HG2 PRO A 187     -24.754 -41.235  26.402  1.00  2.00           H  
ATOM   1291  C   PRO A 187     -27.875 -38.553  27.921  1.00  2.00           C  
ATOM   1292  O   PRO A 187     -28.991 -39.100  28.208  1.00  2.00           O  
ATOM   1293  N   GLY A 188     -27.688 -37.257  27.922  1.00  2.00           N  
ATOM   1294  HN  GLY A 188     -26.833 -36.821  27.448  1.00  3.07           H  
ATOM   1295  CA  GLY A 188     -28.677 -36.432  28.587  1.00  2.00           C  
ATOM   1296  HA1 GLY A 188     -29.493 -36.171  27.914  1.00  3.07           H  
ATOM   1297  HA2 GLY A 188     -29.079 -36.928  29.471  1.00  3.07           H  
ATOM   1298  C   GLY A 188     -27.860 -35.214  28.962  1.00  2.60           C  
ATOM   1299  O   GLY A 188     -26.716 -35.356  29.461  1.00  5.70           O  
ATOM   1300  N   SER A 189     -28.341 -34.019  28.696  1.00  2.00           N  
ATOM   1301  HN  SER A 189     -29.241 -33.904  28.129  1.00  2.40           H  
ATOM   1302  CA  SER A 189     -27.646 -32.902  29.173  1.00  2.00           C  
ATOM   1303  HA  SER A 189     -26.687 -32.773  28.671  1.00  2.40           H  
ATOM   1304  CB  SER A 189     -28.505 -31.702  29.046  1.00  2.00           C  
ATOM   1305  HB1 SER A 189     -27.911 -30.910  28.590  1.00  2.40           H  
ATOM   1306  HB2 SER A 189     -29.339 -31.954  28.391  1.00  2.40           H  
ATOM   1307  OG  SER A 189     -29.045 -31.197  30.275  1.00  3.01           O  
ATOM   1308  HG  SER A 189     -29.636 -31.937  30.729  1.00  2.40           H  
ATOM   1309  C   SER A 189     -27.481 -33.181  30.632  1.00  3.41           C  
ATOM   1310  O   SER A 189     -28.046 -34.151  31.187  1.00  2.00           O  
ATOM   1311  N   GLY A 190     -26.762 -32.210  31.207  1.00  6.53           N  
ATOM   1312  HN  GLY A 190     -26.160 -31.619  30.550  1.00  9.07           H  
ATOM   1313  CA  GLY A 190     -26.700 -31.859  32.627  1.00  8.43           C  
ATOM   1314  HA1 GLY A 190     -26.332 -30.834  32.667  1.00  9.07           H  
ATOM   1315  HA2 GLY A 190     -27.728 -31.891  32.989  1.00  9.07           H  
ATOM   1316  C   GLY A 190     -25.881 -32.634  33.631  1.00  8.71           C  
ATOM   1317  O   GLY A 190     -25.358 -32.091  34.650  1.00 12.62           O  
ATOM   1318  N   ILE A 191     -25.973 -33.910  33.490  1.00  7.92           N  
ATOM   1319  HN  ILE A 191     -26.509 -34.216  32.616  1.00  9.95           H  
ATOM   1320  CA  ILE A 191     -25.476 -35.024  34.311  1.00  9.83           C  
ATOM   1321  HA  ILE A 191     -24.398 -35.131  34.193  1.00  9.95           H  
ATOM   1322  CB  ILE A 191     -25.853 -35.027  35.798  1.00  6.20           C  
ATOM   1323  HB  ILE A 191     -25.153 -34.424  36.377  1.00  9.95           H  
ATOM   1324  CG2 ILE A 191     -27.154 -34.600  36.000  1.00  8.18           C  
ATOM   1325 1HG2 ILE A 191     -27.381 -34.617  37.066  1.00  9.95           H  
ATOM   1326 2HG2 ILE A 191     -27.840 -35.262  35.472  1.00  9.95           H  
ATOM   1327 3HG2 ILE A 191     -27.266 -33.584  35.621  1.00  9.95           H  
ATOM   1328  CG1 ILE A 191     -25.891 -36.457  36.314  1.00  8.07           C  
ATOM   1329 1HG1 ILE A 191     -25.300 -37.070  35.633  1.00  9.95           H  
ATOM   1330 2HG1 ILE A 191     -25.431 -36.464  37.302  1.00  9.95           H  
ATOM   1331  CD1 ILE A 191     -27.294 -37.115  36.443  1.00  8.89           C  
ATOM   1332 1HD1 ILE A 191     -27.186 -38.132  36.820  1.00  9.95           H  
ATOM   1333 2HD1 ILE A 191     -27.775 -37.140  35.465  1.00  9.95           H  
ATOM   1334 3HD1 ILE A 191     -27.906 -36.535  37.134  1.00  9.95           H  
ATOM   1335  C   ILE A 191     -26.213 -35.991  33.379  1.00 11.81           C  
ATOM   1336  O   ILE A 191     -27.452 -35.968  33.362  1.00 18.67           O  
ATOM   1337  N   GLY A 192     -25.520 -36.432  32.364  1.00 10.43           N  
ATOM   1338  HN  GLY A 192     -24.465 -36.260  32.402  1.00  6.92           H  
ATOM   1339  CA  GLY A 192     -26.000 -37.107  31.226  1.00  7.93           C  
ATOM   1340  HA1 GLY A 192     -26.464 -38.074  31.418  1.00  6.92           H  
ATOM   1341  HA2 GLY A 192     -26.643 -36.519  30.571  1.00  6.92           H  
ATOM   1342  C   GLY A 192     -24.526 -37.157  30.824  1.00  6.91           C  
ATOM   1343  O   GLY A 192     -23.823 -36.022  30.567  1.00  2.40           O  
ATOM   1344  N   GLY A 193     -24.113 -38.422  31.045  1.00  4.75           N  
ATOM   1345  HN  GLY A 193     -24.732 -38.980  31.715  1.00  2.69           H  
ATOM   1346  CA  GLY A 193     -22.995 -39.140  30.539  1.00  2.00           C  
ATOM   1347  HA1 GLY A 193     -23.289 -40.171  30.341  1.00  2.69           H  
ATOM   1348  HA2 GLY A 193     -22.656 -38.674  29.614  1.00  2.69           H  
ATOM   1349  C   GLY A 193     -21.923 -39.127  31.499  1.00  2.00           C  
ATOM   1350  O   GLY A 193     -20.958 -39.717  31.191  1.00  2.00           O  
ATOM   1351  N   ASP A 194     -22.070 -38.437  32.644  1.00  2.00           N  
ATOM   1352  HN  ASP A 194     -22.954 -37.853  32.796  1.00  2.08           H  
ATOM   1353  CA  ASP A 194     -21.039 -38.471  33.690  1.00  2.00           C  
ATOM   1354  HA  ASP A 194     -20.107 -38.056  33.306  1.00  2.08           H  
ATOM   1355  CB  ASP A 194     -21.477 -37.707  34.883  1.00  2.00           C  
ATOM   1356  HB1 ASP A 194     -22.468 -38.059  35.168  1.00  2.08           H  
ATOM   1357  HB2 ASP A 194     -20.774 -37.905  35.692  1.00  2.08           H  
ATOM   1358  CG  ASP A 194     -21.549 -36.188  34.670  1.00  2.00           C  
ATOM   1359  OD1 ASP A 194     -21.929 -35.405  35.630  1.00  2.00           O  
ATOM   1360  OD2 ASP A 194     -21.184 -35.799  33.575  1.00  2.66           O  
ATOM   1361  C   ASP A 194     -20.815 -39.936  34.148  1.00  2.00           C  
ATOM   1362  O   ASP A 194     -21.677 -40.802  34.142  1.00  2.00           O  
ATOM   1363  N   ALA A 195     -19.548 -40.204  34.487  1.00  2.00           N  
ATOM   1364  HN  ALA A 195     -18.823 -39.426  34.369  1.00  2.00           H  
ATOM   1365  CA  ALA A 195     -19.098 -41.470  34.999  1.00  2.00           C  
ATOM   1366  HA  ALA A 195     -19.966 -42.108  35.166  1.00  2.00           H  
ATOM   1367  CB  ALA A 195     -18.185 -42.150  34.088  1.00  2.00           C  
ATOM   1368  HB1 ALA A 195     -17.877 -43.100  34.524  1.00  2.00           H  
ATOM   1369  HB2 ALA A 195     -17.307 -41.526  33.920  1.00  2.00           H  
ATOM   1370  HB3 ALA A 195     -18.688 -42.333  33.138  1.00  2.00           H  
ATOM   1371  C   ALA A 195     -18.477 -41.150  36.318  1.00  2.00           C  
ATOM   1372  O   ALA A 195     -17.698 -40.367  36.380  1.00  2.00           O  
ATOM   1373  N   HIS A 196     -18.961 -41.786  37.336  1.00  2.00           N  
ATOM   1374  HN  HIS A 196     -19.743 -42.487  37.134  1.00  2.00           H  
ATOM   1375  CA  HIS A 196     -18.587 -41.660  38.616  1.00  2.00           C  
ATOM   1376  HA  HIS A 196     -17.845 -40.869  38.722  1.00  2.00           H  
ATOM   1377  CB  HIS A 196     -19.828 -41.337  39.425  1.00  2.00           C  
ATOM   1378  HB1 HIS A 196     -20.606 -42.055  39.168  1.00  2.00           H  
ATOM   1379  HB2 HIS A 196     -19.585 -41.428  40.484  1.00  2.00           H  
ATOM   1380  CG  HIS A 196     -20.354 -39.951  39.172  1.00  2.00           C  
ATOM   1381  CD2 HIS A 196     -20.019 -39.048  38.222  1.00  2.00           C  
ATOM   1382  HD2 HIS A 196     -19.255 -39.170  37.454  1.00  2.00           H  
ATOM   1383  ND1 HIS A 196     -21.315 -39.366  39.966  1.00  2.00           N  
ATOM   1384  HD1 HIS A 196     -21.755 -39.796  40.842  1.00  2.00           H  
ATOM   1385  CE1 HIS A 196     -21.598 -38.183  39.458  1.00  2.00           C  
ATOM   1386  HE1 HIS A 196     -22.355 -37.499  39.842  1.00  2.00           H  
ATOM   1387  NE2 HIS A 196     -20.820 -37.952  38.407  1.00  2.00           N1+
ATOM   1388  HE2 HIS A 196     -20.819 -37.065  37.809  1.00  2.00           H  
ATOM   1389  C   HIS A 196     -18.084 -42.899  39.147  1.00  2.00           C  
ATOM   1390  O   HIS A 196     -18.491 -43.975  38.787  1.00  2.00           O  
ATOM   1391  N   PHE A 197     -17.149 -42.664  40.073  1.00  2.00           N  
ATOM   1392  HN  PHE A 197     -17.072 -41.656  40.424  1.00  2.00           H  
ATOM   1393  CA  PHE A 197     -16.173 -43.676  40.690  1.00  2.00           C  
ATOM   1394  HA  PHE A 197     -16.627 -44.648  40.494  1.00  2.00           H  
ATOM   1395  CB  PHE A 197     -14.764 -43.745  39.973  1.00  2.00           C  
ATOM   1396  HB1 PHE A 197     -14.227 -42.824  40.199  1.00  2.00           H  
ATOM   1397  HB2 PHE A 197     -14.219 -44.594  40.386  1.00  2.00           H  
ATOM   1398  CG  PHE A 197     -14.803 -43.908  38.428  1.00  2.00           C  
ATOM   1399  CD1 PHE A 197     -14.658 -45.107  37.835  1.00  2.00           C  
ATOM   1400  HD1 PHE A 197     -14.522 -46.011  38.428  1.00  2.00           H  
ATOM   1401  CD2 PHE A 197     -14.994 -42.818  37.591  1.00  2.00           C  
ATOM   1402  HD2 PHE A 197     -15.126 -41.827  38.025  1.00  2.00           H  
ATOM   1403  CE1 PHE A 197     -14.686 -45.161  36.483  1.00  2.00           C  
ATOM   1404  HE1 PHE A 197     -14.550 -46.130  36.002  1.00  2.00           H  
ATOM   1405  CE2 PHE A 197     -15.020 -42.965  36.214  1.00  2.00           C  
ATOM   1406  HE2 PHE A 197     -15.171 -42.092  35.580  1.00  2.00           H  
ATOM   1407  CZ  PHE A 197     -14.873 -44.078  35.699  1.00  2.00           C  
ATOM   1408  HZ  PHE A 197     -14.894 -44.185  34.615  1.00  2.00           H  
ATOM   1409  C   PHE A 197     -16.052 -43.612  42.176  1.00  2.00           C  
ATOM   1410  O   PHE A 197     -15.835 -42.575  42.704  1.00  2.00           O  
ATOM   1411  N   ASP A 198     -16.375 -44.732  42.791  1.00  2.00           N  
ATOM   1412  HN  ASP A 198     -16.683 -45.539  42.160  1.00  2.50           H  
ATOM   1413  CA  ASP A 198     -16.366 -45.019  44.264  1.00  2.00           C  
ATOM   1414  HA  ASP A 198     -17.005 -44.292  44.765  1.00  2.50           H  
ATOM   1415  CB  ASP A 198     -16.856 -46.450  44.630  1.00  2.16           C  
ATOM   1416  HB1 ASP A 198     -17.479 -46.814  43.813  1.00  2.50           H  
ATOM   1417  HB2 ASP A 198     -15.981 -47.091  44.733  1.00  2.50           H  
ATOM   1418  CG  ASP A 198     -17.692 -46.545  45.962  1.00  4.83           C  
ATOM   1419  OD1 ASP A 198     -17.533 -45.618  46.789  1.00  2.00           O  
ATOM   1420  OD2 ASP A 198     -18.431 -47.575  46.189  1.00  3.02           O  
ATOM   1421  C   ASP A 198     -15.010 -44.930  44.836  1.00  2.00           C  
ATOM   1422  O   ASP A 198     -14.230 -45.898  44.633  1.00  2.00           O  
ATOM   1423  N   GLU A 199     -14.685 -43.867  45.528  1.00  2.00           N  
ATOM   1424  HN  GLU A 199     -15.441 -43.139  45.737  1.00  2.22           H  
ATOM   1425  CA  GLU A 199     -13.378 -43.644  46.008  1.00  2.00           C  
ATOM   1426  HA  GLU A 199     -12.669 -43.729  45.184  1.00  2.22           H  
ATOM   1427  CB  GLU A 199     -13.309 -42.344  46.556  1.00  2.00           C  
ATOM   1428  HB1 GLU A 199     -13.454 -41.613  45.761  1.00  2.22           H  
ATOM   1429  HB2 GLU A 199     -14.094 -42.229  47.303  1.00  2.22           H  
ATOM   1430  CG  GLU A 199     -12.066 -42.126  47.159  1.00  2.00           C  
ATOM   1431  HG1 GLU A 199     -12.151 -41.318  47.886  1.00  2.22           H  
ATOM   1432  HG2 GLU A 199     -11.742 -43.036  47.663  1.00  2.22           H  
ATOM   1433  CD  GLU A 199     -11.065 -41.752  46.112  1.00  2.00           C  
ATOM   1434  OE1 GLU A 199     -11.044 -40.571  45.564  1.00  2.00           O  
ATOM   1435  OE2 GLU A 199     -10.266 -42.721  45.930  1.00  2.00           O  
ATOM   1436  C   GLU A 199     -13.008 -44.641  47.100  1.00  2.00           C  
ATOM   1437  O   GLU A 199     -11.863 -45.033  47.214  1.00  3.98           O  
ATOM   1438  N   ASP A 200     -13.973 -45.142  47.863  1.00  2.67           N  
ATOM   1439  HN  ASP A 200     -14.994 -44.843  47.748  1.00  5.38           H  
ATOM   1440  CA  ASP A 200     -13.569 -46.120  48.864  1.00  5.16           C  
ATOM   1441  HA  ASP A 200     -12.827 -45.593  49.463  1.00  5.38           H  
ATOM   1442  CB  ASP A 200     -14.662 -46.441  49.841  1.00  4.31           C  
ATOM   1443  HB1 ASP A 200     -15.499 -46.879  49.298  1.00  5.38           H  
ATOM   1444  HB2 ASP A 200     -14.283 -47.160  50.567  1.00  5.38           H  
ATOM   1445  CG  ASP A 200     -15.158 -45.195  50.592  1.00  4.55           C  
ATOM   1446  OD1 ASP A 200     -16.099 -44.622  50.023  1.00 10.07           O  
ATOM   1447  OD2 ASP A 200     -14.709 -44.777  51.716  1.00  2.00           O  
ATOM   1448  C   ASP A 200     -12.823 -47.410  48.387  1.00  6.52           C  
ATOM   1449  O   ASP A 200     -12.214 -48.094  49.230  1.00  7.73           O  
ATOM   1450  N   GLU A 201     -12.803 -47.681  47.061  1.00  6.76           N  
ATOM   1451  HN  GLU A 201     -13.508 -47.188  46.424  1.00  3.48           H  
ATOM   1452  CA  GLU A 201     -11.842 -48.634  46.458  1.00  4.02           C  
ATOM   1453  HA  GLU A 201     -11.703 -49.461  47.155  1.00  3.48           H  
ATOM   1454  CB  GLU A 201     -12.231 -49.221  45.093  1.00  2.00           C  
ATOM   1455  HB1 GLU A 201     -11.614 -48.757  44.324  1.00  3.48           H  
ATOM   1456  HB2 GLU A 201     -12.047 -50.295  45.108  1.00  3.48           H  
ATOM   1457  CG  GLU A 201     -13.752 -48.971  44.743  1.00  4.89           C  
ATOM   1458  HG1 GLU A 201     -14.007 -47.943  45.000  1.00  3.48           H  
ATOM   1459  HG2 GLU A 201     -13.896 -49.126  43.674  1.00  3.48           H  
ATOM   1460  CD  GLU A 201     -14.672 -49.906  45.500  1.00  2.00           C  
ATOM   1461  OE1 GLU A 201     -14.322 -51.062  45.601  1.00  4.47           O  
ATOM   1462  OE2 GLU A 201     -15.709 -49.512  45.958  1.00  2.00           O  
ATOM   1463  C   GLU A 201     -10.515 -47.938  46.286  1.00  3.19           C  
ATOM   1464  O   GLU A 201     -10.276 -46.721  46.547  1.00  2.00           O  
ATOM   1465  N   PHE A 202      -9.642 -48.809  45.806  1.00  3.64           N  
ATOM   1466  HN  PHE A 202      -9.997 -49.792  45.575  1.00  6.01           H  
ATOM   1467  CA  PHE A 202      -8.274 -48.534  45.576  1.00  2.00           C  
ATOM   1468  HA  PHE A 202      -8.027 -47.488  45.759  1.00  6.01           H  
ATOM   1469  CB  PHE A 202      -7.423 -49.481  46.411  1.00  2.00           C  
ATOM   1470  HB1 PHE A 202      -7.906 -49.625  47.377  1.00  6.01           H  
ATOM   1471  HB2 PHE A 202      -7.354 -50.437  45.893  1.00  6.01           H  
ATOM   1472  CG  PHE A 202      -6.028 -48.954  46.642  1.00  8.14           C  
ATOM   1473  CD1 PHE A 202      -5.815 -47.538  46.892  1.00 11.40           C  
ATOM   1474  HD1 PHE A 202      -6.681 -46.879  46.962  1.00  6.01           H  
ATOM   1475  CD2 PHE A 202      -4.908 -49.806  46.575  1.00  9.73           C  
ATOM   1476  HD2 PHE A 202      -5.043 -50.875  46.414  1.00  6.01           H  
ATOM   1477  CE1 PHE A 202      -4.505 -46.979  47.050  1.00  5.81           C  
ATOM   1478  HE1 PHE A 202      -4.365 -45.913  47.227  1.00  6.01           H  
ATOM   1479  CE2 PHE A 202      -3.626 -49.276  46.716  1.00  9.59           C  
ATOM   1480  HE2 PHE A 202      -2.760 -49.933  46.638  1.00  6.01           H  
ATOM   1481  CZ  PHE A 202      -3.428 -47.837  46.970  1.00  9.78           C  
ATOM   1482  HZ  PHE A 202      -2.418 -47.447  47.096  1.00  6.01           H  
ATOM   1483  C   PHE A 202      -8.245 -48.885  44.082  1.00  2.00           C  
ATOM   1484  O   PHE A 202      -8.639 -49.989  43.574  1.00  2.00           O  
ATOM   1485  N   TRP A 203      -7.874 -47.856  43.369  1.00  2.00           N  
ATOM   1486  HN  TRP A 203      -7.678 -46.920  43.849  1.00  2.00           H  
ATOM   1487  CA  TRP A 203      -7.725 -47.973  41.923  1.00  2.00           C  
ATOM   1488  HA  TRP A 203      -8.353 -48.794  41.576  1.00  2.00           H  
ATOM   1489  CB  TRP A 203      -8.240 -46.681  41.311  1.00  2.00           C  
ATOM   1490  HB1 TRP A 203      -7.517 -45.887  41.498  1.00  2.00           H  
ATOM   1491  HB2 TRP A 203      -8.357 -46.820  40.236  1.00  2.00           H  
ATOM   1492  CG  TRP A 203      -9.599 -46.273  41.915  1.00  2.00           C  
ATOM   1493  CD2 TRP A 203     -10.815 -46.789  41.488  1.00  2.00           C  
ATOM   1494  CE2 TRP A 203     -11.782 -46.163  42.195  1.00  2.00           C  
ATOM   1495  CE3 TRP A 203     -11.168 -47.713  40.513  1.00  2.00           C  
ATOM   1496  HE3 TRP A 203     -10.402 -48.178  39.892  1.00  2.00           H  
ATOM   1497  CD1 TRP A 203      -9.863 -45.287  42.836  1.00  2.00           C  
ATOM   1498  HD1 TRP A 203      -9.124 -44.669  43.346  1.00  2.00           H  
ATOM   1499  NE1 TRP A 203     -11.182 -45.223  42.992  1.00  2.00           N  
ATOM   1500  HE1 TRP A 203     -11.695 -44.543  43.639  1.00  2.00           H  
ATOM   1501  CZ2 TRP A 203     -13.088 -46.480  42.041  1.00  2.00           C  
ATOM   1502  HZ2 TRP A 203     -13.858 -46.014  42.656  1.00  2.00           H  
ATOM   1503  CZ3 TRP A 203     -12.431 -48.020  40.348  1.00  2.00           C  
ATOM   1504  HZ3 TRP A 203     -12.708 -48.775  39.612  1.00  2.00           H  
ATOM   1505  CH2 TRP A 203     -13.410 -47.406  41.087  1.00  2.00           C  
ATOM   1506  HH2 TRP A 203     -14.456 -47.659  40.912  1.00  2.00           H  
ATOM   1507  C   TRP A 203      -6.303 -48.216  41.439  1.00  2.00           C  
ATOM   1508  O   TRP A 203      -5.358 -47.775  42.020  1.00  2.00           O  
ATOM   1509  N   THR A 204      -6.196 -48.919  40.362  1.00  2.00           N  
ATOM   1510  HN  THR A 204      -7.078 -49.174  39.813  1.00  2.00           H  
ATOM   1511  CA  THR A 204      -4.948 -49.356  39.896  1.00  2.00           C  
ATOM   1512  HA  THR A 204      -4.220 -48.644  40.285  1.00  2.00           H  
ATOM   1513  CB  THR A 204      -4.573 -50.688  40.482  1.00  2.00           C  
ATOM   1514  HB  THR A 204      -3.648 -51.016  40.008  1.00  2.00           H  
ATOM   1515  OG1 THR A 204      -5.559 -51.617  40.184  1.00  2.00           O  
ATOM   1516  HG1 THR A 204      -6.474 -51.300  40.591  1.00  2.00           H  
ATOM   1517  CG2 THR A 204      -4.343 -50.631  41.947  1.00  2.00           C  
ATOM   1518 1HG2 THR A 204      -4.076 -51.623  42.312  1.00  2.00           H  
ATOM   1519 2HG2 THR A 204      -5.252 -50.294  42.445  1.00  2.00           H  
ATOM   1520 3HG2 THR A 204      -3.532 -49.935  42.161  1.00  2.00           H  
ATOM   1521  C   THR A 204      -4.756 -49.364  38.397  1.00  2.00           C  
ATOM   1522  O   THR A 204      -5.731 -49.579  37.673  1.00  2.00           O  
ATOM   1523  N   THR A 205      -3.537 -49.113  38.066  1.00  2.00           N  
ATOM   1524  HN  THR A 205      -2.923 -48.606  38.780  1.00  2.22           H  
ATOM   1525  CA  THR A 205      -2.929 -49.474  36.776  1.00  2.00           C  
ATOM   1526  HA  THR A 205      -3.558 -49.121  35.959  1.00  2.22           H  
ATOM   1527  CB  THR A 205      -1.569 -48.779  36.722  1.00  2.00           C  
ATOM   1528  HB  THR A 205      -0.842 -49.419  36.223  1.00  2.22           H  
ATOM   1529  OG1 THR A 205      -1.164 -48.527  38.033  1.00  2.00           O  
ATOM   1530  HG1 THR A 205      -1.869 -47.909  38.505  1.00  2.22           H  
ATOM   1531  CG2 THR A 205      -1.722 -47.507  35.977  1.00  2.00           C  
ATOM   1532 1HG2 THR A 205      -0.760 -46.996  35.928  1.00  2.22           H  
ATOM   1533 2HG2 THR A 205      -2.445 -46.871  36.488  1.00  2.22           H  
ATOM   1534 3HG2 THR A 205      -2.073 -47.717  34.967  1.00  2.22           H  
ATOM   1535  C   THR A 205      -2.689 -50.947  36.635  1.00  2.00           C  
ATOM   1536  O   THR A 205      -2.947 -51.472  35.556  1.00  3.57           O  
ATOM   1537  N   HIS A 206      -2.684 -51.674  37.699  1.00  2.00           N  
ATOM   1538  HN  HIS A 206      -2.861 -51.186  38.635  1.00  2.48           H  
ATOM   1539  CA  HIS A 206      -2.460 -53.078  37.719  1.00  2.00           C  
ATOM   1540  HA  HIS A 206      -2.140 -53.383  36.723  1.00  2.48           H  
ATOM   1541  CB  HIS A 206      -1.373 -53.441  38.688  1.00  2.00           C  
ATOM   1542  HB1 HIS A 206      -1.460 -54.513  38.862  1.00  2.48           H  
ATOM   1543  HB2 HIS A 206      -0.429 -53.229  38.187  1.00  2.48           H  
ATOM   1544  CG  HIS A 206      -1.293 -52.812  40.006  1.00  2.00           C  
ATOM   1545  CD2 HIS A 206      -2.115 -52.791  41.038  1.00  2.67           C  
ATOM   1546  HD2 HIS A 206      -3.032 -53.373  41.126  1.00  2.48           H  
ATOM   1547  ND1 HIS A 206      -0.369 -51.861  40.319  1.00  2.98           N  
ATOM   1548  HD1 HIS A 206       0.412 -51.533  39.665  1.00  2.48           H  
ATOM   1549  CE1 HIS A 206      -0.564 -51.411  41.509  1.00  2.74           C  
ATOM   1550  HE1 HIS A 206       0.075 -50.705  42.039  1.00  2.48           H  
ATOM   1551  NE2 HIS A 206      -1.642 -51.939  41.962  1.00  4.43           N1+
ATOM   1552  HE2 HIS A 206      -2.088 -51.735  42.913  1.00  2.48           H  
ATOM   1553  C   HIS A 206      -3.674 -53.838  38.062  1.00  2.00           C  
ATOM   1554  O   HIS A 206      -4.794 -53.583  37.798  1.00  2.00           O  
ATOM   1555  N   SER A 207      -3.532 -54.996  38.634  1.00  4.73           N  
ATOM   1556  HN  SER A 207      -2.570 -55.352  38.937  1.00  5.84           H  
ATOM   1557  CA  SER A 207      -4.742 -55.796  38.848  1.00  5.59           C  
ATOM   1558  HA  SER A 207      -5.600 -55.153  38.651  1.00  5.84           H  
ATOM   1559  CB  SER A 207      -4.790 -56.985  37.808  1.00  5.71           C  
ATOM   1560  HB1 SER A 207      -5.675 -56.867  37.183  1.00  5.84           H  
ATOM   1561  HB2 SER A 207      -3.897 -56.940  37.185  1.00  5.84           H  
ATOM   1562  OG  SER A 207      -4.843 -58.250  38.432  1.00  7.70           O  
ATOM   1563  HG  SER A 207      -3.991 -58.381  39.032  1.00  5.84           H  
ATOM   1564  C   SER A 207      -4.821 -56.229  40.295  1.00  6.11           C  
ATOM   1565  O   SER A 207      -5.697 -56.948  40.681  1.00  5.19           O  
ATOM   1566  N   GLY A 208      -3.824 -55.816  41.094  1.00  8.79           N  
ATOM   1567  HN  GLY A 208      -2.877 -55.597  40.646  1.00  7.53           H  
ATOM   1568  CA  GLY A 208      -3.960 -55.644  42.572  1.00  7.02           C  
ATOM   1569  HA1 GLY A 208      -4.229 -56.583  43.057  1.00  7.53           H  
ATOM   1570  HA2 GLY A 208      -3.040 -55.258  43.012  1.00  7.53           H  
ATOM   1571  C   GLY A 208      -5.097 -54.621  42.672  1.00  7.19           C  
ATOM   1572  O   GLY A 208      -5.399 -53.816  41.647  1.00  7.11           O  
ATOM   1573  N   GLY A 209      -5.789 -54.631  43.811  1.00  3.65           N  
ATOM   1574  HN  GLY A 209      -5.584 -55.317  44.606  1.00  2.68           H  
ATOM   1575  CA  GLY A 209      -6.826 -53.653  43.884  1.00  3.07           C  
ATOM   1576  HA1 GLY A 209      -7.303 -53.744  44.860  1.00  2.68           H  
ATOM   1577  HA2 GLY A 209      -6.364 -52.670  43.795  1.00  2.68           H  
ATOM   1578  C   GLY A 209      -7.931 -53.758  42.804  1.00  2.00           C  
ATOM   1579  O   GLY A 209      -8.249 -54.830  42.446  1.00  2.00           O  
ATOM   1580  N   THR A 210      -8.523 -52.640  42.367  1.00  2.00           N  
ATOM   1581  HN  THR A 210      -8.116 -51.697  42.668  1.00  2.01           H  
ATOM   1582  CA  THR A 210      -9.700 -52.644  41.498  1.00  2.00           C  
ATOM   1583  HA  THR A 210      -9.911 -53.663  41.175  1.00  2.01           H  
ATOM   1584  CB  THR A 210     -10.955 -52.056  42.225  0.90  2.00           C  
ATOM   1585  HB  THR A 210     -10.656 -51.073  42.590  0.90  2.01           H  
ATOM   1586  OG1 THR A 210     -11.300 -52.827  43.399  0.90  2.04           O  
ATOM   1587  HG1 THR A 210     -11.513 -53.816  43.119  0.90  2.01           H  
ATOM   1588  CG2 THR A 210     -12.134 -51.820  41.324  0.90  2.00           C  
ATOM   1589 1HG2 THR A 210     -12.961 -51.412  41.906  0.90  2.01           H  
ATOM   1590 2HG2 THR A 210     -12.440 -52.763  40.871  0.90  2.01           H  
ATOM   1591 3HG2 THR A 210     -11.858 -51.114  40.541  0.90  2.01           H  
ATOM   1592  C   THR A 210      -9.420 -51.806  40.326  1.00  2.00           C  
ATOM   1593  O   THR A 210      -9.423 -50.640  40.338  1.00  2.00           O  
ATOM   1594  N   ASN A 211      -9.145 -52.443  39.280  1.00  2.00           N  
ATOM   1595  HN  ASN A 211      -9.270 -53.506  39.267  1.00  6.97           H  
ATOM   1596  CA  ASN A 211      -8.655 -51.763  38.072  1.00  5.92           C  
ATOM   1597  HA  ASN A 211      -7.639 -51.420  38.270  1.00  6.97           H  
ATOM   1598  CB  ASN A 211      -8.591 -52.811  36.905  1.00  6.43           C  
ATOM   1599  HB1 ASN A 211      -8.054 -53.693  37.253  1.00  6.97           H  
ATOM   1600  HB2 ASN A 211      -9.607 -53.090  36.627  1.00  6.97           H  
ATOM   1601  CG  ASN A 211      -7.913 -52.280  35.735  1.00  8.71           C  
ATOM   1602  OD1 ASN A 211      -8.572 -52.118  34.668  1.00 11.73           O  
ATOM   1603  ND2 ASN A 211      -6.587 -51.936  35.896  1.00  6.79           N  
ATOM   1604 1HD2 ASN A 211      -6.112 -52.066  36.846  1.00  6.97           H  
ATOM   1605 2HD2 ASN A 211      -6.033 -51.539  35.071  1.00  6.97           H  
ATOM   1606  C   ASN A 211      -9.511 -50.517  37.652  1.00  6.44           C  
ATOM   1607  O   ASN A 211     -10.740 -50.439  37.923  1.00  7.75           O  
ATOM   1608  N   LEU A 212      -8.866 -49.408  37.194  1.00  4.88           N  
ATOM   1609  HN  LEU A 212      -7.797 -49.359  37.199  1.00  4.00           H  
ATOM   1610  CA  LEU A 212      -9.642 -48.311  36.707  1.00  2.63           C  
ATOM   1611  HA  LEU A 212     -10.683 -48.460  36.992  1.00  4.00           H  
ATOM   1612  CB  LEU A 212      -9.131 -46.963  37.331  1.00  2.00           C  
ATOM   1613  HB1 LEU A 212      -9.590 -46.936  38.319  1.00  4.00           H  
ATOM   1614  HB2 LEU A 212      -8.055 -47.107  37.433  1.00  4.00           H  
ATOM   1615  CG  LEU A 212      -9.270 -45.515  36.811  1.00  2.00           C  
ATOM   1616  HG  LEU A 212      -9.033 -45.583  35.749  1.00  4.00           H  
ATOM   1617  CD1 LEU A 212     -10.708 -44.987  36.849  1.00  2.00           C  
ATOM   1618 1HD1 LEU A 212     -10.731 -43.965  36.470  1.00  4.00           H  
ATOM   1619 2HD1 LEU A 212     -11.074 -45.001  37.876  1.00  4.00           H  
ATOM   1620 3HD1 LEU A 212     -11.344 -45.618  36.229  1.00  4.00           H  
ATOM   1621  CD2 LEU A 212      -8.245 -44.583  37.362  1.00  2.00           C  
ATOM   1622 1HD2 LEU A 212      -8.404 -43.585  36.954  1.00  4.00           H  
ATOM   1623 2HD2 LEU A 212      -7.250 -44.933  37.088  1.00  4.00           H  
ATOM   1624 3HD2 LEU A 212      -8.331 -44.548  38.448  1.00  4.00           H  
ATOM   1625  C   LEU A 212      -9.539 -48.345  35.241  1.00  5.22           C  
ATOM   1626  O   LEU A 212      -9.691 -47.306  34.675  1.00 11.29           O  
ATOM   1627  N   PHE A 213      -8.954 -49.442  34.538  1.00 15.00           N  
ATOM   1628  HN  PHE A 213      -8.499 -50.275  35.032  1.00 13.82           H  
ATOM   1629  CA  PHE A 213      -9.032 -49.325  33.088  1.00 15.00           C  
ATOM   1630  HA  PHE A 213      -8.872 -48.303  32.745  1.00 13.82           H  
ATOM   1631  CB  PHE A 213      -8.076 -50.319  32.424  1.00 15.00           C  
ATOM   1632  HB1 PHE A 213      -7.054 -50.005  32.634  1.00 13.82           H  
ATOM   1633  HB2 PHE A 213      -8.250 -51.304  32.856  1.00 13.82           H  
ATOM   1634  CG  PHE A 213      -8.244 -50.419  30.934  1.00 15.00           C  
ATOM   1635  CD1 PHE A 213      -8.289 -49.278  30.151  1.00 15.00           C  
ATOM   1636  HD1 PHE A 213      -8.201 -48.299  30.621  1.00 13.82           H  
ATOM   1637  CD2 PHE A 213      -8.355 -51.654  30.318  1.00 15.00           C  
ATOM   1638  HD2 PHE A 213      -8.320 -52.562  30.920  1.00 13.82           H  
ATOM   1639  CE1 PHE A 213      -8.444 -49.366  28.781  1.00 15.00           C  
ATOM   1640  HE1 PHE A 213      -8.479 -48.460  28.176  1.00 13.82           H  
ATOM   1641  CE2 PHE A 213      -8.510 -51.748  28.948  1.00 15.00           C  
ATOM   1642  HE2 PHE A 213      -8.597 -52.726  28.475  1.00 13.82           H  
ATOM   1643  CZ  PHE A 213      -8.554 -50.604  28.179  1.00 15.00           C  
ATOM   1644  HZ  PHE A 213      -8.675 -50.677  27.098  1.00 13.82           H  
ATOM   1645  C   PHE A 213     -10.334 -49.917  32.559  1.00 15.00           C  
ATOM   1646  O   PHE A 213     -11.249 -49.174  32.366  1.00  2.00           O  
ATOM   1647  N   LEU A 214     -10.343 -51.123  33.179  1.00  2.00           N  
ATOM   1648  HN  LEU A 214      -9.529 -51.393  33.819  1.00  2.00           H  
ATOM   1649  CA  LEU A 214     -11.402 -52.020  32.994  1.00  2.00           C  
ATOM   1650  HA  LEU A 214     -11.458 -52.264  31.933  1.00  2.00           H  
ATOM   1651  CB  LEU A 214     -10.992 -53.268  33.742  1.00  2.00           C  
ATOM   1652  HB1 LEU A 214     -10.324 -52.943  34.540  1.00  2.00           H  
ATOM   1653  HB2 LEU A 214     -11.903 -53.680  34.175  1.00  2.00           H  
ATOM   1654  CG  LEU A 214     -10.271 -54.454  33.017  1.00  2.00           C  
ATOM   1655  HG  LEU A 214     -10.962 -55.296  33.045  1.00  2.00           H  
ATOM   1656  CD1 LEU A 214      -9.877 -54.291  31.616  1.00  2.00           C  
ATOM   1657 1HD1 LEU A 214      -9.391 -55.202  31.266  1.00  2.00           H  
ATOM   1658 2HD1 LEU A 214      -9.185 -53.454  31.528  1.00  2.00           H  
ATOM   1659 3HD1 LEU A 214     -10.762 -54.096  31.010  1.00  2.00           H  
ATOM   1660  CD2 LEU A 214      -9.125 -54.803  33.981  1.00  2.00           C  
ATOM   1661 1HD2 LEU A 214      -8.545 -55.630  33.572  1.00  2.00           H  
ATOM   1662 2HD2 LEU A 214      -9.538 -55.092  34.948  1.00  2.00           H  
ATOM   1663 3HD2 LEU A 214      -8.479 -53.934  34.107  1.00  2.00           H  
ATOM   1664  C   LEU A 214     -12.780 -51.425  33.430  1.00  2.00           C  
ATOM   1665  O   LEU A 214     -13.777 -51.616  32.692  1.00  2.00           O  
ATOM   1666  N   THR A 215     -12.814 -50.583  34.517  1.00  2.00           N  
ATOM   1667  HN  THR A 215     -11.889 -50.258  34.945  1.00  2.00           H  
ATOM   1668  CA  THR A 215     -14.074 -50.111  35.115  1.00  2.00           C  
ATOM   1669  HA  THR A 215     -14.870 -50.824  34.901  1.00  2.00           H  
ATOM   1670  CB  THR A 215     -13.928 -49.941  36.647  1.00  2.00           C  
ATOM   1671  HB  THR A 215     -13.232 -49.137  36.885  1.00  2.00           H  
ATOM   1672  OG1 THR A 215     -13.547 -51.154  37.298  1.00  2.00           O  
ATOM   1673  HG1 THR A 215     -14.275 -51.890  37.123  1.00  2.00           H  
ATOM   1674  CG2 THR A 215     -15.222 -49.724  37.301  1.00  2.00           C  
ATOM   1675 1HG2 THR A 215     -15.072 -49.610  38.375  1.00  2.00           H  
ATOM   1676 2HG2 THR A 215     -15.872 -50.579  37.114  1.00  2.00           H  
ATOM   1677 3HG2 THR A 215     -15.685 -48.822  36.901  1.00  2.00           H  
ATOM   1678  C   THR A 215     -14.314 -48.851  34.354  1.00  2.00           C  
ATOM   1679  O   THR A 215     -15.475 -48.560  33.950  1.00  2.00           O  
ATOM   1680  N   ALA A 216     -13.225 -48.094  34.058  1.00  2.00           N  
ATOM   1681  HN  ALA A 216     -12.231 -48.374  34.338  1.00  2.00           H  
ATOM   1682  CA  ALA A 216     -13.524 -46.872  33.329  1.00  2.00           C  
ATOM   1683  HA  ALA A 216     -14.190 -46.264  33.941  1.00  2.00           H  
ATOM   1684  CB  ALA A 216     -12.373 -46.142  33.084  1.00  2.00           C  
ATOM   1685  HB1 ALA A 216     -12.628 -45.234  32.538  1.00  2.00           H  
ATOM   1686  HB2 ALA A 216     -11.682 -46.741  32.491  1.00  2.00           H  
ATOM   1687  HB3 ALA A 216     -11.902 -45.876  34.031  1.00  2.00           H  
ATOM   1688  C   ALA A 216     -14.218 -47.168  32.029  1.00  2.00           C  
ATOM   1689  O   ALA A 216     -15.013 -46.400  31.606  1.00  2.00           O  
ATOM   1690  N   VAL A 217     -13.889 -48.276  31.364  1.00  2.00           N  
ATOM   1691  HN  VAL A 217     -13.225 -48.974  31.831  1.00  2.00           H  
ATOM   1692  CA  VAL A 217     -14.391 -48.579  30.035  1.00  2.00           C  
ATOM   1693  HA  VAL A 217     -14.413 -47.646  29.472  1.00  2.00           H  
ATOM   1694  CB  VAL A 217     -13.489 -49.551  29.278  1.00  2.00           C  
ATOM   1695  HB  VAL A 217     -14.056 -50.047  28.490  1.00  2.00           H  
ATOM   1696  CG1 VAL A 217     -12.372 -48.787  28.688  1.00  2.00           C  
ATOM   1697 1HG1 VAL A 217     -11.716 -49.465  28.142  1.00  2.00           H  
ATOM   1698 2HG1 VAL A 217     -11.808 -48.296  29.481  1.00  2.00           H  
ATOM   1699 3HG1 VAL A 217     -12.766 -48.035  28.004  1.00  2.00           H  
ATOM   1700  CG2 VAL A 217     -12.920 -50.556  30.195  1.00  2.00           C  
ATOM   1701 1HG2 VAL A 217     -12.281 -51.239  29.635  1.00  2.00           H  
ATOM   1702 2HG2 VAL A 217     -13.727 -51.118  30.665  1.00  2.00           H  
ATOM   1703 3HG2 VAL A 217     -12.331 -50.055  30.964  1.00  2.00           H  
ATOM   1704  C   VAL A 217     -15.761 -49.136  30.028  1.00  2.00           C  
ATOM   1705  O   VAL A 217     -16.516 -48.769  29.173  1.00  2.00           O  
ATOM   1706  N   HIS A 218     -16.055 -50.066  30.957  1.00  2.00           N  
ATOM   1707  HN  HIS A 218     -15.254 -50.482  31.532  1.00  3.72           H  
ATOM   1708  CA  HIS A 218     -17.424 -50.537  31.220  1.00  2.00           C  
ATOM   1709  HA  HIS A 218     -17.800 -51.111  30.373  1.00  3.72           H  
ATOM   1710  CB  HIS A 218     -17.530 -51.333  32.480  1.00  2.04           C  
ATOM   1711  HB1 HIS A 218     -16.756 -52.100  32.468  1.00  3.72           H  
ATOM   1712  HB2 HIS A 218     -17.365 -50.663  33.324  1.00  3.72           H  
ATOM   1713  CG  HIS A 218     -18.848 -52.000  32.661  1.00  2.00           C  
ATOM   1714  CD2 HIS A 218     -20.090 -51.531  32.476  1.00  2.00           C  
ATOM   1715  HD2 HIS A 218     -20.358 -50.512  32.196  1.00  3.72           H  
ATOM   1716  ND1 HIS A 218     -18.981 -53.326  33.006  1.00  2.00           N  
ATOM   1717  HD1 HIS A 218     -18.178 -53.995  33.235  1.00  3.72           H  
ATOM   1718  CE1 HIS A 218     -20.265 -53.635  33.007  1.00  7.04           C  
ATOM   1719  HE1 HIS A 218     -20.679 -54.619  33.226  1.00  3.72           H  
ATOM   1720  NE2 HIS A 218     -20.963 -52.565  32.702  1.00  4.27           N1+
ATOM   1721  HE2 HIS A 218     -22.030 -52.509  32.640  1.00  3.72           H  
ATOM   1722  C   HIS A 218     -18.348 -49.407  31.538  1.00  5.12           C  
ATOM   1723  O   HIS A 218     -19.503 -49.250  30.999  1.00  8.75           O  
ATOM   1724  N   GLU A 219     -17.889 -48.607  32.447  1.00  4.67           N  
ATOM   1725  HN  GLU A 219     -16.947 -48.748  32.934  1.00 13.80           H  
ATOM   1726  CA  GLU A 219     -18.714 -47.582  32.717  1.00  7.16           C  
ATOM   1727  HA  GLU A 219     -19.732 -47.969  32.680  1.00 13.80           H  
ATOM   1728  CB  GLU A 219     -18.453 -47.130  34.153  1.00 10.44           C  
ATOM   1729  HB1 GLU A 219     -17.462 -46.675  34.148  1.00 13.80           H  
ATOM   1730  HB2 GLU A 219     -19.202 -46.368  34.367  1.00 13.80           H  
ATOM   1731  CG  GLU A 219     -18.472 -48.162  35.449  1.00 17.46           C  
ATOM   1732  HG1 GLU A 219     -17.652 -48.864  35.299  1.00 13.80           H  
ATOM   1733  HG2 GLU A 219     -18.275 -47.555  36.333  1.00 13.80           H  
ATOM   1734  CD  GLU A 219     -19.788 -49.052  35.783  1.00 24.83           C  
ATOM   1735  OE1 GLU A 219     -20.914 -48.815  35.141  1.00 19.60           O  
ATOM   1736  OE2 GLU A 219     -19.667 -50.020  36.721  1.00 24.27           O  
ATOM   1737  C   GLU A 219     -18.618 -46.462  31.686  1.00  6.06           C  
ATOM   1738  O   GLU A 219     -19.084 -45.349  31.941  1.00  9.71           O  
ATOM   1739  N   ILE A 220     -18.004 -46.605  30.576  1.00  3.19           N  
ATOM   1740  HN  ILE A 220     -17.448 -47.482  30.317  1.00  7.02           H  
ATOM   1741  CA  ILE A 220     -18.139 -45.458  29.704  1.00  6.34           C  
ATOM   1742  HA  ILE A 220     -18.558 -44.645  30.297  1.00  7.02           H  
ATOM   1743  CB  ILE A 220     -16.792 -44.995  29.185  1.00  8.20           C  
ATOM   1744  HB  ILE A 220     -16.302 -45.890  28.800  1.00  7.02           H  
ATOM   1745  CG2 ILE A 220     -16.809 -43.980  27.996  1.00  5.44           C  
ATOM   1746 1HG2 ILE A 220     -15.786 -43.728  27.718  1.00  7.02           H  
ATOM   1747 2HG2 ILE A 220     -17.337 -43.075  28.298  1.00  7.02           H  
ATOM   1748 3HG2 ILE A 220     -17.317 -44.428  27.142  1.00  7.02           H  
ATOM   1749  CG1 ILE A 220     -15.920 -44.511  30.328  1.00  7.74           C  
ATOM   1750 1HG1 ILE A 220     -16.442 -43.702  30.839  1.00  7.02           H  
ATOM   1751 2HG1 ILE A 220     -15.770 -45.340  31.019  1.00  7.02           H  
ATOM   1752  CD1 ILE A 220     -14.646 -44.033  29.920  1.00  9.63           C  
ATOM   1753 1HD1 ILE A 220     -14.083 -43.706  30.794  1.00  7.02           H  
ATOM   1754 2HD1 ILE A 220     -14.774 -43.194  29.236  1.00  7.02           H  
ATOM   1755 3HD1 ILE A 220     -14.102 -44.832  29.417  1.00  7.02           H  
ATOM   1756  C   ILE A 220     -19.151 -45.824  28.670  1.00  6.81           C  
ATOM   1757  O   ILE A 220     -20.196 -45.217  28.385  1.00  8.82           O  
ATOM   1758  N   GLY A 221     -19.128 -47.034  28.336  1.00  8.17           N  
ATOM   1759  HN  GLY A 221     -18.315 -47.699  28.541  1.00  7.32           H  
ATOM   1760  CA  GLY A 221     -20.298 -47.406  27.662  1.00  7.39           C  
ATOM   1761  HA1 GLY A 221     -20.193 -47.114  26.617  1.00  7.32           H  
ATOM   1762  HA2 GLY A 221     -20.397 -48.489  27.729  1.00  7.32           H  
ATOM   1763  C   GLY A 221     -21.546 -46.797  28.187  1.00  8.49           C  
ATOM   1764  O   GLY A 221     -22.285 -46.229  27.348  1.00  5.24           O  
ATOM   1765  N   HIS A 222     -22.106 -47.265  29.280  1.00 11.34           N  
ATOM   1766  HN  HIS A 222     -21.662 -48.142  29.702  1.00 12.11           H  
ATOM   1767  CA  HIS A 222     -23.246 -46.733  29.973  1.00  9.78           C  
ATOM   1768  HA  HIS A 222     -24.117 -47.250  29.570  1.00 12.10           H  
ATOM   1769  CB  HIS A 222     -23.162 -47.116  31.412  1.00 10.27           C  
ATOM   1770  HB1 HIS A 222     -22.198 -46.750  31.765  1.00 12.10           H  
ATOM   1771  HB2 HIS A 222     -23.963 -46.574  31.915  1.00 12.10           H  
ATOM   1772  CG  HIS A 222     -23.262 -48.513  31.875  1.00 13.51           C  
ATOM   1773  CD2 HIS A 222     -22.426 -49.309  32.524  1.00 20.87           C  
ATOM   1774  HD2 HIS A 222     -21.395 -49.046  32.759  1.00 12.10           H  
ATOM   1775  ND1 HIS A 222     -24.382 -49.360  31.807  1.00 15.86           N  
ATOM   1776  HD1 HIS A 222     -25.324 -49.064  31.394  1.00 12.10           H  
ATOM   1777  CE1 HIS A 222     -24.154 -50.526  32.293  1.00 10.64           C  
ATOM   1778  HE1 HIS A 222     -24.825 -51.382  32.222  1.00 12.10           H  
ATOM   1779  NE2 HIS A 222     -23.019 -50.524  32.872  1.00 18.85           N1+
ATOM   1780  HE2 HIS A 222     -22.607 -51.291  33.494  1.00 12.10           H  
ATOM   1781  C   HIS A 222     -23.425 -45.287  29.639  1.00  7.93           C  
ATOM   1782  O   HIS A 222     -24.444 -44.855  29.188  1.00  2.00           O  
ATOM   1783  N   SER A 223     -22.429 -44.496  29.913  1.00  2.00           N  
ATOM   1784  HN  SER A 223     -21.581 -44.933  30.398  1.00  2.01           H  
ATOM   1785  CA  SER A 223     -22.362 -43.108  29.629  1.00  2.00           C  
ATOM   1786  HA  SER A 223     -23.110 -42.639  30.268  1.00  2.01           H  
ATOM   1787  CB  SER A 223     -21.066 -42.454  29.977  1.00  2.00           C  
ATOM   1788  HB1 SER A 223     -20.298 -42.787  29.279  1.00  2.01           H  
ATOM   1789  HB2 SER A 223     -21.180 -41.372  29.904  1.00  2.01           H  
ATOM   1790  OG  SER A 223     -20.688 -42.779  31.246  1.00  2.08           O  
ATOM   1791  HG  SER A 223     -21.423 -42.458  31.924  1.00  2.01           H  
ATOM   1792  C   SER A 223     -22.769 -42.798  28.244  1.00  2.00           C  
ATOM   1793  O   SER A 223     -23.077 -41.720  27.870  1.00  2.00           O  
ATOM   1794  N   LEU A 224     -22.605 -43.811  27.584  1.00  3.36           N  
ATOM   1795  HN  LEU A 224     -22.384 -44.703  28.132  1.00  2.53           H  
ATOM   1796  CA  LEU A 224     -22.674 -43.940  26.182  1.00  2.29           C  
ATOM   1797  HA  LEU A 224     -22.755 -42.877  25.955  1.00  2.53           H  
ATOM   1798  CB  LEU A 224     -21.448 -44.189  25.429  1.00  2.00           C  
ATOM   1799  HB1 LEU A 224     -20.883 -44.957  25.958  1.00  2.53           H  
ATOM   1800  HB2 LEU A 224     -21.732 -44.560  24.444  1.00  2.53           H  
ATOM   1801  CG  LEU A 224     -20.513 -42.971  25.224  1.00  2.00           C  
ATOM   1802  HG  LEU A 224     -20.170 -42.549  26.169  1.00  2.53           H  
ATOM   1803  CD1 LEU A 224     -19.376 -43.479  24.380  1.00  2.00           C  
ATOM   1804 1HD1 LEU A 224     -18.671 -42.669  24.193  1.00  2.53           H  
ATOM   1805 2HD1 LEU A 224     -19.764 -43.848  23.431  1.00  2.53           H  
ATOM   1806 3HD1 LEU A 224     -18.868 -44.289  24.904  1.00  2.53           H  
ATOM   1807  CD2 LEU A 224     -21.284 -41.976  24.400  1.00  2.00           C  
ATOM   1808 1HD2 LEU A 224     -20.668 -41.094  24.225  1.00  2.53           H  
ATOM   1809 2HD2 LEU A 224     -22.190 -41.687  24.933  1.00  2.53           H  
ATOM   1810 3HD2 LEU A 224     -21.553 -42.426  23.444  1.00  2.53           H  
ATOM   1811  C   LEU A 224     -23.917 -44.365  25.495  1.00  2.24           C  
ATOM   1812  O   LEU A 224     -24.281 -43.732  24.535  1.00  4.39           O  
ATOM   1813  N   GLY A 225     -24.493 -45.405  25.989  1.00  2.34           N  
ATOM   1814  HN  GLY A 225     -23.874 -46.011  26.617  1.00  2.09           H  
ATOM   1815  CA  GLY A 225     -25.817 -45.868  25.829  1.00  2.00           C  
ATOM   1816  HA1 GLY A 225     -26.447 -45.181  26.394  1.00  2.09           H  
ATOM   1817  HA2 GLY A 225     -26.042 -45.777  24.766  1.00  2.09           H  
ATOM   1818  C   GLY A 225     -26.244 -47.232  26.222  1.00  2.00           C  
ATOM   1819  O   GLY A 225     -27.413 -47.551  26.376  1.00  2.00           O  
ATOM   1820  N   LEU A 226     -25.312 -48.120  26.245  1.00  2.00           N  
ATOM   1821  HN  LEU A 226     -24.326 -47.760  26.038  1.00  5.64           H  
ATOM   1822  CA  LEU A 226     -25.413 -49.514  26.508  1.00  4.68           C  
ATOM   1823  HA  LEU A 226     -26.102 -49.990  25.810  1.00  5.64           H  
ATOM   1824  CB  LEU A 226     -24.017 -50.122  26.390  1.00  4.90           C  
ATOM   1825  HB1 LEU A 226     -23.355 -49.434  26.915  1.00  5.64           H  
ATOM   1826  HB2 LEU A 226     -24.065 -51.066  26.932  1.00  5.64           H  
ATOM   1827  CG  LEU A 226     -23.332 -50.433  25.117  1.00  4.48           C  
ATOM   1828  HG  LEU A 226     -22.261 -50.349  25.300  1.00  5.64           H  
ATOM   1829  CD1 LEU A 226     -23.585 -51.807  24.638  1.00  7.91           C  
ATOM   1830 1HD1 LEU A 226     -23.053 -51.969  23.700  1.00  5.64           H  
ATOM   1831 2HD1 LEU A 226     -24.654 -51.945  24.477  1.00  5.64           H  
ATOM   1832 3HD1 LEU A 226     -23.234 -52.522  25.382  1.00  5.64           H  
ATOM   1833  CD2 LEU A 226     -23.678 -49.432  24.077  1.00  2.00           C  
ATOM   1834 1HD2 LEU A 226     -23.164 -49.679  23.148  1.00  5.64           H  
ATOM   1835 2HD2 LEU A 226     -23.370 -48.441  24.409  1.00  5.64           H  
ATOM   1836 3HD2 LEU A 226     -24.755 -49.440  23.908  1.00  5.64           H  
ATOM   1837  C   LEU A 226     -25.863 -49.732  27.938  1.00  9.10           C  
ATOM   1838  O   LEU A 226     -25.306 -49.170  28.829  1.00 10.01           O  
ATOM   1839  N   GLY A 227     -26.774 -50.646  28.103  1.00 11.42           N  
ATOM   1840  HN  GLY A 227     -27.346 -50.860  27.225  1.00 15.27           H  
ATOM   1841  CA  GLY A 227     -27.145 -51.412  29.245  1.00 12.99           C  
ATOM   1842  HA1 GLY A 227     -27.342 -50.753  30.091  1.00 15.27           H  
ATOM   1843  HA2 GLY A 227     -28.035 -52.002  29.028  1.00 15.27           H  
ATOM   1844  C   GLY A 227     -25.976 -52.325  29.556  1.00 17.81           C  
ATOM   1845  O   GLY A 227     -24.953 -51.878  30.270  1.00 18.85           O  
ATOM   1846  N   HIS A 228     -26.163 -53.454  30.099  1.00 16.88           N  
ATOM   1847  HN  HIS A 228     -27.146 -53.663  30.467  1.00 18.18           H  
ATOM   1848  CA  HIS A 228     -25.176 -54.470  30.262  1.00 16.19           C  
ATOM   1849  HA  HIS A 228     -24.191 -54.009  30.336  1.00 18.18           H  
ATOM   1850  CB  HIS A 228     -25.468 -55.225  31.520  1.00 16.78           C  
ATOM   1851  HB1 HIS A 228     -26.537 -55.438  31.547  1.00 18.18           H  
ATOM   1852  HB2 HIS A 228     -24.911 -56.162  31.490  1.00 18.18           H  
ATOM   1853  CG  HIS A 228     -25.113 -54.525  32.750  1.00 18.19           C  
ATOM   1854  CD2 HIS A 228     -24.083 -53.695  33.010  1.00 15.43           C  
ATOM   1855  HD2 HIS A 228     -23.275 -53.416  32.334  1.00 18.18           H  
ATOM   1856  ND1 HIS A 228     -25.951 -54.376  33.785  1.00 22.20           N  
ATOM   1857  HD1 HIS A 228     -26.920 -54.824  33.851  1.00 18.18           H  
ATOM   1858  CE1 HIS A 228     -25.436 -53.626  34.684  1.00 20.20           C  
ATOM   1859  HE1 HIS A 228     -25.900 -53.328  35.624  1.00 18.18           H  
ATOM   1860  NE2 HIS A 228     -24.259 -53.288  34.265  1.00 21.61           N1+
ATOM   1861  HE2 HIS A 228     -23.532 -52.758  34.844  1.00 18.18           H  
ATOM   1862  C   HIS A 228     -25.195 -55.414  29.111  1.00 16.23           C  
ATOM   1863  O   HIS A 228     -26.143 -55.695  28.431  1.00 18.11           O  
ATOM   1864  N   SER A 229     -24.332 -56.300  29.297  1.00 17.44           N  
ATOM   1865  HN  SER A 229     -23.637 -56.194  30.103  1.00 17.76           H  
ATOM   1866  CA  SER A 229     -24.256 -57.463  28.445  1.00 17.69           C  
ATOM   1867  HA  SER A 229     -25.047 -57.418  27.697  1.00 17.76           H  
ATOM   1868  CB  SER A 229     -22.872 -57.536  27.735  1.00 18.33           C  
ATOM   1869  HB1 SER A 229     -22.094 -57.303  28.462  1.00 17.76           H  
ATOM   1870  HB2 SER A 229     -22.726 -58.548  27.358  1.00 17.76           H  
ATOM   1871  OG  SER A 229     -22.761 -56.595  26.610  1.00 16.96           O  
ATOM   1872  HG  SER A 229     -23.500 -56.813  25.897  1.00 17.76           H  
ATOM   1873  C   SER A 229     -24.442 -58.698  29.305  1.00 18.30           C  
ATOM   1874  O   SER A 229     -23.564 -58.970  30.245  1.00 17.85           O  
ATOM   1875  N   SER A 230     -25.513 -59.470  28.960  1.00 17.39           N  
ATOM   1876  HN  SER A 230     -26.175 -59.137  28.188  1.00 18.19           H  
ATOM   1877  CA  SER A 230     -25.772 -60.749  29.631  1.00 17.10           C  
ATOM   1878  HA  SER A 230     -25.906 -60.562  30.696  1.00 18.19           H  
ATOM   1879  CB  SER A 230     -27.040 -61.429  29.090  1.00 17.85           C  
ATOM   1880  HB1 SER A 230     -27.157 -62.366  29.634  1.00 18.19           H  
ATOM   1881  HB2 SER A 230     -27.878 -60.770  29.317  1.00 18.19           H  
ATOM   1882  OG  SER A 230     -27.122 -61.754  27.639  1.00 21.09           O  
ATOM   1883  HG  SER A 230     -27.037 -60.871  27.077  1.00 18.19           H  
ATOM   1884  C   SER A 230     -24.476 -61.564  29.433  1.00 17.55           C  
ATOM   1885  O   SER A 230     -24.061 -62.412  30.325  1.00 18.15           O  
ATOM   1886  N   ASP A 231     -23.821 -61.235  28.276  1.00 17.80           N  
ATOM   1887  HN  ASP A 231     -24.293 -60.505  27.652  1.00 17.20           H  
ATOM   1888  CA  ASP A 231     -22.515 -61.786  27.788  1.00 16.66           C  
ATOM   1889  HA  ASP A 231     -22.705 -62.794  27.418  1.00 17.20           H  
ATOM   1890  CB  ASP A 231     -22.003 -60.973  26.632  1.00 14.85           C  
ATOM   1891  HB1 ASP A 231     -22.823 -60.391  26.211  1.00 17.20           H  
ATOM   1892  HB2 ASP A 231     -21.222 -60.300  26.984  1.00 17.20           H  
ATOM   1893  CG  ASP A 231     -21.444 -61.866  25.580  1.00 17.63           C  
ATOM   1894  OD1 ASP A 231     -20.668 -62.664  26.129  1.00 25.17           O  
ATOM   1895  OD2 ASP A 231     -21.815 -61.886  24.316  1.00 12.25           O  
ATOM   1896  C   ASP A 231     -21.451 -61.896  28.895  1.00 16.09           C  
ATOM   1897  O   ASP A 231     -21.103 -60.858  29.501  1.00 17.17           O  
ATOM   1898  N   PRO A 232     -21.054 -63.145  29.275  1.00 14.84           N  
ATOM   1899  CD  PRO A 232     -21.449 -64.473  28.785  1.00 14.51           C  
ATOM   1900  HD1 PRO A 232     -21.610 -64.465  27.707  1.00 14.14           H  
ATOM   1901  HD2 PRO A 232     -22.351 -64.827  29.285  1.00 14.14           H  
ATOM   1902  CA  PRO A 232     -20.034 -63.192  30.346  1.00 14.47           C  
ATOM   1903  HA  PRO A 232     -20.418 -62.761  31.271  1.00 14.14           H  
ATOM   1904  CB  PRO A 232     -19.723 -64.677  30.521  1.00 14.95           C  
ATOM   1905  HB1 PRO A 232     -18.653 -64.838  30.650  1.00 14.14           H  
ATOM   1906  HB2 PRO A 232     -20.259 -65.089  31.376  1.00 14.14           H  
ATOM   1907  CG  PRO A 232     -20.237 -65.327  29.158  1.00 15.54           C  
ATOM   1908  HG1 PRO A 232     -19.469 -65.270  28.386  1.00 14.14           H  
ATOM   1909  HG2 PRO A 232     -20.526 -66.367  29.308  1.00 14.14           H  
ATOM   1910  C   PRO A 232     -18.777 -62.412  29.844  1.00 12.76           C  
ATOM   1911  O   PRO A 232     -18.493 -61.236  30.304  1.00 11.89           O  
ATOM   1912  N   LYS A 233     -18.085 -63.056  28.896  1.00  9.80           N  
ATOM   1913  HN  LYS A 233     -18.402 -64.042  28.626  1.00  8.41           H  
ATOM   1914  CA  LYS A 233     -16.926 -62.497  28.209  1.00  9.67           C  
ATOM   1915  HA  LYS A 233     -16.046 -62.776  28.789  1.00  8.41           H  
ATOM   1916  CB  LYS A 233     -16.825 -63.224  26.859  1.00  7.68           C  
ATOM   1917  HB1 LYS A 233     -17.814 -63.230  26.401  1.00  8.41           H  
ATOM   1918  HB2 LYS A 233     -16.134 -62.669  26.225  1.00  8.41           H  
ATOM   1919  CG  LYS A 233     -16.352 -64.614  26.948  1.00  8.19           C  
ATOM   1920  HG1 LYS A 233     -15.759 -64.839  26.061  1.00  8.41           H  
ATOM   1921  HG2 LYS A 233     -15.730 -64.715  27.837  1.00  8.41           H  
ATOM   1922  CD  LYS A 233     -17.528 -65.640  27.039  1.00  8.18           C  
ATOM   1923  HD1 LYS A 233     -17.829 -65.729  28.083  1.00  8.41           H  
ATOM   1924  HD2 LYS A 233     -18.364 -65.261  26.451  1.00  8.41           H  
ATOM   1925  CE  LYS A 233     -17.148 -67.082  26.501  1.00  4.90           C  
ATOM   1926  HE1 LYS A 233     -16.612 -67.611  27.289  1.00  8.41           H  
ATOM   1927  HE2 LYS A 233     -18.070 -67.614  26.268  1.00  8.41           H  
ATOM   1928  NZ  LYS A 233     -16.169 -67.070  25.102  1.00  5.21           N1+
ATOM   1929  HZ1 LYS A 233     -15.959 -68.076  24.805  1.00  8.41           H  
ATOM   1930  HZ2 LYS A 233     -15.251 -66.561  25.313  1.00  8.41           H  
ATOM   1931  HZ3 LYS A 233     -16.683 -66.565  24.311  1.00  8.41           H  
ATOM   1932  C   LYS A 233     -16.886 -60.874  28.029  1.00 11.75           C  
ATOM   1933  O   LYS A 233     -15.820 -60.276  27.634  1.00 10.27           O  
ATOM   1934  N   ALA A 234     -18.037 -60.180  28.272  1.00 13.12           N  
ATOM   1935  HN  ALA A 234     -18.863 -60.682  28.730  1.00 13.82           H  
ATOM   1936  CA  ALA A 234     -18.167 -58.757  27.918  1.00 13.97           C  
ATOM   1937  HA  ALA A 234     -17.652 -58.594  26.971  1.00 13.82           H  
ATOM   1938  CB  ALA A 234     -19.640 -58.311  27.749  1.00 13.51           C  
ATOM   1939  HB1 ALA A 234     -19.672 -57.253  27.488  1.00 13.82           H  
ATOM   1940  HB2 ALA A 234     -20.178 -58.471  28.683  1.00 13.82           H  
ATOM   1941  HB3 ALA A 234     -20.108 -58.894  26.956  1.00 13.82           H  
ATOM   1942  C   ALA A 234     -17.454 -57.944  28.994  1.00 14.83           C  
ATOM   1943  O   ALA A 234     -17.459 -58.358  30.199  1.00 13.66           O  
ATOM   1944  N   VAL A 235     -16.802 -56.837  28.527  1.00 16.63           N  
ATOM   1945  HN  VAL A 235     -16.728 -56.681  27.471  1.00 17.07           H  
ATOM   1946  CA  VAL A 235     -16.188 -55.835  29.461  1.00 17.57           C  
ATOM   1947  HA  VAL A 235     -15.597 -56.430  30.157  1.00 17.07           H  
ATOM   1948  CB  VAL A 235     -15.211 -54.857  28.867  1.00 18.08           C  
ATOM   1949  HB  VAL A 235     -15.194 -53.972  29.504  1.00 17.07           H  
ATOM   1950  CG1 VAL A 235     -13.765 -55.578  28.980  1.00 17.62           C  
ATOM   1951 1HG1 VAL A 235     -12.999 -54.923  28.565  1.00 17.07           H  
ATOM   1952 2HG1 VAL A 235     -13.781 -56.515  28.424  1.00 17.07           H  
ATOM   1953 3HG1 VAL A 235     -13.541 -55.781  30.027  1.00 17.07           H  
ATOM   1954  CG2 VAL A 235     -15.657 -54.410  27.436  1.00 13.68           C  
ATOM   1955 1HG2 VAL A 235     -14.931 -53.704  27.033  1.00 17.07           H  
ATOM   1956 2HG2 VAL A 235     -16.635 -53.933  27.492  1.00 17.07           H  
ATOM   1957 3HG2 VAL A 235     -15.715 -55.282  26.784  1.00 17.07           H  
ATOM   1958  C   VAL A 235     -17.229 -55.203  30.296  1.00 18.03           C  
ATOM   1959  O   VAL A 235     -17.162 -54.062  30.776  1.00 17.91           O  
ATOM   1960  N   MET A 236     -18.172 -56.121  30.445  1.00 19.10           N  
ATOM   1961  HN  MET A 236     -18.296 -56.827  29.650  1.00 20.42           H  
ATOM   1962  CA  MET A 236     -19.015 -56.248  31.544  1.00 18.83           C  
ATOM   1963  HA  MET A 236     -18.559 -57.192  31.842  1.00 20.42           H  
ATOM   1964  CB  MET A 236     -18.569 -55.551  32.839  1.00 19.82           C  
ATOM   1965  HB1 MET A 236     -18.379 -54.500  32.619  1.00 20.42           H  
ATOM   1966  HB2 MET A 236     -19.374 -55.630  33.570  1.00 20.42           H  
ATOM   1967  CG  MET A 236     -17.299 -56.159  33.445  1.00 19.87           C  
ATOM   1968  HG1 MET A 236     -17.534 -56.857  34.248  1.00 20.42           H  
ATOM   1969  HG2 MET A 236     -16.698 -56.664  32.689  1.00 20.42           H  
ATOM   1970  SD  MET A 236     -16.461 -54.668  34.080  1.00 27.80           S  
ATOM   1971  CE  MET A 236     -14.732 -54.925  33.441  1.00 23.62           C  
ATOM   1972  HE1 MET A 236     -14.102 -54.091  33.751  1.00 20.42           H  
ATOM   1973  HE2 MET A 236     -14.751 -54.981  32.353  1.00 20.42           H  
ATOM   1974  HE3 MET A 236     -14.329 -55.854  33.845  1.00 20.42           H  
ATOM   1975  C   MET A 236     -20.365 -56.861  31.440  1.00 17.55           C  
ATOM   1976  O   MET A 236     -21.338 -56.261  31.067  1.00 16.79           O  
ATOM   1977  N   PHE A 237     -20.412 -58.075  31.580  1.00 17.40           N  
ATOM   1978  HN  PHE A 237     -19.729 -58.607  30.951  1.00 20.52           H  
ATOM   1979  CA  PHE A 237     -21.197 -58.921  32.415  1.00 17.44           C  
ATOM   1980  HA  PHE A 237     -22.257 -58.985  32.170  1.00 20.52           H  
ATOM   1981  CB  PHE A 237     -20.433 -60.195  32.351  1.00 16.33           C  
ATOM   1982  HB1 PHE A 237     -20.350 -60.481  31.303  1.00 20.52           H  
ATOM   1983  HB2 PHE A 237     -19.439 -60.008  32.757  1.00 20.52           H  
ATOM   1984  CG  PHE A 237     -21.022 -61.353  33.097  1.00 21.24           C  
ATOM   1985  CD1 PHE A 237     -22.182 -61.990  32.642  1.00 28.63           C  
ATOM   1986  HD1 PHE A 237     -22.725 -61.581  31.790  1.00 20.52           H  
ATOM   1987  CD2 PHE A 237     -20.300 -61.992  34.098  1.00 22.54           C  
ATOM   1988  HD2 PHE A 237     -19.353 -61.558  34.420  1.00 20.52           H  
ATOM   1989  CE1 PHE A 237     -22.656 -63.164  33.282  1.00 26.03           C  
ATOM   1990  HE1 PHE A 237     -23.584 -63.632  32.954  1.00 20.52           H  
ATOM   1991  CE2 PHE A 237     -20.739 -63.162  34.704  1.00 19.74           C  
ATOM   1992  HE2 PHE A 237     -20.132 -63.636  35.475  1.00 20.52           H  
ATOM   1993  CZ  PHE A 237     -21.923 -63.716  34.337  1.00 19.57           C  
ATOM   1994  HZ  PHE A 237     -22.302 -64.591  34.865  1.00 20.52           H  
ATOM   1995  C   PHE A 237     -20.844 -58.186  33.743  1.00 18.46           C  
ATOM   1996  O   PHE A 237     -19.631 -58.188  34.208  1.00 18.33           O  
ATOM   1997  N   PRO A 238     -21.799 -57.271  34.202  1.00 18.67           N  
ATOM   1998  CD  PRO A 238     -23.001 -56.679  33.518  1.00 18.48           C  
ATOM   1999  HD1 PRO A 238     -23.556 -57.453  32.988  1.00 18.34           H  
ATOM   2000  HD2 PRO A 238     -22.695 -55.905  32.814  1.00 18.34           H  
ATOM   2001  CA  PRO A 238     -21.603 -56.695  35.581  1.00 18.52           C  
ATOM   2002  HA  PRO A 238     -20.933 -55.835  35.560  1.00 18.34           H  
ATOM   2003  CB  PRO A 238     -23.052 -56.280  36.014  1.00 20.65           C  
ATOM   2004  HB1 PRO A 238     -23.510 -57.067  36.613  1.00 18.34           H  
ATOM   2005  HB2 PRO A 238     -23.026 -55.354  36.588  1.00 18.34           H  
ATOM   2006  CG  PRO A 238     -23.869 -56.069  34.648  1.00 19.21           C  
ATOM   2007  HG1 PRO A 238     -24.830 -56.580  34.702  1.00 18.34           H  
ATOM   2008  HG2 PRO A 238     -24.031 -55.007  34.466  1.00 18.34           H  
ATOM   2009  C   PRO A 238     -21.052 -57.814  36.489  1.00 17.65           C  
ATOM   2010  O   PRO A 238     -21.746 -58.733  36.918  1.00 15.17           O  
ATOM   2011  N   THR A 239     -19.739 -57.785  36.657  1.00 18.87           N  
ATOM   2012  HN  THR A 239     -19.232 -56.882  36.389  1.00 17.90           H  
ATOM   2013  CA  THR A 239     -18.896 -58.917  37.194  1.00 18.85           C  
ATOM   2014  HA  THR A 239     -18.754 -58.752  38.262  1.00 17.90           H  
ATOM   2015  CB  THR A 239     -19.560 -60.507  36.984  1.00 19.61           C  
ATOM   2016  HB  THR A 239     -19.851 -60.572  35.936  1.00 17.90           H  
ATOM   2017  OG1 THR A 239     -20.770 -60.694  37.740  1.00 22.33           O  
ATOM   2018  HG1 THR A 239     -20.570 -60.556  38.762  1.00 17.90           H  
ATOM   2019  CG2 THR A 239     -18.614 -61.783  37.258  1.00 15.14           C  
ATOM   2020 1HG2 THR A 239     -19.178 -62.699  37.083  1.00 17.90           H  
ATOM   2021 2HG2 THR A 239     -18.267 -61.763  38.291  1.00 17.90           H  
ATOM   2022 3HG2 THR A 239     -17.756 -61.751  36.586  1.00 17.90           H  
ATOM   2023  C   THR A 239     -17.542 -58.582  36.468  1.00 16.15           C  
ATOM   2024  O   THR A 239     -17.131 -59.258  35.633  1.00 14.37           O  
ATOM   2025  N   TYR A 240     -16.881 -57.500  36.837  1.00 17.45           N  
ATOM   2026  HN  TYR A 240     -17.329 -56.918  37.615  1.00 16.13           H  
ATOM   2027  CA  TYR A 240     -15.597 -56.995  36.305  1.00 17.22           C  
ATOM   2028  HA  TYR A 240     -15.828 -56.660  35.294  1.00 16.13           H  
ATOM   2029  CB  TYR A 240     -15.273 -55.680  37.099  1.00 16.90           C  
ATOM   2030  HB1 TYR A 240     -15.345 -54.851  36.394  1.00 16.13           H  
ATOM   2031  HB2 TYR A 240     -16.037 -55.571  37.868  1.00 16.13           H  
ATOM   2032  CG  TYR A 240     -13.935 -55.570  37.781  1.00 18.50           C  
ATOM   2033  CD1 TYR A 240     -13.032 -54.620  37.344  1.00 15.43           C  
ATOM   2034  HD1 TYR A 240     -13.308 -53.925  36.551  1.00 16.13           H  
ATOM   2035  CE1 TYR A 240     -11.769 -54.555  37.921  1.00 14.85           C  
ATOM   2036  HE1 TYR A 240     -11.048 -53.844  37.518  1.00 16.13           H  
ATOM   2037  CD2 TYR A 240     -13.570 -56.386  38.935  1.00 19.24           C  
ATOM   2038  HD2 TYR A 240     -14.301 -57.081  39.348  1.00 16.13           H  
ATOM   2039  CE2 TYR A 240     -12.244 -56.292  39.550  1.00 15.41           C  
ATOM   2040  HE2 TYR A 240     -11.950 -56.917  40.394  1.00 16.13           H  
ATOM   2041  CZ  TYR A 240     -11.386 -55.357  38.990  1.00 11.60           C  
ATOM   2042  OH  TYR A 240     -10.162 -55.167  39.453  1.00 10.31           O  
ATOM   2043  HH  TYR A 240      -9.466 -55.351  38.689  1.00 16.13           H  
ATOM   2044  C   TYR A 240     -14.452 -58.026  36.128  1.00 17.33           C  
ATOM   2045  O   TYR A 240     -13.859 -58.505  37.106  1.00 19.32           O  
ATOM   2046  N   LYS A 241     -14.157 -58.385  34.878  1.00 16.83           N  
ATOM   2047  HN  LYS A 241     -14.715 -57.937  34.083  1.00 15.86           H  
ATOM   2048  CA  LYS A 241     -13.116 -59.354  34.526  1.00 16.95           C  
ATOM   2049  HA  LYS A 241     -13.002 -59.992  35.402  1.00 15.86           H  
ATOM   2050  CB  LYS A 241     -13.387 -60.294  33.370  1.00 16.78           C  
ATOM   2051  HB1 LYS A 241     -14.395 -60.687  33.500  1.00 15.86           H  
ATOM   2052  HB2 LYS A 241     -13.341 -59.705  32.454  1.00 15.86           H  
ATOM   2053  CG  LYS A 241     -12.446 -61.497  33.189  1.00 17.67           C  
ATOM   2054  HG1 LYS A 241     -12.043 -61.481  32.176  1.00 15.86           H  
ATOM   2055  HG2 LYS A 241     -11.630 -61.418  33.907  1.00 15.86           H  
ATOM   2056  CD  LYS A 241     -13.230 -62.921  33.428  1.00 16.60           C  
ATOM   2057  HD1 LYS A 241     -13.434 -63.025  34.494  1.00 15.86           H  
ATOM   2058  HD2 LYS A 241     -14.171 -62.891  32.878  1.00 15.86           H  
ATOM   2059  CE  LYS A 241     -12.400 -64.216  32.942  1.00 12.56           C  
ATOM   2060  HE1 LYS A 241     -12.772 -64.572  31.981  1.00 15.86           H  
ATOM   2061  HE2 LYS A 241     -11.339 -63.981  32.857  1.00 15.86           H  
ATOM   2062  NZ  LYS A 241     -12.622 -65.215  33.979  1.00  8.15           N1+
ATOM   2063  HZ1 LYS A 241     -12.098 -66.113  33.727  1.00 15.86           H  
ATOM   2064  HZ2 LYS A 241     -13.669 -65.423  34.057  1.00 15.86           H  
ATOM   2065  HZ3 LYS A 241     -12.262 -64.844  34.916  1.00 15.86           H  
ATOM   2066  C   LYS A 241     -11.802 -58.707  34.332  1.00 18.17           C  
ATOM   2067  O   LYS A 241     -11.223 -58.640  33.221  1.00 19.00           O  
ATOM   2068  N   TYR A 242     -11.312 -58.320  35.515  1.00 18.86           N  
ATOM   2069  HN  TYR A 242     -12.039 -58.160  36.283  1.00 24.91           H  
ATOM   2070  CA  TYR A 242      -9.928 -58.086  35.905  1.00 18.39           C  
ATOM   2071  HA  TYR A 242      -9.750 -57.058  35.591  1.00 24.91           H  
ATOM   2072  CB  TYR A 242     -10.046 -57.971  37.462  1.00 20.67           C  
ATOM   2073  HB1 TYR A 242      -9.063 -57.690  37.839  1.00 24.91           H  
ATOM   2074  HB2 TYR A 242     -10.758 -57.173  37.673  1.00 24.91           H  
ATOM   2075  CG  TYR A 242     -10.505 -59.217  38.263  1.00 26.25           C  
ATOM   2076  CD1 TYR A 242     -10.449 -59.225  39.700  1.00 27.61           C  
ATOM   2077  HD1 TYR A 242     -10.140 -58.317  40.217  1.00 24.91           H  
ATOM   2078  CE1 TYR A 242     -10.784 -60.383  40.479  1.00 27.18           C  
ATOM   2079  HE1 TYR A 242     -10.806 -60.335  41.568  1.00 24.91           H  
ATOM   2080  CD2 TYR A 242     -10.804 -60.473  37.590  1.00 32.22           C  
ATOM   2081  HD2 TYR A 242     -10.808 -60.506  36.501  1.00 24.91           H  
ATOM   2082  CE2 TYR A 242     -11.091 -61.659  38.325  1.00 33.85           C  
ATOM   2083  HE2 TYR A 242     -11.309 -62.594  37.808  1.00 24.91           H  
ATOM   2084  CZ  TYR A 242     -11.088 -61.598  39.798  1.00 33.94           C  
ATOM   2085  OH  TYR A 242     -11.375 -62.767  40.561  1.00 34.18           O  
ATOM   2086  HH  TYR A 242     -10.548 -63.004  41.163  1.00 24.91           H  
ATOM   2087  C   TYR A 242      -8.764 -58.926  35.118  1.00 15.00           C  
ATOM   2088  O   TYR A 242      -8.049 -59.866  35.496  1.00 10.77           O  
ATOM   2089  N   VAL A 243      -8.634 -58.561  33.865  1.00 14.14           N  
ATOM   2090  HN  VAL A 243      -9.057 -57.621  33.578  1.00 15.84           H  
ATOM   2091  CA  VAL A 243      -7.965 -59.328  32.844  1.00 15.04           C  
ATOM   2092  HA  VAL A 243      -7.809 -60.339  33.222  1.00 15.84           H  
ATOM   2093  CB  VAL A 243      -8.839 -59.416  31.549  1.00 16.55           C  
ATOM   2094  HB  VAL A 243      -8.259 -60.083  30.911  1.00 15.84           H  
ATOM   2095  CG1 VAL A 243     -10.248 -60.244  31.757  1.00 15.36           C  
ATOM   2096 1HG1 VAL A 243     -10.801 -60.264  30.818  1.00 15.84           H  
ATOM   2097 2HG1 VAL A 243     -10.850 -59.752  32.522  1.00 15.84           H  
ATOM   2098 3HG1 VAL A 243     -10.027 -61.265  32.070  1.00 15.84           H  
ATOM   2099  CG2 VAL A 243      -8.878 -58.055  30.697  1.00 17.80           C  
ATOM   2100 1HG2 VAL A 243      -9.503 -58.195  29.815  1.00 15.84           H  
ATOM   2101 2HG2 VAL A 243      -7.867 -57.791  30.386  1.00 15.84           H  
ATOM   2102 3HG2 VAL A 243      -9.290 -57.254  31.310  1.00 15.84           H  
ATOM   2103  C   VAL A 243      -6.603 -58.740  32.469  1.00 14.58           C  
ATOM   2104  O   VAL A 243      -6.218 -57.712  33.089  1.00 17.43           O  
ATOM   2105  N   ASP A 244      -5.861 -59.298  31.503  1.00 12.67           N  
ATOM   2106  HN  ASP A 244      -6.159 -60.218  31.045  1.00 12.03           H  
ATOM   2107  CA  ASP A 244      -4.600 -58.599  31.078  1.00 11.77           C  
ATOM   2108  HA  ASP A 244      -3.951 -58.459  31.942  1.00 12.03           H  
ATOM   2109  CB  ASP A 244      -3.861 -59.435  30.003  1.00 12.72           C  
ATOM   2110  HB1 ASP A 244      -4.197 -60.470  30.072  1.00 12.03           H  
ATOM   2111  HB2 ASP A 244      -4.109 -59.037  29.019  1.00 12.03           H  
ATOM   2112  CG  ASP A 244      -2.335 -59.398  30.181  1.00 13.57           C  
ATOM   2113  OD1 ASP A 244      -1.693 -58.301  30.051  1.00 17.00           O  
ATOM   2114  OD2 ASP A 244      -1.803 -60.442  30.600  1.00  6.49           O  
ATOM   2115  C   ASP A 244      -4.951 -57.211  30.458  1.00 11.73           C  
ATOM   2116  O   ASP A 244      -6.188 -56.960  30.260  1.00 10.26           O  
ATOM   2117  N   ILE A 245      -3.955 -56.343  30.095  1.00  9.67           N  
ATOM   2118  HN  ILE A 245      -2.939 -56.656  29.972  1.00 12.14           H  
ATOM   2119  CA  ILE A 245      -4.381 -54.949  29.886  1.00 10.37           C  
ATOM   2120  HA  ILE A 245      -5.461 -54.968  30.029  1.00 12.14           H  
ATOM   2121  CB  ILE A 245      -3.858 -54.090  31.032  1.00 12.52           C  
ATOM   2122  HB  ILE A 245      -4.673 -53.424  31.317  1.00 12.14           H  
ATOM   2123  CG2 ILE A 245      -3.526 -54.987  32.327  1.00 13.19           C  
ATOM   2124 1HG2 ILE A 245      -3.155 -54.347  33.128  1.00 12.14           H  
ATOM   2125 2HG2 ILE A 245      -2.767 -55.726  32.072  1.00 12.14           H  
ATOM   2126 3HG2 ILE A 245      -4.431 -55.496  32.659  1.00 12.14           H  
ATOM   2127  CG1 ILE A 245      -2.727 -53.186  30.458  1.00 12.34           C  
ATOM   2128 1HG1 ILE A 245      -1.898 -53.840  30.189  1.00 12.14           H  
ATOM   2129 2HG1 ILE A 245      -3.121 -52.709  29.560  1.00 12.14           H  
ATOM   2130  CD1 ILE A 245      -2.166 -52.095  31.330  1.00 21.18           C  
ATOM   2131 1HD1 ILE A 245      -1.389 -51.558  30.786  1.00 12.14           H  
ATOM   2132 2HD1 ILE A 245      -1.740 -52.533  32.232  1.00 12.14           H  
ATOM   2133 3HD1 ILE A 245      -2.962 -51.403  31.604  1.00 12.14           H  
ATOM   2134  C   ILE A 245      -4.169 -54.086  28.585  1.00  9.68           C  
ATOM   2135  O   ILE A 245      -4.744 -52.969  28.443  1.00  8.19           O  
ATOM   2136  N   ASN A 246      -3.315 -54.527  27.654  1.00  8.40           N  
ATOM   2137  HN  ASN A 246      -2.884 -55.502  27.745  1.00  7.96           H  
ATOM   2138  CA  ASN A 246      -2.965 -53.671  26.501  1.00  5.89           C  
ATOM   2139  HA  ASN A 246      -3.565 -52.761  26.502  1.00  7.96           H  
ATOM   2140  CB  ASN A 246      -1.483 -53.337  26.588  1.00  5.20           C  
ATOM   2141  HB1 ASN A 246      -1.085 -53.240  25.578  1.00  7.96           H  
ATOM   2142  HB2 ASN A 246      -1.366 -52.391  27.118  1.00  7.96           H  
ATOM   2143  CG  ASN A 246      -0.642 -54.486  27.375  1.00  9.79           C  
ATOM   2144  OD1 ASN A 246       0.498 -54.853  26.981  1.00 11.05           O  
ATOM   2145  ND2 ASN A 246      -1.226 -55.042  28.486  1.00  9.61           N  
ATOM   2146 1HD2 ASN A 246      -2.195 -54.716  28.801  1.00  7.96           H  
ATOM   2147 2HD2 ASN A 246      -0.712 -55.802  29.037  1.00  7.96           H  
ATOM   2148  C   ASN A 246      -3.350 -54.580  25.296  1.00  6.18           C  
ATOM   2149  O   ASN A 246      -3.474 -54.126  24.150  1.00  7.55           O  
ATOM   2150  N   THR A 247      -3.618 -55.845  25.570  1.00  4.37           N  
ATOM   2151  HN  THR A 247      -3.617 -56.158  26.593  1.00  5.90           H  
ATOM   2152  CA  THR A 247      -3.905 -56.800  24.575  1.00  5.24           C  
ATOM   2153  HA  THR A 247      -3.388 -56.581  23.641  1.00  5.90           H  
ATOM   2154  CB  THR A 247      -3.513 -58.176  25.138  1.00  5.48           C  
ATOM   2155  HB  THR A 247      -3.906 -58.931  24.458  1.00  5.90           H  
ATOM   2156  OG1 THR A 247      -4.180 -58.364  26.440  1.00  7.64           O  
ATOM   2157  HG1 THR A 247      -3.875 -57.609  27.102  1.00  5.90           H  
ATOM   2158  CG2 THR A 247      -1.945 -58.382  25.220  1.00  5.57           C  
ATOM   2159 1HG2 THR A 247      -1.729 -59.371  25.625  1.00  5.90           H  
ATOM   2160 2HG2 THR A 247      -1.512 -57.621  25.869  1.00  5.90           H  
ATOM   2161 3HG2 THR A 247      -1.514 -58.296  24.222  1.00  5.90           H  
ATOM   2162  C   THR A 247      -5.453 -56.846  24.385  1.00  7.51           C  
ATOM   2163  O   THR A 247      -6.001 -57.068  23.197  1.00  5.48           O  
ATOM   2164  N   PHE A 248      -6.128 -56.759  25.590  1.00  9.92           N  
ATOM   2165  HN  PHE A 248      -5.522 -56.710  26.470  1.00  6.38           H  
ATOM   2166  CA  PHE A 248      -7.638 -56.725  25.807  1.00  8.20           C  
ATOM   2167  HA  PHE A 248      -8.004 -57.751  25.847  1.00  6.38           H  
ATOM   2168  CB  PHE A 248      -8.028 -56.020  27.106  1.00  8.83           C  
ATOM   2169  HB1 PHE A 248      -8.345 -56.774  27.826  1.00  6.38           H  
ATOM   2170  HB2 PHE A 248      -7.153 -55.495  27.490  1.00  6.38           H  
ATOM   2171  CG  PHE A 248      -9.196 -54.979  26.928  1.00  5.74           C  
ATOM   2172  CD1 PHE A 248     -10.475 -55.235  27.470  1.00  2.00           C  
ATOM   2173  HD1 PHE A 248     -10.608 -56.163  28.026  1.00  6.38           H  
ATOM   2174  CD2 PHE A 248      -8.996 -53.794  26.247  1.00  5.28           C  
ATOM   2175  HD2 PHE A 248      -8.019 -53.555  25.828  1.00  6.38           H  
ATOM   2176  CE1 PHE A 248     -11.547 -54.421  27.354  1.00  2.00           C  
ATOM   2177  HE1 PHE A 248     -12.507 -54.692  27.794  1.00  6.38           H  
ATOM   2178  CE2 PHE A 248     -10.090 -52.887  26.100  1.00  5.84           C  
ATOM   2179  HE2 PHE A 248      -9.956 -51.942  25.573  1.00  6.38           H  
ATOM   2180  CZ  PHE A 248     -11.393 -53.242  26.665  1.00  6.35           C  
ATOM   2181  HZ  PHE A 248     -12.242 -52.570  26.539  1.00  6.38           H  
ATOM   2182  C   PHE A 248      -8.401 -55.984  24.725  1.00  7.78           C  
ATOM   2183  O   PHE A 248      -7.859 -55.025  24.097  1.00  8.29           O  
ATOM   2184  N   ARG A 249      -9.685 -56.347  24.627  1.00  6.15           N  
ATOM   2185  HN  ARG A 249     -10.085 -57.040  25.338  1.00 13.44           H  
ATOM   2186  CA  ARG A 249     -10.562 -55.821  23.570  1.00  5.35           C  
ATOM   2187  HA  ARG A 249     -10.471 -54.735  23.554  1.00 13.44           H  
ATOM   2188  CB  ARG A 249     -10.096 -56.362  22.235  1.00  4.97           C  
ATOM   2189  HB1 ARG A 249     -10.443 -57.392  22.156  1.00 13.44           H  
ATOM   2190  HB2 ARG A 249     -10.561 -55.761  21.454  1.00 13.44           H  
ATOM   2191  CG  ARG A 249      -8.671 -56.361  21.998  1.00  2.00           C  
ATOM   2192  HG1 ARG A 249      -8.300 -55.345  21.861  1.00 13.44           H  
ATOM   2193  HG2 ARG A 249      -8.139 -56.835  22.823  1.00 13.44           H  
ATOM   2194  CD  ARG A 249      -8.526 -57.146  20.758  1.00 11.42           C  
ATOM   2195  HD1 ARG A 249      -7.578 -57.681  20.804  1.00 13.44           H  
ATOM   2196  HD2 ARG A 249      -9.346 -57.862  20.712  1.00 13.44           H  
ATOM   2197  NE  ARG A 249      -8.543 -56.344  19.510  1.00 22.44           N  
ATOM   2198  HE  ARG A 249      -7.684 -56.453  18.881  1.00 13.44           H  
ATOM   2199  CZ  ARG A 249      -9.505 -55.484  19.051  1.00 27.20           C  
ATOM   2200  NH1 ARG A 249     -10.690 -55.216  19.673  1.00 31.09           N  
ATOM   2201 1HH1 ARG A 249     -10.929 -55.696  20.599  1.00 13.44           H  
ATOM   2202 2HH1 ARG A 249     -11.380 -54.526  19.234  1.00 13.44           H  
ATOM   2203  NH2 ARG A 249      -9.278 -54.840  17.903  1.00 30.87           N  
ATOM   2204 1HH2 ARG A 249      -8.365 -55.003  17.370  1.00 13.44           H  
ATOM   2205 2HH2 ARG A 249     -10.009 -54.161  17.517  1.00 13.44           H  
ATOM   2206  C   ARG A 249     -12.060 -56.187  23.688  1.00  4.37           C  
ATOM   2207  O   ARG A 249     -12.494 -57.197  24.326  1.00  2.00           O  
ATOM   2208  N   LEU A 250     -12.869 -55.377  23.011  1.00  3.54           N  
ATOM   2209  HN  LEU A 250     -12.453 -54.570  22.445  1.00  2.66           H  
ATOM   2210  CA  LEU A 250     -14.343 -55.576  23.028  1.00  3.35           C  
ATOM   2211  HA  LEU A 250     -14.677 -55.311  24.031  1.00  2.66           H  
ATOM   2212  CB  LEU A 250     -14.978 -54.528  22.063  1.00  2.00           C  
ATOM   2213  HB1 LEU A 250     -14.393 -54.501  21.144  1.00  2.66           H  
ATOM   2214  HB2 LEU A 250     -15.998 -54.837  21.836  1.00  2.66           H  
ATOM   2215  CG  LEU A 250     -15.015 -53.114  22.663  1.00  2.00           C  
ATOM   2216  HG  LEU A 250     -14.039 -52.958  23.124  1.00  2.66           H  
ATOM   2217  CD1 LEU A 250     -15.175 -51.996  21.625  1.00  2.00           C  
ATOM   2218 1HD1 LEU A 250     -15.192 -51.030  22.130  1.00  2.66           H  
ATOM   2219 2HD1 LEU A 250     -16.108 -52.137  21.080  1.00  2.66           H  
ATOM   2220 3HD1 LEU A 250     -14.339 -52.025  20.927  1.00  2.66           H  
ATOM   2221  CD2 LEU A 250     -15.970 -52.982  23.713  1.00  2.00           C  
ATOM   2222 1HD2 LEU A 250     -15.950 -51.962  24.097  1.00  2.66           H  
ATOM   2223 2HD2 LEU A 250     -15.726 -53.677  24.516  1.00  2.66           H  
ATOM   2224 3HD2 LEU A 250     -16.966 -53.206  23.330  1.00  2.66           H  
ATOM   2225  C   LEU A 250     -14.861 -57.024  22.760  1.00  3.79           C  
ATOM   2226  O   LEU A 250     -14.686 -57.617  21.690  1.00  2.59           O  
ATOM   2227  N   SER A 251     -15.470 -57.650  23.750  1.00  5.68           N  
ATOM   2228  HN  SER A 251     -15.426 -57.301  24.760  1.00  7.10           H  
ATOM   2229  CA  SER A 251     -16.247 -58.915  23.352  1.00  7.56           C  
ATOM   2230  HA  SER A 251     -15.538 -59.653  22.976  1.00  7.10           H  
ATOM   2231  CB  SER A 251     -17.125 -59.596  24.508  1.00  7.57           C  
ATOM   2232  HB1 SER A 251     -17.369 -60.611  24.195  1.00  7.10           H  
ATOM   2233  HB2 SER A 251     -16.522 -59.630  25.416  1.00  7.10           H  
ATOM   2234  OG  SER A 251     -18.402 -58.889  24.825  1.00  7.05           O  
ATOM   2235  HG  SER A 251     -18.191 -57.911  25.143  1.00  7.10           H  
ATOM   2236  C   SER A 251     -17.149 -58.478  22.201  1.00  7.90           C  
ATOM   2237  O   SER A 251     -17.868 -57.386  22.276  1.00  6.85           O  
ATOM   2238  N   ALA A 252     -17.133 -59.288  21.158  1.00  8.68           N  
ATOM   2239  HN  ALA A 252     -16.580 -60.204  21.189  1.00 11.79           H  
ATOM   2240  CA  ALA A 252     -17.894 -58.907  19.943  1.00 11.75           C  
ATOM   2241  HA  ALA A 252     -17.362 -58.083  19.467  1.00 11.79           H  
ATOM   2242  CB  ALA A 252     -18.000 -60.067  18.899  1.00 12.51           C  
ATOM   2243  HB1 ALA A 252     -18.568 -59.726  18.033  1.00 11.79           H  
ATOM   2244  HB2 ALA A 252     -18.506 -60.919  19.352  1.00 11.79           H  
ATOM   2245  HB3 ALA A 252     -17.000 -60.365  18.583  1.00 11.79           H  
ATOM   2246  C   ALA A 252     -19.277 -58.397  20.334  1.00 12.41           C  
ATOM   2247  O   ALA A 252     -19.744 -57.332  19.847  1.00 13.62           O  
ATOM   2248  N   ASP A 253     -19.884 -59.141  21.252  1.00 11.88           N  
ATOM   2249  HN  ASP A 253     -19.459 -60.072  21.564  1.00 13.47           H  
ATOM   2250  CA  ASP A 253     -21.100 -58.684  21.811  1.00 12.71           C  
ATOM   2251  HA  ASP A 253     -21.880 -58.942  21.095  1.00 13.47           H  
ATOM   2252  CB  ASP A 253     -21.345 -59.570  23.052  1.00 13.92           C  
ATOM   2253  HB1 ASP A 253     -21.833 -60.488  22.725  1.00 13.47           H  
ATOM   2254  HB2 ASP A 253     -20.379 -59.810  23.497  1.00 13.47           H  
ATOM   2255  CG  ASP A 253     -22.257 -58.891  24.173  1.00 15.09           C  
ATOM   2256  OD1 ASP A 253     -21.965 -57.695  24.588  1.00 16.54           O  
ATOM   2257  OD2 ASP A 253     -23.197 -59.623  24.669  1.00 13.49           O  
ATOM   2258  C   ASP A 253     -21.230 -57.127  22.065  1.00 13.41           C  
ATOM   2259  O   ASP A 253     -22.149 -56.455  21.514  1.00 10.71           O  
ATOM   2260  N   ASP A 254     -20.359 -56.573  22.937  1.00 15.63           N  
ATOM   2261  HN  ASP A 254     -19.598 -57.187  23.372  1.00 15.10           H  
ATOM   2262  CA  ASP A 254     -20.428 -55.106  23.318  1.00 16.48           C  
ATOM   2263  HA  ASP A 254     -21.374 -54.906  23.822  1.00 15.10           H  
ATOM   2264  CB  ASP A 254     -19.236 -54.651  24.242  1.00 15.89           C  
ATOM   2265  HB1 ASP A 254     -18.402 -54.352  23.607  1.00 15.10           H  
ATOM   2266  HB2 ASP A 254     -19.565 -53.798  24.835  1.00 15.10           H  
ATOM   2267  CG  ASP A 254     -18.738 -55.779  25.223  1.00 14.10           C  
ATOM   2268  OD1 ASP A 254     -17.628 -56.297  25.061  1.00 10.74           O  
ATOM   2269  OD2 ASP A 254     -19.448 -56.142  26.189  1.00 13.24           O  
ATOM   2270  C   ASP A 254     -20.377 -54.306  21.962  1.00 17.78           C  
ATOM   2271  O   ASP A 254     -21.180 -53.270  21.728  1.00 16.93           O  
ATOM   2272  N   ILE A 255     -19.492 -54.818  21.057  1.00 16.16           N  
ATOM   2273  HN  ILE A 255     -18.891 -55.664  21.317  1.00 17.80           H  
ATOM   2274  CA  ILE A 255     -19.366 -54.217  19.747  1.00 16.46           C  
ATOM   2275  HA  ILE A 255     -18.938 -53.222  19.868  1.00 17.80           H  
ATOM   2276  CB  ILE A 255     -18.463 -55.005  18.891  1.00 17.49           C  
ATOM   2277  HB  ILE A 255     -18.960 -55.924  18.581  1.00 17.80           H  
ATOM   2278  CG2 ILE A 255     -18.117 -54.132  17.621  1.00 19.79           C  
ATOM   2279 1HG2 ILE A 255     -17.448 -54.691  16.967  1.00 17.80           H  
ATOM   2280 2HG2 ILE A 255     -17.630 -53.209  17.936  1.00 17.80           H  
ATOM   2281 3HG2 ILE A 255     -19.034 -53.893  17.083  1.00 17.80           H  
ATOM   2282  CG1 ILE A 255     -17.248 -55.344  19.769  1.00 21.64           C  
ATOM   2283 1HG1 ILE A 255     -16.758 -54.403  20.021  1.00 17.80           H  
ATOM   2284 2HG1 ILE A 255     -17.626 -55.812  20.678  1.00 17.80           H  
ATOM   2285  CD1 ILE A 255     -16.161 -56.288  19.182  1.00 20.24           C  
ATOM   2286 1HD1 ILE A 255     -15.369 -56.433  19.917  1.00 17.80           H  
ATOM   2287 2HD1 ILE A 255     -15.741 -55.843  18.280  1.00 17.80           H  
ATOM   2288 3HD1 ILE A 255     -16.609 -57.251  18.937  1.00 17.80           H  
ATOM   2289  C   ILE A 255     -20.692 -54.080  18.992  1.00 15.35           C  
ATOM   2290  O   ILE A 255     -20.884 -53.100  18.210  1.00 15.26           O  
ATOM   2291  N   ARG A 256     -21.591 -55.028  19.210  1.00 13.77           N  
ATOM   2292  HN  ARG A 256     -21.355 -55.877  19.818  1.00  9.87           H  
ATOM   2293  CA  ARG A 256     -22.911 -54.888  18.602  1.00 14.50           C  
ATOM   2294  HA  ARG A 256     -22.770 -54.764  17.528  1.00  9.87           H  
ATOM   2295  CB  ARG A 256     -23.821 -56.099  18.815  1.00 15.66           C  
ATOM   2296  HB1 ARG A 256     -24.721 -55.957  18.216  1.00  9.87           H  
ATOM   2297  HB2 ARG A 256     -23.291 -56.987  18.471  1.00  9.87           H  
ATOM   2298  CG  ARG A 256     -24.264 -56.340  20.330  1.00 12.11           C  
ATOM   2299  HG1 ARG A 256     -23.387 -56.576  20.932  1.00  9.87           H  
ATOM   2300  HG2 ARG A 256     -24.739 -55.439  20.717  1.00  9.87           H  
ATOM   2301  CD  ARG A 256     -25.202 -57.445  20.388  1.00  5.24           C  
ATOM   2302  HD1 ARG A 256     -25.819 -57.314  21.277  1.00  9.87           H  
ATOM   2303  HD2 ARG A 256     -25.831 -57.397  19.499  1.00  9.87           H  
ATOM   2304  NE  ARG A 256     -24.624 -58.742  20.445  1.00  2.59           N  
ATOM   2305  HE  ARG A 256     -24.871 -59.319  21.311  1.00  9.87           H  
ATOM   2306  CZ  ARG A 256     -23.819 -59.337  19.571  1.00  4.71           C  
ATOM   2307  NH1 ARG A 256     -23.390 -60.611  19.770  1.00  5.89           N  
ATOM   2308 1HH1 ARG A 256     -23.700 -61.150  20.641  1.00  9.87           H  
ATOM   2309 2HH1 ARG A 256     -22.742 -61.075  19.056  1.00  9.87           H  
ATOM   2310  NH2 ARG A 256     -23.390 -58.701  18.513  1.00  5.63           N  
ATOM   2311 1HH2 ARG A 256     -23.687 -57.687  18.341  1.00  9.87           H  
ATOM   2312 2HH2 ARG A 256     -22.742 -59.194  17.819  1.00  9.87           H  
ATOM   2313  C   ARG A 256     -23.748 -53.726  19.095  1.00 14.58           C  
ATOM   2314  O   ARG A 256     -24.420 -53.047  18.309  1.00 13.86           O  
ATOM   2315  N   GLY A 257     -23.854 -53.582  20.386  1.00 14.26           N  
ATOM   2316  HN  GLY A 257     -23.288 -54.147  21.096  1.00 18.50           H  
ATOM   2317  CA  GLY A 257     -24.809 -52.587  20.746  1.00 16.72           C  
ATOM   2318  HA1 GLY A 257     -25.485 -52.372  19.919  1.00 18.50           H  
ATOM   2319  HA2 GLY A 257     -25.387 -52.892  21.618  1.00 18.50           H  
ATOM   2320  C   GLY A 257     -23.946 -51.415  21.055  1.00 18.57           C  
ATOM   2321  O   GLY A 257     -23.689 -51.293  22.235  1.00 24.47           O  
ATOM   2322  N   ILE A 258     -23.308 -50.714  20.110  1.00 16.22           N  
ATOM   2323  HN  ILE A 258     -23.470 -51.014  19.096  1.00  9.54           H  
ATOM   2324  CA  ILE A 258     -22.376 -49.534  20.334  1.00 11.77           C  
ATOM   2325  HA  ILE A 258     -22.815 -48.763  20.967  1.00  9.54           H  
ATOM   2326  CB  ILE A 258     -20.874 -49.848  20.704  1.00  9.89           C  
ATOM   2327  HB  ILE A 258     -20.692 -50.916  20.827  1.00  9.54           H  
ATOM   2328  CG2 ILE A 258     -19.830 -49.165  19.708  1.00  6.97           C  
ATOM   2329 1HG2 ILE A 258     -18.815 -49.418  20.015  1.00  9.54           H  
ATOM   2330 2HG2 ILE A 258     -19.957 -48.083  19.733  1.00  9.54           H  
ATOM   2331 3HG2 ILE A 258     -20.003 -49.527  18.695  1.00  9.54           H  
ATOM   2332  CG1 ILE A 258     -20.435 -49.046  21.910  1.00  4.26           C  
ATOM   2333 1HG1 ILE A 258     -20.760 -49.564  22.812  1.00  9.54           H  
ATOM   2334 2HG1 ILE A 258     -19.347 -48.973  21.905  1.00  9.54           H  
ATOM   2335  CD1 ILE A 258     -21.014 -47.653  21.916  1.00  5.19           C  
ATOM   2336 1HD1 ILE A 258     -20.669 -47.119  22.801  1.00  9.54           H  
ATOM   2337 2HD1 ILE A 258     -22.102 -47.711  21.929  1.00  9.54           H  
ATOM   2338 3HD1 ILE A 258     -20.690 -47.120  21.022  1.00  9.54           H  
ATOM   2339  C   ILE A 258     -22.414 -49.189  18.910  1.00 12.26           C  
ATOM   2340  O   ILE A 258     -22.539 -47.998  18.430  1.00  9.72           O  
ATOM   2341  N   GLN A 259     -22.256 -50.360  18.265  1.00 11.83           N  
ATOM   2342  HN  GLN A 259     -21.929 -51.232  18.792  1.00 11.94           H  
ATOM   2343  CA  GLN A 259     -22.526 -50.417  16.901  1.00 11.39           C  
ATOM   2344  HA  GLN A 259     -22.093 -49.499  16.503  1.00 11.94           H  
ATOM   2345  CB  GLN A 259     -21.690 -51.510  16.302  1.00 11.33           C  
ATOM   2346  HB1 GLN A 259     -21.819 -52.438  16.859  1.00 11.94           H  
ATOM   2347  HB2 GLN A 259     -21.962 -51.671  15.259  1.00 11.94           H  
ATOM   2348  CG  GLN A 259     -20.270 -51.025  16.407  1.00 13.76           C  
ATOM   2349  HG1 GLN A 259     -20.299 -49.936  16.375  1.00 11.94           H  
ATOM   2350  HG2 GLN A 259     -19.890 -51.350  17.375  1.00 11.94           H  
ATOM   2351  CD  GLN A 259     -19.261 -51.480  15.351  1.00 12.75           C  
ATOM   2352  OE1 GLN A 259     -18.082 -51.115  15.411  1.00  5.34           O  
ATOM   2353  NE2 GLN A 259     -19.732 -52.254  14.378  1.00 19.70           N  
ATOM   2354 1HE2 GLN A 259     -20.767 -52.526  14.364  1.00 11.94           H  
ATOM   2355 2HE2 GLN A 259     -19.076 -52.605  13.609  1.00 11.94           H  
ATOM   2356  C   GLN A 259     -24.044 -50.302  16.568  1.00 10.54           C  
ATOM   2357  O   GLN A 259     -24.506 -49.728  15.573  1.00 10.83           O  
ATOM   2358  N   SER A 260     -24.932 -51.039  17.268  1.00  9.04           N  
ATOM   2359  HN  SER A 260     -24.586 -51.800  17.936  1.00  7.80           H  
ATOM   2360  CA  SER A 260     -26.359 -50.800  17.116  1.00  7.68           C  
ATOM   2361  HA  SER A 260     -26.689 -51.244  16.177  1.00  7.80           H  
ATOM   2362  CB  SER A 260     -27.070 -51.478  18.241  1.00  7.66           C  
ATOM   2363  HB1 SER A 260     -27.991 -51.921  17.862  1.00  7.80           H  
ATOM   2364  HB2 SER A 260     -26.428 -52.262  18.644  1.00  7.80           H  
ATOM   2365  OG  SER A 260     -27.391 -50.566  19.279  1.00  7.89           O  
ATOM   2366  HG  SER A 260     -26.509 -50.138  19.654  1.00  7.80           H  
ATOM   2367  C   SER A 260     -26.731 -49.276  17.109  1.00  8.49           C  
ATOM   2368  O   SER A 260     -27.499 -48.754  16.237  1.00  6.07           O  
ATOM   2369  N   LEU A 261     -26.267 -48.613  18.026  1.00 10.09           N  
ATOM   2370  HN  LEU A 261     -25.574 -49.141  18.647  1.00 11.03           H  
ATOM   2371  CA  LEU A 261     -26.488 -47.274  18.405  1.00 10.17           C  
ATOM   2372  HA  LEU A 261     -27.522 -47.077  18.122  1.00 11.03           H  
ATOM   2373  CB  LEU A 261     -26.426 -46.933  19.848  1.00 10.29           C  
ATOM   2374  HB1 LEU A 261     -25.486 -46.399  19.986  1.00 11.04           H  
ATOM   2375  HB2 LEU A 261     -27.260 -46.254  20.028  1.00 11.04           H  
ATOM   2376  CG  LEU A 261     -26.483 -47.955  20.957  1.00 13.01           C  
ATOM   2377  HG  LEU A 261     -26.068 -48.883  20.564  1.00 11.04           H  
ATOM   2378  CD1 LEU A 261     -25.599 -47.511  22.077  1.00 15.09           C  
ATOM   2379 1HD1 LEU A 261     -25.635 -48.245  22.882  1.00 11.04           H  
ATOM   2380 2HD1 LEU A 261     -25.942 -46.546  22.450  1.00 11.04           H  
ATOM   2381 3HD1 LEU A 261     -24.574 -47.418  21.717  1.00 11.04           H  
ATOM   2382  CD2 LEU A 261     -27.859 -48.270  21.497  1.00  8.81           C  
ATOM   2383 1HD2 LEU A 261     -27.778 -49.015  22.288  1.00 11.04           H  
ATOM   2384 2HD2 LEU A 261     -28.485 -48.660  20.694  1.00 11.04           H  
ATOM   2385 3HD2 LEU A 261     -28.309 -47.362  21.899  1.00 11.04           H  
ATOM   2386  C   LEU A 261     -25.692 -46.311  17.599  1.00 10.28           C  
ATOM   2387  O   LEU A 261     -25.704 -45.097  17.609  1.00 10.54           O  
ATOM   2388  N   TYR A 262     -24.672 -46.819  17.088  1.00  9.16           N  
ATOM   2389  HN  TYR A 262     -24.425 -47.858  17.158  1.00 11.52           H  
ATOM   2390  CA  TYR A 262     -23.834 -45.809  16.366  1.00  8.17           C  
ATOM   2391  HA  TYR A 262     -24.403 -44.923  16.083  1.00 11.52           H  
ATOM   2392  CB  TYR A 262     -22.739 -45.497  17.344  1.00  8.61           C  
ATOM   2393  HB1 TYR A 262     -22.507 -46.406  17.900  1.00 11.52           H  
ATOM   2394  HB2 TYR A 262     -21.860 -45.179  16.783  1.00 11.52           H  
ATOM   2395  CG  TYR A 262     -23.080 -44.436  18.312  1.00 12.36           C  
ATOM   2396  CD1 TYR A 262     -23.100 -44.668  19.645  1.00 13.96           C  
ATOM   2397  HD1 TYR A 262     -22.795 -45.653  19.999  1.00 11.52           H  
ATOM   2398  CE1 TYR A 262     -23.471 -43.761  20.553  1.00 16.14           C  
ATOM   2399  HE1 TYR A 262     -23.592 -44.054  21.596  1.00 11.52           H  
ATOM   2400  CD2 TYR A 262     -23.303 -43.141  17.895  1.00 11.41           C  
ATOM   2401  HD2 TYR A 262     -23.261 -42.882  16.837  1.00 11.52           H  
ATOM   2402  CE2 TYR A 262     -23.577 -42.192  18.832  1.00 11.75           C  
ATOM   2403  HE2 TYR A 262     -23.707 -41.161  18.502  1.00 11.52           H  
ATOM   2404  CZ  TYR A 262     -23.699 -42.468  20.178  1.00 19.29           C  
ATOM   2405  OH  TYR A 262     -24.039 -41.587  21.142  1.00 14.89           O  
ATOM   2406  HH  TYR A 262     -24.927 -41.900  21.606  1.00 11.52           H  
ATOM   2407  C   TYR A 262     -23.325 -46.549  15.193  1.00  7.20           C  
ATOM   2408  O   TYR A 262     -23.341 -47.829  15.299  1.00  5.24           O  
ATOM   2409  N   GLY A 263     -22.420 -46.112  14.353  1.00  8.10           N  
ATOM   2410  HN  GLY A 263     -21.996 -45.130  14.391  1.00  7.57           H  
ATOM   2411  CA  GLY A 263     -22.049 -47.134  13.341  1.00  7.88           C  
ATOM   2412  HA1 GLY A 263     -22.914 -47.778  13.183  1.00  7.57           H  
ATOM   2413  HA2 GLY A 263     -21.807 -46.614  12.414  1.00  7.57           H  
ATOM   2414  C   GLY A 263     -20.866 -48.022  13.701  1.00  8.01           C  
ATOM   2415  O   GLY A 263     -21.139 -48.614  14.812  1.00  6.29           O  
ATOM   2416  N   ASP A 264     -19.969 -48.487  12.999  1.00  9.04           N  
ATOM   2417  HN  ASP A 264     -19.543 -49.178  13.696  1.00  7.89           H  
ATOM   2418  CA  ASP A 264     -19.128 -48.722  11.901  1.00  9.96           C  
ATOM   2419  HA  ASP A 264     -18.195 -49.207  12.187  1.00  7.89           H  
ATOM   2420  CB  ASP A 264     -19.951 -49.567  10.861  1.00 10.70           C  
ATOM   2421  HB1 ASP A 264     -20.665 -50.165  11.427  1.00  7.89           H  
ATOM   2422  HB2 ASP A 264     -20.489 -48.861  10.228  1.00  7.89           H  
ATOM   2423  CG  ASP A 264     -19.230 -50.485   9.969  1.00  8.45           C  
ATOM   2424  OD1 ASP A 264     -18.779 -51.553  10.405  1.00  5.52           O  
ATOM   2425  OD2 ASP A 264     -19.187 -50.328   8.687  1.00  2.00           O  
ATOM   2426  C   ASP A 264     -18.901 -47.306  11.283  1.00  9.58           C  
ATOM   2427  O   ASP A 264     -19.655 -46.441  11.509  1.00  7.86           O  
ATOM   2428  N   PRO A 265     -17.604 -47.386  11.215  1.00 11.44           N  
ATOM   2429  CD  PRO A 265     -16.797 -48.552  11.709  1.00 11.20           C  
ATOM   2430  HD1 PRO A 265     -16.436 -49.157  10.877  1.00 12.41           H  
ATOM   2431  HD2 PRO A 265     -17.385 -49.175  12.383  1.00 12.41           H  
ATOM   2432  CA  PRO A 265     -16.741 -46.262  10.863  1.00 12.48           C  
ATOM   2433  HA  PRO A 265     -17.331 -45.372  11.082  1.00 12.41           H  
ATOM   2434  CB  PRO A 265     -15.673 -46.287  11.909  1.00 13.08           C  
ATOM   2435  HB1 PRO A 265     -14.705 -46.014  11.490  1.00 12.41           H  
ATOM   2436  HB2 PRO A 265     -15.914 -45.617  12.735  1.00 12.41           H  
ATOM   2437  CG  PRO A 265     -15.689 -47.923  12.414  1.00 14.20           C  
ATOM   2438  HG1 PRO A 265     -14.749 -48.409  12.152  1.00 12.41           H  
ATOM   2439  HG2 PRO A 265     -15.842 -47.985  13.491  1.00 12.41           H  
ATOM   2440  C   PRO A 265     -16.154 -46.016   9.530  1.00 13.32           C  
ATOM   2441  O   PRO A 265     -15.347 -46.811   8.956  1.00 11.12           O  
ATOM   2442  N   LYS A 266     -16.299 -44.730   9.340  1.00 15.19           N  
ATOM   2443  HN  LYS A 266     -16.339 -44.175  10.254  1.00 14.61           H  
ATOM   2444  CA  LYS A 266     -16.418 -43.885   8.154  1.00 18.11           C  
ATOM   2445  HA  LYS A 266     -17.385 -44.147   7.726  1.00 14.61           H  
ATOM   2446  CB  LYS A 266     -16.635 -42.459   8.781  1.00 16.99           C  
ATOM   2447  HB1 LYS A 266     -16.342 -42.529   9.829  1.00 14.61           H  
ATOM   2448  HB2 LYS A 266     -15.959 -41.781   8.259  1.00 14.61           H  
ATOM   2449  CG  LYS A 266     -18.000 -41.817   8.754  1.00 17.59           C  
ATOM   2450  HG1 LYS A 266     -17.978 -41.062   7.968  1.00 14.61           H  
ATOM   2451  HG2 LYS A 266     -18.711 -42.599   8.487  1.00 14.61           H  
ATOM   2452  CD  LYS A 266     -18.560 -41.114  10.044  1.00 10.13           C  
ATOM   2453  HD1 LYS A 266     -18.051 -41.536  10.911  1.00 14.61           H  
ATOM   2454  HD2 LYS A 266     -18.338 -40.049   9.975  1.00 14.61           H  
ATOM   2455  CE  LYS A 266     -20.141 -41.285  10.257  1.00 10.58           C  
ATOM   2456  HE1 LYS A 266     -20.306 -41.408  11.327  1.00 14.61           H  
ATOM   2457  HE2 LYS A 266     -20.609 -40.359   9.921  1.00 14.61           H  
ATOM   2458  NZ  LYS A 266     -20.864 -42.420   9.566  1.00  2.00           N1+
ATOM   2459  HZ1 LYS A 266     -21.904 -42.386   9.816  1.00 14.61           H  
ATOM   2460  HZ2 LYS A 266     -20.451 -43.354   9.886  1.00 14.61           H  
ATOM   2461  HZ3 LYS A 266     -20.749 -42.324   8.506  1.00 14.61           H  
ATOM   2462  C   LYS A 266     -15.453 -43.940   6.983  1.00 19.65           C  
ATOM   2463  O   LYS A 266     -15.172 -42.839   6.353  1.00 21.28           O  
ATOM   2464  N   GLU A 267     -14.840 -45.062   6.521  1.00 17.25           N  
ATOM   2465  HN  GLU A 267     -14.702 -45.826   7.257  1.00 17.95           H  
ATOM   2466  CA  GLU A 267     -14.328 -45.411   5.167  1.00 17.71           C  
ATOM   2467  HA  GLU A 267     -15.134 -45.799   4.544  1.00 17.95           H  
ATOM   2468  CB  GLU A 267     -13.693 -44.190   4.515  1.00 18.23           C  
ATOM   2469  HB1 GLU A 267     -13.927 -43.309   5.112  1.00 17.95           H  
ATOM   2470  HB2 GLU A 267     -12.613 -44.330   4.480  1.00 17.95           H  
ATOM   2471  CG  GLU A 267     -14.226 -43.971   3.052  1.00 19.39           C  
ATOM   2472  HG1 GLU A 267     -15.309 -44.093   3.061  1.00 17.95           H  
ATOM   2473  HG2 GLU A 267     -13.977 -42.955   2.746  1.00 17.95           H  
ATOM   2474  CD  GLU A 267     -13.648 -44.930   2.032  1.00 15.75           C  
ATOM   2475  OE1 GLU A 267     -12.462 -45.302   2.159  1.00 15.36           O  
ATOM   2476  OE2 GLU A 267     -14.416 -45.272   1.101  1.00 18.16           O  
ATOM   2477  C   GLU A 267     -13.131 -46.369   5.153  1.00 18.46           C  
ATOM   2478  O   GLU A 267     -11.918 -45.969   5.384  1.00 21.22           O  
ATOM   2479  N   ASN A 268     -13.470 -47.621   5.475  1.00 21.70           N  
ATOM   2480  HN  ASN A 268     -14.352 -47.654   6.080  1.00 21.87           H  
ATOM   2481  CA  ASN A 268     -12.955 -48.916   5.217  1.00 19.54           C  
ATOM   2482  HA  ASN A 268     -13.468 -49.201   4.299  1.00 21.87           H  
ATOM   2483  CB  ASN A 268     -11.546 -48.902   4.810  1.00 18.47           C  
ATOM   2484  HB1 ASN A 268     -11.284 -47.879   4.539  1.00 21.87           H  
ATOM   2485  HB2 ASN A 268     -10.946 -49.218   5.663  1.00 21.87           H  
ATOM   2486  CG  ASN A 268     -11.205 -49.793   3.646  1.00 22.27           C  
ATOM   2487  OD1 ASN A 268     -11.748 -50.889   3.337  1.00 19.83           O  
ATOM   2488  ND2 ASN A 268     -10.199 -49.326   2.904  1.00 30.88           N  
ATOM   2489 1HD2 ASN A 268      -9.725 -48.403   3.165  1.00 21.87           H  
ATOM   2490 2HD2 ASN A 268      -9.866 -49.874   2.048  1.00 21.87           H  
ATOM   2491  C   ASN A 268     -13.235 -50.090   6.136  1.00 20.71           C  
ATOM   2492  O   ASN A 268     -14.313 -50.166   6.726  1.00 21.59           O  
ATOM   2493  N   GLN A 269     -12.376 -51.163   6.156  1.00 21.95           N  
ATOM   2494  HN  GLN A 269     -11.449 -51.101   5.625  1.00 18.06           H  
ATOM   2495  CA  GLN A 269     -12.711 -52.423   6.908  1.00 20.93           C  
ATOM   2496  HA  GLN A 269     -13.575 -52.120   7.499  1.00 18.06           H  
ATOM   2497  CB  GLN A 269     -13.261 -53.607   6.102  1.00 19.55           C  
ATOM   2498  HB1 GLN A 269     -13.560 -54.392   6.797  1.00 18.06           H  
ATOM   2499  HB2 GLN A 269     -14.131 -53.270   5.538  1.00 18.06           H  
ATOM   2500  CG  GLN A 269     -12.268 -54.170   5.150  1.00 18.69           C  
ATOM   2501  HG1 GLN A 269     -11.268 -54.055   5.568  1.00 18.06           H  
ATOM   2502  HG2 GLN A 269     -12.480 -55.228   4.998  1.00 18.06           H  
ATOM   2503  CD  GLN A 269     -12.333 -53.455   3.816  1.00 12.12           C  
ATOM   2504  OE1 GLN A 269     -13.387 -53.286   3.303  1.00 15.19           O  
ATOM   2505  NE2 GLN A 269     -11.212 -53.027   3.273  1.00 11.41           N  
ATOM   2506 1HE2 GLN A 269     -10.280 -53.187   3.774  1.00 18.06           H  
ATOM   2507 2HE2 GLN A 269     -11.233 -52.519   2.331  1.00 18.06           H  
ATOM   2508  C   GLN A 269     -11.754 -52.906   7.959  1.00 21.58           C  
ATOM   2509  O   GLN A 269     -10.524 -53.122   7.776  1.00 21.11           O  
ATOM   2510  N   ARG A 270     -12.534 -53.143   9.013  1.00 23.66           N  
ATOM   2511  HN  ARG A 270     -13.509 -53.461   8.709  1.00 19.85           H  
ATOM   2512  CA  ARG A 270     -12.425 -53.088  10.483  1.00 23.44           C  
ATOM   2513  HA  ARG A 270     -11.784 -52.223  10.656  1.00 19.85           H  
ATOM   2514  CB  ARG A 270     -13.847 -52.577  10.906  1.00 24.83           C  
ATOM   2515  HB1 ARG A 270     -13.884 -52.539  11.995  1.00 19.85           H  
ATOM   2516  HB2 ARG A 270     -13.982 -51.574  10.502  1.00 19.85           H  
ATOM   2517  CG  ARG A 270     -15.023 -53.458  10.413  1.00 21.39           C  
ATOM   2518  HG1 ARG A 270     -14.991 -53.555   9.328  1.00 19.85           H  
ATOM   2519  HG2 ARG A 270     -14.969 -54.447  10.869  1.00 19.85           H  
ATOM   2520  CD  ARG A 270     -16.274 -52.768  10.830  1.00 15.86           C  
ATOM   2521  HD1 ARG A 270     -16.104 -52.245  11.771  1.00 19.85           H  
ATOM   2522  HD2 ARG A 270     -16.567 -52.051  10.063  1.00 19.85           H  
ATOM   2523  NE  ARG A 270     -17.354 -53.771  11.009  1.00 19.60           N  
ATOM   2524  HE  ARG A 270     -17.571 -54.432  10.196  1.00 19.85           H  
ATOM   2525  CZ  ARG A 270     -18.069 -53.893  12.129  1.00 12.82           C  
ATOM   2526  NH1 ARG A 270     -19.015 -54.789  12.282  1.00 17.00           N  
ATOM   2527 1HH1 ARG A 270     -19.244 -55.466  11.486  1.00 19.85           H  
ATOM   2528 2HH1 ARG A 270     -19.558 -54.842  13.203  1.00 19.85           H  
ATOM   2529  NH2 ARG A 270     -17.825 -53.081  13.112  1.00 13.64           N  
ATOM   2530 1HH2 ARG A 270     -17.065 -52.335  13.013  1.00 19.85           H  
ATOM   2531 2HH2 ARG A 270     -18.384 -53.158  14.021  1.00 19.85           H  
ATOM   2532  C   ARG A 270     -11.984 -54.095  11.597  1.00 24.35           C  
ATOM   2533  O   ARG A 270     -11.859 -55.374  11.539  1.00 21.73           O  
ATOM   2534  N   LEU A 271     -11.965 -53.370  12.762  1.00 15.00           N  
ATOM   2535  HN  LEU A 271     -12.589 -52.501  12.765  1.00 16.61           H  
ATOM   2536  CA  LEU A 271     -11.224 -53.603  13.996  1.00 15.00           C  
ATOM   2537  HA  LEU A 271     -10.739 -52.649  14.202  1.00 16.61           H  
ATOM   2538  CB  LEU A 271     -12.192 -53.795  15.166  1.00 15.00           C  
ATOM   2539  HB1 LEU A 271     -13.206 -53.690  14.779  1.00 16.61           H  
ATOM   2540  HB2 LEU A 271     -12.052 -54.806  15.550  1.00 16.61           H  
ATOM   2541  CG  LEU A 271     -12.038 -52.825  16.340  1.00 15.00           C  
ATOM   2542  HG  LEU A 271     -12.686 -51.965  16.171  1.00 16.61           H  
ATOM   2543  CD1 LEU A 271     -12.458 -53.505  17.634  1.00 15.00           C  
ATOM   2544 1HD1 LEU A 271     -12.345 -52.808  18.464  1.00 16.61           H  
ATOM   2545 2HD1 LEU A 271     -11.830 -54.379  17.806  1.00 16.61           H  
ATOM   2546 3HD1 LEU A 271     -13.500 -53.816  17.560  1.00 16.61           H  
ATOM   2547  CD2 LEU A 271     -10.600 -52.343  16.429  1.00 15.00           C  
ATOM   2548 1HD2 LEU A 271     -10.499 -51.653  17.267  1.00 16.61           H  
ATOM   2549 2HD2 LEU A 271     -10.329 -51.833  15.504  1.00 16.61           H  
ATOM   2550 3HD2 LEU A 271      -9.939 -53.196  16.580  1.00 16.61           H  
ATOM   2551  C   LEU A 271     -10.068 -54.570  13.766  1.00 15.00           C  
ATOM   2552  O   LEU A 271     -10.155 -55.743  13.981  1.00 27.90           O  
ATOM   2553  N   PRO A 272      -8.940 -53.995  13.187  1.00 25.53           N  
ATOM   2554  CD  PRO A 272      -7.810 -54.824  12.690  1.00 22.96           C  
ATOM   2555  HD1 PRO A 272      -8.112 -55.418  11.828  1.00 25.30           H  
ATOM   2556  HD2 PRO A 272      -7.436 -55.483  13.473  1.00 25.30           H  
ATOM   2557  CA  PRO A 272      -8.761 -52.471  12.954  1.00 26.07           C  
ATOM   2558  HA  PRO A 272      -8.212 -52.141  13.836  1.00 25.30           H  
ATOM   2559  CB  PRO A 272      -7.696 -52.435  11.831  1.00 26.52           C  
ATOM   2560  HB1 PRO A 272      -8.141 -52.575  10.846  1.00 25.30           H  
ATOM   2561  HB2 PRO A 272      -7.126 -51.506  11.843  1.00 25.30           H  
ATOM   2562  CG  PRO A 272      -6.740 -53.773  12.292  1.00 25.52           C  
ATOM   2563  HG1 PRO A 272      -6.130 -54.127  11.461  1.00 25.30           H  
ATOM   2564  HG2 PRO A 272      -6.097 -53.526  13.136  1.00 25.30           H  
ATOM   2565  C   PRO A 272      -9.942 -51.304  12.770  1.00 26.17           C  
ATOM   2566  O   PRO A 272     -11.161 -51.498  12.425  1.00 24.34           O  
ATOM   2567  N   ASN A 273      -9.487 -50.064  12.981  1.00 26.71           N  
ATOM   2568  HN  ASN A 273      -8.427 -49.947  13.066  1.00 26.21           H  
ATOM   2569  CA  ASN A 273     -10.312 -48.828  13.109  1.00 26.69           C  
ATOM   2570  HA  ASN A 273     -11.265 -49.111  13.556  1.00 26.21           H  
ATOM   2571  CB  ASN A 273      -9.518 -48.068  14.160  1.00 26.69           C  
ATOM   2572  HB1 ASN A 273      -8.672 -47.574  13.683  1.00 26.21           H  
ATOM   2573  HB2 ASN A 273     -10.161 -47.321  14.625  1.00 26.21           H  
ATOM   2574  CG  ASN A 273      -8.995 -49.041  15.248  1.00 25.96           C  
ATOM   2575  OD1 ASN A 273      -9.766 -49.347  16.234  1.00 28.40           O  
ATOM   2576  ND2 ASN A 273      -7.771 -49.633  15.040  1.00 19.35           N  
ATOM   2577 1HD2 ASN A 273      -7.216 -49.416  14.152  1.00 26.21           H  
ATOM   2578 2HD2 ASN A 273      -7.374 -50.311  15.767  1.00 26.21           H  
ATOM   2579  C   ASN A 273     -10.631 -48.007  11.750  1.00 27.70           C  
ATOM   2580  O   ASN A 273     -10.861 -48.659  10.675  1.00 28.14           O  
ATOM   2581  N   PRO A 274     -10.721 -46.619  11.780  1.00 27.78           N  
ATOM   2582  CD  PRO A 274     -10.898 -45.743  12.997  1.00 29.08           C  
ATOM   2583  HD1 PRO A 274     -10.059 -45.059  13.123  1.00 26.97           H  
ATOM   2584  HD2 PRO A 274     -11.023 -46.337  13.903  1.00 26.97           H  
ATOM   2585  CA  PRO A 274     -10.991 -45.816  10.504  1.00 26.28           C  
ATOM   2586  HA  PRO A 274     -11.135 -46.520   9.685  1.00 26.97           H  
ATOM   2587  CB  PRO A 274     -12.346 -45.161  10.815  1.00 26.99           C  
ATOM   2588  HB1 PRO A 274     -12.447 -44.202  10.306  1.00 26.97           H  
ATOM   2589  HB2 PRO A 274     -13.173 -45.812  10.532  1.00 26.97           H  
ATOM   2590  CG  PRO A 274     -12.268 -44.945  12.609  1.00 28.02           C  
ATOM   2591  HG1 PRO A 274     -12.200 -43.891  12.877  1.00 26.97           H  
ATOM   2592  HG2 PRO A 274     -13.135 -45.389  13.098  1.00 26.97           H  
ATOM   2593  C   PRO A 274      -9.897 -44.755  10.057  1.00 24.81           C  
ATOM   2594  O   PRO A 274      -9.068 -44.365  10.903  1.00 25.82           O  
ATOM   2595  N   ASP A 275      -9.850 -44.365   8.753  1.00 22.87           N  
ATOM   2596  HN  ASP A 275     -10.640 -44.672   8.101  1.00 18.97           H  
ATOM   2597  CA  ASP A 275      -8.741 -43.524   8.187  1.00 20.93           C  
ATOM   2598  HA  ASP A 275      -8.004 -43.324   8.965  1.00 18.97           H  
ATOM   2599  CB  ASP A 275      -8.007 -44.084   6.898  1.00 20.27           C  
ATOM   2600  HB1 ASP A 275      -8.741 -44.193   6.100  1.00 18.97           H  
ATOM   2601  HB2 ASP A 275      -7.243 -43.368   6.595  1.00 18.97           H  
ATOM   2602  CG  ASP A 275      -7.305 -45.509   7.147  1.00 21.20           C  
ATOM   2603  OD1 ASP A 275      -6.520 -46.171   6.247  1.00 11.41           O  
ATOM   2604  OD2 ASP A 275      -7.541 -45.950   8.316  1.00 19.17           O  
ATOM   2605  C   ASP A 275      -9.533 -42.229   7.884  1.00 19.94           C  
ATOM   2606  O   ASP A 275     -10.749 -42.099   8.212  1.00 15.97           O  
ATOM   2607  N   ASN A 276      -8.817 -41.277   7.270  1.00 21.52           N  
ATOM   2608  HN  ASN A 276      -7.933 -41.569   6.743  1.00 18.14           H  
ATOM   2609  CA  ASN A 276      -9.197 -39.791   7.282  1.00 21.58           C  
ATOM   2610  HA  ASN A 276     -10.285 -39.761   7.217  1.00 18.14           H  
ATOM   2611  CB  ASN A 276      -8.821 -39.018   8.610  1.00 20.02           C  
ATOM   2612  HB1 ASN A 276      -7.796 -39.273   8.881  1.00 18.14           H  
ATOM   2613  HB2 ASN A 276      -8.891 -37.947   8.419  1.00 18.14           H  
ATOM   2614  CG  ASN A 276      -9.765 -39.373   9.828  1.00 15.65           C  
ATOM   2615  OD1 ASN A 276     -10.988 -39.169   9.798  1.00 15.52           O  
ATOM   2616  ND2 ASN A 276      -9.173 -39.903  10.880  1.00  8.70           N  
ATOM   2617 1HD2 ASN A 276      -8.116 -40.068  10.873  1.00 18.14           H  
ATOM   2618 2HD2 ASN A 276      -9.750 -40.168  11.741  1.00 18.14           H  
ATOM   2619  C   ASN A 276      -8.676 -39.042   6.025  1.00 21.40           C  
ATOM   2620  O   ASN A 276      -7.586 -38.491   5.997  1.00 20.74           O  
ATOM   2621  N   SER A 277      -9.502 -38.959   4.928  1.00 15.00           N  
ATOM   2622  HN  SER A 277     -10.555 -39.101   5.051  1.00 17.25           H  
ATOM   2623  CA  SER A 277      -8.946 -38.671   3.552  1.00 15.00           C  
ATOM   2624  HA  SER A 277      -7.961 -39.139   3.551  1.00 17.25           H  
ATOM   2625  CB  SER A 277      -9.731 -39.447   2.545  1.00 15.00           C  
ATOM   2626  HB1 SER A 277     -10.714 -38.976   2.520  1.00 17.25           H  
ATOM   2627  HB2 SER A 277      -9.224 -39.281   1.594  1.00 17.25           H  
ATOM   2628  OG  SER A 277      -9.973 -40.781   2.595  1.00 15.00           O  
ATOM   2629  HG  SER A 277      -9.062 -41.303   2.584  1.00 17.25           H  
ATOM   2630  C   SER A 277      -8.687 -37.248   3.161  1.00 15.00           C  
ATOM   2631  O   SER A 277      -8.515 -36.428   4.062  1.00 28.48           O  
ATOM   2632  N   GLU A 278      -8.401 -36.895   1.896  1.00 23.79           N  
ATOM   2633  HN  GLU A 278      -8.489 -37.719   1.219  1.00 21.57           H  
ATOM   2634  CA  GLU A 278      -8.009 -35.695   1.230  1.00 19.82           C  
ATOM   2635  HA  GLU A 278      -8.911 -35.107   1.403  1.00 21.57           H  
ATOM   2636  CB  GLU A 278      -7.033 -34.830   1.950  1.00 21.59           C  
ATOM   2637  HB1 GLU A 278      -6.722 -34.033   1.275  1.00 21.57           H  
ATOM   2638  HB2 GLU A 278      -7.535 -34.398   2.816  1.00 21.57           H  
ATOM   2639  CG  GLU A 278      -5.803 -35.543   2.430  1.00 22.77           C  
ATOM   2640  HG1 GLU A 278      -5.210 -34.872   3.052  1.00 21.57           H  
ATOM   2641  HG2 GLU A 278      -6.091 -36.419   3.011  1.00 21.57           H  
ATOM   2642  CD  GLU A 278      -4.972 -35.984   1.200  1.00 28.10           C  
ATOM   2643  OE1 GLU A 278      -4.856 -35.027   0.386  1.00 24.48           O  
ATOM   2644  OE2 GLU A 278      -4.503 -37.116   1.093  1.00 21.84           O  
ATOM   2645  C   GLU A 278      -7.935 -35.566  -0.224  1.00 16.86           C  
ATOM   2646  O   GLU A 278      -7.211 -36.565  -0.724  1.00 14.87           O  
ATOM   2647  N   PRO A 279      -8.568 -34.987  -1.313  1.00 14.57           N  
ATOM   2648  CD  PRO A 279      -8.599 -35.157  -2.926  1.00 13.70           C  
ATOM   2649  HD1 PRO A 279      -9.330 -35.915  -3.208  1.00 12.87           H  
ATOM   2650  HD2 PRO A 279      -7.614 -35.448  -3.291  1.00 12.87           H  
ATOM   2651  CA  PRO A 279      -9.658 -33.916  -1.281  1.00 13.58           C  
ATOM   2652  HA  PRO A 279      -9.313 -33.216  -0.520  1.00 12.87           H  
ATOM   2653  CB  PRO A 279      -9.683 -33.134  -2.476  1.00 11.75           C  
ATOM   2654  HB1 PRO A 279     -10.712 -32.967  -2.794  1.00 12.87           H  
ATOM   2655  HB2 PRO A 279      -9.194 -32.175  -2.308  1.00 12.87           H  
ATOM   2656  CG  PRO A 279      -8.971 -33.886  -3.474  1.00  9.87           C  
ATOM   2657  HG1 PRO A 279      -9.611 -34.037  -4.343  1.00 12.87           H  
ATOM   2658  HG2 PRO A 279      -8.075 -33.341  -3.772  1.00 12.87           H  
ATOM   2659  C   PRO A 279     -10.840 -34.599  -0.633  1.00 13.16           C  
ATOM   2660  O   PRO A 279     -11.341 -35.586  -1.106  1.00 13.46           O  
ATOM   2661  N   ALA A 280     -11.481 -34.300   0.514  1.00 12.42           N  
ATOM   2662  HN  ALA A 280     -11.266 -33.398   1.048  1.00 10.78           H  
ATOM   2663  CA  ALA A 280     -12.501 -35.267   1.016  1.00 11.24           C  
ATOM   2664  HA  ALA A 280     -12.739 -35.829   0.113  1.00 10.78           H  
ATOM   2665  CB  ALA A 280     -11.839 -36.392   1.937  1.00  8.63           C  
ATOM   2666  HB1 ALA A 280     -12.611 -37.078   2.285  1.00 10.78           H  
ATOM   2667  HB2 ALA A 280     -11.358 -35.923   2.795  1.00 10.78           H  
ATOM   2668  HB3 ALA A 280     -11.096 -36.943   1.361  1.00 10.78           H  
ATOM   2669  C   ALA A 280     -13.922 -34.861   1.524  1.00 10.76           C  
ATOM   2670  O   ALA A 280     -14.238 -33.713   1.966  1.00 10.86           O  
ATOM   2671  N   LEU A 281     -14.765 -35.890   1.465  1.00  9.82           N  
ATOM   2672  HN  LEU A 281     -14.381 -36.814   1.087  1.00  5.03           H  
ATOM   2673  CA  LEU A 281     -16.147 -35.869   1.865  1.00  6.82           C  
ATOM   2674  HA  LEU A 281     -16.717 -35.205   1.215  1.00  5.03           H  
ATOM   2675  CB  LEU A 281     -16.691 -37.337   1.752  1.00  4.56           C  
ATOM   2676  HB1 LEU A 281     -15.840 -38.002   1.897  1.00  5.03           H  
ATOM   2677  HB2 LEU A 281     -17.403 -37.475   2.566  1.00  5.03           H  
ATOM   2678  CG  LEU A 281     -17.398 -37.788   0.455  1.00  2.00           C  
ATOM   2679  HG  LEU A 281     -16.617 -37.852  -0.303  1.00  5.03           H  
ATOM   2680  CD1 LEU A 281     -17.852 -39.111   0.655  1.00  2.00           C  
ATOM   2681 1HD1 LEU A 281     -18.358 -39.462  -0.244  1.00  5.03           H  
ATOM   2682 2HD1 LEU A 281     -18.547 -39.134   1.494  1.00  5.03           H  
ATOM   2683 3HD1 LEU A 281     -17.002 -39.759   0.870  1.00  5.03           H  
ATOM   2684  CD2 LEU A 281     -18.523 -36.868  -0.161  1.00  2.00           C  
ATOM   2685 1HD2 LEU A 281     -18.915 -37.330  -1.067  1.00  5.03           H  
ATOM   2686 2HD2 LEU A 281     -18.102 -35.892  -0.404  1.00  5.03           H  
ATOM   2687 3HD2 LEU A 281     -19.330 -36.746   0.562  1.00  5.03           H  
ATOM   2688  C   LEU A 281     -16.231 -35.405   3.276  1.00  6.92           C  
ATOM   2689  O   LEU A 281     -17.317 -35.035   3.715  1.00  6.11           O  
ATOM   2690  N   CYS A 282     -15.130 -35.500   4.032  1.00  7.36           N  
ATOM   2691  HN  CYS A 282     -14.243 -35.977   3.669  1.00 10.17           H  
ATOM   2692  CA  CYS A 282     -15.191 -34.925   5.374  1.00  9.37           C  
ATOM   2693  HA  CYS A 282     -15.860 -34.072   5.260  1.00 10.17           H  
ATOM   2694  CB  CYS A 282     -15.977 -35.888   6.309  1.00 10.97           C  
ATOM   2695  HB1 CYS A 282     -15.254 -36.442   6.907  1.00 10.17           H  
ATOM   2696  HB2 CYS A 282     -16.605 -35.284   6.964  1.00 10.17           H  
ATOM   2697  SG  CYS A 282     -17.122 -37.179   5.395  1.00 14.56           S  
ATOM   2698  HG  CYS A 282     -18.036 -36.527   4.663  1.00 10.17           H  
ATOM   2699  C   CYS A 282     -13.892 -34.299   6.023  1.00  9.34           C  
ATOM   2700  O   CYS A 282     -13.736 -34.215   7.269  1.00  9.43           O  
ATOM   2701  N   ASP A 283     -12.955 -33.813   5.220  1.00  8.40           N  
ATOM   2702  HN  ASP A 283     -12.899 -34.060   4.180  1.00  9.01           H  
ATOM   2703  CA  ASP A 283     -12.031 -32.938   5.853  1.00  8.06           C  
ATOM   2704  HA  ASP A 283     -11.536 -33.441   6.684  1.00  9.01           H  
ATOM   2705  CB  ASP A 283     -10.991 -32.370   4.871  1.00  8.28           C  
ATOM   2706  HB1 ASP A 283      -9.994 -32.546   5.274  1.00  9.01           H  
ATOM   2707  HB2 ASP A 283     -11.093 -32.884   3.915  1.00  9.01           H  
ATOM   2708  CG  ASP A 283     -11.172 -30.875   4.646  1.00 10.14           C  
ATOM   2709  OD1 ASP A 283     -11.056 -30.008   5.590  1.00  4.01           O  
ATOM   2710  OD2 ASP A 283     -11.488 -30.586   3.446  1.00 15.72           O  
ATOM   2711  C   ASP A 283     -13.005 -31.849   6.379  1.00  8.24           C  
ATOM   2712  O   ASP A 283     -13.665 -31.182   5.596  1.00  9.25           O  
ATOM   2713  N   PRO A 284     -13.077 -31.639   7.704  1.00  8.62           N  
ATOM   2714  CD  PRO A 284     -12.148 -32.060   8.796  1.00 10.72           C  
ATOM   2715  HD1 PRO A 284     -11.122 -31.783   8.553  1.00  7.64           H  
ATOM   2716  HD2 PRO A 284     -12.207 -33.137   8.955  1.00  7.64           H  
ATOM   2717  CA  PRO A 284     -14.058 -30.743   8.250  1.00  8.01           C  
ATOM   2718  HA  PRO A 284     -15.027 -30.903   7.778  1.00  7.64           H  
ATOM   2719  CB  PRO A 284     -14.097 -31.187   9.750  1.00 10.00           C  
ATOM   2720  HB1 PRO A 284     -14.597 -30.443  10.371  1.00  7.64           H  
ATOM   2721  HB2 PRO A 284     -14.594 -32.150   9.866  1.00  7.64           H  
ATOM   2722  CG  PRO A 284     -12.644 -31.282  10.080  1.00  8.61           C  
ATOM   2723  HG1 PRO A 284     -12.180 -30.300  10.167  1.00  7.64           H  
ATOM   2724  HG2 PRO A 284     -12.469 -31.849  10.994  1.00  7.64           H  
ATOM   2725  C   PRO A 284     -13.621 -29.281   8.101  1.00  5.50           C  
ATOM   2726  O   PRO A 284     -13.964 -28.442   8.863  1.00  2.00           O  
ATOM   2727  N   ASN A 285     -12.829 -29.020   7.107  1.00  7.02           N  
ATOM   2728  HN  ASN A 285     -12.468 -29.812   6.485  1.00 12.18           H  
ATOM   2729  CA  ASN A 285     -12.431 -27.636   6.840  1.00 10.43           C  
ATOM   2730  HA  ASN A 285     -13.149 -26.974   7.324  1.00 12.18           H  
ATOM   2731  CB  ASN A 285     -10.989 -27.305   7.404  1.00 10.49           C  
ATOM   2732  HB1 ASN A 285     -10.244 -27.694   6.710  1.00 12.18           H  
ATOM   2733  HB2 ASN A 285     -10.883 -26.223   7.483  1.00 12.18           H  
ATOM   2734  CG  ASN A 285     -10.731 -27.971   8.885  1.00 16.63           C  
ATOM   2735  OD1 ASN A 285     -10.675 -29.268   8.986  1.00 20.39           O  
ATOM   2736  ND2 ASN A 285     -10.617 -27.107  10.020  1.00  9.65           N  
ATOM   2737 1HD2 ASN A 285     -10.700 -26.047   9.896  1.00 12.18           H  
ATOM   2738 2HD2 ASN A 285     -10.449 -27.521  10.992  1.00 12.18           H  
ATOM   2739  C   ASN A 285     -12.664 -27.567   5.287  1.00 10.88           C  
ATOM   2740  O   ASN A 285     -11.993 -26.888   4.533  1.00 11.91           O  
ATOM   2741  N   LEU A 286     -13.653 -28.358   4.829  1.00  9.73           N  
ATOM   2742  HN  LEU A 286     -14.112 -29.018   5.535  1.00  4.68           H  
ATOM   2743  CA  LEU A 286     -14.162 -28.399   3.445  1.00  5.03           C  
ATOM   2744  HA  LEU A 286     -13.332 -28.412   2.738  1.00  4.68           H  
ATOM   2745  CB  LEU A 286     -15.032 -29.706   3.289  1.00  4.78           C  
ATOM   2746  HB1 LEU A 286     -14.717 -30.388   4.078  1.00  4.68           H  
ATOM   2747  HB2 LEU A 286     -16.069 -29.414   3.454  1.00  4.68           H  
ATOM   2748  CG  LEU A 286     -15.001 -30.503   1.978  1.00  4.80           C  
ATOM   2749  HG  LEU A 286     -14.296 -31.323   2.116  1.00  4.68           H  
ATOM   2750  CD1 LEU A 286     -16.287 -31.095   1.604  1.00  2.69           C  
ATOM   2751 1HD1 LEU A 286     -16.178 -31.640   0.667  1.00  4.68           H  
ATOM   2752 2HD1 LEU A 286     -17.029 -30.306   1.480  1.00  4.68           H  
ATOM   2753 3HD1 LEU A 286     -16.613 -31.780   2.386  1.00  4.68           H  
ATOM   2754  CD2 LEU A 286     -14.509 -29.668   0.730  1.00  5.99           C  
ATOM   2755 1HD2 LEU A 286     -14.515 -30.301  -0.157  1.00  4.68           H  
ATOM   2756 2HD2 LEU A 286     -13.497 -29.306   0.910  1.00  4.68           H  
ATOM   2757 3HD2 LEU A 286     -15.175 -28.819   0.575  1.00  4.68           H  
ATOM   2758  C   LEU A 286     -14.980 -27.099   3.284  1.00  2.42           C  
ATOM   2759  O   LEU A 286     -16.061 -26.940   3.829  1.00  2.00           O  
ATOM   2760  N   SER A 287     -14.427 -26.163   2.543  1.00  2.00           N  
ATOM   2761  HN  SER A 287     -13.470 -26.382   2.117  1.00  2.00           H  
ATOM   2762  CA  SER A 287     -15.008 -24.834   2.244  1.00  2.00           C  
ATOM   2763  HA  SER A 287     -15.723 -24.533   3.010  1.00  2.00           H  
ATOM   2764  CB  SER A 287     -13.810 -23.889   2.203  1.00  2.00           C  
ATOM   2765  HB1 SER A 287     -13.615 -23.518   3.209  1.00  2.00           H  
ATOM   2766  HB2 SER A 287     -12.939 -24.435   1.841  1.00  2.00           H  
ATOM   2767  OG  SER A 287     -14.052 -22.802   1.355  1.00  2.00           O  
ATOM   2768  HG  SER A 287     -14.237 -23.151   0.382  1.00  2.00           H  
ATOM   2769  C   SER A 287     -15.653 -24.859   0.863  1.00  2.00           C  
ATOM   2770  O   SER A 287     -15.453 -25.831   0.179  1.00  2.00           O  
ATOM   2771  N   PHE A 288     -16.376 -23.813   0.381  1.00  2.00           N  
ATOM   2772  HN  PHE A 288     -16.673 -23.000   1.010  1.00  2.00           H  
ATOM   2773  CA  PHE A 288     -16.742 -23.852  -1.089  1.00  2.00           C  
ATOM   2774  HA  PHE A 288     -16.103 -24.636  -1.496  1.00  2.00           H  
ATOM   2775  CB  PHE A 288     -18.086 -24.317  -1.374  1.00  2.00           C  
ATOM   2776  HB1 PHE A 288     -18.796 -23.666  -0.864  1.00  2.00           H  
ATOM   2777  HB2 PHE A 288     -18.252 -24.265  -2.450  1.00  2.00           H  
ATOM   2778  CG  PHE A 288     -18.317 -25.730  -0.919  1.00  2.00           C  
ATOM   2779  CD1 PHE A 288     -17.670 -26.768  -1.589  1.00  2.00           C  
ATOM   2780  HD1 PHE A 288     -16.979 -26.510  -2.392  1.00  2.00           H  
ATOM   2781  CD2 PHE A 288     -19.261 -26.049   0.093  1.00  2.00           C  
ATOM   2782  HD2 PHE A 288     -19.764 -25.254   0.643  1.00  2.00           H  
ATOM   2783  CE1 PHE A 288     -17.857 -28.123  -1.289  1.00  2.00           C  
ATOM   2784  HE1 PHE A 288     -17.306 -28.905  -1.812  1.00  2.00           H  
ATOM   2785  CE2 PHE A 288     -19.530 -27.334   0.368  1.00  2.00           C  
ATOM   2786  HE2 PHE A 288     -20.310 -27.585   1.087  1.00  2.00           H  
ATOM   2787  CZ  PHE A 288     -18.764 -28.418  -0.308  1.00  2.00           C  
ATOM   2788  HZ  PHE A 288     -18.928 -29.456  -0.018  1.00  2.00           H  
ATOM   2789  C   PHE A 288     -16.462 -22.706  -1.930  1.00  2.00           C  
ATOM   2790  O   PHE A 288     -16.435 -21.557  -1.451  1.00  2.00           O  
ATOM   2791  N   ASP A 289     -16.128 -23.040  -3.200  1.00  2.00           N  
ATOM   2792  HN  ASP A 289     -16.027 -24.074  -3.457  1.00  2.79           H  
ATOM   2793  CA  ASP A 289     -15.903 -22.032  -4.222  1.00  2.00           C  
ATOM   2794  HA  ASP A 289     -15.121 -21.355  -3.877  1.00  2.79           H  
ATOM   2795  CB  ASP A 289     -15.477 -22.630  -5.523  1.00  2.00           C  
ATOM   2796  HB1 ASP A 289     -15.546 -23.716  -5.455  1.00  2.79           H  
ATOM   2797  HB2 ASP A 289     -16.139 -22.272  -6.312  1.00  2.79           H  
ATOM   2798  CG  ASP A 289     -13.977 -22.226  -5.880  1.00  4.46           C  
ATOM   2799  OD1 ASP A 289     -13.410 -21.168  -5.328  1.00  2.00           O  
ATOM   2800  OD2 ASP A 289     -13.366 -22.957  -6.723  1.00  5.85           O  
ATOM   2801  C   ASP A 289     -17.179 -21.264  -4.345  1.00  2.00           C  
ATOM   2802  O   ASP A 289     -17.250 -20.068  -3.814  1.00  2.00           O  
ATOM   2803  N   ALA A 290     -18.171 -22.008  -4.939  1.00  2.00           N  
ATOM   2804  HN  ALA A 290     -17.847 -22.939  -5.356  1.00  2.00           H  
ATOM   2805  CA  ALA A 290     -19.638 -21.721  -5.096  1.00  2.00           C  
ATOM   2806  HA  ALA A 290     -19.930 -21.007  -4.326  1.00  2.00           H  
ATOM   2807  CB  ALA A 290     -19.917 -21.042  -6.551  1.00  2.00           C  
ATOM   2808  HB1 ALA A 290     -20.982 -20.837  -6.658  1.00  2.00           H  
ATOM   2809  HB2 ALA A 290     -19.598 -21.725  -7.338  1.00  2.00           H  
ATOM   2810  HB3 ALA A 290     -19.358 -20.110  -6.631  1.00  2.00           H  
ATOM   2811  C   ALA A 290     -20.467 -22.987  -4.911  1.00  2.00           C  
ATOM   2812  O   ALA A 290     -19.981 -24.071  -4.801  1.00  2.00           O  
ATOM   2813  N   VAL A 291     -21.767 -22.820  -4.902  1.00  2.00           N  
ATOM   2814  HN  VAL A 291     -22.152 -21.822  -4.926  1.00  2.00           H  
ATOM   2815  CA  VAL A 291     -22.735 -23.953  -4.860  1.00  2.00           C  
ATOM   2816  HA  VAL A 291     -22.406 -24.593  -5.679  1.00  2.00           H  
ATOM   2817  CB  VAL A 291     -22.597 -24.824  -3.674  1.00  2.00           C  
ATOM   2818  HB  VAL A 291     -21.797 -25.545  -3.840  1.00  2.00           H  
ATOM   2819  CG1 VAL A 291     -22.273 -23.985  -2.513  1.00  2.00           C  
ATOM   2820 1HG1 VAL A 291     -22.168 -24.613  -1.628  1.00  2.00           H  
ATOM   2821 2HG1 VAL A 291     -23.073 -23.262  -2.352  1.00  2.00           H  
ATOM   2822 3HG1 VAL A 291     -21.338 -23.456  -2.696  1.00  2.00           H  
ATOM   2823  CG2 VAL A 291     -23.824 -25.505  -3.505  1.00  2.00           C  
ATOM   2824 1HG2 VAL A 291     -23.760 -26.160  -2.636  1.00  2.00           H  
ATOM   2825 2HG2 VAL A 291     -24.035 -26.101  -4.393  1.00  2.00           H  
ATOM   2826 3HG2 VAL A 291     -24.625 -24.781  -3.355  1.00  2.00           H  
ATOM   2827  C   VAL A 291     -24.202 -23.627  -5.233  1.00  2.00           C  
ATOM   2828  O   VAL A 291     -24.626 -22.498  -5.130  1.00  2.00           O  
ATOM   2829  N   THR A 292     -24.859 -24.633  -5.818  1.00  2.00           N  
ATOM   2830  HN  THR A 292     -24.328 -25.552  -5.951  1.00  2.00           H  
ATOM   2831  CA  THR A 292     -26.228 -24.586  -6.287  1.00  2.00           C  
ATOM   2832  HA  THR A 292     -26.843 -23.936  -5.665  1.00  2.00           H  
ATOM   2833  CB  THR A 292     -26.363 -24.261  -7.696  1.00  2.00           C  
ATOM   2834  HB  THR A 292     -26.538 -25.198  -8.224  1.00  2.00           H  
ATOM   2835  OG1 THR A 292     -25.129 -23.684  -8.242  1.00  2.00           O  
ATOM   2836  HG1 THR A 292     -24.894 -22.803  -7.722  1.00  2.00           H  
ATOM   2837  CG2 THR A 292     -27.644 -23.408  -7.851  1.00  2.00           C  
ATOM   2838 1HG2 THR A 292     -27.780 -23.143  -8.899  1.00  2.00           H  
ATOM   2839 2HG2 THR A 292     -27.550 -22.499  -7.256  1.00  2.00           H  
ATOM   2840 3HG2 THR A 292     -28.506 -23.980  -7.506  1.00  2.00           H  
ATOM   2841  C   THR A 292     -26.788 -25.903  -6.390  1.00  2.00           C  
ATOM   2842  O   THR A 292     -26.141 -26.911  -6.434  1.00  2.00           O  
ATOM   2843  N   THR A 293     -28.042 -25.881  -6.615  1.00  2.00           N  
ATOM   2844  HN  THR A 293     -28.568 -24.949  -6.608  1.00  2.00           H  
ATOM   2845  CA  THR A 293     -28.762 -27.118  -6.881  1.00  2.00           C  
ATOM   2846  HA  THR A 293     -28.153 -28.009  -6.730  1.00  2.00           H  
ATOM   2847  CB  THR A 293     -29.992 -27.143  -6.143  1.00  2.00           C  
ATOM   2848  HB  THR A 293     -30.369 -28.157  -6.012  1.00  2.00           H  
ATOM   2849  OG1 THR A 293     -30.854 -26.354  -6.959  1.00  2.00           O  
ATOM   2850  HG1 THR A 293     -30.456 -25.387  -7.057  1.00  2.00           H  
ATOM   2851  CG2 THR A 293     -29.869 -26.433  -4.866  1.00  2.00           C  
ATOM   2852 1HG2 THR A 293     -30.820 -26.473  -4.335  1.00  2.00           H  
ATOM   2853 2HG2 THR A 293     -29.601 -25.393  -5.052  1.00  2.00           H  
ATOM   2854 3HG2 THR A 293     -29.095 -26.905  -4.261  1.00  2.00           H  
ATOM   2855  C   THR A 293     -29.209 -26.930  -8.343  1.00  2.00           C  
ATOM   2856  O   THR A 293     -29.215 -25.831  -8.823  1.00  2.00           O  
ATOM   2857  N   VAL A 294     -29.451 -27.974  -9.112  1.00  2.00           N  
ATOM   2858  HN  VAL A 294     -29.267 -28.965  -8.752  1.00  2.00           H  
ATOM   2859  CA  VAL A 294     -29.969 -27.766 -10.452  1.00  2.00           C  
ATOM   2860  HA  VAL A 294     -30.478 -26.803 -10.484  1.00  2.00           H  
ATOM   2861  CB  VAL A 294     -28.976 -27.856 -11.683  1.00  2.00           C  
ATOM   2862  HB  VAL A 294     -29.414 -27.283 -12.500  1.00  2.00           H  
ATOM   2863  CG1 VAL A 294     -27.742 -27.286 -11.388  1.00  2.00           C  
ATOM   2864 1HG1 VAL A 294     -27.087 -27.366 -12.256  1.00  2.00           H  
ATOM   2865 2HG1 VAL A 294     -27.292 -27.809 -10.544  1.00  2.00           H  
ATOM   2866 3HG1 VAL A 294     -27.878 -26.235 -11.132  1.00  2.00           H  
ATOM   2867  CG2 VAL A 294     -28.795 -29.144 -12.132  1.00  2.00           C  
ATOM   2868 1HG2 VAL A 294     -28.105 -29.142 -12.976  1.00  2.00           H  
ATOM   2869 2HG2 VAL A 294     -29.753 -29.557 -12.448  1.00  2.00           H  
ATOM   2870 3HG2 VAL A 294     -28.383 -29.755 -11.329  1.00  2.00           H  
ATOM   2871  C   VAL A 294     -30.984 -28.833 -10.301  1.00  2.00           C  
ATOM   2872  O   VAL A 294     -30.639 -30.003 -10.011  1.00  2.00           O  
ATOM   2873  N   GLY A 295     -32.163 -28.319 -10.222  1.00 15.00           N  
ATOM   2874  HN  GLY A 295     -32.222 -27.252 -10.160  1.00 11.75           H  
ATOM   2875  CA  GLY A 295     -33.418 -29.045 -10.209  1.00 15.00           C  
ATOM   2876  HA1 GLY A 295     -34.192 -28.397  -9.799  1.00 11.75           H  
ATOM   2877  HA2 GLY A 295     -33.675 -29.316 -11.233  1.00 11.75           H  
ATOM   2878  C   GLY A 295     -33.350 -30.309  -9.374  1.00 15.00           C  
ATOM   2879  O   GLY A 295     -33.861 -31.362  -9.924  1.00  2.00           O  
ATOM   2880  N   ASN A 296     -32.871 -30.330  -8.117  1.00  2.00           N  
ATOM   2881  HN  ASN A 296     -32.411 -29.485  -7.649  1.00  2.20           H  
ATOM   2882  CA  ASN A 296     -33.041 -31.612  -7.460  1.00  2.00           C  
ATOM   2883  HA  ASN A 296     -33.437 -31.449  -6.458  1.00  2.20           H  
ATOM   2884  CB  ASN A 296     -34.051 -32.435  -8.272  1.00  2.00           C  
ATOM   2885  HB1 ASN A 296     -35.005 -31.908  -8.270  1.00  2.20           H  
ATOM   2886  HB2 ASN A 296     -33.683 -32.518  -9.295  1.00  2.20           H  
ATOM   2887  CG  ASN A 296     -34.269 -33.789  -7.746  1.00  2.26           C  
ATOM   2888  OD1 ASN A 296     -33.846 -34.818  -8.366  1.00  2.00           O  
ATOM   2889  ND2 ASN A 296     -34.925 -33.844  -6.596  1.00  3.37           N  
ATOM   2890 1HD2 ASN A 296     -35.252 -32.942  -6.123  1.00  2.20           H  
ATOM   2891 2HD2 ASN A 296     -35.128 -34.791  -6.140  1.00  2.20           H  
ATOM   2892  C   ASN A 296     -31.724 -32.340  -7.358  1.00  2.00           C  
ATOM   2893  O   ASN A 296     -31.649 -33.518  -6.846  1.00  2.00           O  
ATOM   2894  N   LYS A 297     -30.644 -31.599  -7.687  1.00  2.00           N  
ATOM   2895  HN  LYS A 297     -30.730 -30.700  -8.260  1.00  2.54           H  
ATOM   2896  CA  LYS A 297     -29.363 -32.088  -7.222  1.00  2.00           C  
ATOM   2897  HA  LYS A 297     -29.522 -32.814  -6.425  1.00  2.54           H  
ATOM   2898  CB  LYS A 297     -28.574 -32.746  -8.356  1.00  2.00           C  
ATOM   2899  HB1 LYS A 297     -29.267 -33.209  -9.058  1.00  2.54           H  
ATOM   2900  HB2 LYS A 297     -27.984 -31.989  -8.873  1.00  2.54           H  
ATOM   2901  CG  LYS A 297     -27.645 -33.809  -7.788  1.00  2.00           C  
ATOM   2902  HG1 LYS A 297     -26.683 -33.663  -8.279  1.00  2.54           H  
ATOM   2903  HG2 LYS A 297     -27.548 -33.589  -6.725  1.00  2.54           H  
ATOM   2904  CD  LYS A 297     -27.979 -35.449  -7.896  1.00  3.18           C  
ATOM   2905  HD1 LYS A 297     -28.326 -35.646  -8.910  1.00  2.54           H  
ATOM   2906  HD2 LYS A 297     -27.047 -35.986  -7.720  1.00  2.54           H  
ATOM   2907  CE  LYS A 297     -29.079 -36.045  -6.883  1.00  5.64           C  
ATOM   2908  HE1 LYS A 297     -28.873 -35.730  -5.860  1.00  2.54           H  
ATOM   2909  HE2 LYS A 297     -30.081 -35.723  -7.168  1.00  2.54           H  
ATOM   2910  NZ  LYS A 297     -28.940 -37.530  -7.020  1.00  2.00           N1+
ATOM   2911  HZ1 LYS A 297     -29.642 -38.015  -6.374  1.00  2.54           H  
ATOM   2912  HZ2 LYS A 297     -27.947 -37.822  -6.750  1.00  2.54           H  
ATOM   2913  HZ3 LYS A 297     -29.132 -37.815  -8.033  1.00  2.54           H  
ATOM   2914  C   LYS A 297     -28.732 -30.908  -6.676  1.00  2.00           C  
ATOM   2915  O   LYS A 297     -29.323 -29.839  -6.811  1.00  2.00           O  
ATOM   2916  N   ILE A 298     -27.575 -31.088  -6.032  1.00  2.00           N  
ATOM   2917  HN  ILE A 298     -27.252 -32.075  -5.776  1.00  2.00           H  
ATOM   2918  CA  ILE A 298     -26.736 -29.910  -5.671  1.00  2.00           C  
ATOM   2919  HA  ILE A 298     -27.148 -29.040  -6.182  1.00  2.00           H  
ATOM   2920  CB  ILE A 298     -26.682 -29.591  -4.177  1.00  2.00           C  
ATOM   2921  HB  ILE A 298     -25.663 -29.675  -3.799  1.00  2.00           H  
ATOM   2922  CG2 ILE A 298     -27.235 -28.239  -3.911  1.00  2.00           C  
ATOM   2923 1HG2 ILE A 298     -27.188 -28.030  -2.842  1.00  2.00           H  
ATOM   2924 2HG2 ILE A 298     -28.272 -28.198  -4.243  1.00  2.00           H  
ATOM   2925 3HG2 ILE A 298     -26.651 -27.494  -4.452  1.00  2.00           H  
ATOM   2926  CG1 ILE A 298     -27.588 -30.554  -3.481  1.00  2.00           C  
ATOM   2927 1HG1 ILE A 298     -28.604 -30.168  -3.561  1.00  2.00           H  
ATOM   2928 2HG1 ILE A 298     -27.519 -31.508  -4.003  1.00  2.00           H  
ATOM   2929  CD1 ILE A 298     -27.338 -30.786  -2.163  1.00  2.00           C  
ATOM   2930 1HD1 ILE A 298     -28.063 -31.501  -1.775  1.00  2.00           H  
ATOM   2931 2HD1 ILE A 298     -27.418 -29.851  -1.608  1.00  2.00           H  
ATOM   2932 3HD1 ILE A 298     -26.333 -31.191  -2.049  1.00  2.00           H  
ATOM   2933  C   ILE A 298     -25.334 -30.029  -6.057  1.00  2.00           C  
ATOM   2934  O   ILE A 298     -24.657 -30.887  -5.447  1.00  2.00           O  
ATOM   2935  N   PHE A 299     -24.903 -29.153  -7.015  1.00  2.00           N  
ATOM   2936  HN  PHE A 299     -25.619 -28.527  -7.505  1.00  2.00           H  
ATOM   2937  CA  PHE A 299     -23.469 -29.044  -7.397  1.00  2.00           C  
ATOM   2938  HA  PHE A 299     -23.055 -30.052  -7.418  1.00  2.00           H  
ATOM   2939  CB  PHE A 299     -23.317 -28.461  -8.772  1.00  2.00           C  
ATOM   2940  HB1 PHE A 299     -23.916 -27.552  -8.832  1.00  2.00           H  
ATOM   2941  HB2 PHE A 299     -22.267 -28.216  -8.932  1.00  2.00           H  
ATOM   2942  CG  PHE A 299     -23.748 -29.373  -9.827  1.00  2.00           C  
ATOM   2943  CD1 PHE A 299     -25.099 -29.504 -10.144  1.00  2.00           C  
ATOM   2944  HD1 PHE A 299     -25.825 -28.871  -9.635  1.00  2.00           H  
ATOM   2945  CD2 PHE A 299     -22.862 -30.191 -10.401  1.00  2.00           C  
ATOM   2946  HD2 PHE A 299     -21.812 -30.140 -10.112  1.00  2.00           H  
ATOM   2947  CE1 PHE A 299     -25.555 -30.434 -11.106  1.00  2.00           C  
ATOM   2948  HE1 PHE A 299     -26.615 -30.520 -11.347  1.00  2.00           H  
ATOM   2949  CE2 PHE A 299     -23.256 -31.081 -11.337  1.00  2.00           C  
ATOM   2950  HE2 PHE A 299     -22.510 -31.715 -11.817  1.00  2.00           H  
ATOM   2951  CZ  PHE A 299     -24.638 -31.212 -11.716  1.00  2.00           C  
ATOM   2952  HZ  PHE A 299     -24.938 -31.927 -12.482  1.00  2.00           H  
ATOM   2953  C   PHE A 299     -22.613 -28.220  -6.477  1.00  2.00           C  
ATOM   2954  O   PHE A 299     -22.938 -27.112  -6.214  1.00  2.00           O  
ATOM   2955  N   PHE A 300     -21.545 -28.805  -5.963  1.00  2.00           N  
ATOM   2956  HN  PHE A 300     -21.287 -29.772  -6.341  1.00  2.00           H  
ATOM   2957  CA  PHE A 300     -20.686 -28.243  -4.923  1.00  2.00           C  
ATOM   2958  HA  PHE A 300     -21.143 -27.333  -4.534  1.00  2.00           H  
ATOM   2959  CB  PHE A 300     -20.471 -29.260  -3.740  1.00  2.00           C  
ATOM   2960  HB1 PHE A 300     -20.383 -30.264  -4.154  1.00  2.00           H  
ATOM   2961  HB2 PHE A 300     -19.550 -28.999  -3.218  1.00  2.00           H  
ATOM   2962  CG  PHE A 300     -21.560 -29.244  -2.793  1.00  2.00           C  
ATOM   2963  CD1 PHE A 300     -22.577 -30.130  -2.970  1.00  2.00           C  
ATOM   2964  HD1 PHE A 300     -22.473 -30.962  -3.666  1.00  2.00           H  
ATOM   2965  CD2 PHE A 300     -21.648 -28.146  -1.857  1.00  2.00           C  
ATOM   2966  HD2 PHE A 300     -20.803 -27.466  -1.744  1.00  2.00           H  
ATOM   2967  CE1 PHE A 300     -23.717 -29.960  -2.268  1.00  2.00           C  
ATOM   2968  HE1 PHE A 300     -24.552 -30.643  -2.422  1.00  2.00           H  
ATOM   2969  CE2 PHE A 300     -22.749 -27.954  -1.130  1.00  2.00           C  
ATOM   2970  HE2 PHE A 300     -22.827 -27.129  -0.421  1.00  2.00           H  
ATOM   2971  CZ  PHE A 300     -23.840 -28.892  -1.324  1.00  2.00           C  
ATOM   2972  HZ  PHE A 300     -24.758 -28.782  -0.747  1.00  2.00           H  
ATOM   2973  C   PHE A 300     -19.334 -27.916  -5.475  1.00  2.00           C  
ATOM   2974  O   PHE A 300     -18.483 -28.769  -5.561  1.00  2.00           O  
ATOM   2975  N   PHE A 301     -19.087 -26.659  -5.739  1.00  2.00           N  
ATOM   2976  HN  PHE A 301     -19.778 -25.898  -5.440  1.00  2.00           H  
ATOM   2977  CA  PHE A 301     -17.888 -26.313  -6.429  1.00  2.00           C  
ATOM   2978  HA  PHE A 301     -17.666 -27.176  -7.057  1.00  2.00           H  
ATOM   2979  CB  PHE A 301     -18.221 -25.178  -7.418  1.00  2.00           C  
ATOM   2980  HB1 PHE A 301     -18.522 -24.303  -6.842  1.00  2.00           H  
ATOM   2981  HB2 PHE A 301     -17.320 -24.947  -7.986  1.00  2.00           H  
ATOM   2982  CG  PHE A 301     -19.359 -25.509  -8.428  1.00  2.00           C  
ATOM   2983  CD1 PHE A 301     -19.078 -25.870  -9.732  1.00  2.00           C  
ATOM   2984  HD1 PHE A 301     -18.040 -25.995 -10.040  1.00  2.00           H  
ATOM   2985  CD2 PHE A 301     -20.655 -25.293  -8.149  1.00  2.00           C  
ATOM   2986  HD2 PHE A 301     -20.925 -24.924  -7.160  1.00  2.00           H  
ATOM   2987  CE1 PHE A 301     -20.110 -26.081 -10.675  1.00  2.00           C  
ATOM   2988  HE1 PHE A 301     -19.897 -26.371 -11.704  1.00  2.00           H  
ATOM   2989  CE2 PHE A 301     -21.603 -25.509  -9.019  1.00  2.00           C  
ATOM   2990  HE2 PHE A 301     -22.637 -25.351  -8.713  1.00  2.00           H  
ATOM   2991  CZ  PHE A 301     -21.368 -25.905 -10.235  1.00  2.00           C  
ATOM   2992  HZ  PHE A 301     -22.204 -26.097 -10.908  1.00  2.00           H  
ATOM   2993  C   PHE A 301     -16.593 -26.066  -5.619  1.00  2.00           C  
ATOM   2994  O   PHE A 301     -16.653 -25.499  -4.596  1.00  2.00           O  
ATOM   2995  N   LYS A 302     -15.420 -26.448  -6.119  1.00  2.00           N  
ATOM   2996  HN  LYS A 302     -15.453 -26.882  -7.096  1.00  3.57           H  
ATOM   2997  CA  LYS A 302     -14.115 -26.356  -5.523  1.00  2.00           C  
ATOM   2998  HA  LYS A 302     -14.076 -25.311  -5.217  1.00  3.57           H  
ATOM   2999  CB  LYS A 302     -14.028 -27.072  -4.209  1.00  2.00           C  
ATOM   3000  HB1 LYS A 302     -14.944 -26.859  -3.659  1.00  3.57           H  
ATOM   3001  HB2 LYS A 302     -13.971 -28.140  -4.421  1.00  3.57           H  
ATOM   3002  CG  LYS A 302     -12.892 -26.734  -3.327  1.00  5.82           C  
ATOM   3003  HG1 LYS A 302     -11.987 -26.917  -3.907  1.00  3.57           H  
ATOM   3004  HG2 LYS A 302     -12.977 -25.669  -3.111  1.00  3.57           H  
ATOM   3005  CD  LYS A 302     -12.697 -27.413  -2.020  1.00  5.80           C  
ATOM   3006  HD1 LYS A 302     -13.680 -27.734  -1.675  1.00  3.57           H  
ATOM   3007  HD2 LYS A 302     -12.072 -28.287  -2.203  1.00  3.57           H  
ATOM   3008  CE  LYS A 302     -12.083 -26.667  -0.930  1.00  4.73           C  
ATOM   3009  HE1 LYS A 302     -12.859 -26.440  -0.199  1.00  3.57           H  
ATOM   3010  HE2 LYS A 302     -11.326 -27.303  -0.471  1.00  3.57           H  
ATOM   3011  NZ  LYS A 302     -11.441 -25.406  -1.316  1.00  5.80           N1+
ATOM   3012  HZ1 LYS A 302     -11.023 -24.938  -0.449  1.00  3.57           H  
ATOM   3013  HZ2 LYS A 302     -12.167 -24.756  -1.757  1.00  3.57           H  
ATOM   3014  HZ3 LYS A 302     -10.663 -25.603  -2.024  1.00  3.57           H  
ATOM   3015  C   LYS A 302     -12.912 -26.473  -6.386  1.00  2.00           C  
ATOM   3016  O   LYS A 302     -12.178 -27.489  -6.410  1.00  2.00           O  
ATOM   3017  N   ASP A 303     -12.417 -25.389  -7.021  1.00  2.00           N  
ATOM   3018  HN  ASP A 303     -12.893 -24.433  -6.953  1.00  2.00           H  
ATOM   3019  CA  ASP A 303     -11.211 -25.582  -7.798  1.00  2.00           C  
ATOM   3020  HA  ASP A 303     -11.101 -24.611  -8.280  1.00  2.00           H  
ATOM   3021  CB  ASP A 303      -9.952 -25.676  -7.024  1.00  2.00           C  
ATOM   3022  HB1 ASP A 303      -9.865 -26.706  -6.679  1.00  2.00           H  
ATOM   3023  HB2 ASP A 303      -9.136 -25.453  -7.712  1.00  2.00           H  
ATOM   3024  CG  ASP A 303      -9.771 -24.794  -5.826  1.00  2.00           C  
ATOM   3025  OD1 ASP A 303      -9.861 -23.592  -5.990  1.00  2.00           O  
ATOM   3026  OD2 ASP A 303      -9.599 -25.357  -4.770  1.00  2.00           O  
ATOM   3027  C   ASP A 303     -11.475 -26.455  -8.945  1.00  2.00           C  
ATOM   3028  O   ASP A 303     -12.251 -25.979  -9.830  1.00  2.00           O  
ATOM   3029  N   ARG A 304     -10.930 -27.591  -9.200  1.00  2.00           N  
ATOM   3030  HN  ARG A 304     -10.173 -28.017  -8.575  1.00  4.44           H  
ATOM   3031  CA  ARG A 304     -11.434 -28.279 -10.443  1.00  2.00           C  
ATOM   3032  HA  ARG A 304     -11.849 -27.548 -11.137  1.00  4.44           H  
ATOM   3033  CB  ARG A 304     -10.283 -28.988 -11.068  1.00  2.00           C  
ATOM   3034  HB1 ARG A 304      -9.681 -29.426 -10.272  1.00  4.44           H  
ATOM   3035  HB2 ARG A 304     -10.677 -29.780 -11.705  1.00  4.44           H  
ATOM   3036  CG  ARG A 304      -9.406 -28.129 -11.890  1.00  2.00           C  
ATOM   3037  HG1 ARG A 304      -9.081 -28.696 -12.762  1.00  4.44           H  
ATOM   3038  HG2 ARG A 304      -9.975 -27.258 -12.214  1.00  4.44           H  
ATOM   3039  CD  ARG A 304      -8.208 -27.665 -11.153  1.00  2.00           C  
ATOM   3040  HD1 ARG A 304      -7.773 -26.810 -11.670  1.00  4.44           H  
ATOM   3041  HD2 ARG A 304      -8.495 -27.372 -10.143  1.00  4.44           H  
ATOM   3042  NE  ARG A 304      -7.255 -28.711 -11.087  1.00  5.22           N  
ATOM   3043  HE  ARG A 304      -7.202 -29.262 -10.172  1.00  4.44           H  
ATOM   3044  CZ  ARG A 304      -6.444 -29.061 -12.029  1.00  9.83           C  
ATOM   3045  NH1 ARG A 304      -6.501 -28.441 -13.150  1.00  8.09           N  
ATOM   3046 1HH1 ARG A 304      -7.210 -27.652 -13.290  1.00  4.44           H  
ATOM   3047 2HH1 ARG A 304      -5.839 -28.713 -13.946  1.00  4.44           H  
ATOM   3048  NH2 ARG A 304      -5.511 -29.920 -11.777  1.00 11.72           N  
ATOM   3049 1HH2 ARG A 304      -5.416 -30.334 -10.795  1.00  4.44           H  
ATOM   3050 2HH2 ARG A 304      -4.834 -30.217 -12.550  1.00  4.44           H  
ATOM   3051  C   ARG A 304     -12.488 -29.225 -10.001  1.00  2.00           C  
ATOM   3052  O   ARG A 304     -13.021 -29.990 -10.676  1.00  2.00           O  
ATOM   3053  N   PHE A 305     -12.864 -29.250  -8.784  1.00  2.00           N  
ATOM   3054  HN  PHE A 305     -12.507 -28.508  -8.100  1.00  2.00           H  
ATOM   3055  CA  PHE A 305     -13.736 -30.236  -8.341  1.00  2.00           C  
ATOM   3056  HA  PHE A 305     -13.779 -30.996  -9.121  1.00  2.00           H  
ATOM   3057  CB  PHE A 305     -13.184 -30.946  -7.035  1.00  2.00           C  
ATOM   3058  HB1 PHE A 305     -12.941 -30.179  -6.300  1.00  2.00           H  
ATOM   3059  HB2 PHE A 305     -13.963 -31.597  -6.638  1.00  2.00           H  
ATOM   3060  CG  PHE A 305     -11.917 -31.797  -7.295  1.00  2.00           C  
ATOM   3061  CD1 PHE A 305     -12.018 -33.022  -7.994  1.00  2.00           C  
ATOM   3062  HD1 PHE A 305     -13.003 -33.436  -8.212  1.00  2.00           H  
ATOM   3063  CD2 PHE A 305     -10.660 -31.256  -7.024  1.00  2.00           C  
ATOM   3064  HD2 PHE A 305     -10.570 -30.299  -6.510  1.00  2.00           H  
ATOM   3065  CE1 PHE A 305     -10.944 -33.669  -8.384  1.00  2.00           C  
ATOM   3066  HE1 PHE A 305     -11.040 -34.604  -8.935  1.00  2.00           H  
ATOM   3067  CE2 PHE A 305      -9.588 -31.914  -7.396  1.00  2.00           C  
ATOM   3068  HE2 PHE A 305      -8.596 -31.518  -7.177  1.00  2.00           H  
ATOM   3069  CZ  PHE A 305      -9.735 -33.179  -8.104  1.00  2.00           C  
ATOM   3070  HZ  PHE A 305      -8.846 -33.732  -8.409  1.00  2.00           H  
ATOM   3071  C   PHE A 305     -15.115 -29.755  -8.134  1.00  2.00           C  
ATOM   3072  O   PHE A 305     -15.302 -28.622  -7.931  1.00  2.00           O  
ATOM   3073  N   PHE A 306     -16.059 -30.704  -8.157  1.00  2.00           N  
ATOM   3074  HN  PHE A 306     -15.736 -31.699  -8.383  1.00  2.00           H  
ATOM   3075  CA  PHE A 306     -17.483 -30.519  -7.905  1.00  2.00           C  
ATOM   3076  HA  PHE A 306     -17.592 -29.758  -7.132  1.00  2.00           H  
ATOM   3077  CB  PHE A 306     -18.269 -30.037  -9.175  1.00  2.00           C  
ATOM   3078  HB1 PHE A 306     -19.153 -29.496  -8.838  1.00  2.00           H  
ATOM   3079  HB2 PHE A 306     -17.622 -29.363  -9.736  1.00  2.00           H  
ATOM   3080  CG  PHE A 306     -18.704 -31.093 -10.075  1.00  2.00           C  
ATOM   3081  CD1 PHE A 306     -19.738 -31.935  -9.745  1.00  2.00           C  
ATOM   3082  HD1 PHE A 306     -20.245 -31.824  -8.786  1.00  2.00           H  
ATOM   3083  CD2 PHE A 306     -18.005 -31.338 -11.282  1.00  2.00           C  
ATOM   3084  HD2 PHE A 306     -17.144 -30.714 -11.520  1.00  2.00           H  
ATOM   3085  CE1 PHE A 306     -20.135 -32.918 -10.622  1.00  2.00           C  
ATOM   3086  HE1 PHE A 306     -20.963 -33.578 -10.363  1.00  2.00           H  
ATOM   3087  CE2 PHE A 306     -18.374 -32.357 -12.193  1.00  2.00           C  
ATOM   3088  HE2 PHE A 306     -17.802 -32.545 -13.102  1.00  2.00           H  
ATOM   3089  CZ  PHE A 306     -19.452 -33.075 -11.888  1.00  2.00           C  
ATOM   3090  HZ  PHE A 306     -19.830 -33.799 -12.610  1.00  2.00           H  
ATOM   3091  C   PHE A 306     -17.921 -31.850  -7.318  1.00  2.00           C  
ATOM   3092  O   PHE A 306     -17.392 -32.833  -7.703  1.00  2.00           O  
ATOM   3093  N   TRP A 307     -18.764 -31.846  -6.273  1.00  2.00           N  
ATOM   3094  HN  TRP A 307     -19.095 -30.909  -5.877  1.00  7.47           H  
ATOM   3095  CA  TRP A 307     -19.245 -33.087  -5.658  1.00  2.00           C  
ATOM   3096  HA  TRP A 307     -18.923 -33.917  -6.287  1.00  7.47           H  
ATOM   3097  CB  TRP A 307     -18.751 -33.381  -4.180  1.00  2.00           C  
ATOM   3098  HB1 TRP A 307     -19.419 -32.883  -3.477  1.00  7.47           H  
ATOM   3099  HB2 TRP A 307     -18.776 -34.457  -4.005  1.00  7.47           H  
ATOM   3100  CG  TRP A 307     -17.337 -32.877  -3.960  1.00  4.27           C  
ATOM   3101  CD2 TRP A 307     -16.446 -32.975  -2.810  1.00  7.61           C  
ATOM   3102  CE2 TRP A 307     -15.272 -32.226  -3.100  1.00  6.50           C  
ATOM   3103  CE3 TRP A 307     -16.541 -33.579  -1.564  1.00 15.72           C  
ATOM   3104  HE3 TRP A 307     -17.407 -34.186  -1.299  1.00  7.48           H  
ATOM   3105  CD1 TRP A 307     -16.594 -32.163  -4.896  1.00 13.65           C  
ATOM   3106  HD1 TRP A 307     -16.928 -31.946  -5.911  1.00  7.48           H  
ATOM   3107  NE1 TRP A 307     -15.380 -31.765  -4.373  1.00 14.50           N  
ATOM   3108  HE1 TRP A 307     -14.642 -31.186  -4.888  1.00  7.48           H  
ATOM   3109  CZ2 TRP A 307     -14.249 -32.067  -2.237  1.00  5.53           C  
ATOM   3110  HZ2 TRP A 307     -13.370 -31.484  -2.511  1.00  7.48           H  
ATOM   3111  CZ3 TRP A 307     -15.494 -33.386  -0.661  1.00 15.69           C  
ATOM   3112  HZ3 TRP A 307     -15.559 -33.808   0.342  1.00  7.48           H  
ATOM   3113  CH2 TRP A 307     -14.342 -32.642  -1.041  1.00 11.18           C  
ATOM   3114  HH2 TRP A 307     -13.517 -32.541  -0.336  1.00  7.48           H  
ATOM   3115  C   TRP A 307     -20.663 -32.920  -5.842  1.00  2.00           C  
ATOM   3116  O   TRP A 307     -21.151 -31.850  -5.699  1.00  2.00           O  
ATOM   3117  N   LEU A 308     -21.361 -33.938  -6.240  1.00  2.00           N  
ATOM   3118  HN  LEU A 308     -20.886 -34.881  -6.414  1.00  2.00           H  
ATOM   3119  CA  LEU A 308     -22.806 -33.790  -6.450  1.00  2.00           C  
ATOM   3120  HA  LEU A 308     -23.088 -32.781  -6.148  1.00  2.00           H  
ATOM   3121  CB  LEU A 308     -23.013 -33.903  -7.945  1.00  2.00           C  
ATOM   3122  HB1 LEU A 308     -22.851 -32.889  -8.311  1.00  2.00           H  
ATOM   3123  HB2 LEU A 308     -22.196 -34.544  -8.277  1.00  2.00           H  
ATOM   3124  CG  LEU A 308     -24.175 -34.379  -8.716  1.00  2.00           C  
ATOM   3125  HG  LEU A 308     -24.506 -35.385  -8.459  1.00  2.00           H  
ATOM   3126  CD1 LEU A 308     -25.138 -33.338  -8.423  1.00  2.00           C  
ATOM   3127 1HD1 LEU A 308     -26.075 -33.554  -8.936  1.00  2.00           H  
ATOM   3128 2HD1 LEU A 308     -24.751 -32.378  -8.764  1.00  2.00           H  
ATOM   3129 3HD1 LEU A 308     -25.314 -33.297  -7.348  1.00  2.00           H  
ATOM   3130  CD2 LEU A 308     -23.989 -34.173 -10.036  1.00  2.00           C  
ATOM   3131 1HD2 LEU A 308     -24.859 -34.532 -10.586  1.00  2.00           H  
ATOM   3132 2HD2 LEU A 308     -23.102 -34.713 -10.367  1.00  2.00           H  
ATOM   3133 3HD2 LEU A 308     -23.856 -33.107 -10.223  1.00  2.00           H  
ATOM   3134  C   LEU A 308     -23.733 -34.772  -5.734  1.00  2.00           C  
ATOM   3135  O   LEU A 308     -23.465 -35.954  -5.916  1.00  2.00           O  
ATOM   3136  N   LYS A 309     -24.624 -34.282  -4.846  1.00  2.00           N  
ATOM   3137  HN  LYS A 309     -24.181 -33.624  -4.128  1.00  6.40           H  
ATOM   3138  CA  LYS A 309     -26.059 -34.454  -4.653  1.00  2.00           C  
ATOM   3139  HA  LYS A 309     -26.470 -33.581  -5.159  1.00  6.40           H  
ATOM   3140  CB  LYS A 309     -26.778 -35.595  -5.336  1.00  2.00           C  
ATOM   3141  HB1 LYS A 309     -27.841 -35.457  -5.136  1.00  6.40           H  
ATOM   3142  HB2 LYS A 309     -26.591 -35.485  -6.404  1.00  6.40           H  
ATOM   3143  CG  LYS A 309     -26.466 -36.993  -4.997  1.00  5.94           C  
ATOM   3144  HG1 LYS A 309     -27.230 -37.365  -4.315  1.00  6.40           H  
ATOM   3145  HG2 LYS A 309     -26.476 -37.584  -5.913  1.00  6.40           H  
ATOM   3146  CD  LYS A 309     -25.057 -37.153  -4.310  1.00 12.93           C  
ATOM   3147  HD1 LYS A 309     -24.340 -37.546  -5.031  1.00  6.40           H  
ATOM   3148  HD2 LYS A 309     -24.714 -36.184  -3.948  1.00  6.40           H  
ATOM   3149  CE  LYS A 309     -25.187 -38.109  -3.153  1.00 18.46           C  
ATOM   3150  HE1 LYS A 309     -24.929 -39.109  -3.501  1.00  6.40           H  
ATOM   3151  HE2 LYS A 309     -24.489 -37.804  -2.373  1.00  6.40           H  
ATOM   3152  NZ  LYS A 309     -26.598 -38.151  -2.554  1.00  8.81           N1+
ATOM   3153  HZ1 LYS A 309     -26.620 -38.846  -1.741  1.00  6.40           H  
ATOM   3154  HZ2 LYS A 309     -27.296 -38.459  -3.305  1.00  6.40           H  
ATOM   3155  HZ3 LYS A 309     -26.864 -37.178  -2.198  1.00  6.40           H  
ATOM   3156  C   LYS A 309     -26.516 -34.263  -3.271  1.00  2.24           C  
ATOM   3157  O   LYS A 309     -25.814 -33.721  -2.510  1.00  3.18           O  
ATOM   3158  N   VAL A 310     -27.780 -34.569  -3.001  1.00  5.23           N  
ATOM   3159  HN  VAL A 310     -28.405 -34.571  -3.870  1.00  6.15           H  
ATOM   3160  CA  VAL A 310     -28.538 -34.920  -1.718  1.00  5.30           C  
ATOM   3161  HA  VAL A 310     -27.830 -35.065  -0.902  1.00  6.15           H  
ATOM   3162  CB  VAL A 310     -29.376 -33.842  -1.427  1.00  4.93           C  
ATOM   3163  HB  VAL A 310     -28.841 -32.899  -1.537  1.00  6.15           H  
ATOM   3164  CG1 VAL A 310     -30.557 -33.883  -2.328  1.00  2.00           C  
ATOM   3165 1HG1 VAL A 310     -31.214 -33.043  -2.104  1.00  6.15           H  
ATOM   3166 2HG1 VAL A 310     -31.098 -34.817  -2.177  1.00  6.15           H  
ATOM   3167 3HG1 VAL A 310     -30.226 -33.819  -3.365  1.00  6.15           H  
ATOM   3168  CG2 VAL A 310     -29.884 -34.002  -0.023  1.00 15.15           C  
ATOM   3169 1HG2 VAL A 310     -30.541 -33.168   0.223  1.00  6.15           H  
ATOM   3170 2HG2 VAL A 310     -29.042 -34.017   0.669  1.00  6.15           H  
ATOM   3171 3HG2 VAL A 310     -30.438 -34.937   0.059  1.00  6.15           H  
ATOM   3172  C   VAL A 310     -29.521 -36.232  -1.838  1.00  5.83           C  
ATOM   3173  O   VAL A 310     -29.203 -37.338  -1.172  1.00  4.64           O  
ATOM   3174  N   SER A 311     -30.584 -36.068  -2.706  1.00  4.70           N  
ATOM   3175  HN  SER A 311     -30.886 -35.044  -2.776  1.00  3.90           H  
ATOM   3176  CA  SER A 311     -31.448 -36.984  -3.601  1.00  3.20           C  
ATOM   3177  HA  SER A 311     -32.453 -36.801  -3.222  1.00  3.90           H  
ATOM   3178  CB  SER A 311     -31.595 -36.637  -5.134  1.00  3.24           C  
ATOM   3179  HB1 SER A 311     -31.554 -35.555  -5.255  1.00  3.90           H  
ATOM   3180  HB2 SER A 311     -30.771 -37.096  -5.680  1.00  3.90           H  
ATOM   3181  OG  SER A 311     -32.859 -37.127  -5.687  1.00  2.00           O  
ATOM   3182  HG  SER A 311     -32.907 -38.171  -5.581  1.00  3.90           H  
ATOM   3183  C   SER A 311     -31.341 -38.440  -3.518  1.00  2.85           C  
ATOM   3184  O   SER A 311     -31.024 -39.036  -4.438  1.00  7.39           O  
ATOM   3185  N   GLU A 312     -31.676 -39.015  -2.427  1.00  2.00           N  
ATOM   3186  HN  GLU A 312     -31.677 -38.422  -1.536  1.00  5.53           H  
ATOM   3187  CA  GLU A 312     -32.029 -40.312  -2.312  1.00  2.00           C  
ATOM   3188  HA  GLU A 312     -32.248 -40.472  -1.256  1.00  5.53           H  
ATOM   3189  CB  GLU A 312     -33.296 -40.324  -2.986  1.00  2.00           C  
ATOM   3190  HB1 GLU A 312     -33.304 -39.601  -3.801  1.00  5.53           H  
ATOM   3191  HB2 GLU A 312     -33.513 -41.317  -3.379  1.00  5.53           H  
ATOM   3192  CG  GLU A 312     -34.302 -39.940  -1.922  1.00  7.88           C  
ATOM   3193  HG1 GLU A 312     -35.264 -40.320  -2.264  1.00  5.53           H  
ATOM   3194  HG2 GLU A 312     -34.003 -40.469  -1.017  1.00  5.53           H  
ATOM   3195  CD  GLU A 312     -34.548 -38.460  -1.496  1.00 11.30           C  
ATOM   3196  OE1 GLU A 312     -34.713 -37.659  -2.465  1.00 16.72           O  
ATOM   3197  OE2 GLU A 312     -34.776 -38.134  -0.283  1.00  2.00           O  
ATOM   3198  C   GLU A 312     -30.982 -41.343  -2.683  1.00  2.36           C  
ATOM   3199  O   GLU A 312     -31.081 -42.521  -2.326  1.00  3.55           O  
ATOM   3200  N   ARG A 313     -29.895 -40.865  -3.271  1.00  2.00           N  
ATOM   3201  HN  ARG A 313     -29.983 -39.816  -3.462  1.00  2.00           H  
ATOM   3202  CA  ARG A 313     -28.623 -41.379  -3.724  1.00  2.00           C  
ATOM   3203  HA  ARG A 313     -28.716 -42.383  -4.137  1.00  2.00           H  
ATOM   3204  CB  ARG A 313     -28.104 -40.367  -4.780  1.00  2.00           C  
ATOM   3205  HB1 ARG A 313     -28.988 -39.885  -5.199  1.00  2.00           H  
ATOM   3206  HB2 ARG A 313     -27.514 -39.632  -4.232  1.00  2.00           H  
ATOM   3207  CG  ARG A 313     -27.259 -40.790  -5.957  1.00  2.00           C  
ATOM   3208  HG1 ARG A 313     -27.932 -40.974  -6.794  1.00  2.00           H  
ATOM   3209  HG2 ARG A 313     -26.595 -39.960  -6.199  1.00  2.00           H  
ATOM   3210  CD  ARG A 313     -26.424 -41.990  -5.789  1.00  2.00           C  
ATOM   3211  HD1 ARG A 313     -26.511 -42.348  -4.763  1.00  2.00           H  
ATOM   3212  HD2 ARG A 313     -26.766 -42.765  -6.475  1.00  2.00           H  
ATOM   3213  NE  ARG A 313     -25.061 -41.685  -6.067  1.00  2.00           N  
ATOM   3214  HE  ARG A 313     -24.625 -40.923  -5.456  1.00  2.00           H  
ATOM   3215  CZ  ARG A 313     -24.260 -42.215  -6.977  1.00  2.00           C  
ATOM   3216  NH1 ARG A 313     -24.710 -42.994  -7.934  1.00  2.00           N  
ATOM   3217 1HH1 ARG A 313     -25.755 -43.218  -7.995  1.00  2.00           H  
ATOM   3218 2HH1 ARG A 313     -24.032 -43.405  -8.653  1.00  2.00           H  
ATOM   3219  NH2 ARG A 313     -22.953 -41.841  -6.983  1.00  2.00           N  
ATOM   3220 1HH2 ARG A 313     -22.595 -41.134  -6.263  1.00  2.00           H  
ATOM   3221 2HH2 ARG A 313     -22.282 -42.253  -7.707  1.00  2.00           H  
ATOM   3222  C   ARG A 313     -27.689 -41.348  -2.494  1.00  2.00           C  
ATOM   3223  O   ARG A 313     -27.164 -40.373  -2.026  1.00  2.00           O  
ATOM   3224  N   PRO A 314     -27.515 -42.418  -1.905  1.00  2.00           N  
ATOM   3225  CD  PRO A 314     -28.350 -43.529  -1.833  1.00  2.00           C  
ATOM   3226  HD1 PRO A 314     -28.010 -44.311  -2.512  1.00  2.00           H  
ATOM   3227  HD2 PRO A 314     -29.377 -43.256  -2.077  1.00  2.00           H  
ATOM   3228  CA  PRO A 314     -26.610 -42.301  -0.816  1.00  2.00           C  
ATOM   3229  HA  PRO A 314     -26.882 -41.407  -0.255  1.00  2.00           H  
ATOM   3230  CB  PRO A 314     -26.968 -43.511   0.041  1.00  2.00           C  
ATOM   3231  HB1 PRO A 314     -26.216 -44.292  -0.074  1.00  2.00           H  
ATOM   3232  HB2 PRO A 314     -27.038 -43.225   1.090  1.00  2.00           H  
ATOM   3233  CG  PRO A 314     -28.250 -43.973  -0.440  1.00  2.00           C  
ATOM   3234  HG1 PRO A 314     -28.304 -45.060  -0.386  1.00  2.00           H  
ATOM   3235  HG2 PRO A 314     -29.055 -43.539   0.153  1.00  2.00           H  
ATOM   3236  C   PRO A 314     -25.196 -42.159  -1.228  1.00  2.00           C  
ATOM   3237  O   PRO A 314     -24.662 -43.150  -1.746  1.00  2.00           O  
ATOM   3238  N   LYS A 315     -24.642 -41.071  -1.419  1.00 15.00           N  
ATOM   3239  HN  LYS A 315     -25.303 -40.262  -1.652  1.00 13.56           H  
ATOM   3240  CA  LYS A 315     -23.303 -40.737  -1.379  1.00 15.00           C  
ATOM   3241  HA  LYS A 315     -23.439 -39.775  -0.884  1.00 13.56           H  
ATOM   3242  CB  LYS A 315     -22.413 -41.309  -0.364  1.00 15.00           C  
ATOM   3243  HB1 LYS A 315     -22.112 -40.475   0.271  1.00 13.56           H  
ATOM   3244  HB2 LYS A 315     -23.026 -42.002   0.212  1.00 13.56           H  
ATOM   3245  CG  LYS A 315     -21.185 -42.032  -0.678  1.00 15.00           C  
ATOM   3246  HG1 LYS A 315     -21.364 -42.520  -1.636  1.00 13.56           H  
ATOM   3247  HG2 LYS A 315     -20.414 -41.271  -0.796  1.00 13.56           H  
ATOM   3248  CD  LYS A 315     -20.602 -43.062   0.194  1.00 15.00           C  
ATOM   3249  HD1 LYS A 315     -20.863 -42.866   1.234  1.00 13.56           H  
ATOM   3250  HD2 LYS A 315     -20.966 -44.048  -0.093  1.00 13.56           H  
ATOM   3251  CE  LYS A 315     -19.070 -42.982   0.003  1.00 15.00           C  
ATOM   3252  HE1 LYS A 315     -18.623 -43.834   0.514  1.00 13.56           H  
ATOM   3253  HE2 LYS A 315     -18.861 -43.047  -1.065  1.00 13.56           H  
ATOM   3254  NZ  LYS A 315     -18.439 -41.772   0.511  1.00 15.00           N1+
ATOM   3255  HZ1 LYS A 315     -17.385 -41.816   0.330  1.00 13.56           H  
ATOM   3256  HZ2 LYS A 315     -18.617 -41.691   1.563  1.00 13.56           H  
ATOM   3257  HZ3 LYS A 315     -18.850 -40.919   0.013  1.00 13.56           H  
ATOM   3258  C   LYS A 315     -22.703 -40.176  -2.657  1.00 15.00           C  
ATOM   3259  O   LYS A 315     -23.276 -40.429  -3.685  1.00  2.00           O  
ATOM   3260  N   THR A 316     -22.024 -39.140  -2.419  1.00  3.91           N  
ATOM   3261  HN  THR A 316     -22.048 -39.003  -1.358  1.00  3.74           H  
ATOM   3262  CA  THR A 316     -21.256 -38.095  -2.931  1.00  4.37           C  
ATOM   3263  HA  THR A 316     -21.837 -37.771  -3.794  1.00  3.74           H  
ATOM   3264  CB  THR A 316     -21.144 -36.846  -2.124  1.00  4.45           C  
ATOM   3265  HB  THR A 316     -20.172 -36.800  -1.632  1.00  3.74           H  
ATOM   3266  OG1 THR A 316     -22.201 -36.834  -1.144  1.00  3.25           O  
ATOM   3267  HG1 THR A 316     -23.131 -36.862  -1.631  1.00  3.74           H  
ATOM   3268  CG2 THR A 316     -21.355 -35.634  -2.962  1.00  3.07           C  
ATOM   3269 1HG2 THR A 316     -21.266 -34.742  -2.341  1.00  3.74           H  
ATOM   3270 2HG2 THR A 316     -22.349 -35.668  -3.408  1.00  3.74           H  
ATOM   3271 3HG2 THR A 316     -20.604 -35.602  -3.752  1.00  3.74           H  
ATOM   3272  C   THR A 316     -20.003 -38.648  -3.563  1.00  3.89           C  
ATOM   3273  O   THR A 316     -19.589 -39.743  -3.211  1.00  3.22           O  
ATOM   3274  N   SER A 317     -19.879 -38.234  -4.771  1.00  4.61           N  
ATOM   3275  HN  SER A 317     -20.542 -37.430  -5.013  1.00  2.68           H  
ATOM   3276  CA  SER A 317     -19.036 -38.625  -5.867  1.00  2.00           C  
ATOM   3277  HA  SER A 317     -18.250 -39.289  -5.506  1.00  2.68           H  
ATOM   3278  CB  SER A 317     -19.921 -39.371  -6.858  1.00  2.78           C  
ATOM   3279  HB1 SER A 317     -19.373 -39.523  -7.788  1.00  2.68           H  
ATOM   3280  HB2 SER A 317     -20.199 -40.337  -6.437  1.00  2.68           H  
ATOM   3281  OG  SER A 317     -21.057 -38.642  -7.114  1.00  2.67           O  
ATOM   3282  HG  SER A 317     -21.588 -38.495  -6.220  1.00  2.68           H  
ATOM   3283  C   SER A 317     -18.436 -37.387  -6.392  1.00  2.00           C  
ATOM   3284  O   SER A 317     -18.976 -36.516  -6.971  1.00  2.00           O  
ATOM   3285  N   VAL A 318     -17.257 -37.144  -6.067  1.00  2.00           N  
ATOM   3286  HN  VAL A 318     -16.704 -37.792  -5.419  1.00  2.37           H  
ATOM   3287  CA  VAL A 318     -16.677 -35.929  -6.619  1.00  2.00           C  
ATOM   3288  HA  VAL A 318     -17.492 -35.222  -6.775  1.00  2.37           H  
ATOM   3289  CB  VAL A 318     -15.682 -35.272  -5.686  1.00  2.00           C  
ATOM   3290  HB  VAL A 318     -16.169 -34.439  -5.180  1.00  2.37           H  
ATOM   3291  CG1 VAL A 318     -15.189 -36.298  -4.613  1.00  4.56           C  
ATOM   3292 1HG1 VAL A 318     -14.474 -35.814  -3.948  1.00  2.37           H  
ATOM   3293 2HG1 VAL A 318     -14.709 -37.141  -5.110  1.00  2.37           H  
ATOM   3294 3HG1 VAL A 318     -16.040 -36.655  -4.033  1.00  2.37           H  
ATOM   3295  CG2 VAL A 318     -14.569 -34.763  -6.464  1.00  2.00           C  
ATOM   3296 1HG2 VAL A 318     -13.847 -34.288  -5.799  1.00  2.37           H  
ATOM   3297 2HG2 VAL A 318     -14.934 -34.032  -7.186  1.00  2.37           H  
ATOM   3298 3HG2 VAL A 318     -14.088 -35.586  -6.993  1.00  2.37           H  
ATOM   3299  C   VAL A 318     -16.044 -36.173  -7.940  1.00  2.00           C  
ATOM   3300  O   VAL A 318     -15.606 -37.233  -8.190  1.00  2.00           O  
ATOM   3301  N   ASN A 319     -16.015 -35.151  -8.774  1.00  2.00           N  
ATOM   3302  HN  ASN A 319     -16.271 -34.188  -8.385  1.00  2.00           H  
ATOM   3303  CA  ASN A 319     -15.656 -35.237 -10.202  1.00  2.00           C  
ATOM   3304  HA  ASN A 319     -14.973 -36.075 -10.345  1.00  2.00           H  
ATOM   3305  CB  ASN A 319     -16.924 -35.492 -11.003  1.00  2.00           C  
ATOM   3306  HB1 ASN A 319     -17.769 -35.550 -10.316  1.00  2.00           H  
ATOM   3307  HB2 ASN A 319     -17.075 -34.665 -11.696  1.00  2.00           H  
ATOM   3308  CG  ASN A 319     -16.850 -36.692 -11.736  1.00  2.00           C  
ATOM   3309  OD1 ASN A 319     -16.060 -36.760 -12.589  1.00  2.00           O  
ATOM   3310  ND2 ASN A 319     -17.600 -37.693 -11.409  1.00  2.00           N  
ATOM   3311 1HD2 ASN A 319     -18.275 -37.608 -10.583  1.00  2.00           H  
ATOM   3312 2HD2 ASN A 319     -17.546 -38.606 -11.964  1.00  2.00           H  
ATOM   3313  C   ASN A 319     -14.960 -33.943 -10.659  1.00  2.00           C  
ATOM   3314  O   ASN A 319     -14.947 -32.936  -9.894  1.00  2.00           O  
ATOM   3315  N   LEU A 320     -14.408 -33.937 -11.901  1.00  2.00           N  
ATOM   3316  HN  LEU A 320     -14.435 -34.820 -12.504  1.00  2.00           H  
ATOM   3317  CA  LEU A 320     -13.751 -32.669 -12.432  1.00  2.00           C  
ATOM   3318  HA  LEU A 320     -13.418 -32.128 -11.546  1.00  2.00           H  
ATOM   3319  CB  LEU A 320     -12.471 -32.874 -13.289  1.00  2.00           C  
ATOM   3320  HB1 LEU A 320     -12.783 -33.340 -14.224  1.00  2.00           H  
ATOM   3321  HB2 LEU A 320     -12.062 -31.885 -13.495  1.00  2.00           H  
ATOM   3322  CG  LEU A 320     -11.330 -33.724 -12.721  1.00  2.00           C  
ATOM   3323  HG  LEU A 320     -10.940 -33.283 -11.804  1.00  2.00           H  
ATOM   3324  CD1 LEU A 320     -11.855 -34.993 -12.474  1.00  2.00           C  
ATOM   3325 1HD1 LEU A 320     -11.075 -35.636 -12.067  1.00  2.00           H  
ATOM   3326 2HD1 LEU A 320     -12.228 -35.420 -13.405  1.00  2.00           H  
ATOM   3327 3HD1 LEU A 320     -12.672 -34.915 -11.757  1.00  2.00           H  
ATOM   3328  CD2 LEU A 320     -10.263 -33.934 -13.685  1.00  2.00           C  
ATOM   3329 1HD2 LEU A 320      -9.479 -34.542 -13.233  1.00  2.00           H  
ATOM   3330 2HD2 LEU A 320      -9.848 -32.971 -13.984  1.00  2.00           H  
ATOM   3331 3HD2 LEU A 320     -10.660 -34.446 -14.561  1.00  2.00           H  
ATOM   3332  C   LEU A 320     -14.739 -31.788 -13.072  1.00  2.00           C  
ATOM   3333  O   LEU A 320     -15.755 -32.286 -13.550  1.00  2.00           O  
ATOM   3334  N   ILE A 321     -14.493 -30.493 -13.088  1.00  2.00           N  
ATOM   3335  HN  ILE A 321     -13.610 -30.074 -12.653  1.00  2.09           H  
ATOM   3336  CA  ILE A 321     -15.519 -29.659 -13.747  1.00  2.00           C  
ATOM   3337  HA  ILE A 321     -16.472 -30.118 -13.482  1.00  2.09           H  
ATOM   3338  CB  ILE A 321     -15.575 -28.283 -13.171  1.00  2.00           C  
ATOM   3339  HB  ILE A 321     -15.802 -27.507 -13.902  1.00  2.09           H  
ATOM   3340  CG2 ILE A 321     -16.450 -28.315 -12.097  1.00  2.00           C  
ATOM   3341 1HG2 ILE A 321     -16.515 -27.323 -11.651  1.00  2.09           H  
ATOM   3342 2HG2 ILE A 321     -16.087 -29.024 -11.353  1.00  2.09           H  
ATOM   3343 3HG2 ILE A 321     -17.437 -28.624 -12.441  1.00  2.09           H  
ATOM   3344  CG1 ILE A 321     -14.296 -28.053 -12.416  1.00  2.00           C  
ATOM   3345 1HG1 ILE A 321     -14.170 -28.856 -11.690  1.00  2.09           H  
ATOM   3346 2HG1 ILE A 321     -13.466 -28.067 -13.123  1.00  2.09           H  
ATOM   3347  CD1 ILE A 321     -14.284 -26.672 -11.649  1.00  2.72           C  
ATOM   3348 1HD1 ILE A 321     -13.337 -26.557 -11.121  1.00  2.09           H  
ATOM   3349 2HD1 ILE A 321     -15.105 -26.647 -10.932  1.00  2.09           H  
ATOM   3350 3HD1 ILE A 321     -14.401 -25.858 -12.364  1.00  2.09           H  
ATOM   3351  C   ILE A 321     -15.526 -29.576 -15.291  1.00  2.00           C  
ATOM   3352  O   ILE A 321     -16.426 -29.056 -15.946  1.00  2.00           O  
ATOM   3353  N   SER A 322     -14.406 -29.983 -15.850  1.00  2.00           N  
ATOM   3354  HN  SER A 322     -13.610 -30.335 -15.228  1.00  2.00           H  
ATOM   3355  CA  SER A 322     -14.228 -29.966 -17.271  1.00  2.00           C  
ATOM   3356  HA  SER A 322     -14.766 -29.094 -17.642  1.00  2.00           H  
ATOM   3357  CB  SER A 322     -12.769 -29.779 -17.668  1.00  2.00           C  
ATOM   3358  HB1 SER A 322     -12.649 -28.785 -18.100  1.00  2.00           H  
ATOM   3359  HB2 SER A 322     -12.150 -29.865 -16.775  1.00  2.00           H  
ATOM   3360  OG  SER A 322     -12.345 -30.724 -18.598  1.00  2.00           O  
ATOM   3361  HG  SER A 322     -12.449 -31.687 -18.192  1.00  2.00           H  
ATOM   3362  C   SER A 322     -14.876 -31.168 -17.896  1.00  2.00           C  
ATOM   3363  O   SER A 322     -14.971 -31.213 -19.133  1.00  2.00           O  
ATOM   3364  N   SER A 323     -15.459 -32.022 -17.079  1.00  2.00           N  
ATOM   3365  HN  SER A 323     -15.423 -31.898 -16.017  1.00  2.03           H  
ATOM   3366  CA  SER A 323     -16.138 -33.116 -17.679  1.00  2.00           C  
ATOM   3367  HA  SER A 323     -15.661 -33.314 -18.639  1.00  2.03           H  
ATOM   3368  CB  SER A 323     -16.049 -34.405 -16.840  1.00  2.00           C  
ATOM   3369  HB1 SER A 323     -16.427 -35.248 -17.417  1.00  2.03           H  
ATOM   3370  HB2 SER A 323     -15.013 -34.592 -16.559  1.00  2.03           H  
ATOM   3371  OG  SER A 323     -16.836 -34.228 -15.678  1.00  2.00           O  
ATOM   3372  HG  SER A 323     -16.470 -33.412 -15.128  1.00  2.03           H  
ATOM   3373  C   SER A 323     -17.628 -32.744 -17.960  1.00  2.00           C  
ATOM   3374  O   SER A 323     -18.199 -33.066 -19.072  1.00  2.17           O  
ATOM   3375  N   LEU A 324     -18.326 -32.108 -17.046  1.00  2.00           N  
ATOM   3376  HN  LEU A 324     -17.942 -31.840 -16.084  1.00  2.35           H  
ATOM   3377  CA  LEU A 324     -19.601 -31.827 -17.464  1.00  2.00           C  
ATOM   3378  HA  LEU A 324     -20.001 -32.647 -18.061  1.00  2.35           H  
ATOM   3379  CB  LEU A 324     -20.381 -31.622 -16.317  1.00  2.00           C  
ATOM   3380  HB1 LEU A 324     -19.735 -31.875 -15.477  1.00  2.35           H  
ATOM   3381  HB2 LEU A 324     -20.598 -30.554 -16.300  1.00  2.35           H  
ATOM   3382  CG  LEU A 324     -21.657 -32.285 -16.042  1.00  2.00           C  
ATOM   3383  HG  LEU A 324     -22.485 -31.819 -16.576  1.00  2.35           H  
ATOM   3384  CD1 LEU A 324     -21.532 -33.663 -16.348  1.00  2.00           C  
ATOM   3385 1HD1 LEU A 324     -22.477 -34.168 -16.147  1.00  2.35           H  
ATOM   3386 2HD1 LEU A 324     -20.748 -34.103 -15.732  1.00  2.35           H  
ATOM   3387 3HD1 LEU A 324     -21.275 -33.780 -17.401  1.00  2.35           H  
ATOM   3388  CD2 LEU A 324     -21.761 -32.060 -14.433  1.00  2.08           C  
ATOM   3389 1HD2 LEU A 324     -22.682 -32.508 -14.062  1.00  2.35           H  
ATOM   3390 2HD2 LEU A 324     -21.763 -30.992 -14.214  1.00  2.35           H  
ATOM   3391 3HD2 LEU A 324     -20.907 -32.529 -13.944  1.00  2.35           H  
ATOM   3392  C   LEU A 324     -19.568 -30.567 -18.254  1.00  2.00           C  
ATOM   3393  O   LEU A 324     -20.390 -30.330 -19.088  1.00  4.69           O  
ATOM   3394  N   TRP A 325     -18.645 -29.718 -18.101  1.00  2.00           N  
ATOM   3395  HN  TRP A 325     -17.763 -30.042 -17.589  1.00  4.31           H  
ATOM   3396  CA  TRP A 325     -18.675 -28.394 -18.542  1.00  2.67           C  
ATOM   3397  HA  TRP A 325     -19.408 -28.552 -19.333  1.00  4.31           H  
ATOM   3398  CB  TRP A 325     -19.525 -27.525 -17.711  1.00  2.11           C  
ATOM   3399  HB1 TRP A 325     -19.148 -27.635 -16.694  1.00  4.31           H  
ATOM   3400  HB2 TRP A 325     -19.335 -26.511 -18.062  1.00  4.31           H  
ATOM   3401  CG  TRP A 325     -20.983 -27.634 -17.601  1.00  2.00           C  
ATOM   3402  CD2 TRP A 325     -21.850 -27.563 -16.492  1.00  2.96           C  
ATOM   3403  CE2 TRP A 325     -23.109 -27.927 -16.972  1.00 10.58           C  
ATOM   3404  CE3 TRP A 325     -21.745 -27.565 -15.107  1.00  2.00           C  
ATOM   3405  HE3 TRP A 325     -20.755 -27.516 -14.653  1.00  4.31           H  
ATOM   3406  CD1 TRP A 325     -21.793 -27.738 -18.687  1.00  2.00           C  
ATOM   3407  HD1 TRP A 325     -21.461 -27.670 -19.723  1.00  4.31           H  
ATOM   3408  NE1 TRP A 325     -23.040 -27.933 -18.305  1.00  3.64           N  
ATOM   3409  HE1 TRP A 325     -23.871 -28.075 -18.964  1.00  4.31           H  
ATOM   3410  CZ2 TRP A 325     -24.158 -28.151 -16.099  1.00 13.66           C  
ATOM   3411  HZ2 TRP A 325     -25.089 -28.569 -16.482  1.00  4.31           H  
ATOM   3412  CZ3 TRP A 325     -22.826 -27.625 -14.307  1.00  2.00           C  
ATOM   3413  HZ3 TRP A 325     -22.693 -27.474 -13.236  1.00  4.31           H  
ATOM   3414  CH2 TRP A 325     -24.054 -27.862 -14.774  1.00  2.00           C  
ATOM   3415  HH2 TRP A 325     -24.930 -27.826 -14.126  1.00  4.31           H  
ATOM   3416  C   TRP A 325     -17.609 -27.798 -19.428  1.00  5.97           C  
ATOM   3417  O   TRP A 325     -16.468 -27.617 -19.254  1.00  6.73           O  
ATOM   3418  N   PRO A 326     -18.348 -27.467 -20.647  1.00  6.83           N  
ATOM   3419  CD  PRO A 326     -19.817 -27.776 -21.174  1.00  8.70           C  
ATOM   3420  HD1 PRO A 326     -20.544 -27.794 -20.362  1.00  9.32           H  
ATOM   3421  HD2 PRO A 326     -19.862 -28.716 -21.724  1.00  9.32           H  
ATOM   3422  CA  PRO A 326     -17.756 -26.870 -21.781  1.00  9.13           C  
ATOM   3423  HA  PRO A 326     -17.054 -27.635 -22.113  1.00  9.32           H  
ATOM   3424  CB  PRO A 326     -18.821 -26.837 -22.966  1.00  8.34           C  
ATOM   3425  HB1 PRO A 326     -18.659 -26.014 -23.662  1.00  9.32           H  
ATOM   3426  HB2 PRO A 326     -18.874 -27.775 -23.518  1.00  9.32           H  
ATOM   3427  CG  PRO A 326     -20.011 -26.617 -22.056  1.00  9.59           C  
ATOM   3428  HG1 PRO A 326     -19.947 -25.673 -21.515  1.00  9.32           H  
ATOM   3429  HG2 PRO A 326     -20.957 -26.664 -22.596  1.00  9.32           H  
ATOM   3430  C   PRO A 326     -16.982 -25.646 -21.920  1.00 10.50           C  
ATOM   3431  O   PRO A 326     -16.040 -25.598 -22.821  1.00 12.17           O  
ATOM   3432  N   THR A 327     -17.597 -24.526 -21.793  1.00  9.76           N  
ATOM   3433  HN  THR A 327     -18.439 -24.407 -21.143  1.00  9.16           H  
ATOM   3434  CA  THR A 327     -17.046 -23.374 -22.632  1.00  8.93           C  
ATOM   3435  HA  THR A 327     -16.292 -23.756 -23.320  1.00  9.16           H  
ATOM   3436  CB  THR A 327     -18.196 -22.839 -23.408  1.00  8.25           C  
ATOM   3437  HB  THR A 327     -18.232 -21.752 -23.334  1.00  9.16           H  
ATOM   3438  OG1 THR A 327     -19.484 -23.424 -22.997  1.00  2.00           O  
ATOM   3439  HG1 THR A 327     -19.458 -24.464 -23.139  1.00  9.16           H  
ATOM   3440  CG2 THR A 327     -18.229 -23.284 -24.907  1.00 11.30           C  
ATOM   3441 1HG2 THR A 327     -19.100 -22.848 -25.397  1.00  9.16           H  
ATOM   3442 2HG2 THR A 327     -18.287 -24.371 -24.963  1.00  9.16           H  
ATOM   3443 3HG2 THR A 327     -17.323 -22.943 -25.408  1.00  9.16           H  
ATOM   3444  C   THR A 327     -16.383 -22.650 -21.530  1.00 10.84           C  
ATOM   3445  O   THR A 327     -15.583 -21.758 -21.528  1.00 13.02           O  
ATOM   3446  N   LEU A 328     -16.434 -23.359 -20.280  1.00  9.63           N  
ATOM   3447  HN  LEU A 328     -16.714 -24.390 -20.346  1.00  6.74           H  
ATOM   3448  CA  LEU A 328     -16.141 -22.840 -18.854  1.00  7.15           C  
ATOM   3449  HA  LEU A 328     -16.346 -21.770 -18.810  1.00  6.74           H  
ATOM   3450  CB  LEU A 328     -17.160 -23.572 -18.043  1.00  8.53           C  
ATOM   3451  HB1 LEU A 328     -17.377 -24.487 -18.594  1.00  6.74           H  
ATOM   3452  HB2 LEU A 328     -16.668 -23.822 -17.103  1.00  6.74           H  
ATOM   3453  CG  LEU A 328     -18.486 -22.999 -17.668  1.00  6.11           C  
ATOM   3454  HG  LEU A 328     -18.809 -22.204 -18.340  1.00  6.74           H  
ATOM   3455  CD1 LEU A 328     -19.442 -24.082 -17.578  1.00  8.81           C  
ATOM   3456 1HD1 LEU A 328     -20.419 -23.683 -17.305  1.00  6.74           H  
ATOM   3457 2HD1 LEU A 328     -19.115 -24.794 -16.820  1.00  6.74           H  
ATOM   3458 3HD1 LEU A 328     -19.513 -24.586 -18.542  1.00  6.74           H  
ATOM   3459  CD2 LEU A 328     -18.260 -22.553 -16.375  1.00  5.53           C  
ATOM   3460 1HD2 LEU A 328     -19.172 -22.104 -15.980  1.00  6.74           H  
ATOM   3461 2HD2 LEU A 328     -17.463 -21.810 -16.381  1.00  6.74           H  
ATOM   3462 3HD2 LEU A 328     -17.968 -23.394 -15.746  1.00  6.74           H  
ATOM   3463  C   LEU A 328     -14.906 -23.158 -17.987  1.00  5.53           C  
ATOM   3464  O   LEU A 328     -14.454 -24.275 -17.995  1.00  2.60           O  
ATOM   3465  N   PRO A 329     -14.416 -22.191 -17.097  1.00  6.19           N  
ATOM   3466  CD  PRO A 329     -14.815 -20.786 -16.833  1.00  7.33           C  
ATOM   3467  HD1 PRO A 329     -15.777 -20.745 -16.323  1.00  6.90           H  
ATOM   3468  HD2 PRO A 329     -14.871 -20.218 -17.761  1.00  6.90           H  
ATOM   3469  CA  PRO A 329     -13.175 -22.442 -16.307  1.00  6.21           C  
ATOM   3470  HA  PRO A 329     -12.412 -22.923 -16.919  1.00  6.90           H  
ATOM   3471  CB  PRO A 329     -12.700 -21.060 -15.814  1.00  3.47           C  
ATOM   3472  HB1 PRO A 329     -12.386 -21.127 -14.772  1.00  6.90           H  
ATOM   3473  HB2 PRO A 329     -11.865 -20.716 -16.425  1.00  6.90           H  
ATOM   3474  CG  PRO A 329     -13.683 -20.243 -15.921  1.00  4.65           C  
ATOM   3475  HG1 PRO A 329     -14.093 -20.059 -14.928  1.00  6.90           H  
ATOM   3476  HG2 PRO A 329     -13.315 -19.307 -16.342  1.00  6.90           H  
ATOM   3477  C   PRO A 329     -13.427 -23.206 -15.080  1.00  8.35           C  
ATOM   3478  O   PRO A 329     -14.600 -23.527 -14.799  1.00 12.11           O  
ATOM   3479  N   SER A 330     -12.352 -23.648 -14.457  1.00  7.69           N  
ATOM   3480  HN  SER A 330     -11.397 -23.574 -14.935  1.00  9.19           H  
ATOM   3481  CA  SER A 330     -12.442 -24.210 -13.185  1.00  7.54           C  
ATOM   3482  HA  SER A 330     -13.398 -24.730 -13.117  1.00  9.19           H  
ATOM   3483  CB  SER A 330     -11.364 -25.209 -12.962  1.00  6.35           C  
ATOM   3484  HB1 SER A 330     -11.014 -25.124 -11.933  1.00  9.19           H  
ATOM   3485  HB2 SER A 330     -11.770 -26.207 -13.127  1.00  9.19           H  
ATOM   3486  OG  SER A 330     -10.250 -25.009 -13.849  1.00 11.88           O  
ATOM   3487  HG  SER A 330     -10.574 -25.095 -14.844  1.00  9.19           H  
ATOM   3488  C   SER A 330     -12.460 -23.064 -12.173  1.00  9.84           C  
ATOM   3489  O   SER A 330     -12.287 -21.887 -12.473  1.00 11.85           O  
ATOM   3490  N   GLY A 331     -12.900 -23.372 -10.955  1.00  9.99           N  
ATOM   3491  HN  GLY A 331     -13.443 -24.278 -10.786  1.00  7.72           H  
ATOM   3492  CA  GLY A 331     -12.634 -22.470  -9.876  1.00  7.77           C  
ATOM   3493  HA1 GLY A 331     -12.651 -23.045  -8.950  1.00  7.72           H  
ATOM   3494  HA2 GLY A 331     -11.638 -22.054 -10.028  1.00  7.72           H  
ATOM   3495  C   GLY A 331     -13.582 -21.336  -9.724  1.00  6.47           C  
ATOM   3496  O   GLY A 331     -13.291 -20.438  -8.920  1.00  6.67           O  
ATOM   3497  N   ILE A 332     -14.677 -21.358 -10.484  1.00  5.04           N  
ATOM   3498  HN  ILE A 332     -14.532 -21.668 -11.498  1.00  3.32           H  
ATOM   3499  CA  ILE A 332     -16.119 -20.998 -10.098  1.00  2.15           C  
ATOM   3500  HA  ILE A 332     -16.415 -20.311 -10.891  1.00  3.32           H  
ATOM   3501  CB  ILE A 332     -17.006 -22.181 -10.339  1.00  2.00           C  
ATOM   3502  HB  ILE A 332     -16.426 -23.104 -10.354  1.00  3.32           H  
ATOM   3503  CG2 ILE A 332     -18.077 -22.287  -9.474  1.00  5.32           C  
ATOM   3504 1HG2 ILE A 332     -18.661 -23.172  -9.725  1.00  3.32           H  
ATOM   3505 2HG2 ILE A 332     -18.705 -21.401  -9.562  1.00  3.32           H  
ATOM   3506 3HG2 ILE A 332     -17.711 -22.372  -8.451  1.00  3.32           H  
ATOM   3507  CG1 ILE A 332     -17.701 -21.966 -11.651  1.00  2.00           C  
ATOM   3508 1HG1 ILE A 332     -18.775 -22.115 -11.536  1.00  3.32           H  
ATOM   3509 2HG1 ILE A 332     -17.511 -20.957 -12.016  1.00  3.32           H  
ATOM   3510  CD1 ILE A 332     -17.166 -22.926 -12.559  1.00  6.04           C  
ATOM   3511 1HD1 ILE A 332     -17.642 -22.810 -13.533  1.00  3.32           H  
ATOM   3512 2HD1 ILE A 332     -17.355 -23.930 -12.180  1.00  3.32           H  
ATOM   3513 3HD1 ILE A 332     -16.092 -22.772 -12.660  1.00  3.32           H  
ATOM   3514  C   ILE A 332     -16.474 -20.232  -8.845  1.00  2.00           C  
ATOM   3515  O   ILE A 332     -16.266 -20.622  -7.789  1.00  2.00           O  
ATOM   3516  N   GLU A 333     -16.908 -19.015  -8.917  1.00  2.00           N  
ATOM   3517  HN  GLU A 333     -17.164 -18.578  -9.860  1.00  4.51           H  
ATOM   3518  CA  GLU A 333     -17.037 -18.265  -7.697  1.00  2.00           C  
ATOM   3519  HA  GLU A 333     -16.382 -18.756  -6.977  1.00  4.51           H  
ATOM   3520  CB  GLU A 333     -16.467 -16.869  -7.889  1.00  2.70           C  
ATOM   3521  HB1 GLU A 333     -17.167 -16.301  -8.501  1.00  4.51           H  
ATOM   3522  HB2 GLU A 333     -16.381 -16.403  -6.908  1.00  4.51           H  
ATOM   3523  CG  GLU A 333     -15.100 -16.810  -8.560  1.00  4.89           C  
ATOM   3524  HG1 GLU A 333     -14.372 -17.287  -7.904  1.00  4.51           H  
ATOM   3525  HG2 GLU A 333     -15.153 -17.356  -9.502  1.00  4.51           H  
ATOM   3526  CD  GLU A 333     -14.616 -15.344  -8.860  1.00  7.85           C  
ATOM   3527  OE1 GLU A 333     -13.369 -15.170  -8.836  1.00  4.83           O  
ATOM   3528  OE2 GLU A 333     -15.464 -14.403  -9.108  1.00 12.31           O  
ATOM   3529  C   GLU A 333     -18.432 -18.162  -6.999  1.00  2.00           C  
ATOM   3530  O   GLU A 333     -18.547 -17.977  -5.739  1.00  2.00           O  
ATOM   3531  N   ALA A 334     -19.450 -18.237  -7.829  1.00  2.00           N  
ATOM   3532  HN  ALA A 334     -19.243 -18.404  -8.865  1.00  2.00           H  
ATOM   3533  CA  ALA A 334     -20.843 -18.106  -7.420  1.00  2.00           C  
ATOM   3534  HA  ALA A 334     -20.995 -18.555  -6.439  1.00  2.00           H  
ATOM   3535  CB  ALA A 334     -21.255 -16.587  -7.398  1.00  2.00           C  
ATOM   3536  HB1 ALA A 334     -22.297 -16.497  -7.091  1.00  2.00           H  
ATOM   3537  HB2 ALA A 334     -21.132 -16.162  -8.394  1.00  2.00           H  
ATOM   3538  HB3 ALA A 334     -20.622 -16.048  -6.693  1.00  2.00           H  
ATOM   3539  C   ALA A 334     -21.693 -18.791  -8.446  1.00  2.00           C  
ATOM   3540  O   ALA A 334     -21.345 -18.747  -9.648  1.00  2.00           O  
ATOM   3541  N   ALA A 335     -22.842 -19.284  -7.999  1.00  2.00           N  
ATOM   3542  HN  ALA A 335     -23.045 -19.191  -6.953  1.00  2.00           H  
ATOM   3543  CA  ALA A 335     -23.884 -19.966  -8.853  1.00  2.00           C  
ATOM   3544  HA  ALA A 335     -23.939 -19.379  -9.770  1.00  2.00           H  
ATOM   3545  CB  ALA A 335     -23.404 -21.365  -9.288  1.00  2.00           C  
ATOM   3546  HB1 ALA A 335     -24.170 -21.838  -9.902  1.00  2.00           H  
ATOM   3547  HB2 ALA A 335     -23.218 -21.977  -8.405  1.00  2.00           H  
ATOM   3548  HB3 ALA A 335     -22.484 -21.271  -9.865  1.00  2.00           H  
ATOM   3549  C   ALA A 335     -25.372 -20.060  -8.322  1.00  2.00           C  
ATOM   3550  O   ALA A 335     -25.622 -20.208  -7.124  1.00  2.00           O  
ATOM   3551  N   TYR A 336     -26.318 -19.980  -9.230  1.00  2.00           N  
ATOM   3552  HN  TYR A 336     -26.069 -19.636 -10.212  1.00  2.00           H  
ATOM   3553  CA  TYR A 336     -27.659 -20.337  -8.943  1.00  2.00           C  
ATOM   3554  HA  TYR A 336     -27.704 -21.025  -8.099  1.00  2.00           H  
ATOM   3555  CB  TYR A 336     -28.514 -19.109  -8.684  1.00  2.00           C  
ATOM   3556  HB1 TYR A 336     -29.521 -19.459  -8.455  1.00  2.00           H  
ATOM   3557  HB2 TYR A 336     -28.097 -18.604  -7.813  1.00  2.00           H  
ATOM   3558  CG  TYR A 336     -28.638 -18.076  -9.785  1.00  2.00           C  
ATOM   3559  CD1 TYR A 336     -29.711 -18.082 -10.661  1.00  2.00           C  
ATOM   3560  HD1 TYR A 336     -30.473 -18.859 -10.591  1.00  2.00           H  
ATOM   3561  CE1 TYR A 336     -29.803 -17.147 -11.574  1.00  2.00           C  
ATOM   3562  HE1 TYR A 336     -30.641 -17.142 -12.272  1.00  2.00           H  
ATOM   3563  CD2 TYR A 336     -27.753 -17.069  -9.881  1.00  2.00           C  
ATOM   3564  HD2 TYR A 336     -26.928 -17.019  -9.170  1.00  2.00           H  
ATOM   3565  CE2 TYR A 336     -27.858 -16.121 -10.831  1.00  2.00           C  
ATOM   3566  HE2 TYR A 336     -27.122 -15.321 -10.907  1.00  2.00           H  
ATOM   3567  CZ  TYR A 336     -28.851 -16.186 -11.646  1.00  2.00           C  
ATOM   3568  OH  TYR A 336     -28.939 -15.185 -12.541  1.00  2.00           O  
ATOM   3569  HH  TYR A 336     -28.955 -15.584 -13.512  1.00  2.00           H  
ATOM   3570  C   TYR A 336     -28.258 -20.934 -10.132  1.00  2.00           C  
ATOM   3571  O   TYR A 336     -27.622 -21.067 -11.143  1.00  2.00           O  
ATOM   3572  N   GLU A 337     -29.582 -21.015  -9.988  1.00 15.00           N  
ATOM   3573  HN  GLU A 337     -30.022 -20.486  -9.169  1.00 13.56           H  
ATOM   3574  CA  GLU A 337     -30.477 -21.768 -10.859  1.00 15.00           C  
ATOM   3575  HA  GLU A 337     -30.081 -21.600 -11.861  1.00 13.56           H  
ATOM   3576  CB  GLU A 337     -30.298 -23.271 -10.630  1.00 15.00           C  
ATOM   3577  HB1 GLU A 337     -30.607 -23.794 -11.535  1.00 13.56           H  
ATOM   3578  HB2 GLU A 337     -29.242 -23.465 -10.440  1.00 13.56           H  
ATOM   3579  CG  GLU A 337     -31.101 -23.821  -9.463  1.00 15.00           C  
ATOM   3580  HG1 GLU A 337     -30.414 -24.278  -8.751  1.00 13.56           H  
ATOM   3581  HG2 GLU A 337     -31.627 -22.996  -8.982  1.00 13.56           H  
ATOM   3582  CD  GLU A 337     -32.117 -24.860  -9.892  1.00 15.00           C  
ATOM   3583  OE1 GLU A 337     -32.758 -25.468  -9.008  1.00 15.00           O  
ATOM   3584  OE2 GLU A 337     -32.275 -25.070 -11.113  1.00 15.00           O  
ATOM   3585  C   GLU A 337     -31.865 -21.138 -10.893  1.00 15.00           C  
ATOM   3586  O   GLU A 337     -32.252 -20.196 -10.193  1.00  2.00           O  
ATOM   3587  N   ILE A 338     -32.486 -21.513 -11.954  1.00  2.00           N  
ATOM   3588  HN  ILE A 338     -31.943 -22.091 -12.672  1.00  2.00           H  
ATOM   3589  CA  ILE A 338     -33.833 -21.215 -12.235  1.00  2.00           C  
ATOM   3590  HA  ILE A 338     -34.286 -20.994 -11.268  1.00  2.00           H  
ATOM   3591  CB  ILE A 338     -34.018 -19.939 -13.069  1.00  2.00           C  
ATOM   3592  HB  ILE A 338     -33.928 -20.154 -14.134  1.00  2.00           H  
ATOM   3593  CG2 ILE A 338     -35.377 -19.307 -12.753  1.00  2.00           C  
ATOM   3594 1HG2 ILE A 338     -35.504 -18.402 -13.347  1.00  2.00           H  
ATOM   3595 2HG2 ILE A 338     -35.424 -19.055 -11.693  1.00  2.00           H  
ATOM   3596 3HG2 ILE A 338     -36.172 -20.013 -12.994  1.00  2.00           H  
ATOM   3597  CG1 ILE A 338     -32.999 -18.929 -12.640  1.00  2.00           C  
ATOM   3598 1HG1 ILE A 338     -33.376 -18.405 -11.762  1.00  2.00           H  
ATOM   3599 2HG1 ILE A 338     -32.077 -19.451 -12.384  1.00  2.00           H  
ATOM   3600  CD1 ILE A 338     -32.687 -17.878 -13.755  1.00  2.00           C  
ATOM   3601 1HD1 ILE A 338     -31.942 -17.171 -13.390  1.00  2.00           H  
ATOM   3602 2HD1 ILE A 338     -33.600 -17.342 -14.015  1.00  2.00           H  
ATOM   3603 3HD1 ILE A 338     -32.301 -18.388 -14.638  1.00  2.00           H  
ATOM   3604  C   ILE A 338     -34.585 -22.472 -12.762  1.00  2.00           C  
ATOM   3605  O   ILE A 338     -34.835 -22.569 -13.890  1.00  2.00           O  
ATOM   3606  N   GLU A 339     -34.941 -23.392 -11.835  1.00  2.00           N  
ATOM   3607  HN  GLU A 339     -34.762 -23.162 -10.806  1.00  7.24           H  
ATOM   3608  CA  GLU A 339     -35.556 -24.682 -12.152  1.00  2.00           C  
ATOM   3609  HA  GLU A 339     -34.748 -25.304 -12.537  1.00  7.24           H  
ATOM   3610  CB  GLU A 339     -36.052 -25.387 -10.911  1.00  2.00           C  
ATOM   3611  HB1 GLU A 339     -35.629 -26.392 -10.910  1.00  7.24           H  
ATOM   3612  HB2 GLU A 339     -35.682 -24.836 -10.047  1.00  7.24           H  
ATOM   3613  CG  GLU A 339     -37.602 -25.524 -10.758  1.00  4.16           C  
ATOM   3614  HG1 GLU A 339     -38.058 -25.393 -11.739  1.00  7.24           H  
ATOM   3615  HG2 GLU A 339     -37.824 -26.524 -10.384  1.00  7.24           H  
ATOM   3616  CD  GLU A 339     -38.255 -24.437  -9.738  1.00 16.33           C  
ATOM   3617  OE1 GLU A 339     -37.520 -23.602  -9.009  1.00 17.59           O  
ATOM   3618  OE2 GLU A 339     -39.560 -24.441  -9.619  1.00 17.06           O  
ATOM   3619  C   GLU A 339     -36.633 -24.716 -13.214  1.00  2.00           C  
ATOM   3620  O   GLU A 339     -36.774 -25.697 -13.897  1.00  2.00           O  
ATOM   3621  N   ALA A 340     -37.379 -23.618 -13.356  1.00  2.00           N  
ATOM   3622  HN  ALA A 340     -37.272 -22.797 -12.678  1.00  2.00           H  
ATOM   3623  CA  ALA A 340     -38.359 -23.553 -14.470  1.00  2.00           C  
ATOM   3624  HA  ALA A 340     -38.802 -24.547 -14.530  1.00  2.00           H  
ATOM   3625  CB  ALA A 340     -39.482 -22.633 -14.094  1.00  2.00           C  
ATOM   3626  HB1 ALA A 340     -40.202 -22.585 -14.911  1.00  2.00           H  
ATOM   3627  HB2 ALA A 340     -39.086 -21.636 -13.900  1.00  2.00           H  
ATOM   3628  HB3 ALA A 340     -39.975 -23.009 -13.198  1.00  2.00           H  
ATOM   3629  C   ALA A 340     -37.866 -23.223 -15.920  1.00  2.00           C  
ATOM   3630  O   ALA A 340     -38.602 -22.733 -16.735  1.00  2.00           O  
ATOM   3631  N   ARG A 341     -36.615 -23.442 -16.237  1.00  2.00           N  
ATOM   3632  HN  ARG A 341     -35.954 -23.920 -15.544  1.00  4.97           H  
ATOM   3633  CA  ARG A 341     -36.151 -23.037 -17.508  1.00  2.00           C  
ATOM   3634  HA  ARG A 341     -36.869 -23.326 -18.276  1.00  4.97           H  
ATOM   3635  CB  ARG A 341     -35.992 -21.579 -17.495  1.00  2.00           C  
ATOM   3636  HB1 ARG A 341     -35.003 -21.357 -17.094  1.00  4.97           H  
ATOM   3637  HB2 ARG A 341     -36.054 -21.229 -18.526  1.00  4.97           H  
ATOM   3638  CG  ARG A 341     -36.984 -20.815 -16.699  1.00  2.00           C  
ATOM   3639  HG1 ARG A 341     -37.886 -20.613 -17.277  1.00  4.97           H  
ATOM   3640  HG2 ARG A 341     -37.249 -21.343 -15.783  1.00  4.97           H  
ATOM   3641  CD  ARG A 341     -36.189 -19.481 -16.386  1.00  2.00           C  
ATOM   3642  HD1 ARG A 341     -36.745 -18.825 -15.716  1.00  4.97           H  
ATOM   3643  HD2 ARG A 341     -35.206 -19.684 -15.962  1.00  4.97           H  
ATOM   3644  NE  ARG A 341     -36.098 -18.938 -17.715  1.00 13.79           N  
ATOM   3645  HE  ARG A 341     -35.407 -19.412 -18.380  1.00  4.97           H  
ATOM   3646  CZ  ARG A 341     -36.792 -17.895 -18.209  1.00 14.30           C  
ATOM   3647  NH1 ARG A 341     -36.602 -17.666 -19.584  1.00  7.16           N  
ATOM   3648 1HH1 ARG A 341     -35.948 -18.299 -20.146  1.00  4.97           H  
ATOM   3649 2HH1 ARG A 341     -37.112 -16.859 -20.067  1.00  4.97           H  
ATOM   3650  NH2 ARG A 341     -37.585 -17.136 -17.305  1.00  5.39           N  
ATOM   3651 1HH2 ARG A 341     -37.616 -17.401 -16.269  1.00  4.97           H  
ATOM   3652 2HH2 ARG A 341     -38.150 -16.300 -17.661  1.00  4.97           H  
ATOM   3653  C   ARG A 341     -34.824 -23.717 -17.759  1.00  2.00           C  
ATOM   3654  O   ARG A 341     -34.168 -23.479 -18.711  1.00  2.00           O  
ATOM   3655  N   ASN A 342     -34.527 -24.643 -16.885  1.00  2.00           N  
ATOM   3656  HN  ASN A 342     -35.217 -24.805 -16.083  1.00  2.25           H  
ATOM   3657  CA  ASN A 342     -33.408 -25.417 -16.917  1.00  2.00           C  
ATOM   3658  HA  ASN A 342     -33.341 -25.958 -15.973  1.00  2.25           H  
ATOM   3659  CB  ASN A 342     -33.621 -26.358 -17.951  1.00  2.00           C  
ATOM   3660  HB1 ASN A 342     -33.786 -25.825 -18.888  1.00  2.25           H  
ATOM   3661  HB2 ASN A 342     -32.738 -26.991 -18.043  1.00  2.25           H  
ATOM   3662  CG  ASN A 342     -34.840 -27.241 -17.658  1.00  2.00           C  
ATOM   3663  OD1 ASN A 342     -35.569 -27.031 -16.719  1.00  2.00           O  
ATOM   3664  ND2 ASN A 342     -35.068 -28.278 -18.536  1.00  4.02           N  
ATOM   3665 1HD2 ASN A 342     -34.411 -28.430 -19.366  1.00  2.25           H  
ATOM   3666 2HD2 ASN A 342     -35.902 -28.931 -18.387  1.00  2.25           H  
ATOM   3667  C   ASN A 342     -32.177 -24.571 -17.062  1.00  2.00           C  
ATOM   3668  O   ASN A 342     -31.378 -24.814 -17.912  1.00  2.00           O  
ATOM   3669  N   GLN A 343     -31.979 -23.593 -16.175  1.00  2.00           N  
ATOM   3670  HN  GLN A 343     -32.662 -23.429 -15.368  1.00  2.50           H  
ATOM   3671  CA  GLN A 343     -30.821 -22.773 -16.344  1.00  2.00           C  
ATOM   3672  HA  GLN A 343     -30.235 -23.197 -17.159  1.00  2.50           H  
ATOM   3673  CB  GLN A 343     -31.175 -21.371 -16.726  1.00  2.00           C  
ATOM   3674  HB1 GLN A 343     -31.270 -20.770 -15.822  1.00  2.50           H  
ATOM   3675  HB2 GLN A 343     -30.382 -20.963 -17.353  1.00  2.50           H  
ATOM   3676  CG  GLN A 343     -32.337 -21.330 -17.405  1.00  2.00           C  
ATOM   3677  HG1 GLN A 343     -32.298 -22.065 -18.209  1.00  2.50           H  
ATOM   3678  HG2 GLN A 343     -33.149 -21.580 -16.723  1.00  2.50           H  
ATOM   3679  CD  GLN A 343     -32.616 -19.935 -18.020  1.00  3.79           C  
ATOM   3680  OE1 GLN A 343     -33.096 -19.059 -17.312  1.00  3.74           O  
ATOM   3681  NE2 GLN A 343     -32.423 -19.767 -19.343  1.00  3.00           N  
ATOM   3682 1HE2 GLN A 343     -32.085 -20.586 -19.943  1.00  2.50           H  
ATOM   3683 2HE2 GLN A 343     -32.608 -18.814 -19.794  1.00  2.50           H  
ATOM   3684  C   GLN A 343     -29.934 -22.741 -15.112  1.00  2.00           C  
ATOM   3685  O   GLN A 343     -30.382 -22.280 -14.100  1.00  2.00           O  
ATOM   3686  N   VAL A 344     -28.665 -23.152 -15.251  1.00  2.00           N  
ATOM   3687  HN  VAL A 344     -28.366 -23.622 -16.165  1.00  2.00           H  
ATOM   3688  CA  VAL A 344     -27.690 -22.976 -14.195  1.00  2.00           C  
ATOM   3689  HA  VAL A 344     -28.220 -22.771 -13.265  1.00  2.00           H  
ATOM   3690  CB  VAL A 344     -26.895 -24.187 -14.018  1.00  2.00           C  
ATOM   3691  HB  VAL A 344     -26.311 -24.344 -14.925  1.00  2.00           H  
ATOM   3692  CG1 VAL A 344     -26.011 -23.964 -12.969  1.00  2.00           C  
ATOM   3693 1HG1 VAL A 344     -25.401 -24.854 -12.812  1.00  2.00           H  
ATOM   3694 2HG1 VAL A 344     -26.572 -23.744 -12.061  1.00  2.00           H  
ATOM   3695 3HG1 VAL A 344     -25.365 -23.120 -13.210  1.00  2.00           H  
ATOM   3696  CG2 VAL A 344     -27.801 -25.308 -13.866  1.00  2.00           C  
ATOM   3697 1HG2 VAL A 344     -27.227 -26.225 -13.732  1.00  2.00           H  
ATOM   3698 2HG2 VAL A 344     -28.423 -25.396 -14.757  1.00  2.00           H  
ATOM   3699 3HG2 VAL A 344     -28.436 -25.147 -12.995  1.00  2.00           H  
ATOM   3700  C   VAL A 344     -26.851 -21.751 -14.555  1.00  2.00           C  
ATOM   3701  O   VAL A 344     -26.627 -21.581 -15.738  1.00  2.00           O  
ATOM   3702  N   PHE A 345     -26.478 -20.878 -13.597  1.00  2.00           N  
ATOM   3703  HN  PHE A 345     -26.742 -21.069 -12.578  1.00  2.00           H  
ATOM   3704  CA  PHE A 345     -25.725 -19.685 -13.928  1.00  2.00           C  
ATOM   3705  HA  PHE A 345     -25.505 -19.698 -14.996  1.00  2.00           H  
ATOM   3706  CB  PHE A 345     -26.426 -18.368 -13.590  1.00  2.00           C  
ATOM   3707  HB1 PHE A 345     -26.910 -18.483 -12.620  1.00  2.00           H  
ATOM   3708  HB2 PHE A 345     -25.666 -17.589 -13.527  1.00  2.00           H  
ATOM   3709  CG  PHE A 345     -27.504 -17.907 -14.614  1.00  2.00           C  
ATOM   3710  CD1 PHE A 345     -28.741 -18.502 -14.705  1.00  2.00           C  
ATOM   3711  HD1 PHE A 345     -28.981 -19.358 -14.075  1.00  2.00           H  
ATOM   3712  CD2 PHE A 345     -27.319 -16.811 -15.378  1.00  2.00           C  
ATOM   3713  HD2 PHE A 345     -26.402 -16.236 -15.249  1.00  2.00           H  
ATOM   3714  CE1 PHE A 345     -29.714 -17.996 -15.628  1.00  2.00           C  
ATOM   3715  HE1 PHE A 345     -30.708 -18.442 -15.666  1.00  2.00           H  
ATOM   3716  CE2 PHE A 345     -28.257 -16.375 -16.336  1.00  2.00           C  
ATOM   3717  HE2 PHE A 345     -28.003 -15.532 -16.978  1.00  2.00           H  
ATOM   3718  CZ  PHE A 345     -29.398 -16.939 -16.475  1.00  2.00           C  
ATOM   3719  HZ  PHE A 345     -30.102 -16.600 -17.235  1.00  2.00           H  
ATOM   3720  C   PHE A 345     -24.413 -19.782 -13.161  1.00  2.00           C  
ATOM   3721  O   PHE A 345     -24.401 -19.836 -11.989  1.00  2.00           O  
ATOM   3722  N   LEU A 346     -23.307 -19.874 -13.911  1.00  2.00           N  
ATOM   3723  HN  LEU A 346     -23.478 -19.873 -14.967  1.00  2.00           H  
ATOM   3724  CA  LEU A 346     -21.913 -19.975 -13.519  1.00  2.00           C  
ATOM   3725  HA  LEU A 346     -21.867 -20.244 -12.464  1.00  2.00           H  
ATOM   3726  CB  LEU A 346     -21.252 -21.051 -14.314  1.00  2.00           C  
ATOM   3727  HB1 LEU A 346     -21.703 -21.128 -15.303  1.00  2.00           H  
ATOM   3728  HB2 LEU A 346     -20.185 -20.851 -14.415  1.00  2.00           H  
ATOM   3729  CG  LEU A 346     -21.485 -22.343 -13.513  1.00  2.00           C  
ATOM   3730  HG  LEU A 346     -20.586 -22.959 -13.481  1.00  2.00           H  
ATOM   3731  CD1 LEU A 346     -22.036 -22.150 -12.199  1.00  2.00           C  
ATOM   3732 1HD1 LEU A 346     -22.164 -23.117 -11.713  1.00  2.00           H  
ATOM   3733 2HD1 LEU A 346     -23.003 -21.653 -12.279  1.00  2.00           H  
ATOM   3734 3HD1 LEU A 346     -21.359 -21.533 -11.608  1.00  2.00           H  
ATOM   3735  CD2 LEU A 346     -22.492 -22.974 -14.154  1.00  2.00           C  
ATOM   3736 1HD2 LEU A 346     -22.720 -23.909 -13.642  1.00  2.00           H  
ATOM   3737 2HD2 LEU A 346     -22.194 -23.186 -15.181  1.00  2.00           H  
ATOM   3738 3HD2 LEU A 346     -23.377 -22.337 -14.157  1.00  2.00           H  
ATOM   3739  C   LEU A 346     -21.230 -18.658 -13.706  1.00  2.00           C  
ATOM   3740  O   LEU A 346     -21.302 -18.029 -14.766  1.00  2.00           O  
ATOM   3741  N   PHE A 347     -20.648 -18.194 -12.581  1.00  2.00           N  
ATOM   3742  HN  PHE A 347     -20.587 -18.869 -11.753  1.00  2.00           H  
ATOM   3743  CA  PHE A 347     -20.083 -16.832 -12.382  1.00  2.00           C  
ATOM   3744  HA  PHE A 347     -20.172 -16.254 -13.302  1.00  2.00           H  
ATOM   3745  CB  PHE A 347     -20.775 -16.084 -11.218  1.00  2.00           C  
ATOM   3746  HB1 PHE A 347     -20.917 -16.784 -10.395  1.00  2.00           H  
ATOM   3747  HB2 PHE A 347     -20.124 -15.271 -10.896  1.00  2.00           H  
ATOM   3748  CG  PHE A 347     -22.120 -15.501 -11.586  1.00  2.00           C  
ATOM   3749  CD1 PHE A 347     -23.254 -16.307 -11.780  1.00  2.00           C  
ATOM   3750  HD1 PHE A 347     -23.168 -17.386 -11.650  1.00  2.00           H  
ATOM   3751  CD2 PHE A 347     -22.321 -14.205 -11.705  1.00  2.00           C  
ATOM   3752  HD2 PHE A 347     -21.500 -13.510 -11.530  1.00  2.00           H  
ATOM   3753  CE1 PHE A 347     -24.499 -15.754 -12.138  1.00  2.00           C  
ATOM   3754  HE1 PHE A 347     -25.355 -16.401 -12.328  1.00  2.00           H  
ATOM   3755  CE2 PHE A 347     -23.571 -13.722 -12.051  1.00  2.00           C  
ATOM   3756  HE2 PHE A 347     -23.696 -12.646 -12.176  1.00  2.00           H  
ATOM   3757  CZ  PHE A 347     -24.612 -14.498 -12.236  1.00  2.00           C  
ATOM   3758  HZ  PHE A 347     -25.580 -14.058 -12.476  1.00  2.00           H  
ATOM   3759  C   PHE A 347     -18.650 -17.014 -12.033  1.00  2.00           C  
ATOM   3760  O   PHE A 347     -18.289 -17.676 -11.076  1.00  2.00           O  
ATOM   3761  N   LYS A 348     -17.803 -16.427 -12.830  1.00  2.00           N  
ATOM   3762  HN  LYS A 348     -18.054 -16.154 -13.834  1.00  2.66           H  
ATOM   3763  CA  LYS A 348     -16.480 -16.168 -12.251  1.00  2.00           C  
ATOM   3764  HA  LYS A 348     -16.619 -15.981 -11.186  1.00  2.66           H  
ATOM   3765  CB  LYS A 348     -15.607 -17.429 -12.390  1.00  2.00           C  
ATOM   3766  HB1 LYS A 348     -15.922 -18.137 -11.623  1.00  2.66           H  
ATOM   3767  HB2 LYS A 348     -15.793 -17.854 -13.376  1.00  2.66           H  
ATOM   3768  CG  LYS A 348     -14.138 -17.233 -12.250  1.00  2.00           C  
ATOM   3769  HG1 LYS A 348     -13.760 -16.664 -13.099  1.00  2.66           H  
ATOM   3770  HG2 LYS A 348     -13.925 -16.693 -11.327  1.00  2.66           H  
ATOM   3771  CD  LYS A 348     -13.494 -18.553 -12.212  1.00  2.00           C  
ATOM   3772  HD1 LYS A 348     -13.566 -18.968 -11.207  1.00  2.66           H  
ATOM   3773  HD2 LYS A 348     -13.986 -19.222 -12.918  1.00  2.66           H  
ATOM   3774  CE  LYS A 348     -12.076 -18.395 -12.583  1.00  2.00           C  
ATOM   3775  HE1 LYS A 348     -11.856 -17.390 -12.942  1.00  2.66           H  
ATOM   3776  HE2 LYS A 348     -11.407 -18.641 -11.758  1.00  2.66           H  
ATOM   3777  NZ  LYS A 348     -12.011 -19.428 -13.700  1.00  7.92           N1+
ATOM   3778  HZ1 LYS A 348     -11.021 -19.455 -14.104  1.00  2.66           H  
ATOM   3779  HZ2 LYS A 348     -12.704 -19.164 -14.472  1.00  2.66           H  
ATOM   3780  HZ3 LYS A 348     -12.263 -20.392 -13.310  1.00  2.66           H  
ATOM   3781  C   LYS A 348     -15.865 -14.846 -12.893  1.00  2.00           C  
ATOM   3782  O   LYS A 348     -16.087 -14.471 -14.137  1.00  2.00           O  
ATOM   3783  N   ASP A 349     -15.147 -14.119 -12.020  1.00  2.00           N  
ATOM   3784  HN  ASP A 349     -15.022 -14.438 -11.006  1.00  2.01           H  
ATOM   3785  CA  ASP A 349     -14.556 -12.906 -12.490  1.00  2.00           C  
ATOM   3786  HA  ASP A 349     -14.041 -12.377 -11.688  1.00  2.01           H  
ATOM   3787  CB  ASP A 349     -13.627 -13.174 -13.666  1.00  2.00           C  
ATOM   3788  HB1 ASP A 349     -14.056 -13.973 -14.270  1.00  2.01           H  
ATOM   3789  HB2 ASP A 349     -13.555 -12.265 -14.263  1.00  2.01           H  
ATOM   3790  CG  ASP A 349     -12.149 -13.609 -13.225  1.00  2.07           C  
ATOM   3791  OD1 ASP A 349     -11.548 -13.003 -12.260  1.00  2.00           O  
ATOM   3792  OD2 ASP A 349     -11.669 -14.550 -13.904  1.00  2.00           O  
ATOM   3793  C   ASP A 349     -15.672 -12.117 -13.022  1.00  2.00           C  
ATOM   3794  O   ASP A 349     -16.814 -12.301 -12.556  1.00  2.00           O  
ATOM   3795  N   ASP A 350     -15.362 -11.248 -13.961  1.00  2.00           N  
ATOM   3796  HN  ASP A 350     -14.366 -11.244 -14.353  1.00  4.77           H  
ATOM   3797  CA  ASP A 350     -16.343 -10.276 -14.493  1.00  2.00           C  
ATOM   3798  HA  ASP A 350     -16.866  -9.760 -13.688  1.00  4.77           H  
ATOM   3799  CB  ASP A 350     -15.477  -9.294 -15.321  1.00  4.83           C  
ATOM   3800  HB1 ASP A 350     -14.660  -8.939 -14.692  1.00  4.77           H  
ATOM   3801  HB2 ASP A 350     -15.070  -9.831 -16.178  1.00  4.77           H  
ATOM   3802  CG  ASP A 350     -16.279  -8.048 -15.848  1.00  7.42           C  
ATOM   3803  OD1 ASP A 350     -17.210  -7.647 -15.094  1.00 13.33           O  
ATOM   3804  OD2 ASP A 350     -15.931  -7.516 -16.946  1.00  4.59           O  
ATOM   3805  C   ASP A 350     -17.325 -10.882 -15.494  1.00  2.00           C  
ATOM   3806  O   ASP A 350     -18.066 -10.162 -16.162  1.00  2.00           O  
ATOM   3807  N   LYS A 351     -17.174 -12.209 -15.689  1.00  2.00           N  
ATOM   3808  HN  LYS A 351     -16.471 -12.730 -15.073  1.00  2.34           H  
ATOM   3809  CA  LYS A 351     -17.903 -12.969 -16.677  1.00  2.00           C  
ATOM   3810  HA  LYS A 351     -18.611 -12.280 -17.138  1.00  2.34           H  
ATOM   3811  CB  LYS A 351     -16.972 -13.443 -17.788  1.00  2.00           C  
ATOM   3812  HB1 LYS A 351     -16.298 -14.199 -17.385  1.00  2.34           H  
ATOM   3813  HB2 LYS A 351     -17.571 -13.879 -18.588  1.00  2.34           H  
ATOM   3814  CG  LYS A 351     -16.109 -12.249 -18.383  1.00  2.57           C  
ATOM   3815  HG1 LYS A 351     -16.821 -11.462 -18.633  1.00  2.34           H  
ATOM   3816  HG2 LYS A 351     -15.465 -11.913 -17.570  1.00  2.34           H  
ATOM   3817  CD  LYS A 351     -15.103 -12.408 -19.734  1.00  2.37           C  
ATOM   3818  HD1 LYS A 351     -14.515 -13.322 -19.649  1.00  2.34           H  
ATOM   3819  HD2 LYS A 351     -15.707 -12.447 -20.640  1.00  2.34           H  
ATOM   3820  CE  LYS A 351     -14.094 -11.098 -19.791  1.00  4.08           C  
ATOM   3821  HE1 LYS A 351     -13.911 -10.896 -20.846  1.00  2.34           H  
ATOM   3822  HE2 LYS A 351     -14.645 -10.266 -19.352  1.00  2.34           H  
ATOM   3823  NZ  LYS A 351     -12.619 -11.117 -19.059  1.00  2.00           N1+
ATOM   3824  HZ1 LYS A 351     -12.131 -10.178 -19.215  1.00  2.34           H  
ATOM   3825  HZ2 LYS A 351     -12.023 -11.902 -19.476  1.00  2.34           H  
ATOM   3826  HZ3 LYS A 351     -12.743 -11.284 -18.009  1.00  2.34           H  
ATOM   3827  C   LYS A 351     -18.747 -14.107 -16.035  1.00  2.00           C  
ATOM   3828  O   LYS A 351     -18.436 -14.687 -14.913  1.00  2.00           O  
ATOM   3829  N   TYR A 352     -19.838 -14.398 -16.762  1.00  2.00           N  
ATOM   3830  HN  TYR A 352     -20.022 -13.824 -17.646  1.00  2.00           H  
ATOM   3831  CA  TYR A 352     -20.781 -15.444 -16.419  1.00  2.00           C  
ATOM   3832  HA  TYR A 352     -20.273 -16.079 -15.694  1.00  2.00           H  
ATOM   3833  CB  TYR A 352     -21.968 -14.861 -15.699  1.00  2.00           C  
ATOM   3834  HB1 TYR A 352     -22.357 -15.631 -15.033  1.00  2.00           H  
ATOM   3835  HB2 TYR A 352     -21.610 -14.017 -15.109  1.00  2.00           H  
ATOM   3836  CG  TYR A 352     -23.074 -14.388 -16.509  1.00  2.00           C  
ATOM   3837  CD1 TYR A 352     -23.207 -13.097 -16.823  1.00  2.00           C  
ATOM   3838  HD1 TYR A 352     -22.474 -12.378 -16.457  1.00  2.00           H  
ATOM   3839  CE1 TYR A 352     -24.317 -12.634 -17.647  1.00  2.00           C  
ATOM   3840  HE1 TYR A 352     -24.380 -11.582 -17.927  1.00  2.00           H  
ATOM   3841  CD2 TYR A 352     -24.032 -15.258 -16.914  1.00  2.00           C  
ATOM   3842  HD2 TYR A 352     -23.951 -16.303 -16.614  1.00  2.00           H  
ATOM   3843  CE2 TYR A 352     -25.163 -14.852 -17.732  1.00  2.00           C  
ATOM   3844  HE2 TYR A 352     -25.892 -15.592 -18.063  1.00  2.00           H  
ATOM   3845  CZ  TYR A 352     -25.311 -13.535 -18.086  1.00  2.00           C  
ATOM   3846  OH  TYR A 352     -26.389 -13.206 -18.830  1.00  2.00           O  
ATOM   3847  HH  TYR A 352     -26.970 -12.501 -18.312  1.00  2.00           H  
ATOM   3848  C   TYR A 352     -21.206 -16.380 -17.582  1.00  2.00           C  
ATOM   3849  O   TYR A 352     -21.055 -16.067 -18.857  1.00  2.00           O  
ATOM   3850  N   TRP A 353     -21.765 -17.540 -17.161  1.00  2.00           N  
ATOM   3851  HN  TRP A 353     -21.897 -17.736 -16.117  1.00  2.00           H  
ATOM   3852  CA  TRP A 353     -22.179 -18.506 -18.151  1.00  2.00           C  
ATOM   3853  HA  TRP A 353     -22.107 -18.024 -19.126  1.00  2.00           H  
ATOM   3854  CB  TRP A 353     -21.231 -19.613 -18.142  1.00  2.00           C  
ATOM   3855  HB1 TRP A 353     -20.991 -19.809 -17.097  1.00  2.00           H  
ATOM   3856  HB2 TRP A 353     -21.752 -20.473 -18.563  1.00  2.00           H  
ATOM   3857  CG  TRP A 353     -19.893 -19.503 -18.887  1.00  2.00           C  
ATOM   3858  CD2 TRP A 353     -18.754 -18.842 -18.407  1.00  2.00           C  
ATOM   3859  CE2 TRP A 353     -17.662 -19.160 -19.286  1.00  2.00           C  
ATOM   3860  CE3 TRP A 353     -18.548 -17.981 -17.341  1.00  2.00           C  
ATOM   3861  HE3 TRP A 353     -19.369 -17.722 -16.672  1.00  2.00           H  
ATOM   3862  CD1 TRP A 353     -19.446 -20.246 -20.029  1.00  2.00           C  
ATOM   3863  HD1 TRP A 353     -20.081 -20.872 -20.656  1.00  2.00           H  
ATOM   3864  NE1 TRP A 353     -18.089 -20.051 -20.218  1.00  2.00           N  
ATOM   3865  HE1 TRP A 353     -17.484 -20.519 -20.966  1.00  2.00           H  
ATOM   3866  CZ2 TRP A 353     -16.432 -18.642 -19.114  1.00  2.00           C  
ATOM   3867  HZ2 TRP A 353     -15.622 -18.849 -19.813  1.00  2.00           H  
ATOM   3868  CZ3 TRP A 353     -17.329 -17.474 -17.146  1.00  2.00           C  
ATOM   3869  HZ3 TRP A 353     -17.161 -16.780 -16.323  1.00  2.00           H  
ATOM   3870  CH2 TRP A 353     -16.245 -17.827 -17.998  1.00  2.00           C  
ATOM   3871  HH2 TRP A 353     -15.247 -17.452 -17.773  1.00  2.00           H  
ATOM   3872  C   TRP A 353     -23.615 -19.078 -18.022  1.00  2.00           C  
ATOM   3873  O   TRP A 353     -23.966 -19.653 -16.991  1.00  2.00           O  
ATOM   3874  N   LEU A 354     -24.447 -18.954 -19.057  1.00  2.00           N  
ATOM   3875  HN  LEU A 354     -24.170 -18.378 -19.915  1.00  2.20           H  
ATOM   3876  CA  LEU A 354     -25.702 -19.600 -18.995  1.00  2.00           C  
ATOM   3877  HA  LEU A 354     -26.042 -19.620 -17.960  1.00  2.20           H  
ATOM   3878  CB  LEU A 354     -26.689 -18.871 -19.814  1.00  2.00           C  
ATOM   3879  HB1 LEU A 354     -26.180 -18.268 -20.566  1.00  2.20           H  
ATOM   3880  HB2 LEU A 354     -27.361 -19.575 -20.306  1.00  2.20           H  
ATOM   3881  CG  LEU A 354     -27.443 -18.008 -18.902  1.00  2.00           C  
ATOM   3882  HG  LEU A 354     -26.972 -18.091 -17.922  1.00  2.20           H  
ATOM   3883  CD1 LEU A 354     -27.353 -16.405 -19.353  1.00  3.63           C  
ATOM   3884 1HD1 LEU A 354     -27.925 -15.797 -18.652  1.00  2.20           H  
ATOM   3885 2HD1 LEU A 354     -27.764 -16.286 -20.356  1.00  2.20           H  
ATOM   3886 3HD1 LEU A 354     -26.312 -16.083 -19.347  1.00  2.20           H  
ATOM   3887  CD2 LEU A 354     -28.752 -18.701 -18.814  1.00  2.00           C  
ATOM   3888 1HD2 LEU A 354     -29.414 -18.145 -18.151  1.00  2.20           H  
ATOM   3889 2HD2 LEU A 354     -28.605 -19.707 -18.420  1.00  2.20           H  
ATOM   3890 3HD2 LEU A 354     -29.199 -18.761 -19.806  1.00  2.20           H  
ATOM   3891  C   LEU A 354     -25.646 -20.982 -19.513  1.00  2.00           C  
ATOM   3892  O   LEU A 354     -24.853 -21.280 -20.384  1.00  2.00           O  
ATOM   3893  N   ILE A 355     -26.578 -21.777 -19.046  1.00  2.00           N  
ATOM   3894  HN  ILE A 355     -27.419 -21.331 -18.558  1.00  3.13           H  
ATOM   3895  CA  ILE A 355     -26.541 -23.201 -19.148  1.00  2.00           C  
ATOM   3896  HA  ILE A 355     -25.925 -23.488 -20.000  1.00  3.13           H  
ATOM   3897  CB  ILE A 355     -25.975 -23.779 -17.915  1.00  2.00           C  
ATOM   3898  HB  ILE A 355     -26.216 -23.154 -17.055  1.00  3.13           H  
ATOM   3899  CG2 ILE A 355     -26.489 -25.230 -17.694  1.00  5.41           C  
ATOM   3900 1HG2 ILE A 355     -26.057 -25.634 -16.778  1.00  3.13           H  
ATOM   3901 2HG2 ILE A 355     -26.195 -25.853 -18.539  1.00  3.13           H  
ATOM   3902 3HG2 ILE A 355     -27.576 -25.222 -17.610  1.00  3.13           H  
ATOM   3903  CG1 ILE A 355     -24.451 -23.924 -18.066  1.00  2.00           C  
ATOM   3904 1HG1 ILE A 355     -24.213 -24.988 -18.088  1.00  3.13           H  
ATOM   3905 2HG1 ILE A 355     -24.160 -23.467 -19.012  1.00  3.13           H  
ATOM   3906  CD1 ILE A 355     -23.672 -23.312 -17.014  1.00  2.00           C  
ATOM   3907 1HD1 ILE A 355     -22.611 -23.468 -17.209  1.00  3.13           H  
ATOM   3908 2HD1 ILE A 355     -23.935 -23.763 -16.057  1.00  3.13           H  
ATOM   3909 3HD1 ILE A 355     -23.882 -22.243 -16.981  1.00  3.13           H  
ATOM   3910  C   ILE A 355     -28.003 -23.731 -19.357  1.00  4.45           C  
ATOM   3911  O   ILE A 355     -29.022 -23.053 -19.098  1.00  5.14           O  
ATOM   3912  N   SER A 356     -28.175 -24.901 -19.966  1.00  4.56           N  
ATOM   3913  HN  SER A 356     -27.335 -25.369 -20.436  1.00  5.23           H  
ATOM   3914  CA  SER A 356     -29.421 -25.541 -20.012  1.00  4.58           C  
ATOM   3915  HA  SER A 356     -30.015 -25.327 -19.123  1.00  5.23           H  
ATOM   3916  CB  SER A 356     -30.169 -25.199 -21.274  1.00  5.47           C  
ATOM   3917  HB1 SER A 356     -30.513 -24.165 -21.251  1.00  5.23           H  
ATOM   3918  HB2 SER A 356     -29.540 -25.354 -22.150  1.00  5.23           H  
ATOM   3919  OG  SER A 356     -31.301 -26.122 -21.280  1.00  7.92           O  
ATOM   3920  HG  SER A 356     -30.947 -27.111 -21.287  1.00  5.23           H  
ATOM   3921  C   SER A 356     -29.097 -26.955 -20.111  1.00  4.29           C  
ATOM   3922  O   SER A 356     -28.226 -27.256 -20.812  1.00  4.58           O  
ATOM   3923  N   ASN A 357     -29.813 -27.793 -19.426  1.00  5.06           N  
ATOM   3924  HN  ASN A 357     -30.446 -27.393 -18.662  1.00  9.83           H  
ATOM   3925  CA  ASN A 357     -29.819 -29.165 -19.610  1.00  5.77           C  
ATOM   3926  HA  ASN A 357     -30.295 -29.593 -18.728  1.00  9.83           H  
ATOM   3927  CB  ASN A 357     -30.714 -29.462 -20.759  1.00  6.31           C  
ATOM   3928  HB1 ASN A 357     -30.537 -28.730 -21.547  1.00  9.83           H  
ATOM   3929  HB2 ASN A 357     -30.492 -30.461 -21.134  1.00  9.83           H  
ATOM   3930  CG  ASN A 357     -32.203 -29.400 -20.335  1.00 14.51           C  
ATOM   3931  OD1 ASN A 357     -33.015 -28.750 -21.054  1.00 24.02           O  
ATOM   3932  ND2 ASN A 357     -32.595 -29.980 -19.122  1.00  7.72           N  
ATOM   3933 1HD2 ASN A 357     -31.869 -30.459 -18.499  1.00  9.83           H  
ATOM   3934 2HD2 ASN A 357     -33.620 -29.944 -18.818  1.00  9.83           H  
ATOM   3935  C   ASN A 357     -28.491 -29.774 -19.702  1.00  6.13           C  
ATOM   3936  O   ASN A 357     -28.414 -30.866 -20.177  1.00  9.12           O  
ATOM   3937  N   LEU A 358     -27.475 -29.161 -19.068  1.00  8.22           N  
ATOM   3938  HN  LEU A 358     -27.791 -28.549 -18.249  1.00  8.43           H  
ATOM   3939  CA  LEU A 358     -25.968 -29.161 -19.279  1.00  8.27           C  
ATOM   3940  HA  LEU A 358     -25.596 -28.372 -18.625  1.00  8.43           H  
ATOM   3941  CB  LEU A 358     -25.216 -30.460 -18.809  1.00 10.53           C  
ATOM   3942  HB1 LEU A 358     -24.278 -30.073 -18.411  1.00  8.43           H  
ATOM   3943  HB2 LEU A 358     -25.837 -30.823 -17.990  1.00  8.43           H  
ATOM   3944  CG  LEU A 358     -24.767 -31.812 -19.556  1.00 10.26           C  
ATOM   3945  HG  LEU A 358     -25.365 -31.823 -20.467  1.00  8.43           H  
ATOM   3946  CD1 LEU A 358     -23.252 -31.766 -20.084  1.00  6.13           C  
ATOM   3947 1HD1 LEU A 358     -23.010 -32.707 -20.578  1.00  8.43           H  
ATOM   3948 2HD1 LEU A 358     -22.577 -31.615 -19.241  1.00  8.43           H  
ATOM   3949 3HD1 LEU A 358     -23.138 -30.945 -20.792  1.00  8.43           H  
ATOM   3950  CD2 LEU A 358     -25.130 -33.204 -18.831  1.00  2.00           C  
ATOM   3951 1HD2 LEU A 358     -24.772 -34.035 -19.439  1.00  8.43           H  
ATOM   3952 2HD2 LEU A 358     -26.211 -33.281 -18.712  1.00  8.43           H  
ATOM   3953 3HD2 LEU A 358     -24.653 -33.239 -17.851  1.00  8.43           H  
ATOM   3954  C   LEU A 358     -25.515 -28.759 -20.665  1.00  9.03           C  
ATOM   3955  O   LEU A 358     -24.959 -29.573 -21.438  1.00 13.00           O  
ATOM   3956  N   ARG A 359     -25.810 -27.522 -21.085  1.00  6.81           N  
ATOM   3957  HN  ARG A 359     -26.232 -26.824 -20.392  1.00 11.62           H  
ATOM   3958  CA  ARG A 359     -25.569 -27.094 -22.481  1.00  4.38           C  
ATOM   3959  HA  ARG A 359     -24.542 -27.327 -22.762  1.00 11.62           H  
ATOM   3960  CB  ARG A 359     -26.561 -27.778 -23.497  1.00  5.00           C  
ATOM   3961  HB1 ARG A 359     -27.534 -27.869 -23.015  1.00 11.62           H  
ATOM   3962  HB2 ARG A 359     -26.648 -27.137 -24.374  1.00 11.62           H  
ATOM   3963  CG  ARG A 359     -26.113 -29.206 -23.974  1.00 10.91           C  
ATOM   3964  HG1 ARG A 359     -25.979 -29.835 -23.094  1.00 11.62           H  
ATOM   3965  HG2 ARG A 359     -26.902 -29.621 -24.601  1.00 11.62           H  
ATOM   3966  CD  ARG A 359     -24.749 -29.211 -24.810  1.00 14.08           C  
ATOM   3967  HD1 ARG A 359     -23.923 -28.856 -24.194  1.00 11.62           H  
ATOM   3968  HD2 ARG A 359     -24.528 -30.215 -25.172  1.00 11.62           H  
ATOM   3969  NE  ARG A 359     -24.985 -28.271 -25.970  1.00 23.64           N  
ATOM   3970  HE  ARG A 359     -24.864 -27.238 -25.718  1.00 11.62           H  
ATOM   3971  CZ  ARG A 359     -25.324 -28.484 -27.284  1.00 20.66           C  
ATOM   3972  NH1 ARG A 359     -25.470 -29.684 -27.909  1.00 15.00           N  
ATOM   3973 1HH1 ARG A 359     -25.316 -30.593 -27.365  1.00 11.62           H  
ATOM   3974 2HH1 ARG A 359     -25.739 -29.719 -28.944  1.00 11.62           H  
ATOM   3975  NH2 ARG A 359     -25.483 -27.382 -28.020  1.00 20.36           N  
ATOM   3976 1HH2 ARG A 359     -25.346 -26.418 -27.576  1.00 11.62           H  
ATOM   3977 2HH2 ARG A 359     -25.747 -27.463 -29.054  1.00 11.62           H  
ATOM   3978  C   ARG A 359     -25.761 -25.601 -22.466  1.00  2.00           C  
ATOM   3979  O   ARG A 359     -26.859 -25.182 -22.229  1.00  4.98           O  
ATOM   3980  N   PRO A 360     -24.714 -24.806 -22.633  1.00  2.00           N  
ATOM   3981  CD  PRO A 360     -23.475 -25.526 -22.313  1.00  2.00           C  
ATOM   3982  HD1 PRO A 360     -23.185 -26.172 -23.141  1.00  2.04           H  
ATOM   3983  HD2 PRO A 360     -23.605 -26.125 -21.412  1.00  2.04           H  
ATOM   3984  CA  PRO A 360     -24.506 -23.372 -22.754  1.00  2.00           C  
ATOM   3985  HA  PRO A 360     -24.649 -22.993 -21.742  1.00  2.04           H  
ATOM   3986  CB  PRO A 360     -23.016 -23.299 -22.973  1.00  2.00           C  
ATOM   3987  HB1 PRO A 360     -22.770 -23.447 -24.024  1.00  2.04           H  
ATOM   3988  HB2 PRO A 360     -22.620 -22.340 -22.638  1.00  2.04           H  
ATOM   3989  CG  PRO A 360     -22.454 -24.476 -22.094  1.00  2.00           C  
ATOM   3990  HG1 PRO A 360     -21.472 -24.798 -22.441  1.00  2.04           H  
ATOM   3991  HG2 PRO A 360     -22.394 -24.193 -21.043  1.00  2.04           H  
ATOM   3992  C   PRO A 360     -25.286 -22.356 -23.663  1.00  2.29           C  
ATOM   3993  O   PRO A 360     -24.634 -21.578 -24.395  1.00  2.00           O  
ATOM   3994  N   GLU A 361     -26.626 -22.289 -23.541  1.00  5.24           N  
ATOM   3995  HN  GLU A 361     -27.077 -22.793 -22.712  1.00  9.16           H  
ATOM   3996  CA  GLU A 361     -27.546 -21.541 -24.508  1.00  8.79           C  
ATOM   3997  HA  GLU A 361     -27.932 -22.309 -25.178  1.00  9.16           H  
ATOM   3998  CB  GLU A 361     -28.809 -20.935 -23.824  1.00  8.15           C  
ATOM   3999  HB1 GLU A 361     -28.592 -20.852 -22.759  1.00  9.16           H  
ATOM   4000  HB2 GLU A 361     -28.958 -19.940 -24.244  1.00  9.16           H  
ATOM   4001  CG  GLU A 361     -30.153 -21.700 -23.962  1.00 11.28           C  
ATOM   4002  HG1 GLU A 361     -30.601 -21.425 -24.917  1.00  9.16           H  
ATOM   4003  HG2 GLU A 361     -29.935 -22.768 -23.956  1.00  9.16           H  
ATOM   4004  CD  GLU A 361     -31.258 -21.398 -22.774  1.00 14.12           C  
ATOM   4005  OE1 GLU A 361     -31.249 -22.240 -21.745  1.00  9.74           O  
ATOM   4006  OE2 GLU A 361     -32.133 -20.375 -22.928  1.00  5.52           O  
ATOM   4007  C   GLU A 361     -26.827 -20.504 -25.453  1.00  9.92           C  
ATOM   4008  O   GLU A 361     -25.779 -19.966 -25.055  1.00  9.70           O  
ATOM   4009  N   PRO A 362     -27.343 -20.310 -26.731  1.00 11.68           N  
ATOM   4010  CD  PRO A 362     -28.442 -21.103 -27.379  1.00 10.77           C  
ATOM   4011  HD1 PRO A 362     -29.359 -21.041 -26.792  1.00 11.57           H  
ATOM   4012  HD2 PRO A 362     -28.150 -22.147 -27.488  1.00 11.57           H  
ATOM   4013  CA  PRO A 362     -26.747 -19.285 -27.718  1.00 12.80           C  
ATOM   4014  HA  PRO A 362     -25.985 -19.829 -28.276  1.00 11.57           H  
ATOM   4015  CB  PRO A 362     -27.927 -19.011 -28.765  1.00 10.71           C  
ATOM   4016  HB1 PRO A 362     -28.603 -18.235 -28.406  1.00 11.57           H  
ATOM   4017  HB2 PRO A 362     -27.533 -18.727 -29.741  1.00 11.57           H  
ATOM   4018  CG  PRO A 362     -28.643 -20.414 -28.823  1.00  9.51           C  
ATOM   4019  HG1 PRO A 362     -29.705 -20.284 -29.032  1.00 11.57           H  
ATOM   4020  HG2 PRO A 362     -28.193 -21.033 -29.599  1.00 11.57           H  
ATOM   4021  C   PRO A 362     -26.015 -17.941 -27.188  1.00 13.36           C  
ATOM   4022  O   PRO A 362     -26.692 -16.881 -26.961  1.00 12.14           O  
ATOM   4023  N   ASN A 363     -24.656 -18.039 -27.057  1.00 14.63           N  
ATOM   4024  HN  ASN A 363     -24.220 -18.995 -27.261  1.00 12.23           H  
ATOM   4025  CA  ASN A 363     -23.680 -16.898 -26.641  1.00 12.99           C  
ATOM   4026  HA  ASN A 363     -23.110 -16.738 -27.556  1.00 12.23           H  
ATOM   4027  CB  ASN A 363     -24.458 -15.646 -26.535  1.00 14.20           C  
ATOM   4028  HB1 ASN A 363     -25.520 -15.889 -26.518  1.00 12.23           H  
ATOM   4029  HB2 ASN A 363     -24.186 -15.137 -25.610  1.00 12.23           H  
ATOM   4030  CG  ASN A 363     -24.188 -14.745 -27.678  1.00 16.11           C  
ATOM   4031  OD1 ASN A 363     -23.269 -13.793 -27.610  1.00 13.18           O  
ATOM   4032  ND2 ASN A 363     -25.006 -14.963 -28.733  1.00  7.11           N  
ATOM   4033 1HD2 ASN A 363     -25.754 -15.727 -28.682  1.00 12.23           H  
ATOM   4034 2HD2 ASN A 363     -24.906 -14.372 -29.619  1.00 12.23           H  
ATOM   4035  C   ASN A 363     -22.574 -16.721 -25.523  1.00  9.97           C  
ATOM   4036  O   ASN A 363     -21.983 -15.660 -25.534  1.00  9.61           O  
ATOM   4037  N   TYR A 364     -22.263 -17.690 -24.614  1.00  7.97           N  
ATOM   4038  HN  TYR A 364     -22.544 -18.713 -24.756  1.00  6.51           H  
ATOM   4039  CA  TYR A 364     -21.499 -17.233 -23.396  1.00  6.53           C  
ATOM   4040  HA  TYR A 364     -21.649 -16.154 -23.434  1.00  6.51           H  
ATOM   4041  CB  TYR A 364     -22.277 -17.617 -22.085  1.00  5.07           C  
ATOM   4042  HB1 TYR A 364     -22.180 -18.688 -21.905  1.00  6.51           H  
ATOM   4043  HB2 TYR A 364     -21.860 -17.067 -21.241  1.00  6.51           H  
ATOM   4044  CG  TYR A 364     -23.761 -17.257 -22.248  1.00  8.11           C  
ATOM   4045  CD1 TYR A 364     -24.632 -18.081 -22.996  1.00  9.18           C  
ATOM   4046  HD1 TYR A 364     -24.244 -18.990 -23.455  1.00  6.51           H  
ATOM   4047  CE1 TYR A 364     -26.044 -17.737 -23.166  1.00  7.00           C  
ATOM   4048  HE1 TYR A 364     -26.689 -18.407 -23.734  1.00  6.51           H  
ATOM   4049  CD2 TYR A 364     -24.313 -16.015 -21.744  1.00 10.76           C  
ATOM   4050  HD2 TYR A 364     -23.653 -15.319 -21.226  1.00  6.51           H  
ATOM   4051  CE2 TYR A 364     -25.766 -15.650 -21.910  1.00  4.27           C  
ATOM   4052  HE2 TYR A 364     -26.160 -14.719 -21.502  1.00  6.51           H  
ATOM   4053  CZ  TYR A 364     -26.599 -16.543 -22.605  1.00  7.26           C  
ATOM   4054  OH  TYR A 364     -27.955 -16.275 -22.880  1.00  7.35           O  
ATOM   4055  HH  TYR A 364     -28.092 -16.188 -23.917  1.00  6.52           H  
ATOM   4056  C   TYR A 364     -19.930 -17.338 -23.414  1.00  2.68           C  
ATOM   4057  O   TYR A 364     -19.431 -18.013 -24.229  1.00  2.00           O  
ATOM   4058  N   PRO A 365     -19.166 -16.688 -22.463  1.00  2.00           N  
ATOM   4059  CD  PRO A 365     -17.681 -16.783 -22.415  1.00  3.69           C  
ATOM   4060  HD1 PRO A 365     -17.247 -16.321 -23.302  1.00  2.25           H  
ATOM   4061  HD2 PRO A 365     -17.374 -17.828 -22.362  1.00  2.25           H  
ATOM   4062  CA  PRO A 365     -19.581 -15.901 -21.376  1.00  2.00           C  
ATOM   4063  HA  PRO A 365     -20.470 -16.306 -20.893  1.00  2.25           H  
ATOM   4064  CB  PRO A 365     -18.354 -15.887 -20.421  1.00  2.00           C  
ATOM   4065  HB1 PRO A 365     -18.305 -14.935 -19.893  1.00  2.25           H  
ATOM   4066  HB2 PRO A 365     -18.435 -16.700 -19.699  1.00  2.25           H  
ATOM   4067  CG  PRO A 365     -17.237 -16.053 -21.185  1.00  2.00           C  
ATOM   4068  HG1 PRO A 365     -16.814 -15.085 -21.452  1.00  2.25           H  
ATOM   4069  HG2 PRO A 365     -16.493 -16.639 -20.645  1.00  2.25           H  
ATOM   4070  C   PRO A 365     -19.826 -14.509 -21.952  1.00  2.06           C  
ATOM   4071  O   PRO A 365     -19.838 -14.345 -23.227  1.00  2.00           O  
ATOM   4072  N   LYS A 366     -20.137 -13.619 -20.964  1.00  2.00           N  
ATOM   4073  HN  LYS A 366     -19.875 -13.872 -19.958  1.00  2.00           H  
ATOM   4074  CA  LYS A 366     -20.785 -12.382 -21.192  1.00  2.00           C  
ATOM   4075  HA  LYS A 366     -20.356 -11.913 -22.077  1.00  2.00           H  
ATOM   4076  CB  LYS A 366     -22.246 -12.564 -21.399  1.00  2.00           C  
ATOM   4077  HB1 LYS A 366     -22.612 -13.329 -20.714  1.00  2.00           H  
ATOM   4078  HB2 LYS A 366     -22.756 -11.622 -21.199  1.00  2.00           H  
ATOM   4079  CG  LYS A 366     -22.532 -12.992 -22.823  1.00  2.00           C  
ATOM   4080  HG1 LYS A 366     -21.750 -12.625 -23.488  1.00  2.00           H  
ATOM   4081  HG2 LYS A 366     -22.580 -14.079 -22.884  1.00  2.00           H  
ATOM   4082  CD  LYS A 366     -23.858 -12.395 -23.207  1.00  2.00           C  
ATOM   4083  HD1 LYS A 366     -23.944 -11.375 -22.832  1.00  2.00           H  
ATOM   4084  HD2 LYS A 366     -23.980 -12.395 -24.290  1.00  2.00           H  
ATOM   4085  CE  LYS A 366     -24.930 -13.330 -22.526  1.00  2.00           C  
ATOM   4086  HE1 LYS A 366     -24.440 -14.214 -22.118  1.00  2.00           H  
ATOM   4087  HE2 LYS A 366     -25.433 -12.790 -21.724  1.00  2.00           H  
ATOM   4088  NZ  LYS A 366     -25.924 -13.737 -23.557  1.00  2.00           N1+
ATOM   4089  HZ1 LYS A 366     -26.660 -14.373 -23.112  1.00  2.00           H  
ATOM   4090  HZ2 LYS A 366     -25.427 -14.265 -24.344  1.00  2.00           H  
ATOM   4091  HZ3 LYS A 366     -26.400 -12.866 -23.957  1.00  2.00           H  
ATOM   4092  C   LYS A 366     -20.536 -11.568 -20.074  1.00  2.00           C  
ATOM   4093  O   LYS A 366     -19.987 -12.022 -19.118  1.00  2.00           O  
ATOM   4094  N   SER A 367     -20.970 -10.354 -20.133  1.00  2.00           N  
ATOM   4095  HN  SER A 367     -21.513  -9.927 -20.950  1.00  2.00           H  
ATOM   4096  CA  SER A 367     -20.612  -9.678 -18.941  1.00  2.00           C  
ATOM   4097  HA  SER A 367     -19.651 -10.057 -18.592  1.00  2.00           H  
ATOM   4098  CB  SER A 367     -20.452  -8.196 -19.346  1.00  2.00           C  
ATOM   4099  HB1 SER A 367     -19.934  -8.132 -20.303  1.00  2.00           H  
ATOM   4100  HB2 SER A 367     -21.435  -7.732 -19.432  1.00  2.00           H  
ATOM   4101  OG  SER A 367     -19.705  -7.535 -18.363  1.00  2.00           O  
ATOM   4102  HG  SER A 367     -20.204  -7.599 -17.441  1.00  2.00           H  
ATOM   4103  C   SER A 367     -21.617  -9.755 -17.806  1.00  2.00           C  
ATOM   4104  O   SER A 367     -22.790  -9.603 -18.024  1.00  2.00           O  
ATOM   4105  N   ILE A 368     -21.135  -9.495 -16.593  1.00  2.54           N  
ATOM   4106  HN  ILE A 368     -20.074  -9.435 -16.469  1.00  3.23           H  
ATOM   4107  CA  ILE A 368     -21.965  -9.293 -15.451  1.00  3.94           C  
ATOM   4108  HA  ILE A 368     -22.873  -9.846 -15.694  1.00  3.23           H  
ATOM   4109  CB  ILE A 368     -21.438 -10.006 -14.125  1.00  3.85           C  
ATOM   4110  HB  ILE A 368     -22.247  -9.899 -13.403  1.00  3.23           H  
ATOM   4111  CG2 ILE A 368     -21.226 -11.471 -14.257  1.00  2.27           C  
ATOM   4112 1HG2 ILE A 368     -20.868 -11.874 -13.310  1.00  3.23           H  
ATOM   4113 2HG2 ILE A 368     -20.487 -11.663 -15.035  1.00  3.23           H  
ATOM   4114 3HG2 ILE A 368     -22.167 -11.952 -14.523  1.00  3.23           H  
ATOM   4115  CG1 ILE A 368     -20.248  -9.418 -13.464  1.00  2.00           C  
ATOM   4116 1HG1 ILE A 368     -19.476 -10.182 -13.556  1.00  3.23           H  
ATOM   4117 2HG1 ILE A 368     -19.986  -8.559 -14.081  1.00  3.23           H  
ATOM   4118  CD1 ILE A 368     -20.131  -8.939 -12.098  1.00  4.56           C  
ATOM   4119 1HD1 ILE A 368     -19.121  -8.567 -11.928  1.00  3.23           H  
ATOM   4120 2HD1 ILE A 368     -20.337  -9.756 -11.407  1.00  3.23           H  
ATOM   4121 3HD1 ILE A 368     -20.847  -8.134 -11.932  1.00  3.23           H  
ATOM   4122  C   ILE A 368     -22.427  -7.920 -15.321  1.00  4.69           C  
ATOM   4123  O   ILE A 368     -21.587  -7.188 -14.654  1.00  2.00           O  
ATOM   4124  N   HIS A 369     -22.897  -7.050 -16.179  1.00 15.00           N  
ATOM   4125  HN  HIS A 369     -23.243  -7.395 -17.131  1.00 14.69           H  
ATOM   4126  CA  HIS A 369     -22.963  -5.626 -15.876  1.00 15.00           C  
ATOM   4127  HA  HIS A 369     -23.208  -5.507 -14.821  1.00 14.69           H  
ATOM   4128  CB  HIS A 369     -21.609  -4.964 -16.140  1.00 15.00           C  
ATOM   4129  HB1 HIS A 369     -21.101  -5.523 -16.926  1.00 14.69           H  
ATOM   4130  HB2 HIS A 369     -21.786  -3.942 -16.476  1.00 14.69           H  
ATOM   4131  CG  HIS A 369     -20.714  -4.918 -14.941  1.00 15.00           C  
ATOM   4132  CD2 HIS A 369     -20.994  -4.952 -13.617  1.00 15.00           C  
ATOM   4133  HD2 HIS A 369     -21.984  -5.022 -13.167  1.00 14.69           H  
ATOM   4134  ND1 HIS A 369     -19.342  -4.827 -15.039  1.00 15.00           N  
ATOM   4135  HD1 HIS A 369     -18.790  -4.780 -15.954  1.00 14.69           H  
ATOM   4136  CE1 HIS A 369     -18.815  -4.807 -13.828  1.00 15.00           C  
ATOM   4137  HE1 HIS A 369     -17.752  -4.741 -13.596  1.00 14.69           H  
ATOM   4138  NE2 HIS A 369     -19.796  -4.881 -12.946  1.00 15.00           N1+
ATOM   4139  HE2 HIS A 369     -19.677  -4.885 -11.883  1.00 14.69           H  
ATOM   4140  C   HIS A 369     -24.043  -4.940 -16.705  1.00 15.00           C  
ATOM   4141  O   HIS A 369     -24.345  -3.799 -16.299  1.00 11.93           O  
ATOM   4142  N   SER A 370     -24.468  -5.425 -17.769  1.00 15.00           N  
ATOM   4143  HN  SER A 370     -23.685  -5.369 -18.496  1.00 14.73           H  
ATOM   4144  CA  SER A 370     -25.628  -6.040 -18.400  1.00 15.00           C  
ATOM   4145  HA  SER A 370     -26.349  -5.227 -18.486  1.00 14.73           H  
ATOM   4146  CB  SER A 370     -25.307  -6.414 -19.850  1.00 15.00           C  
ATOM   4147  HB1 SER A 370     -26.198  -6.270 -20.461  1.00 14.73           H  
ATOM   4148  HB2 SER A 370     -24.507  -5.770 -20.215  1.00 14.73           H  
ATOM   4149  OG  SER A 370     -24.893  -7.766 -19.947  1.00 15.00           O  
ATOM   4150  HG  SER A 370     -24.032  -7.912 -19.364  1.00 14.73           H  
ATOM   4151  C   SER A 370     -26.298  -7.038 -17.461  1.00 15.00           C  
ATOM   4152  O   SER A 370     -26.771  -8.148 -17.713  1.00 13.37           O  
ATOM   4153  N   PHE A 371     -26.487  -6.632 -16.254  1.00 11.84           N  
ATOM   4154  HN  PHE A 371     -26.082  -5.727 -15.851  1.00 13.02           H  
ATOM   4155  CA  PHE A 371     -27.356  -7.600 -15.476  1.00 12.74           C  
ATOM   4156  HA  PHE A 371     -28.217  -7.951 -16.045  1.00 13.02           H  
ATOM   4157  CB  PHE A 371     -26.502  -8.747 -14.912  1.00 13.14           C  
ATOM   4158  HB1 PHE A 371     -25.672  -8.890 -15.604  1.00 13.02           H  
ATOM   4159  HB2 PHE A 371     -26.118  -8.409 -13.949  1.00 13.02           H  
ATOM   4160  CG  PHE A 371     -27.100 -10.071 -14.688  1.00 11.06           C  
ATOM   4161  CD1 PHE A 371     -26.315 -11.159 -14.446  1.00 13.72           C  
ATOM   4162  HD1 PHE A 371     -25.240 -11.026 -14.325  1.00 13.02           H  
ATOM   4163  CD2 PHE A 371     -28.428 -10.295 -14.807  1.00  9.05           C  
ATOM   4164  HD2 PHE A 371     -29.092  -9.445 -14.961  1.00 13.02           H  
ATOM   4165  CE1 PHE A 371     -26.840 -12.392 -14.354  1.00 15.43           C  
ATOM   4166  HE1 PHE A 371     -26.191 -13.253 -14.197  1.00 13.02           H  
ATOM   4167  CE2 PHE A 371     -28.957 -11.523 -14.743  1.00 15.61           C  
ATOM   4168  HE2 PHE A 371     -30.021 -11.676 -14.923  1.00 13.02           H  
ATOM   4169  CZ  PHE A 371     -28.164 -12.558 -14.456  1.00 16.44           C  
ATOM   4170  HZ  PHE A 371     -28.598 -13.546 -14.304  1.00 13.02           H  
ATOM   4171  C   PHE A 371     -27.748  -6.682 -14.293  1.00 11.53           C  
ATOM   4172  O   PHE A 371     -28.697  -5.872 -14.583  1.00 12.66           O  
ATOM   4173  N   GLY A 372     -26.605  -5.975 -14.001  1.00 10.09           N  
ATOM   4174  HN  GLY A 372     -25.694  -6.535 -14.050  1.00 11.43           H  
ATOM   4175  CA  GLY A 372     -26.458  -4.583 -13.637  1.00 11.13           C  
ATOM   4176  HA1 GLY A 372     -25.861  -4.107 -14.415  1.00 11.43           H  
ATOM   4177  HA2 GLY A 372     -27.456  -4.145 -13.625  1.00 11.43           H  
ATOM   4178  C   GLY A 372     -25.832  -4.267 -12.358  1.00 11.62           C  
ATOM   4179  O   GLY A 372     -26.552  -4.238 -11.312  1.00 12.87           O  
ATOM   4180  N   PHE A 373     -24.937  -3.448 -12.429  1.00  8.56           N  
ATOM   4181  HN  PHE A 373     -24.730  -2.938 -13.347  1.00  7.59           H  
ATOM   4182  CA  PHE A 373     -24.158  -3.181 -11.237  1.00  9.14           C  
ATOM   4183  HA  PHE A 373     -24.753  -2.992 -10.343  1.00  7.59           H  
ATOM   4184  CB  PHE A 373     -23.195  -4.323 -11.110  1.00  6.87           C  
ATOM   4185  HB1 PHE A 373     -22.714  -4.421 -12.083  1.00  7.59           H  
ATOM   4186  HB2 PHE A 373     -22.457  -4.014 -10.369  1.00  7.59           H  
ATOM   4187  CG  PHE A 373     -23.609  -5.665 -10.729  1.00  5.33           C  
ATOM   4188  CD1 PHE A 373     -23.858  -6.001  -9.434  1.00  8.75           C  
ATOM   4189  HD1 PHE A 373     -23.709  -5.269  -8.640  1.00  7.59           H  
ATOM   4190  CD2 PHE A 373     -23.863  -6.582 -11.685  1.00  2.00           C  
ATOM   4191  HD2 PHE A 373     -23.685  -6.322 -12.729  1.00  7.59           H  
ATOM   4192  CE1 PHE A 373     -24.289  -7.242  -9.139  1.00  7.89           C  
ATOM   4193  HE1 PHE A 373     -24.478  -7.509  -8.099  1.00  7.59           H  
ATOM   4194  CE2 PHE A 373     -24.330  -7.808 -11.387  1.00  5.58           C  
ATOM   4195  HE2 PHE A 373     -24.576  -8.513 -12.181  1.00  7.59           H  
ATOM   4196  CZ  PHE A 373     -24.489  -8.152 -10.096  1.00  6.69           C  
ATOM   4197  HZ  PHE A 373     -24.780  -9.169  -9.832  1.00  7.59           H  
ATOM   4198  C   PHE A 373     -23.295  -1.966 -11.706  1.00 10.17           C  
ATOM   4199  O   PHE A 373     -23.410  -1.647 -12.827  1.00 12.54           O  
ATOM   4200  N   PRO A 374     -22.448  -1.500 -10.683  1.00  8.74           N  
ATOM   4201  CD  PRO A 374     -22.173  -1.297  -9.178  1.00  7.90           C  
ATOM   4202  HD1 PRO A 374     -21.717  -2.190  -8.750  1.00  9.78           H  
ATOM   4203  HD2 PRO A 374     -23.099  -1.072  -8.648  1.00  9.78           H  
ATOM   4204  CA  PRO A 374     -21.381  -0.662 -11.371  1.00  9.28           C  
ATOM   4205  HA  PRO A 374     -21.784  -0.290 -12.313  1.00  9.78           H  
ATOM   4206  CB  PRO A 374     -21.305   0.463 -10.412  1.00  8.03           C  
ATOM   4207  HB1 PRO A 374     -20.407   1.056 -10.585  1.00  9.78           H  
ATOM   4208  HB2 PRO A 374     -22.184   1.101 -10.498  1.00  9.78           H  
ATOM   4209  CG  PRO A 374     -21.257  -0.171  -9.101  1.00  7.75           C  
ATOM   4210  HG1 PRO A 374     -20.247  -0.517  -8.882  1.00  9.78           H  
ATOM   4211  HG2 PRO A 374     -21.577   0.528  -8.328  1.00  9.78           H  
ATOM   4212  C   PRO A 374     -20.098  -1.370 -11.649  1.00 12.36           C  
ATOM   4213  O   PRO A 374     -19.772  -2.428 -11.120  1.00 14.39           O  
ATOM   4214  N   ASN A 375     -19.219  -0.773 -12.437  1.00 12.94           N  
ATOM   4215  HN  ASN A 375     -19.599   0.092 -12.939  1.00 12.41           H  
ATOM   4216  CA  ASN A 375     -17.879  -1.066 -12.736  1.00 13.46           C  
ATOM   4217  HA  ASN A 375     -17.831  -2.061 -13.178  1.00 12.41           H  
ATOM   4218  CB  ASN A 375     -17.396  -0.060 -13.757  1.00 12.50           C  
ATOM   4219  HB1 ASN A 375     -17.412   0.920 -13.279  1.00 12.41           H  
ATOM   4220  HB2 ASN A 375     -16.370  -0.324 -14.012  1.00 12.41           H  
ATOM   4221  CG  ASN A 375     -18.149   0.058 -15.028  1.00 12.18           C  
ATOM   4222  OD1 ASN A 375     -18.722   1.057 -15.361  1.00  9.88           O  
ATOM   4223  ND2 ASN A 375     -18.318  -1.069 -15.661  1.00  7.87           N  
ATOM   4224 1HD2 ASN A 375     -17.925  -1.976 -15.252  1.00 12.41           H  
ATOM   4225 2HD2 ASN A 375     -18.850  -1.087 -16.589  1.00 12.41           H  
ATOM   4226  C   ASN A 375     -17.047  -1.054 -11.504  1.00 14.55           C  
ATOM   4227  O   ASN A 375     -15.898  -1.407 -11.513  1.00 15.90           O  
ATOM   4228  N   PHE A 376     -17.608  -0.607 -10.416  1.00 14.85           N  
ATOM   4229  HN  PHE A 376     -18.595  -0.214 -10.543  1.00 12.59           H  
ATOM   4230  CA  PHE A 376     -17.084  -0.560  -9.025  1.00 15.21           C  
ATOM   4231  HA  PHE A 376     -16.074  -0.150  -9.023  1.00 12.59           H  
ATOM   4232  CB  PHE A 376     -18.024   0.348  -8.191  1.00 11.80           C  
ATOM   4233  HB1 PHE A 376     -19.056   0.076  -8.412  1.00 12.59           H  
ATOM   4234  HB2 PHE A 376     -17.821   0.180  -7.133  1.00 12.59           H  
ATOM   4235  CG  PHE A 376     -17.841   1.800  -8.486  1.00 13.91           C  
ATOM   4236  CD1 PHE A 376     -17.093   2.252  -9.680  1.00 16.34           C  
ATOM   4237  HD1 PHE A 376     -16.705   1.505 -10.372  1.00 12.59           H  
ATOM   4238  CD2 PHE A 376     -18.373   2.789  -7.633  1.00  8.40           C  
ATOM   4239  HD2 PHE A 376     -18.906   2.495  -6.729  1.00 12.59           H  
ATOM   4240  CE1 PHE A 376     -16.848   3.721  -9.973  1.00 11.20           C  
ATOM   4241  HE1 PHE A 376     -16.242   4.030 -10.825  1.00 12.59           H  
ATOM   4242  CE2 PHE A 376     -18.217   4.174  -7.947  1.00  8.16           C  
ATOM   4243  HE2 PHE A 376     -18.700   4.909  -7.303  1.00 12.59           H  
ATOM   4244  CZ  PHE A 376     -17.422   4.665  -9.118  1.00  8.01           C  
ATOM   4245  HZ  PHE A 376     -17.295   5.732  -9.298  1.00 12.59           H  
ATOM   4246  C   PHE A 376     -17.067  -2.000  -8.476  1.00 15.70           C  
ATOM   4247  O   PHE A 376     -16.471  -2.274  -7.366  1.00 14.91           O  
ATOM   4248  N   VAL A 377     -17.776  -2.876  -9.236  1.00 15.68           N  
ATOM   4249  HN  VAL A 377     -18.100  -2.555 -10.204  1.00 12.00           H  
ATOM   4250  CA  VAL A 377     -18.137  -4.288  -8.792  1.00 13.63           C  
ATOM   4251  HA  VAL A 377     -17.871  -4.430  -7.745  1.00 12.00           H  
ATOM   4252  CB  VAL A 377     -19.689  -4.735  -9.041  1.00 12.25           C  
ATOM   4253  HB  VAL A 377     -19.823  -4.756 -10.123  1.00 12.00           H  
ATOM   4254  CG1 VAL A 377     -19.928  -6.141  -8.570  1.00  8.03           C  
ATOM   4255 1HG1 VAL A 377     -20.969  -6.412  -8.748  1.00 12.00           H  
ATOM   4256 2HG1 VAL A 377     -19.712  -6.209  -7.504  1.00 12.00           H  
ATOM   4257 3HG1 VAL A 377     -19.277  -6.823  -9.116  1.00 12.00           H  
ATOM   4258  CG2 VAL A 377     -20.724  -3.694  -8.503  1.00  8.06           C  
ATOM   4259 1HG2 VAL A 377     -21.735  -4.051  -8.700  1.00 12.00           H  
ATOM   4260 2HG2 VAL A 377     -20.573  -2.738  -9.004  1.00 12.00           H  
ATOM   4261 3HG2 VAL A 377     -20.587  -3.566  -7.429  1.00 12.00           H  
ATOM   4262  C   VAL A 377     -17.328  -5.267  -9.684  1.00 13.31           C  
ATOM   4263  O   VAL A 377     -17.688  -5.490 -10.870  1.00 13.01           O  
ATOM   4264  N   LYS A 378     -16.283  -5.872  -9.117  1.00 11.22           N  
ATOM   4265  HN  LYS A 378     -16.002  -5.704  -8.098  1.00 14.39           H  
ATOM   4266  CA  LYS A 378     -15.546  -6.789 -10.003  1.00 12.30           C  
ATOM   4267  HA  LYS A 378     -15.822  -6.457 -11.004  1.00 14.39           H  
ATOM   4268  CB  LYS A 378     -14.051  -6.384  -9.882  1.00 14.53           C  
ATOM   4269  HB1 LYS A 378     -13.881  -5.962  -8.892  1.00 14.39           H  
ATOM   4270  HB2 LYS A 378     -13.435  -7.274 -10.008  1.00 14.39           H  
ATOM   4271  CG  LYS A 378     -13.623  -5.297 -10.989  1.00 17.28           C  
ATOM   4272  HG1 LYS A 378     -13.844  -5.688 -11.982  1.00 14.39           H  
ATOM   4273  HG2 LYS A 378     -14.185  -4.377 -10.827  1.00 14.39           H  
ATOM   4274  CD  LYS A 378     -12.041  -4.982 -10.880  1.00 19.81           C  
ATOM   4275  HD1 LYS A 378     -11.478  -5.896 -11.071  1.00 14.39           H  
ATOM   4276  HD2 LYS A 378     -11.772  -4.228 -11.620  1.00 14.39           H  
ATOM   4277  CE  LYS A 378     -11.672  -4.418  -9.363  1.00 24.10           C  
ATOM   4278  HE1 LYS A 378     -10.634  -4.643  -9.120  1.00 14.39           H  
ATOM   4279  HE2 LYS A 378     -11.833  -3.341  -9.312  1.00 14.39           H  
ATOM   4280  NZ  LYS A 378     -12.674  -5.189  -8.329  1.00 15.51           N1+
ATOM   4281  HZ1 LYS A 378     -12.478  -4.861  -7.330  1.00 14.39           H  
ATOM   4282  HZ2 LYS A 378     -12.512  -6.245  -8.395  1.00 14.39           H  
ATOM   4283  HZ3 LYS A 378     -13.689  -4.968  -8.584  1.00 14.39           H  
ATOM   4284  C   LYS A 378     -15.755  -8.401 -10.062  1.00  8.69           C  
ATOM   4285  O   LYS A 378     -15.042  -9.122 -10.737  1.00  6.03           O  
ATOM   4286  N   LYS A 379     -16.749  -8.930  -9.378  1.00  5.80           N  
ATOM   4287  HN  LYS A 379     -17.545  -8.299  -9.042  1.00  5.84           H  
ATOM   4288  CA  LYS A 379     -16.792 -10.341  -9.070  1.00  2.55           C  
ATOM   4289  HA  LYS A 379     -16.927 -10.908  -9.991  1.00  5.84           H  
ATOM   4290  CB  LYS A 379     -15.491 -10.739  -8.423  1.00  2.00           C  
ATOM   4291  HB1 LYS A 379     -15.207  -9.984  -7.690  1.00  5.84           H  
ATOM   4292  HB2 LYS A 379     -15.616 -11.700  -7.925  1.00  5.84           H  
ATOM   4293  CG  LYS A 379     -14.479 -10.847  -9.396  1.00  2.00           C  
ATOM   4294  HG1 LYS A 379     -14.948 -10.990 -10.370  1.00  5.84           H  
ATOM   4295  HG2 LYS A 379     -13.903  -9.922  -9.402  1.00  5.84           H  
ATOM   4296  CD  LYS A 379     -13.484 -12.062  -9.128  1.00 13.58           C  
ATOM   4297  HD1 LYS A 379     -14.024 -12.998  -9.271  1.00  5.84           H  
ATOM   4298  HD2 LYS A 379     -12.659 -12.005  -9.838  1.00  5.84           H  
ATOM   4299  CE  LYS A 379     -12.856 -12.026  -7.552  1.00 15.37           C  
ATOM   4300  HE1 LYS A 379     -12.127 -11.216  -7.528  1.00  5.84           H  
ATOM   4301  HE2 LYS A 379     -13.690 -11.785  -6.893  1.00  5.84           H  
ATOM   4302  NZ  LYS A 379     -12.182 -13.218  -6.963  1.00  7.22           N1+
ATOM   4303  HZ1 LYS A 379     -11.860 -12.991  -5.968  1.00  5.84           H  
ATOM   4304  HZ2 LYS A 379     -11.334 -13.481  -7.561  1.00  5.84           H  
ATOM   4305  HZ3 LYS A 379     -12.867 -14.039  -6.937  1.00  5.84           H  
ATOM   4306  C   LYS A 379     -18.012 -10.602  -8.113  1.00  2.00           C  
ATOM   4307  O   LYS A 379     -18.306  -9.773  -7.247  1.00  2.00           O  
ATOM   4308  N   ILE A 380     -18.702 -11.723  -8.303  1.00  2.00           N  
ATOM   4309  HN  ILE A 380     -18.343 -12.425  -9.027  1.00  2.00           H  
ATOM   4310  CA  ILE A 380     -19.902 -12.038  -7.587  1.00  2.00           C  
ATOM   4311  HA  ILE A 380     -20.264 -11.203  -6.987  1.00  2.00           H  
ATOM   4312  CB  ILE A 380     -20.991 -12.618  -8.518  1.00  2.00           C  
ATOM   4313  HB  ILE A 380     -20.573 -13.499  -9.005  1.00  2.00           H  
ATOM   4314  CG2 ILE A 380     -22.099 -13.039  -7.751  1.00  2.00           C  
ATOM   4315 1HG2 ILE A 380     -22.864 -13.447  -8.411  1.00  2.00           H  
ATOM   4316 2HG2 ILE A 380     -22.507 -12.189  -7.204  1.00  2.00           H  
ATOM   4317 3HG2 ILE A 380     -21.782 -13.806  -7.045  1.00  2.00           H  
ATOM   4318  CG1 ILE A 380     -21.320 -11.585  -9.622  1.00  2.00           C  
ATOM   4319 1HG1 ILE A 380     -20.452 -11.567 -10.281  1.00  2.00           H  
ATOM   4320 2HG1 ILE A 380     -22.177 -11.988 -10.161  1.00  2.00           H  
ATOM   4321  CD1 ILE A 380     -21.670 -10.067  -9.325  1.00  2.00           C  
ATOM   4322 1HD1 ILE A 380     -21.862  -9.548 -10.264  1.00  2.00           H  
ATOM   4323 2HD1 ILE A 380     -20.832  -9.594  -8.813  1.00  2.00           H  
ATOM   4324 3HD1 ILE A 380     -22.557 -10.015  -8.693  1.00  2.00           H  
ATOM   4325  C   ILE A 380     -19.343 -13.093  -6.786  1.00  2.00           C  
ATOM   4326  O   ILE A 380     -18.506 -13.793  -7.367  1.00  2.00           O  
ATOM   4327  N   ASP A 381     -19.655 -13.130  -5.485  1.00  2.00           N  
ATOM   4328  HN  ASP A 381     -20.291 -12.375  -5.072  1.00  2.27           H  
ATOM   4329  CA  ASP A 381     -19.134 -14.195  -4.616  1.00  2.00           C  
ATOM   4330  HA  ASP A 381     -18.264 -14.606  -5.129  1.00  2.27           H  
ATOM   4331  CB  ASP A 381     -18.627 -13.643  -3.306  1.00  2.00           C  
ATOM   4332  HB1 ASP A 381     -19.449 -13.629  -2.590  1.00  2.27           H  
ATOM   4333  HB2 ASP A 381     -17.833 -14.291  -2.936  1.00  2.27           H  
ATOM   4334  CG  ASP A 381     -18.109 -12.308  -3.441  1.00  2.00           C  
ATOM   4335  OD1 ASP A 381     -17.522 -11.963  -4.450  1.00  2.00           O  
ATOM   4336  OD2 ASP A 381     -18.292 -11.607  -2.468  1.00  4.18           O  
ATOM   4337  C   ASP A 381     -19.983 -15.373  -4.221  1.00  2.00           C  
ATOM   4338  O   ASP A 381     -19.414 -16.432  -3.970  1.00  2.00           O  
ATOM   4339  N   ALA A 382     -21.294 -15.130  -4.068  1.00  2.00           N  
ATOM   4340  HN  ALA A 382     -21.605 -14.119  -4.229  1.00  2.00           H  
ATOM   4341  CA  ALA A 382     -22.346 -16.072  -3.710  1.00  2.00           C  
ATOM   4342  HA  ALA A 382     -22.049 -17.067  -4.043  1.00  2.00           H  
ATOM   4343  CB  ALA A 382     -22.458 -16.084  -2.289  1.00  2.00           C  
ATOM   4344  HB1 ALA A 382     -23.240 -16.782  -1.992  1.00  2.00           H  
ATOM   4345  HB2 ALA A 382     -22.711 -15.084  -1.935  1.00  2.00           H  
ATOM   4346  HB3 ALA A 382     -21.509 -16.394  -1.852  1.00  2.00           H  
ATOM   4347  C   ALA A 382     -23.656 -15.682  -4.432  1.00  2.00           C  
ATOM   4348  O   ALA A 382     -23.800 -14.591  -4.887  1.00  2.00           O  
ATOM   4349  N   ALA A 383     -24.581 -16.567  -4.690  1.00  2.00           N  
ATOM   4350  HN  ALA A 383     -24.458 -17.583  -4.379  1.00  2.00           H  
ATOM   4351  CA  ALA A 383     -25.803 -16.149  -5.418  1.00  2.00           C  
ATOM   4352  HA  ALA A 383     -26.153 -15.200  -5.012  1.00  2.00           H  
ATOM   4353  CB  ALA A 383     -25.599 -16.006  -6.893  1.00  2.00           C  
ATOM   4354  HB1 ALA A 383     -26.534 -15.698  -7.361  1.00  2.00           H  
ATOM   4355  HB2 ALA A 383     -25.281 -16.961  -7.311  1.00  2.00           H  
ATOM   4356  HB3 ALA A 383     -24.833 -15.254  -7.083  1.00  2.00           H  
ATOM   4357  C   ALA A 383     -26.821 -17.194  -5.157  1.00  2.00           C  
ATOM   4358  O   ALA A 383     -26.528 -18.455  -5.022  1.00  2.00           O  
ATOM   4359  N   VAL A 384     -28.045 -16.682  -5.052  1.00  2.00           N  
ATOM   4360  HN  VAL A 384     -28.215 -15.630  -5.149  1.00  2.00           H  
ATOM   4361  CA  VAL A 384     -29.184 -17.634  -4.792  1.00  2.00           C  
ATOM   4362  HA  VAL A 384     -28.962 -18.535  -5.364  1.00  2.00           H  
ATOM   4363  CB  VAL A 384     -29.301 -18.095  -3.270  1.00  2.00           C  
ATOM   4364  HB  VAL A 384     -28.430 -18.708  -3.039  1.00  2.00           H  
ATOM   4365  CG1 VAL A 384     -29.299 -16.941  -2.346  1.00  2.00           C  
ATOM   4366 1HG1 VAL A 384     -29.380 -17.297  -1.319  1.00  2.00           H  
ATOM   4367 2HG1 VAL A 384     -30.145 -16.292  -2.573  1.00  2.00           H  
ATOM   4368 3HG1 VAL A 384     -28.371 -16.382  -2.464  1.00  2.00           H  
ATOM   4369  CG2 VAL A 384     -30.438 -18.900  -3.138  1.00  2.00           C  
ATOM   4370 1HG2 VAL A 384     -30.535 -19.226  -2.102  1.00  2.00           H  
ATOM   4371 2HG2 VAL A 384     -30.343 -19.772  -3.785  1.00  2.00           H  
ATOM   4372 3HG2 VAL A 384     -31.322 -18.330  -3.424  1.00  2.00           H  
ATOM   4373  C   VAL A 384     -30.483 -17.140  -5.294  1.00  2.00           C  
ATOM   4374  O   VAL A 384     -30.851 -16.034  -4.906  1.00  2.00           O  
ATOM   4375  N   PHE A 385     -31.145 -17.944  -6.090  1.00  2.00           N  
ATOM   4376  HN  PHE A 385     -30.724 -18.900  -6.320  1.00  2.00           H  
ATOM   4377  CA  PHE A 385     -32.425 -17.590  -6.672  1.00  2.00           C  
ATOM   4378  HA  PHE A 385     -32.489 -16.502  -6.691  1.00  2.00           H  
ATOM   4379  CB  PHE A 385     -32.566 -18.083  -8.097  1.00  2.00           C  
ATOM   4380  HB1 PHE A 385     -31.797 -17.602  -8.702  1.00  2.00           H  
ATOM   4381  HB2 PHE A 385     -32.411 -19.162  -8.102  1.00  2.00           H  
ATOM   4382  CG  PHE A 385     -33.888 -17.800  -8.713  1.00  2.00           C  
ATOM   4383  CD1 PHE A 385     -34.350 -16.519  -8.846  1.00  2.00           C  
ATOM   4384  HD1 PHE A 385     -33.769 -15.694  -8.434  1.00  2.00           H  
ATOM   4385  CD2 PHE A 385     -34.658 -18.823  -9.255  1.00  2.00           C  
ATOM   4386  HD2 PHE A 385     -34.293 -19.849  -9.218  1.00  2.00           H  
ATOM   4387  CE1 PHE A 385     -35.526 -16.257  -9.486  1.00  2.00           C  
ATOM   4388  HE1 PHE A 385     -35.866 -15.232  -9.630  1.00  2.00           H  
ATOM   4389  CE2 PHE A 385     -35.857 -18.559  -9.829  1.00  2.00           C  
ATOM   4390  HE2 PHE A 385     -36.485 -19.370 -10.198  1.00  2.00           H  
ATOM   4391  CZ  PHE A 385     -36.256 -17.294  -9.935  1.00  2.00           C  
ATOM   4392  HZ  PHE A 385     -37.217 -17.089 -10.407  1.00  2.00           H  
ATOM   4393  C   PHE A 385     -33.621 -18.110  -5.880  1.00  2.00           C  
ATOM   4394  O   PHE A 385     -33.647 -19.272  -5.523  1.00  2.00           O  
ATOM   4395  N   ASN A 386     -34.597 -17.219  -5.650  1.00  2.00           N  
ATOM   4396  HN  ASN A 386     -34.501 -16.272  -6.139  1.00  2.00           H  
ATOM   4397  CA  ASN A 386     -35.759 -17.394  -4.819  1.00  2.00           C  
ATOM   4398  HA  ASN A 386     -35.669 -18.437  -4.517  1.00  2.00           H  
ATOM   4399  CB  ASN A 386     -35.673 -16.653  -3.458  1.00  2.00           C  
ATOM   4400  HB1 ASN A 386     -35.015 -17.231  -2.810  1.00  2.00           H  
ATOM   4401  HB2 ASN A 386     -35.233 -15.673  -3.644  1.00  2.00           H  
ATOM   4402  CG  ASN A 386     -36.956 -16.439  -2.723  1.00  2.00           C  
ATOM   4403  OD1 ASN A 386     -37.900 -17.203  -2.772  1.00  2.00           O  
ATOM   4404  ND2 ASN A 386     -36.895 -15.523  -1.852  1.00  2.00           N  
ATOM   4405 1HD2 ASN A 386     -35.981 -14.987  -1.702  1.00  2.00           H  
ATOM   4406 2HD2 ASN A 386     -37.757 -15.284  -1.265  1.00  2.00           H  
ATOM   4407  C   ASN A 386     -37.032 -17.417  -5.679  1.00  2.00           C  
ATOM   4408  O   ASN A 386     -37.510 -16.539  -6.318  1.00  2.00           O  
ATOM   4409  N   PRO A 387     -37.417 -18.618  -5.960  1.00  3.70           N  
ATOM   4410  CD  PRO A 387     -36.846 -19.926  -5.531  1.00  2.91           C  
ATOM   4411  HD1 PRO A 387     -36.573 -19.918  -4.476  1.00  5.61           H  
ATOM   4412  HD2 PRO A 387     -35.978 -20.201  -6.130  1.00  5.61           H  
ATOM   4413  CA  PRO A 387     -38.699 -18.706  -6.702  1.00  5.46           C  
ATOM   4414  HA  PRO A 387     -38.597 -18.163  -7.642  1.00  5.61           H  
ATOM   4415  CB  PRO A 387     -38.760 -20.223  -7.009  1.00  5.86           C  
ATOM   4416  HB1 PRO A 387     -39.789 -20.582  -7.041  1.00  5.61           H  
ATOM   4417  HB2 PRO A 387     -38.263 -20.459  -7.950  1.00  5.61           H  
ATOM   4418  CG  PRO A 387     -37.986 -20.818  -5.789  1.00  7.69           C  
ATOM   4419  HG1 PRO A 387     -38.637 -20.857  -4.915  1.00  5.61           H  
ATOM   4420  HG2 PRO A 387     -37.631 -21.822  -6.024  1.00  5.61           H  
ATOM   4421  C   PRO A 387     -40.028 -18.209  -5.965  1.00  5.66           C  
ATOM   4422  O   PRO A 387     -40.990 -17.909  -6.605  1.00  8.01           O  
ATOM   4423  N   ARG A 388     -40.168 -18.279  -4.655  1.00  5.98           N  
ATOM   4424  HN  ARG A 388     -39.342 -18.690  -4.113  1.00  3.64           H  
ATOM   4425  CA  ARG A 388     -41.329 -17.857  -3.852  1.00  5.21           C  
ATOM   4426  HA  ARG A 388     -42.108 -18.619  -3.862  1.00  3.64           H  
ATOM   4427  CB  ARG A 388     -40.814 -17.613  -2.422  1.00  3.19           C  
ATOM   4428  HB1 ARG A 388     -39.795 -17.995  -2.366  1.00  3.64           H  
ATOM   4429  HB2 ARG A 388     -40.809 -16.537  -2.250  1.00  3.64           H  
ATOM   4430  CG  ARG A 388     -41.544 -18.203  -1.397  1.00  2.23           C  
ATOM   4431  HG1 ARG A 388     -42.222 -18.923  -1.856  1.00  3.64           H  
ATOM   4432  HG2 ARG A 388     -40.836 -18.728  -0.756  1.00  3.64           H  
ATOM   4433  CD  ARG A 388     -42.419 -17.261  -0.461  1.00  2.00           C  
ATOM   4434  HD1 ARG A 388     -41.907 -16.310  -0.318  1.00  3.64           H  
ATOM   4435  HD2 ARG A 388     -43.390 -17.085  -0.924  1.00  3.64           H  
ATOM   4436  NE  ARG A 388     -42.608 -17.939   0.870  1.00  2.00           N  
ATOM   4437  HE  ARG A 388     -42.294 -17.377   1.725  1.00  3.64           H  
ATOM   4438  CZ  ARG A 388     -43.126 -19.173   1.132  1.00  2.00           C  
ATOM   4439  NH1 ARG A 388     -43.737 -19.963   0.193  1.00  2.00           N  
ATOM   4440 1HH1 ARG A 388     -43.829 -19.620  -0.816  1.00  3.64           H  
ATOM   4441 2HH1 ARG A 388     -44.121 -20.923   0.469  1.00  3.64           H  
ATOM   4442  NH2 ARG A 388     -43.030 -19.656   2.388  1.00  3.40           N  
ATOM   4443 1HH2 ARG A 388     -42.556 -19.074   3.150  1.00  3.64           H  
ATOM   4444 2HH2 ARG A 388     -43.428 -20.621   2.622  1.00  3.64           H  
ATOM   4445  C   ARG A 388     -41.849 -16.536  -4.412  1.00  6.09           C  
ATOM   4446  O   ARG A 388     -43.045 -16.291  -4.465  1.00  5.96           O  
ATOM   4447  N   PHE A 389     -40.894 -15.706  -4.849  1.00  7.95           N  
ATOM   4448  HN  PHE A 389     -39.930 -16.138  -5.021  1.00  6.35           H  
ATOM   4449  CA  PHE A 389     -41.025 -14.243  -5.123  1.00  7.14           C  
ATOM   4450  HA  PHE A 389     -42.085 -14.132  -5.350  1.00  6.35           H  
ATOM   4451  CB  PHE A 389     -40.882 -13.509  -3.782  1.00  9.42           C  
ATOM   4452  HB1 PHE A 389     -41.696 -12.786  -3.723  1.00  6.35           H  
ATOM   4453  HB2 PHE A 389     -40.999 -14.254  -2.995  1.00  6.35           H  
ATOM   4454  CG  PHE A 389     -39.636 -12.780  -3.506  1.00  4.77           C  
ATOM   4455  CD1 PHE A 389     -38.449 -13.308  -3.731  1.00  3.09           C  
ATOM   4456  HD1 PHE A 389     -38.351 -14.311  -4.146  1.00  6.35           H  
ATOM   4457  CD2 PHE A 389     -39.708 -11.620  -2.789  1.00  5.92           C  
ATOM   4458  HD2 PHE A 389     -40.695 -11.250  -2.510  1.00  6.35           H  
ATOM   4459  CE1 PHE A 389     -37.281 -12.519  -3.412  1.00  9.00           C  
ATOM   4460  HE1 PHE A 389     -36.297 -12.868  -3.725  1.00  6.35           H  
ATOM   4461  CE2 PHE A 389     -38.576 -10.869  -2.386  1.00  5.87           C  
ATOM   4462  HE2 PHE A 389     -38.704  -9.946  -1.821  1.00  6.35           H  
ATOM   4463  CZ  PHE A 389     -37.394 -11.284  -2.691  1.00  7.33           C  
ATOM   4464  HZ  PHE A 389     -36.508 -10.714  -2.410  1.00  6.35           H  
ATOM   4465  C   PHE A 389     -40.354 -13.576  -6.306  1.00  6.09           C  
ATOM   4466  O   PHE A 389     -40.448 -12.459  -6.505  1.00  3.22           O  
ATOM   4467  N   TYR A 390     -39.566 -14.295  -7.023  1.00 10.87           N  
ATOM   4468  HN  TYR A 390     -39.355 -15.224  -6.535  1.00 14.27           H  
ATOM   4469  CA  TYR A 390     -38.883 -14.220  -8.290  1.00 10.51           C  
ATOM   4470  HA  TYR A 390     -38.495 -15.223  -8.467  1.00 14.27           H  
ATOM   4471  CB  TYR A 390     -39.856 -13.963  -9.421  1.00 10.96           C  
ATOM   4472  HB1 TYR A 390     -40.869 -14.016  -9.022  1.00 14.27           H  
ATOM   4473  HB2 TYR A 390     -39.671 -12.963  -9.813  1.00 14.27           H  
ATOM   4474  CG  TYR A 390     -39.739 -14.953 -10.561  1.00 12.99           C  
ATOM   4475  CD1 TYR A 390     -39.132 -14.586 -11.759  1.00 16.62           C  
ATOM   4476  HD1 TYR A 390     -38.709 -13.586 -11.850  1.00 14.27           H  
ATOM   4477  CE1 TYR A 390     -39.047 -15.456 -12.849  1.00 16.99           C  
ATOM   4478  HE1 TYR A 390     -38.592 -15.136 -13.786  1.00 14.27           H  
ATOM   4479  CD2 TYR A 390     -40.267 -16.235 -10.461  1.00 14.87           C  
ATOM   4480  HD2 TYR A 390     -40.761 -16.537  -9.537  1.00 14.27           H  
ATOM   4481  CE2 TYR A 390     -40.181 -17.127 -11.497  1.00 17.46           C  
ATOM   4482  HE2 TYR A 390     -40.591 -18.131 -11.391  1.00 14.27           H  
ATOM   4483  CZ  TYR A 390     -39.557 -16.738 -12.706  1.00 19.97           C  
ATOM   4484  OH  TYR A 390     -39.474 -17.654 -13.785  1.00 21.76           O  
ATOM   4485  HH  TYR A 390     -39.988 -17.266 -14.614  1.00 14.27           H  
ATOM   4486  C   TYR A 390     -37.694 -13.323  -8.343  1.00  9.73           C  
ATOM   4487  O   TYR A 390     -37.472 -12.704  -9.381  1.00  8.50           O  
ATOM   4488  N   ARG A 391     -36.668 -13.599  -7.512  1.00  2.13           N  
ATOM   4489  HN  ARG A 391     -36.678 -14.505  -6.943  1.00  2.52           H  
ATOM   4490  CA  ARG A 391     -35.510 -12.648  -7.375  1.00  2.00           C  
ATOM   4491  HA  ARG A 391     -35.417 -12.079  -8.300  1.00  2.52           H  
ATOM   4492  CB  ARG A 391     -35.855 -11.639  -6.190  1.00  2.00           C  
ATOM   4493  HB1 ARG A 391     -36.083 -12.205  -5.287  1.00  2.52           H  
ATOM   4494  HB2 ARG A 391     -34.999 -10.990  -6.006  1.00  2.52           H  
ATOM   4495  CG  ARG A 391     -37.074 -10.780  -6.577  1.00  2.00           C  
ATOM   4496  HG1 ARG A 391     -37.203 -10.875  -7.655  1.00  2.52           H  
ATOM   4497  HG2 ARG A 391     -37.939 -11.204  -6.068  1.00  2.52           H  
ATOM   4498  CD  ARG A 391     -37.054  -9.320  -6.265  1.00  2.00           C  
ATOM   4499  HD1 ARG A 391     -37.265  -9.197  -5.203  1.00  2.52           H  
ATOM   4500  HD2 ARG A 391     -36.057  -8.939  -6.485  1.00  2.52           H  
ATOM   4501  NE  ARG A 391     -38.000  -8.541  -7.000  1.00  2.00           N  
ATOM   4502  HE  ARG A 391     -37.614  -7.742  -7.597  1.00  2.52           H  
ATOM   4503  CZ  ARG A 391     -39.307  -8.719  -7.008  1.00  2.00           C  
ATOM   4504  NH1 ARG A 391     -39.887  -9.600  -6.276  1.00  7.62           N  
ATOM   4505 1HH1 ARG A 391     -39.307 -10.223  -5.628  1.00  2.52           H  
ATOM   4506 2HH1 ARG A 391     -40.951  -9.711  -6.314  1.00  2.52           H  
ATOM   4507  NH2 ARG A 391     -40.103  -7.969  -7.744  1.00  2.00           N  
ATOM   4508 1HH2 ARG A 391     -39.692  -7.193  -8.355  1.00  2.52           H  
ATOM   4509 2HH2 ARG A 391     -41.160  -8.137  -7.730  1.00  2.52           H  
ATOM   4510  C   ARG A 391     -34.232 -13.411  -7.151  1.00  2.00           C  
ATOM   4511  O   ARG A 391     -34.261 -14.505  -6.612  1.00  2.00           O  
ATOM   4512  N   THR A 392     -33.100 -12.836  -7.492  1.00  2.00           N  
ATOM   4513  HN  THR A 392     -33.104 -11.854  -7.917  1.00  2.00           H  
ATOM   4514  CA  THR A 392     -31.838 -13.540  -7.289  1.00  2.00           C  
ATOM   4515  HA  THR A 392     -32.033 -14.544  -6.912  1.00  2.00           H  
ATOM   4516  CB  THR A 392     -30.978 -13.622  -8.568  1.00  2.00           C  
ATOM   4517  HB  THR A 392     -30.953 -12.633  -9.026  1.00  2.00           H  
ATOM   4518  OG1 THR A 392     -31.510 -14.545  -9.524  1.00  2.00           O  
ATOM   4519  HG1 THR A 392     -31.552 -15.504  -9.099  1.00  2.00           H  
ATOM   4520  CG2 THR A 392     -29.665 -13.972  -8.203  1.00  2.00           C  
ATOM   4521 1HG2 THR A 392     -29.043 -14.034  -9.096  1.00  2.00           H  
ATOM   4522 2HG2 THR A 392     -29.673 -14.938  -7.698  1.00  2.00           H  
ATOM   4523 3HG2 THR A 392     -29.260 -13.215  -7.531  1.00  2.00           H  
ATOM   4524  C   THR A 392     -31.039 -12.779  -6.296  1.00  2.00           C  
ATOM   4525  O   THR A 392     -31.007 -11.629  -6.335  1.00  2.00           O  
ATOM   4526  N   TYR A 393     -30.402 -13.420  -5.366  1.00  2.00           N  
ATOM   4527  HN  TYR A 393     -30.476 -14.483  -5.265  1.00  2.00           H  
ATOM   4528  CA  TYR A 393     -29.600 -12.640  -4.486  1.00  2.00           C  
ATOM   4529  HA  TYR A 393     -29.961 -11.615  -4.565  1.00  2.00           H  
ATOM   4530  CB  TYR A 393     -29.820 -13.074  -3.002  1.00  2.00           C  
ATOM   4531  HB1 TYR A 393     -29.935 -14.158  -2.973  1.00  2.00           H  
ATOM   4532  HB2 TYR A 393     -28.942 -12.786  -2.425  1.00  2.00           H  
ATOM   4533  CG  TYR A 393     -31.043 -12.445  -2.361  1.00  2.00           C  
ATOM   4534  CD1 TYR A 393     -32.294 -12.999  -2.634  1.00  2.00           C  
ATOM   4535  HD1 TYR A 393     -32.342 -13.905  -3.238  1.00  2.00           H  
ATOM   4536  CE1 TYR A 393     -33.465 -12.453  -2.176  1.00  2.00           C  
ATOM   4537  HE1 TYR A 393     -34.426 -12.894  -2.442  1.00  2.00           H  
ATOM   4538  CD2 TYR A 393     -30.958 -11.372  -1.538  1.00  2.00           C  
ATOM   4539  HD2 TYR A 393     -29.986 -10.937  -1.304  1.00  2.00           H  
ATOM   4540  CE2 TYR A 393     -32.059 -10.856  -1.020  1.00  2.00           C  
ATOM   4541  HE2 TYR A 393     -31.977 -10.039  -0.303  1.00  2.00           H  
ATOM   4542  CZ  TYR A 393     -33.405 -11.362  -1.391  1.00  2.00           C  
ATOM   4543  OH  TYR A 393     -34.684 -10.920  -0.906  1.00  2.00           O  
ATOM   4544  HH  TYR A 393     -35.304 -10.683  -1.719  1.00  2.00           H  
ATOM   4545  C   TYR A 393     -28.102 -12.601  -4.818  1.00  2.00           C  
ATOM   4546  O   TYR A 393     -27.494 -13.670  -4.569  1.00  2.00           O  
ATOM   4547  N   PHE A 394     -27.505 -11.452  -5.264  1.00  2.00           N  
ATOM   4548  HN  PHE A 394     -28.130 -10.608  -5.468  1.00  2.00           H  
ATOM   4549  CA  PHE A 394     -26.061 -11.307  -5.480  1.00  2.00           C  
ATOM   4550  HA  PHE A 394     -25.670 -12.302  -5.695  1.00  2.00           H  
ATOM   4551  CB  PHE A 394     -25.866 -10.475  -6.732  1.00  2.00           C  
ATOM   4552  HB1 PHE A 394     -26.451  -9.560  -6.636  1.00  2.00           H  
ATOM   4553  HB2 PHE A 394     -24.809 -10.223  -6.821  1.00  2.00           H  
ATOM   4554  CG  PHE A 394     -26.285 -11.173  -7.950  1.00  2.00           C  
ATOM   4555  CD1 PHE A 394     -25.630 -12.321  -8.378  1.00  2.00           C  
ATOM   4556  HD1 PHE A 394     -24.786 -12.682  -7.791  1.00  2.00           H  
ATOM   4557  CD2 PHE A 394     -27.340 -10.724  -8.676  1.00  2.00           C  
ATOM   4558  HD2 PHE A 394     -27.849  -9.802  -8.396  1.00  2.00           H  
ATOM   4559  CE1 PHE A 394     -25.990 -13.029  -9.506  1.00  2.00           C  
ATOM   4560  HE1 PHE A 394     -25.415 -13.902  -9.813  1.00  2.00           H  
ATOM   4561  CE2 PHE A 394     -27.762 -11.450  -9.776  1.00  2.00           C  
ATOM   4562  HE2 PHE A 394     -28.647 -11.128 -10.325  1.00  2.00           H  
ATOM   4563  CZ  PHE A 394     -27.039 -12.640 -10.212  1.00  2.00           C  
ATOM   4564  HZ  PHE A 394     -27.355 -13.194 -11.096  1.00  2.00           H  
ATOM   4565  C   PHE A 394     -25.209 -10.728  -4.346  1.00  2.00           C  
ATOM   4566  O   PHE A 394     -25.547  -9.778  -3.764  1.00  2.00           O  
ATOM   4567  N   PHE A 395     -24.079 -11.290  -4.049  1.00  2.00           N  
ATOM   4568  HN  PHE A 395     -23.700 -12.058  -4.690  1.00  2.00           H  
ATOM   4569  CA  PHE A 395     -23.299 -10.908  -2.861  1.00  2.00           C  
ATOM   4570  HA  PHE A 395     -23.795 -10.086  -2.345  1.00  2.00           H  
ATOM   4571  CB  PHE A 395     -23.115 -12.063  -1.915  1.00  2.00           C  
ATOM   4572  HB1 PHE A 395     -22.847 -12.947  -2.494  1.00  2.00           H  
ATOM   4573  HB2 PHE A 395     -22.307 -11.821  -1.224  1.00  2.00           H  
ATOM   4574  CG  PHE A 395     -24.350 -12.370  -1.118  1.00  2.00           C  
ATOM   4575  CD1 PHE A 395     -24.620 -11.673   0.095  1.00  2.00           C  
ATOM   4576  HD1 PHE A 395     -23.921 -10.920   0.459  1.00  2.00           H  
ATOM   4577  CD2 PHE A 395     -25.308 -13.239  -1.601  1.00  2.00           C  
ATOM   4578  HD2 PHE A 395     -25.134 -13.753  -2.546  1.00  2.00           H  
ATOM   4579  CE1 PHE A 395     -25.783 -11.957   0.818  1.00  2.00           C  
ATOM   4580  HE1 PHE A 395     -25.976 -11.466   1.772  1.00  2.00           H  
ATOM   4581  CE2 PHE A 395     -26.454 -13.466  -0.929  1.00  2.00           C  
ATOM   4582  HE2 PHE A 395     -27.206 -14.125  -1.363  1.00  2.00           H  
ATOM   4583  CZ  PHE A 395     -26.694 -12.881   0.298  1.00  2.00           C  
ATOM   4584  HZ  PHE A 395     -27.592 -13.139   0.860  1.00  2.00           H  
ATOM   4585  C   PHE A 395     -21.958 -10.533  -3.187  1.00  2.00           C  
ATOM   4586  O   PHE A 395     -21.142 -11.363  -3.561  1.00  2.00           O  
ATOM   4587  N   VAL A 396     -21.693  -9.310  -2.995  1.00  2.00           N  
ATOM   4588  HN  VAL A 396     -22.509  -8.707  -2.654  1.00  2.00           H  
ATOM   4589  CA  VAL A 396     -20.396  -8.597  -3.180  1.00  2.00           C  
ATOM   4590  HA  VAL A 396     -19.806  -9.360  -3.688  1.00  2.00           H  
ATOM   4591  CB  VAL A 396     -20.516  -7.573  -4.243  1.00  2.00           C  
ATOM   4592  HB  VAL A 396     -20.382  -6.746  -3.545  1.00  2.00           H  
ATOM   4593  CG1 VAL A 396     -19.345  -7.194  -5.044  1.00  2.00           C  
ATOM   4594 1HG1 VAL A 396     -19.631  -6.432  -5.769  1.00  2.00           H  
ATOM   4595 2HG1 VAL A 396     -18.965  -8.070  -5.569  1.00  2.00           H  
ATOM   4596 3HG1 VAL A 396     -18.569  -6.798  -4.389  1.00  2.00           H  
ATOM   4597  CG2 VAL A 396     -21.760  -7.034  -4.768  1.00  2.00           C  
ATOM   4598 1HG2 VAL A 396     -21.540  -6.298  -5.541  1.00  2.00           H  
ATOM   4599 2HG2 VAL A 396     -22.319  -6.558  -3.962  1.00  2.00           H  
ATOM   4600 3HG2 VAL A 396     -22.355  -7.841  -5.195  1.00  2.00           H  
ATOM   4601  C   VAL A 396     -19.570  -8.345  -1.985  1.00  2.00           C  
ATOM   4602  O   VAL A 396     -19.607  -7.156  -1.508  1.00  2.00           O  
ATOM   4603  N   ASP A 397     -18.226  -8.853  -1.792  1.00 15.00           N  
ATOM   4604  HN  ASP A 397     -17.488  -8.976  -2.557  1.00 14.03           H  
ATOM   4605  CA  ASP A 397     -18.050  -9.168  -0.379  1.00 15.00           C  
ATOM   4606  HA  ASP A 397     -17.889 -10.232  -0.207  1.00 14.03           H  
ATOM   4607  CB  ASP A 397     -16.938  -8.305   0.222  1.00 15.00           C  
ATOM   4608  HB1 ASP A 397     -17.256  -7.263   0.204  1.00 14.03           H  
ATOM   4609  HB2 ASP A 397     -16.772  -8.617   1.253  1.00 14.03           H  
ATOM   4610  CG  ASP A 397     -15.632  -8.428  -0.539  1.00 15.00           C  
ATOM   4611  OD1 ASP A 397     -15.626  -9.060  -1.615  1.00 15.00           O  
ATOM   4612  OD2 ASP A 397     -14.611  -7.892  -0.058  1.00 15.00           O  
ATOM   4613  C   ASP A 397     -19.202  -8.613   0.452  1.00 15.00           C  
ATOM   4614  O   ASP A 397     -19.848  -9.708   0.626  1.00  7.22           O  
ATOM   4615  N   ASN A 398     -19.194  -7.513   0.933  1.00  4.97           N  
ATOM   4616  HN  ASN A 398     -18.597  -6.899   0.292  1.00  5.98           H  
ATOM   4617  CA  ASN A 398     -19.636  -6.696   1.978  1.00  5.94           C  
ATOM   4618  HA  ASN A 398     -19.463  -7.258   2.896  1.00  5.98           H  
ATOM   4619  CB  ASN A 398     -18.966  -5.391   2.162  1.00  6.22           C  
ATOM   4620  HB1 ASN A 398     -18.023  -5.460   1.619  1.00  5.98           H  
ATOM   4621  HB2 ASN A 398     -19.610  -4.654   1.682  1.00  5.98           H  
ATOM   4622  CG  ASN A 398     -18.631  -4.834   3.483  1.00  4.79           C  
ATOM   4623  OD1 ASN A 398     -17.874  -5.398   4.221  1.00 10.61           O  
ATOM   4624  ND2 ASN A 398     -19.060  -3.635   3.729  1.00  4.11           N  
ATOM   4625 1HD2 ASN A 398     -19.625  -3.107   2.989  1.00  5.98           H  
ATOM   4626 2HD2 ASN A 398     -18.849  -3.174   4.671  1.00  5.98           H  
ATOM   4627  C   ASN A 398     -21.104  -6.535   1.865  1.00  5.29           C  
ATOM   4628  O   ASN A 398     -21.843  -6.503   2.751  1.00  5.90           O  
ATOM   4629  N   GLN A 399     -21.606  -6.592   0.664  1.00  2.15           N  
ATOM   4630  HN  GLN A 399     -21.034  -7.023  -0.131  1.00  5.05           H  
ATOM   4631  CA  GLN A 399     -22.921  -6.081   0.400  1.00  2.15           C  
ATOM   4632  HA  GLN A 399     -23.469  -5.951   1.333  1.00  5.05           H  
ATOM   4633  CB  GLN A 399     -22.767  -4.721  -0.324  1.00  3.79           C  
ATOM   4634  HB1 GLN A 399     -22.291  -4.889  -1.290  1.00  5.05           H  
ATOM   4635  HB2 GLN A 399     -23.756  -4.290  -0.476  1.00  5.05           H  
ATOM   4636  CG  GLN A 399     -21.942  -3.764   0.457  1.00  5.90           C  
ATOM   4637  HG1 GLN A 399     -22.313  -3.754   1.482  1.00  5.05           H  
ATOM   4638  HG2 GLN A 399     -20.911  -4.117   0.446  1.00  5.05           H  
ATOM   4639  CD  GLN A 399     -21.958  -2.387  -0.047  1.00  7.83           C  
ATOM   4640  OE1 GLN A 399     -23.039  -1.806  -0.276  1.00 10.07           O  
ATOM   4641  NE2 GLN A 399     -20.764  -1.818  -0.186  1.00  9.57           N  
ATOM   4642 1HE2 GLN A 399     -19.879  -2.364   0.065  1.00  5.05           H  
ATOM   4643 2HE2 GLN A 399     -20.689  -0.814  -0.548  1.00  5.05           H  
ATOM   4644  C   GLN A 399     -23.720  -6.963  -0.563  1.00  2.00           C  
ATOM   4645  O   GLN A 399     -23.147  -7.765  -1.234  1.00  2.02           O  
ATOM   4646  N   TYR A 400     -25.038  -6.808  -0.700  1.00  2.00           N  
ATOM   4647  HN  TYR A 400     -25.592  -6.127  -0.089  1.00  2.00           H  
ATOM   4648  CA  TYR A 400     -25.669  -7.600  -1.706  1.00  2.00           C  
ATOM   4649  HA  TYR A 400     -24.865  -7.998  -2.325  1.00  2.00           H  
ATOM   4650  CB  TYR A 400     -26.268  -8.755  -1.026  1.00  2.00           C  
ATOM   4651  HB1 TYR A 400     -26.583  -9.479  -1.778  1.00  2.00           H  
ATOM   4652  HB2 TYR A 400     -25.518  -9.207  -0.377  1.00  2.00           H  
ATOM   4653  CG  TYR A 400     -27.433  -8.384  -0.212  1.00  2.00           C  
ATOM   4654  CD1 TYR A 400     -28.734  -8.603  -0.673  1.00  2.00           C  
ATOM   4655  HD1 TYR A 400     -28.879  -9.017  -1.671  1.00  2.00           H  
ATOM   4656  CE1 TYR A 400     -29.783  -8.326   0.058  1.00  2.00           C  
ATOM   4657  HE1 TYR A 400     -30.796  -8.502  -0.304  1.00  2.00           H  
ATOM   4658  CD2 TYR A 400     -27.269  -7.838   0.988  1.00  2.00           C  
ATOM   4659  HD2 TYR A 400     -26.277  -7.583   1.360  1.00  2.00           H  
ATOM   4660  CE2 TYR A 400     -28.326  -7.619   1.701  1.00  2.00           C  
ATOM   4661  HE2 TYR A 400     -28.215  -7.247   2.720  1.00  2.00           H  
ATOM   4662  CZ  TYR A 400     -29.561  -7.841   1.211  1.00  2.00           C  
ATOM   4663  OH  TYR A 400     -30.569  -7.584   2.002  1.00  2.00           O  
ATOM   4664  HH  TYR A 400     -31.205  -6.885   1.544  1.00  2.00           H  
ATOM   4665  C   TYR A 400     -26.668  -6.954  -2.672  1.00  2.00           C  
ATOM   4666  O   TYR A 400     -26.887  -5.789  -2.628  1.00  2.00           O  
ATOM   4667  N   TRP A 401     -27.223  -7.721  -3.581  1.00  2.00           N  
ATOM   4668  HN  TRP A 401     -27.110  -8.785  -3.565  1.00  3.26           H  
ATOM   4669  CA  TRP A 401     -27.989  -7.058  -4.597  1.00  2.00           C  
ATOM   4670  HA  TRP A 401     -28.440  -6.158  -4.179  1.00  3.26           H  
ATOM   4671  CB  TRP A 401     -27.232  -6.696  -5.885  1.00  2.00           C  
ATOM   4672  HB1 TRP A 401     -26.804  -7.619  -6.276  1.00  3.26           H  
ATOM   4673  HB2 TRP A 401     -27.966  -6.308  -6.591  1.00  3.26           H  
ATOM   4674  CG  TRP A 401     -26.220  -5.781  -5.812  1.00  2.00           C  
ATOM   4675  CD2 TRP A 401     -26.268  -4.466  -6.296  1.00  2.00           C  
ATOM   4676  CE2 TRP A 401     -25.018  -3.857  -6.009  1.00  3.30           C  
ATOM   4677  CE3 TRP A 401     -27.257  -3.704  -6.878  1.00  5.88           C  
ATOM   4678  HE3 TRP A 401     -28.224  -4.135  -7.139  1.00  3.26           H  
ATOM   4679  CD1 TRP A 401     -24.961  -5.999  -5.421  1.00  2.00           C  
ATOM   4680  HD1 TRP A 401     -24.581  -6.961  -5.077  1.00  3.26           H  
ATOM   4681  NE1 TRP A 401     -24.199  -4.842  -5.509  1.00  4.59           N  
ATOM   4682  HE1 TRP A 401     -23.169  -4.737  -5.239  1.00  3.26           H  
ATOM   4683  CZ2 TRP A 401     -24.746  -2.522  -6.268  1.00  2.00           C  
ATOM   4684  HZ2 TRP A 401     -23.777  -2.092  -6.015  1.00  3.26           H  
ATOM   4685  CZ3 TRP A 401     -26.967  -2.323  -7.128  1.00 10.60           C  
ATOM   4686  HZ3 TRP A 401     -27.741  -1.684  -7.553  1.00  3.26           H  
ATOM   4687  CH2 TRP A 401     -25.701  -1.772  -6.836  1.00  3.25           C  
ATOM   4688  HH2 TRP A 401     -25.498  -0.728  -7.074  1.00  3.26           H  
ATOM   4689  C   TRP A 401     -29.067  -8.000  -5.021  1.00  2.00           C  
ATOM   4690  O   TRP A 401     -28.810  -9.207  -5.127  1.00  2.00           O  
ATOM   4691  N   ARG A 402     -30.208  -7.463  -5.392  1.00  2.00           N  
ATOM   4692  HN  ARG A 402     -30.326  -6.400  -5.416  1.00  2.00           H  
ATOM   4693  CA  ARG A 402     -31.269  -8.305  -5.756  1.00  2.00           C  
ATOM   4694  HA  ARG A 402     -30.938  -9.343  -5.744  1.00  2.00           H  
ATOM   4695  CB  ARG A 402     -32.313  -8.088  -4.685  1.00  2.00           C  
ATOM   4696  HB1 ARG A 402     -31.801  -7.998  -3.727  1.00  2.00           H  
ATOM   4697  HB2 ARG A 402     -32.837  -7.158  -4.906  1.00  2.00           H  
ATOM   4698  CG  ARG A 402     -33.327  -9.173  -4.568  1.00  2.00           C  
ATOM   4699  HG1 ARG A 402     -33.973  -9.140  -5.445  1.00  2.00           H  
ATOM   4700  HG2 ARG A 402     -32.808 -10.131  -4.534  1.00  2.00           H  
ATOM   4701  CD  ARG A 402     -34.121  -9.058  -3.427  1.00  2.00           C  
ATOM   4702  HD1 ARG A 402     -34.783  -9.923  -3.377  1.00  2.00           H  
ATOM   4703  HD2 ARG A 402     -33.471  -9.047  -2.552  1.00  2.00           H  
ATOM   4704  NE  ARG A 402     -34.928  -7.861  -3.414  1.00  2.00           N  
ATOM   4705  HE  ARG A 402     -34.966  -7.202  -4.256  1.00  2.00           H  
ATOM   4706  CZ  ARG A 402     -35.607  -7.620  -2.329  1.00  2.00           C  
ATOM   4707  NH1 ARG A 402     -35.409  -8.531  -1.420  1.00  2.00           N  
ATOM   4708 1HH1 ARG A 402     -34.750  -9.351  -1.619  1.00  2.00           H  
ATOM   4709 2HH1 ARG A 402     -35.905  -8.460  -0.475  1.00  2.00           H  
ATOM   4710  NH2 ARG A 402     -36.438  -6.624  -2.121  1.00  2.00           N  
ATOM   4711 1HH2 ARG A 402     -36.613  -5.904  -2.892  1.00  2.00           H  
ATOM   4712 2HH2 ARG A 402     -36.940  -6.533  -1.180  1.00  2.00           H  
ATOM   4713  C   ARG A 402     -31.882  -7.974  -7.110  1.00  2.00           C  
ATOM   4714  O   ARG A 402     -32.292  -6.855  -7.395  1.00  2.00           O  
ATOM   4715  N   TYR A 403     -32.070  -8.974  -7.924  1.00  2.00           N  
ATOM   4716  HN  TYR A 403     -32.041  -9.976  -7.549  1.00  2.66           H  
ATOM   4717  CA  TYR A 403     -32.317  -8.743  -9.330  1.00  2.00           C  
ATOM   4718  HA  TYR A 403     -32.312  -7.668  -9.512  1.00  2.66           H  
ATOM   4719  CB  TYR A 403     -31.210  -9.383 -10.165  1.00  2.00           C  
ATOM   4720  HB1 TYR A 403     -30.247  -9.019  -9.808  1.00  2.66           H  
ATOM   4721  HB2 TYR A 403     -31.259 -10.465 -10.042  1.00  2.66           H  
ATOM   4722  CG  TYR A 403     -31.331  -9.077 -11.536  1.00  2.00           C  
ATOM   4723  CD1 TYR A 403     -30.988  -7.905 -12.039  1.00  2.00           C  
ATOM   4724  HD1 TYR A 403     -30.570  -7.130 -11.397  1.00  2.66           H  
ATOM   4725  CE1 TYR A 403     -31.174  -7.664 -13.449  1.00  2.78           C  
ATOM   4726  HE1 TYR A 403     -30.944  -6.681 -13.860  1.00  2.66           H  
ATOM   4727  CD2 TYR A 403     -31.874 -10.018 -12.406  1.00  6.61           C  
ATOM   4728  HD2 TYR A 403     -32.240 -10.953 -11.982  1.00  2.66           H  
ATOM   4729  CE2 TYR A 403     -31.982  -9.836 -13.821  1.00  2.00           C  
ATOM   4730  HE2 TYR A 403     -32.332 -10.638 -14.471  1.00  2.66           H  
ATOM   4731  CZ  TYR A 403     -31.646  -8.675 -14.299  1.00  2.00           C  
ATOM   4732  OH  TYR A 403     -31.843  -8.532 -15.641  1.00  4.51           O  
ATOM   4733  HH  TYR A 403     -32.546  -7.771 -15.813  1.00  2.66           H  
ATOM   4734  C   TYR A 403     -33.623  -9.235  -9.570  1.00  2.00           C  
ATOM   4735  O   TYR A 403     -33.970 -10.327  -9.082  1.00  2.00           O  
ATOM   4736  N   ASP A 404     -34.382  -8.390 -10.140  1.00  2.00           N  
ATOM   4737  HN  ASP A 404     -34.018  -7.431 -10.445  1.00  4.77           H  
ATOM   4738  CA  ASP A 404     -35.719  -8.767 -10.353  1.00  2.00           C  
ATOM   4739  HA  ASP A 404     -36.042  -9.402  -9.528  1.00  4.77           H  
ATOM   4740  CB  ASP A 404     -36.595  -7.563 -10.407  1.00  2.00           C  
ATOM   4741  HB1 ASP A 404     -36.628  -7.130  -9.407  1.00  4.77           H  
ATOM   4742  HB2 ASP A 404     -36.141  -6.851 -11.097  1.00  4.77           H  
ATOM   4743  CG  ASP A 404     -37.977  -7.792 -10.843  1.00  2.00           C  
ATOM   4744  OD1 ASP A 404     -38.480  -7.006 -11.598  1.00 16.57           O  
ATOM   4745  OD2 ASP A 404     -38.653  -8.692 -10.425  1.00  9.59           O  
ATOM   4746  C   ASP A 404     -35.735  -9.589 -11.648  1.00  2.00           C  
ATOM   4747  O   ASP A 404     -34.968  -9.272 -12.497  1.00  2.00           O  
ATOM   4748  N   GLU A 405     -35.990 -10.909 -11.474  1.00  2.00           N  
ATOM   4749  HN  GLU A 405     -36.317 -11.306 -10.536  1.00  6.48           H  
ATOM   4750  CA  GLU A 405     -35.795 -11.737 -12.621  1.00  2.39           C  
ATOM   4751  HA  GLU A 405     -34.879 -11.342 -13.061  1.00  6.48           H  
ATOM   4752  CB  GLU A 405     -35.437 -13.133 -12.291  1.00  3.34           C  
ATOM   4753  HB1 GLU A 405     -36.037 -13.394 -11.419  1.00  6.48           H  
ATOM   4754  HB2 GLU A 405     -35.757 -13.730 -13.145  1.00  6.48           H  
ATOM   4755  CG  GLU A 405     -34.057 -13.583 -11.980  1.00  2.88           C  
ATOM   4756  HG1 GLU A 405     -33.580 -12.847 -11.333  1.00  6.48           H  
ATOM   4757  HG2 GLU A 405     -34.103 -14.543 -11.466  1.00  6.48           H  
ATOM   4758  CD  GLU A 405     -33.247 -13.735 -13.225  1.00 11.48           C  
ATOM   4759  OE1 GLU A 405     -32.040 -13.815 -13.154  1.00 11.45           O  
ATOM   4760  OE2 GLU A 405     -33.834 -13.589 -14.273  1.00 13.34           O  
ATOM   4761  C   GLU A 405     -36.811 -11.461 -13.654  1.00  3.79           C  
ATOM   4762  O   GLU A 405     -36.648 -11.940 -14.797  1.00  7.62           O  
ATOM   4763  N   ARG A 406     -37.910 -11.080 -13.311  1.00 15.00           N  
ATOM   4764  HN  ARG A 406     -38.092 -10.701 -12.327  1.00 13.82           H  
ATOM   4765  CA  ARG A 406     -38.971 -11.164 -14.307  1.00 15.00           C  
ATOM   4766  HA  ARG A 406     -38.840 -12.009 -14.983  1.00 13.82           H  
ATOM   4767  CB  ARG A 406     -40.340 -11.172 -13.623  1.00 15.00           C  
ATOM   4768  HB1 ARG A 406     -40.189 -11.029 -12.553  1.00 13.82           H  
ATOM   4769  HB2 ARG A 406     -40.927 -10.344 -14.022  1.00 13.82           H  
ATOM   4770  CG  ARG A 406     -41.127 -12.458 -13.827  1.00 15.00           C  
ATOM   4771  HG1 ARG A 406     -41.651 -12.406 -14.781  1.00 13.82           H  
ATOM   4772  HG2 ARG A 406     -40.435 -13.300 -13.837  1.00 13.82           H  
ATOM   4773  CD  ARG A 406     -42.142 -12.665 -12.715  1.00 15.00           C  
ATOM   4774  HD1 ARG A 406     -41.647 -13.147 -11.872  1.00 13.82           H  
ATOM   4775  HD2 ARG A 406     -42.527 -11.694 -12.404  1.00 13.82           H  
ATOM   4776  NE  ARG A 406     -43.260 -13.499 -13.144  1.00 15.00           N  
ATOM   4777  HE  ARG A 406     -43.437 -14.412 -12.615  1.00 13.82           H  
ATOM   4778  CZ  ARG A 406     -44.072 -13.195 -14.150  1.00 15.00           C  
ATOM   4779  NH1 ARG A 406     -43.633 -12.473 -15.169  1.00 15.00           N  
ATOM   4780 1HH1 ARG A 406     -42.619 -12.131 -15.185  1.00 13.82           H  
ATOM   4781 2HH1 ARG A 406     -44.292 -12.231 -15.977  1.00 13.82           H  
ATOM   4782  NH2 ARG A 406     -45.328 -13.617 -14.136  1.00 15.00           N  
ATOM   4783 1HH2 ARG A 406     -45.687 -14.202 -13.315  1.00 13.82           H  
ATOM   4784 2HH2 ARG A 406     -45.983 -13.373 -14.946  1.00 13.82           H  
ATOM   4785  C   ARG A 406     -39.127  -9.843 -15.053  1.00 15.00           C  
ATOM   4786  O   ARG A 406     -39.654  -9.382 -15.942  1.00  2.00           O  
ATOM   4787  N   ARG A 407     -38.236  -8.932 -14.566  1.00  3.91           N  
ATOM   4788  HN  ARG A 407     -37.564  -9.168 -13.767  1.00  9.93           H  
ATOM   4789  CA  ARG A 407     -38.254  -7.594 -15.210  1.00  3.55           C  
ATOM   4790  HA  ARG A 407     -38.977  -7.593 -16.026  1.00  9.93           H  
ATOM   4791  CB  ARG A 407     -38.686  -6.616 -14.159  1.00  4.77           C  
ATOM   4792  HB1 ARG A 407     -38.889  -7.206 -13.265  1.00  9.93           H  
ATOM   4793  HB2 ARG A 407     -37.828  -5.968 -13.981  1.00  9.93           H  
ATOM   4794  CG  ARG A 407     -39.843  -5.721 -14.326  1.00  8.05           C  
ATOM   4795  HG1 ARG A 407     -40.035  -5.222 -13.376  1.00  9.93           H  
ATOM   4796  HG2 ARG A 407     -39.599  -4.977 -15.085  1.00  9.93           H  
ATOM   4797  CD  ARG A 407     -41.098  -6.446 -14.750  1.00 14.01           C  
ATOM   4798  HD1 ARG A 407     -41.728  -5.772 -15.332  1.00  9.93           H  
ATOM   4799  HD2 ARG A 407     -40.830  -7.310 -15.358  1.00  9.93           H  
ATOM   4800  NE  ARG A 407     -41.804  -6.878 -13.603  1.00 18.36           N  
ATOM   4801  HE  ARG A 407     -41.685  -7.921 -13.395  1.00  9.93           H  
ATOM   4802  CZ  ARG A 407     -42.558  -6.271 -12.762  1.00 18.83           C  
ATOM   4803  NH1 ARG A 407     -42.955  -6.904 -11.679  1.00 13.47           N  
ATOM   4804 1HH1 ARG A 407     -42.649  -7.915 -11.507  1.00  9.93           H  
ATOM   4805 2HH1 ARG A 407     -43.584  -6.408 -10.970  1.00  9.93           H  
ATOM   4806  NH2 ARG A 407     -42.951  -5.060 -13.054  1.00 14.76           N  
ATOM   4807 1HH2 ARG A 407     -42.643  -4.604 -13.972  1.00  9.93           H  
ATOM   4808 2HH2 ARG A 407     -43.581  -4.524 -12.375  1.00  9.93           H  
ATOM   4809  C   ARG A 407     -36.912  -7.173 -15.732  1.00  4.86           C  
ATOM   4810  O   ARG A 407     -36.797  -6.272 -16.519  1.00  4.70           O  
ATOM   4811  N   GLN A 408     -35.902  -7.794 -15.255  1.00  5.47           N  
ATOM   4812  HN  GLN A 408     -36.095  -8.494 -14.469  1.00 10.19           H  
ATOM   4813  CA  GLN A 408     -34.545  -7.649 -15.664  1.00  4.14           C  
ATOM   4814  HA  GLN A 408     -33.990  -8.421 -15.131  1.00 10.19           H  
ATOM   4815  CB  GLN A 408     -34.426  -7.989 -17.107  1.00  5.35           C  
ATOM   4816  HB1 GLN A 408     -35.221  -7.453 -17.625  1.00 10.19           H  
ATOM   4817  HB2 GLN A 408     -33.458  -7.617 -17.441  1.00 10.19           H  
ATOM   4818  CG  GLN A 408     -34.514  -9.418 -17.537  1.00  8.90           C  
ATOM   4819  HG1 GLN A 408     -34.082 -10.053 -16.764  1.00 10.19           H  
ATOM   4820  HG2 GLN A 408     -35.560  -9.685 -17.685  1.00 10.19           H  
ATOM   4821  CD  GLN A 408     -33.759  -9.624 -18.830  1.00 18.89           C  
ATOM   4822  OE1 GLN A 408     -34.341  -9.510 -19.875  1.00 23.08           O  
ATOM   4823  NE2 GLN A 408     -32.560 -10.128 -18.774  1.00 20.64           N  
ATOM   4824 1HE2 GLN A 408     -32.132 -10.386 -17.828  1.00 10.19           H  
ATOM   4825 2HE2 GLN A 408     -32.003 -10.285 -19.674  1.00 10.19           H  
ATOM   4826  C   GLN A 408     -34.007  -6.360 -15.180  1.00  2.00           C  
ATOM   4827  O   GLN A 408     -33.638  -5.421 -15.733  1.00  3.24           O  
ATOM   4828  N   MET A 409     -33.996  -6.216 -13.945  1.00  2.00           N  
ATOM   4829  HN  MET A 409     -33.981  -7.065 -13.294  1.00  2.85           H  
ATOM   4830  CA  MET A 409     -34.004  -4.910 -13.425  1.00  2.00           C  
ATOM   4831  HA  MET A 409     -33.412  -4.217 -14.023  1.00  2.85           H  
ATOM   4832  CB  MET A 409     -35.495  -4.621 -13.501  1.00  2.00           C  
ATOM   4833  HB1 MET A 409     -36.027  -5.551 -13.303  1.00  2.85           H  
ATOM   4834  HB2 MET A 409     -35.735  -3.892 -12.727  1.00  2.85           H  
ATOM   4835  CG  MET A 409     -35.961  -4.105 -14.751  1.00  2.00           C  
ATOM   4836  HG1 MET A 409     -35.383  -4.566 -15.552  1.00  2.85           H  
ATOM   4837  HG2 MET A 409     -37.013  -4.369 -14.863  1.00  2.85           H  
ATOM   4838  SD  MET A 409     -35.800  -2.275 -14.895  1.00  2.30           S  
ATOM   4839  CE  MET A 409     -37.012  -1.681 -13.672  1.00  8.45           C  
ATOM   4840  HE1 MET A 409     -37.013  -0.591 -13.660  1.00  2.85           H  
ATOM   4841  HE2 MET A 409     -36.744  -2.054 -12.683  1.00  2.85           H  
ATOM   4842  HE3 MET A 409     -38.005  -2.042 -13.939  1.00  2.85           H  
ATOM   4843  C   MET A 409     -33.546  -4.948 -11.902  1.00  2.00           C  
ATOM   4844  O   MET A 409     -34.264  -5.460 -11.079  1.00  2.07           O  
ATOM   4845  N   MET A 410     -32.411  -4.489 -11.418  1.00  2.00           N  
ATOM   4846  HN  MET A 410     -31.605  -4.169 -12.044  1.00  2.35           H  
ATOM   4847  CA  MET A 410     -32.336  -4.450  -9.935  1.00  2.00           C  
ATOM   4848  HA  MET A 410     -32.263  -5.471  -9.562  1.00  2.35           H  
ATOM   4849  CB  MET A 410     -31.177  -3.666  -9.415  1.00  2.00           C  
ATOM   4850  HB1 MET A 410     -31.400  -2.606  -9.538  1.00  2.35           H  
ATOM   4851  HB2 MET A 410     -31.061  -3.892  -8.355  1.00  2.35           H  
ATOM   4852  CG  MET A 410     -29.911  -3.946 -10.082  1.00  2.00           C  
ATOM   4853  HG1 MET A 410     -29.921  -3.617 -11.121  1.00  2.35           H  
ATOM   4854  HG2 MET A 410     -29.071  -3.485  -9.563  1.00  2.35           H  
ATOM   4855  SD  MET A 410     -29.871  -5.714  -9.954  1.00  2.00           S  
ATOM   4856  CE  MET A 410     -28.120  -5.913  -9.456  1.00  2.00           C  
ATOM   4857  HE1 MET A 410     -27.897  -6.972  -9.324  1.00  2.35           H  
ATOM   4858  HE2 MET A 410     -27.947  -5.386  -8.518  1.00  2.35           H  
ATOM   4859  HE3 MET A 410     -27.473  -5.500 -10.229  1.00  2.35           H  
ATOM   4860  C   MET A 410     -33.642  -3.766  -9.307  1.00  2.84           C  
ATOM   4861  O   MET A 410     -34.341  -2.871  -9.924  1.00  3.96           O  
ATOM   4862  N   ASP A 411     -33.991  -4.173  -8.075  1.00  2.00           N  
ATOM   4863  HN  ASP A 411     -33.363  -4.830  -7.510  1.00  2.00           H  
ATOM   4864  CA  ASP A 411     -35.231  -3.697  -7.547  1.00  2.00           C  
ATOM   4865  HA  ASP A 411     -36.002  -3.579  -8.308  1.00  2.00           H  
ATOM   4866  CB  ASP A 411     -35.659  -4.624  -6.392  1.00  2.00           C  
ATOM   4867  HB1 ASP A 411     -34.766  -5.011  -5.901  1.00  2.00           H  
ATOM   4868  HB2 ASP A 411     -36.247  -4.049  -5.677  1.00  2.00           H  
ATOM   4869  CG  ASP A 411     -36.451  -5.734  -6.862  1.00  2.00           C  
ATOM   4870  OD1 ASP A 411     -36.280  -6.068  -8.034  1.00  2.00           O  
ATOM   4871  OD2 ASP A 411     -37.249  -6.312  -6.133  1.00  2.00           O  
ATOM   4872  C   ASP A 411     -34.655  -2.370  -7.071  1.00  2.00           C  
ATOM   4873  O   ASP A 411     -33.446  -2.210  -7.123  1.00  2.00           O  
ATOM   4874  N   PRO A 412     -35.475  -1.490  -6.514  1.00  2.00           N  
ATOM   4875  CD  PRO A 412     -36.901  -1.527  -6.165  1.00  2.00           C  
ATOM   4876  HD1 PRO A 412     -37.052  -1.968  -5.180  1.00  2.00           H  
ATOM   4877  HD2 PRO A 412     -37.472  -2.087  -6.906  1.00  2.00           H  
ATOM   4878  CA  PRO A 412     -34.863  -0.332  -6.035  1.00  2.00           C  
ATOM   4879  HA  PRO A 412     -34.239   0.075  -6.831  1.00  2.00           H  
ATOM   4880  CB  PRO A 412     -36.021   0.592  -5.833  1.00  2.00           C  
ATOM   4881  HB1 PRO A 412     -36.055   0.917  -4.793  1.00  2.00           H  
ATOM   4882  HB2 PRO A 412     -35.916   1.461  -6.483  1.00  2.00           H  
ATOM   4883  CG  PRO A 412     -37.269  -0.138  -6.171  1.00  2.00           C  
ATOM   4884  HG1 PRO A 412     -38.040   0.057  -5.426  1.00  2.00           H  
ATOM   4885  HG2 PRO A 412     -37.631   0.158  -7.156  1.00  2.00           H  
ATOM   4886  C   PRO A 412     -33.981  -0.503  -4.771  1.00  2.00           C  
ATOM   4887  O   PRO A 412     -34.104  -1.433  -4.052  1.00  2.00           O  
ATOM   4888  N   GLY A 413     -33.046   0.423  -4.648  1.00  2.00           N  
ATOM   4889  HN  GLY A 413     -32.977   1.158  -5.423  1.00  2.00           H  
ATOM   4890  CA  GLY A 413     -32.127   0.522  -3.573  1.00  2.00           C  
ATOM   4891  HA1 GLY A 413     -31.590   1.457  -3.730  1.00  2.00           H  
ATOM   4892  HA2 GLY A 413     -32.735   0.599  -2.672  1.00  2.00           H  
ATOM   4893  C   GLY A 413     -31.080  -0.498  -3.267  1.00  2.00           C  
ATOM   4894  O   GLY A 413     -31.063  -0.942  -2.133  1.00  2.00           O  
ATOM   4895  N   TYR A 414     -30.101  -0.732  -4.186  1.00  2.00           N  
ATOM   4896  HN  TYR A 414     -29.941  -0.087  -5.024  1.00  2.02           H  
ATOM   4897  CA  TYR A 414     -29.325  -1.860  -3.965  1.00  2.00           C  
ATOM   4898  HA  TYR A 414     -29.756  -2.135  -3.002  1.00  2.02           H  
ATOM   4899  CB  TYR A 414     -29.839  -3.041  -4.746  1.00  2.00           C  
ATOM   4900  HB1 TYR A 414     -30.404  -2.691  -5.610  1.00  2.02           H  
ATOM   4901  HB2 TYR A 414     -29.000  -3.651  -5.083  1.00  2.02           H  
ATOM   4902  CG  TYR A 414     -30.746  -3.871  -3.841  1.00  2.00           C  
ATOM   4903  CD1 TYR A 414     -32.068  -3.863  -4.052  1.00  2.00           C  
ATOM   4904  HD1 TYR A 414     -32.465  -3.333  -4.917  1.00  2.02           H  
ATOM   4905  CE1 TYR A 414     -32.953  -4.520  -3.187  1.00  2.00           C  
ATOM   4906  HE1 TYR A 414     -34.013  -4.533  -3.440  1.00  2.02           H  
ATOM   4907  CD2 TYR A 414     -30.318  -4.505  -2.704  1.00  2.00           C  
ATOM   4908  HD2 TYR A 414     -29.253  -4.534  -2.475  1.00  2.02           H  
ATOM   4909  CE2 TYR A 414     -31.224  -5.115  -1.834  1.00  2.00           C  
ATOM   4910  HE2 TYR A 414     -30.854  -5.599  -0.930  1.00  2.02           H  
ATOM   4911  CZ  TYR A 414     -32.568  -5.116  -2.095  1.00  2.00           C  
ATOM   4912  OH  TYR A 414     -33.603  -5.764  -1.440  1.00  2.00           O  
ATOM   4913  HH  TYR A 414     -34.344  -5.067  -1.179  1.00  2.02           H  
ATOM   4914  C   TYR A 414     -27.892  -2.120  -3.611  1.00  2.00           C  
ATOM   4915  O   TYR A 414     -27.528  -3.318  -3.472  1.00  2.21           O  
ATOM   4916  N   PRO A 415     -27.007  -1.142  -3.425  1.00  2.00           N  
ATOM   4917  CD  PRO A 415     -26.084  -0.018  -3.557  1.00  2.15           C  
ATOM   4918  HD1 PRO A 415     -26.171   0.691  -2.734  1.00  2.02           H  
ATOM   4919  HD2 PRO A 415     -26.202   0.508  -4.504  1.00  2.02           H  
ATOM   4920  CA  PRO A 415     -26.304  -2.325  -2.838  1.00  2.00           C  
ATOM   4921  HA  PRO A 415     -26.548  -3.271  -3.321  1.00  2.02           H  
ATOM   4922  CB  PRO A 415     -24.869  -2.011  -2.829  1.00  2.00           C  
ATOM   4923  HB1 PRO A 415     -24.495  -1.911  -1.810  1.00  2.02           H  
ATOM   4924  HB2 PRO A 415     -24.296  -2.775  -3.354  1.00  2.02           H  
ATOM   4925  CG  PRO A 415     -24.820  -0.807  -3.497  1.00  2.00           C  
ATOM   4926  HG1 PRO A 415     -24.069  -0.188  -3.006  1.00  2.02           H  
ATOM   4927  HG2 PRO A 415     -24.510  -1.011  -4.522  1.00  2.02           H  
ATOM   4928  C   PRO A 415     -26.883  -2.174  -1.458  1.00  2.00           C  
ATOM   4929  O   PRO A 415     -27.798  -1.347  -1.241  1.00  2.00           O  
ATOM   4930  N   LYS A 416     -26.401  -3.046  -0.598  1.00  2.00           N  
ATOM   4931  HN  LYS A 416     -25.623  -3.720  -0.890  1.00  2.00           H  
ATOM   4932  CA  LYS A 416     -26.911  -3.081   0.685  1.00  2.00           C  
ATOM   4933  HA  LYS A 416     -27.042  -2.038   0.972  1.00  2.00           H  
ATOM   4934  CB  LYS A 416     -28.276  -3.681   0.740  1.00  2.00           C  
ATOM   4935  HB1 LYS A 416     -28.552  -4.025  -0.257  1.00  2.00           H  
ATOM   4936  HB2 LYS A 416     -28.263  -4.527   1.427  1.00  2.00           H  
ATOM   4937  CG  LYS A 416     -29.326  -2.655   1.226  1.00  2.00           C
[truncated: 76,825 more chars]
