# Supplementary material for: Proteome-wide prediction of targets for aspirin: new insight into the molecular mechanism of aspirin
Source: PeerJ. 2016 Mar 10;4:e1791. doi: 10.7717/peerj.1791 (PMC4793309; doi:10.7717/peerj.1791)
Supplement: File S1 — The raw data contains all strucures of the identified 79 proteins. The Protocols show how to prepare protein strucure and run CDOCKER. [file peerj-04-1791-s004.zip › 79_protein_strucures/2PF5_TNFAIP6.pdb]

REMARK   Accelrys Discovery Studio PDB file
REMARK   Created:  Thu Jan 21 12:42:28 �й���׼ʱ�� 2016
SSBOND   1 CYS B   23    CYS B   92                                     
SSBOND   2 CYS B   47    CYS B   68                                     
ATOM      1  N   GLY B   1     -27.519  -2.181   9.177  1.00 22.40           N1+
ATOM      2  HT1 GLY B   1     -26.982  -2.600   8.352  1.00 21.47           H  
ATOM      3  HT2 GLY B   1     -28.467  -1.819   8.838  1.00 21.47           H  
ATOM      4  HT3 GLY B   1     -27.671  -2.934   9.922  1.00 21.47           H  
ATOM      5  CA  GLY B   1     -26.744  -1.067   9.753  1.00 21.23           C  
ATOM      6  HA1 GLY B   1     -25.778  -1.426  10.109  1.00 21.47           H  
ATOM      7  HA2 GLY B   1     -26.590  -0.290   9.004  1.00 21.47           H  
ATOM      8  C   GLY B   1     -27.560  -0.520  10.915  1.00 20.23           C  
ATOM      9  O   GLY B   1     -28.205  -1.282  11.657  1.00 22.02           O  
ATOM     10  N   VAL B   2     -27.561   0.795  11.034  1.00 19.84           N  
ATOM     11  HN  VAL B   2     -27.052   1.370  10.289  1.00 19.58           H  
ATOM     12  CA  VAL B   2     -28.220   1.511  12.128  1.00 19.67           C  
ATOM     13  HA  VAL B   2     -28.552   0.802  12.886  1.00 19.58           H  
ATOM     14  CB  VAL B   2     -27.258   2.530  12.756  1.00 19.99           C  
ATOM     15  HB  VAL B   2     -26.848   3.142  11.952  1.00 19.58           H  
ATOM     16  CG1 VAL B   2     -27.978   3.450  13.717  1.00 20.12           C  
ATOM     17 1HG1 VAL B   2     -27.268   4.159  14.143  1.00 19.58           H  
ATOM     18 2HG1 VAL B   2     -28.428   2.861  14.517  1.00 19.58           H  
ATOM     19 3HG1 VAL B   2     -28.758   3.994  13.184  1.00 19.58           H  
ATOM     20  CG2 VAL B   2     -26.084   1.810  13.446  1.00 19.19           C  
ATOM     21 1HG2 VAL B   2     -25.412   2.548  13.885  1.00 19.58           H  
ATOM     22 2HG2 VAL B   2     -25.540   1.216  12.712  1.00 19.58           H  
ATOM     23 3HG2 VAL B   2     -26.468   1.157  14.230  1.00 19.58           H  
ATOM     24  C   VAL B   2     -29.425   2.231  11.531  1.00 19.86           C  
ATOM     25  O   VAL B   2     -29.348   2.796  10.410  1.00 18.39           O  
ATOM     26  N   TYR B   3     -30.547   2.210  12.235  1.00 18.16           N  
ATOM     27  HN  TYR B   3     -30.584   1.720  13.186  1.00 19.49           H  
ATOM     28  CA  TYR B   3     -31.722   2.860  11.697  1.00 18.74           C  
ATOM     29  HA  TYR B   3     -31.399   3.709  11.095  1.00 19.49           H  
ATOM     30  CB  TYR B   3     -32.520   1.899  10.792  1.00 18.71           C  
ATOM     31  HB1 TYR B   3     -33.382   2.440  10.403  1.00 19.49           H  
ATOM     32  HB2 TYR B   3     -31.875   1.600   9.966  1.00 19.49           H  
ATOM     33  CG  TYR B   3     -33.022   0.646  11.471  1.00 18.20           C  
ATOM     34  CD1 TYR B   3     -34.308   0.584  12.018  1.00 21.32           C  
ATOM     35  HD1 TYR B   3     -34.955   1.460  11.965  1.00 19.49           H  
ATOM     36  CE1 TYR B   3     -34.785  -0.594  12.639  1.00 20.02           C  
ATOM     37  HE1 TYR B   3     -35.781  -0.619  13.081  1.00 19.49           H  
ATOM     38  CD2 TYR B   3     -32.226  -0.499  11.528  1.00 19.34           C  
ATOM     39  HD2 TYR B   3     -31.225  -0.478  11.097  1.00 19.49           H  
ATOM     40  CE2 TYR B   3     -32.697  -1.686  12.136  1.00 20.86           C  
ATOM     41  HE2 TYR B   3     -32.061  -2.571  12.176  1.00 19.49           H  
ATOM     42  CZ  TYR B   3     -33.971  -1.718  12.680  1.00 19.76           C  
ATOM     43  OH  TYR B   3     -34.416  -2.884  13.268  1.00 21.53           O  
ATOM     44  HH  TYR B   3     -34.641  -2.704  14.278  1.00 19.49           H  
ATOM     45  C   TYR B   3     -32.604   3.376  12.816  1.00 18.76           C  
ATOM     46  O   TYR B   3     -32.477   2.956  13.970  1.00 18.46           O  
ATOM     47  N   HIS B   4     -33.477   4.290  12.440  1.00 19.33           N  
ATOM     48  HN  HIS B   4     -33.499   4.583  11.411  1.00 20.07           H  
ATOM     49  CA  HIS B   4     -34.421   4.924  13.372  1.00 19.41           C  
ATOM     50  HA  HIS B   4     -34.022   4.843  14.383  1.00 20.07           H  
ATOM     51  CB  HIS B   4     -34.550   6.403  13.013  1.00 19.67           C  
ATOM     52  HB1 HIS B   4     -33.632   6.905  13.317  1.00 20.07           H  
ATOM     53  HB2 HIS B   4     -34.665   6.479  11.932  1.00 20.07           H  
ATOM     54  CG  HIS B   4     -35.704   7.117  13.654  1.00 19.70           C  
ATOM     55  CD2 HIS B   4     -35.857   7.650  14.890  1.00 20.64           C  
ATOM     56  HD2 HIS B   4     -35.133   7.616  15.704  1.00 20.07           H  
ATOM     57  ND1 HIS B   4     -36.859   7.405  12.970  1.00 22.76           N  
ATOM     58  HD1 HIS B   4     -37.054   7.144  11.951  1.00 20.07           H  
ATOM     59  CE1 HIS B   4     -37.695   8.055  13.764  1.00 22.32           C  
ATOM     60  HE1 HIS B   4     -38.702   8.380  13.503  1.00 20.07           H  
ATOM     61  NE2 HIS B   4     -37.098   8.242  14.925  1.00 18.83           N  
ATOM     62  C   HIS B   4     -35.765   4.184  13.313  1.00 19.23           C  
ATOM     63  O   HIS B   4     -36.253   3.815  12.230  1.00 18.83           O  
ATOM     64  N   ARG B   5     -36.376   4.004  14.487  1.00 19.94           N  
ATOM     65  HN  ARG B   5     -35.870   4.293  15.385  1.00 28.24           H  
ATOM     66  CA  ARG B   5     -37.713   3.425  14.583  1.00 21.51           C  
ATOM     67  HA  ARG B   5     -38.144   3.336  13.586  1.00 28.24           H  
ATOM     68  CB  ARG B   5     -37.636   2.048  15.228  1.00 22.65           C  
ATOM     69  HB1 ARG B   5     -36.813   2.052  15.942  1.00 28.24           H  
ATOM     70  HB2 ARG B   5     -38.573   1.865  15.754  1.00 28.24           H  
ATOM     71  CG  ARG B   5     -37.415   0.935  14.270  1.00 27.07           C  
ATOM     72  HG1 ARG B   5     -36.643   1.225  13.557  1.00 28.24           H  
ATOM     73  HG2 ARG B   5     -37.090   0.051  14.818  1.00 28.24           H  
ATOM     74  CD  ARG B   5     -38.708   0.608  13.507  1.00 33.17           C  
ATOM     75  HD1 ARG B   5     -39.435   0.159  14.184  1.00 28.24           H  
ATOM     76  HD2 ARG B   5     -39.125   1.518  13.076  1.00 28.24           H  
ATOM     77  NE  ARG B   5     -38.373  -0.325  12.456  1.00 34.95           N1+
ATOM     78  HE  ARG B   5     -38.275  -1.357  12.722  1.00 28.24           H  
ATOM     79  CZ  ARG B   5     -38.178   0.003  11.184  1.00 36.80           C  
ATOM     80  NH1 ARG B   5     -38.339   1.258  10.772  1.00 37.75           N  
ATOM     81 1HH1 ARG B   5     -38.629   2.017  11.469  1.00 28.24           H  
ATOM     82 2HH1 ARG B   5     -38.179   1.508   9.744  1.00 28.24           H  
ATOM     83  NH2 ARG B   5     -37.847  -0.939  10.323  1.00 36.46           N  
ATOM     84 1HH2 ARG B   5     -37.739  -1.951  10.653  1.00 28.24           H  
ATOM     85 2HH2 ARG B   5     -37.686  -0.691   9.295  1.00 28.24           H  
ATOM     86  C   ARG B   5     -38.624   4.284  15.458  1.00 20.62           C  
ATOM     87  O   ARG B   5     -38.241   4.705  16.553  1.00 19.69           O  
ATOM     88  N   GLU B   6     -39.832   4.519  14.991  1.00 20.60           N  
ATOM     89  HN  GLU B   6     -40.071   4.311  13.969  1.00 23.80           H  
ATOM     90  CA  GLU B   6     -40.847   5.073  15.899  1.00 22.09           C  
ATOM     91  HA  GLU B   6     -40.354   5.266  16.852  1.00 23.80           H  
ATOM     92  CB  GLU B   6     -41.390   6.420  15.389  1.00 21.83           C  
ATOM     93  HB1 GLU B   6     -42.070   6.814  16.144  1.00 23.80           H  
ATOM     94  HB2 GLU B   6     -40.545   7.098  15.271  1.00 23.80           H  
ATOM     95  CG  GLU B   6     -42.128   6.372  14.084  1.00 24.57           C  
ATOM     96  HG1 GLU B   6     -41.422   6.110  13.296  1.00 23.80           H  
ATOM     97  HG2 GLU B   6     -42.900   5.605  14.151  1.00 23.80           H  
ATOM     98  CD  GLU B   6     -42.795   7.703  13.717  1.00 24.39           C  
ATOM     99  OE1 GLU B   6     -42.170   8.779  13.841  1.00 29.00           O  
ATOM    100  OE2 GLU B   6     -43.950   7.665  13.294  1.00 28.29           O  
ATOM    101  C   GLU B   6     -41.952   4.045  16.164  1.00 21.85           C  
ATOM    102  O   GLU B   6     -42.169   3.143  15.354  1.00 21.56           O  
ATOM    103  N   ALA B   7     -42.626   4.161  17.309  1.00 21.63           N  
ATOM    104  HN  ALA B   7     -42.277   4.837  18.061  1.00 22.10           H  
ATOM    105  CA  ALA B   7     -43.826   3.382  17.547  1.00 22.08           C  
ATOM    106  HA  ALA B   7     -43.552   2.333  17.657  1.00 22.10           H  
ATOM    107  CB  ALA B   7     -44.513   3.852  18.823  1.00 21.27           C  
ATOM    108  HB1 ALA B   7     -45.413   3.260  18.991  1.00 22.10           H  
ATOM    109  HB2 ALA B   7     -44.784   4.903  18.724  1.00 22.10           H  
ATOM    110  HB3 ALA B   7     -43.835   3.730  19.668  1.00 22.10           H  
ATOM    111  C   ALA B   7     -44.764   3.529  16.348  1.00 22.83           C  
ATOM    112  O   ALA B   7     -44.760   4.563  15.663  1.00 22.68           O  
ATOM    113  N   ARG B   8     -45.564   2.510  16.060  1.00 24.22           N  
ATOM    114  HN  ARG B   8     -45.492   1.584  16.592  1.00 29.66           H  
ATOM    115  CA  ARG B   8     -46.543   2.692  14.996  1.00 25.66           C  
ATOM    116  HA  ARG B   8     -45.982   3.027  14.124  1.00 29.66           H  
ATOM    117  CB  ARG B   8     -47.269   1.405  14.567  1.00 26.55           C  
ATOM    118  HB1 ARG B   8     -48.335   1.631  14.529  1.00 29.66           H  
ATOM    119  HB2 ARG B   8     -46.915   1.151  13.568  1.00 29.66           H  
ATOM    120  CG  ARG B   8     -47.101   0.181  15.427  1.00 27.72           C  
ATOM    121  HG1 ARG B   8     -46.144  -0.289  15.200  1.00 29.66           H  
ATOM    122  HG2 ARG B   8     -47.123   0.473  16.477  1.00 29.66           H  
ATOM    123  CD  ARG B   8     -48.235  -0.821  15.156  1.00 27.99           C  
ATOM    124  HD1 ARG B   8     -48.687  -0.599  14.189  1.00 29.66           H  
ATOM    125  HD2 ARG B   8     -47.826  -1.831  15.143  1.00 29.66           H  
ATOM    126  NE  ARG B   8     -49.258  -0.728  16.199  1.00 34.28           N1+
ATOM    127  HE  ARG B   8     -49.088  -1.277  17.102  1.00 29.66           H  
ATOM    128  CZ  ARG B   8     -50.382  -0.019  16.120  1.00 34.89           C  
ATOM    129  NH1 ARG B   8     -50.693   0.657  15.017  1.00 36.49           N  
ATOM    130 1HH1 ARG B   8     -50.035   0.637  14.174  1.00 29.66           H  
ATOM    131 2HH1 ARG B   8     -51.601   1.221  14.973  1.00 29.66           H  
ATOM    132  NH2 ARG B   8     -51.214  -0.007  17.153  1.00 38.04           N  
ATOM    133 1HH2 ARG B   8     -50.978  -0.563  18.036  1.00 29.66           H  
ATOM    134 2HH2 ARG B   8     -52.121   0.559  17.103  1.00 29.66           H  
ATOM    135  C   ARG B   8     -47.534   3.816  15.319  1.00 25.11           C  
ATOM    136  O   ARG B   8     -47.973   4.511  14.414  1.00 25.27           O  
ATOM    137  N   SER B   9     -47.846   4.012  16.600  1.00 25.11           N  
ATOM    138  HN  SER B   9     -47.441   3.355  17.341  1.00 25.45           H  
ATOM    139  CA  SER B   9     -48.732   5.106  17.021  1.00 25.23           C  
ATOM    140  HA  SER B   9     -49.633   5.036  16.411  1.00 25.45           H  
ATOM    141  CB  SER B   9     -49.167   4.930  18.479  1.00 25.25           C  
ATOM    142  HB1 SER B   9     -49.678   5.833  18.812  1.00 25.45           H  
ATOM    143  HB2 SER B   9     -49.846   4.081  18.550  1.00 25.45           H  
ATOM    144  OG  SER B   9     -48.047   4.699  19.306  1.00 27.48           O  
ATOM    145  HG  SER B   9     -47.552   3.828  18.991  1.00 25.45           H  
ATOM    146  C   SER B   9     -48.151   6.519  16.803  1.00 24.68           C  
ATOM    147  O   SER B   9     -48.894   7.510  16.822  1.00 24.97           O  
ATOM    148  N   GLY B  10     -46.838   6.616  16.606  1.00 23.79           N  
ATOM    149  HN  GLY B  10     -46.220   5.753  16.739  1.00 22.57           H  
ATOM    150  CA  GLY B  10     -46.230   7.880  16.212  1.00 22.62           C  
ATOM    151  HA1 GLY B  10     -45.991   7.821  15.150  1.00 22.57           H  
ATOM    152  HA2 GLY B  10     -46.962   8.670  16.376  1.00 22.57           H  
ATOM    153  C   GLY B  10     -44.961   8.256  16.957  1.00 22.02           C  
ATOM    154  O   GLY B  10     -44.340   7.435  17.621  1.00 21.85           O  
ATOM    155  N   LYS B  11     -44.601   9.526  16.846  1.00 21.54           N  
ATOM    156  HN  LYS B  11     -45.286  10.210  16.390  1.00 23.98           H  
ATOM    157  CA  LYS B  11     -43.317  10.040  17.314  1.00 21.35           C  
ATOM    158  HA  LYS B  11     -42.518   9.384  16.970  1.00 23.98           H  
ATOM    159  CB  LYS B  11     -43.120  11.435  16.717  1.00 21.66           C  
ATOM    160  HB1 LYS B  11     -43.385  11.397  15.660  1.00 23.98           H  
ATOM    161  HB2 LYS B  11     -43.784  12.127  17.234  1.00 23.98           H  
ATOM    162  CG  LYS B  11     -41.717  11.949  16.835  1.00 23.11           C  
ATOM    163  HG1 LYS B  11     -41.390  11.873  17.872  1.00 23.98           H  
ATOM    164  HG2 LYS B  11     -41.059  11.354  16.202  1.00 23.98           H  
ATOM    165  CD  LYS B  11     -41.663  13.395  16.396  1.00 26.46           C  
ATOM    166  HD1 LYS B  11     -42.336  13.541  15.551  1.00 23.98           H  
ATOM    167  HD2 LYS B  11     -41.973  14.035  17.222  1.00 23.98           H  
ATOM    168  CE  LYS B  11     -40.243  13.761  15.980  1.00 29.75           C  
ATOM    169  HE1 LYS B  11     -39.537  13.274  16.652  1.00 23.98           H  
ATOM    170  HE2 LYS B  11     -40.070  13.418  14.960  1.00 23.98           H  
ATOM    171  NZ  LYS B  11     -40.036  15.242  16.041  1.00 31.33           N1+
ATOM    172  HZ1 LYS B  11     -39.034  15.475  15.745  1.00 23.98           H  
ATOM    173  HZ2 LYS B  11     -40.201  15.585  17.041  1.00 23.98           H  
ATOM    174  HZ3 LYS B  11     -40.724  15.726  15.380  1.00 23.98           H  
ATOM    175  C   LYS B  11     -43.276  10.131  18.836  1.00 20.76           C  
ATOM    176  O   LYS B  11     -44.260  10.562  19.456  1.00 19.87           O  
ATOM    177  N   TYR B  12     -42.139   9.747  19.413  1.00 19.59           N  
ATOM    178  HN  TYR B  12     -41.375   9.341  18.783  1.00 21.85           H  
ATOM    179  CA  TYR B  12     -41.857   9.841  20.861  1.00 19.88           C  
ATOM    180  HA  TYR B  12     -40.886   9.379  21.041  1.00 21.85           H  
ATOM    181  CB  TYR B  12     -41.763  11.303  21.293  1.00 20.73           C  
ATOM    182  HB1 TYR B  12     -42.686  11.805  21.002  1.00 21.85           H  
ATOM    183  HB2 TYR B  12     -41.659  11.332  22.378  1.00 21.85           H  
ATOM    184  CG  TYR B  12     -40.609  12.054  20.690  1.00 20.27           C  
ATOM    185  CD1 TYR B  12     -39.552  11.391  20.070  1.00 22.77           C  
ATOM    186  HD1 TYR B  12     -39.565  10.303  20.009  1.00 21.85           H  
ATOM    187  CE1 TYR B  12     -38.481  12.092  19.528  1.00 22.54           C  
ATOM    188  HE1 TYR B  12     -37.670  11.557  19.033  1.00 21.85           H  
ATOM    189  CD2 TYR B  12     -40.561  13.437  20.755  1.00 24.02           C  
ATOM    190  HD2 TYR B  12     -41.384  13.983  21.215  1.00 21.85           H  
ATOM    191  CE2 TYR B  12     -39.472  14.138  20.239  1.00 24.25           C  
ATOM    192  HE2 TYR B  12     -39.428  15.224  20.325  1.00 21.85           H  
ATOM    193  CZ  TYR B  12     -38.450  13.448  19.618  1.00 23.87           C  
ATOM    194  OH  TYR B  12     -37.373  14.135  19.090  1.00 25.45           O  
ATOM    195  HH  TYR B  12     -36.491  13.822  19.565  1.00 21.85           H  
ATOM    196  C   TYR B  12     -42.893   9.096  21.711  1.00 19.62           C  
ATOM    197  O   TYR B  12     -43.578   9.682  22.584  1.00 19.18           O  
ATOM    198  N   LYS B  13     -43.047   7.815  21.407  1.00 18.89           N  
ATOM    199  HN  LYS B  13     -42.413   7.367  20.671  1.00 22.13           H  
ATOM    200  CA  LYS B  13     -44.068   7.011  22.063  1.00 19.26           C  
ATOM    201  HA  LYS B  13     -44.440   7.594  22.906  1.00 22.13           H  
ATOM    202  CB  LYS B  13     -45.250   6.792  21.115  1.00 19.81           C  
ATOM    203  HB1 LYS B  13     -44.877   6.672  20.098  1.00 22.13           H  
ATOM    204  HB2 LYS B  13     -45.789   5.893  21.414  1.00 22.13           H  
ATOM    205  CG  LYS B  13     -46.199   7.989  21.166  1.00 21.19           C  
ATOM    206  HG1 LYS B  13     -46.591   8.070  22.180  1.00 22.13           H  
ATOM    207  HG2 LYS B  13     -45.629   8.886  20.923  1.00 22.13           H  
ATOM    208  CD  LYS B  13     -47.360   7.900  20.220  1.00 25.16           C  
ATOM    209  HD1 LYS B  13     -46.998   7.665  19.219  1.00 22.13           H  
ATOM    210  HD2 LYS B  13     -48.043   7.119  20.553  1.00 22.13           H  
ATOM    211  CE  LYS B  13     -48.084   9.235  20.199  1.00 27.20           C  
ATOM    212  HE1 LYS B  13     -48.225   9.580  21.223  1.00 22.13           H  
ATOM    213  HE2 LYS B  13     -47.481   9.959  19.651  1.00 22.13           H  
ATOM    214  NZ  LYS B  13     -49.413   9.110  19.540  1.00 29.96           N1+
ATOM    215  HZ1 LYS B  13     -49.902  10.062  19.538  1.00 22.13           H  
ATOM    216  HZ2 LYS B  13     -50.012   8.403  20.075  1.00 22.13           H  
ATOM    217  HZ3 LYS B  13     -49.282   8.775  18.532  1.00 22.13           H  
ATOM    218  C   LYS B  13     -43.518   5.704  22.632  1.00 18.90           C  
ATOM    219  O   LYS B  13     -44.285   4.816  23.033  1.00 18.77           O  
ATOM    220  N   LEU B  14     -42.196   5.578  22.672  1.00 16.66           N  
ATOM    221  HN  LEU B  14     -41.570   6.372  22.321  1.00 17.43           H  
ATOM    222  CA  LEU B  14     -41.600   4.353  23.196  1.00 17.90           C  
ATOM    223  HA  LEU B  14     -42.409   3.654  23.409  1.00 17.43           H  
ATOM    224  CB  LEU B  14     -40.654   3.682  22.167  1.00 16.68           C  
ATOM    225  HB1 LEU B  14     -39.868   4.405  21.948  1.00 17.43           H  
ATOM    226  HB2 LEU B  14     -40.221   2.813  22.662  1.00 17.43           H  
ATOM    227  CG  LEU B  14     -41.186   3.198  20.825  1.00 17.76           C  
ATOM    228  HG  LEU B  14     -41.821   3.971  20.392  1.00 17.43           H  
ATOM    229  CD1 LEU B  14     -39.962   2.979  19.913  1.00 18.10           C  
ATOM    230 1HD1 LEU B  14     -40.294   2.630  18.935  1.00 17.43           H  
ATOM    231 2HD1 LEU B  14     -39.304   2.233  20.360  1.00 17.43           H  
ATOM    232 3HD1 LEU B  14     -39.421   3.918  19.798  1.00 17.43           H  
ATOM    233  CD2 LEU B  14     -42.004   1.909  20.996  1.00 16.35           C  
ATOM    234 1HD2 LEU B  14     -42.374   1.581  20.025  1.00 17.43           H  
ATOM    235 2HD2 LEU B  14     -42.847   2.099  21.660  1.00 17.43           H  
ATOM    236 3HD2 LEU B  14     -41.372   1.131  21.425  1.00 17.43           H  
ATOM    237  C   LEU B  14     -40.820   4.562  24.478  1.00 18.07           C  
ATOM    238  O   LEU B  14     -39.919   5.384  24.519  1.00 17.90           O  
ATOM    239  N   THR B  15     -41.136   3.768  25.511  1.00 18.51           N  
ATOM    240  HN  THR B  15     -42.018   3.164  25.462  1.00 17.33           H  
ATOM    241  CA  THR B  15     -40.292   3.716  26.704  1.00 17.47           C  
ATOM    242  HA  THR B  15     -40.078   4.737  27.021  1.00 17.33           H  
ATOM    243  CB  THR B  15     -40.977   2.961  27.889  1.00 17.15           C  
ATOM    244  HB  THR B  15     -40.332   3.022  28.766  1.00 17.33           H  
ATOM    245  OG1 THR B  15     -41.143   1.580  27.529  1.00 15.11           O  
ATOM    246  HG1 THR B  15     -41.744   1.511  26.671  1.00 17.33           H  
ATOM    247  CG2 THR B  15     -42.351   3.601  28.231  1.00 16.04           C  
ATOM    248 1HG2 THR B  15     -42.809   3.059  29.058  1.00 17.33           H  
ATOM    249 2HG2 THR B  15     -43.003   3.550  27.359  1.00 17.33           H  
ATOM    250 3HG2 THR B  15     -42.206   4.643  28.516  1.00 17.33           H  
ATOM    251  C   THR B  15     -38.976   3.024  26.382  1.00 18.68           C  
ATOM    252  O   THR B  15     -38.797   2.462  25.301  1.00 18.37           O  
ATOM    253  N   TYR B  16     -38.035   3.083  27.312  1.00 18.26           N  
ATOM    254  HN  TYR B  16     -38.193   3.642  28.210  1.00 21.91           H  
ATOM    255  CA  TYR B  16     -36.787   2.377  27.093  1.00 18.18           C  
ATOM    256  HA  TYR B  16     -36.329   2.781  26.190  1.00 21.91           H  
ATOM    257  CB  TYR B  16     -35.824   2.634  28.264  1.00 19.34           C  
ATOM    258  HB1 TYR B  16     -35.566   3.693  28.285  1.00 21.91           H  
ATOM    259  HB2 TYR B  16     -36.319   2.361  29.196  1.00 21.91           H  
ATOM    260  CG  TYR B  16     -34.549   1.818  28.124  1.00 21.39           C  
ATOM    261  CD1 TYR B  16     -33.642   2.092  27.075  1.00 21.27           C  
ATOM    262  HD1 TYR B  16     -33.864   2.891  26.368  1.00 21.91           H  
ATOM    263  CE1 TYR B  16     -32.470   1.357  26.931  1.00 23.21           C  
ATOM    264  HE1 TYR B  16     -31.758   1.602  26.143  1.00 21.91           H  
ATOM    265  CD2 TYR B  16     -34.273   0.762  28.979  1.00 25.04           C  
ATOM    266  HD2 TYR B  16     -34.974   0.519  29.777  1.00 21.91           H  
ATOM    267  CE2 TYR B  16     -33.111   0.007  28.831  1.00 27.44           C  
ATOM    268  HE2 TYR B  16     -32.898  -0.815  29.514  1.00 21.91           H  
ATOM    269  CZ  TYR B  16     -32.221   0.315  27.797  1.00 25.30           C  
ATOM    270  OH  TYR B  16     -31.067  -0.427  27.647  1.00 27.80           O  
ATOM    271  HH  TYR B  16     -31.057  -0.872  26.696  1.00 21.91           H  
ATOM    272  C   TYR B  16     -37.017   0.859  26.869  1.00 18.78           C  
ATOM    273  O   TYR B  16     -36.492   0.256  25.913  1.00 16.87           O  
ATOM    274  N   ALA B  17     -37.824   0.233  27.743  1.00 16.32           N  
ATOM    275  HN  ALA B  17     -38.243   0.786  28.558  1.00 16.65           H  
ATOM    276  CA  ALA B  17     -38.142  -1.187  27.604  1.00 17.10           C  
ATOM    277  HA  ALA B  17     -37.206  -1.742  27.663  1.00 16.65           H  
ATOM    278  CB  ALA B  17     -39.059  -1.674  28.789  1.00 16.49           C  
ATOM    279  HB1 ALA B  17     -39.283  -2.733  28.664  1.00 16.65           H  
ATOM    280  HB2 ALA B  17     -39.988  -1.105  28.788  1.00 16.65           H  
ATOM    281  HB3 ALA B  17     -38.541  -1.521  29.736  1.00 16.65           H  
ATOM    282  C   ALA B  17     -38.798  -1.522  26.251  1.00 16.53           C  
ATOM    283  O   ALA B  17     -38.486  -2.544  25.629  1.00 16.83           O  
ATOM    284  N   GLU B  18     -39.713  -0.666  25.809  1.00 16.08           N  
ATOM    285  HN  GLU B  18     -39.946   0.198  26.396  1.00 16.87           H  
ATOM    286  CA  GLU B  18     -40.403  -0.874  24.551  1.00 16.36           C  
ATOM    287  HA  GLU B  18     -40.797  -1.890  24.533  1.00 16.87           H  
ATOM    288  CB  GLU B  18     -41.567   0.105  24.408  1.00 16.08           C  
ATOM    289  HB1 GLU B  18     -41.213   1.104  24.664  1.00 16.87           H  
ATOM    290  HB2 GLU B  18     -41.904   0.093  23.371  1.00 16.87           H  
ATOM    291  CG  GLU B  18     -42.758  -0.236  25.311  1.00 17.12           C  
ATOM    292  HG1 GLU B  18     -43.216  -1.157  24.951  1.00 16.87           H  
ATOM    293  HG2 GLU B  18     -42.393  -0.384  26.327  1.00 16.87           H  
ATOM    294  CD  GLU B  18     -43.817   0.861  25.328  1.00 18.52           C  
ATOM    295  OE1 GLU B  18     -43.470   2.027  25.043  1.00 15.51           O  
ATOM    296  OE2 GLU B  18     -45.003   0.551  25.657  1.00 19.67           O  
ATOM    297  C   GLU B  18     -39.422  -0.702  23.367  1.00 16.05           C  
ATOM    298  O   GLU B  18     -39.458  -1.476  22.408  1.00 16.45           O  
ATOM    299  N   ALA B  19     -38.593   0.332  23.431  1.00 16.15           N  
ATOM    300  HN  ALA B  19     -38.666   1.016  24.250  1.00 17.15           H  
ATOM    301  CA  ALA B  19     -37.560   0.554  22.376  1.00 17.35           C  
ATOM    302  HA  ALA B  19     -38.081   0.695  21.429  1.00 17.15           H  
ATOM    303  CB  ALA B  19     -36.788   1.831  22.672  1.00 17.07           C  
ATOM    304  HB1 ALA B  19     -36.035   1.989  21.899  1.00 17.15           H  
ATOM    305  HB2 ALA B  19     -36.299   1.744  23.642  1.00 17.15           H  
ATOM    306  HB3 ALA B  19     -37.476   2.677  22.687  1.00 17.15           H  
ATOM    307  C   ALA B  19     -36.632  -0.668  22.221  1.00 17.17           C  
ATOM    308  O   ALA B  19     -36.353  -1.136  21.108  1.00 18.01           O  
ATOM    309  N   LYS B  20     -36.170  -1.191  23.351  1.00 17.82           N  
ATOM    310  HN  LYS B  20     -36.439  -0.723  24.275  1.00 22.67           H  
ATOM    311  CA  LYS B  20     -35.312  -2.374  23.396  1.00 17.42           C  
ATOM    312  HA  LYS B  20     -34.399  -2.150  22.845  1.00 22.67           H  
ATOM    313  CB  LYS B  20     -34.931  -2.633  24.861  1.00 18.90           C  
ATOM    314  HB1 LYS B  20     -34.347  -1.785  25.218  1.00 22.67           H  
ATOM    315  HB2 LYS B  20     -35.848  -2.714  25.444  1.00 22.67           H  
ATOM    316  CG  LYS B  20     -34.133  -3.872  25.068  1.00 23.21           C  
ATOM    317  HG1 LYS B  20     -34.800  -4.733  25.029  1.00 22.67           H  
ATOM    318  HG2 LYS B  20     -33.390  -3.951  24.274  1.00 22.67           H  
ATOM    319  CD  LYS B  20     -33.421  -3.861  26.410  1.00 26.74           C  
ATOM    320  HD1 LYS B  20     -32.672  -3.069  26.423  1.00 22.67           H  
ATOM    321  HD2 LYS B  20     -34.144  -3.691  27.208  1.00 22.67           H  
ATOM    322  CE  LYS B  20     -32.741  -5.217  26.609  1.00 31.43           C  
ATOM    323  HE1 LYS B  20     -33.453  -6.000  26.347  1.00 22.67           H  
ATOM    324  HE2 LYS B  20     -31.880  -5.270  25.943  1.00 22.67           H  
ATOM    325  NZ  LYS B  20     -32.266  -5.459  28.021  1.00 35.89           N1+
ATOM    326  HZ1 LYS B  20     -31.804  -6.422  28.082  1.00 22.67           H  
ATOM    327  HZ2 LYS B  20     -33.100  -5.421  28.690  1.00 22.67           H  
ATOM    328  HZ3 LYS B  20     -31.557  -4.705  28.293  1.00 22.67           H  
ATOM    329  C   LYS B  20     -35.975  -3.604  22.742  1.00 17.22           C  
ATOM    330  O   LYS B  20     -35.376  -4.259  21.888  1.00 15.36           O  
ATOM    331  N   ALA B  21     -37.223  -3.897  23.130  1.00 15.88           N  
ATOM    332  HN  ALA B  21     -37.648  -3.345  23.942  1.00 14.80           H  
ATOM    333  CA  ALA B  21     -38.027  -4.932  22.497  1.00 15.03           C  
ATOM    334  HA  ALA B  21     -37.490  -5.873  22.616  1.00 14.80           H  
ATOM    335  CB  ALA B  21     -39.369  -5.077  23.248  1.00 14.13           C  
ATOM    336  HB1 ALA B  21     -39.970  -5.852  22.773  1.00 14.80           H  
ATOM    337  HB2 ALA B  21     -39.908  -4.130  23.216  1.00 14.80           H  
ATOM    338  HB3 ALA B  21     -39.178  -5.351  24.285  1.00 14.80           H  
ATOM    339  C   ALA B  21     -38.255  -4.728  20.987  1.00 14.53           C  
ATOM    340  O   ALA B  21     -38.230  -5.696  20.233  1.00 14.41           O  
ATOM    341  N   VAL B  22     -38.484  -3.488  20.550  1.00 14.49           N  
ATOM    342  HN  VAL B  22     -38.542  -2.685  21.255  1.00 16.23           H  
ATOM    343  CA  VAL B  22     -38.657  -3.207  19.121  1.00 15.95           C  
ATOM    344  HA  VAL B  22     -39.502  -3.788  18.753  1.00 16.23           H  
ATOM    345  CB  VAL B  22     -38.947  -1.679  18.860  1.00 16.23           C  
ATOM    346  HB  VAL B  22     -38.222  -1.091  19.422  1.00 16.23           H  
ATOM    347  CG1 VAL B  22     -38.799  -1.326  17.344  1.00 18.61           C  
ATOM    348 1HG1 VAL B  22     -39.005  -0.266  17.195  1.00 16.23           H  
ATOM    349 2HG1 VAL B  22     -39.505  -1.918  16.762  1.00 16.23           H  
ATOM    350 3HG1 VAL B  22     -37.783  -1.548  17.016  1.00 16.23           H  
ATOM    351  CG2 VAL B  22     -40.359  -1.302  19.345  1.00 18.07           C  
ATOM    352 1HG2 VAL B  22     -40.538  -0.244  19.155  1.00 16.23           H  
ATOM    353 2HG2 VAL B  22     -40.441  -1.498  20.414  1.00 16.23           H  
ATOM    354 3HG2 VAL B  22     -41.099  -1.897  18.809  1.00 16.23           H  
ATOM    355  C   VAL B  22     -37.382  -3.634  18.335  1.00 15.61           C  
ATOM    356  O   VAL B  22     -37.468  -4.395  17.372  1.00 14.65           O  
ATOM    357  N   CYS B  23     -36.212  -3.161  18.768  1.00 17.01           N  
ATOM    358  HN  CYS B  23     -36.188  -2.490  19.601  1.00 17.79           H  
ATOM    359  CA  CYS B  23     -34.949  -3.555  18.109  1.00 17.57           C  
ATOM    360  HA  CYS B  23     -35.037  -3.260  17.063  1.00 17.79           H  
ATOM    361  CB  CYS B  23     -33.742  -2.754  18.701  1.00 17.95           C  
ATOM    362  HB1 CYS B  23     -33.670  -2.999  19.761  1.00 17.79           H  
ATOM    363  HB2 CYS B  23     -32.840  -3.087  18.188  1.00 17.79           H  
ATOM    364  SG  CYS B  23     -33.822  -0.959  18.558  1.00 20.95           S  
ATOM    365  C   CYS B  23     -34.708  -5.071  18.119  1.00 16.97           C  
ATOM    366  O   CYS B  23     -34.251  -5.672  17.120  1.00 16.29           O  
ATOM    367  N   GLU B  24     -35.037  -5.719  19.243  1.00 15.53           N  
ATOM    368  HN  GLU B  24     -35.405  -5.163  20.080  1.00 17.26           H  
ATOM    369  CA  GLU B  24     -34.904  -7.171  19.351  1.00 15.57           C  
ATOM    370  HA  GLU B  24     -33.894  -7.436  19.039  1.00 17.26           H  
ATOM    371  CB  GLU B  24     -35.083  -7.640  20.819  1.00 14.83           C  
ATOM    372  HB1 GLU B  24     -35.960  -7.147  21.238  1.00 17.26           H  
ATOM    373  HB2 GLU B  24     -35.235  -8.719  20.824  1.00 17.26           H  
ATOM    374  CG  GLU B  24     -33.870  -7.311  21.697  1.00 17.03           C  
ATOM    375  HG1 GLU B  24     -33.089  -8.045  21.498  1.00 17.26           H  
ATOM    376  HG2 GLU B  24     -33.511  -6.316  21.433  1.00 17.26           H  
ATOM    377  CD  GLU B  24     -34.189  -7.332  23.201  1.00 19.56           C  
ATOM    378  OE1 GLU B  24     -35.356  -7.555  23.575  1.00 21.44           O  
ATOM    379  OE2 GLU B  24     -33.268  -7.095  24.005  1.00 24.23           O  
ATOM    380  C   GLU B  24     -35.879  -7.916  18.449  1.00 14.07           C  
ATOM    381  O   GLU B  24     -35.521  -8.929  17.845  1.00 13.10           O  
ATOM    382  N   PHE B  25     -37.118  -7.414  18.354  1.00 13.13           N  
ATOM    383  HN  PHE B  25     -37.380  -6.548  18.926  1.00 13.40           H  
ATOM    384  CA  PHE B  25     -38.117  -8.028  17.484  1.00 13.30           C  
ATOM    385  HA  PHE B  25     -38.316  -9.046  17.819  1.00 13.40           H  
ATOM    386  CB  PHE B  25     -39.416  -7.215  17.516  1.00 13.59           C  
ATOM    387  HB1 PHE B  25     -39.789  -7.202  18.540  1.00 13.40           H  
ATOM    388  HB2 PHE B  25     -39.193  -6.197  17.197  1.00 13.40           H  
ATOM    389  CG  PHE B  25     -40.499  -7.768  16.621  1.00 13.79           C  
ATOM    390  CD1 PHE B  25     -41.456  -8.638  17.108  1.00 11.50           C  
ATOM    391  HD1 PHE B  25     -41.417  -8.948  18.152  1.00 13.40           H  
ATOM    392  CD2 PHE B  25     -40.578  -7.372  15.285  1.00 14.72           C  
ATOM    393  HD2 PHE B  25     -39.840  -6.677  14.885  1.00 13.40           H  
ATOM    394  CE1 PHE B  25     -42.470  -9.126  16.286  1.00 13.58           C  
ATOM    395  HE1 PHE B  25     -43.217  -9.812  16.685  1.00 13.40           H  
ATOM    396  CE2 PHE B  25     -41.571  -7.846  14.470  1.00 13.16           C  
ATOM    397  HE2 PHE B  25     -41.616  -7.525  13.429  1.00 13.40           H  
ATOM    398  CZ  PHE B  25     -42.523  -8.735  14.960  1.00 13.87           C  
ATOM    399  HZ  PHE B  25     -43.304  -9.120  14.304  1.00 13.40           H  
ATOM    400  C   PHE B  25     -37.557  -8.057  16.048  1.00 14.00           C  
ATOM    401  O   PHE B  25     -37.670  -9.066  15.339  1.00 12.74           O  
ATOM    402  N   GLU B  26     -36.945  -6.937  15.666  1.00 15.56           N  
ATOM    403  HN  GLU B  26     -36.874  -6.127  16.361  1.00 19.92           H  
ATOM    404  CA  GLU B  26     -36.361  -6.770  14.321  1.00 18.31           C  
ATOM    405  HA  GLU B  26     -37.048  -7.261  13.632  1.00 19.92           H  
ATOM    406  CB  GLU B  26     -36.365  -5.291  13.937  1.00 18.22           C  
ATOM    407  HB1 GLU B  26     -35.915  -4.709  14.741  1.00 19.92           H  
ATOM    408  HB2 GLU B  26     -35.788  -5.155  13.022  1.00 19.92           H  
ATOM    409  CG  GLU B  26     -37.805  -4.810  13.706  1.00 21.21           C  
ATOM    410  HG1 GLU B  26     -38.201  -5.341  12.840  1.00 19.92           H  
ATOM    411  HG2 GLU B  26     -38.390  -5.068  14.589  1.00 19.92           H  
ATOM    412  CD  GLU B  26     -37.969  -3.315  13.455  1.00 21.42           C  
ATOM    413  OE1 GLU B  26     -36.958  -2.587  13.343  1.00 23.29           O  
ATOM    414  OE2 GLU B  26     -39.131  -2.860  13.393  1.00 22.41           O  
ATOM    415  C   GLU B  26     -34.998  -7.446  14.112  1.00 18.57           C  
ATOM    416  O   GLU B  26     -34.410  -7.337  13.033  1.00 20.32           O  
ATOM    417  N   GLY B  27     -34.526  -8.195  15.103  1.00 18.46           N  
ATOM    418  HN  GLY B  27     -35.026  -8.178  16.049  1.00 18.49           H  
ATOM    419  CA  GLY B  27     -33.353  -9.036  14.942  1.00 18.43           C  
ATOM    420  HA1 GLY B  27     -33.493  -9.932  15.547  1.00 18.49           H  
ATOM    421  HA2 GLY B  27     -33.278  -9.315  13.891  1.00 18.49           H  
ATOM    422  C   GLY B  27     -32.037  -8.385  15.355  1.00 18.68           C  
ATOM    423  O   GLY B  27     -30.971  -8.950  15.099  1.00 18.39           O  
ATOM    424  N   GLY B  28     -32.113  -7.262  16.059  1.00 18.39           N  
ATOM    425  HN  GLY B  28     -33.077  -6.855  16.280  1.00 19.53           H  
ATOM    426  CA  GLY B  28     -30.928  -6.566  16.541  1.00 19.50           C  
ATOM    427  HA1 GLY B  28     -30.080  -7.248  16.478  1.00 19.53           H  
ATOM    428  HA2 GLY B  28     -30.751  -5.704  15.898  1.00 19.53           H  
ATOM    429  C   GLY B  28     -31.043  -6.080  17.969  1.00 20.03           C  
ATOM    430  O   GLY B  28     -31.621  -6.768  18.807  1.00 20.22           O  
ATOM    431  N   HIS B  29     -30.449  -4.919  18.239  1.00 19.49           N  
ATOM    432  HN  HIS B  29     -30.030  -4.367  17.424  1.00 22.19           H  
ATOM    433  CA  HIS B  29     -30.335  -4.352  19.588  1.00 20.92           C  
ATOM    434  HA  HIS B  29     -31.165  -4.692  20.207  1.00 22.19           H  
ATOM    435  CB  HIS B  29     -28.990  -4.777  20.224  1.00 20.43           C  
ATOM    436  HB1 HIS B  29     -28.180  -4.351  19.631  1.00 22.19           H  
ATOM    437  HB2 HIS B  29     -28.948  -4.378  21.237  1.00 22.19           H  
ATOM    438  CG  HIS B  29     -28.795  -6.262  20.293  1.00 22.87           C  
ATOM    439  CD2 HIS B  29     -28.177  -7.120  19.447  1.00 22.67           C  
ATOM    440  HD2 HIS B  29     -27.695  -6.864  18.503  1.00 22.19           H  
ATOM    441  ND1 HIS B  29     -29.267  -7.026  21.338  1.00 24.08           N  
ATOM    442  HD1 HIS B  29     -29.818  -6.655  22.177  1.00 22.19           H  
ATOM    443  CE1 HIS B  29     -28.932  -8.289  21.142  1.00 23.65           C  
ATOM    444  HE1 HIS B  29     -29.162  -9.121  21.808  1.00 22.19           H  
ATOM    445  NE2 HIS B  29     -28.271  -8.372  20.001  1.00 25.15           N  
ATOM    446  C   HIS B  29     -30.356  -2.850  19.475  1.00 21.11           C  
ATOM    447  O   HIS B  29     -30.092  -2.297  18.395  1.00 21.53           O  
ATOM    448  N   LEU B  30     -30.627  -2.148  20.572  1.00 19.68           N  
ATOM    449  HN  LEU B  30     -30.977  -2.641  21.455  1.00 20.51           H  
ATOM    450  CA  LEU B  30     -30.445  -0.713  20.562  1.00 19.68           C  
ATOM    451  HA  LEU B  30     -31.120  -0.282  19.822  1.00 20.51           H  
ATOM    452  CB  LEU B  30     -30.759  -0.090  21.934  1.00 20.68           C  
ATOM    453  HB1 LEU B  30     -30.208  -0.639  22.697  1.00 20.51           H  
ATOM    454  HB2 LEU B  30     -30.430   0.949  21.925  1.00 20.51           H  
ATOM    455  CG  LEU B  30     -32.270  -0.126  22.295  1.00 20.44           C  
ATOM    456  HG  LEU B  30     -32.675  -1.092  21.993  1.00 20.51           H  
ATOM    457  CD1 LEU B  30     -32.431   0.016  23.818  1.00 21.96           C  
ATOM    458 1HD1 LEU B  30     -33.490  -0.009  24.076  1.00 20.51           H  
ATOM    459 2HD1 LEU B  30     -32.001   0.963  24.143  1.00 20.51           H  
ATOM    460 3HD1 LEU B  30     -31.917  -0.806  24.316  1.00 20.51           H  
ATOM    461  CD2 LEU B  30     -33.014   0.944  21.575  1.00 21.84           C  
ATOM    462 1HD2 LEU B  30     -34.069   0.898  21.844  1.00 20.51           H  
ATOM    463 2HD2 LEU B  30     -32.908   0.801  20.500  1.00 20.51           H  
ATOM    464 3HD2 LEU B  30     -32.611   1.918  21.853  1.00 20.51           H  
ATOM    465  C   LEU B  30     -29.009  -0.383  20.161  1.00 20.33           C  
ATOM    466  O   LEU B  30     -28.053  -1.060  20.601  1.00 19.48           O  
ATOM    467  N   ALA B  31     -28.873   0.614  19.297  1.00 18.50           N  
ATOM    468  HN  ALA B  31     -29.736   1.147  18.957  1.00 18.77           H  
ATOM    469  CA  ALA B  31     -27.527   0.992  18.801  1.00 19.02           C  
ATOM    470  HA  ALA B  31     -27.024   0.102  18.423  1.00 18.77           H  
ATOM    471  CB  ALA B  31     -27.678   2.038  17.624  1.00 18.39           C  
ATOM    472  HB1 ALA B  31     -26.691   2.318  17.257  1.00 18.77           H  
ATOM    473  HB2 ALA B  31     -28.194   2.926  17.990  1.00 18.77           H  
ATOM    474  HB3 ALA B  31     -28.254   1.592  16.813  1.00 18.77           H  
ATOM    475  C   ALA B  31     -26.712   1.576  19.933  1.00 18.81           C  
ATOM    476  O   ALA B  31     -27.224   2.375  20.759  1.00 19.13           O  
ATOM    477  N   THR B  32     -25.440   1.202  20.000  1.00 19.60           N  
ATOM    478  HN  THR B  32     -25.095   0.374  19.416  1.00 20.00           H  
ATOM    479  CA  THR B  32     -24.510   1.920  20.871  1.00 20.34           C  
ATOM    480  HA  THR B  32     -24.974   2.016  21.853  1.00 20.00           H  
ATOM    481  CB  THR B  32     -23.177   1.158  21.046  1.00 19.83           C  
ATOM    482  HB  THR B  32     -22.577   1.652  21.811  1.00 20.00           H  
ATOM    483  OG1 THR B  32     -22.465   1.173  19.803  1.00 18.48           O  
ATOM    484  HG1 THR B  32     -23.044   0.707  19.062  1.00 20.00           H  
ATOM    485  CG2 THR B  32     -23.422  -0.295  21.456  1.00 22.25           C  
ATOM    486 1HG2 THR B  32     -22.466  -0.806  21.572  1.00 20.00           H  
ATOM    487 2HG2 THR B  32     -24.011  -0.796  20.687  1.00 20.00           H  
ATOM    488 3HG2 THR B  32     -23.964  -0.320  22.402  1.00 20.00           H  
ATOM    489  C   THR B  32     -24.222   3.345  20.338  1.00 20.41           C  
ATOM    490  O   THR B  32     -24.457   3.647  19.141  1.00 19.12           O  
ATOM    491  N   TYR B  33     -23.738   4.222  21.229  1.00 19.26           N  
ATOM    492  HN  TYR B  33     -23.719   3.966  22.268  1.00 20.56           H  
ATOM    493  CA  TYR B  33     -23.235   5.526  20.795  1.00 19.86           C  
ATOM    494  HA  TYR B  33     -24.084   6.107  20.433  1.00 20.56           H  
ATOM    495  CB  TYR B  33     -22.607   6.293  21.969  1.00 20.08           C  
ATOM    496  HB1 TYR B  33     -23.337   6.355  22.776  1.00 20.56           H  
ATOM    497  HB2 TYR B  33     -21.729   5.747  22.314  1.00 20.56           H  
ATOM    498  CG  TYR B  33     -22.182   7.710  21.582  1.00 20.28           C  
ATOM    499  CD1 TYR B  33     -23.067   8.797  21.723  1.00 21.85           C  
ATOM    500  HD1 TYR B  33     -24.070   8.623  22.112  1.00 20.56           H  
ATOM    501  CE1 TYR B  33     -22.679  10.106  21.370  1.00 21.72           C  
ATOM    502  HE1 TYR B  33     -23.355  10.946  21.528  1.00 20.56           H  
ATOM    503  CD2 TYR B  33     -20.922   7.951  21.038  1.00 21.27           C  
ATOM    504  HD2 TYR B  33     -20.234   7.118  20.893  1.00 20.56           H  
ATOM    505  CE2 TYR B  33     -20.526   9.232  20.677  1.00 22.00           C  
ATOM    506  HE2 TYR B  33     -19.523   9.402  20.286  1.00 20.56           H  
ATOM    507  CZ  TYR B  33     -21.415  10.307  20.815  1.00 20.91           C  
ATOM    508  OH  TYR B  33     -20.970  11.568  20.453  1.00 21.50           O  
ATOM    509  HH  TYR B  33     -21.613  11.972  19.728  1.00 20.56           H  
ATOM    510  C   TYR B  33     -22.204   5.418  19.635  1.00 19.13           C  
ATOM    511  O   TYR B  33     -22.253   6.188  18.676  1.00 18.86           O  
ATOM    512  N   LYS B  34     -21.265   4.494  19.755  1.00 18.83           N  
ATOM    513  HN  LYS B  34     -21.274   3.837  20.599  1.00 21.72           H  
ATOM    514  CA  LYS B  34     -20.215   4.361  18.747  1.00 18.69           C  
ATOM    515  HA  LYS B  34     -19.737   5.333  18.622  1.00 21.72           H  
ATOM    516  CB  LYS B  34     -19.158   3.366  19.219  1.00 19.07           C  
ATOM    517  HB1 LYS B  34     -19.661   2.526  19.698  1.00 21.72           H  
ATOM    518  HB2 LYS B  34     -18.604   3.010  18.350  1.00 21.72           H  
ATOM    519  CG  LYS B  34     -18.161   3.976  20.220  1.00 21.19           C  
ATOM    520  HG1 LYS B  34     -17.614   4.783  19.733  1.00 21.72           H  
ATOM    521  HG2 LYS B  34     -18.709   4.372  21.075  1.00 21.72           H  
ATOM    522  CD  LYS B  34     -17.181   2.930  20.699  1.00 24.73           C  
ATOM    523  HD1 LYS B  34     -17.730   2.098  21.139  1.00 21.72           H  
ATOM    524  HD2 LYS B  34     -16.595   2.572  19.852  1.00 21.72           H  
ATOM    525  CE  LYS B  34     -16.250   3.518  21.737  1.00 28.66           C  
ATOM    526  HE1 LYS B  34     -15.561   4.209  21.251  1.00 21.72           H  
ATOM    527  HE2 LYS B  34     -16.836   4.054  22.483  1.00 21.72           H  
ATOM    528  NZ  LYS B  34     -15.476   2.442  22.403  1.00 31.32           N1+
ATOM    529  HZ1 LYS B  34     -14.823   2.872  23.133  1.00 21.72           H  
ATOM    530  HZ2 LYS B  34     -14.897   1.915  21.674  1.00 21.72           H  
ATOM    531  HZ3 LYS B  34     -16.149   1.762  22.883  1.00 21.72           H  
ATOM    532  C   LYS B  34     -20.816   3.937  17.382  1.00 17.80           C  
ATOM    533  O   LYS B  34     -20.376   4.415  16.307  1.00 15.21           O  
ATOM    534  N   GLN B  35     -21.795   3.041  17.426  1.00 16.69           N  
ATOM    535  HN  GLN B  35     -22.061   2.614  18.370  1.00 17.35           H  
ATOM    536  CA  GLN B  35     -22.533   2.610  16.213  1.00 17.27           C  
ATOM    537  HA  GLN B  35     -21.787   2.304  15.479  1.00 17.35           H  
ATOM    538  CB  GLN B  35     -23.431   1.398  16.468  1.00 16.96           C  
ATOM    539  HB1 GLN B  35     -24.059   1.600  17.336  1.00 17.35           H  
ATOM    540  HB2 GLN B  35     -24.061   1.235  15.594  1.00 17.35           H  
ATOM    541  CG  GLN B  35     -22.607   0.127  16.733  1.00 16.01           C  
ATOM    542  HG1 GLN B  35     -22.290  -0.281  15.773  1.00 17.35           H  
ATOM    543  HG2 GLN B  35     -21.730   0.404  17.318  1.00 17.35           H  
ATOM    544  CD  GLN B  35     -23.361  -0.961  17.489  1.00 18.58           C  
ATOM    545  OE1 GLN B  35     -24.507  -0.761  17.945  1.00 19.30           O  
ATOM    546  NE2 GLN B  35     -22.722  -2.107  17.632  1.00 17.00           N  
ATOM    547 1HE2 GLN B  35     -21.738  -2.225  17.228  1.00 17.35           H  
ATOM    548 2HE2 GLN B  35     -23.188  -2.918  18.152  1.00 17.35           H  
ATOM    549  C   GLN B  35     -23.318   3.745  15.596  1.00 16.95           C  
ATOM    550  O   GLN B  35     -23.258   3.919  14.359  1.00 17.42           O  
ATOM    551  N   LEU B  36     -24.042   4.519  16.424  1.00 16.91           N  
ATOM    552  HN  LEU B  36     -24.139   4.238  17.452  1.00 17.58           H  
ATOM    553  CA  LEU B  36     -24.707   5.750  15.945  1.00 17.61           C  
ATOM    554  HA  LEU B  36     -25.433   5.459  15.186  1.00 17.58           H  
ATOM    555  CB  LEU B  36     -25.473   6.444  17.081  1.00 17.40           C  
ATOM    556  HB1 LEU B  36     -26.006   5.680  17.647  1.00 17.58           H  
ATOM    557  HB2 LEU B  36     -24.747   6.936  17.729  1.00 17.58           H  
ATOM    558  CG  LEU B  36     -26.496   7.500  16.619  1.00 17.92           C  
ATOM    559  HG  LEU B  36     -25.952   8.267  16.068  1.00 17.57           H  
ATOM    560  CD1 LEU B  36     -27.584   6.929  15.677  1.00 18.63           C  
ATOM    561 1HD1 LEU B  36     -28.271   7.725  15.390  1.00 17.57           H  
ATOM    562 2HD1 LEU B  36     -28.135   6.142  16.192  1.00 17.57           H  
ATOM    563 3HD1 LEU B  36     -27.113   6.517  14.785  1.00 17.57           H  
ATOM    564  CD2 LEU B  36     -27.162   8.196  17.878  1.00 17.52           C  
ATOM    565 1HD2 LEU B  36     -27.884   8.941  17.543  1.00 17.58           H  
ATOM    566 2HD2 LEU B  36     -26.391   8.682  18.476  1.00 17.58           H  
ATOM    567 3HD2 LEU B  36     -27.670   7.445  18.482  1.00 17.58           H  
ATOM    568  C   LEU B  36     -23.731   6.756  15.298  1.00 17.35           C  
ATOM    569  O   LEU B  36     -24.022   7.310  14.208  1.00 17.26           O  
ATOM    570  N   GLU B  37     -22.585   6.968  15.951  1.00 17.44           N  
ATOM    571  HN  GLU B  37     -22.430   6.501  16.901  1.00 17.73           H  
ATOM    572  CA  GLU B  37     -21.533   7.827  15.394  0.50 17.31           C  
ATOM    573  HA  GLU B  37     -21.984   8.801  15.202  0.50 17.73           H  
ATOM    574  CB  GLU B  37     -20.363   8.055  16.372  0.50 17.47           C  
ATOM    575  HB1 GLU B  37     -20.699   8.734  17.156  0.50 17.73           H  
ATOM    576  HB2 GLU B  37     -20.093   7.095  16.813  0.50 17.73           H  
ATOM    577  CG  GLU B  37     -19.083   8.668  15.703  0.50 18.07           C  
ATOM    578  HG1 GLU B  37     -18.360   8.897  16.486  0.50 17.73           H  
ATOM    579  HG2 GLU B  37     -18.661   7.928  15.023  0.50 17.73           H  
ATOM    580  CD  GLU B  37     -19.366   9.959  14.907  0.50 18.91           C  
ATOM    581  OE1 GLU B  37     -20.247  10.739  15.336  0.50 19.40           O  
ATOM    582  OE2 GLU B  37     -18.727  10.172  13.843  0.50 17.13           O  
ATOM    583  C   GLU B  37     -21.001   7.309  14.061  1.00 17.10           C  
ATOM    584  O   GLU B  37     -20.791   8.112  13.123  1.00 16.77           O  
ATOM    585  N   ALA B  38     -20.793   5.993  13.936  1.00 16.98           N  
ATOM    586  HN  ALA B  38     -20.971   5.351  14.773  1.00 16.42           H  
ATOM    587  CA  ALA B  38     -20.319   5.408  12.655  1.00 15.96           C  
ATOM    588  HA  ALA B  38     -19.392   5.905  12.369  1.00 16.42           H  
ATOM    589  CB  ALA B  38     -20.042   3.925  12.817  1.00 16.10           C  
ATOM    590  HB1 ALA B  38     -19.696   3.514  11.869  1.00 16.42           H  
ATOM    591  HB2 ALA B  38     -20.956   3.415  13.121  1.00 16.42           H  
ATOM    592  HB3 ALA B  38     -19.275   3.779  13.577  1.00 16.42           H  
ATOM    593  C   ALA B  38     -21.374   5.656  11.547  1.00 16.05           C  
ATOM    594  O   ALA B  38     -21.031   6.045  10.445  1.00 17.02           O  
ATOM    595  N   ALA B  39     -22.652   5.438  11.865  1.00 15.74           N  
ATOM    596  HN  ALA B  39     -22.881   5.065  12.841  1.00 14.95           H  
ATOM    597  CA  ALA B  39     -23.765   5.691  10.922  1.00 15.53           C  
ATOM    598  HA  ALA B  39     -23.599   5.084  10.032  1.00 14.95           H  
ATOM    599  CB  ALA B  39     -25.141   5.261  11.556  1.00 14.25           C  
ATOM    600  HB1 ALA B  39     -25.945   5.455  10.846  1.00 14.95           H  
ATOM    601  HB2 ALA B  39     -25.316   5.832  12.468  1.00 14.95           H  
ATOM    602  HB3 ALA B  39     -25.116   4.197  11.793  1.00 14.95           H  
ATOM    603  C   ALA B  39     -23.782   7.175  10.493  1.00 15.15           C  
ATOM    604  O   ALA B  39     -23.892   7.471   9.288  1.00 14.08           O  
ATOM    605  N   ARG B  40     -23.638   8.087  11.463  1.00 15.21           N  
ATOM    606  HN  ARG B  40     -23.586   7.752  12.478  1.00 17.58           H  
ATOM    607  CA  ARG B  40     -23.548   9.532  11.191  0.50 16.16           C  
ATOM    608  HA  ARG B  40     -24.478   9.842  10.714  0.50 17.58           H  
ATOM    609  CB  ARG B  40     -23.419  10.294  12.514  0.50 16.62           C  
ATOM    610  HB1 ARG B  40     -24.242   9.991  13.162  0.50 17.58           H  
ATOM    611  HB2 ARG B  40     -22.471  10.015  12.975  0.50 17.58           H  
ATOM    612  CG  ARG B  40     -23.454  11.811  12.382  0.50 17.50           C  
ATOM    613  HG1 ARG B  40     -23.146  12.090  11.374  0.50 17.58           H  
ATOM    614  HG2 ARG B  40     -24.470  12.163  12.562  0.50 17.58           H  
ATOM    615  CD  ARG B  40     -22.523  12.452  13.380  0.50 17.01           C  
ATOM    616  HD1 ARG B  40     -22.643  13.534  13.332  0.50 17.58           H  
ATOM    617  HD2 ARG B  40     -22.779  12.101  14.380  0.50 17.58           H  
ATOM    618  NE  ARG B  40     -21.119  12.113  13.099  0.50 20.02           N1+
ATOM    619  HE  ARG B  40     -20.624  11.454  13.781  0.50 17.58           H  
ATOM    620  CZ  ARG B  40     -20.417  12.563  12.062  0.50 20.59           C  
ATOM    621  NH1 ARG B  40     -19.153  12.180  11.899  0.50 19.06           N  
ATOM    622 1HH1 ARG B  40     -18.702  11.511  12.602  0.50 17.58           H  
ATOM    623 2HH1 ARG B  40     -18.588  12.541  11.065  0.50 17.58           H  
ATOM    624  NH2 ARG B  40     -20.968  13.384  11.178  0.50 20.13           N  
ATOM    625 1HH2 ARG B  40     -21.986  13.691  11.295  0.50 17.58           H  
ATOM    626 2HH2 ARG B  40     -20.394  13.740  10.348  0.50 17.58           H  
ATOM    627  C   ARG B  40     -22.385   9.879  10.236  1.00 16.02           C  
ATOM    628  O   ARG B  40     -22.525  10.700   9.324  1.00 15.07           O  
ATOM    629  N   LYS B  41     -21.227   9.243  10.454  1.00 15.93           N  
ATOM    630  HN  LYS B  41     -21.169   8.563  11.278  1.00 16.72           H  
ATOM    631  CA  LYS B  41     -20.027   9.431   9.616  1.00 15.61           C  
ATOM    632  HA  LYS B  41     -19.724  10.476   9.679  1.00 16.72           H  
ATOM    633  CB  LYS B  41     -18.875   8.557  10.160  1.00 16.37           C  
ATOM    634  HB1 LYS B  41     -18.683   8.870  11.186  1.00 16.72           H  
ATOM    635  HB2 LYS B  41     -19.218   7.522  10.154  1.00 16.72           H  
ATOM    636  CG  LYS B  41     -17.546   8.603   9.411  1.00 17.00           C  
ATOM    637  HG1 LYS B  41     -16.857   7.906   9.888  1.00 16.72           H  
ATOM    638  HG2 LYS B  41     -17.720   8.294   8.380  1.00 16.72           H  
ATOM    639  CD  LYS B  41     -16.897   9.998   9.398  1.00 16.75           C  
ATOM    640  HD1 LYS B  41     -17.652  10.739   9.137  1.00 16.72           H  
ATOM    641  HD2 LYS B  41     -16.501  10.215  10.390  1.00 16.72           H  
ATOM    642  CE  LYS B  41     -15.750  10.067   8.373  1.00 18.82           C  
ATOM    643  HE1 LYS B  41     -15.056   9.243   8.542  1.00 16.72           H  
ATOM    644  HE2 LYS B  41     -16.155  10.000   7.363  1.00 16.72           H  
ATOM    645  NZ  LYS B  41     -15.050  11.346   8.542  1.00 19.60           N1+
ATOM    646  HZ1 LYS B  41     -14.248  11.410   7.836  1.00 16.72           H  
ATOM    647  HZ2 LYS B  41     -14.656  11.409   9.535  1.00 16.72           H  
ATOM    648  HZ3 LYS B  41     -15.734  12.152   8.378  1.00 16.72           H  
ATOM    649  C   LYS B  41     -20.314   9.101   8.153  1.00 15.56           C  
ATOM    650  O   LYS B  41     -19.695   9.667   7.230  1.00 14.88           O  
ATOM    651  N   ILE B  42     -21.263   8.201   7.921  1.00 15.44           N  
ATOM    652  HN  ILE B  42     -21.788   7.741   8.732  1.00 16.69           H  
ATOM    653  CA  ILE B  42     -21.577   7.851   6.534  1.00 16.05           C  
ATOM    654  HA  ILE B  42     -20.864   8.407   5.925  1.00 16.69           H  
ATOM    655  CB  ILE B  42     -21.304   6.358   6.230  1.00 15.94           C  
ATOM    656  HB  ILE B  42     -21.627   6.148   5.210  1.00 16.69           H  
ATOM    657  CG2 ILE B  42     -19.759   6.117   6.320  1.00 17.89           C  
ATOM    658 1HG2 ILE B  42     -19.541   5.070   6.109  1.00 16.69           H  
ATOM    659 2HG2 ILE B  42     -19.410   6.366   7.322  1.00 16.69           H  
ATOM    660 3HG2 ILE B  42     -19.249   6.747   5.591  1.00 16.69           H  
ATOM    661  CG1 ILE B  42     -22.086   5.455   7.181  1.00 17.46           C  
ATOM    662 1HG1 ILE B  42     -21.674   5.575   8.183  1.00 16.69           H  
ATOM    663 2HG1 ILE B  42     -23.128   5.773   7.175  1.00 16.69           H  
ATOM    664  CD1 ILE B  42     -22.036   3.991   6.821  1.00 19.32           C  
ATOM    665 1HD1 ILE B  42     -22.616   3.418   7.545  1.00 16.69           H  
ATOM    666 2HD1 ILE B  42     -21.001   3.649   6.832  1.00 16.69           H  
ATOM    667 3HD1 ILE B  42     -22.455   3.847   5.825  1.00 16.69           H  
ATOM    668  C   ILE B  42     -22.977   8.359   6.101  1.00 16.06           C  
ATOM    669  O   ILE B  42     -23.600   7.792   5.202  1.00 15.36           O  
ATOM    670  N   GLY B  43     -23.442   9.428   6.749  1.00 15.03           N  
ATOM    671  HN  GLY B  43     -22.979   9.732   7.664  1.00 16.24           H  
ATOM    672  CA  GLY B  43     -24.575  10.191   6.228  1.00 15.55           C  
ATOM    673  HA1 GLY B  43     -24.302  11.246   6.255  1.00 16.24           H  
ATOM    674  HA2 GLY B  43     -24.733   9.882   5.195  1.00 16.24           H  
ATOM    675  C   GLY B  43     -25.903  10.041   6.961  1.00 17.12           C  
ATOM    676  O   GLY B  43     -26.901  10.616   6.520  1.00 17.26           O  
ATOM    677  N   PHE B  44     -25.930   9.274   8.052  1.00 15.77           N  
ATOM    678  HN  PHE B  44     -25.017   8.857   8.424  1.00 18.04           H  
ATOM    679  CA  PHE B  44     -27.186   8.992   8.750  1.00 17.54           C  
ATOM    680  HA  PHE B  44     -27.964   8.777   8.017  1.00 18.04           H  
ATOM    681  CB  PHE B  44     -27.029   7.800   9.676  1.00 17.55           C  
ATOM    682  HB1 PHE B  44     -26.636   6.967   9.093  1.00 18.04           H  
ATOM    683  HB2 PHE B  44     -26.316   8.068  10.455  1.00 18.04           H  
ATOM    684  CG  PHE B  44     -28.307   7.345  10.344  1.00 18.17           C  
ATOM    685  CD1 PHE B  44     -29.444   7.047   9.604  1.00 20.52           C  
ATOM    686  HD1 PHE B  44     -29.432   7.169   8.521  1.00 18.04           H  
ATOM    687  CD2 PHE B  44     -28.327   7.159  11.721  1.00 16.51           C  
ATOM    688  HD2 PHE B  44     -27.433   7.374  12.306  1.00 18.04           H  
ATOM    689  CE1 PHE B  44     -30.625   6.583  10.249  1.00 20.03           C  
ATOM    690  HE1 PHE B  44     -31.518   6.364   9.664  1.00 18.04           H  
ATOM    691  CE2 PHE B  44     -29.512   6.687  12.383  1.00 19.65           C  
ATOM    692  HE2 PHE B  44     -29.521   6.551  13.464  1.00 18.04           H  
ATOM    693  CZ  PHE B  44     -30.635   6.409  11.638  1.00 17.72           C  
ATOM    694  HZ  PHE B  44     -31.538   6.051  12.132  1.00 18.04           H  
ATOM    695  C   PHE B  44     -27.576  10.226   9.546  1.00 17.55           C  
ATOM    696  O   PHE B  44     -26.793  10.704  10.378  1.00 17.42           O  
ATOM    697  N   HIS B  45     -28.783  10.717   9.281  1.00 17.36           N  
ATOM    698  HN  HIS B  45     -29.440  10.153   8.652  1.00 21.89           H  
ATOM    699  CA  HIS B  45     -29.254  12.008   9.818  1.00 18.60           C  
ATOM    700  HA  HIS B  45     -28.715  12.256  10.732  1.00 21.89           H  
ATOM    701  CB  HIS B  45     -29.035  13.110   8.749  1.00 19.93           C  
ATOM    702  HB1 HIS B  45     -27.963  13.275   8.644  1.00 21.89           H  
ATOM    703  HB2 HIS B  45     -29.442  12.753   7.803  1.00 21.89           H  
ATOM    704  CG  HIS B  45     -29.686  14.432   9.074  1.00 23.94           C  
ATOM    705  CD2 HIS B  45     -30.932  14.907   8.813  1.00 24.68           C  
ATOM    706  HD2 HIS B  45     -31.732  14.378   8.295  1.00 21.89           H  
ATOM    707  ND1 HIS B  45     -29.020  15.449   9.727  1.00 25.65           N  
ATOM    708  HD1 HIS B  45     -28.007  15.404  10.067  1.00 21.89           H  
ATOM    709  CE1 HIS B  45     -29.826  16.489   9.868  1.00 27.39           C  
ATOM    710  HE1 HIS B  45     -29.572  17.434  10.347  1.00 21.89           H  
ATOM    711  NE2 HIS B  45     -30.994  16.182   9.326  1.00 27.58           N  
ATOM    712  C   HIS B  45     -30.746  11.838  10.112  1.00 18.27           C  
ATOM    713  O   HIS B  45     -31.527  11.618   9.192  1.00 15.49           O  
ATOM    714  N   VAL B  46     -31.144  11.935  11.387  1.00 18.97           N  
ATOM    715  HN  VAL B  46     -30.411  12.027  12.161  1.00 20.27           H  
ATOM    716  CA  VAL B  46     -32.566  11.917  11.740  1.00 19.93           C  
ATOM    717  HA  VAL B  46     -33.161  12.258  10.893  1.00 20.27           H  
ATOM    718  CB  VAL B  46     -33.059  10.502  12.200  1.00 20.70           C  
ATOM    719  HB  VAL B  46     -32.581  10.267  13.151  1.00 20.27           H  
ATOM    720  CG1 VAL B  46     -34.592  10.557  12.429  1.00 21.41           C  
ATOM    721 1HG1 VAL B  46     -34.947   9.578  12.750  1.00 20.27           H  
ATOM    722 2HG1 VAL B  46     -35.089  10.837  11.500  1.00 20.27           H  
ATOM    723 3HG1 VAL B  46     -34.819  11.295  13.199  1.00 20.27           H  
ATOM    724  CG2 VAL B  46     -32.689   9.398  11.189  1.00 20.24           C  
ATOM    725 1HG2 VAL B  46     -33.052   8.436  11.552  1.00 20.27           H  
ATOM    726 2HG2 VAL B  46     -31.606   9.358  11.075  1.00 20.27           H  
ATOM    727 3HG2 VAL B  46     -33.148   9.619  10.225  1.00 20.27           H  
ATOM    728  C   VAL B  46     -32.787  12.852  12.942  1.00 20.24           C  
ATOM    729  O   VAL B  46     -32.229  12.611  13.992  1.00 20.37           O  
ATOM    730  N   CYS B  47     -33.577  13.905  12.787  1.00 20.16           N  
ATOM    731  HN  CYS B  47     -34.083  14.080  11.861  1.00 22.00           H  
ATOM    732  CA  CYS B  47     -33.739  14.823  13.917  1.00 21.46           C  
ATOM    733  HA  CYS B  47     -32.842  14.726  14.529  1.00 22.00           H  
ATOM    734  CB  CYS B  47     -33.796  16.272  13.452  1.00 22.59           C  
ATOM    735  HB1 CYS B  47     -34.616  16.411  12.747  1.00 22.00           H  
ATOM    736  HB2 CYS B  47     -33.932  16.938  14.304  1.00 22.00           H  
ATOM    737  SG  CYS B  47     -32.209  16.602  12.644  1.00 25.81           S  
ATOM    738  C   CYS B  47     -34.912  14.433  14.800  1.00 21.11           C  
ATOM    739  O   CYS B  47     -35.904  15.159  14.898  1.00 20.86           O  
ATOM    740  N   ALA B  48     -34.763  13.265  15.422  1.00 20.23           N  
ATOM    741  HN  ALA B  48     -33.887  12.689  15.209  1.00 20.58           H  
ATOM    742  CA  ALA B  48     -35.722  12.727  16.375  1.00 20.86           C  
ATOM    743  HA  ALA B  48     -36.259  13.547  16.851  1.00 20.58           H  
ATOM    744  CB  ALA B  48     -36.729  11.788  15.683  1.00 20.30           C  
ATOM    745  HB1 ALA B  48     -37.433  11.402  16.421  1.00 20.58           H  
ATOM    746  HB2 ALA B  48     -36.194  10.957  15.222  1.00 20.58           H  
ATOM    747  HB3 ALA B  48     -37.273  12.340  14.916  1.00 20.58           H  
ATOM    748  C   ALA B  48     -34.928  11.975  17.416  1.00 20.43           C  
ATOM    749  O   ALA B  48     -34.197  11.027  17.082  1.00 21.06           O  
ATOM    750  N   ALA B  49     -35.029  12.418  18.669  1.00 19.09           N  
ATOM    751  HN  ALA B  49     -35.644  13.271  18.867  1.00 19.20           H  
ATOM    752  CA  ALA B  49     -34.333  11.782  19.775  1.00 19.22           C  
ATOM    753  HA  ALA B  49     -33.275  11.719  19.520  1.00 19.20           H  
ATOM    754  CB  ALA B  49     -34.469  12.612  21.070  1.00 19.30           C  
ATOM    755  HB1 ALA B  49     -33.938  12.112  21.880  1.00 19.20           H  
ATOM    756  HB2 ALA B  49     -35.523  12.708  21.331  1.00 19.20           H  
ATOM    757  HB3 ALA B  49     -34.042  13.603  20.914  1.00 19.20           H  
ATOM    758  C   ALA B  49     -34.853  10.370  19.997  1.00 19.12           C  
ATOM    759  O   ALA B  49     -36.060  10.118  19.919  1.00 19.27           O  
ATOM    760  N   GLY B  50     -33.934   9.438  20.230  1.00 19.57           N  
ATOM    761  HN  GLY B  50     -32.901   9.712  20.273  1.00 19.62           H  
ATOM    762  CA  GLY B  50     -34.321   8.045  20.428  1.00 19.46           C  
ATOM    763  HA1 GLY B  50     -35.371   8.014  20.719  1.00 19.62           H  
ATOM    764  HA2 GLY B  50     -34.188   7.510  19.488  1.00 19.62           H  
ATOM    765  C   GLY B  50     -33.505   7.357  21.493  1.00 19.30           C  
ATOM    766  O   GLY B  50     -32.332   7.678  21.705  1.00 20.15           O  
ATOM    767  N   TRP B  51     -34.097   6.348  22.122  1.00 19.88           N  
ATOM    768  HN  TRP B  51     -35.141   6.169  21.972  1.00 19.32           H  
ATOM    769  CA  TRP B  51     -33.336   5.482  23.015  1.00 19.87           C  
ATOM    770  HA  TRP B  51     -32.913   6.089  23.815  1.00 19.32           H  
ATOM    771  CB  TRP B  51     -34.265   4.428  23.635  1.00 19.76           C  
ATOM    772  HB1 TRP B  51     -34.792   3.925  22.825  1.00 19.32           H  
ATOM    773  HB2 TRP B  51     -33.647   3.707  24.170  1.00 19.32           H  
ATOM    774  CG  TRP B  51     -35.286   4.962  24.590  1.00 19.92           C  
ATOM    775  CD2 TRP B  51     -35.025   5.424  25.920  1.00 19.42           C  
ATOM    776  CE2 TRP B  51     -36.265   5.839  26.478  1.00 19.42           C  
ATOM    777  CE3 TRP B  51     -33.860   5.510  26.700  1.00 19.01           C  
ATOM    778  HE3 TRP B  51     -32.898   5.197  26.294  1.00 19.32           H  
ATOM    779  CD1 TRP B  51     -36.628   5.151  24.363  1.00 18.03           C  
ATOM    780  HD1 TRP B  51     -37.142   4.943  23.424  1.00 19.32           H  
ATOM    781  NE1 TRP B  51     -37.234   5.651  25.519  1.00 18.39           N  
ATOM    782  HE1 TRP B  51     -38.278   5.854  25.638  1.00 19.32           H  
ATOM    783  CZ2 TRP B  51     -36.378   6.333  27.803  1.00 18.15           C  
ATOM    784  HZ2 TRP B  51     -37.341   6.638  28.212  1.00 19.32           H  
ATOM    785  CZ3 TRP B  51     -33.954   6.007  28.013  1.00 18.78           C  
ATOM    786  HZ3 TRP B  51     -33.057   6.086  28.627  1.00 19.32           H  
ATOM    787  CH2 TRP B  51     -35.229   6.413  28.553  1.00 19.57           C  
ATOM    788  HH2 TRP B  51     -35.282   6.790  29.574  1.00 19.32           H  
ATOM    789  C   TRP B  51     -32.187   4.757  22.282  1.00 20.45           C  
ATOM    790  O   TRP B  51     -32.311   4.358  21.092  1.00 19.85           O  
ATOM    791  N   MET B  52     -31.085   4.581  23.017  1.00 19.87           N  
ATOM    792  HN  MET B  52     -31.087   4.971  24.013  1.00 20.99           H  
ATOM    793  CA  MET B  52     -29.871   3.892  22.560  1.00 21.66           C  
ATOM    794  HA  MET B  52     -30.094   3.335  21.650  1.00 20.99           H  
ATOM    795  CB  MET B  52     -28.753   4.928  22.266  1.00 20.40           C  
ATOM    796  HB1 MET B  52     -28.422   5.357  23.212  1.00 20.99           H  
ATOM    797  HB2 MET B  52     -27.920   4.411  21.790  1.00 20.99           H  
ATOM    798  CG  MET B  52     -29.218   6.100  21.322  1.00 22.32           C  
ATOM    799  HG1 MET B  52     -29.242   5.736  20.295  1.00 20.99           H  
ATOM    800  HG2 MET B  52     -30.218   6.416  21.620  1.00 20.99           H  
ATOM    801  SD  MET B  52     -28.097   7.534  21.411  1.00 26.36           S  
ATOM    802  CE  MET B  52     -26.623   6.597  21.404  1.00 16.03           C  
ATOM    803  HE1 MET B  52     -25.765   7.268  21.453  1.00 20.99           H  
ATOM    804  HE2 MET B  52     -26.571   6.008  20.488  1.00 20.99           H  
ATOM    805  HE3 MET B  52     -26.612   5.930  22.266  1.00 20.99           H  
ATOM    806  C   MET B  52     -29.405   2.918  23.648  1.00 20.63           C  
ATOM    807  O   MET B  52     -30.048   2.841  24.740  1.00 20.66           O  
ATOM    808  N   ALA B  53     -28.325   2.157  23.368  1.00 19.65           N  
ATOM    809  HN  ALA B  53     -27.878   2.229  22.399  1.00 20.00           H  
ATOM    810  CA  ALA B  53     -27.749   1.241  24.344  1.00 20.16           C  
ATOM    811  HA  ALA B  53     -28.448   0.418  24.492  1.00 20.00           H  
ATOM    812  CB  ALA B  53     -26.381   0.640  23.847  1.00 19.93           C  
ATOM    813  HB1 ALA B  53     -25.985  -0.038  24.603  1.00 20.00           H  
ATOM    814  HB2 ALA B  53     -25.670   1.448  23.675  1.00 20.00           H  
ATOM    815  HB3 ALA B  53     -26.540   0.093  22.918  1.00 20.00           H  
ATOM    816  C   ALA B  53     -27.546   1.940  25.685  1.00 20.38           C  
ATOM    817  O   ALA B  53     -27.211   3.132  25.723  1.00 19.87           O  
ATOM    818  N   LYS B  54     -27.761   1.206  26.765  1.00 21.00           N  
ATOM    819  HN  LYS B  54     -28.178   0.228  26.645  1.00 26.96           H  
ATOM    820  CA  LYS B  54     -27.455   1.671  28.103  1.00 21.80           C  
ATOM    821  HA  LYS B  54     -27.569   0.818  28.772  1.00 26.96           H  
ATOM    822  CB  LYS B  54     -26.004   2.115  28.192  1.00 22.75           C  
ATOM    823  HB1 LYS B  54     -25.793   2.769  27.346  1.00 26.96           H  
ATOM    824  HB2 LYS B  54     -25.871   2.668  29.122  1.00 26.96           H  
ATOM    825  CG  LYS B  54     -25.004   0.967  28.171  1.00 26.79           C  
ATOM    826  HG1 LYS B  54     -25.227   0.315  27.327  1.00 26.96           H  
ATOM    827  HG2 LYS B  54     -23.998   1.372  28.062  1.00 26.96           H  
ATOM    828  CD  LYS B  54     -25.078   0.159  29.457  1.00 32.88           C  
ATOM    829  HD1 LYS B  54     -24.551   0.705  30.239  1.00 26.96           H  
ATOM    830  HD2 LYS B  54     -26.126   0.046  29.734  1.00 26.96           H  
ATOM    831  CE  LYS B  54     -24.458  -1.228  29.335  1.00 36.97           C  
ATOM    832  HE1 LYS B  54     -25.176  -1.893  28.855  1.00 26.96           H  
ATOM    833  HE2 LYS B  54     -23.560  -1.159  28.722  1.00 26.96           H  
ATOM    834  NZ  LYS B  54     -24.093  -1.792  30.655  1.00 37.37           N1+
ATOM    835  HZ1 LYS B  54     -23.663  -2.763  30.522  1.00 26.96           H  
ATOM    836  HZ2 LYS B  54     -24.969  -1.871  31.264  1.00 26.96           H  
ATOM    837  HZ3 LYS B  54     -23.383  -1.150  31.134  1.00 26.96           H  
ATOM    838  C   LYS B  54     -28.399   2.760  28.603  1.00 21.35           C  
ATOM    839  O   LYS B  54     -28.182   3.334  29.641  1.00 21.77           O  
ATOM    840  N   GLY B  55     -29.459   3.021  27.858  1.00 21.26           N  
ATOM    841  HN  GLY B  55     -29.566   2.536  26.910  1.00 20.39           H  
ATOM    842  CA  GLY B  55     -30.477   3.948  28.296  1.00 20.56           C  
ATOM    843  HA1 GLY B  55     -31.405   3.717  27.773  1.00 20.39           H  
ATOM    844  HA2 GLY B  55     -30.623   3.822  29.369  1.00 20.39           H  
ATOM    845  C   GLY B  55     -30.118   5.394  28.025  1.00 19.82           C  
ATOM    846  O   GLY B  55     -30.652   6.301  28.632  1.00 19.90           O  
ATOM    847  N   ARG B  56     -29.180   5.584  27.105  1.00 19.58           N  
ATOM    848  HN  ARG B  56     -28.627   4.741  26.748  1.00 19.43           H  
ATOM    849  CA  ARG B  56     -28.882   6.892  26.571  1.00 18.24           C  
ATOM    850  HA  ARG B  56     -28.854   7.615  27.386  1.00 19.43           H  
ATOM    851  CB  ARG B  56     -27.537   6.895  25.849  1.00 18.37           C  
ATOM    852  HB1 ARG B  56     -26.779   6.515  26.534  1.00 19.43           H  
ATOM    853  HB2 ARG B  56     -27.611   6.235  24.985  1.00 19.43           H  
ATOM    854  CG  ARG B  56     -27.101   8.258  25.369  1.00 18.90           C  
ATOM    855  HG1 ARG B  56     -27.726   8.535  24.520  1.00 19.43           H  
ATOM    856  HG2 ARG B  56     -27.254   8.969  26.181  1.00 19.43           H  
ATOM    857  CD  ARG B  56     -25.644   8.341  24.933  1.00 19.24           C  
ATOM    858  HD1 ARG B  56     -25.536   7.829  23.977  1.00 19.43           H  
ATOM    859  HD2 ARG B  56     -25.373   9.390  24.816  1.00 19.43           H  
ATOM    860  NE  ARG B  56     -24.743   7.733  25.890  1.00 19.48           N1+
ATOM    861  HE  ARG B  56     -24.448   6.718  25.724  1.00 19.43           H  
ATOM    862  CZ  ARG B  56     -24.264   8.347  26.949  1.00 21.26           C  
ATOM    863  NH1 ARG B  56     -24.591   9.598  27.206  1.00 18.73           N  
ATOM    864 1HH1 ARG B  56     -25.252  10.124  26.550  1.00 19.43           H  
ATOM    865 2HH1 ARG B  56     -24.195  10.088  28.071  1.00 19.43           H  
ATOM    866  NH2 ARG B  56     -23.461   7.708  27.768  1.00 22.30           N  
ATOM    867 1HH2 ARG B  56     -23.198   6.689  27.573  1.00 19.43           H  
ATOM    868 2HH2 ARG B  56     -23.070   8.206  28.631  1.00 19.43           H  
ATOM    869  C   ARG B  56     -29.994   7.255  25.622  1.00 18.46           C  
ATOM    870  O   ARG B  56     -30.624   6.392  25.051  1.00 19.18           O  
ATOM    871  N   VAL B  57     -30.216   8.545  25.462  1.00 17.69           N  
ATOM    872  HN  VAL B  57     -29.732   9.231  26.126  1.00 18.56           H  
ATOM    873  CA  VAL B  57     -31.088   9.082  24.426  1.00 18.70           C  
ATOM    874  HA  VAL B  57     -31.400   8.269  23.770  1.00 18.56           H  
ATOM    875  CB  VAL B  57     -32.363   9.774  25.021  1.00 18.60           C  
ATOM    876  HB  VAL B  57     -32.046  10.426  25.835  1.00 18.56           H  
ATOM    877  CG1 VAL B  57     -33.077  10.643  23.959  1.00 18.46           C  
ATOM    878 1HG1 VAL B  57     -33.957  11.109  24.402  1.00 18.56           H  
ATOM    879 2HG1 VAL B  57     -33.382  10.016  23.121  1.00 18.56           H  
ATOM    880 3HG1 VAL B  57     -32.396  11.417  23.604  1.00 18.56           H  
ATOM    881  CG2 VAL B  57     -33.324   8.753  25.583  1.00 18.81           C  
ATOM    882 1HG2 VAL B  57     -34.199   9.261  25.989  1.00 18.56           H  
ATOM    883 2HG2 VAL B  57     -32.833   8.188  26.375  1.00 18.56           H  
ATOM    884 3HG2 VAL B  57     -33.635   8.072  24.791  1.00 18.56           H  
ATOM    885  C   VAL B  57     -30.256  10.087  23.613  1.00 18.56           C  
ATOM    886  O   VAL B  57     -29.484  10.875  24.163  1.00 19.09           O  
ATOM    887  N   GLY B  58     -30.365  10.003  22.287  1.00 19.32           N  
ATOM    888  HN  GLY B  58     -30.972   9.237  21.852  1.00 18.65           H  
ATOM    889  CA  GLY B  58     -29.667  10.942  21.430  1.00 18.53           C  
ATOM    890  HA1 GLY B  58     -29.838  11.953  21.801  1.00 18.65           H  
ATOM    891  HA2 GLY B  58     -28.600  10.720  21.458  1.00 18.65           H  
ATOM    892  C   GLY B  58     -30.151  10.857  19.988  1.00 18.31           C  
ATOM    893  O   GLY B  58     -31.134  10.202  19.684  1.00 18.46           O  
ATOM    894  N   TYR B  59     -29.443  11.521  19.089  1.00 18.52           N  
ATOM    895  HN  TYR B  59     -28.646  12.160  19.406  1.00 19.79           H  
ATOM    896  CA  TYR B  59     -29.744  11.386  17.664  1.00 18.07           C  
ATOM    897  HA  TYR B  59     -29.810  10.325  17.422  1.00 19.79           H  
ATOM    898  CB  TYR B  59     -31.090  12.061  17.295  1.00 18.43           C  
ATOM    899  HB1 TYR B  59     -31.246  11.914  16.226  1.00 19.79           H  
ATOM    900  HB2 TYR B  59     -31.875  11.548  17.851  1.00 19.79           H  
ATOM    901  CG  TYR B  59     -31.234  13.551  17.575  1.00 20.22           C  
ATOM    902  CD1 TYR B  59     -31.091  14.490  16.540  1.00 20.30           C  
ATOM    903  HD1 TYR B  59     -30.858  14.142  15.534  1.00 19.79           H  
ATOM    904  CE1 TYR B  59     -31.237  15.830  16.766  1.00 22.77           C  
ATOM    905  HE1 TYR B  59     -31.080  16.536  15.950  1.00 19.79           H  
ATOM    906  CD2 TYR B  59     -31.576  14.035  18.861  1.00 19.13           C  
ATOM    907  HD2 TYR B  59     -31.708  13.333  19.684  1.00 19.79           H  
ATOM    908  CE2 TYR B  59     -31.748  15.418  19.088  1.00 20.42           C  
ATOM    909  HE2 TYR B  59     -32.005  15.784  20.082  1.00 19.79           H  
ATOM    910  CZ  TYR B  59     -31.587  16.304  18.037  1.00 22.44           C  
ATOM    911  OH  TYR B  59     -31.736  17.673  18.187  1.00 21.28           O  
ATOM    912  HH  TYR B  59     -30.832  18.152  17.950  1.00 19.79           H  
ATOM    913  C   TYR B  59     -28.626  12.001  16.840  1.00 17.96           C  
ATOM    914  O   TYR B  59     -27.906  12.890  17.333  1.00 17.96           O  
ATOM    915  N   PRO B  60     -28.531  11.573  15.570  1.00 18.13           N  
ATOM    916  CD  PRO B  60     -29.404  10.538  14.978  1.00 18.30           C  
ATOM    917  HD1 PRO B  60     -30.378  10.952  14.718  1.00 17.84           H  
ATOM    918  HD2 PRO B  60     -29.535   9.700  15.663  1.00 17.84           H  
ATOM    919  CA  PRO B  60     -27.509  12.007  14.607  1.00 17.94           C  
ATOM    920  HA  PRO B  60     -26.591  12.259  15.137  1.00 17.84           H  
ATOM    921  CB  PRO B  60     -27.291  10.740  13.775  1.00 18.56           C  
ATOM    922  HB1 PRO B  60     -26.933  10.993  12.777  1.00 17.84           H  
ATOM    923  HB2 PRO B  60     -26.574  10.079  14.262  1.00 17.84           H  
ATOM    924  CG  PRO B  60     -28.628  10.100  13.705  1.00 17.09           C  
ATOM    925  HG1 PRO B  60     -29.156  10.432  12.811  1.00 17.84           H  
ATOM    926  HG2 PRO B  60     -28.524   9.015  13.684  1.00 17.84           H  
ATOM    927  C   PRO B  60     -27.939  13.191  13.730  1.00 18.12           C  
ATOM    928  O   PRO B  60     -29.069  13.235  13.201  1.00 16.74           O  
ATOM    929  N   ILE B  61     -27.059  14.175  13.605  1.00 19.01           N  
ATOM    930  HN  ILE B  61     -26.155  14.154  14.177  1.00 22.63           H  
ATOM    931  CA  ILE B  61     -27.313  15.284  12.695  1.00 21.35           C  
ATOM    932  HA  ILE B  61     -28.217  15.047  12.134  1.00 22.63           H  
ATOM    933  CB  ILE B  61     -27.561  16.651  13.436  1.00 22.07           C  
ATOM    934  HB  ILE B  61     -27.799  17.401  12.681  1.00 22.63           H  
ATOM    935  CG2 ILE B  61     -28.744  16.562  14.395  1.00 22.62           C  
ATOM    936 1HG2 ILE B  61     -28.885  17.523  14.888  1.00 22.63           H  
ATOM    937 2HG2 ILE B  61     -28.548  15.795  15.144  1.00 22.63           H  
ATOM    938 3HG2 ILE B  61     -29.645  16.304  13.838  1.00 22.63           H  
ATOM    939  CG1 ILE B  61     -26.318  17.122  14.185  1.00 23.86           C  
ATOM    940 1HG1 ILE B  61     -26.407  16.811  15.226  1.00 22.63           H  
ATOM    941 2HG1 ILE B  61     -25.446  16.646  13.736  1.00 22.63           H  
ATOM    942  CD1 ILE B  61     -26.110  18.633  14.151  1.00 28.85           C  
ATOM    943 1HD1 ILE B  61     -25.207  18.888  14.705  1.00 22.63           H  
ATOM    944 2HD1 ILE B  61     -26.967  19.129  14.607  1.00 22.63           H  
ATOM    945 3HD1 ILE B  61     -26.007  18.963  13.117  1.00 22.63           H  
ATOM    946  C   ILE B  61     -26.167  15.429  11.685  1.00 21.67           C  
ATOM    947  O   ILE B  61     -24.997  15.344  12.046  1.00 21.57           O  
ATOM    948  N   VAL B  62     -26.512  15.641  10.424  1.00 23.04           N  
ATOM    949  HN  VAL B  62     -27.547  15.612  10.154  1.00 25.41           H  
ATOM    950  CA  VAL B  62     -25.504  15.916   9.381  1.00 24.96           C  
ATOM    951  HA  VAL B  62     -24.521  16.021   9.840  1.00 25.41           H  
ATOM    952  CB  VAL B  62     -25.453  14.783   8.263  1.00 24.59           C  
ATOM    953  HB  VAL B  62     -26.423  14.776   7.766  1.00 25.41           H  
ATOM    954  CG1 VAL B  62     -24.406  15.092   7.202  1.00 28.09           C  
ATOM    955 1HG1 VAL B  62     -24.399  14.298   6.455  1.00 25.41           H  
ATOM    956 2HG1 VAL B  62     -23.423  15.159   7.669  1.00 25.41           H  
ATOM    957 3HG1 VAL B  62     -24.645  16.040   6.721  1.00 25.41           H  
ATOM    958  CG2 VAL B  62     -25.238  13.364   8.876  1.00 25.36           C  
ATOM    959 1HG2 VAL B  62     -25.210  12.623   8.077  1.00 25.41           H  
ATOM    960 2HG2 VAL B  62     -26.058  13.133   9.556  1.00 25.41           H  
ATOM    961 3HG2 VAL B  62     -24.296  13.343   9.424  1.00 25.41           H  
ATOM    962  C   VAL B  62     -25.924  17.234   8.774  1.00 24.95           C  
ATOM    963  O   VAL B  62     -25.089  18.018   8.311  1.00 26.88           O  
ATOM    964  HC  VAL B  62     -26.981  17.498   8.744  1.00 25.41           H  
ATOM    965  N   GLY B  65     -30.813  22.935  12.716  1.00 34.95           N  
ATOM    966  CA  GLY B  65     -31.979  23.647  12.193  1.00 35.49           C  
ATOM    967  HA1 GLY B  65     -31.695  24.682  12.004  1.00 35.36           H  
ATOM    968  HA2 GLY B  65     -32.281  23.176  11.258  1.00 35.36           H  
ATOM    969  C   GLY B  65     -33.170  23.639  13.144  1.00 35.28           C  
ATOM    970  O   GLY B  65     -33.050  23.181  14.282  1.00 35.73           O  
ATOM    971  HN1 GLY B  65     -31.071  21.913  12.899  1.00 35.36           H  
ATOM    972  HN2 GLY B  65     -30.496  23.391  13.631  1.00 35.36           H  
ATOM    973  N   PRO B  66     -34.334  24.159  12.698  1.00 34.86           N  
ATOM    974  CD  PRO B  66     -34.605  24.792  11.392  1.00 34.85           C  
ATOM    975  HD1 PRO B  66     -34.046  24.302  10.594  1.00 34.39           H  
ATOM    976  HD2 PRO B  66     -34.357  25.853  11.411  1.00 34.39           H  
ATOM    977  CA  PRO B  66     -35.525  24.160  13.566  1.00 34.39           C  
ATOM    978  HA  PRO B  66     -35.419  24.937  14.323  1.00 34.39           H  
ATOM    979  CB  PRO B  66     -36.674  24.537  12.605  1.00 34.51           C  
ATOM    980  HB1 PRO B  66     -37.463  23.786  12.647  1.00 34.39           H  
ATOM    981  HB2 PRO B  66     -37.084  25.511  12.872  1.00 34.39           H  
ATOM    982  CG  PRO B  66     -36.074  24.585  11.226  1.00 34.49           C  
ATOM    983  HG1 PRO B  66     -36.262  23.647  10.704  1.00 34.39           H  
ATOM    984  HG2 PRO B  66     -36.506  25.410  10.659  1.00 34.39           H  
ATOM    985  C   PRO B  66     -35.790  22.812  14.255  1.00 34.00           C  
ATOM    986  O   PRO B  66     -36.111  22.773  15.452  1.00 33.62           O  
ATOM    987  N   ASN B  67     -35.625  21.727  13.495  1.00 33.20           N  
ATOM    988  HN  ASN B  67     -35.317  21.868  12.480  1.00 34.47           H  
ATOM    989  CA  ASN B  67     -35.838  20.364  13.961  1.00 32.87           C  
ATOM    990  HA  ASN B  67     -36.711  20.346  14.614  1.00 34.47           H  
ATOM    991  CB  ASN B  67     -36.080  19.400  12.772  1.00 33.27           C  
ATOM    992  HB1 ASN B  67     -35.137  19.260  12.243  1.00 34.47           H  
ATOM    993  HB2 ASN B  67     -36.421  18.443  13.167  1.00 34.47           H  
ATOM    994  CG  ASN B  67     -37.123  19.914  11.777  1.00 36.18           C  
ATOM    995  OD1 ASN B  67     -38.244  19.400  11.727  1.00 39.33           O  
ATOM    996  ND2 ASN B  67     -36.751  20.915  10.965  1.00 38.40           N  
ATOM    997 1HD2 ASN B  67     -35.762  21.318  11.031  1.00 34.47           H  
ATOM    998 2HD2 ASN B  67     -37.443  21.310  10.251  1.00 34.47           H  
ATOM    999  C   ASN B  67     -34.633  19.837  14.732  1.00 31.66           C  
ATOM   1000  O   ASN B  67     -34.773  18.969  15.589  1.00 30.87           O  
ATOM   1001  N   CYS B  68     -33.448  20.352  14.396  1.00 30.52           N  
ATOM   1002  HN  CYS B  68     -33.413  21.293  13.888  1.00 29.40           H  
ATOM   1003  CA  CYS B  68     -32.189  19.658  14.707  1.00 29.78           C  
ATOM   1004  HA  CYS B  68     -32.419  18.701  15.176  1.00 29.40           H  
ATOM   1005  CB  CYS B  68     -31.388  19.403  13.421  1.00 29.61           C  
ATOM   1006  HB1 CYS B  68     -31.066  20.369  13.031  1.00 29.40           H  
ATOM   1007  HB2 CYS B  68     -30.514  18.807  13.685  1.00 29.40           H  
ATOM   1008  SG  CYS B  68     -32.273  18.536  12.095  1.00 27.86           S  
ATOM   1009  C   CYS B  68     -31.342  20.478  15.656  1.00 29.53           C  
ATOM   1010  O   CYS B  68     -31.179  21.684  15.474  1.00 29.10           O  
ATOM   1011  N   GLY B  69     -30.777  19.835  16.668  1.00 29.44           N  
ATOM   1012  HN  GLY B  69     -30.900  18.779  16.786  1.00 28.92           H  
ATOM   1013  CA  GLY B  69     -29.977  20.613  17.624  1.00 29.04           C  
ATOM   1014  HA1 GLY B  69     -30.435  21.591  17.774  1.00 28.92           H  
ATOM   1015  HA2 GLY B  69     -29.928  20.084  18.576  1.00 28.92           H  
ATOM   1016  C   GLY B  69     -28.582  20.787  17.069  1.00 28.21           C  
ATOM   1017  O   GLY B  69     -28.187  20.036  16.176  1.00 29.00           O  
ATOM   1018  N   PHE B  70     -27.834  21.771  17.556  1.00 27.45           N  
ATOM   1019  HN  PHE B  70     -28.266  22.541  18.161  1.00 26.95           H  
ATOM   1020  CA  PHE B  70     -26.419  21.776  17.248  1.00 27.02           C  
ATOM   1021  HA  PHE B  70     -26.303  21.390  16.235  1.00 26.95           H  
ATOM   1022  CB  PHE B  70     -25.781  23.155  17.287  1.00 26.53           C  
ATOM   1023  HB1 PHE B  70     -26.251  23.780  16.527  1.00 26.95           H  
ATOM   1024  HB2 PHE B  70     -25.949  23.591  18.272  1.00 26.95           H  
ATOM   1025  CG  PHE B  70     -24.312  23.108  17.028  1.00 26.76           C  
ATOM   1026  CD1 PHE B  70     -23.829  22.642  15.788  1.00 25.78           C  
ATOM   1027  HD1 PHE B  70     -24.535  22.344  15.013  1.00 26.95           H  
ATOM   1028  CD2 PHE B  70     -23.398  23.459  18.022  1.00 26.28           C  
ATOM   1029  HD2 PHE B  70     -23.760  23.795  18.994  1.00 26.95           H  
ATOM   1030  CE1 PHE B  70     -22.453  22.557  15.541  1.00 27.21           C  
ATOM   1031  HE1 PHE B  70     -22.092  22.200  14.576  1.00 26.95           H  
ATOM   1032  CE2 PHE B  70     -22.018  23.383  17.783  1.00 26.97           C  
ATOM   1033  HE2 PHE B  70     -21.313  23.673  18.562  1.00 26.95           H  
ATOM   1034  CZ  PHE B  70     -21.544  22.931  16.534  1.00 27.06           C  
ATOM   1035  HZ  PHE B  70     -20.472  22.874  16.344  1.00 26.95           H  
ATOM   1036  C   PHE B  70     -25.661  20.838  18.186  1.00 27.67           C  
ATOM   1037  O   PHE B  70     -25.904  20.819  19.412  1.00 27.70           O  
ATOM   1038  N   GLY B  71     -24.761  20.061  17.596  1.00 27.03           N  
ATOM   1039  HN  GLY B  71     -24.713  20.057  16.527  1.00 27.20           H  
ATOM   1040  CA  GLY B  71     -23.832  19.210  18.340  1.00 27.26           C  
ATOM   1041  HA1 GLY B  71     -23.648  19.640  19.325  1.00 27.20           H  
ATOM   1042  HA2 GLY B  71     -24.257  18.213  18.452  1.00 27.20           H  
ATOM   1043  C   GLY B  71     -22.533  19.127  17.569  1.00 27.50           C  
ATOM   1044  O   GLY B  71     -22.518  18.610  16.447  1.00 27.02           O  
ATOM   1045  N   LYS B  72     -21.447  19.640  18.156  1.00 27.42           N  
ATOM   1046  HN  LYS B  72     -21.526  20.023  19.152  1.00 30.67           H  
ATOM   1047  CA  LYS B  72     -20.144  19.693  17.469  1.00 27.72           C  
ATOM   1048  HA  LYS B  72     -20.277  20.321  16.588  1.00 30.67           H  
ATOM   1049  CB  LYS B  72     -19.075  20.376  18.348  1.00 27.91           C  
ATOM   1050  HB1 LYS B  72     -19.470  21.344  18.656  1.00 30.67           H  
ATOM   1051  HB2 LYS B  72     -18.920  19.750  19.227  1.00 30.67           H  
ATOM   1052  CG  LYS B  72     -17.698  20.618  17.698  1.00 29.69           C  
ATOM   1053  HG1 LYS B  72     -17.109  21.245  18.368  1.00 30.67           H  
ATOM   1054  HG2 LYS B  72     -17.205  19.654  17.574  1.00 30.67           H  
ATOM   1055  CD  LYS B  72     -17.762  21.315  16.309  1.00 34.07           C  
ATOM   1056  HD1 LYS B  72     -17.903  20.553  15.542  1.00 30.67           H  
ATOM   1057  HD2 LYS B  72     -18.609  22.000  16.301  1.00 30.67           H  
ATOM   1058  CE  LYS B  72     -16.493  22.102  15.990  1.00 37.00           C  
ATOM   1059  HE1 LYS B  72     -16.660  22.667  15.073  1.00 30.67           H  
ATOM   1060  HE2 LYS B  72     -16.300  22.791  16.812  1.00 30.67           H  
ATOM   1061  NZ  LYS B  72     -15.287  21.243  15.802  1.00 38.84           N1+
ATOM   1062  HZ1 LYS B  72     -14.440  21.859  15.583  1.00 30.67           H  
ATOM   1063  HZ2 LYS B  72     -15.454  20.565  14.991  1.00 30.67           H  
ATOM   1064  HZ3 LYS B  72     -15.101  20.688  16.698  1.00 30.67           H  
ATOM   1065  C   LYS B  72     -19.698  18.306  16.965  1.00 26.74           C  
ATOM   1066  O   LYS B  72     -19.051  18.202  15.924  1.00 26.67           O  
ATOM   1067  N   THR B  73     -20.085  17.261  17.704  1.00 25.70           N  
ATOM   1068  HN  THR B  73     -20.637  17.437  18.603  1.00 25.54           H  
ATOM   1069  CA  THR B  73     -19.775  15.885  17.318  0.50 25.46           C  
ATOM   1070  HA  THR B  73     -18.771  15.879  16.894  0.50 25.54           H  
ATOM   1071  CB  THR B  73     -19.764  14.955  18.571  0.50 25.62           C  
ATOM   1072  HB  THR B  73     -19.446  15.535  19.437  0.50 25.54           H  
ATOM   1073  OG1 THR B  73     -18.845  13.877  18.375  0.50 27.08           O  
ATOM   1074  HG1 THR B  73     -19.134  13.318  17.534  0.50 25.54           H  
ATOM   1075  CG2 THR B  73     -21.128  14.391  18.841  0.50 25.44           C  
ATOM   1076 1HG2 THR B  73     -21.088  13.747  19.720  0.50 25.54           H  
ATOM   1077 2HG2 THR B  73     -21.458  13.810  17.980  0.50 25.54           H  
ATOM   1078 3HG2 THR B  73     -21.830  15.206  19.020  0.50 25.54           H  
ATOM   1079  C   THR B  73     -20.744  15.351  16.236  1.00 24.92           C  
ATOM   1080  O   THR B  73     -20.468  14.342  15.574  1.00 24.57           O  
ATOM   1081  N   GLY B  74     -21.884  16.019  16.059  1.00 23.29           N  
ATOM   1082  HN  GLY B  74     -22.071  16.915  16.613  1.00 21.02           H  
ATOM   1083  CA  GLY B  74     -22.871  15.530  15.114  1.00 21.44           C  
ATOM   1084  HA1 GLY B  74     -23.429  16.380  14.721  1.00 21.02           H  
ATOM   1085  HA2 GLY B  74     -22.353  15.026  14.298  1.00 21.02           H  
ATOM   1086  C   GLY B  74     -23.853  14.551  15.747  1.00 19.48           C  
ATOM   1087  O   GLY B  74     -24.758  14.063  15.049  1.00 19.87           O  
ATOM   1088  N   ILE B  75     -23.616  14.158  17.007  1.00 19.03           N  
ATOM   1089  HN  ILE B  75     -22.681  14.409  17.463  1.00 19.25           H  
ATOM   1090  CA  ILE B  75     -24.613  13.386  17.784  0.50 18.90           C  
ATOM   1091  HA  ILE B  75     -25.481  13.209  17.149  0.50 19.25           H  
ATOM   1092  CB  ILE B  75     -24.127  12.027  18.334  0.50 18.74           C  
ATOM   1093  HB  ILE B  75     -23.167  12.169  18.830  0.50 19.25           H  
ATOM   1094  CG2 ILE B  75     -25.146  11.445  19.361  0.50 19.00           C  
ATOM   1095 1HG2 ILE B  75     -24.781  10.488  19.733  0.50 19.25           H  
ATOM   1096 2HG2 ILE B  75     -26.111  11.301  18.874  0.50 19.25           H  
ATOM   1097 3HG2 ILE B  75     -25.260  12.139  20.194  0.50 19.25           H  
ATOM   1098  CG1 ILE B  75     -23.958  11.005  17.215  0.50 20.94           C  
ATOM   1099 1HG1 ILE B  75     -24.939  10.604  16.960  0.50 19.25           H  
ATOM   1100 2HG1 ILE B  75     -23.534  11.508  16.346  0.50 19.25           H  
ATOM   1101  CD1 ILE B  75     -23.066   9.874  17.591  0.50 20.75           C  
ATOM   1102 1HD1 ILE B  75     -22.985   9.181  16.754  0.50 19.25           H  
ATOM   1103 2HD1 ILE B  75     -23.482   9.354  18.454  0.50 19.25           H  
ATOM   1104 3HD1 ILE B  75     -22.077  10.258  17.841  0.50 19.25           H  
ATOM   1105  C   ILE B  75     -25.039  14.253  18.939  1.00 18.14           C  
ATOM   1106  O   ILE B  75     -24.202  14.777  19.683  1.00 18.51           O  
ATOM   1107  N   ILE B  76     -26.336  14.450  19.055  1.00 17.51           N  
ATOM   1108  HN  ILE B  76     -27.005  14.053  18.320  1.00 18.15           H  
ATOM   1109  CA  ILE B  76     -26.864  15.215  20.194  1.00 17.20           C  
ATOM   1110  HA  ILE B  76     -26.137  15.967  20.501  1.00 18.15           H  
ATOM   1111  CB  ILE B  76     -28.213  15.900  19.849  1.00 18.39           C  
ATOM   1112  HB  ILE B  76     -28.919  15.106  19.605  1.00 18.15           H  
ATOM   1113  CG2 ILE B  76     -28.802  16.673  21.107  1.00 17.55           C  
ATOM   1114 1HG2 ILE B  76     -29.747  17.143  20.835  1.00 18.15           H  
ATOM   1115 2HG2 ILE B  76     -28.095  17.438  21.427  1.00 18.15           H  
ATOM   1116 3HG2 ILE B  76     -28.968  15.968  21.922  1.00 18.15           H  
ATOM   1117  CG1 ILE B  76     -28.077  16.776  18.600  1.00 19.51           C  
ATOM   1118 1HG1 ILE B  76     -27.856  16.127  17.753  1.00 18.15           H  
ATOM   1119 2HG1 ILE B  76     -29.029  17.280  18.434  1.00 18.15           H  
ATOM   1120  CD1 ILE B  76     -27.008  17.817  18.680  1.00 22.53           C  
ATOM   1121 1HD1 ILE B  76     -26.986  18.388  17.752  1.00 18.15           H  
ATOM   1122 2HD1 ILE B  76     -26.042  17.336  18.833  1.00 18.15           H  
ATOM   1123 3HD1 ILE B  76     -27.215  18.488  19.514  1.00 18.15           H  
ATOM   1124  C   ILE B  76     -27.062  14.183  21.332  1.00 16.01           C  
ATOM   1125  O   ILE B  76     -27.714  13.166  21.122  1.00 16.50           O  
ATOM   1126  N   ASP B  77     -26.450  14.445  22.493  1.00 15.53           N  
ATOM   1127  HN  ASP B  77     -25.888  15.352  22.570  1.00 15.47           H  
ATOM   1128  CA  ASP B  77     -26.501  13.571  23.662  1.00 15.89           C  
ATOM   1129  HA  ASP B  77     -26.846  12.582  23.360  1.00 15.47           H  
ATOM   1130  CB  ASP B  77     -25.075  13.453  24.288  1.00 15.86           C  
ATOM   1131  HB1 ASP B  77     -24.401  13.028  23.544  1.00 15.47           H  
ATOM   1132  HB2 ASP B  77     -24.731  14.450  24.563  1.00 15.47           H  
ATOM   1133  CG  ASP B  77     -25.053  12.552  25.553  1.00 14.88           C  
ATOM   1134  OD1 ASP B  77     -25.866  11.619  25.590  1.00 14.92           O  
ATOM   1135  OD2 ASP B  77     -24.245  12.808  26.475  1.00 17.10           O  
ATOM   1136  C   ASP B  77     -27.486  14.165  24.701  1.00 14.88           C  
ATOM   1137  O   ASP B  77     -27.235  15.225  25.276  1.00 14.69           O  
ATOM   1138  N   TYR B  78     -28.596  13.465  24.899  1.00 16.54           N  
ATOM   1139  HN  TYR B  78     -28.809  12.648  24.241  1.00 19.95           H  
ATOM   1140  CA  TYR B  78     -29.561  13.765  25.998  1.00 17.31           C  
ATOM   1141  HA  TYR B  78     -29.484  14.825  26.242  1.00 19.95           H  
ATOM   1142  CB  TYR B  78     -31.008  13.474  25.551  1.00 17.87           C  
ATOM   1143  HB1 TYR B  78     -31.012  12.530  25.007  1.00 19.95           H  
ATOM   1144  HB2 TYR B  78     -31.628  13.383  26.443  1.00 19.95           H  
ATOM   1145  CG  TYR B  78     -31.624  14.548  24.649  1.00 20.27           C  
ATOM   1146  CD1 TYR B  78     -30.870  15.630  24.196  1.00 22.40           C  
ATOM   1147  HD1 TYR B  78     -29.822  15.710  24.485  1.00 19.95           H  
ATOM   1148  CE1 TYR B  78     -31.434  16.618  23.375  1.00 22.80           C  
ATOM   1149  HE1 TYR B  78     -30.840  17.476  23.061  1.00 19.95           H  
ATOM   1150  CD2 TYR B  78     -32.967  14.456  24.227  1.00 20.95           C  
ATOM   1151  HD2 TYR B  78     -33.575  13.610  24.548  1.00 19.95           H  
ATOM   1152  CE2 TYR B  78     -33.533  15.446  23.394  1.00 21.57           C  
ATOM   1153  HE2 TYR B  78     -34.579  15.378  23.094  1.00 19.95           H  
ATOM   1154  CZ  TYR B  78     -32.758  16.494  22.965  1.00 21.63           C  
ATOM   1155  OH  TYR B  78     -33.286  17.505  22.172  1.00 23.39           O  
ATOM   1156  HH  TYR B  78     -33.243  18.417  22.692  1.00 19.95           H  
ATOM   1157  C   TYR B  78     -29.230  12.957  27.253  1.00 17.86           C  
ATOM   1158  O   TYR B  78     -29.948  13.026  28.289  1.00 16.77           O  
ATOM   1159  N   GLY B  79     -28.134  12.206  27.152  1.00 17.46           N  
ATOM   1160  HN  GLY B  79     -27.675  12.095  26.192  1.00 16.48           H  
ATOM   1161  CA  GLY B  79     -27.529  11.524  28.304  1.00 16.99           C  
ATOM   1162  HA1 GLY B  79     -26.488  11.304  28.068  1.00 16.48           H  
ATOM   1163  HA2 GLY B  79     -27.574  12.192  29.164  1.00 16.48           H  
ATOM   1164  C   GLY B  79     -28.222  10.234  28.662  1.00 15.88           C  
ATOM   1165  O   GLY B  79     -29.266   9.902  28.100  1.00 15.59           O  
ATOM   1166  N   ILE B  80     -27.628   9.491  29.605  1.00 15.20           N  
ATOM   1167  HN  ILE B  80     -26.650   9.752  29.951  1.00 15.84           H  
ATOM   1168  CA  ILE B  80     -28.310   8.324  30.164  1.00 15.62           C  
ATOM   1169  HA  ILE B  80     -28.784   7.783  29.345  1.00 15.84           H  
ATOM   1170  CB  ILE B  80     -27.337   7.358  30.880  1.00 15.27           C  
ATOM   1171  HB  ILE B  80     -26.786   7.903  31.647  1.00 15.84           H  
ATOM   1172  CG2 ILE B  80     -28.080   6.166  31.532  1.00 15.77           C  
ATOM   1173 1HG2 ILE B  80     -27.359   5.513  32.024  1.00 15.85           H  
ATOM   1174 2HG2 ILE B  80     -28.613   5.605  30.764  1.00 15.85           H  
ATOM   1175 3HG2 ILE B  80     -28.792   6.540  32.268  1.00 15.85           H  
ATOM   1176  CG1 ILE B  80     -26.336   6.770  29.847  1.00 17.13           C  
ATOM   1177 1HG1 ILE B  80     -26.829   5.982  29.278  1.00 15.85           H  
ATOM   1178 2HG1 ILE B  80     -26.013   7.561  29.170  1.00 15.85           H  
ATOM   1179  CD1 ILE B  80     -25.137   6.198  30.545  1.00 17.47           C  
ATOM   1180 1HD1 ILE B  80     -24.446   5.791  29.807  1.00 15.85           H  
ATOM   1181 2HD1 ILE B  80     -25.454   5.405  31.222  1.00 15.85           H  
ATOM   1182 3HD1 ILE B  80     -24.638   6.983  31.114  1.00 15.85           H  
ATOM   1183  C   ILE B  80     -29.413   8.832  31.104  1.00 15.14           C  
ATOM   1184  O   ILE B  80     -29.138   9.545  32.097  1.00 15.16           O  
ATOM   1185  N   ARG B  81     -30.649   8.489  30.749  1.00 15.00           N  
ATOM   1186  HN  ARG B  81     -30.776   7.770  29.967  1.00 15.40           H  
ATOM   1187  CA  ARG B  81     -31.858   9.061  31.392  1.00 15.98           C  
ATOM   1188  HA  ARG B  81     -31.685  10.120  31.586  1.00 15.40           H  
ATOM   1189  CB  ARG B  81     -33.093   8.918  30.466  1.00 15.67           C  
ATOM   1190  HB1 ARG B  81     -33.387   7.868  30.454  1.00 15.40           H  
ATOM   1191  HB2 ARG B  81     -33.901   9.517  30.885  1.00 15.40           H  
ATOM   1192  CG  ARG B  81     -32.862   9.383  28.964  1.00 15.96           C  
ATOM   1193  HG1 ARG B  81     -32.084   8.765  28.516  1.00 15.40           H  
ATOM   1194  HG2 ARG B  81     -33.791   9.260  28.406  1.00 15.40           H  
ATOM   1195  CD  ARG B  81     -32.433  10.848  28.903  1.00 17.65           C  
ATOM   1196  HD1 ARG B  81     -31.483  10.963  29.424  1.00 15.40           H  
ATOM   1197  HD2 ARG B  81     -32.313  11.141  27.860  1.00 15.40           H  
ATOM   1198  NE  ARG B  81     -33.439  11.723  29.537  1.00 15.95           N1+
ATOM   1199  HE  ARG B  81     -34.439  11.345  29.586  1.00 15.40           H  
ATOM   1200  CZ  ARG B  81     -33.235  12.922  30.050  1.00 14.36           C  
ATOM   1201  NH1 ARG B  81     -34.285  13.543  30.621  1.00 15.14           N  
ATOM   1202 1HH1 ARG B  81     -35.241  13.063  30.647  1.00 15.40           H  
ATOM   1203 2HH1 ARG B  81     -34.163  14.516  31.049  1.00 15.40           H  
ATOM   1204  NH2 ARG B  81     -32.028  13.540  30.035  1.00 11.93           N  
ATOM   1205 1HH2 ARG B  81     -31.184  13.054  29.592  1.00 15.40           H  
ATOM   1206 2HH2 ARG B  81     -31.920  14.513  30.466  1.00 15.40           H  
ATOM   1207  C   ARG B  81     -32.149   8.359  32.717  1.00 15.75           C  
ATOM   1208  O   ARG B  81     -32.147   7.129  32.812  1.00 16.04           O  
ATOM   1209  N   LEU B  82     -32.425   9.145  33.738  1.00 15.33           N  
ATOM   1210  HN  LEU B  82     -32.361  10.209  33.643  1.00 16.70           H  
ATOM   1211  CA  LEU B  82     -32.822   8.527  35.006  1.00 15.85           C  
ATOM   1212  HA  LEU B  82     -32.068   7.786  35.270  1.00 16.70           H  
ATOM   1213  CB  LEU B  82     -32.858   9.570  36.104  1.00 15.96           C  
ATOM   1214  HB1 LEU B  82     -31.863  10.002  36.212  1.00 16.70           H  
ATOM   1215  HB2 LEU B  82     -33.566  10.351  35.825  1.00 16.70           H  
ATOM   1216  CG  LEU B  82     -33.290   8.964  37.461  1.00 17.65           C  
ATOM   1217  HG  LEU B  82     -34.089   8.246  37.277  1.00 16.70           H  
ATOM   1218  CD1 LEU B  82     -32.147   8.241  38.162  1.00 19.25           C  
ATOM   1219 1HD1 LEU B  82     -32.501   7.834  39.109  1.00 16.70           H  
ATOM   1220 2HD1 LEU B  82     -31.334   8.942  38.350  1.00 16.70           H  
ATOM   1221 3HD1 LEU B  82     -31.788   7.429  37.530  1.00 16.70           H  
ATOM   1222  CD2 LEU B  82     -33.823  10.042  38.288  1.00 17.04           C  
ATOM   1223 1HD2 LEU B  82     -34.135   9.641  39.252  1.00 16.70           H  
ATOM   1224 2HD2 LEU B  82     -34.680  10.494  37.788  1.00 16.70           H  
ATOM   1225 3HD2 LEU B  82     -33.052  10.797  38.442  1.00 16.70           H  
ATOM   1226  C   LEU B  82     -34.169   7.799  34.843  1.00 16.75           C  
ATOM   1227  O   LEU B  82     -34.324   6.660  35.292  1.00 15.77           O  
ATOM   1228  N   ASN B  83     -35.107   8.440  34.150  1.00 17.47           N  
ATOM   1229  HN  ASN B  83     -34.857   9.361  33.666  1.00 18.38           H  
ATOM   1230  CA  ASN B  83     -36.471   7.922  34.031  1.00 18.37           C  
ATOM   1231  HA  ASN B  83     -36.662   7.248  34.866  1.00 18.38           H  
ATOM   1232  CB  ASN B  83     -37.499   9.078  34.082  1.00 17.75           C  
ATOM   1233  HB1 ASN B  83     -37.405   9.585  35.042  1.00 18.38           H  
ATOM   1234  HB2 ASN B  83     -37.275   9.778  33.277  1.00 18.38           H  
ATOM   1235  CG  ASN B  83     -38.962   8.590  33.921  1.00 18.24           C  
ATOM   1236  OD1 ASN B  83     -39.218   7.403  33.885  1.00 18.01           O  
ATOM   1237  ND2 ASN B  83     -39.912   9.523  33.862  1.00 20.29           N  
ATOM   1238 1HD2 ASN B  83     -39.650  10.558  33.925  1.00 18.38           H  
ATOM   1239 2HD2 ASN B  83     -40.937   9.237  33.751  1.00 18.38           H  
ATOM   1240  C   ASN B  83     -36.610   7.140  32.733  1.00 18.26           C  
ATOM   1241  O   ASN B  83     -36.747   7.732  31.669  1.00 18.61           O  
ATOM   1242  N   ARG B  84     -36.602   5.813  32.845  1.00 18.97           N  
ATOM   1243  HN  ARG B  84     -36.487   5.383  33.818  1.00 25.89           H  
ATOM   1244  CA  ARG B  84     -36.743   4.917  31.698  1.00 19.80           C  
ATOM   1245  HA  ARG B  84     -36.132   5.319  30.890  1.00 25.89           H  
ATOM   1246  CB  ARG B  84     -36.188   3.535  32.052  1.00 19.95           C  
ATOM   1247  HB1 ARG B  84     -36.751   3.157  32.905  1.00 25.89           H  
ATOM   1248  HB2 ARG B  84     -36.346   2.882  31.194  1.00 25.89           H  
ATOM   1249  CG  ARG B  84     -34.694   3.486  32.414  1.00 24.47           C  
ATOM   1250  HG1 ARG B  84     -34.554   3.994  33.368  1.00 25.89           H  
ATOM   1251  HG2 ARG B  84     -34.397   2.442  32.511  1.00 25.89           H  
ATOM   1252  CD  ARG B  84     -33.796   4.147  31.381  1.00 29.92           C  
ATOM   1253  HD1 ARG B  84     -33.685   3.478  30.528  1.00 25.89           H  
ATOM   1254  HD2 ARG B  84     -34.257   5.079  31.055  1.00 25.89           H  
ATOM   1255  NE  ARG B  84     -32.463   4.440  31.938  1.00 34.80           N1+
ATOM   1256  HE  ARG B  84     -32.248   5.452  32.211  1.00 25.89           H  
ATOM   1257  CZ  ARG B  84     -31.507   3.528  32.125  1.00 33.67           C  
ATOM   1258  NH1 ARG B  84     -31.712   2.247  31.776  1.00 30.68           N  
ATOM   1259 1HH1 ARG B  84     -32.646   1.953  31.345  1.00 25.89           H  
ATOM   1260 2HH1 ARG B  84     -30.941   1.521  31.929  1.00 25.89           H  
ATOM   1261  NH2 ARG B  84     -30.346   3.900  32.656  1.00 32.11           N  
ATOM   1262 1HH2 ARG B  84     -30.185   4.922  32.929  1.00 25.89           H  
ATOM   1263 2HH2 ARG B  84     -29.572   3.177  32.810  1.00 25.89           H  
ATOM   1264  C   ARG B  84     -38.179   4.777  31.167  1.00 19.90           C  
ATOM   1265  O   ARG B  84     -38.395   4.068  30.173  1.00 20.47           O  
ATOM   1266  N   SER B  85     -39.142   5.431  31.825  1.00 18.65           N  
ATOM   1267  HN  SER B  85     -38.905   5.894  32.760  1.00 18.98           H  
ATOM   1268  CA  SER B  85     -40.514   5.536  31.310  1.00 18.78           C  
ATOM   1269  HA  SER B  85     -40.726   4.639  30.729  1.00 18.98           H  
ATOM   1270  CB  SER B  85     -41.524   5.599  32.476  1.00 19.34           C  
ATOM   1271  HB1 SER B  85     -41.289   6.442  33.126  1.00 18.98           H  
ATOM   1272  HB2 SER B  85     -42.536   5.711  32.086  1.00 18.98           H  
ATOM   1273  OG  SER B  85     -41.417   4.395  33.194  1.00 21.77           O  
ATOM   1274  HG  SER B  85     -41.639   3.588  32.560  1.00 18.98           H  
ATOM   1275  C   SER B  85     -40.693   6.746  30.394  1.00 18.29           C  
ATOM   1276  O   SER B  85     -41.761   6.950  29.840  1.00 17.07           O  
ATOM   1277  N   GLU B  86     -39.639   7.548  30.215  1.00 17.32           N  
ATOM   1278  HN  GLU B  86     -38.764   7.423  30.818  1.00 17.39           H  
ATOM   1279  CA  GLU B  86     -39.679   8.593  29.200  1.00 18.01           C  
ATOM   1280  HA  GLU B  86     -40.469   9.298  29.459  1.00 17.39           H  
ATOM   1281  CB  GLU B  86     -38.342   9.356  29.132  1.00 17.07           C  
ATOM   1282  HB1 GLU B  86     -37.525   8.642  29.238  1.00 17.39           H  
ATOM   1283  HB2 GLU B  86     -38.269   9.851  28.164  1.00 17.39           H  
ATOM   1284  CG  GLU B  86     -38.221  10.420  30.245  1.00 17.22           C  
ATOM   1285  HG1 GLU B  86     -39.018  11.152  30.117  1.00 17.39           H  
ATOM   1286  HG2 GLU B  86     -38.330   9.929  31.212  1.00 17.39           H  
ATOM   1287  CD  GLU B  86     -36.872  11.151  30.214  1.00 17.15           C  
ATOM   1288  OE1 GLU B  86     -36.145  10.969  29.235  1.00 17.46           O  
ATOM   1289  OE2 GLU B  86     -36.547  11.894  31.163  1.00 15.65           O  
ATOM   1290  C   GLU B  86     -39.998   7.984  27.843  1.00 18.24           C  
ATOM   1291  O   GLU B  86     -39.567   6.866  27.539  1.00 18.36           O  
ATOM   1292  N   ARG B  87     -40.743   8.717  27.024  1.00 18.72           N  
ATOM   1293  HN  ARG B  87     -41.058   9.694  27.326  1.00 20.26           H  
ATOM   1294  CA  ARG B  87     -41.135   8.204  25.718  0.50 18.49           C  
ATOM   1295  HA  ARG B  87     -40.842   7.155  25.679  0.50 20.26           H  
ATOM   1296  CB  ARG B  87     -42.652   8.263  25.517  0.50 18.61           C  
ATOM   1297  HB1 ARG B  87     -42.975   9.298  25.630  0.50 20.26           H  
ATOM   1298  HB2 ARG B  87     -42.879   7.920  24.508  0.50 20.26           H  
ATOM   1299  CG  ARG B  87     -43.434   7.402  26.508  0.50 19.79           C  
ATOM   1300  HG1 ARG B  87     -42.780   6.620  26.894  0.50 20.26           H  
ATOM   1301  HG2 ARG B  87     -43.777   8.029  27.331  0.50 20.26           H  
ATOM   1302  CD  ARG B  87     -44.634   6.760  25.841  0.50 22.34           C  
ATOM   1303  HD1 ARG B  87     -44.301   6.258  24.932  0.50 20.26           H  
ATOM   1304  HD2 ARG B  87     -45.063   6.027  26.525  0.50 20.26           H  
ATOM   1305  NE  ARG B  87     -45.664   7.729  25.489  0.50 21.61           N1+
ATOM   1306  HE  ARG B  87     -45.523   8.743  25.801  0.50 20.26           H  
ATOM   1307  CZ  ARG B  87     -46.769   7.438  24.806  0.50 23.41           C  
ATOM   1308  NH1 ARG B  87     -46.989   6.201  24.364  0.50 22.73           N  
ATOM   1309 1HH1 ARG B  87     -46.274   5.429  24.557  0.50 20.26           H  
ATOM   1310 2HH1 ARG B  87     -47.881   5.979  23.816  0.50 20.26           H  
ATOM   1311  NH2 ARG B  87     -47.651   8.393  24.552  0.50 21.04           N  
ATOM   1312 1HH2 ARG B  87     -47.473   9.391  24.895  0.50 20.26           H  
ATOM   1313 2HH2 ARG B  87     -48.541   8.167  24.004  0.50 20.26           H  
ATOM   1314  C   ARG B  87     -40.414   8.919  24.588  1.00 18.30           C  
ATOM   1315  O   ARG B  87     -40.562  10.124  24.397  1.00 17.85           O  
ATOM   1316  N   TRP B  88     -39.650   8.150  23.831  1.00 18.46           N  
ATOM   1317  HN  TRP B  88     -39.623   7.097  24.019  1.00 18.70           H  
ATOM   1318  CA  TRP B  88     -38.839   8.701  22.741  1.00 17.76           C  
ATOM   1319  HA  TRP B  88     -39.172   9.707  22.488  1.00 18.70           H  
ATOM   1320  CB  TRP B  88     -37.377   8.718  23.195  1.00 18.56           C  
ATOM   1321  HB1 TRP B  88     -37.099   7.699  23.462  1.00 18.70           H  
ATOM   1322  HB2 TRP B  88     -36.770   9.052  22.353  1.00 18.70           H  
ATOM   1323  CG  TRP B  88     -37.061   9.608  24.375  1.00 16.71           C  
ATOM   1324  CD2 TRP B  88     -36.960  11.015  24.358  1.00 18.91           C  
ATOM   1325  CE2 TRP B  88     -36.611  11.436  25.671  1.00 18.36           C  
ATOM   1326  CE3 TRP B  88     -37.135  11.986  23.356  1.00 18.75           C  
ATOM   1327  HE3 TRP B  88     -37.415  11.695  22.344  1.00 18.70           H  
ATOM   1328  CD1 TRP B  88     -36.778   9.212  25.664  1.00 19.24           C  
ATOM   1329  HD1 TRP B  88     -36.767   8.179  26.012  1.00 18.70           H  
ATOM   1330  NE1 TRP B  88     -36.509  10.318  26.454  1.00 18.57           N  
ATOM   1331  HE1 TRP B  88     -36.264  10.301  27.495  1.00 18.70           H  
ATOM   1332  CZ2 TRP B  88     -36.430  12.795  26.005  1.00 19.58           C  
ATOM   1333  HZ2 TRP B  88     -36.167  13.101  27.018  1.00 18.70           H  
ATOM   1334  CZ3 TRP B  88     -36.946  13.312  23.678  1.00 20.68           C  
ATOM   1335  HZ3 TRP B  88     -37.064  14.072  22.905  1.00 18.70           H  
ATOM   1336  CH2 TRP B  88     -36.598  13.711  25.006  1.00 21.24           C  
ATOM   1337  HH2 TRP B  88     -36.464  14.770  25.226  1.00 18.70           H  
ATOM   1338  C   TRP B  88     -38.985   7.774  21.544  1.00 18.03           C  
ATOM   1339  O   TRP B  88     -39.846   6.896  21.526  1.00 16.90           O  
ATOM   1340  N   ASP B  89     -38.162   7.985  20.514  1.00 18.53           N  
ATOM   1341  HN  ASP B  89     -37.598   8.892  20.455  1.00 19.30           H  
ATOM   1342  CA  ASP B  89     -38.033   6.961  19.455  1.00 18.82           C  
ATOM   1343  HA  ASP B  89     -38.992   6.449  19.379  1.00 19.30           H  
ATOM   1344  CB  ASP B  89     -37.760   7.632  18.092  1.00 18.86           C  
ATOM   1345  HB1 ASP B  89     -36.878   8.266  18.186  1.00 19.30           H  
ATOM   1346  HB2 ASP B  89     -37.572   6.854  17.352  1.00 19.30           H  
ATOM   1347  CG  ASP B  89     -38.929   8.489  17.614  1.00 19.87           C  
ATOM   1348  OD1 ASP B  89     -40.084   8.363  18.122  1.00 19.96           O  
ATOM   1349  OD2 ASP B  89     -38.710   9.329  16.704  1.00 19.97           O  
ATOM   1350  C   ASP B  89     -36.990   5.919  19.831  1.00 19.04           C  
ATOM   1351  O   ASP B  89     -36.664   5.747  21.016  1.00 19.31           O  
ATOM   1352  N   ALA B  90     -36.476   5.176  18.846  1.00 18.64           N  
ATOM   1353  HN  ALA B  90     -36.826   5.321  17.845  1.00 18.47           H  
ATOM   1354  CA  ALA B  90     -35.454   4.177  19.103  1.00 18.60           C  
ATOM   1355  HA  ALA B  90     -34.954   4.397  20.046  1.00 18.47           H  
ATOM   1356  CB  ALA B  90     -36.075   2.772  19.161  1.00 18.39           C  
ATOM   1357  HB1 ALA B  90     -35.294   2.037  19.354  1.00 18.47           H  
ATOM   1358  HB2 ALA B  90     -36.557   2.548  18.209  1.00 18.47           H  
ATOM   1359  HB3 ALA B  90     -36.815   2.734  19.960  1.00 18.47           H  
ATOM   1360  C   ALA B  90     -34.436   4.233  17.952  1.00 18.53           C  
ATOM   1361  O   ALA B  90     -34.816   4.436  16.783  1.00 18.20           O  
ATOM   1362  N   TYR B  91     -33.183   4.022  18.312  1.00 17.19           N  
ATOM   1363  HN  TYR B  91     -32.931   4.072  19.351  1.00 18.48           H  
ATOM   1364  CA  TYR B  91     -32.120   3.721  17.342  1.00 18.73           C  
ATOM   1365  HA  TYR B  91     -32.538   3.862  16.345  1.00 18.48           H  
ATOM   1366  CB  TYR B  91     -30.931   4.719  17.497  1.00 17.63           C  
ATOM   1367  HB1 TYR B  91     -30.663   4.810  18.550  1.00 18.48           H  
ATOM   1368  HB2 TYR B  91     -30.072   4.356  16.933  1.00 18.48           H  
ATOM   1369  CG  TYR B  91     -31.347   6.037  16.975  1.00 19.81           C  
ATOM   1370  CD1 TYR B  91     -31.847   7.033  17.840  1.00 17.73           C  
ATOM   1371  HD1 TYR B  91     -31.885   6.850  18.914  1.00 18.48           H  
ATOM   1372  CE1 TYR B  91     -32.295   8.256  17.325  1.00 18.17           C  
ATOM   1373  HE1 TYR B  91     -32.655   9.040  17.991  1.00 18.48           H  
ATOM   1374  CD2 TYR B  91     -31.366   6.270  15.602  1.00 20.27           C  
ATOM   1375  HD2 TYR B  91     -31.024   5.488  14.924  1.00 18.48           H  
ATOM   1376  CE2 TYR B  91     -31.813   7.482  15.076  1.00 19.00           C  
ATOM   1377  HE2 TYR B  91     -31.800   7.660  14.001  1.00 18.48           H  
ATOM   1378  CZ  TYR B  91     -32.273   8.453  15.945  1.00 18.86           C  
ATOM   1379  OH  TYR B  91     -32.714   9.599  15.410  1.00 16.83           O  
ATOM   1380  HH  TYR B  91     -33.724   9.738  15.662  1.00 18.48           H  
ATOM   1381  C   TYR B  91     -31.678   2.278  17.449  1.00 18.27           C  
ATOM   1382  O   TYR B  91     -31.159   1.847  18.491  1.00 19.24           O  
ATOM   1383  N   CYS B  92     -31.917   1.509  16.375  1.00 18.22           N  
ATOM   1384  HN  CYS B  92     -32.392   1.944  15.521  1.00 18.40           H  
ATOM   1385  CA  CYS B  92     -31.552   0.112  16.337  1.00 18.13           C  
ATOM   1386  HA  CYS B  92     -31.402  -0.236  17.359  1.00 18.40           H  
ATOM   1387  CB  CYS B  92     -32.661  -0.727  15.693  1.00 18.21           C  
ATOM   1388  HB1 CYS B  92     -32.810  -0.382  14.670  1.00 18.40           H  
ATOM   1389  HB2 CYS B  92     -32.348  -1.771  15.683  1.00 18.40           H  
ATOM   1390  SG  CYS B  92     -34.257  -0.600  16.594  1.00 20.94           S  
ATOM   1391  C   CYS B  92     -30.283  -0.167  15.536  1.00 17.45           C  
ATOM   1392  O   CYS B  92     -30.037   0.498  14.526  1.00 17.42           O  
ATOM   1393  N   TYR B  93     -29.555  -1.191  15.963  1.00 17.45           N  
ATOM   1394  HN  TYR B  93     -29.793  -1.635  16.907  1.00 20.12           H  
ATOM   1395  CA  TYR B  93     -28.430  -1.738  15.184  1.00 18.87           C  
ATOM   1396  HA  TYR B  93     -28.369  -1.187  14.246  1.00 20.12           H  
ATOM   1397  CB  TYR B  93     -27.098  -1.564  15.925  1.00 18.97           C  
ATOM   1398  HB1 TYR B  93     -26.876  -0.500  16.007  1.00 20.12           H  
ATOM   1399  HB2 TYR B  93     -27.191  -1.994  16.922  1.00 20.12           H  
ATOM   1400  CG  TYR B  93     -25.960  -2.246  15.203  1.00 19.74           C  
ATOM   1401  CD1 TYR B  93     -25.592  -1.832  13.911  1.00 20.36           C  
ATOM   1402  HD1 TYR B  93     -26.117  -0.999  13.443  1.00 20.12           H  
ATOM   1403  CE1 TYR B  93     -24.557  -2.478  13.215  1.00 21.80           C  
ATOM   1404  HE1 TYR B  93     -24.297  -2.154  12.207  1.00 20.12           H  
ATOM   1405  CD2 TYR B  93     -25.271  -3.329  15.775  1.00 21.01           C  
ATOM   1406  HD2 TYR B  93     -25.558  -3.694  16.761  1.00 20.12           H  
ATOM   1407  CE2 TYR B  93     -24.198  -3.954  15.072  1.00 22.00           C  
ATOM   1408  HE2 TYR B  93     -23.641  -4.769  15.534  1.00 20.12           H  
ATOM   1409  CZ  TYR B  93     -23.869  -3.518  13.799  1.00 20.84           C  
ATOM   1410  OH  TYR B  93     -22.843  -4.113  13.069  1.00 21.94           O  
ATOM   1411  HH  TYR B  93     -23.231  -4.509  12.177  1.00 20.12           H  
ATOM   1412  C   TYR B  93     -28.673  -3.212  14.853  1.00 19.65           C  
ATOM   1413  O   TYR B  93     -28.803  -4.065  15.779  1.00 18.85           O  
ATOM   1414  N   ASN B  94     -28.736  -3.511  13.546  1.00 19.76           N  
ATOM   1415  HN  ASN B  94     -28.742  -2.710  12.837  1.00 23.04           H  
ATOM   1416  CA  ASN B  94     -28.796  -4.870  13.057  1.00 21.94           C  
ATOM   1417  HA  ASN B  94     -28.466  -5.551  13.842  1.00 23.04           H  
ATOM   1418  CB  ASN B  94     -30.230  -5.223  12.647  1.00 21.87           C  
ATOM   1419  HB1 ASN B  94     -30.881  -5.089  13.511  1.00 23.04           H  
ATOM   1420  HB2 ASN B  94     -30.539  -4.547  11.850  1.00 23.04           H  
ATOM   1421  CG  ASN B  94     -30.372  -6.637  12.156  1.00 23.93           C  
ATOM   1422  OD1 ASN B  94     -29.378  -7.346  11.909  1.00 25.97           O  
ATOM   1423  ND2 ASN B  94     -31.625  -7.078  12.000  1.00 24.62           N  
ATOM   1424 1HD2 ASN B  94     -32.450  -6.434  12.222  1.00 23.04           H  
ATOM   1425 2HD2 ASN B  94     -31.802  -8.075  11.654  1.00 23.04           H  
ATOM   1426  C   ASN B  94     -27.840  -4.993  11.830  1.00 23.39           C  
ATOM   1427  O   ASN B  94     -28.176  -4.512  10.755  1.00 22.83           O  
ATOM   1428  N   PRO B  95     -26.685  -5.648  12.001  1.00 25.22           N  
ATOM   1429  CD  PRO B  95     -26.172  -6.350  13.194  1.00 25.51           C  
ATOM   1430  HD1 PRO B  95     -26.927  -7.014  13.614  1.00 27.63           H  
ATOM   1431  HD2 PRO B  95     -25.846  -5.642  13.956  1.00 27.63           H  
ATOM   1432  CA  PRO B  95     -25.748  -5.745  10.862  1.00 27.52           C  
ATOM   1433  HA  PRO B  95     -25.542  -4.749  10.470  1.00 27.63           H  
ATOM   1434  CB  PRO B  95     -24.488  -6.314  11.504  1.00 27.85           C  
ATOM   1435  HB1 PRO B  95     -23.936  -6.928  10.792  1.00 27.63           H  
ATOM   1436  HB2 PRO B  95     -23.845  -5.512  11.868  1.00 27.63           H  
ATOM   1437  CG  PRO B  95     -24.990  -7.143  12.637  1.00 26.49           C  
ATOM   1438  HG1 PRO B  95     -25.314  -8.122  12.284  1.00 27.63           H  
ATOM   1439  HG2 PRO B  95     -24.217  -7.267  13.396  1.00 27.63           H  
ATOM   1440  C   PRO B  95     -26.215  -6.663   9.721  1.00 29.93           C  
ATOM   1441  O   PRO B  95     -25.522  -6.754   8.707  1.00 30.89           O  
ATOM   1442  N   HIS B  96     -27.340  -7.361   9.885  1.00 31.78           N  
ATOM   1443  HN  HIS B  96     -27.807  -7.380  10.847  1.00 36.29           H  
ATOM   1444  CA  HIS B  96     -27.953  -8.105   8.773  1.00 33.99           C  
ATOM   1445  HA  HIS B  96     -27.195  -8.249   8.003  1.00 36.29           H  
ATOM   1446  CB  HIS B  96     -28.422  -9.480   9.240  1.00 34.31           C  
ATOM   1447  HB1 HIS B  96     -29.448  -9.392   9.598  1.00 36.29           H  
ATOM   1448  HB2 HIS B  96     -28.391 -10.162   8.391  1.00 36.29           H  
ATOM   1449  CG  HIS B  96     -27.583 -10.052  10.339  1.00 36.68           C  
ATOM   1450  CD2 HIS B  96     -26.365 -10.647  10.314  1.00 38.01           C  
ATOM   1451  HD2 HIS B  96     -25.756 -10.839   9.430  1.00 36.29           H  
ATOM   1452  ND1 HIS B  96     -27.963 -10.011  11.666  1.00 38.51           N  
ATOM   1453  HD1 HIS B  96     -28.877  -9.594  12.035  1.00 36.29           H  
ATOM   1454  CE1 HIS B  96     -27.021 -10.568  12.409  1.00 39.02           C  
ATOM   1455  HE1 HIS B  96     -27.047 -10.682  13.493  1.00 36.29           H  
ATOM   1456  NE2 HIS B  96     -26.042 -10.963  11.613  1.00 39.56           N  
ATOM   1457  C   HIS B  96     -29.118  -7.317   8.156  1.00 34.85           C  
ATOM   1458  O   HIS B  96     -29.399  -6.162   8.554  1.00 36.20           O  
ATOM   1459  HC  HIS B  96     -29.710  -7.769   7.360  1.00 36.29           H  
TER    1460      HIS B  96 
HETATM 1461  O1  UNK     0     -34.382  20.473  20.993  1.00  0.00           O  
HETATM 1462  O2  UNK     0     -36.816  17.990  23.142  1.00  0.00           O  
HETATM 1463  O3  UNK     0     -36.502  20.157  22.670  1.00  0.00           O  
HETATM 1464  O4  UNK     0     -35.691  21.863  19.781  1.00  0.00           O  
HETATM 1465  C5  UNK     0     -34.944  19.346  20.374  1.00  0.00           C  
HETATM 1466  C6  UNK     0     -35.950  18.622  21.011  1.00  0.00           C  
HETATM 1467  C7  UNK     0     -34.437  18.954  19.143  1.00  0.00           C  
HETATM 1468  C8  UNK     0     -36.478  17.505  20.365  1.00  0.00           C  
HETATM 1469  C9  UNK     0     -34.961  17.833  18.520  1.00  0.00           C  
HETATM 1470  C10 UNK     0     -35.989  17.122  19.122  1.00  0.00           C  
HETATM 1471  C11 UNK     0     -36.442  19.012  22.338  1.00  0.00           C  
HETATM 1472  C12 UNK     0     -34.824  21.665  20.624  1.00  0.00           C  
HETATM 1473  C13 UNK     0     -34.145  22.813  21.366  1.00  0.00           C  
HETATM 1474  H14 UNK     0     -36.605  17.142  22.776  1.00  0.00           H  
HETATM 1475  H15 UNK     0     -33.644  19.517  18.675  1.00  0.00           H  
HETATM 1476  H16 UNK     0     -37.271  16.927  20.814  1.00  0.00           H  
HETATM 1477  H17 UNK     0     -34.572  17.512  17.566  1.00  0.00           H  
HETATM 1478  H18 UNK     0     -36.407  16.271  18.610  1.00  0.00           H  
HETATM 1479  H19 UNK     0     -34.578  23.763  21.054  1.00  0.00           H  
HETATM 1480  H20 UNK     0     -33.080  22.816  21.139  1.00  0.00           H  
HETATM 1481  H21 UNK     0     -34.286  22.694  22.440  1.00  0.00           H  
TER    1482      UNK     0 
CONECT  364 1390
CONECT  737 1008
CONECT 1008  737
CONECT 1390  364
CONECT 1461 1465 1472
CONECT 1462 1471 1474
CONECT 1463 1471
CONECT 1464 1472
CONECT 1465 1461 1466 1467
CONECT 1466 1465 1468 1471
CONECT 1467 1465 1469 1475
CONECT 1468 1466 1470 1476
CONECT 1469 1467 1470 1477
CONECT 1470 1468 1469 1478
CONECT 1471 1462 1463 1466
CONECT 1472 1461 1464 1473
CONECT 1473 1472 1479 1480 1481
CONECT 1474 1462
CONECT 1475 1467
CONECT 1476 1468
CONECT 1477 1469
CONECT 1478 1470
CONECT 1479 1473
CONECT 1480 1473
CONECT 1481 1473
END
