# Supplementary material for: Proteome-wide prediction of targets for aspirin: new insight into the molecular mechanism of aspirin
Source: PeerJ. 2016 Mar 10;4:e1791. doi: 10.7717/peerj.1791 (PMC4793309; doi:10.7717/peerj.1791)
Supplement: File S1 — The raw data contains all strucures of the identified 79 proteins. The Protocols show how to prepare protein strucure and run CDOCKER. [file peerj-04-1791-s004.zip › 79_protein_strucures/1RYH_RAC1.pdb]

REMARK   Accelrys Discovery Studio PDB file
REMARK   Created:  Thu Jan 21 17:23:57 �й���׼ʱ�� 2016
ATOM      1  N   GLY A   1A      7.818  42.284  22.760  1.00 36.57           N1+
ATOM      2  HT1 GLY A   1A      8.569  41.782  23.333  1.00 36.56           H  
ATOM      3  HT2 GLY A   1A      8.264  42.714  21.887  1.00 36.56           H  
ATOM      4  HT3 GLY A   1A      7.066  41.582  22.467  1.00 36.56           H  
ATOM      5  CA  GLY A   1A      7.192  43.373  23.594  1.00 36.89           C  
ATOM      6  HA1 GLY A   1A      6.731  42.942  24.483  1.00 36.56           H  
ATOM      7  HA2 GLY A   1A      7.951  44.096  23.892  1.00 36.56           H  
ATOM      8  C   GLY A   1A      6.138  44.052  22.742  1.00 36.66           C  
ATOM      9  O   GLY A   1A      6.523  44.746  21.818  1.00 36.14           O  
ATOM     10  N   SER A   2A      4.829  43.871  22.960  1.00 36.21           N  
ATOM     11  HN  SER A   2A      4.181  44.311  22.231  1.00 35.80           H  
ATOM     12  CA  SER A   2A      4.152  43.162  24.046  1.00 35.83           C  
ATOM     13  HA  SER A   2A      3.116  43.018  23.738  1.00 35.80           H  
ATOM     14  CB  SER A   2A      4.717  41.781  24.385  1.00 35.72           C  
ATOM     15  HB1 SER A   2A      5.394  41.869  25.235  1.00 35.80           H  
ATOM     16  HB2 SER A   2A      3.896  41.111  24.641  1.00 35.80           H  
ATOM     17  OG  SER A   2A      5.423  41.251  23.282  1.00 38.20           O  
ATOM     18  HG  SER A   2A      4.775  41.162  22.461  1.00 35.80           H  
ATOM     19  C   SER A   2A      4.137  44.092  25.221  1.00 34.38           C  
ATOM     20  O   SER A   2A      5.117  44.243  25.946  1.00 34.47           O  
ATOM     21  N   MET A   1       3.029  44.808  25.305  1.00 32.66           N  
ATOM     22  HN  MET A   1       2.383  44.856  24.453  1.00 32.56           H  
ATOM     23  CA  MET A   1       2.656  45.525  26.494  1.00 30.83           C  
ATOM     24  HA  MET A   1       3.029  44.981  27.362  1.00 32.56           H  
ATOM     25  CB  MET A   1       3.237  46.928  26.513  1.00 30.71           C  
ATOM     26  HB1 MET A   1       2.730  47.497  27.293  1.00 32.56           H  
ATOM     27  HB2 MET A   1       4.299  46.854  26.748  1.00 32.56           H  
ATOM     28  CG  MET A   1       3.090  47.689  25.193  1.00 33.97           C  
ATOM     29  HG1 MET A   1       3.695  47.205  24.427  1.00 32.56           H  
ATOM     30  HG2 MET A   1       2.044  47.684  24.887  1.00 32.56           H  
ATOM     31  SD  MET A   1       3.648  49.407  25.406  1.00 38.55           S  
ATOM     32  CE  MET A   1       5.312  49.203  26.192  1.00 37.61           C  
ATOM     33  HE1 MET A   1       5.753  50.184  26.371  1.00 32.56           H  
ATOM     34  HE2 MET A   1       5.960  48.630  25.529  1.00 32.56           H  
ATOM     35  HE3 MET A   1       5.205  48.675  27.140  1.00 32.56           H  
ATOM     36  C   MET A   1       1.164  45.603  26.582  1.00 28.99           C  
ATOM     37  O   MET A   1       0.445  45.571  25.599  1.00 27.20           O  
ATOM     38  N   GLN A   2       0.720  45.728  27.811  1.00 28.40           N  
ATOM     39  HN  GLN A   2       1.426  45.728  28.615  1.00 30.65           H  
ATOM     40  CA  GLN A   2      -0.679  45.865  28.119  1.00 27.79           C  
ATOM     41  HA  GLN A   2      -1.266  45.276  27.414  1.00 30.65           H  
ATOM     42  CB  GLN A   2      -0.904  45.333  29.542  1.00 28.98           C  
ATOM     43  HB1 GLN A   2      -0.299  45.917  30.236  1.00 30.65           H  
ATOM     44  HB2 GLN A   2      -1.958  45.444  29.796  1.00 30.65           H  
ATOM     45  CG  GLN A   2      -0.515  43.849  29.671  1.00 30.44           C  
ATOM     46  HG1 GLN A   2      -1.077  43.280  28.931  1.00 30.65           H  
ATOM     47  HG2 GLN A   2       0.552  43.753  29.470  1.00 30.65           H  
ATOM     48  CD  GLN A   2      -0.799  43.266  31.042  1.00 33.24           C  
ATOM     49  OE1 GLN A   2      -1.828  42.614  31.235  1.00 37.66           O  
ATOM     50  NE2 GLN A   2       0.108  43.496  31.995  1.00 35.04           N  
ATOM     51 1HE2 GLN A   2       0.984  44.068  31.773  1.00 30.65           H  
ATOM     52 2HE2 GLN A   2      -0.042  43.108  32.981  1.00 30.65           H  
ATOM     53  C   GLN A   2      -1.036  47.331  27.973  1.00 27.14           C  
ATOM     54  O   GLN A   2      -0.318  48.181  28.515  1.00 27.16           O  
ATOM     55  N   ALA A   3      -2.124  47.638  27.262  1.00 24.97           N  
ATOM     56  HN  ALA A   3      -2.591  46.887  26.659  1.00 23.48           H  
ATOM     57  CA  ALA A   3      -2.688  48.997  27.298  1.00 23.88           C  
ATOM     58  HA  ALA A   3      -1.870  49.709  27.412  1.00 23.48           H  
ATOM     59  CB  ALA A   3      -3.405  49.296  26.014  1.00 23.69           C  
ATOM     60  HB1 ALA A   3      -3.817  50.304  26.054  1.00 23.48           H  
ATOM     61  HB2 ALA A   3      -4.214  48.579  25.873  1.00 23.48           H  
ATOM     62  HB3 ALA A   3      -2.706  49.223  25.181  1.00 23.48           H  
ATOM     63  C   ALA A   3      -3.663  49.174  28.486  1.00 22.77           C  
ATOM     64  O   ALA A   3      -4.533  48.316  28.676  1.00 22.08           O  
ATOM     65  N   ILE A   4      -3.509  50.281  29.241  1.00 21.45           N  
ATOM     66  HN  ILE A   4      -2.660  50.900  29.039  1.00 22.33           H  
ATOM     67  CA  ILE A   4      -4.396  50.696  30.297  1.00 22.05           C  
ATOM     68  HA  ILE A   4      -5.280  50.059  30.293  1.00 22.33           H  
ATOM     69  CB  ILE A   4      -3.650  50.531  31.665  1.00 21.93           C  
ATOM     70  HB  ILE A   4      -2.665  50.990  31.579  1.00 22.33           H  
ATOM     71  CG2 ILE A   4      -4.398  51.214  32.767  1.00 23.27           C  
ATOM     72 1HG2 ILE A   4      -3.860  51.085  33.706  1.00 22.33           H  
ATOM     73 2HG2 ILE A   4      -5.393  50.778  32.856  1.00 22.33           H  
ATOM     74 3HG2 ILE A   4      -4.486  52.277  32.542  1.00 22.33           H  
ATOM     75  CG1 ILE A   4      -3.466  49.041  31.978  1.00 23.89           C  
ATOM     76 1HG1 ILE A   4      -4.451  48.612  32.158  1.00 22.33           H  
ATOM     77 2HG1 ILE A   4      -3.017  48.567  31.105  1.00 22.33           H  
ATOM     78  CD1 ILE A   4      -2.614  48.737  33.151  1.00 23.38           C  
ATOM     79 1HD1 ILE A   4      -2.550  47.657  33.284  1.00 22.33           H  
ATOM     80 2HD1 ILE A   4      -3.049  49.187  34.043  1.00 22.33           H  
ATOM     81 3HD1 ILE A   4      -1.615  49.143  32.990  1.00 22.33           H  
ATOM     82  C   ILE A   4      -4.825  52.160  30.060  1.00 21.11           C  
ATOM     83  O   ILE A   4      -3.982  53.017  29.866  1.00 21.59           O  
ATOM     84  N   LYS A   5      -6.125  52.436  30.118  1.00 19.67           N  
ATOM     85  HN  LYS A   5      -6.802  51.625  30.286  1.00 23.21           H  
ATOM     86  CA  LYS A   5      -6.686  53.771  29.967  1.00 19.65           C  
ATOM     87  HA  LYS A   5      -5.968  54.419  29.464  1.00 23.21           H  
ATOM     88  CB  LYS A   5      -7.989  53.706  29.152  1.00 21.04           C  
ATOM     89  HB1 LYS A   5      -7.791  53.139  28.243  1.00 23.21           H  
ATOM     90  HB2 LYS A   5      -8.736  53.185  29.750  1.00 23.21           H  
ATOM     91  CG  LYS A   5      -8.572  55.073  28.745  1.00 24.26           C  
ATOM     92  HG1 LYS A   5      -8.925  55.585  29.640  1.00 23.21           H  
ATOM     93  HG2 LYS A   5      -7.786  55.664  28.274  1.00 23.21           H  
ATOM     94  CD  LYS A   5      -9.782  54.928  27.728  1.00 27.22           C  
ATOM     95  HD1 LYS A   5      -9.447  54.338  26.875  1.00 23.21           H  
ATOM     96  HD2 LYS A   5     -10.597  54.408  28.232  1.00 23.21           H  
ATOM     97  CE  LYS A   5     -10.324  56.312  27.198  1.00 28.29           C  
ATOM     98  HE1 LYS A   5     -10.585  56.923  28.062  1.00 23.21           H  
ATOM     99  HE2 LYS A   5      -9.521  56.795  26.641  1.00 23.21           H  
ATOM    100  NZ  LYS A   5     -11.545  56.239  26.291  1.00 29.29           N1+
ATOM    101  HZ1 LYS A   5     -11.827  57.227  25.991  1.00 23.21           H  
ATOM    102  HZ2 LYS A   5     -12.356  55.782  26.819  1.00 23.21           H  
ATOM    103  HZ3 LYS A   5     -11.312  55.657  25.424  1.00 23.21           H  
ATOM    104  C   LYS A   5      -7.012  54.332  31.341  1.00 19.25           C  
ATOM    105  O   LYS A   5      -7.761  53.709  32.092  1.00 20.22           O  
ATOM    106  N   CYS A   6      -6.545  55.523  31.636  1.00 19.32           N  
ATOM    107  HN  CYS A   6      -5.954  56.037  30.907  1.00 21.13           H  
ATOM    108  CA  CYS A   6      -6.799  56.177  32.921  1.00 20.70           C  
ATOM    109  HA  CYS A   6      -7.538  55.599  33.476  1.00 21.13           H  
ATOM    110  CB  CYS A   6      -5.520  56.239  33.718  1.00 20.79           C  
ATOM    111  HB1 CYS A   6      -5.268  55.232  34.050  1.00 21.13           H  
ATOM    112  HB2 CYS A   6      -4.727  56.618  33.074  1.00 21.13           H  
ATOM    113  SG  CYS A   6      -5.646  57.304  35.160  1.00 23.92           S  
ATOM    114  HG  CYS A   6      -5.945  58.551  34.770  1.00 21.13           H  
ATOM    115  C   CYS A   6      -7.367  57.580  32.634  1.00 20.65           C  
ATOM    116  O   CYS A   6      -6.803  58.343  31.820  1.00 21.40           O  
ATOM    117  N   VAL A   7      -8.506  57.885  33.238  1.00 18.47           N  
ATOM    118  HN  VAL A   7      -8.927  57.173  33.917  1.00 20.11           H  
ATOM    119  CA  VAL A   7      -9.212  59.134  33.027  1.00 18.76           C  
ATOM    120  HA  VAL A   7      -8.750  59.666  32.195  1.00 20.11           H  
ATOM    121  CB  VAL A   7     -10.674  58.863  32.690  1.00 20.42           C  
ATOM    122  HB  VAL A   7     -11.082  58.203  33.455  1.00 20.11           H  
ATOM    123  CG1 VAL A   7     -11.478  60.177  32.711  1.00 20.64           C  
ATOM    124 1HG1 VAL A   7     -12.520  59.970  32.469  1.00 20.11           H  
ATOM    125 2HG1 VAL A   7     -11.065  60.868  31.976  1.00 20.11           H  
ATOM    126 3HG1 VAL A   7     -11.418  60.624  33.703  1.00 20.11           H  
ATOM    127  CG2 VAL A   7     -10.801  58.148  31.316  1.00 21.76           C  
ATOM    128 1HG2 VAL A   7     -11.853  57.965  31.097  1.00 20.11           H  
ATOM    129 2HG2 VAL A   7     -10.267  57.198  31.349  1.00 20.11           H  
ATOM    130 3HG2 VAL A   7     -10.372  58.778  30.537  1.00 20.11           H  
ATOM    131  C   VAL A   7      -9.057  59.968  34.296  1.00 19.67           C  
ATOM    132  O   VAL A   7      -9.288  59.462  35.389  1.00 21.02           O  
ATOM    133  N   VAL A   8      -8.664  61.224  34.146  1.00 19.06           N  
ATOM    134  HN  VAL A   8      -8.554  61.610  33.154  1.00 19.47           H  
ATOM    135  CA  VAL A   8      -8.377  62.098  35.263  1.00 18.99           C  
ATOM    136  HA  VAL A   8      -8.362  61.508  36.179  1.00 19.47           H  
ATOM    137  CB  VAL A   8      -7.041  62.713  35.065  1.00 19.03           C  
ATOM    138  HB  VAL A   8      -7.087  63.395  34.216  1.00 19.47           H  
ATOM    139  CG1 VAL A   8      -6.663  63.478  36.276  1.00 19.04           C  
ATOM    140 1HG1 VAL A   8      -5.682  63.929  36.130  1.00 19.47           H  
ATOM    141 2HG1 VAL A   8      -6.629  62.807  37.134  1.00 19.47           H  
ATOM    142 3HG1 VAL A   8      -7.399  64.261  36.456  1.00 19.47           H  
ATOM    143  CG2 VAL A   8      -6.055  61.600  34.752  1.00 21.66           C  
ATOM    144 1HG2 VAL A   8      -5.063  62.025  34.602  1.00 19.47           H  
ATOM    145 2HG2 VAL A   8      -6.368  61.080  33.846  1.00 19.47           H  
ATOM    146 3HG2 VAL A   8      -6.026  60.895  35.583  1.00 19.47           H  
ATOM    147  C   VAL A   8      -9.448  63.179  35.387  1.00 19.18           C  
ATOM    148  O   VAL A   8      -9.721  63.877  34.409  1.00 19.36           O  
ATOM    149  N   VAL A   9     -10.094  63.256  36.547  1.00 18.64           N  
ATOM    150  HN  VAL A   9      -9.818  62.586  37.335  1.00 18.33           H  
ATOM    151  CA  VAL A   9     -11.175  64.227  36.790  1.00 18.66           C  
ATOM    152  HA  VAL A   9     -11.143  64.964  35.988  1.00 18.33           H  
ATOM    153  CB  VAL A   9     -12.626  63.569  36.782  1.00 17.08           C  
ATOM    154  HB  VAL A   9     -13.346  64.385  36.832  1.00 18.33           H  
ATOM    155  CG1 VAL A   9     -12.897  62.818  35.496  1.00 18.27           C  
ATOM    156 1HG1 VAL A   9     -13.897  62.385  35.531  1.00 18.33           H  
ATOM    157 2HG1 VAL A   9     -12.161  62.023  35.377  1.00 18.33           H  
ATOM    158 3HG1 VAL A   9     -12.829  63.505  34.652  1.00 18.33           H  
ATOM    159  CG2 VAL A   9     -12.885  62.667  37.996  1.00 19.30           C  
ATOM    160 1HG2 VAL A   9     -13.890  62.250  37.931  1.00 18.33           H  
ATOM    161 2HG2 VAL A   9     -12.794  63.253  38.911  1.00 18.33           H  
ATOM    162 3HG2 VAL A   9     -12.156  61.857  38.010  1.00 18.33           H  
ATOM    163  C   VAL A   9     -10.968  64.975  38.118  1.00 17.86           C  
ATOM    164  O   VAL A   9     -10.146  64.586  38.952  1.00 18.49           O  
ATOM    165  N   GLY A  10     -11.704  66.070  38.250  1.00 16.60           N  
ATOM    166  HN  GLY A  10     -12.384  66.332  37.467  1.00 16.94           H  
ATOM    167  CA  GLY A  10     -11.620  66.921  39.413  1.00 16.98           C  
ATOM    168  HA1 GLY A  10     -12.378  66.610  40.132  1.00 16.94           H  
ATOM    169  HA2 GLY A  10     -10.631  66.812  39.858  1.00 16.94           H  
ATOM    170  C   GLY A  10     -11.839  68.358  39.074  1.00 17.32           C  
ATOM    171  O   GLY A  10     -11.834  68.735  37.885  1.00 16.86           O  
ATOM    172  N   ASP A  11     -12.073  69.169  40.099  1.00 17.18           N  
ATOM    173  HN  ASP A  11     -12.038  68.771  41.092  1.00 18.45           H  
ATOM    174  CA  ASP A  11     -12.373  70.571  39.918  1.00 17.33           C  
ATOM    175  HA  ASP A  11     -13.332  70.647  39.405  1.00 18.45           H  
ATOM    176  CB  ASP A  11     -12.510  71.259  41.285  1.00 17.04           C  
ATOM    177  HB1 ASP A  11     -11.713  70.894  41.933  1.00 18.45           H  
ATOM    178  HB2 ASP A  11     -12.398  72.334  41.140  1.00 18.45           H  
ATOM    179  CG  ASP A  11     -13.845  71.005  41.977  1.00 17.57           C  
ATOM    180  OD1 ASP A  11     -14.737  70.278  41.458  1.00 20.28           O  
ATOM    181  OD2 ASP A  11     -14.117  71.562  43.061  1.00 20.56           O  
ATOM    182  C   ASP A  11     -11.346  71.366  39.119  1.00 18.12           C  
ATOM    183  O   ASP A  11     -10.176  71.031  39.043  1.00 19.49           O  
ATOM    184  N   GLY A  12     -11.815  72.488  38.593  1.00 18.95           N  
ATOM    185  HN  GLY A  12     -12.861  72.702  38.669  1.00 18.92           H  
ATOM    186  CA  GLY A  12     -10.953  73.426  37.922  1.00 18.55           C  
ATOM    187  HA1 GLY A  12     -10.491  72.936  37.065  1.00 18.92           H  
ATOM    188  HA2 GLY A  12     -11.546  74.274  37.580  1.00 18.92           H  
ATOM    189  C   GLY A  12      -9.875  73.920  38.846  1.00 19.21           C  
ATOM    190  O   GLY A  12     -10.085  74.109  40.016  1.00 18.98           O  
ATOM    191  N   ALA A  13      -8.683  74.032  38.291  1.00 19.14           N  
ATOM    192  HN  ALA A  13      -8.590  73.719  37.272  1.00 19.46           H  
ATOM    193  CA  ALA A  13      -7.466  74.549  38.946  1.00 19.86           C  
ATOM    194  HA  ALA A  13      -6.719  74.620  38.155  1.00 19.46           H  
ATOM    195  CB  ALA A  13      -7.667  75.973  39.441  1.00 20.48           C  
ATOM    196  HB1 ALA A  13      -6.753  76.325  39.918  1.00 19.46           H  
ATOM    197  HB2 ALA A  13      -8.484  75.996  40.162  1.00 19.46           H  
ATOM    198  HB3 ALA A  13      -7.908  76.621  38.598  1.00 19.46           H  
ATOM    199  C   ALA A  13      -6.832  73.672  40.025  1.00 18.89           C  
ATOM    200  O   ALA A  13      -5.851  74.072  40.683  1.00 18.92           O  
ATOM    201  N   VAL A  14      -7.255  72.413  40.125  1.00 18.08           N  
ATOM    202  HN  VAL A  14      -8.034  72.037  39.495  1.00 17.96           H  
ATOM    203  CA  VAL A  14      -6.622  71.575  41.115  1.00 18.42           C  
ATOM    204  HA  VAL A  14      -6.452  72.197  41.994  1.00 17.96           H  
ATOM    205  CB  VAL A  14      -7.499  70.388  41.568  1.00 17.03           C  
ATOM    206  HB  VAL A  14      -6.968  69.903  42.387  1.00 17.96           H  
ATOM    207  CG1 VAL A  14      -8.822  70.859  42.130  1.00 15.67           C  
ATOM    208 1HG1 VAL A  14      -9.414  69.997  42.439  1.00 17.96           H  
ATOM    209 2HG1 VAL A  14      -9.364  71.416  41.366  1.00 17.96           H  
ATOM    210 3HG1 VAL A  14      -8.643  71.503  42.991  1.00 17.96           H  
ATOM    211  CG2 VAL A  14      -7.636  69.350  40.464  1.00 19.77           C  
ATOM    212 1HG2 VAL A  14      -8.259  68.527  40.814  1.00 17.96           H  
ATOM    213 2HG2 VAL A  14      -6.650  68.970  40.197  1.00 17.96           H  
ATOM    214 3HG2 VAL A  14      -8.098  69.808  39.589  1.00 17.96           H  
ATOM    215  C   VAL A  14      -5.261  71.047  40.677  1.00 18.33           C  
ATOM    216  O   VAL A  14      -4.501  70.588  41.528  1.00 18.41           O  
ATOM    217  N   GLY A  15      -4.966  71.110  39.366  1.00 18.27           N  
ATOM    218  HN  GLY A  15      -5.704  71.476  38.683  1.00 18.42           H  
ATOM    219  CA  GLY A  15      -3.657  70.689  38.848  1.00 18.44           C  
ATOM    220  HA1 GLY A  15      -3.267  71.505  38.239  1.00 18.42           H  
ATOM    221  HA2 GLY A  15      -3.001  70.528  39.704  1.00 18.42           H  
ATOM    222  C   GLY A  15      -3.621  69.422  37.997  1.00 19.05           C  
ATOM    223  O   GLY A  15      -2.590  68.782  37.910  1.00 17.94           O  
ATOM    224  N   LYS A  16      -4.738  69.083  37.327  1.00 19.35           N  
ATOM    225  HN  LYS A  16      -5.589  69.730  37.374  1.00 19.51           H  
ATOM    226  CA  LYS A  16      -4.821  67.868  36.544  1.00 18.52           C  
ATOM    227  HA  LYS A  16      -4.590  67.019  37.187  1.00 19.51           H  
ATOM    228  CB  LYS A  16      -6.249  67.724  36.034  1.00 17.36           C  
ATOM    229  HB1 LYS A  16      -6.503  68.626  35.477  1.00 19.51           H  
ATOM    230  HB2 LYS A  16      -6.286  66.862  35.368  1.00 19.51           H  
ATOM    231  CG  LYS A  16      -7.288  67.530  37.112  1.00 19.05           C  
ATOM    232  HG1 LYS A  16      -7.026  66.644  37.690  1.00 19.51           H  
ATOM    233  HG2 LYS A  16      -7.279  68.404  37.763  1.00 19.51           H  
ATOM    234  CD  LYS A  16      -8.739  67.345  36.545  1.00 21.16           C  
ATOM    235  HD1 LYS A  16      -8.731  66.493  35.865  1.00 19.51           H  
ATOM    236  HD2 LYS A  16      -9.406  67.136  37.382  1.00 19.51           H  
ATOM    237  CE  LYS A  16      -9.292  68.553  35.787  1.00 21.58           C  
ATOM    238  HE1 LYS A  16      -8.680  68.716  34.900  1.00 19.51           H  
ATOM    239  HE2 LYS A  16     -10.317  68.335  35.487  1.00 19.51           H  
ATOM    240  NZ  LYS A  16      -9.291  69.810  36.607  1.00 20.73           N1+
ATOM    241  HZ1 LYS A  16      -9.687  70.616  36.026  1.00 19.51           H  
ATOM    242  HZ2 LYS A  16      -8.289  70.043  36.903  1.00 19.51           H  
ATOM    243  HZ3 LYS A  16      -9.896  69.669  37.478  1.00 19.51           H  
ATOM    244  C   LYS A  16      -3.854  67.876  35.381  1.00 18.49           C  
ATOM    245  O   LYS A  16      -3.138  66.886  35.155  1.00 19.37           O  
ATOM    246  N   THR A  17      -3.853  68.972  34.628  1.00 17.50           N  
ATOM    247  HN  THR A  17      -4.477  69.794  34.910  1.00 18.00           H  
ATOM    248  CA  THR A  17      -3.028  69.091  33.429  1.00 17.90           C  
ATOM    249  HA  THR A  17      -3.222  68.213  32.813  1.00 18.00           H  
ATOM    250  CB  THR A  17      -3.417  70.309  32.614  1.00 17.73           C  
ATOM    251  HB  THR A  17      -3.291  71.219  33.201  1.00 18.00           H  
ATOM    252  OG1 THR A  17      -4.796  70.163  32.191  1.00 17.51           O  
ATOM    253  HG1 THR A  17      -4.893  69.296  31.606  1.00 18.00           H  
ATOM    254  CG2 THR A  17      -2.553  70.370  31.320  1.00 19.19           C  
ATOM    255 1HG2 THR A  17      -2.834  71.246  30.736  1.00 18.00           H  
ATOM    256 2HG2 THR A  17      -2.720  69.470  30.728  1.00 18.00           H  
ATOM    257 3HG2 THR A  17      -1.499  70.437  31.589  1.00 18.00           H  
ATOM    258  C   THR A  17      -1.550  69.059  33.816  1.00 17.88           C  
ATOM    259  O   THR A  17      -0.751  68.322  33.196  1.00 18.29           O  
ATOM    260  N   CYS A  18      -1.178  69.850  34.814  1.00 18.48           N  
ATOM    261  HN  CYS A  18      -1.899  70.493  35.274  1.00 17.95           H  
ATOM    262  CA  CYS A  18       0.221  69.857  35.302  1.00 17.93           C  
ATOM    263  HA  CYS A  18       0.870  70.076  34.454  1.00 17.95           H  
ATOM    264  CB  CYS A  18       0.444  70.915  36.337  1.00 16.94           C  
ATOM    265  HB1 CYS A  18      -0.355  70.840  37.075  1.00 17.95           H  
ATOM    266  HB2 CYS A  18       1.403  70.721  36.818  1.00 17.95           H  
ATOM    267  SG  CYS A  18       0.465  72.580  35.714  1.00 20.21           S  
ATOM    268  HG  CYS A  18       1.450  72.709  34.815  1.00 17.95           H  
ATOM    269  C   CYS A  18       0.636  68.490  35.874  1.00 17.28           C  
ATOM    270  O   CYS A  18       1.769  68.106  35.672  1.00 16.86           O  
ATOM    271  N   LEU A  19      -0.266  67.737  36.539  1.00 18.32           N  
ATOM    272  HN  LEU A  19      -1.236  68.150  36.722  1.00 21.90           H  
ATOM    273  CA  LEU A  19       0.015  66.391  37.020  1.00 19.01           C  
ATOM    274  HA  LEU A  19       0.823  66.433  37.751  1.00 21.90           H  
ATOM    275  CB  LEU A  19      -1.246  65.818  37.693  1.00 19.64           C  
ATOM    276  HB1 LEU A  19      -1.421  66.383  38.609  1.00 21.90           H  
ATOM    277  HB2 LEU A  19      -2.083  65.963  37.010  1.00 21.90           H  
ATOM    278  CG  LEU A  19      -1.195  64.332  38.062  1.00 24.12           C  
ATOM    279  HG  LEU A  19      -0.600  63.800  37.320  1.00 21.90           H  
ATOM    280  CD1 LEU A  19      -0.461  64.337  39.369  1.00 29.16           C  
ATOM    281 1HD1 LEU A  19      -0.363  63.315  39.735  1.00 21.90           H  
ATOM    282 2HD1 LEU A  19      -1.016  64.931  40.095  1.00 21.90           H  
ATOM    283 3HD1 LEU A  19       0.530  64.769  39.228  1.00 21.90           H  
ATOM    284  CD2 LEU A  19      -2.501  63.617  38.251  1.00 26.73           C  
ATOM    285 1HD2 LEU A  19      -2.311  62.575  38.508  1.00 21.90           H  
ATOM    286 2HD2 LEU A  19      -3.078  63.663  37.327  1.00 21.90           H  
ATOM    287 3HD2 LEU A  19      -3.063  64.093  39.055  1.00 21.90           H  
ATOM    288  C   LEU A  19       0.451  65.490  35.828  1.00 18.81           C  
ATOM    289  O   LEU A  19       1.506  64.829  35.836  1.00 19.41           O  
ATOM    290  N   LEU A  20      -0.366  65.476  34.787  1.00 18.68           N  
ATOM    291  HN  LEU A  20      -1.231  66.106  34.792  1.00 19.15           H  
ATOM    292  CA  LEU A  20      -0.113  64.617  33.627  1.00 17.74           C  
ATOM    293  HA  LEU A  20       0.014  63.593  33.979  1.00 19.15           H  
ATOM    294  CB  LEU A  20      -1.335  64.662  32.710  1.00 18.07           C  
ATOM    295  HB1 LEU A  20      -1.502  65.698  32.414  1.00 19.15           H  
ATOM    296  HB2 LEU A  20      -1.121  64.061  31.826  1.00 19.15           H  
ATOM    297  CG  LEU A  20      -2.630  64.128  33.356  1.00 20.87           C  
ATOM    298  HG  LEU A  20      -2.862  64.804  34.179  1.00 19.15           H  
ATOM    299  CD1 LEU A  20      -3.849  64.147  32.429  1.00 16.84           C  
ATOM    300 1HD1 LEU A  20      -4.716  63.756  32.961  1.00 19.15           H  
ATOM    301 2HD1 LEU A  20      -3.650  63.528  31.554  1.00 19.15           H  
ATOM    302 3HD1 LEU A  20      -4.049  65.171  32.112  1.00 19.15           H  
ATOM    303  CD2 LEU A  20      -2.416  62.766  33.973  1.00 23.71           C  
ATOM    304 1HD2 LEU A  20      -3.348  62.418  34.419  1.00 19.15           H  
ATOM    305 2HD2 LEU A  20      -1.647  62.832  34.743  1.00 19.15           H  
ATOM    306 3HD2 LEU A  20      -2.099  62.063  33.203  1.00 19.15           H  
ATOM    307  C   LEU A  20       1.139  65.016  32.845  1.00 17.92           C  
ATOM    308  O   LEU A  20       1.938  64.163  32.437  1.00 19.34           O  
ATOM    309  N   ILE A  21       1.321  66.301  32.632  1.00 17.09           N  
ATOM    310  HN  ILE A  21       0.584  66.995  32.977  1.00 18.02           H  
ATOM    311  CA  ILE A  21       2.502  66.806  31.937  1.00 17.01           C  
ATOM    312  HA  ILE A  21       2.598  66.234  31.014  1.00 18.02           H  
ATOM    313  CB  ILE A  21       2.343  68.276  31.538  1.00 16.60           C  
ATOM    314  HB  ILE A  21       2.002  68.841  32.406  1.00 18.02           H  
ATOM    315  CG2 ILE A  21       3.684  68.854  31.068  1.00 19.16           C  
ATOM    316 1HG2 ILE A  21       3.552  69.899  30.789  1.00 18.02           H  
ATOM    317 2HG2 ILE A  21       4.041  68.290  30.206  1.00 18.02           H  
ATOM    318 3HG2 ILE A  21       4.413  68.784  31.875  1.00 18.02           H  
ATOM    319  CG1 ILE A  21       1.338  68.449  30.416  1.00 16.66           C  
ATOM    320 1HG1 ILE A  21       1.772  68.059  29.495  1.00 18.02           H  
ATOM    321 2HG1 ILE A  21       0.439  67.885  30.662  1.00 18.02           H  
ATOM    322  CD1 ILE A  21       0.966  69.866  30.203  1.00 21.34           C  
ATOM    323 1HD1 ILE A  21       0.244  69.934  29.389  1.00 18.02           H  
ATOM    324 2HD1 ILE A  21       1.856  70.441  29.948  1.00 18.02           H  
ATOM    325 3HD1 ILE A  21       0.523  70.267  31.115  1.00 18.02           H  
ATOM    326  C   ILE A  21       3.784  66.572  32.745  1.00 17.97           C  
ATOM    327  O   ILE A  21       4.781  66.121  32.194  1.00 18.32           O  
ATOM    328  N   SER A  22       3.740  66.811  34.040  1.00 17.37           N  
ATOM    329  HN  SER A  22       2.841  67.190  34.479  1.00 18.86           H  
ATOM    330  CA  SER A  22       4.905  66.564  34.878  1.00 18.31           C  
ATOM    331  HA  SER A  22       5.739  67.098  34.423  1.00 18.86           H  
ATOM    332  CB  SER A  22       4.679  67.190  36.256  1.00 18.66           C  
ATOM    333  HB1 SER A  22       4.461  68.252  36.139  1.00 18.86           H  
ATOM    334  HB2 SER A  22       3.837  66.697  36.743  1.00 18.86           H  
ATOM    335  OG  SER A  22       5.827  67.036  37.045  1.00 21.27           O  
ATOM    336  HG  SER A  22       6.039  66.014  37.160  1.00 18.86           H  
ATOM    337  C   SER A  22       5.300  65.068  34.914  1.00 18.47           C  
ATOM    338  O   SER A  22       6.498  64.716  34.834  1.00 19.07           O  
ATOM    339  N   TYR A  23       4.316  64.190  34.954  1.00 17.19           N  
ATOM    340  HN  TYR A  23       3.303  64.533  34.967  1.00 18.65           H  
ATOM    341  CA  TYR A  23       4.588  62.771  34.981  1.00 19.97           C  
ATOM    342  HA  TYR A  23       5.331  62.574  35.754  1.00 18.65           H  
ATOM    343  CB  TYR A  23       3.337  62.016  35.315  1.00 18.84           C  
ATOM    344  HB1 TYR A  23       3.010  62.309  36.313  1.00 18.65           H  
ATOM    345  HB2 TYR A  23       2.568  62.279  34.588  1.00 18.65           H  
ATOM    346  CG  TYR A  23       3.531  60.504  35.292  1.00 15.70           C  
ATOM    347  CD1 TYR A  23       4.404  59.891  36.164  1.00 18.69           C  
ATOM    348  HD1 TYR A  23       4.981  60.498  36.862  1.00 18.65           H  
ATOM    349  CE1 TYR A  23       4.561  58.496  36.167  1.00 20.03           C  
ATOM    350  HE1 TYR A  23       5.208  58.011  36.897  1.00 18.65           H  
ATOM    351  CD2 TYR A  23       2.864  59.744  34.370  1.00 17.63           C  
ATOM    352  HD2 TYR A  23       2.184  60.230  33.670  1.00 18.65           H  
ATOM    353  CE2 TYR A  23       3.035  58.368  34.307  1.00 17.44           C  
ATOM    354  HE2 TYR A  23       2.516  57.782  33.549  1.00 18.65           H  
ATOM    355  CZ  TYR A  23       3.875  57.748  35.221  1.00 18.53           C  
ATOM    356  OH  TYR A  23       4.013  56.400  35.191  1.00 18.79           O  
ATOM    357  HH  TYR A  23       5.020  56.154  35.025  1.00 18.65           H  
ATOM    358  C   TYR A  23       5.138  62.295  33.647  1.00 20.19           C  
ATOM    359  O   TYR A  23       6.140  61.589  33.621  1.00 20.82           O  
ATOM    360  N   THR A  24       4.504  62.693  32.557  1.00 21.68           N  
ATOM    361  HN  THR A  24       3.732  63.431  32.628  1.00 22.03           H  
ATOM    362  CA  THR A  24       4.857  62.123  31.244  1.00 21.80           C  
ATOM    363  HA  THR A  24       5.126  61.083  31.430  1.00 22.03           H  
ATOM    364  CB  THR A  24       3.677  62.086  30.235  1.00 22.09           C  
ATOM    365  HB  THR A  24       4.009  61.603  29.316  1.00 22.03           H  
ATOM    366  OG1 THR A  24       3.214  63.408  29.928  1.00 20.94           O  
ATOM    367  HG1 THR A  24       2.887  63.878  30.808  1.00 22.03           H  
ATOM    368  CG2 THR A  24       2.493  61.358  30.766  1.00 21.27           C  
ATOM    369 1HG2 THR A  24       1.698  61.363  30.020  1.00 22.03           H  
ATOM    370 2HG2 THR A  24       2.141  61.848  31.674  1.00 22.03           H  
ATOM    371 3HG2 THR A  24       2.771  60.329  30.994  1.00 22.03           H  
ATOM    372  C   THR A  24       6.042  62.742  30.573  1.00 22.74           C  
ATOM    373  O   THR A  24       6.623  62.088  29.709  1.00 23.72           O  
ATOM    374  N   THR A  25       6.377  64.009  30.894  1.00 22.94           N  
ATOM    375  HN  THR A  25       5.802  64.529  31.632  1.00 23.81           H  
ATOM    376  CA  THR A  25       7.517  64.698  30.253  1.00 23.44           C  
ATOM    377  HA  THR A  25       7.848  64.106  29.400  1.00 23.81           H  
ATOM    378  CB  THR A  25       7.183  66.168  29.755  1.00 23.23           C  
ATOM    379  HB  THR A  25       8.024  66.536  29.168  1.00 23.81           H  
ATOM    380  OG1 THR A  25       6.981  67.058  30.880  1.00 24.23           O  
ATOM    381  HG1 THR A  25       6.181  66.709  31.464  1.00 23.81           H  
ATOM    382  CG2 THR A  25       5.937  66.239  28.907  1.00 21.83           C  
ATOM    383 1HG2 THR A  25       5.765  67.270  28.599  1.00 23.81           H  
ATOM    384 2HG2 THR A  25       5.083  65.885  29.485  1.00 23.81           H  
ATOM    385 3HG2 THR A  25       6.062  65.613  28.024  1.00 23.81           H  
ATOM    386  C   THR A  25       8.657  64.822  31.226  1.00 24.80           C  
ATOM    387  O   THR A  25       9.758  65.258  30.846  1.00 26.23           O  
ATOM    388  N   ASN A  26       8.396  64.523  32.501  1.00 26.65           N  
ATOM    389  HN  ASN A  26       7.455  64.061  32.718  1.00 32.22           H  
ATOM    390  CA  ASN A  26       9.304  64.780  33.631  1.00 28.08           C  
ATOM    391  HA  ASN A  26       8.802  64.369  34.507  1.00 32.22           H  
ATOM    392  CB  ASN A  26      10.604  64.014  33.515  1.00 29.71           C  
ATOM    393  HB1 ASN A  26      10.847  63.875  32.462  1.00 32.22           H  
ATOM    394  HB2 ASN A  26      11.400  64.579  34.001  1.00 32.22           H  
ATOM    395  CG  ASN A  26      10.475  62.683  34.170  1.00 33.80           C  
ATOM    396  OD1 ASN A  26      10.127  62.592  35.373  1.00 41.51           O  
ATOM    397  ND2 ASN A  26      10.638  61.646  33.392  1.00 38.08           N  
ATOM    398 1HD2 ASN A  26      10.850  61.785  32.352  1.00 32.22           H  
ATOM    399 2HD2 ASN A  26      10.559  60.658  33.794  1.00 32.22           H  
ATOM    400  C   ASN A  26       9.651  66.178  33.994  1.00 28.78           C  
ATOM    401  O   ASN A  26      10.599  66.400  34.762  1.00 31.18           O  
ATOM    402  N   ALA A  27       8.900  67.113  33.455  1.00 28.32           N  
ATOM    403  HN  ALA A  27       8.090  66.827  32.816  1.00 27.39           H  
ATOM    404  CA  ALA A  27       9.141  68.526  33.704  1.00 28.22           C  
ATOM    405  HA  ALA A  27       9.796  68.633  34.568  1.00 27.39           H  
ATOM    406  CB  ALA A  27       9.771  69.151  32.538  1.00 28.42           C  
ATOM    407  HB1 ALA A  27       9.944  70.208  32.741  1.00 27.39           H  
ATOM    408  HB2 ALA A  27       9.116  69.050  31.673  1.00 27.39           H  
ATOM    409  HB3 ALA A  27      10.722  68.660  32.332  1.00 27.39           H  
ATOM    410  C   ALA A  27       7.782  69.171  34.014  1.00 27.37           C  
ATOM    411  O   ALA A  27       6.782  68.918  33.322  1.00 24.62           O  
ATOM    412  N   PHE A  28       7.764  69.965  35.086  1.00 27.56           N  
ATOM    413  HN  PHE A  28       8.625  69.993  35.720  1.00 23.19           H  
ATOM    414  CA  PHE A  28       6.607  70.803  35.429  1.00 26.99           C  
ATOM    415  HA  PHE A  28       5.703  70.196  35.384  1.00 23.19           H  
ATOM    416  CB  PHE A  28       6.738  71.407  36.842  1.00 26.38           C  
ATOM    417  HB1 PHE A  28       6.869  70.592  37.554  1.00 23.19           H  
ATOM    418  HB2 PHE A  28       7.617  72.052  36.861  1.00 23.19           H  
ATOM    419  CG  PHE A  28       5.532  72.226  37.266  1.00 23.19           C  
ATOM    420  CD1 PHE A  28       4.422  71.588  37.833  1.00 19.40           C  
ATOM    421  HD1 PHE A  28       4.430  70.505  37.953  1.00 23.19           H  
ATOM    422  CD2 PHE A  28       5.495  73.608  37.085  1.00 20.92           C  
ATOM    423  HD2 PHE A  28       6.331  74.118  36.608  1.00 23.19           H  
ATOM    424  CE1 PHE A  28       3.317  72.308  38.243  1.00 20.15           C  
ATOM    425  HE1 PHE A  28       2.463  71.801  38.693  1.00 23.19           H  
ATOM    426  CE2 PHE A  28       4.416  74.317  37.504  1.00 18.80           C  
ATOM    427  HE2 PHE A  28       4.405  75.402  37.396  1.00 23.19           H  
ATOM    428  CZ  PHE A  28       3.309  73.659  38.078  1.00 18.21           C  
ATOM    429  HZ  PHE A  28       2.440  74.237  38.392  1.00 23.19           H  
ATOM    430  C   PHE A  28       6.508  71.899  34.423  1.00 27.34           C  
ATOM    431  O   PHE A  28       7.505  72.585  34.188  1.00 26.12           O  
ATOM    432  N   PRO A  29       5.336  72.124  33.833  1.00 28.34           N  
ATOM    433  CD  PRO A  29       4.055  71.437  34.057  1.00 29.62           C  
ATOM    434  HD1 PRO A  29       3.746  71.530  35.098  1.00 31.04           H  
ATOM    435  HD2 PRO A  29       4.133  70.382  33.793  1.00 31.04           H  
ATOM    436  CA  PRO A  29       5.228  73.132  32.784  1.00 31.01           C  
ATOM    437  HA  PRO A  29       6.020  72.985  32.050  1.00 31.04           H  
ATOM    438  CB  PRO A  29       3.871  72.855  32.140  1.00 30.59           C  
ATOM    439  HB1 PRO A  29       3.375  73.789  31.877  1.00 31.04           H  
ATOM    440  HB2 PRO A  29       3.990  72.242  31.247  1.00 31.04           H  
ATOM    441  CG  PRO A  29       3.098  72.131  33.163  1.00 29.67           C  
ATOM    442  HG1 PRO A  29       2.498  72.835  33.739  1.00 31.04           H  
ATOM    443  HG2 PRO A  29       2.444  71.402  32.685  1.00 31.04           H  
ATOM    444  C   PRO A  29       5.275  74.558  33.312  1.00 33.56           C  
ATOM    445  O   PRO A  29       4.308  74.992  33.933  1.00 34.47           O  
ATOM    446  N   GLY A  30       6.370  75.248  33.031  1.00 36.77           N  
ATOM    447  HN  GLY A  30       7.236  74.713  32.702  1.00 39.39           H  
ATOM    448  CA  GLY A  30       6.457  76.708  33.148  1.00 39.00           C  
ATOM    449  HA1 GLY A  30       5.926  76.990  34.057  1.00 39.39           H  
ATOM    450  HA2 GLY A  30       7.513  76.960  33.250  1.00 39.39           H  
ATOM    451  C   GLY A  30       5.891  77.573  32.004  1.00 40.59           C  
ATOM    452  O   GLY A  30       6.214  78.767  31.948  1.00 41.20           O  
ATOM    453  N   GLU A  31       5.064  76.999  31.115  1.00 42.66           N  
ATOM    454  HN  GLU A  31       4.823  75.965  31.248  1.00 44.21           H  
ATOM    455  CA  GLU A  31       4.467  77.709  29.964  1.00 43.90           C  
ATOM    456  HA  GLU A  31       4.476  78.776  30.187  1.00 44.21           H  
ATOM    457  CB  GLU A  31       5.321  77.483  28.710  1.00 43.91           C  
ATOM    458  HB1 GLU A  31       4.875  78.009  27.866  1.00 44.21           H  
ATOM    459  HB2 GLU A  31       5.368  76.417  28.489  1.00 44.21           H  
ATOM    460  C   GLU A  31       3.018  77.304  29.659  1.00 44.98           C  
ATOM    461  O   GLU A  31       2.558  76.242  30.053  1.00 45.61           O  
ATOM    462  HB3 GLU A  31       6.328  77.862  28.883  1.00 44.21           H  
ATOM    463  N   TYR A  32       2.327  78.152  28.903  1.00 46.41           N  
ATOM    464  HN  TYR A  32       2.804  79.065  28.612  1.00 47.51           H  
ATOM    465  CA  TYR A  32       0.939  77.917  28.436  1.00 47.47           C  
ATOM    466  HA  TYR A  32       0.280  77.964  29.303  1.00 47.51           H  
ATOM    467  CB  TYR A  32       0.529  79.063  27.457  1.00 47.08           C  
ATOM    468  HB1 TYR A  32      -0.491  78.897  27.109  1.00 47.51           H  
ATOM    469  HB2 TYR A  32       1.207  79.072  26.603  1.00 47.51           H  
ATOM    470  C   TYR A  32       0.724  76.549  27.748  1.00 48.28           C  
ATOM    471  O   TYR A  32       1.568  76.132  26.938  1.00 48.29           O  
ATOM    472  HB3 TYR A  32       0.585  80.021  27.974  1.00 47.51           H  
ATOM    473  N   ILE A  33      -0.402  75.884  28.031  1.00 49.19           N  
ATOM    474  HN  ILE A  33      -1.140  76.356  28.645  1.00 50.72           H  
ATOM    475  CA  ILE A  33      -0.661  74.527  27.528  1.00 50.08           C  
ATOM    476  HA  ILE A  33       0.143  74.262  26.841  1.00 50.72           H  
ATOM    477  CB  ILE A  33      -0.671  73.482  28.690  1.00 50.65           C  
ATOM    478  HB  ILE A  33      -1.504  73.730  29.348  1.00 50.72           H  
ATOM    479  CG2 ILE A  33      -0.921  72.056  28.136  1.00 51.02           C  
ATOM    480 1HG2 ILE A  33      -0.925  71.341  28.959  1.00 50.72           H  
ATOM    481 2HG2 ILE A  33      -0.130  71.795  27.433  1.00 50.72           H  
ATOM    482 3HG2 ILE A  33      -1.884  72.027  27.626  1.00 50.72           H  
ATOM    483  CG1 ILE A  33       0.611  73.538  29.526  1.00 51.17           C  
ATOM    484 1HG1 ILE A  33       0.687  74.531  29.968  1.00 50.72           H  
ATOM    485 2HG1 ILE A  33       0.535  72.792  30.317  1.00 50.72           H  
ATOM    486  CD1 ILE A  33       1.891  73.268  28.735  1.00 52.00           C  
ATOM    487 1HD1 ILE A  33       2.751  73.327  29.403  1.00 50.72           H  
ATOM    488 2HD1 ILE A  33       1.994  74.011  27.945  1.00 50.72           H  
ATOM    489 3HD1 ILE A  33       1.843  72.273  28.293  1.00 50.72           H  
ATOM    490  C   ILE A  33      -1.987  74.413  26.774  1.00 50.54           C  
ATOM    491  O   ILE A  33      -3.022  74.055  27.365  1.00 51.11           O  
ATOM    492  N   PRO A  34      -1.959  74.604  25.459  1.00 50.63           N  
ATOM    493  CD  PRO A  34      -0.763  74.653  24.597  1.00 51.15           C  
ATOM    494  HD1 PRO A  34      -0.139  73.774  24.760  1.00 50.70           H  
ATOM    495  HD2 PRO A  34      -0.183  75.553  24.800  1.00 50.70           H  
ATOM    496  CA  PRO A  34      -3.210  74.701  24.698  1.00 50.57           C  
ATOM    497  HA  PRO A  34      -3.828  75.511  25.085  1.00 50.70           H  
ATOM    498  CB  PRO A  34      -2.756  75.013  23.258  1.00 50.63           C  
ATOM    499  HB1 PRO A  34      -3.319  74.408  22.547  1.00 50.70           H  
ATOM    500  HB2 PRO A  34      -2.907  76.070  23.037  1.00 50.70           H  
ATOM    501  CG  PRO A  34      -1.291  74.672  23.184  1.00 51.00           C  
ATOM    502  HG1 PRO A  34      -1.159  73.693  22.723  1.00 50.70           H  
ATOM    503  HG2 PRO A  34      -0.762  75.424  22.598  1.00 50.70           H  
ATOM    504  C   PRO A  34      -3.956  73.385  24.775  1.00 50.08           C  
ATOM    505  O   PRO A  34      -3.323  72.334  24.741  1.00 50.83           O  
ATOM    506  N   THR A  35      -5.280  73.446  24.886  1.00 49.07           N  
ATOM    507  HN  THR A  35      -5.746  74.404  24.992  1.00 48.03           H  
ATOM    508  CA  THR A  35      -6.125  72.246  24.868  1.00 47.96           C  
ATOM    509  HA  THR A  35      -5.785  71.598  25.675  1.00 48.03           H  
ATOM    510  CB  THR A  35      -7.641  72.640  25.182  1.00 48.31           C  
ATOM    511  HB  THR A  35      -7.693  73.713  25.365  1.00 48.03           H  
ATOM    512  OG1 THR A  35      -8.094  71.949  26.357  1.00 48.67           O  
ATOM    513  HG1 THR A  35      -8.032  70.913  26.200  1.00 48.03           H  
ATOM    514  CG2 THR A  35      -8.667  72.271  24.054  1.00 48.47           C  
ATOM    515 1HG2 THR A  35      -9.668  72.577  24.358  1.00 48.03           H  
ATOM    516 2HG2 THR A  35      -8.652  71.194  23.887  1.00 48.03           H  
ATOM    517 3HG2 THR A  35      -8.395  72.785  23.132  1.00 48.03           H  
ATOM    518  C   THR A  35      -5.912  71.477  23.537  1.00 46.51           C  
ATOM    519  O   THR A  35      -6.655  70.519  23.213  1.00 47.22           O  
ATOM    520  N   VAL A  36      -4.907  71.926  22.765  1.00 43.52           N  
ATOM    521  HN  VAL A  36      -4.617  72.952  22.850  1.00 40.72           H  
ATOM    522  CA  VAL A  36      -4.192  71.076  21.814  1.00 41.31           C  
ATOM    523  HA  VAL A  36      -4.753  71.078  20.880  1.00 40.72           H  
ATOM    524  CB  VAL A  36      -2.766  71.637  21.514  1.00 41.46           C  
ATOM    525  C   VAL A  36      -4.108  69.625  22.306  1.00 38.70           C  
ATOM    526  O   VAL A  36      -4.482  68.714  21.569  1.00 38.62           O  
ATOM    527  HB1 VAL A  36      -2.260  70.983  20.804  1.00 40.72           H  
ATOM    528  HB2 VAL A  36      -2.191  71.683  22.439  1.00 40.72           H  
ATOM    529  HB3 VAL A  36      -2.850  72.637  21.090  1.00 40.72           H  
ATOM    530  N   PHE A  37      -3.658  69.412  23.545  1.00 35.58           N  
ATOM    531  HN  PHE A  37      -3.361  70.249  24.142  1.00 31.47           H  
ATOM    532  CA  PHE A  37      -3.561  68.074  24.104  1.00 32.82           C  
ATOM    533  HA  PHE A  37      -3.621  67.350  23.291  1.00 31.47           H  
ATOM    534  CB  PHE A  37      -2.219  67.906  24.813  1.00 31.98           C  
ATOM    535  HB1 PHE A  37      -2.207  68.564  25.682  1.00 31.47           H  
ATOM    536  HB2 PHE A  37      -2.133  66.870  25.140  1.00 31.47           H  
ATOM    537  CG  PHE A  37      -1.024  68.231  23.960  1.00 31.43           C  
ATOM    538  CD1 PHE A  37      -0.892  67.694  22.695  1.00 29.47           C  
ATOM    539  HD1 PHE A  37      -1.666  67.028  22.312  1.00 31.47           H  
ATOM    540  CD2 PHE A  37      -0.026  69.075  24.432  1.00 31.72           C  
ATOM    541  HD2 PHE A  37      -0.104  69.492  25.436  1.00 31.47           H  
ATOM    542  CE1 PHE A  37       0.227  67.992  21.889  1.00 28.95           C  
ATOM    543  HE1 PHE A  37       0.313  67.552  20.895  1.00 31.47           H  
ATOM    544  CE2 PHE A  37       1.090  69.400  23.626  1.00 31.97           C  
ATOM    545  HE2 PHE A  37       1.852  70.087  23.996  1.00 31.47           H  
ATOM    546  CZ  PHE A  37       1.211  68.836  22.353  1.00 29.31           C  
ATOM    547  HZ  PHE A  37       2.078  69.063  21.732  1.00 31.47           H  
ATOM    548  C   PHE A  37      -4.689  67.782  25.111  1.00 32.45           C  
ATOM    549  O   PHE A  37      -4.856  68.496  26.106  1.00 30.44           O  
ATOM    550  N   ASP A  38      -5.430  66.712  24.864  1.00 31.38           N  
ATOM    551  HN  ASP A  38      -5.301  66.184  23.942  1.00 33.63           H  
ATOM    552  CA  ASP A  38      -6.414  66.243  25.824  1.00 31.77           C  
ATOM    553  HA  ASP A  38      -6.423  66.957  26.648  1.00 33.63           H  
ATOM    554  CB  ASP A  38      -7.822  66.256  25.198  1.00 32.49           C  
ATOM    555  HB1 ASP A  38      -8.554  66.120  25.994  1.00 33.63           H  
ATOM    556  HB2 ASP A  38      -7.978  67.224  24.722  1.00 33.63           H  
ATOM    557  CG  ASP A  38      -8.037  65.169  24.158  1.00 34.49           C  
ATOM    558  OD1 ASP A  38      -7.133  64.334  23.939  1.00 37.29           O  
ATOM    559  OD2 ASP A  38      -9.090  65.102  23.474  1.00 40.32           O  
ATOM    560  C   ASP A  38      -6.018  64.872  26.415  1.00 30.87           C  
ATOM    561  O   ASP A  38      -6.688  64.354  27.303  1.00 30.44           O  
ATOM    562  N   ASN A  39      -4.933  64.295  25.896  1.00 29.17           N  
ATOM    563  HN  ASN A  39      -4.428  64.785  25.090  1.00 27.93           H  
ATOM    564  CA  ASN A  39      -4.410  63.033  26.377  1.00 27.53           C  
ATOM    565  HA  ASN A  39      -4.601  63.009  27.450  1.00 27.93           H  
ATOM    566  CB  ASN A  39      -5.156  61.842  25.779  1.00 27.62           C  
ATOM    567  HB1 ASN A  39      -4.889  60.947  26.341  1.00 27.93           H  
ATOM    568  HB2 ASN A  39      -6.227  62.022  25.870  1.00 27.93           H  
ATOM    569  CG  ASN A  39      -4.832  61.613  24.337  1.00 28.43           C  
ATOM    570  OD1 ASN A  39      -4.007  60.773  24.023  1.00 29.65           O  
ATOM    571  ND2 ASN A  39      -5.488  62.350  23.441  1.00 28.33           N  
ATOM    572 1HD2 ASN A  39      -6.211  63.069  23.766  1.00 27.93           H  
ATOM    573 2HD2 ASN A  39      -5.291  62.223  22.397  1.00 27.93           H  
ATOM    574  C   ASN A  39      -2.905  62.902  26.205  1.00 26.88           C  
ATOM    575  O   ASN A  39      -2.287  63.528  25.351  1.00 25.85           O  
ATOM    576  N   TYR A  40      -2.322  62.134  27.094  1.00 26.14           N  
ATOM    577  HN  TYR A  40      -2.945  61.573  27.759  1.00 25.85           H  
ATOM    578  CA  TYR A  40      -0.899  61.999  27.230  1.00 26.21           C  
ATOM    579  HA  TYR A  40      -0.403  62.378  26.336  1.00 25.85           H  
ATOM    580  CB  TYR A  40      -0.440  62.792  28.458  1.00 25.96           C  
ATOM    581  HB1 TYR A  40      -0.914  62.362  29.340  1.00 25.85           H  
ATOM    582  HB2 TYR A  40       0.642  62.695  28.543  1.00 25.85           H  
ATOM    583  CG  TYR A  40      -0.786  64.279  28.405  1.00 24.01           C  
ATOM    584  CD1 TYR A  40      -1.969  64.761  28.933  1.00 22.70           C  
ATOM    585  HD1 TYR A  40      -2.657  64.065  29.414  1.00 25.85           H  
ATOM    586  CE1 TYR A  40      -2.307  66.111  28.868  1.00 23.76           C  
ATOM    587  HE1 TYR A  40      -3.242  66.460  29.306  1.00 25.85           H  
ATOM    588  CD2 TYR A  40       0.062  65.196  27.784  1.00 26.37           C  
ATOM    589  HD2 TYR A  40       1.001  64.851  27.351  1.00 25.85           H  
ATOM    590  CE2 TYR A  40      -0.277  66.560  27.708  1.00 26.54           C  
ATOM    591  HE2 TYR A  40       0.398  67.262  27.219  1.00 25.85           H  
ATOM    592  CZ  TYR A  40      -1.459  67.007  28.250  1.00 23.94           C  
ATOM    593  OH  TYR A  40      -1.755  68.369  28.171  1.00 27.52           O  
ATOM    594  HH  TYR A  40      -2.657  68.502  27.650  1.00 25.85           H  
ATOM    595  C   TYR A  40      -0.621  60.498  27.386  1.00 27.74           C  
ATOM    596  O   TYR A  40      -1.547  59.702  27.667  1.00 29.26           O  
ATOM    597  N   SER A  41       0.633  60.102  27.236  1.00 28.29           N  
ATOM    598  HN  SER A  41       1.400  60.838  27.117  1.00 28.98           H  
ATOM    599  CA  SER A  41       1.000  58.682  27.229  1.00 28.85           C  
ATOM    600  HA  SER A  41       0.218  58.106  27.724  1.00 28.98           H  
ATOM    601  CB  SER A  41       1.159  58.187  25.801  1.00 29.00           C  
ATOM    602  HB1 SER A  41       1.503  59.006  25.169  1.00 28.98           H  
ATOM    603  HB2 SER A  41       1.888  57.377  25.776  1.00 28.98           H  
ATOM    604  OG  SER A  41      -0.069  57.722  25.333  1.00 32.62           O  
ATOM    605  HG  SER A  41      -0.401  56.934  25.942  1.00 28.98           H  
ATOM    606  C   SER A  41       2.315  58.446  27.934  1.00 27.72           C  
ATOM    607  O   SER A  41       3.189  59.292  27.903  1.00 27.39           O  
ATOM    608  N   ALA A  42       2.449  57.274  28.533  1.00 27.33           N  
ATOM    609  HN  ALA A  42       1.614  56.605  28.554  1.00 27.30           H  
ATOM    610  CA  ALA A  42       3.694  56.866  29.163  1.00 27.57           C  
ATOM    611  HA  ALA A  42       4.529  57.315  28.625  1.00 27.30           H  
ATOM    612  CB  ALA A  42       3.740  57.309  30.600  1.00 29.31           C  
ATOM    613  HB1 ALA A  42       4.681  56.992  31.049  1.00 27.30           H  
ATOM    614  HB2 ALA A  42       2.909  56.862  31.145  1.00 27.30           H  
ATOM    615  HB3 ALA A  42       3.663  58.395  30.649  1.00 27.30           H  
ATOM    616  C   ALA A  42       3.804  55.346  29.074  1.00 27.76           C  
ATOM    617  O   ALA A  42       2.853  54.599  29.383  1.00 24.55           O  
ATOM    618  N   ASN A  43       4.972  54.891  28.652  1.00 27.88           N  
ATOM    619  HN  ASN A  43       5.706  55.588  28.306  1.00 29.42           H  
ATOM    620  CA  ASN A  43       5.288  53.476  28.644  1.00 28.49           C  
ATOM    621  HA  ASN A  43       4.363  52.902  28.699  1.00 29.42           H  
ATOM    622  CB  ASN A  43       6.053  53.083  27.365  1.00 28.71           C  
ATOM    623  HB1 ASN A  43       6.847  53.810  27.197  1.00 29.42           H  
ATOM    624  HB2 ASN A  43       6.489  52.095  27.510  1.00 29.42           H  
ATOM    625  CG  ASN A  43       5.159  53.044  26.128  1.00 28.70           C  
ATOM    626  OD1 ASN A  43       3.943  53.179  26.206  1.00 30.34           O  
ATOM    627  ND2 ASN A  43       5.779  52.896  24.968  1.00 31.33           N  
ATOM    628 1HD2 ASN A  43       6.845  52.812  24.938  1.00 29.42           H  
ATOM    629 2HD2 ASN A  43       5.214  52.860  24.060  1.00 29.42           H  
ATOM    630  C   ASN A  43       6.106  53.230  29.905  1.00 29.45           C  
ATOM    631  O   ASN A  43       7.220  53.733  30.046  1.00 30.45           O  
ATOM    632  N   VAL A  44       5.547  52.458  30.824  1.00 28.87           N  
ATOM    633  HN  VAL A  44       4.619  51.976  30.596  1.00 30.31           H  
ATOM    634  CA  VAL A  44       6.140  52.243  32.118  1.00 29.99           C  
ATOM    635  HA  VAL A  44       7.163  52.619  32.089  1.00 30.31           H  
ATOM    636  CB  VAL A  44       5.365  53.034  33.214  1.00 30.11           C  
ATOM    637  HB  VAL A  44       5.845  52.868  34.178  1.00 30.31           H  
ATOM    638  CG1 VAL A  44       5.400  54.492  32.898  1.00 30.42           C  
ATOM    639 1HG1 VAL A  44       4.857  55.044  33.666  1.00 30.31           H  
ATOM    640 2HG1 VAL A  44       4.933  54.665  31.928  1.00 30.31           H  
ATOM    641 3HG1 VAL A  44       6.435  54.833  32.869  1.00 30.31           H  
ATOM    642  CG2 VAL A  44       3.928  52.628  33.308  1.00 31.21           C  
ATOM    643 1HG2 VAL A  44       3.436  53.210  34.087  1.00 30.31           H  
ATOM    644 2HG2 VAL A  44       3.865  51.568  33.553  1.00 30.31           H  
ATOM    645 3HG2 VAL A  44       3.435  52.810  32.353  1.00 30.31           H  
ATOM    646  C   VAL A  44       6.188  50.779  32.493  1.00 30.80           C  
ATOM    647  O   VAL A  44       5.373  49.971  32.041  1.00 30.76           O  
ATOM    648  N   MET A  45       7.149  50.447  33.340  1.00 31.21           N  
ATOM    649  HN  MET A  45       7.846  51.196  33.654  1.00 34.77           H  
ATOM    650  CA  MET A  45       7.285  49.095  33.857  1.00 32.25           C  
ATOM    651  HA  MET A  45       6.687  48.405  33.262  1.00 34.77           H  
ATOM    652  CB  MET A  45       8.744  48.679  33.827  1.00 32.43           C  
ATOM    653  HB1 MET A  45       9.131  48.847  32.822  1.00 34.77           H  
ATOM    654  HB2 MET A  45       9.294  49.297  34.536  1.00 34.77           H  
ATOM    655  CG  MET A  45       8.959  47.242  34.184  1.00 36.84           C  
ATOM    656  HG1 MET A  45       9.886  47.169  34.753  1.00 34.77           H  
ATOM    657  HG2 MET A  45       8.124  46.919  34.806  1.00 34.77           H  
ATOM    658  SD  MET A  45       9.077  46.110  32.761  1.00 43.61           S  
ATOM    659  CE  MET A  45       9.570  47.138  31.321  1.00 39.72           C  
ATOM    660  HE1 MET A  45       9.656  46.507  30.436  1.00 34.77           H  
ATOM    661  HE2 MET A  45      10.531  47.611  31.524  1.00 34.77           H  
ATOM    662  HE3 MET A  45       8.816  47.906  31.147  1.00 34.77           H  
ATOM    663  C   MET A  45       6.784  49.118  35.292  1.00 31.45           C  
ATOM    664  O   MET A  45       7.300  49.877  36.096  1.00 30.63           O  
ATOM    665  N   VAL A  46       5.769  48.313  35.602  1.00 31.25           N  
ATOM    666  HN  VAL A  46       5.294  47.750  34.826  1.00 31.43           H  
ATOM    667  CA  VAL A  46       5.290  48.181  36.970  1.00 31.33           C  
ATOM    668  HA  VAL A  46       5.973  48.723  37.624  1.00 31.43           H  
ATOM    669  CB  VAL A  46       3.860  48.777  37.156  1.00 30.91           C  
ATOM    670  HB  VAL A  46       3.172  48.216  36.524  1.00 31.43           H  
ATOM    671  CG1 VAL A  46       3.377  48.653  38.631  1.00 31.77           C  
ATOM    672 1HG1 VAL A  46       2.378  49.078  38.724  1.00 31.43           H  
ATOM    673 2HG1 VAL A  46       4.063  49.192  39.285  1.00 31.43           H  
ATOM    674 3HG1 VAL A  46       3.352  47.602  38.919  1.00 31.43           H  
ATOM    675  CG2 VAL A  46       3.830  50.241  36.713  1.00 29.60           C  
ATOM    676 1HG2 VAL A  46       2.826  50.642  36.849  1.00 31.43           H  
ATOM    677 2HG2 VAL A  46       4.108  50.309  35.661  1.00 31.43           H  
ATOM    678 3HG2 VAL A  46       4.535  50.817  37.313  1.00 31.43           H  
ATOM    679  C   VAL A  46       5.286  46.713  37.395  1.00 32.12           C  
ATOM    680  O   VAL A  46       4.588  45.891  36.791  1.00 33.01           O  
ATOM    681  N   ASP A  47       6.048  46.411  38.453  1.00 32.34           N  
ATOM    682  HN  ASP A  47       6.589  47.200  38.933  1.00 33.34           H  
ATOM    683  CA  ASP A  47       6.179  45.041  38.991  1.00 32.52           C  
ATOM    684  HA  ASP A  47       6.979  45.053  39.731  1.00 33.34           H  
ATOM    685  CB  ASP A  47       4.878  44.595  39.715  1.00 32.98           C  
ATOM    686  HB1 ASP A  47       4.080  44.514  38.977  1.00 33.34           H  
ATOM    687  HB2 ASP A  47       5.051  43.621  40.172  1.00 33.34           H  
ATOM    688  CG  ASP A  47       4.431  45.590  40.822  1.00 34.05           C  
ATOM    689  OD1 ASP A  47       5.293  46.293  41.403  1.00 34.80           O  
ATOM    690  OD2 ASP A  47       3.246  45.765  41.160  1.00 34.89           O  
ATOM    691  C   ASP A  47       6.595  44.081  37.878  1.00 32.92           C  
ATOM    692  O   ASP A  47       6.051  42.992  37.769  1.00 32.25           O  
ATOM    693  N   GLY A  48       7.564  44.521  37.070  1.00 32.25           N  
ATOM    694  HN  GLY A  48       7.938  45.512  37.223  1.00 32.35           H  
ATOM    695  CA  GLY A  48       8.137  43.729  35.996  1.00 32.79           C  
ATOM    696  HA1 GLY A  48       9.062  44.209  35.677  1.00 32.35           H  
ATOM    697  HA2 GLY A  48       8.358  42.736  36.388  1.00 32.35           H  
ATOM    698  C   GLY A  48       7.244  43.568  34.777  1.00 32.59           C  
ATOM    699  O   GLY A  48       7.528  42.717  33.939  1.00 31.78           O  
ATOM    700  N   LYS A  49       6.187  44.386  34.678  1.00 32.44           N  
ATOM    701  HN  LYS A  49       6.062  45.153  35.414  1.00 33.40           H  
ATOM    702  CA  LYS A  49       5.187  44.275  33.597  1.00 32.02           C  
ATOM    703  HA  LYS A  49       5.439  43.426  32.962  1.00 33.40           H  
ATOM    704  CB  LYS A  49       3.777  44.071  34.179  1.00 32.22           C  
ATOM    705  HB1 LYS A  49       3.510  44.977  34.722  1.00 33.40           H  
ATOM    706  HB2 LYS A  49       3.092  43.933  33.343  1.00 33.40           H  
ATOM    707  CG  LYS A  49       3.584  42.848  35.164  1.00 34.84           C  
ATOM    708  HG1 LYS A  49       3.252  41.983  34.589  1.00 33.40           H  
ATOM    709  HG2 LYS A  49       4.540  42.625  35.638  1.00 33.40           H  
ATOM    710  CD  LYS A  49       2.548  43.142  36.256  1.00 36.66           C  
ATOM    711  HD1 LYS A  49       2.773  44.120  36.682  1.00 33.40           H  
ATOM    712  HD2 LYS A  49       1.563  43.166  35.790  1.00 33.40           H  
ATOM    713  CE  LYS A  49       2.508  42.097  37.429  1.00 37.60           C  
ATOM    714  HE1 LYS A  49       2.239  41.123  37.020  1.00 33.40           H  
ATOM    715  HE2 LYS A  49       3.498  42.041  37.881  1.00 33.40           H  
ATOM    716  NZ  LYS A  49       1.499  42.470  38.507  1.00 33.99           N1+
ATOM    717  HZ1 LYS A  49       1.511  41.729  39.279  1.00 33.40           H  
ATOM    718  HZ2 LYS A  49       0.520  42.521  38.078  1.00 33.40           H  
ATOM    719  HZ3 LYS A  49       1.756  43.422  38.923  1.00 33.40           H  
ATOM    720  C   LYS A  49       5.208  45.575  32.744  1.00 30.70           C  
ATOM    721  O   LYS A  49       4.920  46.667  33.290  1.00 30.16           O  
ATOM    722  N   PRO A  50       5.510  45.491  31.437  1.00 28.66           N  
ATOM    723  CD  PRO A  50       5.852  44.264  30.698  1.00 28.50           C  
ATOM    724  HD1 PRO A  50       4.989  43.603  30.626  1.00 27.66           H  
ATOM    725  HD2 PRO A  50       6.674  43.738  31.183  1.00 27.66           H  
ATOM    726  CA  PRO A  50       5.513  46.686  30.552  1.00 27.54           C  
ATOM    727  HA  PRO A  50       6.042  47.504  31.041  1.00 27.66           H  
ATOM    728  CB  PRO A  50       6.295  46.231  29.319  1.00 28.23           C  
ATOM    729  HB1 PRO A  50       5.823  46.603  28.409  1.00 27.66           H  
ATOM    730  HB2 PRO A  50       7.324  46.587  29.367  1.00 27.66           H  
ATOM    731  CG  PRO A  50       6.256  44.748  29.356  1.00 28.22           C  
ATOM    732  HG1 PRO A  50       5.539  44.391  28.617  1.00 27.66           H  
ATOM    733  HG2 PRO A  50       7.246  44.359  29.119  1.00 27.66           H  
ATOM    734  C   PRO A  50       4.087  47.137  30.181  1.00 26.74           C  
ATOM    735  O   PRO A  50       3.245  46.333  29.777  1.00 25.72           O  
ATOM    736  N   VAL A  51       3.801  48.420  30.361  1.00 23.99           N  
ATOM    737  HN  VAL A  51       4.587  49.104  30.604  1.00 24.05           H  
ATOM    738  CA  VAL A  51       2.452  48.911  30.235  1.00 23.31           C  
ATOM    739  HA  VAL A  51       1.859  48.167  29.703  1.00 24.05           H  
ATOM    740  CB  VAL A  51       1.840  49.106  31.676  1.00 24.49           C  
ATOM    741  HB  VAL A  51       2.570  49.637  32.287  1.00 24.05           H  
ATOM    742  CG1 VAL A  51       0.577  49.906  31.657  1.00 24.67           C  
ATOM    743 1HG1 VAL A  51       0.197  50.011  32.673  1.00 24.05           H  
ATOM    744 2HG1 VAL A  51      -0.166  49.398  31.043  1.00 24.05           H  
ATOM    745 3HG1 VAL A  51       0.778  50.893  31.241  1.00 24.05           H  
ATOM    746  CG2 VAL A  51       1.595  47.755  32.301  1.00 24.29           C  
ATOM    747 1HG2 VAL A  51       1.172  47.886  33.297  1.00 24.05           H  
ATOM    748 2HG2 VAL A  51       2.537  47.212  32.376  1.00 24.05           H  
ATOM    749 3HG2 VAL A  51       0.898  47.189  31.683  1.00 24.05           H  
ATOM    750  C   VAL A  51       2.447  50.200  29.431  1.00 23.22           C  
ATOM    751  O   VAL A  51       3.289  51.074  29.634  1.00 24.41           O  
ATOM    752  N   ASN A  52       1.494  50.334  28.524  1.00 22.44           N  
ATOM    753  HN  ASN A  52       0.903  49.479  28.268  1.00 24.33           H  
ATOM    754  CA  ASN A  52       1.219  51.598  27.861  1.00 21.70           C  
ATOM    755  HA  ASN A  52       2.110  52.225  27.886  1.00 24.33           H  
ATOM    756  CB  ASN A  52       0.790  51.377  26.411  1.00 22.59           C  
ATOM    757  HB1 ASN A  52       1.648  51.024  25.839  1.00 24.33           H  
ATOM    758  HB2 ASN A  52       0.002  50.625  26.387  1.00 24.33           H  
ATOM    759  CG  ASN A  52       0.270  52.655  25.780  1.00 24.72           C  
ATOM    760  OD1 ASN A  52      -0.862  52.710  25.299  1.00 33.57           O  
ATOM    761  ND2 ASN A  52       1.081  53.679  25.794  1.00 27.51           N  
ATOM    762 1HD2 ASN A  52       2.052  53.587  26.235  1.00 24.33           H  
ATOM    763 2HD2 ASN A  52       0.775  54.610  25.365  1.00 24.33           H  
ATOM    764  C   ASN A  52       0.098  52.279  28.619  1.00 21.29           C  
ATOM    765  O   ASN A  52      -1.054  51.865  28.552  1.00 20.85           O  
ATOM    766  N   LEU A  53       0.451  53.274  29.433  1.00 20.81           N  
ATOM    767  HN  LEU A  53       1.484  53.533  29.532  1.00 22.76           H  
ATOM    768  CA  LEU A  53      -0.543  54.008  30.184  1.00 21.62           C  
ATOM    769  HA  LEU A  53      -1.383  53.339  30.369  1.00 22.76           H  
ATOM    770  CB  LEU A  53       0.023  54.448  31.554  1.00 21.75           C  
ATOM    771  HB1 LEU A  53       0.477  53.579  32.031  1.00 22.76           H  
ATOM    772  HB2 LEU A  53       0.786  55.207  31.380  1.00 22.76           H  
ATOM    773  CG  LEU A  53      -1.018  55.026  32.506  1.00 24.18           C  
ATOM    774  HG  LEU A  53      -1.448  55.900  32.016  1.00 22.76           H  
ATOM    775  CD1 LEU A  53      -2.179  54.134  32.925  1.00 22.73           C  
ATOM    776 1HD1 LEU A  53      -2.834  54.683  33.601  1.00 22.76           H  
ATOM    777 2HD1 LEU A  53      -1.794  53.249  33.432  1.00 22.76           H  
ATOM    778 3HD1 LEU A  53      -2.742  53.830  32.042  1.00 22.76           H  
ATOM    779  CD2 LEU A  53      -0.311  55.521  33.758  1.00 27.06           C  
ATOM    780 1HD2 LEU A  53      -1.044  55.938  34.449  1.00 22.76           H  
ATOM    781 2HD2 LEU A  53       0.411  56.291  33.487  1.00 22.76           H  
ATOM    782 3HD2 LEU A  53       0.207  54.690  34.236  1.00 22.76           H  
ATOM    783  C   LEU A  53      -1.065  55.205  29.379  1.00 21.14           C  
ATOM    784  O   LEU A  53      -0.313  56.112  29.062  1.00 22.80           O  
ATOM    785  N   GLY A  54      -2.354  55.195  29.061  1.00 20.67           N  
ATOM    786  HN  GLY A  54      -2.949  54.353  29.348  1.00 22.02           H  
ATOM    787  CA  GLY A  54      -2.986  56.286  28.337  1.00 21.43           C  
ATOM    788  HA1 GLY A  54      -2.224  56.864  27.814  1.00 22.02           H  
ATOM    789  HA2 GLY A  54      -3.694  55.880  27.615  1.00 22.02           H  
ATOM    790  C   GLY A  54      -3.711  57.174  29.299  1.00 21.66           C  
ATOM    791  O   GLY A  54      -4.486  56.664  30.122  1.00 24.32           O  
ATOM    792  N   LEU A  55      -3.477  58.474  29.257  1.00 20.40           N  
ATOM    793  HN  LEU A  55      -2.920  58.878  28.438  1.00 24.61           H  
ATOM    794  CA  LEU A  55      -3.964  59.378  30.309  1.00 22.06           C  
ATOM    795  HA  LEU A  55      -4.528  58.791  31.034  1.00 24.61           H  
ATOM    796  CB  LEU A  55      -2.801  60.073  31.044  1.00 22.00           C  
ATOM    797  HB1 LEU A  55      -2.168  60.556  30.300  1.00 24.61           H  
ATOM    798  HB2 LEU A  55      -3.221  60.827  31.709  1.00 24.61           H  
ATOM    799  CG  LEU A  55      -1.928  59.137  31.876  1.00 25.83           C  
ATOM    800  HG  LEU A  55      -1.781  58.218  31.309  1.00 24.61           H  
ATOM    801  CD1 LEU A  55      -0.569  59.731  32.171  1.00 28.19           C  
ATOM    802 1HD1 LEU A  55       0.014  59.028  32.765  1.00 24.61           H  
ATOM    803 2HD1 LEU A  55      -0.691  60.661  32.726  1.00 24.61           H  
ATOM    804 3HD1 LEU A  55      -0.049  59.933  31.234  1.00 24.61           H  
ATOM    805  CD2 LEU A  55      -2.640  58.796  33.133  1.00 31.93           C  
ATOM    806 1HD2 LEU A  55      -2.021  58.128  33.732  1.00 24.61           H  
ATOM    807 2HD2 LEU A  55      -3.582  58.302  32.895  1.00 24.61           H  
ATOM    808 3HD2 LEU A  55      -2.840  59.707  33.697  1.00 24.61           H  
ATOM    809  C   LEU A  55      -4.875  60.446  29.744  1.00 22.18           C  
ATOM    810  O   LEU A  55      -4.449  61.265  28.953  1.00 24.31           O  
ATOM    811  N   TRP A  56      -6.125  60.470  30.162  1.00 22.18           N  
ATOM    812  HN  TRP A  56      -6.430  59.832  30.965  1.00 27.49           H  
ATOM    813  CA  TRP A  56      -7.091  61.358  29.539  1.00 22.20           C  
ATOM    814  HA  TRP A  56      -6.630  61.784  28.648  1.00 27.49           H  
ATOM    815  CB  TRP A  56      -8.300  60.526  29.093  1.00 22.98           C  
ATOM    816  HB1 TRP A  56      -8.616  59.888  29.919  1.00 27.49           H  
ATOM    817  HB2 TRP A  56      -9.113  61.199  28.822  1.00 27.49           H  
ATOM    818  CG  TRP A  56      -7.957  59.644  27.883  1.00 24.00           C  
ATOM    819  CD2 TRP A  56      -8.203  59.962  26.519  1.00 28.69           C  
ATOM    820  CE2 TRP A  56      -7.723  58.882  25.733  1.00 28.49           C  
ATOM    821  CE3 TRP A  56      -8.769  61.066  25.872  1.00 30.85           C  
ATOM    822  HE3 TRP A  56      -9.155  61.908  26.447  1.00 27.49           H  
ATOM    823  CD1 TRP A  56      -7.349  58.395  27.886  1.00 22.57           C  
ATOM    824  HD1 TRP A  56      -7.026  57.856  28.777  1.00 27.49           H  
ATOM    825  NE1 TRP A  56      -7.216  57.941  26.593  1.00 31.30           N  
ATOM    826  HE1 TRP A  56      -6.786  57.004  26.305  1.00 27.49           H  
ATOM    827  CZ2 TRP A  56      -7.778  58.882  24.344  1.00 33.47           C  
ATOM    828  HZ2 TRP A  56      -7.387  58.046  23.764  1.00 27.49           H  
ATOM    829  CZ3 TRP A  56      -8.831  61.071  24.478  1.00 36.06           C  
ATOM    830  HZ3 TRP A  56      -9.261  61.930  23.962  1.00 27.49           H  
ATOM    831  CH2 TRP A  56      -8.344  59.977  23.726  1.00 35.80           C  
ATOM    832  HH2 TRP A  56      -8.417  60.000  22.639  1.00 27.49           H  
ATOM    833  C   TRP A  56      -7.490  62.500  30.448  1.00 23.33           C  
ATOM    834  O   TRP A  56      -7.913  62.276  31.590  1.00 22.91           O  
ATOM    835  N   ASP A  57      -7.315  63.735  29.974  1.00 23.86           N  
ATOM    836  HN  ASP A  57      -7.062  63.851  28.941  1.00 25.07           H  
ATOM    837  CA  ASP A  57      -7.452  64.940  30.796  1.00 25.50           C  
ATOM    838  HA  ASP A  57      -7.285  64.688  31.843  1.00 25.07           H  
ATOM    839  CB  ASP A  57      -6.384  65.938  30.332  1.00 25.19           C  
ATOM    840  HB1 ASP A  57      -5.437  65.406  30.244  1.00 25.07           H  
ATOM    841  HB2 ASP A  57      -6.678  66.321  29.355  1.00 25.07           H  
ATOM    842  CG  ASP A  57      -6.179  67.113  31.255  1.00 23.19           C  
ATOM    843  OD1 ASP A  57      -6.823  67.212  32.350  1.00 21.15           O  
ATOM    844  OD2 ASP A  57      -5.337  68.015  30.913  1.00 21.72           O  
ATOM    845  C   ASP A  57      -8.868  65.512  30.625  1.00 29.84           C  
ATOM    846  O   ASP A  57      -9.447  65.373  29.559  1.00 30.14           O  
ATOM    847  N   THR A  58      -9.453  66.134  31.658  1.00 33.39           N  
ATOM    848  HN  THR A  58      -8.970  66.145  32.613  1.00 35.85           H  
ATOM    849  CA  THR A  58     -10.779  66.815  31.487  1.00 35.36           C  
ATOM    850  HA  THR A  58     -11.030  66.787  30.427  1.00 35.85           H  
ATOM    851  CB  THR A  58     -11.882  66.050  32.250  1.00 35.94           C  
ATOM    852  HB  THR A  58     -12.858  66.479  32.025  1.00 35.85           H  
ATOM    853  OG1 THR A  58     -11.624  66.125  33.668  1.00 36.18           O  
ATOM    854  HG1 THR A  58     -10.690  65.694  33.878  1.00 35.85           H  
ATOM    855  CG2 THR A  58     -11.874  64.532  31.906  1.00 36.31           C  
ATOM    856 1HG2 THR A  58     -12.664  64.029  32.463  1.00 35.85           H  
ATOM    857 2HG2 THR A  58     -10.909  64.103  32.177  1.00 35.85           H  
ATOM    858 3HG2 THR A  58     -12.043  64.400  30.837  1.00 35.85           H  
ATOM    859  C   THR A  58     -10.832  68.298  31.944  1.00 36.70           C  
ATOM    860  O   THR A  58      -9.944  68.795  32.645  1.00 37.07           O  
ATOM    861  N   ALA A  59     -11.899  68.989  31.546  1.00 37.57           N  
ATOM    862  HN  ALA A  59     -12.543  68.556  30.810  1.00 38.46           H  
ATOM    863  CA  ALA A  59     -12.230  70.318  32.073  1.00 38.16           C  
ATOM    864  HA  ALA A  59     -11.309  70.854  32.302  1.00 38.46           H  
ATOM    865  CB  ALA A  59     -13.019  71.099  31.044  1.00 38.47           C  
ATOM    866  HB1 ALA A  59     -13.261  72.084  31.442  1.00 38.46           H  
ATOM    867  HB2 ALA A  59     -13.941  70.566  30.811  1.00 38.46           H  
ATOM    868  HB3 ALA A  59     -12.424  71.210  30.137  1.00 38.46           H  
ATOM    869  C   ALA A  59     -13.052  70.147  33.364  1.00 38.96           C  
ATOM    870  O   ALA A  59     -14.162  69.555  33.312  1.00 39.15           O  
ATOM    871  N   GLY A  60     -12.547  70.674  34.495  1.00 38.34           N  
ATOM    872  HN  GLY A  60     -11.680  71.299  34.439  1.00 38.28           H  
ATOM    873  CA  GLY A  60     -13.158  70.412  35.805  1.00 37.81           C  
ATOM    874  HA1 GLY A  60     -13.547  69.394  35.801  1.00 38.28           H  
ATOM    875  HA2 GLY A  60     -12.383  70.503  36.566  1.00 38.28           H  
ATOM    876  C   GLY A  60     -14.294  71.353  36.170  1.00 38.55           C  
ATOM    877  O   GLY A  60     -15.439  70.940  36.415  1.00 38.40           O  
ATOM    878  HC  GLY A  60     -14.098  72.424  36.218  1.00 38.27           H  
ATOM    879  N   ILE A  93     -13.549  53.881  27.424  1.00 29.93           N  
ATOM    880  CA  ILE A  93     -13.894  53.133  28.624  1.00 28.40           C  
ATOM    881  HA  ILE A  93     -14.717  53.627  29.140  1.00 28.72           H  
ATOM    882  CB  ILE A  93     -14.282  51.708  28.293  1.00 29.25           C  
ATOM    883  C   ILE A  93     -12.648  53.164  29.498  1.00 27.59           C  
ATOM    884  O   ILE A  93     -11.589  52.634  29.130  1.00 28.44           O  
ATOM    885  HN1 ILE A  93     -12.720  53.412  26.937  1.00 28.72           H  
ATOM    886  HN2 ILE A  93     -13.285  54.883  27.691  1.00 28.72           H  
ATOM    887  HB1 ILE A  93     -14.534  51.177  29.211  1.00 28.72           H  
ATOM    888  HB2 ILE A  93     -13.447  51.208  27.802  1.00 28.72           H  
ATOM    889  HB3 ILE A  93     -15.145  51.711  27.627  1.00 28.72           H  
ATOM    890  N   ALA A  94     -12.752  53.817  30.634  1.00 25.61           N  
ATOM    891  HN  ALA A  94     -13.674  54.293  30.894  1.00 23.13           H  
ATOM    892  CA  ALA A  94     -11.626  53.893  31.529  1.00 22.74           C  
ATOM    893  HA  ALA A  94     -10.731  54.100  30.942  1.00 23.13           H  
ATOM    894  CB  ALA A  94     -11.817  55.035  32.547  1.00 25.26           C  
ATOM    895  HB1 ALA A  94     -10.956  55.076  33.214  1.00 23.13           H  
ATOM    896  HB2 ALA A  94     -12.720  54.855  33.131  1.00 23.13           H  
ATOM    897  HB3 ALA A  94     -11.911  55.983  32.017  1.00 23.13           H  
ATOM    898  C   ALA A  94     -11.445  52.535  32.234  1.00 21.34           C  
ATOM    899  O   ALA A  94     -12.407  51.868  32.577  1.00 20.72           O  
ATOM    900  N   ASP A  95     -10.201  52.117  32.388  1.00 19.56           N  
ATOM    901  HN  ASP A  95      -9.433  52.623  31.842  1.00 19.43           H  
ATOM    902  CA  ASP A  95      -9.807  51.016  33.250  1.00 19.07           C  
ATOM    903  HA  ASP A  95     -10.552  50.223  33.182  1.00 19.43           H  
ATOM    904  CB  ASP A  95      -8.463  50.486  32.752  1.00 19.73           C  
ATOM    905  HB1 ASP A  95      -7.755  51.314  32.707  1.00 19.43           H  
ATOM    906  HB2 ASP A  95      -8.101  49.736  33.455  1.00 19.43           H  
ATOM    907  CG  ASP A  95      -8.564  49.854  31.371  1.00 21.25           C  
ATOM    908  OD1 ASP A  95      -9.470  49.018  31.197  1.00 19.62           O  
ATOM    909  OD2 ASP A  95      -7.811  50.109  30.429  1.00 20.51           O  
ATOM    910  C   ASP A  95      -9.669  51.451  34.706  1.00 17.77           C  
ATOM    911  O   ASP A  95      -9.739  50.636  35.610  1.00 17.91           O  
ATOM    912  N   VAL A  96      -9.319  52.728  34.902  1.00 18.74           N  
ATOM    913  HN  VAL A  96      -9.147  53.347  34.046  1.00 18.23           H  
ATOM    914  CA  VAL A  96      -9.160  53.318  36.233  1.00 18.52           C  
ATOM    915  HA  VAL A  96      -9.929  52.920  36.895  1.00 18.23           H  
ATOM    916  CB  VAL A  96      -7.760  52.940  36.792  1.00 18.64           C  
ATOM    917  HB  VAL A  96      -7.758  51.859  36.933  1.00 18.23           H  
ATOM    918  CG1 VAL A  96      -6.659  53.255  35.784  1.00 17.36           C  
ATOM    919 1HG1 VAL A  96      -5.692  52.980  36.204  1.00 18.23           H  
ATOM    920 2HG1 VAL A  96      -6.666  54.321  35.559  1.00 18.23           H  
ATOM    921 3HG1 VAL A  96      -6.831  52.689  34.868  1.00 18.23           H  
ATOM    922  CG2 VAL A  96      -7.487  53.561  38.150  1.00 17.94           C  
ATOM    923 1HG2 VAL A  96      -6.496  53.264  38.493  1.00 18.23           H  
ATOM    924 2HG2 VAL A  96      -8.236  53.218  38.864  1.00 18.23           H  
ATOM    925 3HG2 VAL A  96      -7.533  54.647  38.069  1.00 18.23           H  
ATOM    926  C   VAL A  96      -9.327  54.850  36.124  1.00 18.48           C  
ATOM    927  O   VAL A  96      -9.096  55.433  35.085  1.00 17.95           O  
ATOM    928  N   PHE A  97      -9.877  55.435  37.168  1.00 17.02           N  
ATOM    929  HN  PHE A  97     -10.208  54.813  37.973  1.00 19.81           H  
ATOM    930  CA  PHE A  97     -10.062  56.863  37.296  1.00 18.00           C  
ATOM    931  HA  PHE A  97      -9.850  57.351  36.345  1.00 19.81           H  
ATOM    932  CB  PHE A  97     -11.504  57.165  37.728  1.00 18.12           C  
ATOM    933  HB1 PHE A  97     -11.764  56.492  38.545  1.00 19.81           H  
ATOM    934  HB2 PHE A  97     -11.547  58.196  38.078  1.00 19.81           H  
ATOM    935  CG  PHE A  97     -12.515  56.997  36.646  1.00 19.11           C  
ATOM    936  CD1 PHE A  97     -12.740  58.038  35.760  1.00 19.93           C  
ATOM    937  HD1 PHE A  97     -12.172  58.962  35.865  1.00 19.81           H  
ATOM    938  CD2 PHE A  97     -13.213  55.768  36.455  1.00 19.62           C  
ATOM    939  HD2 PHE A  97     -13.037  54.928  37.127  1.00 19.81           H  
ATOM    940  CE1 PHE A  97     -13.685  57.924  34.732  1.00 23.65           C  
ATOM    941  HE1 PHE A  97     -13.895  58.775  34.085  1.00 19.81           H  
ATOM    942  CE2 PHE A  97     -14.134  55.644  35.391  1.00 22.87           C  
ATOM    943  HE2 PHE A  97     -14.671  54.708  35.236  1.00 19.81           H  
ATOM    944  CZ  PHE A  97     -14.351  56.726  34.542  1.00 21.74           C  
ATOM    945  HZ  PHE A  97     -15.055  56.628  33.716  1.00 19.81           H  
ATOM    946  C   PHE A  97      -9.148  57.417  38.375  1.00 18.63           C  
ATOM    947  O   PHE A  97      -8.961  56.808  39.425  1.00 19.25           O  
ATOM    948  N   LEU A  98      -8.603  58.624  38.156  1.00 19.19           N  
ATOM    949  HN  LEU A  98      -8.604  59.013  37.159  1.00 20.62           H  
ATOM    950  CA  LEU A  98      -8.012  59.425  39.214  1.00 19.03           C  
ATOM    951  HA  LEU A  98      -7.845  58.822  40.106  1.00 20.62           H  
ATOM    952  CB  LEU A  98      -6.713  60.118  38.776  1.00 18.73           C  
ATOM    953  HB1 LEU A  98      -6.988  60.840  38.007  1.00 20.62           H  
ATOM    954  HB2 LEU A  98      -6.330  60.646  39.650  1.00 20.62           H  
ATOM    955  CG  LEU A  98      -5.559  59.304  38.218  1.00 22.29           C  
ATOM    956  HG  LEU A  98      -5.862  58.920  37.244  1.00 20.62           H  
ATOM    957  CD1 LEU A  98      -4.322  60.186  38.010  1.00 21.85           C  
ATOM    958 1HD1 LEU A  98      -3.508  59.582  37.610  1.00 20.62           H  
ATOM    959 2HD1 LEU A  98      -4.019  60.618  38.964  1.00 20.62           H  
ATOM    960 3HD1 LEU A  98      -4.559  60.986  37.309  1.00 20.62           H  
ATOM    961  CD2 LEU A  98      -5.283  58.084  39.147  1.00 24.19           C  
ATOM    962 1HD2 LEU A  98      -4.455  57.501  38.745  1.00 20.62           H  
ATOM    963 2HD2 LEU A  98      -6.174  57.459  39.201  1.00 20.62           H  
ATOM    964 3HD2 LEU A  98      -5.027  58.438  40.146  1.00 20.62           H  
ATOM    965  C   LEU A  98      -9.006  60.543  39.498  1.00 19.11           C  
ATOM    966  O   LEU A  98      -9.352  61.296  38.594  1.00 20.58           O  
ATOM    967  N   ILE A  99      -9.503  60.639  40.717  1.00 18.04           N  
ATOM    968  HN  ILE A  99      -9.357  59.830  41.402  1.00 17.91           H  
ATOM    969  CA  ILE A  99     -10.252  61.824  41.164  1.00 17.60           C  
ATOM    970  HA  ILE A  99     -10.590  62.381  40.290  1.00 17.91           H  
ATOM    971  CB  ILE A  99     -11.487  61.441  42.031  1.00 18.00           C  
ATOM    972  HB  ILE A  99     -11.154  60.841  42.878  1.00 17.91           H  
ATOM    973  CG2 ILE A  99     -12.140  62.772  42.568  1.00 15.70           C  
ATOM    974 1HG2 ILE A  99     -13.009  62.530  43.180  1.00 17.91           H  
ATOM    975 2HG2 ILE A  99     -12.450  63.391  41.726  1.00 17.91           H  
ATOM    976 3HG2 ILE A  99     -11.413  63.317  43.170  1.00 17.91           H  
ATOM    977  CG1 ILE A  99     -12.429  60.605  41.168  1.00 17.06           C  
ATOM    978 1HG1 ILE A  99     -12.686  61.190  40.285  1.00 17.91           H  
ATOM    979 2HG1 ILE A  99     -11.898  59.702  40.865  1.00 17.91           H  
ATOM    980  CD1 ILE A  99     -13.716  60.187  41.843  1.00 18.38           C  
ATOM    981 1HD1 ILE A  99     -14.316  59.598  41.149  1.00 17.91           H  
ATOM    982 2HD1 ILE A  99     -14.274  61.074  42.143  1.00 17.91           H  
ATOM    983 3HD1 ILE A  99     -13.487  59.587  42.724  1.00 17.91           H  
ATOM    984  C   ILE A  99      -9.304  62.695  41.969  1.00 19.60           C  
ATOM    985  O   ILE A  99      -8.780  62.242  42.945  1.00 18.92           O  
ATOM    986  N   CYS A 100      -9.131  63.943  41.540  1.00 17.72           N  
ATOM    987  HN  CYS A 100      -9.762  64.294  40.751  1.00 18.99           H  
ATOM    988  CA  CYS A 100      -8.153  64.845  42.069  1.00 18.16           C  
ATOM    989  HA  CYS A 100      -7.523  64.305  42.776  1.00 18.99           H  
ATOM    990  CB  CYS A 100      -7.262  65.438  40.966  1.00 20.53           C  
ATOM    991  HB1 CYS A 100      -7.891  66.052  40.321  1.00 18.99           H  
ATOM    992  HB2 CYS A 100      -6.510  66.065  41.445  1.00 18.99           H  
ATOM    993  SG  CYS A 100      -6.417  64.260  39.941  1.00 22.06           S  
ATOM    994  HG  CYS A 100      -5.617  63.499  40.700  1.00 18.99           H  
ATOM    995  C   CYS A 100      -8.809  65.997  42.786  1.00 17.72           C  
ATOM    996  O   CYS A 100      -9.813  66.511  42.378  1.00 17.74           O  
ATOM    997  N   PHE A 101      -8.162  66.417  43.858  1.00 16.74           N  
ATOM    998  HN  PHE A 101      -7.321  65.857  44.210  1.00 17.10           H  
ATOM    999  CA  PHE A 101      -8.562  67.622  44.576  1.00 16.72           C  
ATOM   1000  HA  PHE A 101      -9.043  68.313  43.884  1.00 17.10           H  
ATOM   1001  CB  PHE A 101      -9.533  67.294  45.731  1.00 17.33           C  
ATOM   1002  HB1 PHE A 101      -9.997  68.222  46.065  1.00 17.10           H  
ATOM   1003  HB2 PHE A 101     -10.301  66.618  45.355  1.00 17.10           H  
ATOM   1004  CG  PHE A 101      -8.866  66.647  46.906  1.00 18.10           C  
ATOM   1005  CD1 PHE A 101      -8.698  65.260  46.921  1.00 16.91           C  
ATOM   1006  HD1 PHE A 101      -9.072  64.656  46.094  1.00 17.10           H  
ATOM   1007  CD2 PHE A 101      -8.365  67.412  47.974  1.00 16.24           C  
ATOM   1008  HD2 PHE A 101      -8.506  68.493  47.970  1.00 17.10           H  
ATOM   1009  CE1 PHE A 101      -8.052  64.650  47.994  1.00 19.65           C  
ATOM   1010  HE1 PHE A 101      -7.961  63.564  48.029  1.00 17.10           H  
ATOM   1011  CE2 PHE A 101      -7.696  66.817  49.031  1.00 16.73           C  
ATOM   1012  HE2 PHE A 101      -7.317  67.429  49.850  1.00 17.10           H  
ATOM   1013  CZ  PHE A 101      -7.509  65.445  49.047  1.00 17.92           C  
ATOM   1014  HZ  PHE A 101      -6.951  64.976  49.858  1.00 17.10           H  
ATOM   1015  C   PHE A 101      -7.284  68.252  45.113  1.00 15.13           C  
ATOM   1016  O   PHE A 101      -6.295  67.537  45.378  1.00 16.62           O  
ATOM   1017  N   SER A 102      -7.290  69.593  45.210  1.00 15.59           N  
ATOM   1018  HN  SER A 102      -8.140  70.153  44.879  1.00 17.25           H  
ATOM   1019  CA  SER A 102      -6.148  70.271  45.761  1.00 17.00           C  
ATOM   1020  HA  SER A 102      -5.244  69.785  45.394  1.00 17.25           H  
ATOM   1021  CB  SER A 102      -6.147  71.705  45.293  1.00 16.49           C  
ATOM   1022  HB1 SER A 102      -5.844  71.734  44.246  1.00 17.25           H  
ATOM   1023  HB2 SER A 102      -7.155  72.108  45.391  1.00 17.25           H  
ATOM   1024  OG  SER A 102      -5.243  72.520  46.061  1.00 19.87           O  
ATOM   1025  HG  SER A 102      -5.529  72.505  47.071  1.00 17.26           H  
ATOM   1026  C   SER A 102      -6.137  70.234  47.274  1.00 17.38           C  
ATOM   1027  O   SER A 102      -7.120  70.561  47.885  1.00 17.20           O  
ATOM   1028  N   LEU A 103      -5.010  69.829  47.853  1.00 18.68           N  
ATOM   1029  HN  LEU A 103      -4.196  69.509  47.237  1.00 18.58           H  
ATOM   1030  CA  LEU A 103      -4.848  69.808  49.318  1.00 17.85           C  
ATOM   1031  HA  LEU A 103      -5.653  69.184  49.706  1.00 18.58           H  
ATOM   1032  CB  LEU A 103      -3.542  69.122  49.720  1.00 17.55           C  
ATOM   1033  HB1 LEU A 103      -2.727  69.621  49.197  1.00 18.58           H  
ATOM   1034  HB2 LEU A 103      -3.415  69.247  50.795  1.00 18.58           H  
ATOM   1035  CG  LEU A 103      -3.457  67.643  49.411  1.00 17.62           C  
ATOM   1036  HG  LEU A 103      -3.918  67.498  48.434  1.00 18.58           H  
ATOM   1037  CD1 LEU A 103      -1.920  67.263  49.256  1.00 20.87           C  
ATOM   1038 1HD1 LEU A 103      -1.829  66.200  49.032  1.00 18.58           H  
ATOM   1039 2HD1 LEU A 103      -1.395  67.485  50.185  1.00 18.58           H  
ATOM   1040 3HD1 LEU A 103      -1.482  67.843  48.444  1.00 18.58           H  
ATOM   1041  CD2 LEU A 103      -4.222  66.746  50.404  1.00 19.04           C  
ATOM   1042 1HD2 LEU A 103      -4.111  65.702  50.112  1.00 18.58           H  
ATOM   1043 2HD2 LEU A 103      -5.279  67.014  50.397  1.00 18.58           H  
ATOM   1044 3HD2 LEU A 103      -3.819  66.887  51.407  1.00 18.58           H  
ATOM   1045  C   LEU A 103      -4.978  71.142  50.004  1.00 18.14           C  
ATOM   1046  O   LEU A 103      -5.135  71.167  51.237  1.00 18.92           O  
ATOM   1047  N   VAL A 104      -4.914  72.246  49.253  1.00 16.27           N  
ATOM   1048  HN  VAL A 104      -4.677  72.142  48.215  1.00 17.55           H  
ATOM   1049  CA  VAL A 104      -5.154  73.596  49.784  1.00 16.93           C  
ATOM   1050  HA  VAL A 104      -5.267  73.482  50.862  1.00 17.55           H  
ATOM   1051  CB  VAL A 104      -3.893  74.478  49.573  1.00 16.57           C  
ATOM   1052  HB  VAL A 104      -4.091  75.466  49.988  1.00 17.55           H  
ATOM   1053  CG1 VAL A 104      -2.736  73.858  50.340  1.00 19.20           C  
ATOM   1054 1HG1 VAL A 104      -1.841  74.465  50.203  1.00 17.55           H  
ATOM   1055 2HG1 VAL A 104      -2.551  72.850  49.968  1.00 17.55           H  
ATOM   1056 3HG1 VAL A 104      -2.985  73.813  51.400  1.00 17.55           H  
ATOM   1057  CG2 VAL A 104      -3.526  74.641  48.080  1.00 20.83           C  
ATOM   1058 1HG2 VAL A 104      -2.638  75.266  47.990  1.00 17.55           H  
ATOM   1059 2HG2 VAL A 104      -4.355  75.110  47.551  1.00 17.55           H  
ATOM   1060 3HG2 VAL A 104      -3.326  73.662  47.645  1.00 17.55           H  
ATOM   1061  C   VAL A 104      -6.431  74.236  49.293  1.00 16.59           C  
ATOM   1062  O   VAL A 104      -6.565  75.478  49.327  1.00 16.43           O  
ATOM   1063  N   SER A 105      -7.390  73.403  48.909  1.00 17.98           N  
ATOM   1064  HN  SER A 105      -7.171  72.356  48.873  1.00 17.59           H  
ATOM   1065  CA  SER A 105      -8.743  73.850  48.530  1.00 16.68           C  
ATOM   1066  HA  SER A 105      -8.891  74.863  48.905  1.00 17.59           H  
ATOM   1067  CB  SER A 105      -8.926  73.861  47.019  1.00 18.04           C  
ATOM   1068  HB1 SER A 105      -8.200  74.530  46.557  1.00 17.59           H  
ATOM   1069  HB2 SER A 105      -8.800  72.855  46.618  1.00 17.59           H  
ATOM   1070  OG  SER A 105     -10.249  74.326  46.772  1.00 17.50           O  
ATOM   1071  HG  SER A 105     -10.939  73.678  47.227  1.00 17.59           H  
ATOM   1072  C   SER A 105      -9.818  72.970  49.094  1.00 18.20           C  
ATOM   1073  O   SER A 105     -10.222  71.979  48.457  1.00 17.11           O  
ATOM   1074  N   PRO A 106     -10.261  73.259  50.311  1.00 18.81           N  
ATOM   1075  CD  PRO A 106      -9.650  74.225  51.232  1.00 19.15           C  
ATOM   1076  HD1 PRO A 106      -9.817  75.245  50.887  1.00 19.68           H  
ATOM   1077  HD2 PRO A 106      -8.579  74.044  51.327  1.00 19.68           H  
ATOM   1078  CA  PRO A 106     -11.354  72.483  50.921  1.00 19.47           C  
ATOM   1079  HA  PRO A 106     -10.990  71.489  51.179  1.00 19.68           H  
ATOM   1080  CB  PRO A 106     -11.671  73.247  52.194  1.00 20.33           C  
ATOM   1081  HB1 PRO A 106     -12.476  73.962  52.022  1.00 19.68           H  
ATOM   1082  HB2 PRO A 106     -11.957  72.562  52.992  1.00 19.68           H  
ATOM   1083  CG  PRO A 106     -10.354  73.983  52.552  1.00 20.28           C  
ATOM   1084  HG1 PRO A 106     -10.570  74.930  53.047  1.00 19.68           H  
ATOM   1085  HG2 PRO A 106      -9.738  73.364  53.204  1.00 19.68           H  
ATOM   1086  C   PRO A 106     -12.588  72.352  50.003  1.00 19.80           C  
ATOM   1087  O   PRO A 106     -13.307  71.323  50.053  1.00 19.93           O  
ATOM   1088  N   ALA A 107     -12.829  73.341  49.150  1.00 18.47           N  
ATOM   1089  HN  ALA A 107     -12.159  74.174  49.105  1.00 17.87           H  
ATOM   1090  CA  ALA A 107     -14.017  73.306  48.256  1.00 18.22           C  
ATOM   1091  HA  ALA A 107     -14.900  73.090  48.858  1.00 17.87           H  
ATOM   1092  CB  ALA A 107     -14.218  74.664  47.554  1.00 17.64           C  
ATOM   1093  HB1 ALA A 107     -15.093  74.613  46.906  1.00 17.87           H  
ATOM   1094  HB2 ALA A 107     -13.337  74.899  46.956  1.00 17.87           H  
ATOM   1095  HB3 ALA A 107     -14.366  75.442  48.303  1.00 17.87           H  
ATOM   1096  C   ALA A 107     -13.863  72.212  47.207  1.00 18.40           C  
ATOM   1097  O   ALA A 107     -14.819  71.397  46.976  1.00 16.64           O  
ATOM   1098  N   SER A 108     -12.637  72.089  46.682  1.00 16.63           N  
ATOM   1099  HN  SER A 108     -11.877  72.803  46.919  1.00 15.70           H  
ATOM   1100  CA  SER A 108     -12.335  70.947  45.761  1.00 15.68           C  
ATOM   1101  HA  SER A 108     -13.097  70.971  44.982  1.00 15.70           H  
ATOM   1102  CB  SER A 108     -10.993  71.109  45.056  1.00 15.92           C  
ATOM   1103  HB1 SER A 108     -10.979  70.443  44.194  1.00 15.70           H  
ATOM   1104  HB2 SER A 108     -10.908  72.142  44.719  1.00 15.70           H  
ATOM   1105  OG  SER A 108      -9.862  70.812  45.864  1.00 13.88           O  
ATOM   1106  HG  SER A 108      -9.848  71.452  46.696  1.00 15.70           H  
ATOM   1107  C   SER A 108     -12.424  69.585  46.401  1.00 15.91           C  
ATOM   1108  O   SER A 108     -12.816  68.616  45.742  1.00 16.16           O  
ATOM   1109  N   PHE A 109     -12.087  69.510  47.695  1.00 15.57           N  
ATOM   1110  HN  PHE A 109     -11.734  70.388  48.194  1.00 16.97           H  
ATOM   1111  CA  PHE A 109     -12.189  68.269  48.436  1.00 16.71           C  
ATOM   1112  HA  PHE A 109     -11.679  67.485  47.876  1.00 16.97           H  
ATOM   1113  CB  PHE A 109     -11.465  68.458  49.799  1.00 17.57           C  
ATOM   1114  HB1 PHE A 109     -10.443  68.777  49.592  1.00 16.97           H  
ATOM   1115  HB2 PHE A 109     -11.987  69.243  50.347  1.00 16.97           H  
ATOM   1116  CG  PHE A 109     -11.397  67.259  50.678  1.00 17.50           C  
ATOM   1117  CD1 PHE A 109     -10.759  66.122  50.293  1.00 16.92           C  
ATOM   1118  HD1 PHE A 109     -10.340  66.045  49.290  1.00 16.97           H  
ATOM   1119  CD2 PHE A 109     -11.897  67.318  51.983  1.00 15.78           C  
ATOM   1120  HD2 PHE A 109     -12.360  68.240  52.335  1.00 16.97           H  
ATOM   1121  CE1 PHE A 109     -10.640  65.051  51.186  1.00 17.72           C  
ATOM   1122  HE1 PHE A 109     -10.134  64.138  50.872  1.00 16.97           H  
ATOM   1123  CE2 PHE A 109     -11.818  66.244  52.829  1.00 17.89           C  
ATOM   1124  HE2 PHE A 109     -12.294  66.283  53.809  1.00 16.97           H  
ATOM   1125  CZ  PHE A 109     -11.153  65.143  52.447  1.00 15.94           C  
ATOM   1126  HZ  PHE A 109     -11.022  64.318  53.147  1.00 16.97           H  
ATOM   1127  C   PHE A 109     -13.661  67.866  48.617  1.00 17.79           C  
ATOM   1128  O   PHE A 109     -14.035  66.703  48.393  1.00 17.28           O  
ATOM   1129  N   GLU A 110     -14.515  68.808  49.006  1.00 17.82           N  
ATOM   1130  HN  GLU A 110     -14.174  69.806  49.187  1.00 20.68           H  
ATOM   1131  CA  GLU A 110     -15.959  68.456  49.188  1.00 17.65           C  
ATOM   1132  HA  GLU A 110     -16.025  67.663  49.933  1.00 20.68           H  
ATOM   1133  CB  GLU A 110     -16.729  69.662  49.708  1.00 18.48           C  
ATOM   1134  HB1 GLU A 110     -16.394  69.865  50.725  1.00 20.68           H  
ATOM   1135  HB2 GLU A 110     -16.495  70.515  49.071  1.00 20.68           H  
ATOM   1136  CG  GLU A 110     -18.241  69.489  49.732  1.00 21.41           C  
ATOM   1137  HG1 GLU A 110     -18.681  70.432  50.057  1.00 20.68           H  
ATOM   1138  HG2 GLU A 110     -18.569  69.265  48.717  1.00 20.68           H  
ATOM   1139  CD  GLU A 110     -18.763  68.393  50.643  1.00 25.96           C  
ATOM   1140  OE1 GLU A 110     -18.003  67.862  51.495  1.00 26.09           O  
ATOM   1141  OE2 GLU A 110     -19.984  68.070  50.505  1.00 24.34           O  
ATOM   1142  C   GLU A 110     -16.551  67.929  47.875  1.00 17.14           C  
ATOM   1143  O   GLU A 110     -17.361  66.997  47.868  1.00 17.21           O  
ATOM   1144  N   ASN A 111     -16.132  68.519  46.738  1.00 16.86           N  
ATOM   1145  HN  ASN A 111     -15.428  69.323  46.790  1.00 18.09           H  
ATOM   1146  CA  ASN A 111     -16.619  68.082  45.452  1.00 16.90           C  
ATOM   1147  HA  ASN A 111     -17.706  68.070  45.529  1.00 18.09           H  
ATOM   1148  CB  ASN A 111     -16.285  69.101  44.379  1.00 17.68           C  
ATOM   1149  HB1 ASN A 111     -15.285  69.491  44.568  1.00 18.09           H  
ATOM   1150  HB2 ASN A 111     -16.305  68.605  43.409  1.00 18.09           H  
ATOM   1151  CG  ASN A 111     -17.272  70.276  44.349  1.00 18.27           C  
ATOM   1152  OD1 ASN A 111     -18.478  70.115  44.587  1.00 19.20           O  
ATOM   1153  ND2 ASN A 111     -16.772  71.469  43.942  1.00 21.44           N  
ATOM   1154 1HD2 ASN A 111     -15.742  71.551  43.664  1.00 18.09           H  
ATOM   1155 2HD2 ASN A 111     -17.408  72.329  43.898  1.00 18.09           H  
ATOM   1156  C   ASN A 111     -16.211  66.680  45.084  1.00 17.17           C  
ATOM   1157  O   ASN A 111     -16.866  66.071  44.226  1.00 17.18           O  
ATOM   1158  N   VAL A 112     -15.159  66.141  45.699  1.00 17.17           N  
ATOM   1159  HN  VAL A 112     -14.537  66.743  46.328  1.00 18.39           H  
ATOM   1160  CA  VAL A 112     -14.857  64.712  45.508  1.00 17.68           C  
ATOM   1161  HA  VAL A 112     -14.521  64.572  44.481  1.00 18.39           H  
ATOM   1162  CB  VAL A 112     -13.732  64.260  46.442  1.00 16.78           C  
ATOM   1163  HB  VAL A 112     -14.007  64.537  47.460  1.00 18.39           H  
ATOM   1164  CG1 VAL A 112     -13.609  62.747  46.384  1.00 19.49           C  
ATOM   1165 1HG1 VAL A 112     -12.808  62.421  47.048  1.00 18.39           H  
ATOM   1166 2HG1 VAL A 112     -13.381  62.439  45.363  1.00 18.39           H  
ATOM   1167 3HG1 VAL A 112     -14.549  62.293  46.699  1.00 18.39           H  
ATOM   1168  CG2 VAL A 112     -12.424  65.000  46.082  1.00 17.83           C  
ATOM   1169 1HG2 VAL A 112     -11.626  64.675  46.750  1.00 18.39           H  
ATOM   1170 2HG2 VAL A 112     -12.572  66.074  46.190  1.00 18.39           H  
ATOM   1171 3HG2 VAL A 112     -12.150  64.774  45.052  1.00 18.39           H  
ATOM   1172  C   VAL A 112     -16.116  63.818  45.732  1.00 19.52           C  
ATOM   1173  O   VAL A 112     -16.493  62.993  44.889  1.00 20.27           O  
ATOM   1174  N   ARG A 113     -16.790  63.993  46.866  1.00 19.54           N  
ATOM   1175  HN  ARG A 113     -16.454  64.719  47.577  1.00 21.37           H  
ATOM   1176  CA  ARG A 113     -17.997  63.193  47.150  1.00 18.91           C  
ATOM   1177  HA  ARG A 113     -17.849  62.229  46.663  1.00 21.37           H  
ATOM   1178  CB  ARG A 113     -18.148  62.905  48.631  1.00 20.06           C  
ATOM   1179  HB1 ARG A 113     -19.034  62.285  48.770  1.00 21.37           H  
ATOM   1180  HB2 ARG A 113     -17.266  62.359  48.965  1.00 21.37           H  
ATOM   1181  CG  ARG A 113     -18.291  64.112  49.471  1.00 22.86           C  
ATOM   1182  HG1 ARG A 113     -17.342  64.648  49.472  1.00 21.37           H  
ATOM   1183  HG2 ARG A 113     -19.066  64.745  49.039  1.00 21.37           H  
ATOM   1184  CD  ARG A 113     -18.668  63.797  50.901  1.00 24.16           C  
ATOM   1185  HD1 ARG A 113     -19.688  63.412  50.922  1.00 21.37           H  
ATOM   1186  HD2 ARG A 113     -17.985  63.041  51.289  1.00 21.37           H  
ATOM   1187  NE  ARG A 113     -18.591  64.991  51.751  1.00 26.59           N1+
ATOM   1188  HE  ARG A 113     -18.073  65.851  51.380  1.00 21.37           H  
ATOM   1189  CZ  ARG A 113     -19.129  65.050  52.946  1.00 24.37           C  
ATOM   1190  NH1 ARG A 113     -19.774  63.994  53.415  1.00 20.33           N  
ATOM   1191 1HH1 ARG A 113     -19.851  63.107  52.821  1.00 21.37           H  
ATOM   1192 2HH1 ARG A 113     -20.218  64.027  54.388  1.00 21.37           H  
ATOM   1193  NH2 ARG A 113     -19.092  66.155  53.651  1.00 21.93           N  
ATOM   1194 1HH2 ARG A 113     -18.617  67.028  53.253  1.00 21.37           H  
ATOM   1195 2HH2 ARG A 113     -19.536  66.184  54.624  1.00 21.37           H  
ATOM   1196  C   ARG A 113     -19.274  63.759  46.591  1.00 19.42           C  
ATOM   1197  O   ARG A 113     -20.213  62.992  46.287  1.00 16.94           O  
ATOM   1198  N   ALA A 114     -19.344  65.076  46.474  1.00 17.81           N  
ATOM   1199  HN  ALA A 114     -18.492  65.675  46.719  1.00 18.66           H  
ATOM   1200  CA  ALA A 114     -20.591  65.732  46.007  1.00 19.45           C  
ATOM   1201  HA  ALA A 114     -21.421  65.205  46.478  1.00 18.66           H  
ATOM   1202  CB  ALA A 114     -20.634  67.146  46.505  1.00 17.26           C  
ATOM   1203  HB1 ALA A 114     -21.550  67.625  46.161  1.00 18.66           H  
ATOM   1204  HB2 ALA A 114     -19.773  67.693  46.122  1.00 18.66           H  
ATOM   1205  HB3 ALA A 114     -20.610  67.149  47.595  1.00 18.66           H  
ATOM   1206  C   ALA A 114     -20.813  65.643  44.482  1.00 18.61           C  
ATOM   1207  O   ALA A 114     -21.936  65.507  44.046  1.00 20.16           O  
ATOM   1208  N   LYS A 115     -19.716  65.632  43.717  1.00 17.97           N  
ATOM   1209  HN  LYS A 115     -18.765  65.605  44.207  1.00 21.74           H  
ATOM   1210  CA  LYS A 115     -19.730  65.654  42.266  1.00 16.92           C  
ATOM   1211  HA  LYS A 115     -20.771  65.637  41.942  1.00 21.74           H  
ATOM   1212  CB  LYS A 115     -19.110  66.965  41.782  1.00 17.52           C  
ATOM   1213  HB1 LYS A 115     -19.683  67.799  42.188  1.00 21.74           H  
ATOM   1214  HB2 LYS A 115     -18.081  67.023  42.137  1.00 21.74           H  
ATOM   1215  CG  LYS A 115     -19.115  67.055  40.232  1.00 21.91           C  
ATOM   1216  HG1 LYS A 115     -18.436  66.305  39.827  1.00 21.74           H  
ATOM   1217  HG2 LYS A 115     -20.124  66.867  39.865  1.00 21.74           H  
ATOM   1218  CD  LYS A 115     -18.662  68.446  39.773  1.00 23.17           C  
ATOM   1219  HD1 LYS A 115     -19.209  69.204  40.333  1.00 21.74           H  
ATOM   1220  HD2 LYS A 115     -17.594  68.555  39.960  1.00 21.74           H  
ATOM   1221  CE  LYS A 115     -18.934  68.631  38.276  1.00 28.73           C  
ATOM   1222  HE1 LYS A 115     -18.623  67.732  37.744  1.00 21.74           H  
ATOM   1223  HE2 LYS A 115     -20.002  68.792  38.126  1.00 21.74           H  
ATOM   1224  NZ  LYS A 115     -18.186  69.799  37.734  1.00 35.77           N1+
ATOM   1225  HZ1 LYS A 115     -18.395  69.903  36.690  1.00 21.74           H  
ATOM   1226  HZ2 LYS A 115     -17.136  69.647  37.874  1.00 21.74           H  
ATOM   1227  HZ3 LYS A 115     -18.489  70.687  38.248  1.00 21.74           H  
ATOM   1228  C   LYS A 115     -18.997  64.535  41.539  1.00 16.47           C  
ATOM   1229  O   LYS A 115     -19.600  63.818  40.758  1.00 17.23           O  
ATOM   1230  N   TRP A 116     -17.693  64.380  41.802  1.00 14.87           N  
ATOM   1231  HN  TRP A 116     -17.267  64.904  42.632  1.00 17.21           H  
ATOM   1232  CA  TRP A 116     -16.832  63.518  40.992  1.00 16.47           C  
ATOM   1233  HA  TRP A 116     -17.073  63.724  39.949  1.00 17.21           H  
ATOM   1234  CB  TRP A 116     -15.352  63.872  41.183  1.00 15.66           C  
ATOM   1235  HB1 TRP A 116     -15.089  63.783  42.237  1.00 17.21           H  
ATOM   1236  HB2 TRP A 116     -14.736  63.191  40.596  1.00 17.21           H  
ATOM   1237  CG  TRP A 116     -15.121  65.260  40.732  1.00 14.71           C  
ATOM   1238  CD2 TRP A 116     -15.355  65.753  39.411  1.00 17.28           C  
ATOM   1239  CE2 TRP A 116     -15.110  67.130  39.432  1.00 16.31           C  
ATOM   1240  CE3 TRP A 116     -15.746  65.150  38.192  1.00 16.90           C  
ATOM   1241  HE3 TRP A 116     -15.980  64.086  38.153  1.00 17.21           H  
ATOM   1242  CD1 TRP A 116     -14.768  66.320  41.491  1.00 17.81           C  
ATOM   1243  HD1 TRP A 116     -14.527  66.278  42.553  1.00 17.21           H  
ATOM   1244  NE1 TRP A 116     -14.758  67.465  40.719  1.00 17.88           N  
ATOM   1245  HE1 TRP A 116     -14.517  68.449  41.064  1.00 17.21           H  
ATOM   1246  CZ2 TRP A 116     -15.220  67.929  38.282  1.00 18.26           C  
ATOM   1247  HZ2 TRP A 116     -15.025  69.001  38.316  1.00 17.21           H  
ATOM   1248  CZ3 TRP A 116     -15.827  65.916  37.067  1.00 20.54           C  
ATOM   1249  HZ3 TRP A 116     -16.084  65.450  36.116  1.00 17.21           H  
ATOM   1250  CH2 TRP A 116     -15.581  67.308  37.119  1.00 19.63           C  
ATOM   1251  HH2 TRP A 116     -15.682  67.900  36.209  1.00 17.21           H  
ATOM   1252  C   TRP A 116     -17.144  62.011  41.237  1.00 16.98           C  
ATOM   1253  O   TRP A 116     -17.306  61.274  40.296  1.00 17.62           O  
ATOM   1254  N   TYR A 117     -17.231  61.574  42.506  1.00 17.03           N  
ATOM   1255  HN  TYR A 117     -17.034  62.255  43.307  1.00 16.35           H  
ATOM   1256  CA  TYR A 117     -17.587  60.195  42.816  1.00 16.78           C  
ATOM   1257  HA  TYR A 117     -16.823  59.554  42.376  1.00 16.35           H  
ATOM   1258  CB  TYR A 117     -17.529  59.996  44.358  1.00 16.84           C  
ATOM   1259  HB1 TYR A 117     -16.479  59.900  44.633  1.00 16.35           H  
ATOM   1260  HB2 TYR A 117     -17.945  60.893  44.816  1.00 16.35           H  
ATOM   1261  CG  TYR A 117     -18.259  58.809  44.949  1.00 15.58           C  
ATOM   1262  CD1 TYR A 117     -17.955  57.496  44.589  1.00 15.42           C  
ATOM   1263  HD1 TYR A 117     -17.173  57.319  43.850  1.00 16.35           H  
ATOM   1264  CE1 TYR A 117     -18.613  56.413  45.139  1.00 14.46           C  
ATOM   1265  HE1 TYR A 117     -18.350  55.394  44.854  1.00 16.35           H  
ATOM   1266  CD2 TYR A 117     -19.243  59.009  45.874  1.00 14.48           C  
ATOM   1267  HD2 TYR A 117     -19.511  60.027  46.156  1.00 16.35           H  
ATOM   1268  CE2 TYR A 117     -19.900  57.960  46.455  1.00 16.49           C  
ATOM   1269  HE2 TYR A 117     -20.646  58.148  47.227  1.00 16.35           H  
ATOM   1270  CZ  TYR A 117     -19.622  56.658  46.067  1.00 17.06           C  
ATOM   1271  OH  TYR A 117     -20.305  55.663  46.646  1.00 15.62           O  
ATOM   1272  HH  TYR A 117     -20.795  55.099  45.908  1.00 16.35           H  
ATOM   1273  C   TYR A 117     -18.960  59.781  42.193  1.00 17.35           C  
ATOM   1274  O   TYR A 117     -19.059  58.786  41.491  1.00 19.08           O  
ATOM   1275  N   PRO A 118     -20.028  60.519  42.407  1.00 18.10           N  
ATOM   1276  CD  PRO A 118     -20.222  61.620  43.372  1.00 17.87           C  
ATOM   1277  HD1 PRO A 118     -19.931  62.581  42.948  1.00 19.50           H  
ATOM   1278  HD2 PRO A 118     -19.668  61.447  44.294  1.00 19.50           H  
ATOM   1279  CA  PRO A 118     -21.298  60.138  41.750  1.00 18.76           C  
ATOM   1280  HA  PRO A 118     -21.594  59.146  42.092  1.00 19.50           H  
ATOM   1281  CB  PRO A 118     -22.294  61.162  42.268  1.00 20.46           C  
ATOM   1282  HB1 PRO A 118     -22.347  62.026  41.606  1.00 19.50           H  
ATOM   1283  HB2 PRO A 118     -23.286  60.724  42.374  1.00 19.50           H  
ATOM   1284  CG  PRO A 118     -21.729  61.539  43.599  1.00 19.86           C  
ATOM   1285  HG1 PRO A 118     -22.121  62.503  43.924  1.00 19.50           H  
ATOM   1286  HG2 PRO A 118     -21.965  60.780  44.345  1.00 19.50           H  
ATOM   1287  C   PRO A 118     -21.207  60.136  40.214  1.00 19.96           C  
ATOM   1288  O   PRO A 118     -21.722  59.233  39.586  1.00 21.52           O  
ATOM   1289  N   GLU A 119     -20.475  61.071  39.636  1.00 20.52           N  
ATOM   1290  HN  GLU A 119     -19.919  61.754  40.243  1.00 29.45           H  
ATOM   1291  CA  GLU A 119     -20.414  61.185  38.204  1.00 23.06           C  
ATOM   1292  HA  GLU A 119     -21.436  61.189  37.824  1.00 29.45           H  
ATOM   1293  CB  GLU A 119     -19.772  62.527  37.845  1.00 23.77           C  
ATOM   1294  HB1 GLU A 119     -20.245  63.290  38.463  1.00 29.45           H  
ATOM   1295  HB2 GLU A 119     -18.714  62.460  38.097  1.00 29.45           H  
ATOM   1296  CG  GLU A 119     -19.867  62.985  36.409  1.00 30.73           C  
ATOM   1297  HG1 GLU A 119     -19.077  62.504  35.832  1.00 29.45           H  
ATOM   1298  HG2 GLU A 119     -20.838  62.693  36.009  1.00 29.45           H  
ATOM   1299  CD  GLU A 119     -19.717  64.502  36.286  1.00 36.70           C  
ATOM   1300  OE1 GLU A 119     -20.391  65.240  37.070  1.00 41.50           O  
ATOM   1301  OE2 GLU A 119     -18.936  64.956  35.399  1.00 41.68           O  
ATOM   1302  C   GLU A 119     -19.681  59.965  37.589  1.00 23.28           C  
ATOM   1303  O   GLU A 119     -20.156  59.394  36.570  1.00 23.85           O  
ATOM   1304  N   VAL A 120     -18.591  59.539  38.228  1.00 21.29           N  
ATOM   1305  HN  VAL A 120     -18.276  60.064  39.105  1.00 22.73           H  
ATOM   1306  CA  VAL A 120     -17.808  58.391  37.787  1.00 22.19           C  
ATOM   1307  HA  VAL A 120     -17.548  58.534  36.738  1.00 22.73           H  
ATOM   1308  CB  VAL A 120     -16.484  58.270  38.613  1.00 23.08           C  
ATOM   1309  HB  VAL A 120     -16.724  58.459  39.659  1.00 22.73           H  
ATOM   1310  CG1 VAL A 120     -15.864  56.880  38.520  1.00 25.27           C  
ATOM   1311 1HG1 VAL A 120     -14.948  56.850  39.110  1.00 22.73           H  
ATOM   1312 2HG1 VAL A 120     -15.632  56.654  37.479  1.00 22.73           H  
ATOM   1313 3HG1 VAL A 120     -16.568  56.141  38.904  1.00 22.73           H  
ATOM   1314  CG2 VAL A 120     -15.503  59.354  38.153  1.00 23.94           C  
ATOM   1315 1HG2 VAL A 120     -14.579  59.275  38.725  1.00 22.73           H  
ATOM   1316 2HG2 VAL A 120     -15.946  60.337  38.313  1.00 22.73           H  
ATOM   1317 3HG2 VAL A 120     -15.286  59.222  37.093  1.00 22.73           H  
ATOM   1318  C   VAL A 120     -18.654  57.129  37.905  1.00 22.15           C  
ATOM   1319  O   VAL A 120     -18.712  56.317  36.986  1.00 21.21           O  
ATOM   1320  N   ARG A 121     -19.363  57.014  39.026  1.00 21.87           N  
ATOM   1321  HN  ARG A 121     -19.388  57.836  39.710  1.00 20.39           H  
ATOM   1322  CA  ARG A 121     -20.100  55.812  39.347  1.00 22.32           C  
ATOM   1323  HA  ARG A 121     -19.444  54.973  39.115  1.00 20.39           H  
ATOM   1324  CB  ARG A 121     -20.352  55.766  40.871  1.00 22.22           C  
ATOM   1325  HB1 ARG A 121     -20.646  56.757  41.217  1.00 20.39           H  
ATOM   1326  HB2 ARG A 121     -21.151  55.056  41.082  1.00 20.39           H  
ATOM   1327  CG  ARG A 121     -19.123  55.344  41.585  1.00 18.88           C  
ATOM   1328  HG1 ARG A 121     -18.266  55.862  41.155  1.00 20.39           H  
ATOM   1329  HG2 ARG A 121     -19.216  55.607  42.639  1.00 20.39           H  
ATOM   1330  CD  ARG A 121     -18.908  53.847  41.465  1.00 18.18           C  
ATOM   1331  HD1 ARG A 121     -19.734  53.329  41.952  1.00 20.39           H  
ATOM   1332  HD2 ARG A 121     -18.880  53.576  40.410  1.00 20.39           H  
ATOM   1333  NE  ARG A 121     -17.653  53.439  42.095  1.00 16.20           N1+
ATOM   1334  HE  ARG A 121     -17.619  53.415  43.164  1.00 20.39           H  
ATOM   1335  CZ  ARG A 121     -16.567  53.101  41.443  1.00 18.88           C  
ATOM   1336  NH1 ARG A 121     -16.537  53.078  40.111  1.00 18.88           N  
ATOM   1337 1HH1 ARG A 121     -17.411  53.339  39.552  1.00 20.39           H  
ATOM   1338 2HH1 ARG A 121     -15.639  52.799  39.601  1.00 20.39           H  
ATOM   1339  NH2 ARG A 121     -15.478  52.774  42.114  1.00 18.14           N  
ATOM   1340 1HH2 ARG A 121     -15.485  52.786  43.184  1.00 20.39           H  
ATOM   1341 2HH2 ARG A 121     -14.588  52.497  41.588  1.00 20.39           H  
ATOM   1342  C   ARG A 121     -21.373  55.623  38.497  1.00 24.59           C  
ATOM   1343  O   ARG A 121     -21.832  54.494  38.303  1.00 24.17           O  
ATOM   1344  N   HIS A 122     -21.909  56.708  37.956  1.00 27.15           N  
ATOM   1345  HN  HIS A 122     -21.508  57.672  38.189  1.00 36.39           H  
ATOM   1346  CA  HIS A 122     -23.066  56.592  37.026  1.00 30.66           C  
ATOM   1347  HA  HIS A 122     -23.857  56.020  37.511  1.00 36.39           H  
ATOM   1348  CB  HIS A 122     -23.598  57.976  36.675  1.00 31.15           C  
ATOM   1349  HB1 HIS A 122     -22.764  58.587  36.330  1.00 36.39           H  
ATOM   1350  HB2 HIS A 122     -24.328  57.870  35.873  1.00 36.39           H  
ATOM   1351  CG  HIS A 122     -24.258  58.683  37.824  1.00 36.89           C  
ATOM   1352  CD2 HIS A 122     -24.123  59.952  38.292  1.00 42.42           C  
ATOM   1353  HD2 HIS A 122     -23.474  60.726  37.883  1.00 36.39           H  
ATOM   1354  ND1 HIS A 122     -25.181  58.072  38.641  1.00 43.96           N  
ATOM   1355  HD1 HIS A 122     -25.511  57.058  38.553  1.00 36.39           H  
ATOM   1356  CE1 HIS A 122     -25.596  58.937  39.553  1.00 45.81           C  
ATOM   1357  HE1 HIS A 122     -26.342  58.739  40.322  1.00 36.39           H  
ATOM   1358  NE2 HIS A 122     -24.957  60.079  39.377  1.00 42.33           N  
ATOM   1359  C   HIS A 122     -22.652  55.879  35.739  1.00 31.23           C  
ATOM   1360  O   HIS A 122     -23.353  55.034  35.225  1.00 32.26           O  
ATOM   1361  N   HIS A 123     -21.491  56.233  35.223  1.00 33.58           N  
ATOM   1362  HN  HIS A 123     -20.912  56.995  35.702  1.00 40.92           H  
ATOM   1363  CA  HIS A 123     -20.983  55.603  34.010  1.00 34.44           C  
ATOM   1364  HA  HIS A 123     -21.793  55.539  33.284  1.00 40.92           H  
ATOM   1365  CB  HIS A 123     -19.843  56.459  33.407  1.00 36.81           C  
ATOM   1366  HB1 HIS A 123     -19.170  56.748  34.214  1.00 40.92           H  
ATOM   1367  HB2 HIS A 123     -19.303  55.848  32.684  1.00 40.92           H  
ATOM   1368  CG  HIS A 123     -20.310  57.712  32.711  1.00 42.22           C  
ATOM   1369  CD2 HIS A 123     -20.101  58.161  31.448  1.00 48.30           C  
ATOM   1370  HD2 HIS A 123     -19.523  57.661  30.671  1.00 40.92           H  
ATOM   1371  ND1 HIS A 123     -21.078  58.678  33.337  1.00 49.13           N  
ATOM   1372  HD1 HIS A 123     -21.415  58.637  34.352  1.00 40.92           H  
ATOM   1373  CE1 HIS A 123     -21.331  59.660  32.487  1.00 50.31           C  
ATOM   1374  HE1 HIS A 123     -21.913  60.556  32.702  1.00 40.92           H  
ATOM   1375  NE2 HIS A 123     -20.757  59.368  31.331  1.00 50.93           N  
ATOM   1376  C   HIS A 123     -20.497  54.179  34.333  1.00 32.43           C  
ATOM   1377  O   HIS A 123     -20.811  53.207  33.616  1.00 31.01           O  
ATOM   1378  N   CYS A 124     -19.780  54.061  35.457  1.00 28.90           N  
ATOM   1379  HN  CYS A 124     -19.863  54.815  36.212  1.00 28.07           H  
ATOM   1380  CA  CYS A 124     -18.899  52.942  35.673  1.00 27.68           C  
ATOM   1381  HA  CYS A 124     -19.148  52.130  34.990  1.00 28.07           H  
ATOM   1382  CB  CYS A 124     -17.471  53.440  35.407  1.00 27.96           C  
ATOM   1383  HB1 CYS A 124     -17.180  54.109  36.217  1.00 28.07           H  
ATOM   1384  HB2 CYS A 124     -16.802  52.580  35.387  1.00 28.07           H  
ATOM   1385  SG  CYS A 124     -17.310  54.334  33.833  1.00 33.35           S  
ATOM   1386  HG  CYS A 124     -17.652  53.524  32.822  1.00 28.07           H  
ATOM   1387  C   CYS A 124     -19.015  52.471  37.115  1.00 25.98           C  
ATOM   1388  O   CYS A 124     -18.299  52.994  37.954  1.00 24.56           O  
ATOM   1389  N   PRO A 125     -19.890  51.519  37.418  1.00 24.00           N  
ATOM   1390  CD  PRO A 125     -20.727  50.718  36.487  1.00 23.97           C  
ATOM   1391  HD1 PRO A 125     -20.117  50.260  35.708  1.00 24.01           H  
ATOM   1392  HD2 PRO A 125     -21.501  51.333  36.029  1.00 24.01           H  
ATOM   1393  CA  PRO A 125     -20.108  51.160  38.821  1.00 23.94           C  
ATOM   1394  HA  PRO A 125     -20.389  52.055  39.376  1.00 24.01           H  
ATOM   1395  CB  PRO A 125     -21.321  50.197  38.771  1.00 24.12           C  
ATOM   1396  HB1 PRO A 125     -21.197  49.384  39.487  1.00 24.01           H  
ATOM   1397  HB2 PRO A 125     -22.246  50.732  38.985  1.00 24.01           H  
ATOM   1398  CG  PRO A 125     -21.327  49.676  37.383  1.00 23.76           C  
ATOM   1399  HG1 PRO A 125     -20.737  48.761  37.330  1.00 24.01           H  
ATOM   1400  HG2 PRO A 125     -22.351  49.468  37.072  1.00 24.01           H  
ATOM   1401  C   PRO A 125     -18.913  50.524  39.488  1.00 23.51           C  
ATOM   1402  O   PRO A 125     -18.781  50.639  40.722  1.00 24.80           O  
ATOM   1403  N   ASN A 126     -18.077  49.847  38.706  1.00 22.93           N  
ATOM   1404  HN  ASN A 126     -18.159  49.960  37.645  1.00 25.67           H  
ATOM   1405  CA  ASN A 126     -17.048  48.952  39.241  1.00 23.05           C  
ATOM   1406  HA  ASN A 126     -17.200  48.864  40.317  1.00 25.67           H  
ATOM   1407  CB  ASN A 126     -17.206  47.560  38.621  1.00 24.97           C  
ATOM   1408  HB1 ASN A 126     -17.150  47.650  37.536  1.00 25.67           H  
ATOM   1409  HB2 ASN A 126     -16.395  46.923  38.975  1.00 25.67           H  
ATOM   1410  CG  ASN A 126     -18.533  46.916  38.992  1.00 26.23           C  
ATOM   1411  OD1 ASN A 126     -18.873  46.865  40.171  1.00 30.46           O  
ATOM   1412  ND2 ASN A 126     -19.290  46.444  37.998  1.00 30.29           N  
ATOM   1413 1HD2 ASN A 126     -18.955  46.527  36.985  1.00 25.67           H  
ATOM   1414 2HD2 ASN A 126     -20.231  45.983  38.215  1.00 25.67           H  
ATOM   1415  C   ASN A 126     -15.631  49.425  39.002  1.00 22.80           C  
ATOM   1416  O   ASN A 126     -14.738  48.896  39.609  1.00 24.63           O  
ATOM   1417  N   THR A 127     -15.433  50.394  38.127  1.00 20.90           N  
ATOM   1418  HN  THR A 127     -16.281  50.885  37.698  1.00 19.90           H  
ATOM   1419  CA  THR A 127     -14.094  50.818  37.726  1.00 20.31           C  
ATOM   1420  HA  THR A 127     -13.555  49.959  37.325  1.00 19.90           H  
ATOM   1421  CB  THR A 127     -14.214  51.892  36.628  1.00 19.38           C  
ATOM   1422  HB  THR A 127     -14.741  52.766  37.012  1.00 19.90           H  
ATOM   1423  OG1 THR A 127     -14.889  51.374  35.467  1.00 20.49           O  
ATOM   1424  HG1 THR A 127     -14.349  50.560  35.082  1.00 19.90           H  
ATOM   1425  CG2 THR A 127     -12.804  52.293  36.129  1.00 18.81           C  
ATOM   1426 1HG2 THR A 127     -12.895  53.053  35.353  1.00 19.90           H  
ATOM   1427 2HG2 THR A 127     -12.299  51.417  35.722  1.00 19.90           H  
ATOM   1428 3HG2 THR A 127     -12.224  52.692  36.961  1.00 19.90           H  
ATOM   1429  C   THR A 127     -13.313  51.381  38.940  1.00 20.85           C  
ATOM   1430  O   THR A 127     -13.828  52.263  39.635  1.00 18.54           O  
ATOM   1431  N   PRO A 128     -12.094  50.917  39.224  1.00 20.38           N  
ATOM   1432  CD  PRO A 128     -11.316  49.880  38.540  1.00 19.79           C  
ATOM   1433  HD1 PRO A 128     -11.363  50.021  37.460  1.00 20.33           H  
ATOM   1434  HD2 PRO A 128     -11.696  48.891  38.795  1.00 20.33           H  
ATOM   1435  CA  PRO A 128     -11.399  51.458  40.381  1.00 20.12           C  
ATOM   1436  HA  PRO A 128     -11.939  51.199  41.291  1.00 20.33           H  
ATOM   1437  CB  PRO A 128     -10.020  50.755  40.371  1.00 21.77           C  
ATOM   1438  HB1 PRO A 128      -9.219  51.488  40.464  1.00 20.33           H  
ATOM   1439  HB2 PRO A 128      -9.953  50.037  41.188  1.00 20.33           H  
ATOM   1440  CG  PRO A 128      -9.934  50.036  39.016  1.00 21.02           C  
ATOM   1441  HG1 PRO A 128      -9.357  50.632  38.309  1.00 20.33           H  
ATOM   1442  HG2 PRO A 128      -9.465  49.060  39.137  1.00 20.33           H  
ATOM   1443  C   PRO A 128     -11.167  52.940  40.331  1.00 19.92           C  
ATOM   1444  O   PRO A 128     -10.868  53.510  39.252  1.00 19.29           O  
ATOM   1445  N   ILE A 129     -11.240  53.546  41.517  1.00 19.21           N  
ATOM   1446  HN  ILE A 129     -11.569  52.982  42.365  1.00 18.72           H  
ATOM   1447  CA  ILE A 129     -10.888  54.947  41.700  1.00 18.53           C  
ATOM   1448  HA  ILE A 129     -10.689  55.401  40.729  1.00 18.72           H  
ATOM   1449  CB  ILE A 129     -12.080  55.719  42.409  1.00 19.83           C  
ATOM   1450  HB  ILE A 129     -12.325  55.185  43.327  1.00 18.72           H  
ATOM   1451  CG2 ILE A 129     -11.636  57.136  42.793  1.00 19.91           C  
ATOM   1452 1HG2 ILE A 129     -12.461  57.657  43.279  1.00 18.71           H  
ATOM   1453 2HG2 ILE A 129     -11.341  57.681  41.896  1.00 18.71           H  
ATOM   1454 3HG2 ILE A 129     -10.790  57.079  43.478  1.00 18.71           H  
ATOM   1455  CG1 ILE A 129     -13.339  55.742  41.526  1.00 18.26           C  
ATOM   1456 1HG1 ILE A 129     -13.216  56.507  40.760  1.00 18.71           H  
ATOM   1457 2HG1 ILE A 129     -13.453  54.767  41.052  1.00 18.71           H  
ATOM   1458  CD1 ILE A 129     -14.632  56.056  42.348  1.00 17.07           C  
ATOM   1459 1HD1 ILE A 129     -15.494  56.061  41.682  1.00 18.71           H  
ATOM   1460 2HD1 ILE A 129     -14.534  57.033  42.822  1.00 18.71           H  
ATOM   1461 3HD1 ILE A 129     -14.770  55.293  43.114  1.00 18.71           H  
ATOM   1462  C   ILE A 129      -9.671  55.097  42.584  1.00 18.77           C  
ATOM   1463  O   ILE A 129      -9.610  54.475  43.626  1.00 18.14           O  
ATOM   1464  N   ILE A 130      -8.737  55.993  42.200  1.00 17.82           N  
ATOM   1465  HN  ILE A 130      -8.809  56.408  41.216  1.00 20.07           H  
ATOM   1466  CA  ILE A 130      -7.641  56.425  43.047  1.00 18.85           C  
ATOM   1467  HA  ILE A 130      -7.575  55.797  43.935  1.00 20.07           H  
ATOM   1468  CB  ILE A 130      -6.299  56.413  42.274  1.00 20.71           C  
ATOM   1469  HB  ILE A 130      -6.353  57.177  41.498  1.00 20.07           H  
ATOM   1470  CG2 ILE A 130      -5.187  56.778  43.199  1.00 21.36           C  
ATOM   1471 1HG2 ILE A 130      -4.243  56.769  42.654  1.00 20.07           H  
ATOM   1472 2HG2 ILE A 130      -5.141  56.057  44.015  1.00 20.07           H  
ATOM   1473 3HG2 ILE A 130      -5.363  57.775  43.604  1.00 20.07           H  
ATOM   1474  CG1 ILE A 130      -6.048  55.055  41.585  1.00 22.81           C  
ATOM   1475 1HG1 ILE A 130      -6.900  54.840  40.940  1.00 20.07           H  
ATOM   1476 2HG1 ILE A 130      -5.147  55.145  40.979  1.00 20.07           H  
ATOM   1477  CD1 ILE A 130      -5.872  53.929  42.490  1.00 23.88           C  
ATOM   1478 1HD1 ILE A 130      -5.702  53.021  41.912  1.00 20.07           H  
ATOM   1479 2HD1 ILE A 130      -6.768  53.808  43.099  1.00 20.07           H  
ATOM   1480 3HD1 ILE A 130      -5.015  54.113  43.137  1.00 20.07           H  
ATOM   1481  C   ILE A 130      -7.952  57.857  43.433  1.00 17.19           C  
ATOM   1482  O   ILE A 130      -8.281  58.673  42.560  1.00 17.96           O  
ATOM   1483  N   LEU A 131      -7.958  58.160  44.709  1.00 17.51           N  
ATOM   1484  HN  LEU A 131      -7.804  57.389  45.435  1.00 17.21           H  
ATOM   1485  CA  LEU A 131      -8.173  59.543  45.156  1.00 17.61           C  
ATOM   1486  HA  LEU A 131      -8.784  60.074  44.426  1.00 17.21           H  
ATOM   1487  CB  LEU A 131      -8.859  59.580  46.533  1.00 17.88           C  
ATOM   1488  HB1 LEU A 131      -9.802  59.038  46.463  1.00 17.21           H  
ATOM   1489  HB2 LEU A 131      -8.209  59.087  47.256  1.00 17.21           H  
ATOM   1490  CG  LEU A 131      -9.161  61.049  47.050  1.00 14.16           C  
ATOM   1491  HG  LEU A 131      -8.227  61.608  47.103  1.00 17.21           H  
ATOM   1492  CD1 LEU A 131     -10.085  61.738  46.128  1.00 16.52           C  
ATOM   1493 1HD1 LEU A 131     -10.283  62.745  46.496  1.00 17.21           H  
ATOM   1494 2HD1 LEU A 131     -11.021  61.183  46.069  1.00 17.21           H  
ATOM   1495 3HD1 LEU A 131      -9.634  61.796  45.137  1.00 17.21           H  
ATOM   1496  CD2 LEU A 131      -9.790  60.985  48.454  1.00 17.94           C  
ATOM   1497 1HD2 LEU A 131      -9.996  61.995  48.807  1.00 17.21           H  
ATOM   1498 2HD2 LEU A 131      -9.099  60.495  49.140  1.00 17.21           H  
ATOM   1499 3HD2 LEU A 131     -10.720  60.419  48.410  1.00 17.21           H  
ATOM   1500  C   LEU A 131      -6.794  60.205  45.256  1.00 18.34           C  
ATOM   1501  O   LEU A 131      -5.925  59.650  45.988  1.00 17.74           O  
ATOM   1502  N   VAL A 132      -6.609  61.375  44.639  1.00 17.37           N  
ATOM   1503  HN  VAL A 132      -7.444  61.843  44.161  1.00 18.25           H  
ATOM   1504  CA  VAL A 132      -5.331  62.027  44.594  1.00 17.18           C  
ATOM   1505  HA  VAL A 132      -4.624  61.482  45.219  1.00 18.25           H  
ATOM   1506  CB  VAL A 132      -4.787  62.106  43.154  1.00 17.39           C  
ATOM   1507  HB  VAL A 132      -5.465  62.726  42.568  1.00 18.25           H  
ATOM   1508  CG1 VAL A 132      -3.406  62.766  43.142  1.00 19.83           C  
ATOM   1509 1HG1 VAL A 132      -3.035  62.815  42.118  1.00 18.25           H  
ATOM   1510 2HG1 VAL A 132      -2.717  62.180  43.750  1.00 18.25           H  
ATOM   1511 3HG1 VAL A 132      -3.481  63.774  43.549  1.00 18.25           H  
ATOM   1512  CG2 VAL A 132      -4.738  60.713  42.515  1.00 19.72           C  
ATOM   1513 1HG2 VAL A 132      -4.351  60.792  41.499  1.00 18.25           H  
ATOM   1514 2HG2 VAL A 132      -5.742  60.289  42.489  1.00 18.25           H  
ATOM   1515 3HG2 VAL A 132      -4.086  60.066  43.102  1.00 18.25           H  
ATOM   1516  C   VAL A 132      -5.463  63.463  45.107  1.00 18.45           C  
ATOM   1517  O   VAL A 132      -6.199  64.237  44.549  1.00 17.78           O  
ATOM   1518  N   GLY A 133      -4.761  63.739  46.211  1.00 19.08           N  
ATOM   1519  HN  GLY A 133      -4.321  62.916  46.735  1.00 18.91           H  
ATOM   1520  CA  GLY A 133      -4.547  65.083  46.759  1.00 17.65           C  
ATOM   1521  HA1 GLY A 133      -5.431  65.696  46.586  1.00 18.91           H  
ATOM   1522  HA2 GLY A 133      -4.354  65.017  47.830  1.00 18.91           H  
ATOM   1523  C   GLY A 133      -3.349  65.701  46.059  1.00 18.18           C  
ATOM   1524  O   GLY A 133      -2.256  65.166  46.056  1.00 20.73           O  
ATOM   1525  N   THR A 134      -3.579  66.786  45.346  1.00 18.07           N  
ATOM   1526  HN  THR A 134      -4.590  67.130  45.277  1.00 18.14           H  
ATOM   1527  CA  THR A 134      -2.550  67.555  44.641  1.00 16.93           C  
ATOM   1528  HA  THR A 134      -1.712  66.890  44.431  1.00 18.14           H  
ATOM   1529  CB  THR A 134      -3.124  68.024  43.320  1.00 19.32           C  
ATOM   1530  HB  THR A 134      -2.355  68.544  42.748  1.00 18.14           H  
ATOM   1531  OG1 THR A 134      -4.230  68.916  43.575  1.00 17.04           O  
ATOM   1532  HG1 THR A 134      -4.970  68.409  44.121  1.00 18.14           H  
ATOM   1533  CG2 THR A 134      -3.667  66.942  42.536  1.00 21.20           C  
ATOM   1534 1HG2 THR A 134      -4.065  67.335  41.600  1.00 18.14           H  
ATOM   1535 2HG2 THR A 134      -4.467  66.454  43.094  1.00 18.14           H  
ATOM   1536 3HG2 THR A 134      -2.881  66.218  42.321  1.00 18.14           H  
ATOM   1537  C   THR A 134      -2.016  68.777  45.383  1.00 18.23           C  
ATOM   1538  O   THR A 134      -2.521  69.182  46.450  1.00 16.19           O  
ATOM   1539  N   LYS A 135      -0.929  69.320  44.850  1.00 17.86           N  
ATOM   1540  HN  LYS A 135      -0.507  68.857  43.983  1.00 17.99           H  
ATOM   1541  CA  LYS A 135      -0.280  70.507  45.377  1.00 17.78           C  
ATOM   1542  HA  LYS A 135       0.583  70.718  44.745  1.00 17.99           H  
ATOM   1543  CB  LYS A 135      -1.221  71.740  45.312  1.00 18.12           C  
ATOM   1544  HB1 LYS A 135      -2.043  71.586  46.011  1.00 17.99           H  
ATOM   1545  HB2 LYS A 135      -0.655  72.624  45.605  1.00 17.99           H  
ATOM   1546  CG  LYS A 135      -1.802  71.974  43.926  1.00 17.39           C  
ATOM   1547  HG1 LYS A 135      -1.020  71.829  43.180  1.00 17.99           H  
ATOM   1548  HG2 LYS A 135      -2.609  71.263  43.751  1.00 17.99           H  
ATOM   1549  CD  LYS A 135      -2.339  73.366  43.812  1.00 17.66           C  
ATOM   1550  HD1 LYS A 135      -3.034  73.538  44.634  1.00 17.99           H  
ATOM   1551  HD2 LYS A 135      -1.507  74.066  43.886  1.00 17.99           H  
ATOM   1552  CE  LYS A 135      -3.089  73.625  42.463  1.00 17.22           C  
ATOM   1553  HE1 LYS A 135      -2.369  73.542  41.649  1.00 17.99           H  
ATOM   1554  HE2 LYS A 135      -3.859  72.862  42.347  1.00 17.99           H  
ATOM   1555  NZ  LYS A 135      -3.744  74.974  42.378  1.00 18.19           N1+
ATOM   1556  HZ1 LYS A 135      -4.233  75.075  41.432  1.00 17.99           H  
ATOM   1557  HZ2 LYS A 135      -3.002  75.738  42.478  1.00 17.99           H  
ATOM   1558  HZ3 LYS A 135      -4.464  75.071  43.163  1.00 17.99           H  
ATOM   1559  C   LYS A 135       0.245  70.228  46.808  1.00 18.71           C  
ATOM   1560  O   LYS A 135       0.217  71.100  47.672  1.00 18.98           O  
ATOM   1561  N   LEU A 136       0.788  69.022  47.024  1.00 18.15           N  
ATOM   1562  HN  LEU A 136       0.808  68.313  46.223  1.00 18.82           H  
ATOM   1563  CA  LEU A 136       1.345  68.650  48.297  1.00 17.98           C  
ATOM   1564  HA  LEU A 136       0.527  68.651  49.017  1.00 18.82           H  
ATOM   1565  CB  LEU A 136       1.889  67.205  48.230  1.00 18.82           C  
ATOM   1566  HB1 LEU A 136       1.043  66.553  48.013  1.00 18.82           H  
ATOM   1567  HB2 LEU A 136       2.599  67.167  47.403  1.00 18.82           H  
ATOM   1568  CG  LEU A 136       2.589  66.637  49.444  1.00 18.39           C  
ATOM   1569  HG  LEU A 136       3.494  67.216  49.625  1.00 18.82           H  
ATOM   1570  CD1 LEU A 136       1.746  66.650  50.710  1.00 21.47           C  
ATOM   1571 1HD1 LEU A 136       2.320  66.226  51.534  1.00 18.82           H  
ATOM   1572 2HD1 LEU A 136       0.845  66.057  50.553  1.00 18.82           H  
ATOM   1573 3HD1 LEU A 136       1.468  67.676  50.951  1.00 18.82           H  
ATOM   1574  CD2 LEU A 136       2.985  65.197  49.160  1.00 18.93           C  
ATOM   1575 1HD2 LEU A 136       3.491  64.780  50.031  1.00 18.82           H  
ATOM   1576 2HD2 LEU A 136       3.656  65.167  48.302  1.00 18.82           H  
ATOM   1577 3HD2 LEU A 136       2.092  64.610  48.943  1.00 18.82           H  
ATOM   1578  C   LEU A 136       2.419  69.637  48.827  1.00 18.24           C  
ATOM   1579  O   LEU A 136       2.531  69.856  50.046  1.00 18.57           O  
ATOM   1580  N   ASP A 137       3.157  70.267  47.934  1.00 17.97           N  
ATOM   1581  HN  ASP A 137       3.009  70.046  46.898  1.00 19.03           H  
ATOM   1582  CA  ASP A 137       4.180  71.266  48.307  1.00 19.48           C  
ATOM   1583  HA  ASP A 137       4.880  70.777  48.984  1.00 19.03           H  
ATOM   1584  CB  ASP A 137       4.970  71.694  47.065  1.00 19.45           C  
ATOM   1585  HB1 ASP A 137       5.719  72.427  47.365  1.00 19.03           H  
ATOM   1586  HB2 ASP A 137       5.465  70.817  46.649  1.00 19.03           H  
ATOM   1587  CG  ASP A 137       4.096  72.309  45.993  1.00 19.90           C  
ATOM   1588  OD1 ASP A 137       3.333  71.573  45.313  1.00 18.83           O  
ATOM   1589  OD2 ASP A 137       4.120  73.552  45.756  1.00 18.00           O  
ATOM   1590  C   ASP A 137       3.618  72.477  49.034  1.00 18.37           C  
ATOM   1591  O   ASP A 137       4.334  73.205  49.711  1.00 20.22           O  
ATOM   1592  N   LEU A 138       2.337  72.737  48.870  1.00 18.26           N  
ATOM   1593  HN  LEU A 138       1.738  72.082  48.272  1.00 19.76           H  
ATOM   1594  CA  LEU A 138       1.727  73.898  49.489  1.00 18.33           C  
ATOM   1595  HA  LEU A 138       2.500  74.649  49.653  1.00 19.76           H  
ATOM   1596  CB  LEU A 138       0.659  74.494  48.580  1.00 17.35           C  
ATOM   1597  HB1 LEU A 138      -0.101  73.726  48.432  1.00 19.76           H  
ATOM   1598  HB2 LEU A 138       0.223  75.340  49.111  1.00 19.76           H  
ATOM   1599  CG  LEU A 138       1.066  74.995  47.194  1.00 21.37           C  
ATOM   1600  HG  LEU A 138       1.385  74.148  46.586  1.00 19.76           H  
ATOM   1601  CD1 LEU A 138      -0.117  75.701  46.500  1.00 25.49           C  
ATOM   1602 1HD1 LEU A 138       0.194  76.050  45.515  1.00 19.76           H  
ATOM   1603 2HD1 LEU A 138      -0.437  76.552  47.102  1.00 19.76           H  
ATOM   1604 3HD1 LEU A 138      -0.946  75.001  46.392  1.00 19.76           H  
ATOM   1605  CD2 LEU A 138       2.172  75.929  47.331  1.00 22.88           C  
ATOM   1606 1HD2 LEU A 138       2.467  76.290  46.346  1.00 19.76           H  
ATOM   1607 2HD2 LEU A 138       3.017  75.426  47.801  1.00 19.76           H  
ATOM   1608 3HD2 LEU A 138       1.862  76.772  47.949  1.00 19.76           H  
ATOM   1609  C   LEU A 138       1.075  73.583  50.816  1.00 17.53           C  
ATOM   1610  O   LEU A 138       0.768  74.482  51.515  1.00 16.87           O  
ATOM   1611  N   ARG A 139       0.870  72.296  51.157  1.00 18.52           N  
ATOM   1612  HN  ARG A 139       1.220  71.506  50.526  1.00 21.58           H  
ATOM   1613  CA  ARG A 139       0.165  71.992  52.398  1.00 20.41           C  
ATOM   1614  HA  ARG A 139      -0.781  72.531  52.355  1.00 21.58           H  
ATOM   1615  CB  ARG A 139      -0.184  70.518  52.522  1.00 22.02           C  
ATOM   1616  HB1 ARG A 139      -0.951  70.256  51.793  1.00 21.58           H  
ATOM   1617  HB2 ARG A 139       0.705  69.911  52.350  1.00 21.58           H  
ATOM   1618  CG  ARG A 139      -0.721  70.276  53.967  1.00 24.20           C  
ATOM   1619  HG1 ARG A 139       0.120  70.323  54.659  1.00 21.58           H  
ATOM   1620  HG2 ARG A 139      -1.434  71.065  54.206  1.00 21.58           H  
ATOM   1621  CD  ARG A 139      -1.380  68.998  54.135  1.00 23.34           C  
ATOM   1622  HD1 ARG A 139      -1.872  68.972  55.108  1.00 21.58           H  
ATOM   1623  HD2 ARG A 139      -2.123  68.870  53.348  1.00 21.58           H  
ATOM   1624  NE  ARG A 139      -0.416  67.924  54.059  1.00 20.99           N1+
ATOM   1625  HE  ARG A 139       0.616  68.132  54.250  1.00 21.58           H  
ATOM   1626  CZ  ARG A 139      -0.776  66.712  53.764  1.00 21.19           C  
ATOM   1627  NH1 ARG A 139      -2.036  66.485  53.471  1.00 18.21           N  
ATOM   1628 1HH1 ARG A 139      -2.741  67.290  53.479  1.00 21.58           H  
ATOM   1629 2HH1 ARG A 139      -2.358  65.495  53.224  1.00 21.58           H  
ATOM   1630  NH2 ARG A 139       0.121  65.767  53.694  1.00 19.96           N  
ATOM   1631 1HH2 ARG A 139       1.151  65.992  53.880  1.00 21.58           H  
ATOM   1632 2HH2 ARG A 139      -0.173  64.767  53.451  1.00 21.58           H  
ATOM   1633  C   ARG A 139       0.907  72.510  53.647  1.00 23.23           C  
ATOM   1634  O   ARG A 139       0.287  73.022  54.569  1.00 25.35           O  
ATOM   1635  N   ASP A 140       2.236  72.475  53.616  1.00 25.00           N  
ATOM   1636  HN  ASP A 140       2.711  72.008  52.779  1.00 30.62           H  
ATOM   1637  CA  ASP A 140       3.093  73.049  54.679  1.00 28.00           C  
ATOM   1638  HA  ASP A 140       2.490  73.139  55.583  1.00 30.62           H  
ATOM   1639  CB  ASP A 140       4.184  72.047  54.949  1.00 29.56           C  
ATOM   1640  HB1 ASP A 140       4.777  71.913  54.045  1.00 30.62           H  
ATOM   1641  HB2 ASP A 140       4.822  72.421  55.750  1.00 30.62           H  
ATOM   1642  CG  ASP A 140       3.613  70.743  55.352  1.00 29.75           C  
ATOM   1643  OD1 ASP A 140       3.041  70.787  56.437  1.00 38.14           O  
ATOM   1644  OD2 ASP A 140       3.597  69.637  54.697  1.00 36.72           O  
ATOM   1645  C   ASP A 140       3.684  74.404  54.380  1.00 28.09           C  
ATOM   1646  O   ASP A 140       4.540  74.943  55.106  1.00 29.68           O  
ATOM   1647  N   ASP A 141       3.173  75.016  53.339  1.00 29.05           N  
ATOM   1648  HN  ASP A 141       2.390  74.531  52.793  1.00 30.37           H  
ATOM   1649  CA  ASP A 141       3.618  76.307  52.900  1.00 28.75           C  
ATOM   1650  HA  ASP A 141       4.706  76.351  52.947  1.00 30.37           H  
ATOM   1651  CB  ASP A 141       3.166  76.522  51.473  1.00 29.05           C  
ATOM   1652  HB1 ASP A 141       3.605  75.747  50.845  1.00 30.37           H  
ATOM   1653  HB2 ASP A 141       2.079  76.449  51.434  1.00 30.37           H  
ATOM   1654  CG  ASP A 141       3.577  77.854  50.950  1.00 34.29           C  
ATOM   1655  OD1 ASP A 141       4.803  78.096  50.992  1.00 31.50           O  
ATOM   1656  OD2 ASP A 141       2.760  78.708  50.504  1.00 34.98           O  
ATOM   1657  C   ASP A 141       3.034  77.401  53.758  1.00 28.69           C  
ATOM   1658  O   ASP A 141       1.820  77.507  53.925  1.00 26.69           O  
ATOM   1659  N   LYS A 142       3.893  78.295  54.234  1.00 28.32           N  
ATOM   1660  HN  LYS A 142       4.889  78.361  53.848  1.00 32.69           H  
ATOM   1661  CA  LYS A 142       3.447  79.172  55.283  1.00 29.19           C  
ATOM   1662  HA  LYS A 142       2.947  78.550  56.026  1.00 32.69           H  
ATOM   1663  CB  LYS A 142       4.633  79.851  55.992  1.00 30.51           C  
ATOM   1664  HB1 LYS A 142       5.382  80.112  55.244  1.00 32.69           H  
ATOM   1665  HB2 LYS A 142       4.274  80.758  56.479  1.00 32.69           H  
ATOM   1666  CG  LYS A 142       5.316  78.921  57.091  1.00 34.43           C  
ATOM   1667  HG1 LYS A 142       6.382  79.149  57.123  1.00 32.69           H  
ATOM   1668  HG2 LYS A 142       4.867  79.143  58.059  1.00 32.69           H  
ATOM   1669  CD  LYS A 142       5.144  77.405  56.803  1.00 37.50           C  
ATOM   1670  HD1 LYS A 142       4.079  77.188  56.727  1.00 32.69           H  
ATOM   1671  HD2 LYS A 142       5.630  77.178  55.854  1.00 32.69           H  
ATOM   1672  CE  LYS A 142       5.751  76.494  57.892  1.00 40.01           C  
ATOM   1673  HE1 LYS A 142       6.828  76.654  57.945  1.00 32.69           H  
ATOM   1674  HE2 LYS A 142       5.300  76.727  58.857  1.00 32.69           H  
ATOM   1675  NZ  LYS A 142       5.469  75.050  57.534  1.00 36.22           N1+
ATOM   1676  HZ1 LYS A 142       5.885  74.409  58.282  1.00 32.69           H  
ATOM   1677  HZ2 LYS A 142       5.910  74.824  56.586  1.00 32.69           H  
ATOM   1678  HZ3 LYS A 142       4.412  74.895  57.481  1.00 32.69           H  
ATOM   1679  C   LYS A 142       2.405  80.134  54.737  1.00 28.83           C  
ATOM   1680  O   LYS A 142       1.428  80.378  55.414  1.00 29.18           O  
ATOM   1681  N   ASP A 143       2.603  80.665  53.530  1.00 28.48           N  
ATOM   1682  HN  ASP A 143       3.371  80.272  52.897  1.00 28.18           H  
ATOM   1683  CA  ASP A 143       1.761  81.805  53.054  1.00 28.33           C  
ATOM   1684  HA  ASP A 143       1.566  82.462  53.902  1.00 28.18           H  
ATOM   1685  CB  ASP A 143       2.436  82.630  51.955  1.00 28.00           C  
ATOM   1686  HB1 ASP A 143       2.684  81.966  51.127  1.00 28.18           H  
ATOM   1687  HB2 ASP A 143       1.735  83.392  51.614  1.00 28.18           H  
ATOM   1688  CG  ASP A 143       3.738  83.334  52.430  1.00 29.44           C  
ATOM   1689  OD1 ASP A 143       3.758  84.369  53.365  1.00 22.94           O  
ATOM   1690  OD2 ASP A 143       4.802  82.979  51.838  1.00 33.05           O  
ATOM   1691  C   ASP A 143       0.421  81.269  52.547  1.00 28.07           C  
ATOM   1692  O   ASP A 143      -0.590  81.974  52.645  1.00 27.15           O  
ATOM   1693  N   THR A 144       0.430  80.022  52.054  1.00 27.55           N  
ATOM   1694  HN  THR A 144       1.368  79.523  51.931  1.00 28.87           H  
ATOM   1695  CA  THR A 144      -0.821  79.306  51.671  1.00 28.50           C  
ATOM   1696  HA  THR A 144      -1.411  79.922  50.993  1.00 28.87           H  
ATOM   1697  CB  THR A 144      -0.526  77.994  51.040  1.00 28.72           C  
ATOM   1698  HB  THR A 144      -0.080  77.311  51.763  1.00 28.87           H  
ATOM   1699  OG1 THR A 144       0.340  78.171  49.910  1.00 28.26           O  
ATOM   1700  HG1 THR A 144      -0.127  78.794  49.205  1.00 28.87           H  
ATOM   1701  CG2 THR A 144      -1.881  77.423  50.504  1.00 27.46           C  
ATOM   1702 1HG2 THR A 144      -1.707  76.456  50.031  1.00 28.87           H  
ATOM   1703 2HG2 THR A 144      -2.303  78.113  49.773  1.00 28.87           H  
ATOM   1704 3HG2 THR A 144      -2.578  77.301  51.333  1.00 28.87           H  
ATOM   1705  C   THR A 144      -1.694  78.868  52.893  1.00 29.48           C  
ATOM   1706  O   THR A 144      -2.923  78.987  52.888  1.00 32.14           O  
ATOM   1707  N   ILE A 145      -1.007  78.386  53.911  1.00 28.79           N  
ATOM   1708  HN  ILE A 145      -0.002  78.048  53.767  1.00 28.03           H  
ATOM   1709  CA  ILE A 145      -1.646  78.312  55.288  1.00 28.41           C  
ATOM   1710  HA  ILE A 145      -2.476  77.608  55.224  1.00 28.03           H  
ATOM   1711  CB  ILE A 145      -0.625  77.737  56.318  1.00 28.01           C  
ATOM   1712  HB  ILE A 145       0.289  78.327  56.254  1.00 28.03           H  
ATOM   1713  CG2 ILE A 145      -1.156  77.828  57.770  1.00 29.63           C  
ATOM   1714 1HG2 ILE A 145      -0.414  77.417  58.455  1.00 28.03           H  
ATOM   1715 2HG2 ILE A 145      -2.082  77.260  57.855  1.00 28.03           H  
ATOM   1716 3HG2 ILE A 145      -1.345  78.871  58.023  1.00 28.03           H  
ATOM   1717  CG1 ILE A 145      -0.283  76.301  55.971  1.00 26.88           C  
ATOM   1718 1HG1 ILE A 145      -1.104  75.665  56.303  1.00 28.03           H  
ATOM   1719 2HG1 ILE A 145      -0.180  76.227  54.888  1.00 28.03           H  
ATOM   1720  CD1 ILE A 145       0.986  75.798  56.600  1.00 27.42           C  
ATOM   1721 1HD1 ILE A 145       1.156  74.764  56.300  1.00 28.03           H  
ATOM   1722 2HD1 ILE A 145       0.900  75.852  57.685  1.00 28.03           H  
ATOM   1723 3HD1 ILE A 145       1.824  76.413  56.271  1.00 28.03           H  
ATOM   1724  C   ILE A 145      -2.237  79.699  55.799  1.00 28.06           C  
ATOM   1725  O   ILE A 145      -3.388  79.764  56.212  1.00 27.03           O  
ATOM   1726  N   GLU A 146      -1.451  80.774  55.695  1.00 29.87           N  
ATOM   1727  HN  GLU A 146      -0.484  80.649  55.254  1.00 33.70           H  
ATOM   1728  CA  GLU A 146      -1.845  82.155  56.163  1.00 30.17           C  
ATOM   1729  HA  GLU A 146      -2.174  82.051  57.197  1.00 33.70           H  
ATOM   1730  CB  GLU A 146      -0.594  83.036  56.189  1.00 31.88           C  
ATOM   1731  HB1 GLU A 146      -0.088  82.948  55.228  1.00 33.70           H  
ATOM   1732  HB2 GLU A 146      -0.902  84.070  56.345  1.00 33.70           H  
ATOM   1733  CG  GLU A 146       0.392  82.650  57.295  1.00 33.95           C  
ATOM   1734  HG1 GLU A 146      -0.165  82.533  58.225  1.00 33.70           H  
ATOM   1735  HG2 GLU A 146       0.854  81.700  57.026  1.00 33.70           H  
ATOM   1736  CD  GLU A 146       1.521  83.694  57.529  1.00 38.52           C  
ATOM   1737  OE1 GLU A 146       1.767  84.578  56.655  1.00 40.21           O  
ATOM   1738  OE2 GLU A 146       2.188  83.620  58.595  1.00 38.80           O  
ATOM   1739  C   GLU A 146      -3.029  82.904  55.378  1.00 30.28           C  
ATOM   1740  O   GLU A 146      -3.922  83.558  55.980  1.00 29.65           O  
ATOM   1741  N   LYS A 147      -3.081  82.671  54.059  1.00 31.82           N  
ATOM   1742  HN  LYS A 147      -2.303  82.085  53.617  1.00 33.32           H  
ATOM   1743  CA  LYS A 147      -4.163  83.184  53.177  1.00 30.68           C  
ATOM   1744  HA  LYS A 147      -4.374  84.226  53.417  1.00 33.32           H  
ATOM   1745  CB  LYS A 147      -3.777  83.057  51.694  1.00 31.06           C  
ATOM   1746  HB1 LYS A 147      -2.998  82.299  51.607  1.00 33.32           H  
ATOM   1747  HB2 LYS A 147      -4.658  82.739  51.137  1.00 33.32           H  
ATOM   1748  CG  LYS A 147      -3.259  84.348  51.072  1.00 33.29           C  
ATOM   1749  HG1 LYS A 147      -4.043  84.775  50.447  1.00 33.32           H  
ATOM   1750  HG2 LYS A 147      -3.011  85.046  51.871  1.00 33.32           H  
ATOM   1751  CD  LYS A 147      -2.011  84.122  50.210  1.00 36.01           C  
ATOM   1752  HD1 LYS A 147      -1.404  83.337  50.662  1.00 33.32           H  
ATOM   1753  HD2 LYS A 147      -2.320  83.814  49.211  1.00 33.32           H  
ATOM   1754  CE  LYS A 147      -1.165  85.417  50.101  1.00 37.43           C  
ATOM   1755  HE1 LYS A 147      -1.251  85.815  49.090  1.00 33.32           H  
ATOM   1756  HE2 LYS A 147      -1.543  86.150  50.814  1.00 33.32           H  
ATOM   1757  NZ  LYS A 147       0.288  85.140  50.401  1.00 39.31           N1+
ATOM   1758  HZ1 LYS A 147       0.849  86.047  50.319  1.00 33.32           H  
ATOM   1759  HZ2 LYS A 147       0.667  84.423  49.703  1.00 33.32           H  
ATOM   1760  HZ3 LYS A 147       0.380  84.753  51.394  1.00 33.32           H  
ATOM   1761  C   LYS A 147      -5.442  82.336  53.346  1.00 30.92           C  
ATOM   1762  O   LYS A 147      -6.558  82.874  53.165  1.00 29.36           O  
ATOM   1763  N   LEU A 148      -5.276  81.053  53.670  1.00 27.85           N  
ATOM   1764  HN  LEU A 148      -4.289  80.642  53.716  1.00 29.04           H  
ATOM   1765  CA  LEU A 148      -6.435  80.199  53.964  1.00 29.66           C  
ATOM   1766  HA  LEU A 148      -7.180  80.330  53.179  1.00 29.04           H  
ATOM   1767  CB  LEU A 148      -6.027  78.702  54.029  1.00 27.28           C  
ATOM   1768  HB1 LEU A 148      -5.067  78.645  54.542  1.00 29.04           H  
ATOM   1769  HB2 LEU A 148      -6.784  78.181  54.615  1.00 29.04           H  
ATOM   1770  CG  LEU A 148      -5.881  77.950  52.678  1.00 29.33           C  
ATOM   1771  HG  LEU A 148      -5.146  78.476  52.069  1.00 29.04           H  
ATOM   1772  CD1 LEU A 148      -5.394  76.481  52.881  1.00 26.65           C  
ATOM   1773 1HD1 LEU A 148      -5.305  75.990  51.912  1.00 29.04           H  
ATOM   1774 2HD1 LEU A 148      -6.113  75.941  53.497  1.00 29.04           H  
ATOM   1775 3HD1 LEU A 148      -4.423  76.485  53.376  1.00 29.04           H  
ATOM   1776  CD2 LEU A 148      -7.185  77.863  51.891  1.00 29.37           C  
ATOM   1777 1HD2 LEU A 148      -7.012  77.326  50.959  1.00 29.04           H  
ATOM   1778 2HD2 LEU A 148      -7.544  78.868  51.669  1.00 29.04           H  
ATOM   1779 3HD2 LEU A 148      -7.932  77.333  52.482  1.00 29.04           H  
ATOM   1780  C   LEU A 148      -7.022  80.718  55.309  1.00 30.92           C  
ATOM   1781  O   LEU A 148      -8.267  80.691  55.518  1.00 31.23           O  
ATOM   1782  N   LYS A 149      -6.125  81.125  56.228  1.00 31.09           N  
ATOM   1783  HN  LYS A 149      -5.107  81.305  55.952  1.00 33.20           H  
ATOM   1784  CA  LYS A 149      -6.567  81.318  57.617  1.00 31.28           C  
ATOM   1785  HA  LYS A 149      -7.195  80.480  57.919  1.00 33.20           H  
ATOM   1786  CB  LYS A 149      -5.359  81.426  58.569  1.00 32.00           C  
ATOM   1787  HB1 LYS A 149      -4.475  81.093  58.025  1.00 33.20           H  
ATOM   1788  HB2 LYS A 149      -5.243  82.475  58.843  1.00 33.20           H  
ATOM   1789  CG  LYS A 149      -5.448  80.613  59.859  1.00 34.40           C  
ATOM   1790  HG1 LYS A 149      -6.448  80.718  60.281  1.00 33.20           H  
ATOM   1791  HG2 LYS A 149      -5.256  79.564  59.635  1.00 33.20           H  
ATOM   1792  CD  LYS A 149      -4.398  81.117  60.896  1.00 34.28           C  
ATOM   1793  HD1 LYS A 149      -3.596  80.383  60.971  1.00 33.20           H  
ATOM   1794  HD2 LYS A 149      -3.991  82.068  60.552  1.00 33.20           H  
ATOM   1795  CE  LYS A 149      -5.014  81.314  62.269  1.00 36.06           C  
ATOM   1796  HE1 LYS A 149      -5.870  81.983  62.179  1.00 33.20           H  
ATOM   1797  HE2 LYS A 149      -5.346  80.348  62.649  1.00 33.20           H  
ATOM   1798  NZ  LYS A 149      -4.044  81.901  63.229  1.00 37.67           N1+
ATOM   1799  HZ1 LYS A 149      -4.515  82.024  64.182  1.00 33.20           H  
ATOM   1800  HZ2 LYS A 149      -3.716  82.854  62.868  1.00 33.20           H  
ATOM   1801  HZ3 LYS A 149      -3.202  81.249  63.329  1.00 33.20           H  
ATOM   1802  C   LYS A 149      -7.401  82.631  57.648  1.00 31.52           C  
ATOM   1803  O   LYS A 149      -8.337  82.782  58.426  1.00 30.49           O  
ATOM   1804  N   GLU A 150      -7.083  83.533  56.727  1.00 30.77           N  
ATOM   1805  HN  GLU A 150      -6.184  83.406  56.161  1.00 34.60           H  
ATOM   1806  CA  GLU A 150      -7.938  84.704  56.466  1.00 31.60           C  
ATOM   1807  HA  GLU A 150      -7.972  85.336  57.353  1.00 34.60           H  
ATOM   1808  CB  GLU A 150      -7.418  85.513  55.281  1.00 31.91           C  
ATOM   1809  HB1 GLU A 150      -7.392  84.850  54.416  1.00 34.60           H  
ATOM   1810  HB2 GLU A 150      -8.127  86.321  55.098  1.00 34.60           H  
ATOM   1811  CG  GLU A 150      -6.048  86.132  55.422  1.00 34.18           C  
ATOM   1812  HG1 GLU A 150      -6.009  86.692  56.356  1.00 34.60           H  
ATOM   1813  HG2 GLU A 150      -5.303  85.337  55.443  1.00 34.60           H  
ATOM   1814  CD  GLU A 150      -5.725  87.084  54.259  1.00 37.66           C  
ATOM   1815  OE1 GLU A 150      -6.421  88.114  54.149  1.00 42.71           O  
ATOM   1816  OE2 GLU A 150      -4.792  86.827  53.446  1.00 39.71           O  
ATOM   1817  C   GLU A 150      -9.376  84.256  56.090  1.00 31.78           C  
ATOM   1818  O   GLU A 150     -10.318  85.027  56.331  1.00 31.08           O  
ATOM   1819  N   LYS A 151      -9.531  83.040  55.463  1.00 31.56           N  
ATOM   1820  HN  LYS A 151      -8.656  82.459  55.256  1.00 31.81           H  
ATOM   1821  CA  LYS A 151     -10.873  82.486  55.054  1.00 32.39           C  
ATOM   1822  HA  LYS A 151     -11.581  83.315  55.055  1.00 31.81           H  
ATOM   1823  CB  LYS A 151     -10.850  81.911  53.646  1.00 31.91           C  
ATOM   1824  HB1 LYS A 151     -10.184  81.048  53.652  1.00 31.81           H  
ATOM   1825  HB2 LYS A 151     -11.862  81.587  53.404  1.00 31.81           H  
ATOM   1826  CG  LYS A 151     -10.390  82.838  52.546  1.00 31.47           C  
ATOM   1827  HG1 LYS A 151     -10.418  82.312  51.592  1.00 31.81           H  
ATOM   1828  HG2 LYS A 151      -9.371  83.166  52.749  1.00 31.81           H  
ATOM   1829  C   LYS A 151     -11.434  81.402  55.995  1.00 32.07           C  
ATOM   1830  O   LYS A 151     -12.572  80.862  55.682  1.00 31.45           O  
ATOM   1831  HG3 LYS A 151     -11.049  83.705  52.502  1.00 31.81           H  
ATOM   1832  N   LYS A 152     -10.827  81.276  57.177  1.00 32.86           N  
ATOM   1833  HN  LYS A 152     -10.077  81.994  57.437  1.00 32.43           H  
ATOM   1834  CA  LYS A 152     -11.127  80.213  58.139  1.00 29.94           C  
ATOM   1835  HA  LYS A 152     -10.323  80.222  58.875  1.00 32.43           H  
ATOM   1836  CB  LYS A 152     -12.456  80.498  58.920  1.00 31.31           C  
ATOM   1837  HB1 LYS A 152     -13.287  80.452  58.216  1.00 32.43           H  
ATOM   1838  HB2 LYS A 152     -12.581  79.728  59.681  1.00 32.43           H  
ATOM   1839  CG  LYS A 152     -12.478  81.921  59.634  1.00 31.95           C  
ATOM   1840  HG1 LYS A 152     -11.503  82.390  59.503  1.00 32.43           H  
ATOM   1841  HG2 LYS A 152     -13.244  82.535  59.160  1.00 32.43           H  
ATOM   1842  CD  LYS A 152     -12.791  81.832  61.183  1.00 35.59           C  
ATOM   1843  HD1 LYS A 152     -13.850  81.605  61.308  1.00 32.43           H  
ATOM   1844  HD2 LYS A 152     -12.194  81.026  61.609  1.00 32.43           H  
ATOM   1845  CE  LYS A 152     -12.474  83.143  61.960  1.00 35.62           C  
ATOM   1846  HE1 LYS A 152     -11.401  83.188  62.145  1.00 32.43           H  
ATOM   1847  HE2 LYS A 152     -12.773  83.993  61.346  1.00 32.43           H  
ATOM   1848  NZ  LYS A 152     -13.188  83.226  63.271  1.00 36.49           N1+
ATOM   1849  HZ1 LYS A 152     -12.934  84.144  63.759  1.00 32.43           H  
ATOM   1850  HZ2 LYS A 152     -12.898  82.402  63.889  1.00 32.43           H  
ATOM   1851  HZ3 LYS A 152     -14.245  83.192  63.105  1.00 32.43           H  
ATOM   1852  C   LYS A 152     -11.086  78.861  57.470  1.00 29.85           C  
ATOM   1853  O   LYS A 152     -11.877  77.972  57.733  1.00 28.26           O  
ATOM   1854  N   LEU A 153     -10.124  78.726  56.580  1.00 25.49           N  
ATOM   1855  HN  LEU A 153      -9.534  79.575  56.304  1.00 26.08           H  
ATOM   1856  CA  LEU A 153      -9.856  77.427  55.966  1.00 25.99           C  
ATOM   1857  HA  LEU A 153     -10.630  76.720  56.266  1.00 26.08           H  
ATOM   1858  CB  LEU A 153      -9.869  77.575  54.459  1.00 25.59           C  
ATOM   1859  HB1 LEU A 153      -9.366  78.520  54.254  1.00 26.08           H  
ATOM   1860  HB2 LEU A 153      -9.265  76.751  54.079  1.00 26.08           H  
ATOM   1861  CG  LEU A 153     -11.155  77.588  53.584  1.00 26.70           C  
ATOM   1862  HG  LEU A 153     -11.162  76.630  53.064  1.00 26.08           H  
ATOM   1863  CD1 LEU A 153     -12.460  77.654  54.315  1.00 29.23           C  
ATOM   1864 1HD1 LEU A 153     -13.280  77.657  53.597  1.00 26.08           H  
ATOM   1865 2HD1 LEU A 153     -12.497  78.565  54.912  1.00 26.08           H  
ATOM   1866 3HD1 LEU A 153     -12.555  76.788  54.970  1.00 26.08           H  
ATOM   1867  CD2 LEU A 153     -11.112  78.633  52.499  1.00 27.71           C  
ATOM   1868 1HD2 LEU A 153     -12.035  78.595  51.921  1.00 26.08           H  
ATOM   1869 2HD2 LEU A 153     -10.264  78.440  51.842  1.00 26.08           H  
ATOM   1870 3HD2 LEU A 153     -11.005  79.620  52.949  1.00 26.08           H  
ATOM   1871  C   LEU A 153      -8.494  76.906  56.417  1.00 23.07           C  
ATOM   1872  O   LEU A 153      -7.622  77.623  56.869  1.00 24.88           O  
ATOM   1873  N   THR A 154      -8.333  75.613  56.268  1.00 21.67           N  
ATOM   1874  HN  THR A 154      -9.148  75.031  55.892  1.00 20.78           H  
ATOM   1875  CA  THR A 154      -7.084  74.944  56.596  1.00 19.89           C  
ATOM   1876  HA  THR A 154      -6.264  75.661  56.552  1.00 20.78           H  
ATOM   1877  CB  THR A 154      -7.200  74.377  58.033  0.50 20.96           C  
ATOM   1878  HB  THR A 154      -7.088  73.293  58.040  0.50 20.78           H  
ATOM   1879  OG1 THR A 154      -8.447  74.778  58.635  0.50 23.05           O  
ATOM   1880  HG1 THR A 154      -8.495  75.826  58.677  0.50 20.78           H  
ATOM   1881  CG2 THR A 154      -6.232  75.022  58.948  0.50 20.58           C  
ATOM   1882 1HG2 THR A 154      -6.340  74.601  59.948  0.50 20.78           H  
ATOM   1883 2HG2 THR A 154      -6.424  76.094  58.983  0.50 20.78           H  
ATOM   1884 3HG2 THR A 154      -5.218  74.846  58.588  0.50 20.78           H  
ATOM   1885  C   THR A 154      -6.854  73.832  55.551  1.00 19.48           C  
ATOM   1886  O   THR A 154      -7.809  73.390  54.938  1.00 19.80           O  
ATOM   1887  N   PRO A 155      -5.603  73.456  55.271  1.00 18.45           N  
ATOM   1888  CD  PRO A 155      -4.339  74.030  55.750  1.00 17.35           C  
ATOM   1889  HD1 PRO A 155      -4.059  73.607  56.715  1.00 18.77           H  
ATOM   1890  HD2 PRO A 155      -4.410  75.114  55.834  1.00 18.77           H  
ATOM   1891  CA  PRO A 155      -5.373  72.422  54.270  1.00 18.63           C  
ATOM   1892  HA  PRO A 155      -5.752  72.726  53.294  1.00 18.77           H  
ATOM   1893  CB  PRO A 155      -3.864  72.272  54.251  1.00 19.70           C  
ATOM   1894  HB1 PRO A 155      -3.540  71.493  54.941  1.00 18.77           H  
ATOM   1895  HB2 PRO A 155      -3.506  72.041  53.247  1.00 18.77           H  
ATOM   1896  CG  PRO A 155      -3.374  73.644  54.705  1.00 17.52           C  
ATOM   1897  HG1 PRO A 155      -2.365  73.581  55.112  1.00 18.77           H  
ATOM   1898  HG2 PRO A 155      -3.390  74.355  53.879  1.00 18.77           H  
ATOM   1899  C   PRO A 155      -5.993  71.131  54.715  1.00 19.29           C  
ATOM   1900  O   PRO A 155      -6.162  70.899  55.914  1.00 20.46           O  
ATOM   1901  N   ILE A 156      -6.246  70.277  53.738  1.00 18.88           N  
ATOM   1902  HN  ILE A 156      -6.125  70.601  52.726  1.00 19.43           H  
ATOM   1903  CA  ILE A 156      -6.689  68.893  53.993  1.00 18.37           C  
ATOM   1904  HA  ILE A 156      -7.459  68.908  54.764  1.00 19.43           H  
ATOM   1905  CB  ILE A 156      -7.281  68.267  52.714  1.00 17.39           C  
ATOM   1906  HB  ILE A 156      -6.474  68.197  51.984  1.00 19.43           H  
ATOM   1907  CG2 ILE A 156      -7.723  66.885  53.016  1.00 18.75           C  
ATOM   1908 1HG2 ILE A 156      -8.143  66.433  52.118  1.00 19.43           H  
ATOM   1909 2HG2 ILE A 156      -8.481  66.908  53.799  1.00 19.43           H  
ATOM   1910 3HG2 ILE A 156      -6.870  66.296  53.354  1.00 19.43           H  
ATOM   1911  CG1 ILE A 156      -8.383  69.185  52.100  1.00 20.38           C  
ATOM   1912 1HG1 ILE A 156      -7.884  69.987  51.555  1.00 19.43           H  
ATOM   1913 2HG1 ILE A 156      -8.970  68.584  51.406  1.00 19.43           H  
ATOM   1914  CD1 ILE A 156      -9.316  69.804  53.061  1.00 24.02           C  
ATOM   1915 1HD1 ILE A 156     -10.037  70.419  52.523  1.00 19.43           H  
ATOM   1916 2HD1 ILE A 156      -8.758  70.427  53.760  1.00 19.43           H  
ATOM   1917 3HD1 ILE A 156      -9.843  69.024  53.610  1.00 19.43           H  
ATOM   1918  C   ILE A 156      -5.493  68.065  54.503  1.00 18.97           C  
ATOM   1919  O   ILE A 156      -4.429  68.078  53.918  1.00 18.69           O  
ATOM   1920  N   THR A 157      -5.695  67.358  55.608  1.00 19.68           N  
ATOM   1921  HN  THR A 157      -6.658  67.390  56.074  1.00 20.47           H  
ATOM   1922  CA  THR A 157      -4.661  66.550  56.200  1.00 20.25           C  
ATOM   1923  HA  THR A 157      -3.688  67.001  56.007  1.00 20.47           H  
ATOM   1924  CB  THR A 157      -4.893  66.446  57.734  1.00 20.36           C  
ATOM   1925  HB  THR A 157      -4.039  65.956  58.202  1.00 20.47           H  
ATOM   1926  OG1 THR A 157      -6.096  65.670  57.980  1.00 20.61           O  
ATOM   1927  HG1 THR A 157      -6.917  66.145  57.530  1.00 20.47           H  
ATOM   1928  CG2 THR A 157      -5.095  67.825  58.351  1.00 23.86           C  
ATOM   1929 1HG2 THR A 157      -5.255  67.723  59.424  1.00 20.47           H  
ATOM   1930 2HG2 THR A 157      -5.964  68.302  57.898  1.00 20.47           H  
ATOM   1931 3HG2 THR A 157      -4.211  68.437  58.172  1.00 20.47           H  
ATOM   1932  C   THR A 157      -4.704  65.163  55.605  1.00 19.42           C  
ATOM   1933  O   THR A 157      -5.729  64.763  55.025  1.00 19.12           O  
ATOM   1934  N   TYR A 158      -3.623  64.411  55.788  1.00 19.38           N  
ATOM   1935  HN  TYR A 158      -2.775  64.826  56.291  1.00 22.54           H  
ATOM   1936  CA  TYR A 158      -3.571  63.052  55.324  1.00 20.00           C  
ATOM   1937  HA  TYR A 158      -3.725  63.092  54.246  1.00 22.54           H  
ATOM   1938  CB  TYR A 158      -2.196  62.421  55.536  1.00 20.53           C  
ATOM   1939  HB1 TYR A 158      -1.455  62.991  54.976  1.00 22.54           H  
ATOM   1940  HB2 TYR A 158      -1.952  62.452  56.598  1.00 22.54           H  
ATOM   1941  CG  TYR A 158      -2.165  60.975  55.065  1.00 19.84           C  
ATOM   1942  CD1 TYR A 158      -2.534  59.920  55.896  1.00 25.02           C  
ATOM   1943  HD1 TYR A 158      -2.842  60.121  56.922  1.00 22.54           H  
ATOM   1944  CE1 TYR A 158      -2.511  58.603  55.421  1.00 26.71           C  
ATOM   1945  HE1 TYR A 158      -2.770  57.785  56.094  1.00 22.54           H  
ATOM   1946  CD2 TYR A 158      -1.828  60.656  53.756  1.00 21.81           C  
ATOM   1947  HD2 TYR A 158      -1.563  61.461  53.070  1.00 22.54           H  
ATOM   1948  CE2 TYR A 158      -1.817  59.327  53.282  1.00 24.72           C  
ATOM   1949  HE2 TYR A 158      -1.531  59.107  52.254  1.00 22.54           H  
ATOM   1950  CZ  TYR A 158      -2.170  58.328  54.131  1.00 27.38           C  
ATOM   1951  OH  TYR A 158      -2.212  56.985  53.741  1.00 27.35           O  
ATOM   1952  HH  TYR A 158      -1.550  56.427  54.335  1.00 22.54           H  
ATOM   1953  C   TYR A 158      -4.717  62.168  55.896  1.00 19.29           C  
ATOM   1954  O   TYR A 158      -5.403  61.474  55.079  1.00 18.40           O  
ATOM   1955  N   PRO A 159      -4.972  62.163  57.199  1.00 19.97           N  
ATOM   1956  CD  PRO A 159      -4.190  62.776  58.310  1.00 21.75           C  
ATOM   1957  HD1 PRO A 159      -4.417  63.838  58.406  1.00 21.09           H  
ATOM   1958  HD2 PRO A 159      -3.120  62.646  58.150  1.00 21.09           H  
ATOM   1959  CA  PRO A 159      -6.135  61.405  57.703  1.00 20.35           C  
ATOM   1960  HA  PRO A 159      -5.983  60.343  57.507  1.00 21.09           H  
ATOM   1961  CB  PRO A 159      -6.121  61.648  59.231  1.00 21.80           C  
ATOM   1962  HB1 PRO A 159      -6.794  62.460  59.506  1.00 21.09           H  
ATOM   1963  HB2 PRO A 159      -6.399  60.745  59.775  1.00 21.09           H  
ATOM   1964  CG  PRO A 159      -4.639  62.032  59.502  1.00 23.23           C  
ATOM   1965  HG1 PRO A 159      -4.566  62.660  60.390  1.00 21.09           H  
ATOM   1966  HG2 PRO A 159      -4.034  61.136  59.639  1.00 21.09           H  
ATOM   1967  C   PRO A 159      -7.478  61.832  57.133  1.00 20.28           C  
ATOM   1968  O   PRO A 159      -8.275  60.907  56.853  1.00 20.24           O  
ATOM   1969  N   GLN A 160      -7.709  63.121  56.861  1.00 19.98           N  
ATOM   1970  HN  GLN A 160      -6.979  63.864  57.107  1.00 21.90           H  
ATOM   1971  CA  GLN A 160      -8.961  63.505  56.228  1.00 19.63           C  
ATOM   1972  HA  GLN A 160      -9.778  63.093  56.821  1.00 21.90           H  
ATOM   1973  CB  GLN A 160      -9.127  65.048  56.191  1.00 21.22           C  
ATOM   1974  HB1 GLN A 160      -8.243  65.479  55.721  1.00 21.90           H  
ATOM   1975  HB2 GLN A 160     -10.009  65.286  55.596  1.00 21.90           H  
ATOM   1976  CG  GLN A 160      -9.292  65.669  57.563  1.00 21.29           C  
ATOM   1977  HG1 GLN A 160     -10.312  65.483  57.899  1.00 21.90           H  
ATOM   1978  HG2 GLN A 160      -8.591  65.183  58.242  1.00 21.90           H  
ATOM   1979  CD  GLN A 160      -9.040  67.178  57.620  1.00 26.23           C  
ATOM   1980  OE1 GLN A 160      -8.672  67.812  56.648  1.00 19.00           O  
ATOM   1981  NE2 GLN A 160      -9.249  67.748  58.813  1.00 32.14           N  
ATOM   1982 1HE2 GLN A 160      -9.570  67.152  59.642  1.00 21.90           H  
ATOM   1983 2HE2 GLN A 160      -9.095  68.800  58.938  1.00 21.90           H  
ATOM   1984  C   GLN A 160      -9.071  62.941  54.828  1.00 19.02           C  
ATOM   1985  O   GLN A 160     -10.151  62.489  54.419  1.00 18.56           O  
ATOM   1986  N   GLY A 161      -7.972  62.963  54.078  1.00 17.14           N  
ATOM   1987  HN  GLY A 161      -7.073  63.377  54.485  1.00 18.14           H  
ATOM   1988  CA  GLY A 161      -7.959  62.439  52.717  1.00 17.72           C  
ATOM   1989  HA1 GLY A 161      -8.725  62.943  52.128  1.00 18.14           H  
ATOM   1990  HA2 GLY A 161      -6.981  62.617  52.270  1.00 18.14           H  
ATOM   1991  C   GLY A 161      -8.238  60.953  52.736  1.00 18.49           C  
ATOM   1992  O   GLY A 161      -9.003  60.429  51.907  1.00 19.19           O  
ATOM   1993  N   LEU A 162      -7.595  60.253  53.676  1.00 18.64           N  
ATOM   1994  HN  LEU A 162      -6.963  60.760  54.375  1.00 20.55           H  
ATOM   1995  CA  LEU A 162      -7.746  58.817  53.756  1.00 18.13           C  
ATOM   1996  HA  LEU A 162      -7.478  58.387  52.791  1.00 20.55           H  
ATOM   1997  CB  LEU A 162      -6.815  58.240  54.818  1.00 19.05           C  
ATOM   1998  HB1 LEU A 162      -5.799  58.559  54.586  1.00 20.55           H  
ATOM   1999  HB2 LEU A 162      -7.112  58.646  55.785  1.00 20.55           H  
ATOM   2000  CG  LEU A 162      -6.821  56.734  54.921  1.00 21.74           C  
ATOM   2001  HG  LEU A 162      -7.848  56.389  55.037  1.00 20.55           H  
ATOM   2002  CD1 LEU A 162      -6.214  56.094  53.652  1.00 26.17           C  
ATOM   2003 1HD1 LEU A 162      -6.229  55.008  53.749  1.00 20.55           H  
ATOM   2004 2HD1 LEU A 162      -5.185  56.433  53.530  1.00 20.55           H  
ATOM   2005 3HD1 LEU A 162      -6.799  56.388  52.781  1.00 20.55           H  
ATOM   2006  CD2 LEU A 162      -6.009  56.397  56.242  1.00 24.37           C  
ATOM   2007 1HD2 LEU A 162      -5.973  55.317  56.381  1.00 20.55           H  
ATOM   2008 2HD2 LEU A 162      -6.501  56.857  57.099  1.00 20.55           H  
ATOM   2009 3HD2 LEU A 162      -4.995  56.786  56.155  1.00 20.55           H  
ATOM   2010  C   LEU A 162      -9.214  58.474  54.052  1.00 18.11           C  
ATOM   2011  O   LEU A 162      -9.751  57.509  53.508  1.00 18.15           O  
ATOM   2012  N   ALA A 163      -9.818  59.198  54.976  1.00 17.45           N  
ATOM   2013  HN  ALA A 163      -9.256  59.941  55.502  1.00 16.92           H  
ATOM   2014  CA  ALA A 163     -11.250  59.013  55.306  1.00 17.08           C  
ATOM   2015  HA  ALA A 163     -11.379  57.959  55.553  1.00 16.92           H  
ATOM   2016  CB  ALA A 163     -11.665  59.798  56.533  1.00 17.22           C  
ATOM   2017  HB1 ALA A 163     -12.723  59.629  56.733  1.00 16.92           H  
ATOM   2018  HB2 ALA A 163     -11.494  60.861  56.360  1.00 16.92           H  
ATOM   2019  HB3 ALA A 163     -11.077  59.471  57.390  1.00 16.92           H  
ATOM   2020  C   ALA A 163     -12.170  59.299  54.092  1.00 16.44           C  
ATOM   2021  O   ALA A 163     -13.145  58.570  53.897  1.00 16.41           O  
ATOM   2022  N   MET A 164     -11.873  60.314  53.280  1.00 17.12           N  
ATOM   2023  HN  MET A 164     -11.029  60.931  53.508  1.00 17.89           H  
ATOM   2024  CA  MET A 164     -12.671  60.610  52.081  1.00 16.74           C  
ATOM   2025  HA  MET A 164     -13.720  60.666  52.373  1.00 17.89           H  
ATOM   2026  CB  MET A 164     -12.295  61.903  51.438  1.00 16.66           C  
ATOM   2027  HB1 MET A 164     -12.511  62.706  52.143  1.00 17.89           H  
ATOM   2028  HB2 MET A 164     -11.225  61.879  51.230  1.00 17.89           H  
ATOM   2029  CG  MET A 164     -13.002  62.201  50.171  1.00 16.25           C  
ATOM   2030  HG1 MET A 164     -12.480  62.998  49.641  1.00 17.89           H  
ATOM   2031  HG2 MET A 164     -13.028  61.306  49.549  1.00 17.89           H  
ATOM   2032  SD  MET A 164     -14.703  62.731  50.545  1.00 20.23           S  
ATOM   2033  CE  MET A 164     -14.507  64.425  51.082  1.00 20.06           C  
ATOM   2034  HE1 MET A 164     -15.482  64.842  51.334  1.00 17.89           H  
ATOM   2035  HE2 MET A 164     -14.058  65.011  50.280  1.00 17.89           H  
ATOM   2036  HE3 MET A 164     -13.861  64.456  51.960  1.00 17.89           H  
ATOM   2037  C   MET A 164     -12.508  59.442  51.078  1.00 18.09           C  
ATOM   2038  O   MET A 164     -13.450  59.032  50.401  1.00 17.97           O  
ATOM   2039  N   ALA A 165     -11.301  58.878  50.998  1.00 17.35           N  
ATOM   2040  HN  ALA A 165     -10.482  59.268  51.565  1.00 17.28           H  
ATOM   2041  CA  ALA A 165     -11.113  57.719  50.124  1.00 17.83           C  
ATOM   2042  HA  ALA A 165     -11.405  58.017  49.117  1.00 17.28           H  
ATOM   2043  CB  ALA A 165      -9.597  57.323  50.078  1.00 18.35           C  
ATOM   2044  HB1 ALA A 165      -9.466  56.460  49.425  1.00 17.28           H  
ATOM   2045  HB2 ALA A 165      -9.255  57.073  51.083  1.00 17.28           H  
ATOM   2046  HB3 ALA A 165      -9.014  58.160  49.694  1.00 17.28           H  
ATOM   2047  C   ALA A 165     -12.012  56.559  50.537  1.00 16.71           C  
ATOM   2048  O   ALA A 165     -12.607  55.885  49.684  1.00 16.15           O  
ATOM   2049  N   LYS A 166     -12.095  56.271  51.831  1.00 17.88           N  
ATOM   2050  HN  LYS A 166     -11.516  56.830  52.536  1.00 23.07           H  
ATOM   2051  CA  LYS A 166     -12.967  55.201  52.302  1.00 16.75           C  
ATOM   2052  HA  LYS A 166     -12.695  54.274  51.797  1.00 23.07           H  
ATOM   2053  CB  LYS A 166     -12.796  55.017  53.791  1.00 17.85           C  
ATOM   2054  HB1 LYS A 166     -11.734  54.896  54.002  1.00 23.07           H  
ATOM   2055  HB2 LYS A 166     -13.168  55.911  54.292  1.00 23.07           H  
ATOM   2056  CG  LYS A 166     -13.528  53.824  54.344  1.00 19.14           C  
ATOM   2057  HG1 LYS A 166     -14.568  54.088  54.535  1.00 23.07           H  
ATOM   2058  HG2 LYS A 166     -13.486  53.003  53.628  1.00 23.07           H  
ATOM   2059  CD  LYS A 166     -12.866  53.409  55.629  1.00 28.71           C  
ATOM   2060  HD1 LYS A 166     -12.867  52.320  55.675  1.00 23.07           H  
ATOM   2061  HD2 LYS A 166     -11.838  53.772  55.614  1.00 23.07           H  
ATOM   2062  CE  LYS A 166     -13.515  53.920  56.845  1.00 34.52           C  
ATOM   2063  HE1 LYS A 166     -12.954  54.759  57.257  1.00 23.07           H  
ATOM   2064  HE2 LYS A 166     -14.537  54.234  56.633  1.00 23.07           H  
ATOM   2065  NZ  LYS A 166     -13.504  52.730  57.817  1.00 37.31           N1+
ATOM   2066  HZ1 LYS A 166     -13.963  53.018  58.739  1.00 23.07           H  
ATOM   2067  HZ2 LYS A 166     -12.494  52.428  58.001  1.00 23.07           H  
ATOM   2068  HZ3 LYS A 166     -14.047  51.914  57.388  1.00 23.07           H  
ATOM   2069  C   LYS A 166     -14.429  55.531  51.984  1.00 18.45           C  
ATOM   2070  O   LYS A 166     -15.196  54.665  51.535  1.00 17.05           O  
ATOM   2071  N   GLU A 167     -14.737  56.819  52.184  1.00 15.83           N  
ATOM   2072  HN  GLU A 167     -13.971  57.479  52.535  1.00 17.26           H  
ATOM   2073  CA  GLU A 167     -16.105  57.377  51.938  1.00 16.61           C  
ATOM   2074  HA  GLU A 167     -16.789  56.810  52.569  1.00 17.26           H  
ATOM   2075  CB  GLU A 167     -16.197  58.820  52.391  1.00 17.13           C  
ATOM   2076  HB1 GLU A 167     -15.948  58.863  53.451  1.00 17.26           H  
ATOM   2077  HB2 GLU A 167     -15.473  59.404  51.823  1.00 17.26           H  
ATOM   2078  CG  GLU A 167     -17.588  59.449  52.194  1.00 16.74           C  
ATOM   2079  HG1 GLU A 167     -17.491  60.527  52.324  1.00 17.26           H  
ATOM   2080  HG2 GLU A 167     -17.913  59.233  51.176  1.00 17.26           H  
ATOM   2081  CD  GLU A 167     -18.663  58.959  53.142  1.00 18.10           C  
ATOM   2082  OE1 GLU A 167     -18.374  58.247  54.124  1.00 19.99           O  
ATOM   2083  OE2 GLU A 167     -19.871  59.292  52.884  1.00 19.21           O  
ATOM   2084  C   GLU A 167     -16.586  57.178  50.471  1.00 15.31           C  
ATOM   2085  O   GLU A 167     -17.781  56.882  50.220  1.00 16.41           O  
ATOM   2086  N   ILE A 168     -15.677  57.237  49.520  1.00 14.31           N  
ATOM   2087  HN  ILE A 168     -14.653  57.380  49.794  1.00 15.67           H  
ATOM   2088  CA  ILE A 168     -16.021  57.113  48.090  1.00 14.75           C  
ATOM   2089  HA  ILE A 168     -17.108  57.162  48.026  1.00 15.67           H  
ATOM   2090  CB  ILE A 168     -15.481  58.260  47.238  1.00 17.05           C  
ATOM   2091  HB  ILE A 168     -15.837  58.100  46.220  1.00 15.67           H  
ATOM   2092  CG2 ILE A 168     -16.034  59.565  47.698  1.00 16.76           C  
ATOM   2093 1HG2 ILE A 168     -15.636  60.368  47.077  1.00 15.67           H  
ATOM   2094 2HG2 ILE A 168     -15.750  59.735  48.737  1.00 15.67           H  
ATOM   2095 3HG2 ILE A 168     -17.121  59.548  47.617  1.00 15.67           H  
ATOM   2096  CG1 ILE A 168     -13.934  58.227  47.191  1.00 15.26           C  
ATOM   2097 1HG1 ILE A 168     -13.548  58.652  48.117  1.00 15.67           H  
ATOM   2098 2HG1 ILE A 168     -13.610  57.190  47.103  1.00 15.67           H  
ATOM   2099  CD1 ILE A 168     -13.348  59.040  45.983  1.00 18.23           C  
ATOM   2100 1HD1 ILE A 168     -12.260  58.982  45.999  1.00 15.67           H  
ATOM   2101 2HD1 ILE A 168     -13.657  60.082  46.062  1.00 15.67           H  
ATOM   2102 3HD1 ILE A 168     -13.719  58.621  45.048  1.00 15.67           H  
ATOM   2103  C   ILE A 168     -15.606  55.716  47.543  1.00 13.85           C  
ATOM   2104  O   ILE A 168     -15.754  55.395  46.367  1.00 15.15           O  
ATOM   2105  N   GLY A 169     -15.097  54.873  48.424  1.00 15.81           N  
ATOM   2106  HN  GLY A 169     -14.971  55.177  49.442  1.00 15.70           H  
ATOM   2107  CA  GLY A 169     -14.710  53.541  48.017  1.00 16.24           C  
ATOM   2108  HA1 GLY A 169     -14.492  52.964  48.916  1.00 15.70           H  
ATOM   2109  HA2 GLY A 169     -15.552  53.091  47.491  1.00 15.70           H  
ATOM   2110  C   GLY A 169     -13.480  53.470  47.096  1.00 14.64           C  
ATOM   2111  O   GLY A 169     -13.310  52.516  46.348  1.00 16.10           O  
ATOM   2112  N   ALA A 170     -12.639  54.459  47.163  1.00 16.52           N  
ATOM   2113  HN  ALA A 170     -12.900  55.306  47.762  1.00 17.11           H  
ATOM   2114  CA  ALA A 170     -11.340  54.475  46.454  1.00 16.00           C  
ATOM   2115  HA  ALA A 170     -11.535  54.339  45.390  1.00 17.11           H  
ATOM   2116  CB  ALA A 170     -10.663  55.858  46.645  1.00 16.67           C  
ATOM   2117  HB1 ALA A 170      -9.706  55.870  46.123  1.00 17.11           H  
ATOM   2118  HB2 ALA A 170     -10.499  56.039  47.707  1.00 17.11           H  
ATOM   2119  HB3 ALA A 170     -11.308  56.638  46.239  1.00 17.11           H  
ATOM   2120  C   ALA A 170     -10.425  53.375  46.902  1.00 16.54           C  
ATOM   2121  O   ALA A 170     -10.427  53.021  48.122  1.00 19.82           O  
ATOM   2122  N   VAL A 171      -9.752  52.737  45.932  1.00 18.08           N  
ATOM   2123  HN  VAL A 171      -9.890  53.029  44.912  1.00 20.64           H  
ATOM   2124  CA  VAL A 171      -8.836  51.652  46.251  1.00 19.15           C  
ATOM   2125  HA  VAL A 171      -9.341  51.044  47.002  1.00 20.64           H  
ATOM   2126  CB  VAL A 171      -8.555  50.687  45.027  1.00 20.73           C  
ATOM   2127  HB  VAL A 171      -7.991  49.827  45.387  1.00 20.64           H  
ATOM   2128  CG1 VAL A 171      -9.878  50.194  44.459  1.00 22.88           C  
ATOM   2129 1HG1 VAL A 171      -9.687  49.530  43.616  1.00 20.64           H  
ATOM   2130 2HG1 VAL A 171     -10.470  51.046  44.123  1.00 20.64           H  
ATOM   2131 3HG1 VAL A 171     -10.426  49.653  45.230  1.00 20.64           H  
ATOM   2132  CG2 VAL A 171      -7.837  51.286  44.003  1.00 24.00           C  
ATOM   2133 1HG2 VAL A 171      -7.682  50.567  43.199  1.00 20.64           H  
ATOM   2134 2HG2 VAL A 171      -6.871  51.620  44.383  1.00 20.64           H  
ATOM   2135 3HG2 VAL A 171      -8.393  52.142  43.622  1.00 20.64           H  
ATOM   2136  C   VAL A 171      -7.554  52.136  46.899  1.00 19.84           C  
ATOM   2137  O   VAL A 171      -6.890  51.395  47.606  1.00 19.78           O  
ATOM   2138  N   LYS A 172      -7.197  53.384  46.668  1.00 17.98           N  
ATOM   2139  HN  LYS A 172      -7.819  53.975  46.029  1.00 25.33           H  
ATOM   2140  CA  LYS A 172      -6.013  54.003  47.227  1.00 19.39           C  
ATOM   2141  HA  LYS A 172      -5.830  53.578  48.214  1.00 25.33           H  
ATOM   2142  CB  LYS A 172      -4.814  53.676  46.319  1.00 20.25           C  
ATOM   2143  HB1 LYS A 172      -5.005  52.716  45.839  1.00 25.33           H  
ATOM   2144  HB2 LYS A 172      -4.742  54.455  45.560  1.00 25.33           H  
ATOM   2145  CG  LYS A 172      -3.462  53.587  47.040  1.00 27.62           C  
ATOM   2146  HG1 LYS A 172      -2.669  53.802  46.324  1.00 25.33           H  
ATOM   2147  HG2 LYS A 172      -3.442  54.329  47.838  1.00 25.33           H  
ATOM   2148  CD  LYS A 172      -3.219  52.241  47.632  1.00 31.64           C  
ATOM   2149  HD1 LYS A 172      -4.060  51.974  48.272  1.00 25.33           H  
ATOM   2150  HD2 LYS A 172      -3.125  51.508  46.830  1.00 25.33           H  
ATOM   2151  CE  LYS A 172      -1.898  52.246  48.487  1.00 37.34           C  
ATOM   2152  HE1 LYS A 172      -1.065  52.561  47.858  1.00 25.33           H  
ATOM   2153  HE2 LYS A 172      -2.011  52.943  49.317  1.00 25.33           H  
ATOM   2154  NZ  LYS A 172      -1.612  50.854  49.037  1.00 36.73           N1+
ATOM   2155  HZ1 LYS A 172      -0.712  50.876  49.615  1.00 25.33           H  
ATOM   2156  HZ2 LYS A 172      -1.498  50.166  48.226  1.00 25.33           H  
ATOM   2157  HZ3 LYS A 172      -2.426  50.541  49.657  1.00 25.33           H  
ATOM   2158  C   LYS A 172      -6.188  55.538  47.372  1.00 19.15           C  
ATOM   2159  O   LYS A 172      -6.905  56.171  46.595  1.00 17.84           O  
ATOM   2160  N   TYR A 173      -5.515  56.104  48.362  1.00 18.75           N  
ATOM   2161  HN  TYR A 173      -5.014  55.463  49.057  1.00 17.74           H  
ATOM   2162  CA  TYR A 173      -5.413  57.528  48.565  1.00 17.34           C  
ATOM   2163  HA  TYR A 173      -5.949  58.049  47.771  1.00 17.74           H  
ATOM   2164  CB  TYR A 173      -5.957  57.980  49.938  1.00 17.35           C  
ATOM   2165  HB1 TYR A 173      -7.036  57.824  49.957  1.00 17.74           H  
ATOM   2166  HB2 TYR A 173      -5.489  57.377  50.716  1.00 17.74           H  
ATOM   2167  CG  TYR A 173      -5.662  59.486  50.223  1.00 13.92           C  
ATOM   2168  CD1 TYR A 173      -6.174  60.465  49.401  1.00 18.38           C  
ATOM   2169  HD1 TYR A 173      -6.805  60.172  48.562  1.00 17.74           H  
ATOM   2170  CE1 TYR A 173      -5.927  61.745  49.595  1.00 19.41           C  
ATOM   2171  HE1 TYR A 173      -6.307  62.486  48.891  1.00 17.74           H  
ATOM   2172  CD2 TYR A 173      -4.961  59.879  51.324  1.00 16.39           C  
ATOM   2173  HD2 TYR A 173      -4.574  59.138  52.024  1.00 17.74           H  
ATOM   2174  CE2 TYR A 173      -4.739  61.267  51.550  1.00 15.77           C  
ATOM   2175  HE2 TYR A 173      -4.198  61.602  52.435  1.00 17.74           H  
ATOM   2176  CZ  TYR A 173      -5.197  62.143  50.675  1.00 19.80           C  
ATOM   2177  OH  TYR A 173      -5.013  63.470  50.837  1.00 18.74           O  
ATOM   2178  HH  TYR A 173      -4.512  63.859  50.000  1.00 17.74           H  
ATOM   2179  C   TYR A 173      -3.926  57.876  48.491  1.00 17.70           C  
ATOM   2180  O   TYR A 173      -3.107  57.282  49.195  1.00 19.36           O  
ATOM   2181  N   LEU A 174      -3.616  58.856  47.653  1.00 17.95           N  
ATOM   2182  HN  LEU A 174      -4.407  59.349  47.128  1.00 19.99           H  
ATOM   2183  CA  LEU A 174      -2.245  59.291  47.415  1.00 17.69           C  
ATOM   2184  HA  LEU A 174      -1.639  58.962  48.259  1.00 19.99           H  
ATOM   2185  CB  LEU A 174      -1.652  58.678  46.145  1.00 17.76           C  
ATOM   2186  HB1 LEU A 174      -2.315  58.895  45.307  1.00 19.99           H  
ATOM   2187  HB2 LEU A 174      -0.675  59.126  45.962  1.00 19.99           H  
ATOM   2188  CG  LEU A 174      -1.484  57.153  46.262  1.00 20.81           C  
ATOM   2189  HG  LEU A 174      -2.429  56.745  46.620  1.00 19.99           H  
ATOM   2190  CD1 LEU A 174      -1.241  56.600  44.928  1.00 22.96           C  
ATOM   2191 1HD1 LEU A 174      -1.120  55.519  44.999  1.00 19.99           H  
ATOM   2192 2HD1 LEU A 174      -0.335  57.040  44.511  1.00 19.99           H  
ATOM   2193 3HD1 LEU A 174      -2.087  56.829  44.280  1.00 19.99           H  
ATOM   2194  CD2 LEU A 174      -0.413  56.701  47.200  1.00 24.48           C  
ATOM   2195 1HD2 LEU A 174      -0.375  55.612  47.211  1.00 19.99           H  
ATOM   2196 2HD2 LEU A 174      -0.630  57.067  48.204  1.00 19.99           H  
ATOM   2197 3HD2 LEU A 174       0.549  57.094  46.871  1.00 19.99           H  
ATOM   2198  C   LEU A 174      -2.162  60.793  47.346  1.00 18.41           C  
ATOM   2199  O   LEU A 174      -3.095  61.430  46.894  1.00 19.90           O  
ATOM   2200  N   GLU A 175      -1.055  61.342  47.810  1.00 16.87           N  
ATOM   2201  HN  GLU A 175      -0.296  60.699  48.205  1.00 18.01           H  
ATOM   2202  CA  GLU A 175      -0.809  62.810  47.812  1.00 16.63           C  
ATOM   2203  HA  GLU A 175      -1.667  63.318  47.372  1.00 18.01           H  
ATOM   2204  CB  GLU A 175      -0.595  63.324  49.220  1.00 16.71           C  
ATOM   2205  HB1 GLU A 175       0.254  62.803  49.662  1.00 18.01           H  
ATOM   2206  HB2 GLU A 175      -0.385  64.393  49.179  1.00 18.01           H  
ATOM   2207  CG  GLU A 175      -1.818  63.096  50.087  1.00 18.39           C  
ATOM   2208  HG1 GLU A 175      -2.664  63.606  49.626  1.00 18.01           H  
ATOM   2209  HG2 GLU A 175      -2.016  62.025  50.125  1.00 18.01           H  
ATOM   2210  CD  GLU A 175      -1.676  63.596  51.488  1.00 17.29           C  
ATOM   2211  OE1 GLU A 175      -0.515  63.551  52.050  1.00 19.59           O  
ATOM   2212  OE2 GLU A 175      -2.727  63.988  52.069  1.00 19.33           O  
ATOM   2213  C   GLU A 175       0.430  63.068  46.943  1.00 18.14           C  
ATOM   2214  O   GLU A 175       1.421  62.265  46.986  1.00 19.17           O  
ATOM   2215  N   CYS A 176       0.413  64.171  46.175  1.00 17.22           N  
ATOM   2216  HN  CYS A 176      -0.413  64.850  46.221  1.00 18.55           H  
ATOM   2217  CA  CYS A 176       1.533  64.432  45.279  1.00 18.04           C  
ATOM   2218  HA  CYS A 176       2.436  64.107  45.795  1.00 18.55           H  
ATOM   2219  CB  CYS A 176       1.441  63.624  43.987  1.00 18.91           C  
ATOM   2220  HB1 CYS A 176       2.398  63.693  43.469  1.00 18.55           H  
ATOM   2221  HB2 CYS A 176       1.241  62.584  44.245  1.00 18.55           H  
ATOM   2222  SG  CYS A 176       0.162  64.185  42.881  1.00 20.74           S  
ATOM   2223  HG  CYS A 176      -1.028  64.097  43.492  1.00 18.55           H  
ATOM   2224  C   CYS A 176       1.696  65.909  44.989  1.00 18.26           C  
ATOM   2225  O   CYS A 176       0.752  66.698  45.203  1.00 18.14           O  
ATOM   2226  N   SER A 177       2.884  66.246  44.538  1.00 19.09           N  
ATOM   2227  HN  SER A 177       3.682  65.536  44.597  1.00 19.16           H  
ATOM   2228  CA  SER A 177       3.146  67.557  43.960  1.00 18.94           C  
ATOM   2229  HA  SER A 177       2.231  68.150  43.964  1.00 19.16           H  
ATOM   2230  CB  SER A 177       4.203  68.257  44.751  1.00 20.49           C  
ATOM   2231  HB1 SER A 177       3.845  68.416  45.768  1.00 19.16           H  
ATOM   2232  HB2 SER A 177       5.102  67.641  44.774  1.00 19.16           H  
ATOM   2233  OG  SER A 177       4.508  69.510  44.160  1.00 18.57           O  
ATOM   2234  HG  SER A 177       4.855  69.360  43.180  1.00 19.16           H  
ATOM   2235  C   SER A 177       3.638  67.393  42.547  1.00 18.77           C  
ATOM   2236  O   SER A 177       4.696  66.828  42.335  1.00 19.08           O  
ATOM   2237  N   ALA A 178       2.947  67.977  41.581  1.00 18.72           N  
ATOM   2238  HN  ALA A 178       2.003  68.433  41.797  1.00 18.40           H  
ATOM   2239  CA  ALA A 178       3.483  67.998  40.200  1.00 17.77           C  
ATOM   2240  HA  ALA A 178       3.741  66.980  39.907  1.00 18.40           H  
ATOM   2241  CB  ALA A 178       2.445  68.540  39.232  1.00 18.31           C  
ATOM   2242  HB1 ALA A 178       2.857  68.548  38.223  1.00 18.40           H  
ATOM   2243  HB2 ALA A 178       2.174  69.555  39.521  1.00 18.40           H  
ATOM   2244  HB3 ALA A 178       1.558  67.906  39.257  1.00 18.40           H  
ATOM   2245  C   ALA A 178       4.753  68.878  40.121  1.00 17.95           C  
ATOM   2246  O   ALA A 178       5.624  68.679  39.249  1.00 19.25           O  
ATOM   2247  N   LEU A 179       4.788  69.897  40.965  1.00 17.29           N  
ATOM   2248  HN  LEU A 179       4.022  69.976  41.708  1.00 18.15           H  
ATOM   2249  CA  LEU A 179       5.833  70.918  40.920  1.00 17.47           C  
ATOM   2250  HA  LEU A 179       5.935  71.250  39.887  1.00 18.15           H  
ATOM   2251  CB  LEU A 179       5.442  72.126  41.766  1.00 16.58           C  
ATOM   2252  HB1 LEU A 179       4.544  72.561  41.327  1.00 18.15           H  
ATOM   2253  HB2 LEU A 179       5.219  71.769  42.771  1.00 18.15           H  
ATOM   2254  CG  LEU A 179       6.504  73.257  41.890  1.00 18.22           C  
ATOM   2255  HG  LEU A 179       7.447  72.800  42.188  1.00 18.15           H  
ATOM   2256  CD1 LEU A 179       6.706  73.898  40.561  1.00 20.69           C  
ATOM   2257 1HD1 LEU A 179       7.450  74.690  40.648  1.00 18.15           H  
ATOM   2258 2HD1 LEU A 179       5.763  74.322  40.215  1.00 18.15           H  
ATOM   2259 3HD1 LEU A 179       7.053  73.152  39.846  1.00 18.15           H  
ATOM   2260  CD2 LEU A 179       6.144  74.264  42.912  1.00 19.98           C  
ATOM   2261 1HD2 LEU A 179       6.919  75.030  42.957  1.00 18.15           H  
ATOM   2262 2HD2 LEU A 179       6.055  73.780  43.885  1.00 18.15           H  
ATOM   2263 3HD2 LEU A 179       5.192  74.726  42.648  1.00 18.15           H  
ATOM   2264  C   LEU A 179       7.146  70.273  41.338  1.00 17.54           C  
ATOM   2265  O   LEU A 179       8.148  70.442  40.595  1.00 17.46           O  
ATOM   2266  N   THR A 180       7.158  69.628  42.521  1.00 16.83           N  
ATOM   2267  HN  THR A 180       6.261  69.587  43.103  1.00 17.72           H  
ATOM   2268  CA  THR A 180       8.384  68.974  43.034  1.00 17.78           C  
ATOM   2269  HA  THR A 180       9.238  69.530  42.648  1.00 17.72           H  
ATOM   2270  CB  THR A 180       8.472  68.998  44.573  1.00 17.61           C  
ATOM   2271  HB  THR A 180       9.431  68.593  44.896  1.00 17.72           H  
ATOM   2272  OG1 THR A 180       7.397  68.254  45.178  1.00 16.73           O  
ATOM   2273  HG1 THR A 180       6.477  68.672  44.893  1.00 17.72           H  
ATOM   2274  CG2 THR A 180       8.312  70.389  45.084  1.00 18.85           C  
ATOM   2275 1HG2 THR A 180       8.377  70.387  46.172  1.00 17.72           H  
ATOM   2276 2HG2 THR A 180       7.341  70.779  44.779  1.00 17.72           H  
ATOM   2277 3HG2 THR A 180       9.101  71.020  44.675  1.00 17.72           H  
ATOM   2278  C   THR A 180       8.559  67.541  42.632  1.00 17.46           C  
ATOM   2279  O   THR A 180       9.655  66.978  42.892  1.00 18.77           O  
ATOM   2280  N   GLN A 181       7.486  66.947  42.106  1.00 18.01           N  
ATOM   2281  HN  GLN A 181       6.634  67.562  41.901  1.00 22.69           H  
ATOM   2282  CA  GLN A 181       7.380  65.521  41.786  1.00 17.02           C  
ATOM   2283  HA  GLN A 181       6.408  65.417  41.305  1.00 22.69           H  
ATOM   2284  CB  GLN A 181       8.372  65.063  40.747  1.00 17.42           C  
ATOM   2285  HB1 GLN A 181       9.377  65.182  41.151  1.00 22.69           H  
ATOM   2286  HB2 GLN A 181       8.188  64.010  40.532  1.00 22.69           H  
ATOM   2287  CG  GLN A 181       8.276  65.864  39.416  1.00 21.52           C  
ATOM   2288  HG1 GLN A 181       7.226  65.972  39.145  1.00 22.69           H  
ATOM   2289  HG2 GLN A 181       8.716  66.850  39.566  1.00 22.69           H  
ATOM   2290  CD  GLN A 181       9.016  65.160  38.266  1.00 30.31           C  
ATOM   2291  OE1 GLN A 181      10.085  64.614  38.467  1.00 34.62           O  
ATOM   2292  NE2 GLN A 181       8.419  65.136  37.084  1.00 32.49           N  
ATOM   2293 1HE2 GLN A 181       7.461  65.595  36.959  1.00 22.69           H  
ATOM   2294 2HE2 GLN A 181       8.895  64.658  36.254  1.00 22.69           H  
ATOM   2295  C   GLN A 181       7.328  64.572  42.965  1.00 16.18           C  
ATOM   2296  O   GLN A 181       7.388  63.340  42.784  1.00 16.62           O  
ATOM   2297  N   ARG A 182       7.221  65.106  44.170  1.00 15.65           N  
ATOM   2298  HN  ARG A 182       7.264  66.168  44.295  1.00 18.84           H  
ATOM   2299  CA  ARG A 182       7.045  64.239  45.322  1.00 15.70           C  
ATOM   2300  HA  ARG A 182       7.873  63.530  45.344  1.00 18.84           H  
ATOM   2301  CB  ARG A 182       7.105  65.088  46.602  1.00 16.16           C  
ATOM   2302  HB1 ARG A 182       8.108  65.511  46.664  1.00 18.84           H  
ATOM   2303  HB2 ARG A 182       6.377  65.892  46.492  1.00 18.84           H  
ATOM   2304  CG  ARG A 182       6.830  64.419  47.888  1.00 17.80           C  
ATOM   2305  HG1 ARG A 182       5.798  64.069  47.900  1.00 18.84           H  
ATOM   2306  HG2 ARG A 182       7.504  63.570  48.005  1.00 18.84           H  
ATOM   2307  CD  ARG A 182       7.048  65.411  49.052  1.00 18.73           C  
ATOM   2308  HD1 ARG A 182       8.108  65.464  49.299  1.00 18.84           H  
ATOM   2309  HD2 ARG A 182       6.691  66.400  48.766  1.00 18.84           H  
ATOM   2310  NE  ARG A 182       6.309  64.937  50.184  1.00 20.78           N1+
ATOM   2311  HE  ARG A 182       5.994  63.915  50.183  1.00 18.84           H  
ATOM   2312  CZ  ARG A 182       5.995  65.672  51.218  1.00 20.16           C  
ATOM   2313  NH1 ARG A 182       6.237  66.960  51.251  1.00 23.98           N  
ATOM   2314 1HH1 ARG A 182       6.704  67.438  50.416  1.00 18.84           H  
ATOM   2315 2HH1 ARG A 182       5.967  67.533  52.113  1.00 18.84           H  
ATOM   2316  NH2 ARG A 182       5.370  65.082  52.189  1.00 24.61           N  
ATOM   2317 1HH2 ARG A 182       5.135  64.040  52.119  1.00 18.84           H  
ATOM   2318 2HH2 ARG A 182       5.089  65.637  53.060  1.00 18.84           H  
ATOM   2319  C   ARG A 182       5.733  63.442  45.201  1.00 16.51           C  
ATOM   2320  O   ARG A 182       4.671  64.036  44.932  1.00 17.11           O  
ATOM   2321  N   GLY A 183       5.774  62.121  45.383  1.00 16.76           N  
ATOM   2322  HN  GLY A 183       6.712  61.637  45.558  1.00 18.51           H  
ATOM   2323  CA  GLY A 183       4.568  61.347  45.346  1.00 18.25           C  
ATOM   2324  HA1 GLY A 183       4.768  60.382  45.812  1.00 18.51           H  
ATOM   2325  HA2 GLY A 183       3.806  61.877  45.918  1.00 18.51           H  
ATOM   2326  C   GLY A 183       4.017  61.092  43.935  1.00 19.13           C  
ATOM   2327  O   GLY A 183       3.072  60.338  43.752  1.00 19.92           O  
ATOM   2328  N   LEU A 184       4.646  61.671  42.912  1.00 19.61           N  
ATOM   2329  HN  LEU A 184       5.608  62.110  43.076  1.00 21.50           H  
ATOM   2330  CA  LEU A 184       4.062  61.724  41.573  1.00 20.49           C  
ATOM   2331  HA  LEU A 184       3.020  62.028  41.674  1.00 21.50           H  
ATOM   2332  CB  LEU A 184       4.786  62.785  40.686  1.00 19.99           C  
ATOM   2333  HB1 LEU A 184       4.751  63.739  41.212  1.00 21.50           H  
ATOM   2334  HB2 LEU A 184       5.823  62.471  40.569  1.00 21.50           H  
ATOM   2335  CG  LEU A 184       4.206  62.996  39.301  1.00 23.88           C  
ATOM   2336  HG  LEU A 184       4.260  62.046  38.770  1.00 21.50           H  
ATOM   2337  CD1 LEU A 184       2.745  63.411  39.363  1.00 22.96           C  
ATOM   2338 1HD1 LEU A 184       2.364  63.553  38.352  1.00 21.50           H  
ATOM   2339 2HD1 LEU A 184       2.655  64.344  39.919  1.00 21.50           H  
ATOM   2340 3HD1 LEU A 184       2.167  62.634  39.863  1.00 21.50           H  
ATOM   2341  CD2 LEU A 184       5.051  64.014  38.526  1.00 23.66           C  
ATOM   2342 1HD2 LEU A 184       4.626  64.158  37.533  1.00 21.50           H  
ATOM   2343 2HD2 LEU A 184       6.072  63.644  38.434  1.00 21.50           H  
ATOM   2344 3HD2 LEU A 184       5.056  64.964  39.060  1.00 21.50           H  
ATOM   2345  C   LEU A 184       4.088  60.358  40.883  1.00 20.34           C  
ATOM   2346  O   LEU A 184       3.058  59.903  40.361  1.00 21.10           O  
ATOM   2347  N   LYS A 185       5.212  59.673  40.890  1.00 20.72           N  
ATOM   2348  HN  LYS A 185       6.071  60.088  41.374  1.00 22.12           H  
ATOM   2349  CA  LYS A 185       5.320  58.331  40.240  1.00 19.93           C  
ATOM   2350  HA  LYS A 185       5.022  58.455  39.199  1.00 22.12           H  
ATOM   2351  CB  LYS A 185       6.754  57.801  40.236  1.00 22.59           C  
ATOM   2352  HB1 LYS A 185       7.189  57.989  41.218  1.00 22.12           H  
ATOM   2353  HB2 LYS A 185       6.719  56.727  40.054  1.00 22.12           H  
ATOM   2354  CG  LYS A 185       7.677  58.445  39.165  0.40 23.31           C  
ATOM   2355  HG1 LYS A 185       8.709  58.213  39.426  0.40 22.12           H  
ATOM   2356  HG2 LYS A 185       7.436  57.999  38.200  0.40 22.12           H  
ATOM   2357  CD  LYS A 185       7.553  59.974  39.027  0.40 24.87           C  
ATOM   2358  HD1 LYS A 185       6.805  60.210  38.270  0.40 22.12           H  
ATOM   2359  HD2 LYS A 185       7.250  60.401  39.983  0.40 22.12           H  
ATOM   2360  CE  LYS A 185       8.909  60.566  38.609  0.40 26.00           C  
ATOM   2361  HE1 LYS A 185       9.686  60.131  39.238  0.40 22.12           H  
ATOM   2362  HE2 LYS A 185       9.095  60.305  37.567  0.40 22.12           H  
ATOM   2363  NZ  LYS A 185       8.965  62.027  38.741  0.40 21.47           N1+
ATOM   2364  HZ1 LYS A 185       9.929  62.376  38.436  0.40 22.12           H  
ATOM   2365  HZ2 LYS A 185       8.793  62.300  39.761  0.40 22.12           H  
ATOM   2366  HZ3 LYS A 185       8.213  62.471  38.122  0.40 22.12           H  
ATOM   2367  C   LYS A 185       4.369  57.301  40.860  1.00 20.44           C  
ATOM   2368  O   LYS A 185       3.777  56.477  40.140  1.00 19.79           O  
ATOM   2369  N   THR A 186       4.182  57.371  42.183  1.00 17.59           N  
ATOM   2370  HN  THR A 186       4.635  58.172  42.729  1.00 18.98           H  
ATOM   2371  CA  THR A 186       3.388  56.399  42.896  1.00 19.03           C  
ATOM   2372  HA  THR A 186       3.767  55.402  42.671  1.00 18.98           H  
ATOM   2373  CB  THR A 186       3.509  56.644  44.386  1.00 20.09           C  
ATOM   2374  HB  THR A 186       3.164  57.647  44.637  1.00 18.98           H  
ATOM   2375  OG1 THR A 186       4.879  56.470  44.780  1.00 20.20           O  
ATOM   2376  HG1 THR A 186       5.186  55.491  44.557  1.00 18.98           H  
ATOM   2377  CG2 THR A 186       2.708  55.569  45.200  1.00 21.17           C  
ATOM   2378 1HG2 THR A 186       2.812  55.768  46.267  1.00 18.98           H  
ATOM   2379 2HG2 THR A 186       3.100  54.577  44.977  1.00 18.98           H  
ATOM   2380 3HG2 THR A 186       1.655  55.614  44.923  1.00 18.98           H  
ATOM   2381  C   THR A 186       1.927  56.471  42.493  1.00 17.78           C  
ATOM   2382  O   THR A 186       1.257  55.442  42.474  1.00 16.97           O  
ATOM   2383  N   VAL A 187       1.450  57.672  42.186  1.00 17.13           N  
ATOM   2384  HN  VAL A 187       2.097  58.520  42.270  1.00 17.36           H  
ATOM   2385  CA  VAL A 187       0.062  57.879  41.733  1.00 17.04           C  
ATOM   2386  HA  VAL A 187      -0.606  57.621  42.554  1.00 17.36           H  
ATOM   2387  CB  VAL A 187      -0.217  59.321  41.327  1.00 16.05           C  
ATOM   2388  HB  VAL A 187       0.617  59.658  40.712  1.00 17.36           H  
ATOM   2389  CG1 VAL A 187      -1.484  59.453  40.497  1.00 19.16           C  
ATOM   2390 1HG1 VAL A 187      -1.639  60.499  40.233  1.00 17.36           H  
ATOM   2391 2HG1 VAL A 187      -2.336  59.095  41.075  1.00 17.36           H  
ATOM   2392 3HG1 VAL A 187      -1.387  58.860  39.588  1.00 17.36           H  
ATOM   2393  CG2 VAL A 187      -0.272  60.221  42.570  1.00 17.28           C  
ATOM   2394 1HG2 VAL A 187      -0.472  61.249  42.267  1.00 17.36           H  
ATOM   2395 2HG2 VAL A 187       0.683  60.177  43.094  1.00 17.36           H  
ATOM   2396 3HG2 VAL A 187      -1.066  59.877  43.233  1.00 17.36           H  
ATOM   2397  C   VAL A 187      -0.222  56.924  40.565  1.00 17.69           C  
ATOM   2398  O   VAL A 187      -1.246  56.252  40.573  1.00 17.14           O  
ATOM   2399  N   PHE A 188       0.675  56.885  39.584  1.00 16.57           N  
ATOM   2400  HN  PHE A 188       1.590  57.427  39.701  1.00 18.28           H  
ATOM   2401  CA  PHE A 188       0.453  56.119  38.336  1.00 16.71           C  
ATOM   2402  HA  PHE A 188      -0.614  56.182  38.120  1.00 18.28           H  
ATOM   2403  CB  PHE A 188       1.175  56.827  37.177  1.00 17.28           C  
ATOM   2404  HB1 PHE A 188       2.243  56.862  37.392  1.00 18.28           H  
ATOM   2405  HB2 PHE A 188       1.007  56.266  36.257  1.00 18.28           H  
ATOM   2406  CG  PHE A 188       0.652  58.263  36.993  1.00 16.22           C  
ATOM   2407  CD1 PHE A 188      -0.565  58.514  36.323  1.00 19.82           C  
ATOM   2408  HD1 PHE A 188      -1.125  57.685  35.890  1.00 18.28           H  
ATOM   2409  CD2 PHE A 188       1.327  59.335  37.535  1.00 17.58           C  
ATOM   2410  HD2 PHE A 188       2.275  59.164  38.045  1.00 18.28           H  
ATOM   2411  CE1 PHE A 188      -1.054  59.805  36.211  1.00 20.23           C  
ATOM   2412  HE1 PHE A 188      -2.002  59.995  35.709  1.00 18.28           H  
ATOM   2413  CE2 PHE A 188       0.842  60.593  37.449  1.00 18.15           C  
ATOM   2414  HE2 PHE A 188       1.374  61.409  37.939  1.00 18.28           H  
ATOM   2415  CZ  PHE A 188      -0.316  60.859  36.750  1.00 21.65           C  
ATOM   2416  HZ  PHE A 188      -0.653  61.887  36.619  1.00 18.28           H  
ATOM   2417  C   PHE A 188       0.775  54.637  38.501  1.00 17.63           C  
ATOM   2418  O   PHE A 188       0.067  53.775  37.948  1.00 19.19           O  
ATOM   2419  N   ASP A 189       1.800  54.340  39.284  1.00 17.84           N  
ATOM   2420  HN  ASP A 189       2.412  55.133  39.659  1.00 20.77           H  
ATOM   2421  CA  ASP A 189       2.119  52.978  39.648  1.00 19.04           C  
ATOM   2422  HA  ASP A 189       2.346  52.418  38.741  1.00 20.77           H  
ATOM   2423  CB  ASP A 189       3.331  52.883  40.606  1.00 20.49           C  
ATOM   2424  HB1 ASP A 189       3.207  53.631  41.389  1.00 20.77           H  
ATOM   2425  HB2 ASP A 189       3.337  51.888  41.051  1.00 20.77           H  
ATOM   2426  CG  ASP A 189       4.655  53.110  39.945  1.00 22.82           C  
ATOM   2427  OD1 ASP A 189       4.791  53.003  38.690  1.00 21.88           O  
ATOM   2428  OD2 ASP A 189       5.664  53.379  40.643  1.00 25.04           O  
ATOM   2429  C   ASP A 189       0.876  52.386  40.288  1.00 19.57           C  
ATOM   2430  O   ASP A 189       0.541  51.213  40.032  1.00 19.47           O  
ATOM   2431  N   GLU A 190       0.197  53.140  41.149  1.00 17.48           N  
ATOM   2432  HN  GLU A 190       0.486  54.157  41.315  1.00 20.80           H  
ATOM   2433  CA  GLU A 190      -0.943  52.578  41.867  1.00 18.43           C  
ATOM   2434  HA  GLU A 190      -0.665  51.555  42.121  1.00 20.80           H  
ATOM   2435  CB  GLU A 190      -1.217  53.295  43.214  1.00 18.50           C  
ATOM   2436  HB1 GLU A 190      -1.206  54.370  43.037  1.00 20.80           H  
ATOM   2437  HB2 GLU A 190      -2.203  52.994  43.567  1.00 20.80           H  
ATOM   2438  CG  GLU A 190      -0.191  52.977  44.318  1.00 20.35           C  
ATOM   2439  HG1 GLU A 190       0.791  53.290  43.963  1.00 20.80           H  
ATOM   2440  HG2 GLU A 190      -0.460  53.555  45.202  1.00 20.80           H  
ATOM   2441  CD  GLU A 190      -0.097  51.492  44.731  1.00 20.62           C  
ATOM   2442  OE1 GLU A 190      -1.100  50.767  44.753  1.00 25.90           O  
ATOM   2443  OE2 GLU A 190       1.000  51.089  45.103  1.00 26.38           O  
ATOM   2444  C   GLU A 190      -2.173  52.473  40.992  1.00 18.78           C  
ATOM   2445  O   GLU A 190      -2.934  51.469  41.123  1.00 20.78           O  
ATOM   2446  N   ALA A 191      -2.352  53.419  40.087  1.00 18.00           N  
ATOM   2447  HN  ALA A 191      -1.668  54.241  40.054  1.00 18.93           H  
ATOM   2448  CA  ALA A 191      -3.451  53.376  39.134  1.00 18.49           C  
ATOM   2449  HA  ALA A 191      -4.395  53.352  39.678  1.00 18.93           H  
ATOM   2450  CB  ALA A 191      -3.437  54.587  38.207  1.00 18.84           C  
ATOM   2451  HB1 ALA A 191      -4.272  54.521  37.509  1.00 18.93           H  
ATOM   2452  HB2 ALA A 191      -2.500  54.609  37.651  1.00 18.93           H  
ATOM   2453  HB3 ALA A 191      -3.529  55.498  38.798  1.00 18.93           H  
ATOM   2454  C   ALA A 191      -3.306  52.057  38.296  1.00 18.97           C  
ATOM   2455  O   ALA A 191      -4.284  51.325  38.063  1.00 20.33           O  
ATOM   2456  N   ILE A 192      -2.072  51.741  37.879  1.00 18.65           N  
ATOM   2457  HN  ILE A 192      -1.270  52.408  38.116  1.00 19.46           H  
ATOM   2458  CA  ILE A 192      -1.762  50.514  37.105  1.00 18.38           C  
ATOM   2459  HA  ILE A 192      -2.438  50.480  36.250  1.00 19.46           H  
ATOM   2460  CB  ILE A 192      -0.301  50.568  36.555  1.00 18.21           C  
ATOM   2461  HB  ILE A 192       0.359  50.886  37.362  1.00 19.46           H  
ATOM   2462  CG2 ILE A 192       0.175  49.226  36.048  1.00 18.81           C  
ATOM   2463 1HG2 ILE A 192       1.196  49.318  35.677  1.00 19.46           H  
ATOM   2464 2HG2 ILE A 192      -0.476  48.891  35.240  1.00 19.46           H  
ATOM   2465 3HG2 ILE A 192       0.149  48.500  36.861  1.00 19.46           H  
ATOM   2466  CG1 ILE A 192      -0.244  51.622  35.437  1.00 20.46           C  
ATOM   2467 1HG1 ILE A 192      -0.774  51.233  34.568  1.00 19.46           H  
ATOM   2468 2HG1 ILE A 192      -0.738  52.527  35.790  1.00 19.46           H  
ATOM   2469  CD1 ILE A 192       1.169  51.976  35.020  1.00 22.73           C  
ATOM   2470 1HD1 ILE A 192       1.138  52.724  34.228  1.00 19.46           H  
ATOM   2471 2HD1 ILE A 192       1.675  51.082  34.655  1.00 19.46           H  
ATOM   2472 3HD1 ILE A 192       1.712  52.376  35.876  1.00 19.46           H  
ATOM   2473  C   ILE A 192      -1.985  49.244  37.926  1.00 18.60           C  
ATOM   2474  O   ILE A 192      -2.618  48.293  37.460  1.00 19.88           O  
ATOM   2475  N   ARG A 193      -1.553  49.256  39.179  1.00 19.61           N  
ATOM   2476  HN  ARG A 193      -1.103  50.142  39.575  1.00 26.35           H  
ATOM   2477  CA  ARG A 193      -1.685  48.064  40.031  1.00 21.15           C  
ATOM   2478  HA  ARG A 193      -1.246  47.206  39.521  1.00 26.35           H  
ATOM   2479  CB  ARG A 193      -0.982  48.268  41.376  1.00 22.18           C  
ATOM   2480  HB1 ARG A 193      -1.220  49.265  41.746  1.00 26.35           H  
ATOM   2481  HB2 ARG A 193      -1.351  47.522  42.079  1.00 26.35           H  
ATOM   2482  CG  ARG A 193       0.543  48.133  41.273  1.00 24.40           C  
ATOM   2483  HG1 ARG A 193       0.788  47.075  41.180  1.00 26.35           H  
ATOM   2484  HG2 ARG A 193       0.874  48.663  40.380  1.00 26.35           H  
ATOM   2485  CD  ARG A 193       1.295  48.693  42.466  1.00 27.52           C  
ATOM   2486  HD1 ARG A 193       1.225  49.781  42.445  1.00 26.35           H  
ATOM   2487  HD2 ARG A 193       0.835  48.316  43.379  1.00 26.35           H  
ATOM   2488  NE  ARG A 193       2.718  48.309  42.459  1.00 29.74           N1+
ATOM   2489  HE  ARG A 193       3.010  47.502  41.821  1.00 26.35           H  
ATOM   2490  CZ  ARG A 193       3.681  48.901  43.199  1.00 34.33           C  
ATOM   2491  NH1 ARG A 193       3.386  49.881  44.024  1.00 33.14           N  
ATOM   2492 1HH1 ARG A 193       2.374  50.218  44.115  1.00 26.35           H  
ATOM   2493 2HH1 ARG A 193       4.157  50.342  44.605  1.00 26.35           H  
ATOM   2494  NH2 ARG A 193       4.952  48.459  43.153  1.00 34.81           N  
ATOM   2495 1HH2 ARG A 193       5.208  47.631  42.526  1.00 26.35           H  
ATOM   2496 2HH2 ARG A 193       5.706  48.936  43.744  1.00 26.35           H  
ATOM   2497  C   ARG A 193      -3.154  47.797  40.287  1.00 20.92           C  
ATOM   2498  O   ARG A 193      -3.535  46.615  40.453  1.00 22.05           O  
ATOM   2499  N   ALA A 194      -3.955  48.863  40.331  1.00 20.97           N  
ATOM   2500  HN  ALA A 194      -3.529  49.838  40.213  1.00 21.28           H  
ATOM   2501  CA  ALA A 194      -5.403  48.738  40.537  1.00 21.10           C  
ATOM   2502  HA  ALA A 194      -5.553  48.181  41.462  1.00 21.28           H  
ATOM   2503  CB  ALA A 194      -6.076  50.096  40.709  1.00 22.30           C  
ATOM   2504  HB1 ALA A 194      -7.146  49.955  40.859  1.00 21.28           H  
ATOM   2505  HB2 ALA A 194      -5.911  50.700  39.817  1.00 21.28           H  
ATOM   2506  HB3 ALA A 194      -5.652  50.605  41.575  1.00 21.28           H  
ATOM   2507  C   ALA A 194      -6.090  47.942  39.400  1.00 21.77           C  
ATOM   2508  O   ALA A 194      -7.139  47.332  39.627  1.00 20.28           O  
ATOM   2509  N   VAL A 195      -5.542  48.037  38.184  1.00 21.13           N  
ATOM   2510  HN  VAL A 195      -4.673  48.649  38.061  1.00 21.50           H  
ATOM   2511  CA  VAL A 195      -6.074  47.345  37.020  1.00 21.13           C  
ATOM   2512  HA  VAL A 195      -7.154  47.249  37.128  1.00 21.50           H  
ATOM   2513  CB  VAL A 195      -5.765  48.154  35.729  1.00 20.72           C  
ATOM   2514  HB  VAL A 195      -4.685  48.223  35.600  1.00 21.50           H  
ATOM   2515  CG1 VAL A 195      -6.372  47.442  34.514  1.00 22.02           C  
ATOM   2516 1HG1 VAL A 195      -6.153  48.012  33.611  1.00 21.50           H  
ATOM   2517 2HG1 VAL A 195      -7.452  47.363  34.640  1.00 21.50           H  
ATOM   2518 3HG1 VAL A 195      -5.943  46.444  34.425  1.00 21.50           H  
ATOM   2519  CG2 VAL A 195      -6.325  49.513  35.859  1.00 20.44           C  
ATOM   2520 1HG2 VAL A 195      -6.110  50.083  34.955  1.00 21.50           H  
ATOM   2521 2HG2 VAL A 195      -5.875  50.011  36.718  1.00 21.50           H  
ATOM   2522 3HG2 VAL A 195      -7.404  49.450  36.000  1.00 21.50           H  
ATOM   2523  C   VAL A 195      -5.459  45.949  36.911  1.00 21.50           C  
ATOM   2524  O   VAL A 195      -6.164  44.969  36.693  1.00 23.53           O  
ATOM   2525  N   LEU A 196      -4.149  45.856  37.088  1.00 22.37           N  
ATOM   2526  HN  LEU A 196      -3.601  46.735  37.356  1.00 25.36           H  
ATOM   2527  CA  LEU A 196      -3.429  44.604  36.932  1.00 23.81           C  
ATOM   2528  HA  LEU A 196      -3.740  44.148  35.992  1.00 25.36           H  
ATOM   2529  CB  LEU A 196      -1.916  44.846  36.869  1.00 24.20           C  
ATOM   2530  HB1 LEU A 196      -1.641  45.378  37.780  1.00 25.36           H  
ATOM   2531  HB2 LEU A 196      -1.438  43.867  36.861  1.00 25.36           H  
ATOM   2532  CG  LEU A 196      -1.333  45.634  35.702  1.00 27.30           C  
ATOM   2533  HG  LEU A 196      -1.826  46.605  35.664  1.00 25.36           H  
ATOM   2534  CD1 LEU A 196       0.165  45.863  35.927  1.00 28.74           C  
ATOM   2535 1HD1 LEU A 196       0.577  46.427  35.090  1.00 25.36           H  
ATOM   2536 2HD1 LEU A 196       0.673  44.901  36.002  1.00 25.36           H  
ATOM   2537 3HD1 LEU A 196       0.313  46.424  36.850  1.00 25.36           H  
ATOM   2538  CD2 LEU A 196      -1.535  44.954  34.389  1.00 30.11           C  
ATOM   2539 1HD2 LEU A 196      -1.100  45.560  33.595  1.00 25.36           H  
ATOM   2540 2HD2 LEU A 196      -2.602  44.827  34.205  1.00 25.36           H  
ATOM   2541 3HD2 LEU A 196      -1.051  43.978  34.407  1.00 25.36           H  
ATOM   2542  C   LEU A 196      -3.738  43.629  38.058  1.00 24.13           C  
ATOM   2543  O   LEU A 196      -3.720  42.409  37.835  1.00 22.20           O  
ATOM   2544  N   CYS A 197      -4.015  44.157  39.252  1.00 26.10           N  
ATOM   2545  HN  CYS A 197      -4.018  45.223  39.348  1.00 30.25           H  
ATOM   2546  CA  CYS A 197      -4.320  43.339  40.456  1.00 28.67           C  
ATOM   2547  HA  CYS A 197      -4.370  42.290  40.163  1.00 30.25           H  
ATOM   2548  CB  CYS A 197      -3.267  43.492  41.539  1.00 30.37           C  
ATOM   2549  HB1 CYS A 197      -3.039  44.550  41.666  1.00 30.25           H  
ATOM   2550  HB2 CYS A 197      -3.658  43.089  42.473  1.00 30.25           H  
ATOM   2551  SG  CYS A 197      -1.761  42.618  41.110  1.00 41.95           S  
ATOM   2552  HG  CYS A 197      -2.029  41.314  40.957  1.00 30.25           H  
ATOM   2553  C   CYS A 197      -5.583  43.709  41.091  1.00 27.44           C  
ATOM   2554  O   CYS A 197      -5.570  44.376  42.162  1.00 26.99           O  
ATOM   2555  N   PRO A 198      -6.708  43.321  40.506  1.00 26.86           N  
ATOM   2556  CD  PRO A 198      -6.903  42.621  39.235  1.00 26.80           C  
ATOM   2557  HD1 PRO A 198      -6.273  41.733  39.176  1.00 27.41           H  
ATOM   2558  HD2 PRO A 198      -6.688  43.276  38.390  1.00 27.41           H  
ATOM   2559  CA  PRO A 198      -7.984  43.640  41.188  1.00 27.45           C  
ATOM   2560  HA  PRO A 198      -8.041  44.710  41.385  1.00 27.41           H  
ATOM   2561  CB  PRO A 198      -9.050  43.243  40.154  1.00 27.90           C  
ATOM   2562  HB1 PRO A 198      -9.913  42.792  40.644  1.00 27.41           H  
ATOM   2563  HB2 PRO A 198      -9.371  44.111  39.578  1.00 27.41           H  
ATOM   2564  CG  PRO A 198      -8.362  42.248  39.273  1.00 27.43           C  
ATOM   2565  HG1 PRO A 198      -8.480  41.244  39.680  1.00 27.41           H  
ATOM   2566  HG2 PRO A 198      -8.783  42.285  38.268  1.00 27.41           H  
ATOM   2567  C   PRO A 198      -8.100  42.846  42.530  1.00 28.45           C  
ATOM   2568  O   PRO A 198      -7.413  41.831  42.681  1.00 27.00           O  
ATOM   2569  N   PRO A 199      -8.912  43.313  43.466  1.00 29.78           N  
ATOM   2570  CD  PRO A 199      -9.651  44.599  43.410  1.00 31.08           C  
ATOM   2571  HD1 PRO A 199     -10.029  44.802  42.408  1.00 30.42           H  
ATOM   2572  HD2 PRO A 199      -9.032  45.433  43.741  1.00 30.42           H  
ATOM   2573  CA  PRO A 199      -9.110  42.640  44.759  1.00 30.92           C  
ATOM   2574  HA  PRO A 199      -8.172  42.567  45.309  1.00 30.42           H  
ATOM   2575  CB  PRO A 199     -10.091  43.568  45.472  1.00 31.31           C  
ATOM   2576  HB1 PRO A 199     -10.815  42.992  46.048  1.00 30.42           H  
ATOM   2577  HB2 PRO A 199      -9.560  44.252  46.134  1.00 30.42           H  
ATOM   2578  CG  PRO A 199     -10.768  44.317  44.379  1.00 31.55           C  
ATOM   2579  HG1 PRO A 199     -11.545  43.711  43.913  1.00 30.42           H  
ATOM   2580  HG2 PRO A 199     -11.204  45.243  44.752  1.00 30.42           H  
ATOM   2581  C   PRO A 199      -9.760  41.288  44.617  1.00 30.54           C  
ATOM   2582  O   PRO A 199     -10.393  41.114  43.594  1.00 27.74           O  
ATOM   2583  N   PRO A 200      -9.679  40.388  45.618  1.00 33.52           N  
ATOM   2584  CD  PRO A 200      -8.892  40.518  46.865  1.00 33.93           C  
ATOM   2585  HD1 PRO A 200      -9.386  41.185  47.571  1.00 34.78           H  
ATOM   2586  HD2 PRO A 200      -7.888  40.888  46.657  1.00 34.78           H  
ATOM   2587  CA  PRO A 200     -10.471  39.154  45.579  1.00 34.89           C  
ATOM   2588  HA  PRO A 200     -10.214  38.558  44.703  1.00 34.78           H  
ATOM   2589  CB  PRO A 200     -10.084  38.409  46.885  1.00 35.38           C  
ATOM   2590  HB1 PRO A 200     -10.889  38.482  47.616  1.00 34.78           H  
ATOM   2591  HB2 PRO A 200      -9.876  37.360  46.676  1.00 34.78           H  
ATOM   2592  CG  PRO A 200      -8.850  39.094  47.397  1.00 33.78           C  
ATOM   2593  HG1 PRO A 200      -8.848  39.100  48.487  1.00 34.78           H  
ATOM   2594  HG2 PRO A 200      -7.958  38.583  47.034  1.00 34.78           H  
ATOM   2595  C   PRO A 200     -11.968  39.489  45.589  1.00 36.50           C  
ATOM   2596  O   PRO A 200     -12.307  40.528  46.186  1.00 35.47           O  
ATOM   2597  N   VAL A 201     -12.792  38.588  45.010  1.00 38.94           N  
ATOM   2598  HN  VAL A 201     -12.381  37.625  44.792  1.00 40.15           H  
ATOM   2599  CA  VAL A 201     -14.227  38.812  44.645  1.00 40.09           C  
ATOM   2600  HA  VAL A 201     -14.760  37.874  44.802  1.00 40.15           H  
ATOM   2601  CB  VAL A 201     -14.892  39.891  45.546  1.00 40.68           C  
ATOM   2602  C   VAL A 201     -14.380  39.196  43.165  1.00 40.75           C  
ATOM   2603  O   VAL A 201     -14.623  38.311  42.321  1.00 40.29           O  
ATOM   2604  HC  VAL A 201     -14.277  40.236  42.855  1.00 40.15           H  
ATOM   2605  HB1 VAL A 201     -15.932  40.023  45.248  1.00 40.15           H  
ATOM   2606  HB2 VAL A 201     -14.360  40.836  45.435  1.00 40.15           H  
ATOM   2607  HB3 VAL A 201     -14.851  39.571  46.587  1.00 40.15           H  
TER    2608      VAL A 201 
HETATM 2609  O1  UNK     0     -16.762  56.661  30.365  1.00  0.00           O  
HETATM 2610  O2  UNK     0     -15.619  56.086  28.042  1.00  0.00           O  
HETATM 2611  O3  UNK     0     -13.479  56.728  28.011  1.00  0.00           O  
HETATM 2612  O4  UNK     0     -15.253  55.358  31.429  1.00  0.00           O  
HETATM 2613  C5  UNK     0     -15.907  57.777  30.375  1.00  0.00           C  
HETATM 2614  C6  UNK     0     -14.868  57.892  29.447  1.00  0.00           C  
HETATM 2615  C7  UNK     0     -16.145  58.769  31.317  1.00  0.00           C  
HETATM 2616  C8  UNK     0     -14.060  59.027  29.488  1.00  0.00           C  
HETATM 2617  C9  UNK     0     -15.338  59.899  31.338  1.00  0.00           C  
HETATM 2618  C10 UNK     0     -14.301  60.028  30.422  1.00  0.00           C  
HETATM 2619  C11 UNK     0     -14.584  56.857  28.445  1.00  0.00           C  
HETATM 2620  C12 UNK     0     -16.327  55.514  30.861  1.00  0.00           C  
HETATM 2621  C13 UNK     0     -17.296  54.357  30.626  1.00  0.00           C  
HETATM 2622  H14 UNK     0     -15.351  55.403  27.440  1.00  0.00           H  
HETATM 2623  H15 UNK     0     -16.954  58.658  32.025  1.00  0.00           H  
HETATM 2624  H16 UNK     0     -13.238  59.146  28.795  1.00  0.00           H  
HETATM 2625  H17 UNK     0     -15.513  60.674  32.071  1.00  0.00           H  
HETATM 2626  H18 UNK     0     -13.671  60.907  30.445  1.00  0.00           H  
HETATM 2627  H19 UNK     0     -17.514  54.269  29.564  1.00  0.00           H  
HETATM 2628  H20 UNK     0     -18.228  54.533  31.161  1.00  0.00           H  
HETATM 2629  H21 UNK     0     -16.857  53.422  30.972  1.00  0.00           H  
TER    2630      UNK     0 
CONECT 2609 2613 2620
CONECT 2610 2619 2622
CONECT 2611 2619
CONECT 2612 2620
CONECT 2613 2609 2614 2615
CONECT 2614 2613 2616 2619
CONECT 2615 2613 2617 2623
CONECT 2616 2614 2618 2624
CONECT 2617 2615 2618 2625
CONECT 2618 2616 2617 2626
CONECT 2619 2610 2611 2614
CONECT 2620 2609 2612 2621
CONECT 2621 2620 2627 2628 2629
CONECT 2622 2610
CONECT 2623 2615
CONECT 2624 2616
CONECT 2625 2617
CONECT 2626 2618
CONECT 2627 2621
CONECT 2628 2621
CONECT 2629 2621
END
