# Supplementary material for: Proteome-wide prediction of targets for aspirin: new insight into the molecular mechanism of aspirin
Source: PeerJ. 2016 Mar 10;4:e1791. doi: 10.7717/peerj.1791 (PMC4793309; doi:10.7717/peerj.1791)
Supplement: File S1 — The raw data contains all strucures of the identified 79 proteins. The Protocols show how to prepare protein strucure and run CDOCKER. [file peerj-04-1791-s004.zip › 79_protein_strucures/1MQ8_ITGAL.pdb]

REMARK   Accelrys Discovery Studio PDB file
REMARK   Created:  Wed Jan 20 16:01:09 �й���׼ʱ�� 2016
SSBOND   1 CYS B  161    CYS B  299                                     
ATOM      1  N   VAL B 130      26.381  27.924  35.339  1.00 98.62           N  
ATOM      2  HT1 VAL B 130      25.736  27.203  35.796  1.00 87.30           H  
ATOM      3  HT2 VAL B 130      25.952  28.899  35.440  1.00 87.30           H  
ATOM      4  CA  VAL B 130      26.545  27.600  33.895  1.00 98.62           C  
ATOM      5  HA  VAL B 130      27.182  28.364  33.449  1.00 87.30           H  
ATOM      6  CB  VAL B 130      27.229  26.233  33.694  1.00 72.21           C  
ATOM      7  HB  VAL B 130      26.817  25.530  34.418  1.00 87.30           H  
ATOM      8  CG1 VAL B 130      26.983  25.689  32.301  1.00 72.21           C  
ATOM      9 1HG1 VAL B 130      27.479  24.725  32.194  1.00 87.30           H  
ATOM     10 2HG1 VAL B 130      27.381  26.386  31.563  1.00 87.30           H  
ATOM     11 3HG1 VAL B 130      25.912  25.565  32.143  1.00 87.30           H  
ATOM     12  CG2 VAL B 130      28.719  26.364  33.945  1.00 72.21           C  
ATOM     13 1HG2 VAL B 130      29.199  25.396  33.802  1.00 87.30           H  
ATOM     14 2HG2 VAL B 130      28.887  26.705  34.967  1.00 87.30           H  
ATOM     15 3HG2 VAL B 130      29.143  27.086  33.247  1.00 87.30           H  
ATOM     16  C   VAL B 130      25.219  27.617  33.171  1.00 98.62           C  
ATOM     17  O   VAL B 130      24.296  26.865  33.502  1.00 98.62           O  
ATOM     18  N   ASP B 131      25.127  28.498  32.188  1.00 77.40           N  
ATOM     19  HN  ASP B 131      25.961  29.133  31.973  1.00 88.03           H  
ATOM     20  CA  ASP B 131      23.916  28.620  31.394  1.00 77.40           C  
ATOM     21  HA  ASP B 131      23.072  28.261  31.982  1.00 88.03           H  
ATOM     22  CB  ASP B 131      23.677  30.086  31.031  1.00 98.65           C  
ATOM     23  HB1 ASP B 131      24.506  30.435  30.415  1.00 88.03           H  
ATOM     24  HB2 ASP B 131      22.748  30.161  30.466  1.00 88.03           H  
ATOM     25  CG  ASP B 131      23.574  30.977  32.272  1.00 98.65           C  
ATOM     26  OD1 ASP B 131      22.844  30.609  33.224  1.00 98.65           O  
ATOM     27  OD2 ASP B 131      24.227  32.043  32.296  1.00 98.65           O  
ATOM     28  C   ASP B 131      24.056  27.749  30.152  1.00 77.40           C  
ATOM     29  O   ASP B 131      24.618  28.165  29.130  1.00 77.40           O  
ATOM     30  N   LEU B 132      23.620  26.497  30.289  1.00 65.85           N  
ATOM     31  HN  LEU B 132      23.209  26.204  31.232  1.00 72.95           H  
ATOM     32  CA  LEU B 132      23.674  25.507  29.223  1.00 65.85           C  
ATOM     33  HA  LEU B 132      24.578  25.693  28.643  1.00 72.95           H  
ATOM     34  CB  LEU B 132      23.787  24.092  29.830  1.00 80.05           C  
ATOM     35  HB1 LEU B 132      24.613  24.119  30.541  1.00 72.95           H  
ATOM     36  HB2 LEU B 132      22.855  23.902  30.363  1.00 72.95           H  
ATOM     37  CG  LEU B 132      24.030  22.877  28.910  1.00 80.05           C  
ATOM     38  HG  LEU B 132      24.700  23.181  28.106  1.00 72.95           H  
ATOM     39  CD1 LEU B 132      24.701  21.764  29.701  1.00 80.05           C  
ATOM     40 1HD1 LEU B 132      24.872  20.907  29.050  1.00 72.95           H  
ATOM     41 2HD1 LEU B 132      24.058  21.468  30.530  1.00 72.95           H  
ATOM     42 3HD1 LEU B 132      25.655  22.119  30.091  1.00 72.95           H  
ATOM     43  CD2 LEU B 132      22.731  22.404  28.297  1.00 80.05           C  
ATOM     44 1HD2 LEU B 132      22.924  21.547  27.652  1.00 72.95           H  
ATOM     45 2HD2 LEU B 132      22.292  23.210  27.708  1.00 72.95           H  
ATOM     46 3HD2 LEU B 132      22.040  22.114  29.088  1.00 72.95           H  
ATOM     47  C   LEU B 132      22.480  25.599  28.269  1.00 65.85           C  
ATOM     48  O   LEU B 132      21.387  26.017  28.648  1.00 65.85           O  
ATOM     49  N   VAL B 133      22.719  25.178  27.030  1.00 73.66           N  
ATOM     50  HN  VAL B 133      23.697  24.823  26.780  1.00 84.37           H  
ATOM     51  CA  VAL B 133      21.684  25.188  26.004  1.00 73.66           C  
ATOM     52  HA  VAL B 133      20.722  25.264  26.511  1.00 84.37           H  
ATOM     53  CB  VAL B 133      21.826  26.434  25.080  1.00 98.65           C  
ATOM     54  HB  VAL B 133      22.880  26.591  24.853  1.00 84.37           H  
ATOM     55  CG1 VAL B 133      21.059  26.240  23.778  1.00 98.65           C  
ATOM     56 1HG1 VAL B 133      21.175  27.125  23.152  1.00 84.37           H  
ATOM     57 2HG1 VAL B 133      20.002  26.087  23.998  1.00 84.37           H  
ATOM     58 3HG1 VAL B 133      21.450  25.369  23.252  1.00 84.37           H  
ATOM     59  CG2 VAL B 133      21.285  27.657  25.795  1.00 98.65           C  
ATOM     60 1HG2 VAL B 133      21.384  28.529  25.149  1.00 84.37           H  
ATOM     61 2HG2 VAL B 133      21.848  27.820  26.714  1.00 84.37           H  
ATOM     62 3HG2 VAL B 133      20.233  27.502  26.037  1.00 84.37           H  
ATOM     63  C   VAL B 133      21.655  23.920  25.154  1.00 73.66           C  
ATOM     64  O   VAL B 133      22.688  23.377  24.773  1.00 73.66           O  
ATOM     65  N   PHE B 134      20.443  23.439  24.919  1.00 38.06           N  
ATOM     66  HN  PHE B 134      19.604  23.939  25.357  1.00 44.76           H  
ATOM     67  CA  PHE B 134      20.197  22.272  24.100  1.00 38.06           C  
ATOM     68  HA  PHE B 134      21.111  21.686  24.002  1.00 44.76           H  
ATOM     69  CB  PHE B 134      19.085  21.412  24.719  1.00 48.59           C  
ATOM     70  HB1 PHE B 134      18.236  22.059  24.942  1.00 44.76           H  
ATOM     71  HB2 PHE B 134      18.787  20.660  23.988  1.00 44.76           H  
ATOM     72  CG  PHE B 134      19.488  20.702  25.993  1.00 48.59           C  
ATOM     73  CD1 PHE B 134      20.791  20.252  26.177  1.00 48.59           C  
ATOM     74  HD1 PHE B 134      21.532  20.422  25.396  1.00 44.76           H  
ATOM     75  CD2 PHE B 134      18.562  20.472  27.005  1.00 48.59           C  
ATOM     76  HD2 PHE B 134      17.535  20.815  26.883  1.00 44.76           H  
ATOM     77  CE1 PHE B 134      21.166  19.584  27.350  1.00 48.59           C  
ATOM     78  HE1 PHE B 134      22.193  19.239  27.474  1.00 44.76           H  
ATOM     79  CE2 PHE B 134      18.936  19.801  28.186  1.00 48.59           C  
ATOM     80  HE2 PHE B 134      18.198  19.629  28.970  1.00 44.76           H  
ATOM     81  CZ  PHE B 134      20.236  19.360  28.354  1.00 48.59           C  
ATOM     82  HZ  PHE B 134      20.527  18.841  29.267  1.00 44.76           H  
ATOM     83  C   PHE B 134      19.760  22.796  22.729  1.00 38.06           C  
ATOM     84  O   PHE B 134      18.864  23.632  22.614  1.00 38.06           O  
ATOM     85  N   LEU B 135      20.445  22.347  21.695  1.00 39.96           N  
ATOM     86  HN  LEU B 135      21.248  21.661  21.869  1.00 25.48           H  
ATOM     87  CA  LEU B 135      20.152  22.747  20.328  1.00 39.96           C  
ATOM     88  HA  LEU B 135      19.270  23.388  20.311  1.00 25.48           H  
ATOM     89  CB  LEU B 135      21.358  23.506  19.758  1.00 10.99           C  
ATOM     90  HB1 LEU B 135      21.482  24.415  20.347  1.00 25.48           H  
ATOM     91  HB2 LEU B 135      22.234  22.870  19.882  1.00 25.48           H  
ATOM     92  CG  LEU B 135      21.294  23.917  18.289  1.00 10.99           C  
ATOM     93  HG  LEU B 135      21.046  23.033  17.701  1.00 25.48           H  
ATOM     94  CD1 LEU B 135      20.213  24.977  18.036  1.00 10.99           C  
ATOM     95 1HD1 LEU B 135      20.202  25.240  16.978  1.00 25.48           H  
ATOM     96 2HD1 LEU B 135      20.429  25.866  18.629  1.00 25.48           H  
ATOM     97 3HD1 LEU B 135      19.239  24.579  18.321  1.00 25.48           H  
ATOM     98  CD2 LEU B 135      22.666  24.397  17.862  1.00 10.99           C  
ATOM     99 1HD2 LEU B 135      22.637  24.695  16.814  1.00 25.48           H  
ATOM    100 2HD2 LEU B 135      23.390  23.592  17.991  1.00 25.48           H  
ATOM    101 3HD2 LEU B 135      22.960  25.250  18.474  1.00 25.48           H  
ATOM    102  C   LEU B 135      19.871  21.449  19.543  1.00 39.96           C  
ATOM    103  O   LEU B 135      20.781  20.837  18.964  1.00 39.96           O  
ATOM    104  N   PHE B 136      18.609  21.028  19.541  1.00 45.54           N  
ATOM    105  HN  PHE B 136      17.864  21.611  20.040  1.00 48.66           H  
ATOM    106  CA  PHE B 136      18.216  19.793  18.876  1.00 45.54           C  
ATOM    107  HA  PHE B 136      19.103  19.161  18.833  1.00 48.66           H  
ATOM    108  CB  PHE B 136      17.187  19.054  19.714  1.00 50.44           C  
ATOM    109  HB1 PHE B 136      16.891  18.152  19.178  1.00 48.66           H  
ATOM    110  HB2 PHE B 136      17.649  18.779  20.662  1.00 48.66           H  
ATOM    111  CG  PHE B 136      15.965  19.853  20.001  1.00 50.44           C  
ATOM    112  CD1 PHE B 136      16.058  21.087  20.622  1.00 50.44           C  
ATOM    113  HD1 PHE B 136      17.038  21.483  20.889  1.00 48.66           H  
ATOM    114  CD2 PHE B 136      14.714  19.369  19.661  1.00 50.44           C  
ATOM    115  HD2 PHE B 136      14.627  18.402  19.166  1.00 48.66           H  
ATOM    116  CE1 PHE B 136      14.924  21.822  20.907  1.00 50.44           C  
ATOM    117  HE1 PHE B 136      15.010  22.790  21.400  1.00 48.66           H  
ATOM    118  CE2 PHE B 136      13.568  20.100  19.942  1.00 50.44           C  
ATOM    119  HE2 PHE B 136      12.587  19.708  19.673  1.00 48.66           H  
ATOM    120  CZ  PHE B 136      13.679  21.327  20.565  1.00 50.44           C  
ATOM    121  HZ  PHE B 136      12.783  21.907  20.788  1.00 48.66           H  
ATOM    122  C   PHE B 136      17.715  19.945  17.453  1.00 45.54           C  
ATOM    123  O   PHE B 136      17.076  20.945  17.108  1.00 45.54           O  
ATOM    124  N   ASP B 137      17.989  18.900  16.665  1.00 29.23           N  
ATOM    125  HN  ASP B 137      18.496  18.076  17.122  1.00 29.25           H  
ATOM    126  CA  ASP B 137      17.667  18.762  15.234  1.00 29.23           C  
ATOM    127  HA  ASP B 137      17.843  19.727  14.758  1.00 29.25           H  
ATOM    128  CB  ASP B 137      18.662  17.747  14.627  1.00 29.27           C  
ATOM    129  HB1 ASP B 137      19.671  18.140  14.751  1.00 29.25           H  
ATOM    130  HB2 ASP B 137      18.568  16.808  15.172  1.00 29.25           H  
ATOM    131  CG  ASP B 137      18.436  17.467  13.150  1.00 29.27           C  
ATOM    132  OD1 ASP B 137      19.250  16.718  12.575  1.00 29.27           O  
ATOM    133  OD2 ASP B 137      17.466  17.964  12.554  1.00 29.27           O  
ATOM    134  C   ASP B 137      16.213  18.350  14.941  1.00 29.23           C  
ATOM    135  O   ASP B 137      15.832  17.184  15.081  1.00 29.23           O  
ATOM    136  N   GLY B 138      15.434  19.298  14.437  1.00 49.33           N  
ATOM    137  HN  GLY B 138      15.830  20.277  14.266  1.00 49.33           H  
ATOM    138  CA  GLY B 138      14.048  19.013  14.117  1.00 49.33           C  
ATOM    139  HA1 GLY B 138      13.773  18.056  14.561  1.00 49.33           H  
ATOM    140  HA2 GLY B 138      13.421  19.801  14.534  1.00 49.33           H  
ATOM    141  C   GLY B 138      13.820  18.944  12.625  1.00 49.33           C  
ATOM    142  O   GLY B 138      12.801  19.416  12.133  1.00 49.33           O  
ATOM    143  N   SER B 139      14.776  18.362  11.906  1.00 60.10           N  
ATOM    144  HN  SER B 139      15.639  17.980  12.410  1.00 47.56           H  
ATOM    145  CA  SER B 139      14.692  18.224  10.452  1.00 60.10           C  
ATOM    146  HA  SER B 139      14.060  19.027  10.072  1.00 47.56           H  
ATOM    147  CB  SER B 139      16.077  18.370   9.821  1.00 22.48           C  
ATOM    148  HB1 SER B 139      15.955  18.568   8.756  1.00 47.56           H  
ATOM    149  HB2 SER B 139      16.587  19.211  10.291  1.00 47.56           H  
ATOM    150  OG  SER B 139      16.875  17.213   9.977  1.00 22.48           O  
ATOM    151  HG  SER B 139      17.008  17.014  10.999  1.00 47.56           H  
ATOM    152  C   SER B 139      14.086  16.902  10.018  1.00 60.10           C  
ATOM    153  O   SER B 139      14.139  15.923  10.749  1.00 60.10           O  
ATOM    154  N   MET B 140      13.553  16.876   8.801  1.00 25.05           N  
ATOM    155  HN  MET B 140      13.572  17.773   8.217  1.00 40.28           H  
ATOM    156  CA  MET B 140      12.940  15.679   8.220  1.00 25.05           C  
ATOM    157  HA  MET B 140      12.008  15.487   8.751  1.00 40.28           H  
ATOM    158  CB  MET B 140      12.601  15.913   6.736  1.00 55.50           C  
ATOM    159  HB1 MET B 140      11.738  16.576   6.680  1.00 40.28           H  
ATOM    160  HB2 MET B 140      13.457  16.389   6.258  1.00 40.28           H  
ATOM    161  CG  MET B 140      12.274  14.628   5.972  1.00 55.50           C  
ATOM    162  HG1 MET B 140      13.176  14.017   5.958  1.00 40.27           H  
ATOM    163  HG2 MET B 140      11.491  14.108   6.524  1.00 40.27           H  
ATOM    164  SD  MET B 140      11.710  14.803   4.267  1.00 55.50           S  
ATOM    165  CE  MET B 140      10.085  15.504   4.552  1.00 55.50           C  
ATOM    166  HE1 MET B 140       9.591  15.678   3.596  1.00 40.28           H  
ATOM    167  HE2 MET B 140      10.185  16.449   5.086  1.00 40.28           H  
ATOM    168  HE3 MET B 140       9.490  14.812   5.148  1.00 40.28           H  
ATOM    169  C   MET B 140      13.792  14.418   8.295  1.00 25.05           C  
ATOM    170  O   MET B 140      13.294  13.346   8.645  1.00 25.05           O  
ATOM    171  N   SER B 141      15.090  14.594   8.102  1.00 38.24           N  
ATOM    172  HN  SER B 141      15.462  15.594   8.021  1.00 39.79           H  
ATOM    173  CA  SER B 141      16.031  13.496   7.995  1.00 38.24           C  
ATOM    174  HA  SER B 141      15.702  12.888   7.152  1.00 39.79           H  
ATOM    175  CB  SER B 141      17.377  14.032   7.630  1.00 42.88           C  
ATOM    176  HB1 SER B 141      18.048  13.184   7.494  1.00 39.79           H  
ATOM    177  HB2 SER B 141      17.276  14.571   6.688  1.00 39.79           H  
ATOM    178  OG  SER B 141      17.974  14.909   8.569  1.00 42.88           O  
ATOM    179  HG  SER B 141      17.356  15.746   8.709  1.00 39.79           H  
ATOM    180  C   SER B 141      16.147  12.561   9.178  1.00 38.24           C  
ATOM    181  O   SER B 141      16.912  11.586   9.141  1.00 38.24           O  
ATOM    182  N   LEU B 142      15.447  12.883  10.256  1.00 45.18           N  
ATOM    183  HN  LEU B 142      14.876  13.788  10.266  1.00 38.77           H  
ATOM    184  CA  LEU B 142      15.448  12.020  11.423  1.00 45.18           C  
ATOM    185  HA  LEU B 142      16.268  11.307  11.342  1.00 38.77           H  
ATOM    186  CB  LEU B 142      15.613  12.834  12.706  1.00 32.35           C  
ATOM    187  HB1 LEU B 142      14.879  13.639  12.671  1.00 38.77           H  
ATOM    188  HB2 LEU B 142      15.385  12.169  13.539  1.00 38.77           H  
ATOM    189  CG  LEU B 142      16.971  13.476  13.002  1.00 32.35           C  
ATOM    190  HG  LEU B 142      17.178  14.223  12.236  1.00 38.77           H  
ATOM    191  CD1 LEU B 142      16.871  14.180  14.358  1.00 32.35           C  
ATOM    192 1HD1 LEU B 142      17.826  14.648  14.596  1.00 38.77           H  
ATOM    193 2HD1 LEU B 142      16.622  13.451  15.129  1.00 38.77           H  
ATOM    194 3HD1 LEU B 142      16.094  14.943  14.315  1.00 38.77           H  
ATOM    195  CD2 LEU B 142      18.102  12.431  12.989  1.00 32.35           C  
ATOM    196 1HD2 LEU B 142      19.052  12.920  13.203  1.00 38.77           H  
ATOM    197 2HD2 LEU B 142      18.150  11.959  12.008  1.00 38.77           H  
ATOM    198 3HD2 LEU B 142      17.906  11.673  13.747  1.00 38.77           H  
ATOM    199  C   LEU B 142      14.123  11.263  11.444  1.00 45.18           C  
ATOM    200  O   LEU B 142      13.062  11.845  11.161  1.00 45.18           O  
ATOM    201  N   GLN B 143      14.202   9.961  11.726  1.00 59.54           N  
ATOM    202  HN  GLN B 143      15.164   9.531  11.909  1.00 70.97           H  
ATOM    203  CA  GLN B 143      13.021   9.101  11.794  1.00 59.54           C  
ATOM    204  HA  GLN B 143      12.534   9.052  10.820  1.00 70.97           H  
ATOM    205  CB  GLN B 143      13.382   7.691  12.278  1.00 80.12           C  
ATOM    206  HB1 GLN B 143      13.568   7.748  13.350  1.00 70.97           H  
ATOM    207  HB2 GLN B 143      12.522   7.048  12.092  1.00 70.97           H  
ATOM    208  CG  GLN B 143      14.593   7.035  11.636  1.00 80.12           C  
ATOM    209  HG1 GLN B 143      15.406   7.761  11.615  1.00 70.97           H  
ATOM    210  HG2 GLN B 143      14.884   6.180  12.246  1.00 70.97           H  
ATOM    211  CD  GLN B 143      14.352   6.556  10.238  1.00 80.12           C  
ATOM    212  OE1 GLN B 143      13.213   6.486   9.774  1.00 80.12           O  
ATOM    213  NE2 GLN B 143      15.431   6.209   9.549  1.00 80.12           N  
ATOM    214 1HE2 GLN B 143      16.399   6.281   9.999  1.00 70.97           H  
ATOM    215 2HE2 GLN B 143      15.333   5.857   8.543  1.00 70.97           H  
ATOM    216  C   GLN B 143      12.092   9.742  12.814  1.00 59.54           C  
ATOM    217  O   GLN B 143      12.543  10.190  13.871  1.00 59.54           O  
ATOM    218  N   PRO B 144      10.782   9.782  12.520  1.00 35.29           N  
ATOM    219  CD  PRO B 144      10.150   9.166  11.342  1.00 97.66           C  
ATOM    220  HD1 PRO B 144      10.729   8.317  10.978  1.00 62.02           H  
ATOM    221  HD2 PRO B 144      10.018   9.889  10.537  1.00 62.02           H  
ATOM    222  CA  PRO B 144       9.769  10.374  13.408  1.00 35.29           C  
ATOM    223  HA  PRO B 144       9.835  11.460  13.342  1.00 62.02           H  
ATOM    224  CB  PRO B 144       8.447   9.920  12.777  1.00 97.66           C  
ATOM    225  HB1 PRO B 144       7.736   9.616  13.545  1.00 62.02           H  
ATOM    226  HB2 PRO B 144       8.012  10.717  12.174  1.00 62.02           H  
ATOM    227  CG  PRO B 144       8.841   8.732  11.903  1.00 97.66           C  
ATOM    228  HG1 PRO B 144       8.948   7.824  12.497  1.00 62.02           H  
ATOM    229  HG2 PRO B 144       8.110   8.565  11.112  1.00 62.02           H  
ATOM    230  C   PRO B 144       9.897   9.960  14.874  1.00 35.29           C  
ATOM    231  O   PRO B 144       9.396  10.635  15.776  1.00 35.29           O  
ATOM    232  N   ASP B 145      10.602   8.860  15.102  1.00 39.94           N  
ATOM    233  HN  ASP B 145      11.021   8.328  14.274  1.00 59.45           H  
ATOM    234  CA  ASP B 145      10.819   8.361  16.444  1.00 39.94           C  
ATOM    235  HA  ASP B 145       9.942   8.592  17.049  1.00 59.45           H  
ATOM    236  CB  ASP B 145      11.029   6.842  16.442  1.00 78.96           C  
ATOM    237  HB1 ASP B 145      11.304   6.528  17.449  1.00 59.45           H  
ATOM    238  HB2 ASP B 145      10.093   6.362  16.154  1.00 59.45           H  
ATOM    239  CG  ASP B 145      12.115   6.397  15.483  1.00 78.96           C  
ATOM    240  OD1 ASP B 145      11.759   6.002  14.359  1.00 78.96           O  
ATOM    241  OD2 ASP B 145      13.311   6.428  15.850  1.00 78.96           O  
ATOM    242  C   ASP B 145      12.020   9.051  17.047  1.00 39.94           C  
ATOM    243  O   ASP B 145      11.919   9.603  18.133  1.00 39.94           O  
ATOM    244  N   GLU B 146      13.128   9.058  16.304  1.00 43.60           N  
ATOM    245  HN  GLU B 146      13.086   8.590  15.343  1.00 52.84           H  
ATOM    246  CA  GLU B 146      14.399   9.663  16.715  1.00 43.60           C  
ATOM    247  HA  GLU B 146      14.852   9.001  17.453  1.00 52.84           H  
ATOM    248  CB  GLU B 146      15.347   9.732  15.520  1.00 60.23           C  
ATOM    249  HB1 GLU B 146      14.852  10.283  14.720  1.00 52.84           H  
ATOM    250  HB2 GLU B 146      16.247  10.266  15.826  1.00 52.84           H  
ATOM    251  CG  GLU B 146      15.760   8.364  14.978  1.00 60.23           C  
ATOM    252  HG1 GLU B 146      16.385   7.871  15.723  1.00 52.84           H  
ATOM    253  HG2 GLU B 146      14.860   7.773  14.809  1.00 52.84           H  
ATOM    254  CD  GLU B 146      16.541   8.445  13.666  1.00 60.23           C  
ATOM    255  OE1 GLU B 146      16.471   9.492  12.984  1.00 60.23           O  
ATOM    256  OE2 GLU B 146      17.208   7.446  13.303  1.00 60.23           O  
ATOM    257  C   GLU B 146      14.278  11.045  17.353  1.00 43.60           C  
ATOM    258  O   GLU B 146      15.176  11.484  18.071  1.00 43.60           O  
ATOM    259  N   PHE B 147      13.162  11.715  17.079  1.00 38.16           N  
ATOM    260  HN  PHE B 147      12.447  11.257  16.428  1.00 40.94           H  
ATOM    261  CA  PHE B 147      12.854  13.041  17.614  1.00 38.16           C  
ATOM    262  HA  PHE B 147      13.689  13.719  17.436  1.00 40.94           H  
ATOM    263  CB  PHE B 147      11.583  13.580  16.935  1.00 42.53           C  
ATOM    264  HB1 PHE B 147      11.746  13.576  15.857  1.00 40.94           H  
ATOM    265  HB2 PHE B 147      10.757  12.912  17.181  1.00 40.94           H  
ATOM    266  CG  PHE B 147      11.195  14.983  17.349  1.00 42.53           C  
ATOM    267  CD1 PHE B 147      12.101  16.030  17.247  1.00 42.53           C  
ATOM    268  HD1 PHE B 147      13.118  15.833  16.909  1.00 40.94           H  
ATOM    269  CD2 PHE B 147       9.900  15.259  17.793  1.00 42.53           C  
ATOM    270  HD2 PHE B 147       9.180  14.446  17.883  1.00 40.94           H  
ATOM    271  CE1 PHE B 147      11.721  17.333  17.574  1.00 42.53           C  
ATOM    272  HE1 PHE B 147      12.441  18.147  17.486  1.00 40.94           H  
ATOM    273  CE2 PHE B 147       9.512  16.558  18.123  1.00 42.53           C  
ATOM    274  HE2 PHE B 147       8.496  16.755  18.466  1.00 40.94           H  
ATOM    275  CZ  PHE B 147      10.424  17.597  18.013  1.00 42.53           C  
ATOM    276  HZ  PHE B 147      10.129  18.615  18.268  1.00 40.94           H  
ATOM    277  C   PHE B 147      12.608  12.898  19.104  1.00 38.16           C  
ATOM    278  O   PHE B 147      13.137  13.671  19.903  1.00 38.16           O  
ATOM    279  N   GLN B 148      11.792  11.897  19.451  1.00 53.51           N  
ATOM    280  HN  GLN B 148      11.391  11.282  18.672  1.00 72.75           H  
ATOM    281  CA  GLN B 148      11.416  11.593  20.827  1.00 53.51           C  
ATOM    282  HA  GLN B 148      11.237  12.538  21.339  1.00 72.75           H  
ATOM    283  CB  GLN B 148      10.109  10.793  20.852  1.00 88.14           C  
ATOM    284  HB1 GLN B 148       9.521  11.074  19.978  1.00 72.75           H  
ATOM    285  HB2 GLN B 148      10.358   9.733  20.798  1.00 72.75           H  
ATOM    286  CG  GLN B 148       9.250  11.019  22.099  1.00 88.14           C  
ATOM    287  HG1 GLN B 148       8.412  10.322  22.070  1.00 72.75           H  
ATOM    288  HG2 GLN B 148       9.861  10.817  22.979  1.00 72.75           H  
ATOM    289  CD  GLN B 148       8.690  12.445  22.216  1.00 88.14           C  
ATOM    290  OE1 GLN B 148       8.308  13.064  21.219  1.00 88.14           O  
ATOM    291  NE2 GLN B 148       8.621  12.957  23.447  1.00 88.14           N  
ATOM    292 1HE2 GLN B 148       8.947  12.378  24.286  1.00 72.75           H  
ATOM    293 2HE2 GLN B 148       8.240  13.946  23.595  1.00 72.75           H  
ATOM    294  C   GLN B 148      12.523  10.857  21.580  1.00 53.51           C  
ATOM    295  O   GLN B 148      12.573  10.906  22.799  1.00 53.51           O  
ATOM    296  N   LYS B 149      13.410  10.172  20.861  1.00 68.30           N  
ATOM    297  HN  LYS B 149      13.304  10.134  19.797  1.00 70.35           H  
ATOM    298  CA  LYS B 149      14.531   9.468  21.497  1.00 68.30           C  
ATOM    299  HA  LYS B 149      14.176   8.936  22.380  1.00 70.35           H  
ATOM    300  CB  LYS B 149      15.193   8.480  20.531  1.00 71.99           C  
ATOM    301  HB1 LYS B 149      15.659   9.053  19.729  1.00 70.35           H  
ATOM    302  HB2 LYS B 149      15.959   7.933  21.080  1.00 70.35           H  
ATOM    303  CG  LYS B 149      14.247   7.461  19.896  1.00 71.99           C  
ATOM    304  HG1 LYS B 149      13.473   7.997  19.347  1.00 70.35           H  
ATOM    305  HG2 LYS B 149      14.816   6.837  19.206  1.00 70.35           H  
ATOM    306  CD  LYS B 149      13.582   6.565  20.929  1.00 71.99           C  
ATOM    307  HD1 LYS B 149      14.344   5.961  21.422  1.00 70.35           H  
ATOM    308  HD2 LYS B 149      13.076   7.186  21.668  1.00 70.35           H  
ATOM    309  CE  LYS B 149      12.569   5.648  20.274  1.00 71.99           C  
ATOM    310  HE1 LYS B 149      11.849   6.252  19.721  1.00 70.35           H  
ATOM    311  HE2 LYS B 149      13.088   4.980  19.586  1.00 70.35           H  
ATOM    312  NZ  LYS B 149      11.846   4.837  21.278  1.00 71.99           N1+
ATOM    313  HZ1 LYS B 149      11.141   4.202  20.784  1.00 70.35           H  
ATOM    314  HZ2 LYS B 149      11.329   5.485  21.955  1.00 70.35           H  
ATOM    315  HZ3 LYS B 149      12.545   4.237  21.822  1.00 70.35           H  
ATOM    316  C   LYS B 149      15.549  10.524  21.910  1.00 68.30           C  
ATOM    317  O   LYS B 149      16.321  10.326  22.845  1.00 68.30           O  
ATOM    318  N   ILE B 150      15.548  11.633  21.168  1.00 69.43           N  
ATOM    319  HN  ILE B 150      14.866  11.687  20.346  1.00 75.32           H  
ATOM    320  CA  ILE B 150      16.423  12.779  21.411  1.00 69.43           C  
ATOM    321  HA  ILE B 150      17.446  12.420  21.521  1.00 75.32           H  
ATOM    322  CB  ILE B 150      16.374  13.800  20.214  1.00 81.20           C  
ATOM    323  HB  ILE B 150      15.407  13.704  19.721  1.00 75.32           H  
ATOM    324  CG2 ILE B 150      16.528  15.239  20.689  1.00 81.20           C  
ATOM    325 1HG2 ILE B 150      16.489  15.911  19.832  1.00 75.32           H  
ATOM    326 2HG2 ILE B 150      17.486  15.354  21.197  1.00 75.32           H  
ATOM    327 3HG2 ILE B 150      15.720  15.483  21.379  1.00 75.32           H  
ATOM    328  CG1 ILE B 150      17.467  13.480  19.195  1.00 81.20           C  
ATOM    329 1HG1 ILE B 150      18.420  13.423  19.721  1.00 75.32           H  
ATOM    330 2HG1 ILE B 150      17.242  12.514  18.743  1.00 75.32           H  
ATOM    331  CD1 ILE B 150      17.593  14.501  18.094  1.00 81.20           C  
ATOM    332 1HD1 ILE B 150      18.389  14.204  17.411  1.00 75.32           H  
ATOM    333 2HD1 ILE B 150      17.829  15.474  18.525  1.00 75.32           H  
ATOM    334 3HD1 ILE B 150      16.652  14.565  17.548  1.00 75.32           H  
ATOM    335  C   ILE B 150      16.005  13.467  22.706  1.00 69.43           C  
ATOM    336  O   ILE B 150      16.837  13.733  23.578  1.00 69.43           O  
ATOM    337  N   LEU B 151      14.706  13.728  22.828  1.00 60.24           N  
ATOM    338  HN  LEU B 151      14.045  13.447  22.035  1.00 37.13           H  
ATOM    339  CA  LEU B 151      14.154  14.384  24.006  1.00 60.24           C  
ATOM    340  HA  LEU B 151      14.583  15.383  24.082  1.00 37.13           H  
ATOM    341  CB  LEU B 151      12.635  14.513  23.868  1.00 14.02           C  
ATOM    342  HB1 LEU B 151      12.209  13.538  24.105  1.00 37.13           H  
ATOM    343  HB2 LEU B 151      12.308  15.243  24.608  1.00 37.13           H  
ATOM    344  CG  LEU B 151      12.048  14.943  22.527  1.00 14.02           C  
ATOM    345  HG  LEU B 151      11.962  14.072  21.877  1.00 37.13           H  
ATOM    346  CD1 LEU B 151      10.656  15.530  22.770  1.00 14.02           C  
ATOM    347 1HD1 LEU B 151      10.222  15.843  21.820  1.00 37.13           H  
ATOM    348 2HD1 LEU B 151      10.735  16.391  23.434  1.00 37.13           H  
ATOM    349 3HD1 LEU B 151      10.018  14.775  23.229  1.00 37.13           H  
ATOM    350  CD2 LEU B 151      12.929  15.969  21.867  1.00 14.02           C  
ATOM    351 1HD2 LEU B 151      12.493  16.263  20.912  1.00 37.13           H  
ATOM    352 2HD2 LEU B 151      13.919  15.544  21.699  1.00 37.13           H  
ATOM    353 3HD2 LEU B 151      13.014  16.844  22.511  1.00 37.13           H  
ATOM    354  C   LEU B 151      14.510  13.598  25.276  1.00 60.24           C  
ATOM    355  O   LEU B 151      14.940  14.167  26.282  1.00 60.24           O  
ATOM    356  N   ASP B 152      14.354  12.281  25.201  1.00 95.88           N  
ATOM    357  HN  ASP B 152      13.981  11.856  24.293  1.00 72.15           H  
ATOM    358  CA  ASP B 152      14.673  11.398  26.310  1.00 95.88           C  
ATOM    359  HA  ASP B 152      13.953  11.553  27.114  1.00 72.15           H  
ATOM    360  CB  ASP B 152      14.611   9.938  25.848  1.00 48.43           C  
ATOM    361  HB1 ASP B 152      15.307   9.806  25.020  1.00 72.16           H  
ATOM    362  HB2 ASP B 152      14.908   9.298  26.679  1.00 72.16           H  
ATOM    363  CG  ASP B 152      13.224   9.520  25.386  1.00 48.43           C  
ATOM    364  OD1 ASP B 152      13.098   8.380  24.896  1.00 48.43           O  
ATOM    365  OD2 ASP B 152      12.265  10.314  25.523  1.00 48.43           O  
ATOM    366  C   ASP B 152      16.074  11.725  26.817  1.00 95.88           C  
ATOM    367  O   ASP B 152      16.295  11.831  28.021  1.00 95.88           O  
ATOM    368  N   PHE B 153      17.005  11.923  25.885  1.00 58.81           N  
ATOM    369  HN  PHE B 153      16.736  11.833  24.853  1.00 73.18           H  
ATOM    370  CA  PHE B 153      18.381  12.259  26.233  1.00 58.81           C  
ATOM    371  HA  PHE B 153      18.754  11.520  26.942  1.00 73.18           H  
ATOM    372  CB  PHE B 153      19.296  12.273  25.010  1.00 81.39           C  
ATOM    373  HB1 PHE B 153      19.458  11.244  24.688  1.00 73.18           H  
ATOM    374  HB2 PHE B 153      18.801  12.830  24.214  1.00 73.18           H  
ATOM    375  CG  PHE B 153      20.633  12.906  25.275  1.00 81.39           C  
ATOM    376  CD1 PHE B 153      21.682  12.147  25.782  1.00 81.39           C  
ATOM    377  HD1 PHE B 153      21.550  11.075  25.929  1.00 73.18           H  
ATOM    378  CD2 PHE B 153      20.816  14.275  25.095  1.00 81.39           C  
ATOM    379  HD2 PHE B 153      20.001  14.879  24.697  1.00 73.18           H  
ATOM    380  CE1 PHE B 153      22.894  12.740  26.103  1.00 81.39           C  
ATOM    381  HE1 PHE B 153      23.712  12.135  26.494  1.00 73.18           H  
ATOM    382  CE2 PHE B 153      22.021  14.878  25.415  1.00 81.39           C  
ATOM    383  HE2 PHE B 153      22.151  15.950  25.268  1.00 73.18           H  
ATOM    384  CZ  PHE B 153      23.062  14.114  25.923  1.00 81.39           C  
ATOM    385  HZ  PHE B 153      24.010  14.586  26.181  1.00 73.18           H  
ATOM    386  C   PHE B 153      18.451  13.623  26.871  1.00 58.81           C  
ATOM    387  O   PHE B 153      19.220  13.828  27.809  1.00 58.81           O  
ATOM    388  N   MET B 154      17.752  14.587  26.281  1.00 29.82           N  
ATOM    389  HN  MET B 154      17.190  14.381  25.394  1.00 56.78           H  
ATOM    390  CA  MET B 154      17.757  15.919  26.849  1.00 29.82           C  
ATOM    391  HA  MET B 154      18.754  16.349  26.750  1.00 56.78           H  
ATOM    392  CB  MET B 154      16.743  16.828  26.152  1.00 83.74           C  
ATOM    393  HB1 MET B 154      15.762  16.357  26.212  1.00 56.78           H  
ATOM    394  HB2 MET B 154      16.721  17.783  26.677  1.00 56.78           H  
ATOM    395  CG  MET B 154      17.056  17.095  24.688  1.00 83.74           C  
ATOM    396  HG1 MET B 154      18.136  17.035  24.550  1.00 56.78           H  
ATOM    397  HG2 MET B 154      16.569  16.328  24.086  1.00 56.78           H  
ATOM    398  SD  MET B 154      16.493  18.724  24.107  1.00 83.74           S  
ATOM    399  CE  MET B 154      14.697  18.539  24.113  1.00 83.74           C  
ATOM    400  HE1 MET B 154      14.235  19.467  23.777  1.00 56.78           H  
ATOM    401  HE2 MET B 154      14.358  18.309  25.123  1.00 56.78           H  
ATOM    402  HE3 MET B 154      14.412  17.729  23.442  1.00 56.78           H  
ATOM    403  C   MET B 154      17.424  15.754  28.332  1.00 29.82           C  
ATOM    404  O   MET B 154      18.163  16.208  29.192  1.00 29.82           O  
ATOM    405  N   LYS B 155      16.398  14.964  28.620  1.00 82.93           N  
ATOM    406  HN  LYS B 155      15.856  14.501  27.822  1.00 91.66           H  
ATOM    407  CA  LYS B 155      15.990  14.711  30.000  1.00 82.93           C  
ATOM    408  HA  LYS B 155      15.899  15.674  30.503  1.00 91.66           H  
ATOM    409  CB  LYS B 155      14.613  14.048  30.005  1.00 98.65           C  
ATOM    410  HB1 LYS B 155      14.697  13.065  29.542  1.00 91.66           H  
ATOM    411  HB2 LYS B 155      14.283  13.937  31.038  1.00 91.66           H  
ATOM    412  CG  LYS B 155      13.568  14.862  29.241  1.00 98.65           C  
ATOM    413  HG1 LYS B 155      13.317  15.744  29.830  1.00 91.66           H  
ATOM    414  HG2 LYS B 155      13.997  15.171  28.288  1.00 91.66           H  
ATOM    415  CD  LYS B 155      12.288  14.080  28.967  1.00 98.65           C  
ATOM    416  HD1 LYS B 155      12.544  13.131  28.496  1.00 91.66           H  
ATOM    417  HD2 LYS B 155      11.777  13.892  29.911  1.00 91.66           H  
ATOM    418  CE  LYS B 155      11.356  14.860  28.042  1.00 98.65           C  
ATOM    419  HE1 LYS B 155      11.082  15.792  28.536  1.00 91.66           H  
ATOM    420  HE2 LYS B 155      11.893  15.082  27.120  1.00 91.66           H  
ATOM    421  NZ  LYS B 155      10.102  14.126  27.692  1.00 98.65           N1+
ATOM    422  HZ1 LYS B 155       9.502  14.732  27.045  1.00 91.66           H  
ATOM    423  HZ2 LYS B 155       9.554  13.909  28.585  1.00 91.66           H  
ATOM    424  HZ3 LYS B 155      10.350  13.211  27.195  1.00 91.66           H  
ATOM    425  C   LYS B 155      17.023  13.863  30.782  1.00 82.93           C  
ATOM    426  O   LYS B 155      17.154  14.009  31.994  1.00 82.93           O  
ATOM    427  N   ASP B 156      17.776  13.016  30.084  1.00 98.65           N  
ATOM    428  HN  ASP B 156      17.633  12.943  29.026  1.00 98.65           H  
ATOM    429  CA  ASP B 156      18.797  12.179  30.724  1.00 98.65           C  
ATOM    430  HA  ASP B 156      18.311  11.568  31.485  1.00 98.65           H  
ATOM    431  CB  ASP B 156      19.444  11.234  29.682  1.00 98.65           C  
ATOM    432  HB1 ASP B 156      18.653  10.672  29.185  1.00 98.65           H  
ATOM    433  HB2 ASP B 156      19.977  11.839  28.948  1.00 98.65           H  
ATOM    434  CG  ASP B 156      20.436  10.236  30.307  1.00 98.65           C  
ATOM    435  OD1 ASP B 156      20.001   9.146  30.751  1.00 98.65           O  
ATOM    436  OD2 ASP B 156      21.662  10.522  30.314  1.00 98.65           O  
ATOM    437  C   ASP B 156      19.864  13.043  31.408  1.00 98.65           C  
ATOM    438  O   ASP B 156      20.534  12.597  32.331  1.00 98.65           O  
ATOM    439  N   VAL B 157      19.987  14.292  30.967  1.00 95.26           N  
ATOM    440  HN  VAL B 157      19.350  14.642  30.182  1.00 96.71           H  
ATOM    441  CA  VAL B 157      20.989  15.195  31.547  1.00 95.26           C  
ATOM    442  HA  VAL B 157      21.619  14.620  32.225  1.00 96.71           H  
ATOM    443  CB  VAL B 157      21.891  15.856  30.487  1.00 98.65           C  
ATOM    444  HB  VAL B 157      21.368  16.727  30.092  1.00 96.71           H  
ATOM    445  CG1 VAL B 157      23.180  16.330  31.123  1.00 98.65           C  
ATOM    446 1HG1 VAL B 157      23.810  16.796  30.365  1.00 96.71           H  
ATOM    447 2HG1 VAL B 157      23.705  15.480  31.559  1.00 96.71           H  
ATOM    448 3HG1 VAL B 157      22.955  17.057  31.904  1.00 96.71           H  
ATOM    449  CG2 VAL B 157      22.175  14.899  29.320  1.00 98.65           C  
ATOM    450 1HG2 VAL B 157      22.814  15.395  28.590  1.00 96.71           H  
ATOM    451 2HG2 VAL B 157      21.236  14.614  28.846  1.00 96.71           H  
ATOM    452 3HG2 VAL B 157      22.678  14.007  29.695  1.00 96.71           H  
ATOM    453  C   VAL B 157      20.307  16.298  32.344  1.00 95.26           C  
ATOM    454  O   VAL B 157      20.680  16.563  33.496  1.00 95.26           O  
ATOM    455  N   MET B 158      19.289  16.912  31.741  1.00 98.65           N  
ATOM    456  HN  MET B 158      19.011  16.580  30.763  1.00 93.10           H  
ATOM    457  CA  MET B 158      18.529  18.011  32.334  1.00 98.65           C  
ATOM    458  HA  MET B 158      19.227  18.830  32.509  1.00 93.10           H  
ATOM    459  CB  MET B 158      17.481  18.511  31.339  1.00 87.55           C  
ATOM    460  HB1 MET B 158      17.991  18.803  30.421  1.00 93.10           H  
ATOM    461  HB2 MET B 158      16.790  17.695  31.128  1.00 93.10           H  
ATOM    462  CG  MET B 158      16.681  19.697  31.839  1.00 87.55           C  
ATOM    463  HG1 MET B 158      16.124  19.399  32.728  1.00 93.10           H  
ATOM    464  HG2 MET B 158      17.367  20.505  32.093  1.00 93.10           H  
ATOM    465  SD  MET B 158      15.525  20.283  30.596  1.00 87.55           S  
ATOM    466  CE  MET B 158      16.536  21.448  29.719  1.00 87.55           C  
ATOM    467  HE1 MET B 158      15.957  21.898  28.913  1.00 93.10           H  
ATOM    468  HE2 MET B 158      17.402  20.935  29.301  1.00 93.10           H  
ATOM    469  HE3 MET B 158      16.871  22.227  30.404  1.00 93.10           H  
ATOM    470  C   MET B 158      17.862  17.689  33.672  1.00 98.65           C  
ATOM    471  O   MET B 158      18.324  18.153  34.718  1.00 98.65           O  
ATOM    472  N   LYS B 159      16.761  16.934  33.639  1.00 69.90           N  
ATOM    473  HN  LYS B 159      16.405  16.580  32.694  1.00 75.23           H  
ATOM    474  CA  LYS B 159      16.019  16.571  34.860  1.00 69.90           C  
ATOM    475  HA  LYS B 159      15.697  17.495  35.340  1.00 75.23           H  
ATOM    476  CB  LYS B 159      14.760  15.756  34.519  1.00 79.49           C  
ATOM    477  HB1 LYS B 159      14.263  16.231  33.673  1.00 75.23           H  
ATOM    478  HB2 LYS B 159      15.069  14.748  34.241  1.00 75.23           H  
ATOM    479  CG  LYS B 159      13.757  15.652  35.670  1.00 79.49           C  
ATOM    480  HG1 LYS B 159      12.923  15.020  35.365  1.00 75.23           H  
ATOM    481  HG2 LYS B 159      14.249  15.213  36.538  1.00 75.23           H  
ATOM    482  CD  LYS B 159      13.232  17.041  36.035  1.00 79.49           C  
ATOM    483  HD1 LYS B 159      14.079  17.720  36.135  1.00 75.23           H  
ATOM    484  HD2 LYS B 159      12.579  17.389  35.235  1.00 75.23           H  
ATOM    485  CE  LYS B 159      12.452  17.043  37.333  1.00 79.49           C  
ATOM    486  HE1 LYS B 159      11.591  16.382  37.234  1.00 75.23           H  
ATOM    487  HE2 LYS B 159      13.095  16.685  38.137  1.00 75.23           H  
ATOM    488  NZ  LYS B 159      11.978  18.421  37.661  1.00 79.49           N1+
ATOM    489  HZ1 LYS B 159      11.430  18.401  38.580  1.00 75.23           H  
ATOM    490  HZ2 LYS B 159      11.344  18.777  36.876  1.00 75.23           H  
ATOM    491  HZ3 LYS B 159      12.820  19.074  37.762  1.00 75.23           H  
ATOM    492  C   LYS B 159      16.883  15.799  35.865  1.00 69.90           C  
ATOM    493  O   LYS B 159      16.663  15.874  37.079  1.00 69.90           O  
ATOM    494  N   LYS B 160      17.850  15.039  35.356  1.00 98.65           N  
ATOM    495  HN  LYS B 160      17.977  14.981  34.295  1.00 98.65           H  
ATOM    496  CA  LYS B 160      18.734  14.288  36.229  1.00 98.65           C  
ATOM    497  HA  LYS B 160      18.125  13.737  36.946  1.00 98.65           H  
ATOM    498  CB  LYS B 160      19.573  13.288  35.438  1.00 98.65           C  
ATOM    499  HB1 LYS B 160      19.997  13.797  34.572  1.00 98.65           H  
ATOM    500  HB2 LYS B 160      20.378  12.927  36.078  1.00 98.65           H  
ATOM    501  CG  LYS B 160      18.763  12.089  34.950  1.00 98.65           C  
ATOM    502  HG1 LYS B 160      18.105  11.756  35.753  1.00 98.65           H  
ATOM    503  HG2 LYS B 160      18.164  12.393  34.092  1.00 98.65           H  
ATOM    504  CD  LYS B 160      19.665  10.931  34.538  1.00 98.65           C  
ATOM    505  HD1 LYS B 160      20.314  11.263  33.727  1.00 98.65           H  
ATOM    506  HD2 LYS B 160      20.273  10.638  35.394  1.00 98.65           H  
ATOM    507  CE  LYS B 160      18.868   9.720  34.065  1.00 98.65           C  
ATOM    508  HE1 LYS B 160      18.259   9.352  34.891  1.00 98.65           H  
ATOM    509  HE2 LYS B 160      18.221  10.022  33.242  1.00 98.65           H  
ATOM    510  NZ  LYS B 160      19.766   8.623  33.599  1.00 98.65           N1+
ATOM    511  HZ1 LYS B 160      19.176   7.791  33.275  1.00 98.65           H  
ATOM    512  HZ2 LYS B 160      20.402   8.317  34.403  1.00 98.65           H  
ATOM    513  HZ3 LYS B 160      20.365   8.973  32.784  1.00 98.65           H  
ATOM    514  C   LYS B 160      19.599  15.272  36.990  1.00 98.65           C  
ATOM    515  O   LYS B 160      19.952  15.026  38.142  1.00 98.65           O  
ATOM    516  N   CYS B 161      19.897  16.406  36.359  1.00 50.62           N  
ATOM    517  HN  CYS B 161      19.551  16.560  35.358  1.00 66.63           H  
ATOM    518  CA  CYS B 161      20.687  17.440  37.013  1.00 50.62           C  
ATOM    519  HA  CYS B 161      20.993  17.055  37.986  1.00 66.63           H  
ATOM    520  CB  CYS B 161      21.959  17.753  36.218  1.00 98.65           C  
ATOM    521  HB1 CYS B 161      21.672  18.241  35.287  1.00 66.63           H  
ATOM    522  HB2 CYS B 161      22.576  18.430  36.808  1.00 66.63           H  
ATOM    523  SG  CYS B 161      22.949  16.276  35.813  1.00 98.65           S  
ATOM    524  HG  CYS B 161      23.325  15.666  36.945  1.00 66.63           H  
ATOM    525  C   CYS B 161      19.854  18.707  37.256  1.00 50.62           C  
ATOM    526  O   CYS B 161      20.270  19.823  36.922  1.00 50.62           O  
ATOM    527  N   SER B 162      18.683  18.521  37.872  1.00 57.61           N  
ATOM    528  HN  SER B 162      18.406  17.526  38.153  1.00 71.29           H  
ATOM    529  CA  SER B 162      17.759  19.621  38.181  1.00 57.61           C  
ATOM    530  HA  SER B 162      17.714  20.281  37.315  1.00 71.29           H  
ATOM    531  CB  SER B 162      16.340  19.088  38.453  1.00 98.65           C  
ATOM    532  HB1 SER B 162      15.671  19.936  38.600  1.00 71.29           H  
ATOM    533  HB2 SER B 162      16.012  18.511  37.588  1.00 71.29           H  
ATOM    534  OG  SER B 162      16.280  18.253  39.608  1.00 98.65           O  
ATOM    535  HG  SER B 162      16.915  17.427  39.477  1.00 71.29           H  
ATOM    536  C   SER B 162      18.247  20.436  39.377  1.00 57.61           C  
ATOM    537  O   SER B 162      17.557  21.338  39.857  1.00 57.61           O  
ATOM    538  N   ASN B 163      19.443  20.107  39.851  1.00 86.14           N  
ATOM    539  HN  ASN B 163      19.973  19.301  39.387  1.00 92.40           H  
ATOM    540  CA  ASN B 163      20.065  20.793  40.973  1.00 86.14           C  
ATOM    541  HA  ASN B 163      19.431  20.667  41.851  1.00 92.40           H  
ATOM    542  CB  ASN B 163      21.445  20.182  41.273  1.00 98.65           C  
ATOM    543  HB1 ASN B 163      22.172  20.990  41.359  1.00 92.40           H  
ATOM    544  HB2 ASN B 163      21.388  19.642  42.218  1.00 92.40           H  
ATOM    545  CG  ASN B 163      21.916  19.215  40.186  1.00 98.65           C  
ATOM    546  OD1 ASN B 163      22.996  19.371  39.606  1.00 98.65           O  
ATOM    547  ND2 ASN B 163      21.107  18.201  39.921  1.00 98.65           N  
ATOM    548 1HD2 ASN B 163      20.186  18.097  40.456  1.00 92.40           H  
ATOM    549 2HD2 ASN B 163      21.374  17.485  39.172  1.00 92.40           H  
ATOM    550  C   ASN B 163      20.197  22.283  40.679  1.00 86.14           C  
ATOM    551  O   ASN B 163      20.420  22.678  39.534  1.00 86.14           O  
ATOM    552  N   THR B 164      20.067  23.100  41.720  1.00 94.20           N  
ATOM    553  HN  THR B 164      19.886  22.679  42.687  1.00 96.11           H  
ATOM    554  CA  THR B 164      20.162  24.551  41.590  1.00 94.20           C  
ATOM    555  HA  THR B 164      19.342  24.878  40.950  1.00 96.11           H  
ATOM    556  CB  THR B 164      19.985  25.244  42.966  1.00 98.65           C  
ATOM    557  HB  THR B 164      19.047  24.907  43.407  1.00 96.11           H  
ATOM    558  OG1 THR B 164      19.924  26.666  42.789  1.00 98.65           O  
ATOM    559  HG1 THR B 164      20.813  27.002  42.343  1.00 96.11           H  
ATOM    560  CG2 THR B 164      21.131  24.882  43.917  1.00 98.65           C  
ATOM    561 1HG2 THR B 164      20.981  25.382  44.874  1.00 96.11           H  
ATOM    562 2HG2 THR B 164      22.078  25.204  43.484  1.00 96.11           H  
ATOM    563 3HG2 THR B 164      21.150  23.803  44.070  1.00 96.11           H  
ATOM    564  C   THR B 164      21.471  25.003  40.930  1.00 94.20           C  
ATOM    565  O   THR B 164      22.420  24.218  40.809  1.00 94.20           O  
ATOM    566  N   SER B 165      21.499  26.265  40.493  1.00 85.79           N  
ATOM    567  HN  SER B 165      20.632  26.874  40.642  1.00 90.08           H  
ATOM    568  CA  SER B 165      22.662  26.858  39.817  1.00 85.79           C  
ATOM    569  HA  SER B 165      22.428  27.897  39.586  1.00 90.08           H  
ATOM    570  CB  SER B 165      23.916  26.836  40.714  1.00 98.65           C  
ATOM    571  HB1 SER B 165      23.991  25.856  41.186  1.00 90.08           H  
ATOM    572  HB2 SER B 165      24.794  27.008  40.091  1.00 90.08           H  
ATOM    573  OG  SER B 165      23.876  27.832  41.732  1.00 98.65           O  
ATOM    574  HG  SER B 165      23.812  28.782  41.290  1.00 90.08           H  
ATOM    575  C   SER B 165      22.934  26.126  38.500  1.00 85.79           C  
ATOM    576  O   SER B 165      24.085  25.951  38.089  1.00 85.79           O  
ATOM    577  N   TYR B 166      21.852  25.703  37.851  1.00 98.65           N  
ATOM    578  HN  TYR B 166      20.889  25.897  38.274  1.00 98.58           H  
ATOM    579  CA  TYR B 166      21.931  24.986  36.586  1.00 98.65           C  
ATOM    580  HA  TYR B 166      22.869  25.248  36.096  1.00 98.58           H  
ATOM    581  CB  TYR B 166      21.914  23.478  36.831  1.00 98.55           C  
ATOM    582  HB1 TYR B 166      21.990  23.300  37.904  1.00 98.58           H  
ATOM    583  HB2 TYR B 166      20.970  23.078  36.462  1.00 98.58           H  
ATOM    584  CG  TYR B 166      23.044  22.753  36.144  1.00 98.55           C  
ATOM    585  CD1 TYR B 166      23.759  23.359  35.108  1.00 98.55           C  
ATOM    586  HD1 TYR B 166      23.497  24.371  34.798  1.00 98.58           H  
ATOM    587  CE1 TYR B 166      24.802  22.695  34.462  1.00 98.55           C  
ATOM    588  HE1 TYR B 166      25.349  23.185  33.656  1.00 98.58           H  
ATOM    589  CD2 TYR B 166      23.400  21.458  36.522  1.00 98.55           C  
ATOM    590  HD2 TYR B 166      22.857  20.966  37.329  1.00 98.58           H  
ATOM    591  CE2 TYR B 166      24.444  20.780  35.881  1.00 98.55           C  
ATOM    592  HE2 TYR B 166      24.711  19.768  36.186  1.00 98.58           H  
ATOM    593  CZ  TYR B 166      25.138  21.408  34.852  1.00 98.55           C  
ATOM    594  OH  TYR B 166      26.161  20.750  34.210  1.00 98.55           O  
ATOM    595  HH  TYR B 166      25.933  20.659  33.189  1.00 98.58           H  
ATOM    596  C   TYR B 166      20.777  25.394  35.678  1.00 98.65           C  
ATOM    597  O   TYR B 166      19.643  24.931  35.838  1.00 98.65           O  
ATOM    598  N   GLN B 167      21.084  26.286  34.739  1.00 98.65           N  
ATOM    599  HN  GLN B 167      22.094  26.635  34.680  1.00 98.65           H  
ATOM    600  CA  GLN B 167      20.109  26.813  33.784  1.00 98.65           C  
ATOM    601  HA  GLN B 167      19.115  26.579  34.164  1.00 98.65           H  
ATOM    602  CB  GLN B 167      20.225  28.351  33.694  1.00 98.65           C  
ATOM    603  HB1 GLN B 167      21.271  28.597  33.513  1.00 98.65           H  
ATOM    604  HB2 GLN B 167      19.622  28.683  32.849  1.00 98.65           H  
ATOM    605  CG  GLN B 167      19.762  29.135  34.944  1.00 98.65           C  
ATOM    606  HG1 GLN B 167      19.553  30.162  34.645  1.00 98.65           H  
ATOM    607  HG2 GLN B 167      18.849  28.672  35.319  1.00 98.65           H  
ATOM    608  CD  GLN B 167      20.789  29.165  36.083  1.00 98.65           C  
ATOM    609  OE1 GLN B 167      20.491  28.775  37.223  1.00 98.65           O  
ATOM    610  NE2 GLN B 167      21.993  29.656  35.784  1.00 98.65           N  
ATOM    611 1HE2 GLN B 167      22.199  30.002  34.793  1.00 98.65           H  
ATOM    612 2HE2 GLN B 167      22.753  29.704  36.536  1.00 98.65           H  
ATOM    613  C   GLN B 167      20.232  26.186  32.384  1.00 98.65           C  
ATOM    614  O   GLN B 167      21.335  25.886  31.917  1.00 98.65           O  
ATOM    615  N   PHE B 168      19.089  25.999  31.721  1.00 58.98           N  
ATOM    616  HN  PHE B 168      18.170  26.291  32.185  1.00 84.22           H  
ATOM    617  CA  PHE B 168      19.047  25.410  30.386  1.00 58.98           C  
ATOM    618  HA  PHE B 168      20.044  25.478  29.951  1.00 84.22           H  
ATOM    619  CB  PHE B 168      18.655  23.925  30.464  1.00 98.65           C  
ATOM    620  HB1 PHE B 168      17.633  23.862  30.837  1.00 84.22           H  
ATOM    621  HB2 PHE B 168      18.701  23.508  29.458  1.00 84.22           H  
ATOM    622  CG  PHE B 168      19.531  23.095  31.356  1.00 98.65           C  
ATOM    623  CD1 PHE B 168      20.911  23.065  31.181  1.00 98.65           C  
ATOM    624  HD1 PHE B 168      21.368  23.677  30.403  1.00 84.22           H  
ATOM    625  CD2 PHE B 168      18.964  22.308  32.354  1.00 98.65           C  
ATOM    626  HD2 PHE B 168      17.884  22.324  32.501  1.00 84.22           H  
ATOM    627  CE1 PHE B 168      21.719  22.259  31.991  1.00 98.65           C  
ATOM    628  HE1 PHE B 168      22.799  22.247  31.844  1.00 84.22           H  
ATOM    629  CE2 PHE B 168      19.757  21.498  33.170  1.00 98.65           C  
ATOM    630  HE2 PHE B 168      19.297  20.889  33.948  1.00 84.22           H  
ATOM    631  CZ  PHE B 168      21.141  21.472  32.985  1.00 98.65           C  
ATOM    632  HZ  PHE B 168      21.766  20.839  33.615  1.00 84.22           H  
ATOM    633  C   PHE B 168      18.064  26.110  29.443  1.00 58.98           C  
ATOM    634  O   PHE B 168      17.235  26.930  29.857  1.00 58.98           O  
ATOM    635  N   ALA B 169      18.136  25.715  28.171  1.00 55.56           N  
ATOM    636  HN  ALA B 169      18.855  24.965  27.917  1.00 49.29           H  
ATOM    637  CA  ALA B 169      17.289  26.247  27.100  1.00 55.56           C  
ATOM    638  HA  ALA B 169      16.307  26.486  27.509  1.00 49.29           H  
ATOM    639  CB  ALA B 169      17.913  27.515  26.536  1.00 24.23           C  
ATOM    640  HB1 ALA B 169      17.281  27.908  25.740  1.00 49.29           H  
ATOM    641  HB2 ALA B 169      18.901  27.287  26.136  1.00 49.29           H  
ATOM    642  HB3 ALA B 169      18.004  28.259  27.328  1.00 49.29           H  
ATOM    643  C   ALA B 169      17.129  25.190  25.997  1.00 55.56           C  
ATOM    644  O   ALA B 169      17.687  24.092  26.085  1.00 55.56           O  
ATOM    645  N   ALA B 170      16.369  25.526  24.959  1.00 43.71           N  
ATOM    646  HN  ALA B 170      15.932  26.502  24.920  1.00 54.70           H  
ATOM    647  CA  ALA B 170      16.123  24.586  23.876  1.00 43.71           C  
ATOM    648  HA  ALA B 170      17.058  24.057  23.692  1.00 54.70           H  
ATOM    649  CB  ALA B 170      15.085  23.539  24.262  1.00 98.65           C  
ATOM    650  HB1 ALA B 170      14.929  22.856  23.427  1.00 54.70           H  
ATOM    651  HB2 ALA B 170      14.144  24.032  24.507  1.00 54.70           H  
ATOM    652  HB3 ALA B 170      15.438  22.979  25.128  1.00 54.70           H  
ATOM    653  C   ALA B 170      15.739  25.281  22.577  1.00 43.71           C  
ATOM    654  O   ALA B 170      14.815  26.111  22.534  1.00 43.71           O  
ATOM    655  N   VAL B 171      16.434  24.911  21.509  1.00 65.15           N  
ATOM    656  HN  VAL B 171      17.208  24.182  21.629  1.00 79.51           H  
ATOM    657  CA  VAL B 171      16.189  25.454  20.184  1.00 65.15           C  
ATOM    658  HA  VAL B 171      15.198  25.908  20.188  1.00 79.51           H  
ATOM    659  CB  VAL B 171      17.205  26.547  19.823  1.00 98.65           C  
ATOM    660  HB  VAL B 171      17.402  26.492  18.752  1.00 79.51           H  
ATOM    661  CG1 VAL B 171      16.636  27.924  20.134  1.00 98.65           C  
ATOM    662 1HG1 VAL B 171      17.368  28.688  19.873  1.00 79.51           H  
ATOM    663 2HG1 VAL B 171      16.406  27.991  21.197  1.00 79.51           H  
ATOM    664 3HG1 VAL B 171      15.726  28.081  19.555  1.00 79.51           H  
ATOM    665  CG2 VAL B 171      18.528  26.348  20.566  1.00 98.65           C  
ATOM    666 1HG2 VAL B 171      19.224  27.139  20.287  1.00 79.51           H  
ATOM    667 2HG2 VAL B 171      18.953  25.380  20.300  1.00 79.51           H  
ATOM    668 3HG2 VAL B 171      18.350  26.383  21.641  1.00 79.51           H  
ATOM    669  C   VAL B 171      16.195  24.361  19.128  1.00 65.15           C  
ATOM    670  O   VAL B 171      17.235  23.778  18.808  1.00 65.15           O  
ATOM    671  N   GLN B 172      15.005  24.088  18.601  1.00 93.10           N  
ATOM    672  HN  GLN B 172      14.150  24.624  18.956  1.00 83.33           H  
ATOM    673  CA  GLN B 172      14.821  23.088  17.559  1.00 93.10           C  
ATOM    674  HA  GLN B 172      15.497  22.251  17.733  1.00 83.33           H  
ATOM    675  CB  GLN B 172      13.375  22.589  17.573  1.00 75.51           C  
ATOM    676  HB1 GLN B 172      13.147  22.244  18.582  1.00 83.33           H  
ATOM    677  HB2 GLN B 172      12.727  23.428  17.321  1.00 83.33           H  
ATOM    678  CG  GLN B 172      13.074  21.462  16.615  1.00 75.51           C  
ATOM    679  HG1 GLN B 172      13.979  21.226  16.055  1.00 83.33           H  
ATOM    680  HG2 GLN B 172      12.763  20.589  17.188  1.00 83.33           H  
ATOM    681  CD  GLN B 172      11.980  21.817  15.640  1.00 75.51           C  
ATOM    682  OE1 GLN B 172      11.761  21.111  14.655  1.00 75.51           O  
ATOM    683  NE2 GLN B 172      11.286  22.921  15.903  1.00 75.51           N  
ATOM    684 1HE2 GLN B 172      11.517  23.505  16.770  1.00 83.33           H  
ATOM    685 2HE2 GLN B 172      10.497  23.225  15.248  1.00 83.33           H  
ATOM    686  C   GLN B 172      15.134  23.724  16.218  1.00 93.10           C  
ATOM    687  O   GLN B 172      14.485  24.699  15.829  1.00 93.10           O  
ATOM    688  N   PHE B 173      16.130  23.186  15.520  1.00 25.19           N  
ATOM    689  HN  PHE B 173      16.662  22.343  15.909  1.00 19.26           H  
ATOM    690  CA  PHE B 173      16.496  23.744  14.229  1.00 25.19           C  
ATOM    691  HA  PHE B 173      15.894  24.640  14.078  1.00 19.26           H  
ATOM    692  CB  PHE B 173      17.960  24.170  14.221  1.00 15.87           C  
ATOM    693  HB1 PHE B 173      18.121  24.820  13.361  1.00 19.26           H  
ATOM    694  HB2 PHE B 173      18.159  24.724  15.139  1.00 19.26           H  
ATOM    695  CG  PHE B 173      18.937  23.029  14.138  1.00 15.87           C  
ATOM    696  CD1 PHE B 173      19.360  22.373  15.276  1.00 15.87           C  
ATOM    697  HD1 PHE B 173      18.949  22.653  16.246  1.00 19.26           H  
ATOM    698  CD2 PHE B 173      19.472  22.646  12.917  1.00 15.87           C  
ATOM    699  HD2 PHE B 173      19.147  23.150  12.007  1.00 19.26           H  
ATOM    700  CE1 PHE B 173      20.306  21.358  15.194  1.00 15.87           C  
ATOM    701  HE1 PHE B 173      20.635  20.849  16.100  1.00 19.26           H  
ATOM    702  CE2 PHE B 173      20.410  21.636  12.837  1.00 15.87           C  
ATOM    703  HE2 PHE B 173      20.819  21.348  11.868  1.00 19.26           H  
ATOM    704  CZ  PHE B 173      20.828  20.994  13.975  1.00 15.87           C  
ATOM    705  HZ  PHE B 173      21.571  20.199  13.913  1.00 19.26           H  
ATOM    706  C   PHE B 173      16.226  22.815  13.066  1.00 25.19           C  
ATOM    707  O   PHE B 173      16.442  21.608  13.158  1.00 25.19           O  
ATOM    708  N   SER B 174      15.772  23.402  11.965  1.00 51.11           N  
ATOM    709  HN  SER B 174      15.617  24.461  11.982  1.00 49.03           H  
ATOM    710  CA  SER B 174      15.474  22.683  10.737  1.00 51.11           C  
ATOM    711  HA  SER B 174      16.125  21.813  10.649  1.00 49.03           H  
ATOM    712  CB  SER B 174      14.013  22.241  10.728  1.00 44.87           C  
ATOM    713  HB1 SER B 174      13.795  21.752   9.778  1.00 49.03           H  
ATOM    714  HB2 SER B 174      13.849  21.538  11.545  1.00 49.03           H  
ATOM    715  OG  SER B 174      13.147  23.345  10.888  1.00 44.87           O  
ATOM    716  HG  SER B 174      13.349  23.819  11.803  1.00 49.03           H  
ATOM    717  C   SER B 174      15.785  23.683   9.620  1.00 51.11           C  
ATOM    718  O   SER B 174      16.950  24.008   9.393  1.00 51.11           O  
ATOM    719  N   THR B 175      14.765  24.177   8.928  1.00 33.49           N  
ATOM    720  HN  THR B 175      13.771  23.842   9.140  1.00 33.48           H  
ATOM    721  CA  THR B 175      14.984  25.173   7.880  1.00 33.49           C  
ATOM    722  HA  THR B 175      15.980  25.043   7.456  1.00 33.48           H  
ATOM    723  CB  THR B 175      13.923  25.068   6.752  1.00 33.46           C  
ATOM    724  HB  THR B 175      12.929  25.066   7.199  1.00 33.48           H  
ATOM    725  OG1 THR B 175      14.111  23.848   6.028  1.00 33.46           O  
ATOM    726  HG1 THR B 175      15.072  23.836   5.605  1.00 33.48           H  
ATOM    727  CG2 THR B 175      14.024  26.233   5.771  1.00 33.46           C  
ATOM    728 1HG2 THR B 175      13.265  26.123   4.997  1.00 33.48           H  
ATOM    729 2HG2 THR B 175      15.013  26.237   5.312  1.00 33.48           H  
ATOM    730 3HG2 THR B 175      13.867  27.171   6.303  1.00 33.48           H  
ATOM    731  C   THR B 175      14.895  26.532   8.561  1.00 33.49           C  
ATOM    732  O   THR B 175      15.460  27.526   8.095  1.00 33.49           O  
ATOM    733  N   SER B 176      14.220  26.545   9.706  1.00 65.03           N  
ATOM    734  HN  SER B 176      13.801  25.627  10.064  1.00 76.24           H  
ATOM    735  CA  SER B 176      14.025  27.755  10.496  1.00 65.03           C  
ATOM    736  HA  SER B 176      14.672  28.539  10.104  1.00 76.24           H  
ATOM    737  CB  SER B 176      12.575  28.205  10.370  1.00 98.65           C  
ATOM    738  HB1 SER B 176      12.291  28.758  11.265  1.00 76.24           H  
ATOM    739  HB2 SER B 176      12.473  28.849   9.497  1.00 76.24           H  
ATOM    740  OG  SER B 176      11.722  27.077  10.224  1.00 98.65           O  
ATOM    741  HG  SER B 176      11.992  26.543   9.361  1.00 76.24           H  
ATOM    742  C   SER B 176      14.394  27.496  11.963  1.00 65.03           C  
ATOM    743  O   SER B 176      14.820  26.398  12.305  1.00 65.03           O  
ATOM    744  N   TYR B 177      14.230  28.510  12.815  1.00 69.41           N  
ATOM    745  HN  TYR B 177      13.847  29.442  12.455  1.00 64.07           H  
ATOM    746  CA  TYR B 177      14.565  28.371  14.235  1.00 69.41           C  
ATOM    747  HA  TYR B 177      14.663  27.308  14.454  1.00 64.07           H  
ATOM    748  CB  TYR B 177      15.882  29.042  14.581  1.00 61.40           C  
ATOM    749  HB1 TYR B 177      15.678  30.087  14.813  1.00 64.07           H  
ATOM    750  HB2 TYR B 177      16.292  28.547  15.461  1.00 64.07           H  
ATOM    751  CG  TYR B 177      16.925  29.000  13.493  1.00 61.40           C  
ATOM    752  CD1 TYR B 177      17.812  27.940  13.381  1.00 61.40           C  
ATOM    753  HD1 TYR B 177      17.782  27.134  14.114  1.00 64.07           H  
ATOM    754  CE1 TYR B 177      18.727  27.892  12.359  1.00 61.40           C  
ATOM    755  HE1 TYR B 177      19.409  27.046  12.273  1.00 64.07           H  
ATOM    756  CD2 TYR B 177      17.002  30.021  12.554  1.00 61.40           C  
ATOM    757  HD2 TYR B 177      16.323  30.870  12.632  1.00 64.07           H  
ATOM    758  CE2 TYR B 177      17.910  29.983  11.535  1.00 61.40           C  
ATOM    759  HE2 TYR B 177      17.945  30.789  10.802  1.00 64.07           H  
ATOM    760  CZ  TYR B 177      18.780  28.923  11.438  1.00 61.40           C  
ATOM    761  OH  TYR B 177      19.714  28.907  10.429  1.00 61.40           O  
ATOM    762  HH  TYR B 177      20.678  28.893  10.844  1.00 64.07           H  
ATOM    763  C   TYR B 177      13.491  28.940  15.151  1.00 69.41           C  
ATOM    764  O   TYR B 177      12.679  29.787  14.743  1.00 69.41           O  
ATOM    765  N   LYS B 178      13.472  28.433  16.379  1.00 71.78           N  
ATOM    766  HN  LYS B 178      14.181  27.668  16.615  1.00 62.01           H  
ATOM    767  CA  LYS B 178      12.556  28.848  17.416  1.00 71.78           C  
ATOM    768  HA  LYS B 178      12.506  29.937  17.431  1.00 62.01           H  
ATOM    769  CB  LYS B 178      11.153  28.288  17.188  1.00 54.19           C  
ATOM    770  HB1 LYS B 178      10.472  28.771  17.889  1.00 62.01           H  
ATOM    771  HB2 LYS B 178      10.851  28.523  16.167  1.00 62.01           H  
ATOM    772  CG  LYS B 178      11.052  26.767  17.385  1.00 54.19           C  
ATOM    773  HG1 LYS B 178      11.516  26.272  16.532  1.00 62.01           H  
ATOM    774  HG2 LYS B 178      11.585  26.497  18.297  1.00 62.01           H  
ATOM    775  CD  LYS B 178       9.605  26.287  17.502  1.00 54.19           C  
ATOM    776  HD1 LYS B 178       9.075  26.543  16.585  1.00 62.01           H  
ATOM    777  HD2 LYS B 178       9.604  25.205  17.634  1.00 62.01           H  
ATOM    778  CE  LYS B 178       8.878  26.929  18.687  1.00 54.19           C  
ATOM    779  HE1 LYS B 178       9.538  26.911  19.554  1.00 62.01           H  
ATOM    780  HE2 LYS B 178       8.639  27.962  18.433  1.00 62.01           H  
ATOM    781  NZ  LYS B 178       7.606  26.211  19.035  1.00 54.19           N1+
ATOM    782  HZ1 LYS B 178       7.138  26.696  19.866  1.00 62.01           H  
ATOM    783  HZ2 LYS B 178       7.828  25.197  19.294  1.00 62.01           H  
ATOM    784  HZ3 LYS B 178       6.945  26.228  18.194  1.00 62.01           H  
ATOM    785  C   LYS B 178      13.074  28.358  18.755  1.00 71.78           C  
ATOM    786  O   LYS B 178      13.588  27.237  18.876  1.00 71.78           O  
ATOM    787  N   THR B 179      12.978  29.222  19.752  1.00 98.37           N  
ATOM    788  HN  THR B 179      12.586  30.199  19.562  1.00 98.49           H  
ATOM    789  CA  THR B 179      13.394  28.871  21.100  1.00 98.37           C  
ATOM    790  HA  THR B 179      14.243  28.189  21.063  1.00 98.49           H  
ATOM    791  CB  THR B 179      13.765  30.133  21.904  1.00 98.65           C  
ATOM    792  HB  THR B 179      13.858  29.869  22.957  1.00 98.49           H  
ATOM    793  OG1 THR B 179      12.735  31.120  21.759  1.00 98.65           O  
ATOM    794  HG1 THR B 179      12.631  31.372  20.745  1.00 98.49           H  
ATOM    795  CG2 THR B 179      15.084  30.721  21.421  1.00 98.65           C  
ATOM    796 1HG2 THR B 179      15.322  31.610  22.005  1.00 98.49           H  
ATOM    797 2HG2 THR B 179      14.998  30.991  20.368  1.00 98.49           H  
ATOM    798 3HG2 THR B 179      15.878  29.984  21.543  1.00 98.49           H  
ATOM    799  C   THR B 179      12.176  28.161  21.705  1.00 98.37           C  
ATOM    800  O   THR B 179      11.129  28.783  21.931  1.00 98.37           O  
ATOM    801  N   GLU B 180      12.292  26.842  21.870  1.00 98.65           N  
ATOM    802  HN  GLU B 180      13.208  26.370  21.583  1.00 77.99           H  
ATOM    803  CA  GLU B 180      11.219  26.010  22.427  1.00 98.65           C  
ATOM    804  HA  GLU B 180      10.359  26.067  21.760  1.00 77.99           H  
ATOM    805  CB  GLU B 180      11.671  24.553  22.506  1.00 61.46           C  
ATOM    806  HB1 GLU B 180      12.538  24.495  23.164  1.00 77.99           H  
ATOM    807  HB2 GLU B 180      10.857  23.961  22.923  1.00 77.99           H  
ATOM    808  CG  GLU B 180      12.050  23.968  21.159  1.00 61.46           C  
ATOM    809  HG1 GLU B 180      12.616  24.716  20.604  1.00 77.99           H  
ATOM    810  HG2 GLU B 180      12.674  23.090  21.326  1.00 77.99           H  
ATOM    811  CD  GLU B 180      10.850  23.556  20.327  1.00 61.46           C  
ATOM    812  OE1 GLU B 180       9.943  24.383  20.123  1.00 61.46           O  
ATOM    813  OE2 GLU B 180      10.815  22.393  19.868  1.00 61.46           O  
ATOM    814  C   GLU B 180      10.795  26.509  23.798  1.00 98.65           C  
ATOM    815  O   GLU B 180       9.606  26.699  24.066  1.00 98.65           O  
ATOM    816  N   PHE B 181      11.782  26.683  24.669  1.00 87.98           N  
ATOM    817  HN  PHE B 181      12.779  26.425  24.379  1.00 88.16           H  
ATOM    818  CA  PHE B 181      11.553  27.211  26.000  1.00 87.98           C  
ATOM    819  HA  PHE B 181      10.672  27.850  25.949  1.00 88.16           H  
ATOM    820  CB  PHE B 181      11.262  26.106  27.038  1.00 88.27           C  
ATOM    821  HB1 PHE B 181      10.904  26.585  27.949  1.00 88.16           H  
ATOM    822  HB2 PHE B 181      10.480  25.462  26.635  1.00 88.16           H  
ATOM    823  CG  PHE B 181      12.448  25.232  27.402  1.00 88.27           C  
ATOM    824  CD1 PHE B 181      13.428  25.679  28.288  1.00 88.27           C  
ATOM    825  HD1 PHE B 181      13.388  26.702  28.661  1.00 88.16           H  
ATOM    826  CD2 PHE B 181      12.527  23.925  26.935  1.00 88.27           C  
ATOM    827  HD2 PHE B 181      11.776  23.557  26.235  1.00 88.16           H  
ATOM    828  CE1 PHE B 181      14.453  24.840  28.702  1.00 88.27           C  
ATOM    829  HE1 PHE B 181      15.210  25.205  29.396  1.00 88.16           H  
ATOM    830  CE2 PHE B 181      13.554  23.079  27.350  1.00 88.27           C  
ATOM    831  HE2 PHE B 181      13.601  22.055  26.979  1.00 88.16           H  
ATOM    832  CZ  PHE B 181      14.514  23.540  28.233  1.00 88.27           C  
ATOM    833  HZ  PHE B 181      15.318  22.880  28.559  1.00 88.16           H  
ATOM    834  C   PHE B 181      12.730  28.090  26.393  1.00 87.98           C  
ATOM    835  O   PHE B 181      13.895  27.692  26.285  1.00 87.98           O  
ATOM    836  N   ASP B 182      12.411  29.330  26.744  1.00 71.24           N  
ATOM    837  HN  ASP B 182      11.381  29.620  26.733  1.00 84.94           H  
ATOM    838  CA  ASP B 182      13.413  30.313  27.145  1.00 71.24           C  
ATOM    839  HA  ASP B 182      14.317  30.169  26.553  1.00 84.94           H  
ATOM    840  CB  ASP B 182      12.870  31.732  26.907  1.00 98.65           C  
ATOM    841  HB1 ASP B 182      12.113  31.946  27.661  1.00 84.94           H  
ATOM    842  HB2 ASP B 182      13.692  32.441  27.005  1.00 84.94           H  
ATOM    843  CG  ASP B 182      12.243  31.900  25.524  1.00 98.65           C  
ATOM    844  OD1 ASP B 182      12.783  31.327  24.555  1.00 98.65           O  
ATOM    845  OD2 ASP B 182      11.210  32.599  25.404  1.00 98.65           O  
ATOM    846  C   ASP B 182      13.741  30.123  28.624  1.00 71.24           C  
ATOM    847  O   ASP B 182      13.127  29.298  29.306  1.00 71.24           O  
ATOM    848  N   PHE B 183      14.715  30.878  29.118  1.00 98.65           N  
ATOM    849  HN  PHE B 183      15.231  31.560  28.475  1.00 98.31           H  
ATOM    850  CA  PHE B 183      15.092  30.791  30.527  1.00 98.65           C  
ATOM    851  HA  PHE B 183      15.296  29.748  30.769  1.00 98.31           H  
ATOM    852  CB  PHE B 183      16.358  31.617  30.810  1.00 98.12           C  
ATOM    853  HB1 PHE B 183      16.291  32.547  30.246  1.00 98.31           H  
ATOM    854  HB2 PHE B 183      16.388  31.840  31.877  1.00 98.31           H  
ATOM    855  CG  PHE B 183      17.651  30.927  30.434  1.00 98.12           C  
ATOM    856  CD1 PHE B 183      17.923  29.636  30.876  1.00 98.12           C  
ATOM    857  HD1 PHE B 183      17.189  29.110  31.487  1.00 98.31           H  
ATOM    858  CD2 PHE B 183      18.603  31.581  29.652  1.00 98.12           C  
ATOM    859  HD2 PHE B 183      18.406  32.593  29.297  1.00 98.31           H  
ATOM    860  CE1 PHE B 183      19.120  29.008  30.547  1.00 98.12           C  
ATOM    861  HE1 PHE B 183      19.320  27.997  30.901  1.00 98.31           H  
ATOM    862  CE2 PHE B 183      19.801  30.957  29.320  1.00 98.12           C  
ATOM    863  HE2 PHE B 183      20.537  31.479  28.708  1.00 98.31           H  
ATOM    864  CZ  PHE B 183      20.058  29.666  29.770  1.00 98.12           C  
ATOM    865  HZ  PHE B 183      20.996  29.174  29.511  1.00 98.31           H  
ATOM    866  C   PHE B 183      13.947  31.285  31.417  1.00 98.65           C  
ATOM    867  O   PHE B 183      13.657  30.680  32.444  1.00 98.65           O  
ATOM    868  N   SER B 184      13.295  32.371  30.994  1.00 98.65           N  
ATOM    869  HN  SER B 184      13.603  32.818  30.072  1.00 92.17           H  
ATOM    870  CA  SER B 184      12.179  32.985  31.723  1.00 98.65           C  
ATOM    871  HA  SER B 184      12.584  33.456  32.619  1.00 92.17           H  
ATOM    872  CB  SER B 184      11.508  34.079  30.877  1.00 79.22           C  
ATOM    873  HB1 SER B 184      11.251  33.660  29.904  1.00 92.17           H  
ATOM    874  HB2 SER B 184      10.600  34.405  31.384  1.00 92.17           H  
ATOM    875  OG  SER B 184      12.348  35.205  30.680  1.00 79.22           O  
ATOM    876  HG  SER B 184      12.597  35.623  31.610  1.00 92.17           H  
ATOM    877  C   SER B 184      11.124  31.976  32.162  1.00 98.65           C  
ATOM    878  O   SER B 184      10.780  31.903  33.343  1.00 98.65           O  
ATOM    879  N   ASP B 185      10.588  31.228  31.201  1.00 98.65           N  
ATOM    880  HN  ASP B 185      10.905  31.374  30.190  1.00 98.60           H  
ATOM    881  CA  ASP B 185       9.579  30.214  31.489  1.00 98.65           C  
ATOM    882  HA  ASP B 185       8.951  30.578  32.302  1.00 98.60           H  
ATOM    883  CB  ASP B 185       8.685  29.965  30.265  1.00 98.55           C  
ATOM    884  HB1 ASP B 185       9.296  30.048  29.366  1.00 98.60           H  
ATOM    885  HB2 ASP B 185       8.274  28.958  30.334  1.00 98.60           H  
ATOM    886  CG  ASP B 185       7.526  30.960  30.161  1.00 98.55           C  
ATOM    887  OD1 ASP B 185       6.380  30.570  30.478  1.00 98.55           O  
ATOM    888  OD2 ASP B 185       7.750  32.121  29.752  1.00 98.55           O  
ATOM    889  C   ASP B 185      10.230  28.910  31.936  1.00 98.65           C  
ATOM    890  O   ASP B 185       9.534  27.976  32.341  1.00 98.65           O  
ATOM    891  N   TYR B 186      11.563  28.863  31.874  1.00 98.27           N  
ATOM    892  HN  TYR B 186      12.090  29.724  31.520  1.00 98.52           H  
ATOM    893  CA  TYR B 186      12.336  27.682  32.270  1.00 98.27           C  
ATOM    894  HA  TYR B 186      11.864  26.816  31.806  1.00 98.52           H  
ATOM    895  CB  TYR B 186      13.770  27.771  31.720  1.00 98.65           C  
ATOM    896  HB1 TYR B 186      13.741  27.550  30.653  1.00 98.52           H  
ATOM    897  HB2 TYR B 186      14.131  28.788  31.871  1.00 98.52           H  
ATOM    898  CG  TYR B 186      14.746  26.821  32.374  1.00 98.65           C  
ATOM    899  CD1 TYR B 186      15.876  27.302  33.026  1.00 98.65           C  
ATOM    900  HD1 TYR B 186      16.087  28.371  33.015  1.00 98.52           H  
ATOM    901  CE1 TYR B 186      16.742  26.441  33.692  1.00 98.65           C  
ATOM    902  HE1 TYR B 186      17.625  26.835  34.196  1.00 98.52           H  
ATOM    903  CD2 TYR B 186      14.504  25.446  32.402  1.00 98.65           C  
ATOM    904  HD2 TYR B 186      13.625  25.047  31.896  1.00 98.52           H  
ATOM    905  CE2 TYR B 186      15.364  24.575  33.064  1.00 98.65           C  
ATOM    906  HE2 TYR B 186      15.162  23.504  33.072  1.00 98.52           H  
ATOM    907  CZ  TYR B 186      16.479  25.080  33.713  1.00 98.65           C  
ATOM    908  OH  TYR B 186      17.328  24.232  34.390  1.00 98.65           O  
ATOM    909  HH  TYR B 186      18.292  24.301  33.980  1.00 98.52           H  
ATOM    910  C   TYR B 186      12.362  27.431  33.784  1.00 98.27           C  
ATOM    911  O   TYR B 186      11.945  26.375  34.251  1.00 98.27           O  
ATOM    912  N   VAL B 187      12.862  28.403  34.537  1.00 98.65           N  
ATOM    913  HN  VAL B 187      13.209  29.302  34.072  1.00 71.40           H  
ATOM    914  CA  VAL B 187      12.948  28.268  35.990  1.00 98.65           C  
ATOM    915  HA  VAL B 187      13.156  27.220  36.206  1.00 71.40           H  
ATOM    916  CB  VAL B 187      14.128  29.100  36.563  1.00 35.07           C  
ATOM    917  HB  VAL B 187      13.726  30.008  37.012  1.00 71.40           H  
ATOM    918  CG1 VAL B 187      14.850  28.321  37.625  1.00 35.07           C  
ATOM    919 1HG1 VAL B 187      15.674  28.917  38.017  1.00 71.40           H  
ATOM    920 2HG1 VAL B 187      15.241  27.398  37.197  1.00 71.40           H  
ATOM    921 3HG1 VAL B 187      14.159  28.081  38.433  1.00 71.40           H  
ATOM    922  CG2 VAL B 187      15.116  29.493  35.476  1.00 35.07           C  
ATOM    923 1HG2 VAL B 187      15.927  30.074  35.915  1.00 71.40           H  
ATOM    924 2HG2 VAL B 187      14.607  30.093  34.721  1.00 71.40           H  
ATOM    925 3HG2 VAL B 187      15.523  28.594  35.012  1.00 71.40           H  
ATOM    926  C   VAL B 187      11.632  28.632  36.710  1.00 98.65           C  
ATOM    927  O   VAL B 187      11.638  29.019  37.881  1.00 98.65           O  
ATOM    928  N   LYS B 188      10.515  28.437  36.005  1.00 98.65           N  
ATOM    929  HN  LYS B 188      10.601  28.043  35.014  1.00 90.07           H  
ATOM    930  CA  LYS B 188       9.175  28.737  36.523  1.00 98.65           C  
ATOM    931  HA  LYS B 188       9.272  29.352  37.418  1.00 90.07           H  
ATOM    932  CB  LYS B 188       8.356  29.500  35.487  1.00 83.20           C  
ATOM    933  HB1 LYS B 188       8.861  30.446  35.292  1.00 90.07           H  
ATOM    934  HB2 LYS B 188       8.333  28.905  34.574  1.00 90.07           H  
ATOM    935  CG  LYS B 188       6.906  29.812  35.882  1.00 83.20           C  
ATOM    936  HG1 LYS B 188       6.429  28.891  36.217  1.00 90.07           H  
ATOM    937  HG2 LYS B 188       6.914  30.535  36.697  1.00 90.07           H  
ATOM    938  CD  LYS B 188       6.106  30.382  34.737  1.00 83.20           C  
ATOM    939  HD1 LYS B 188       6.178  29.709  33.883  1.00 90.07           H  
ATOM    940  HD2 LYS B 188       5.063  30.472  35.042  1.00 90.07           H  
ATOM    941  CE  LYS B 188       6.626  31.752  34.335  1.00 83.20           C  
ATOM    942  HE1 LYS B 188       5.924  32.187  33.624  1.00 90.07           H  
ATOM    943  HE2 LYS B 188       6.671  32.374  35.229  1.00 90.07           H  
ATOM    944  NZ  LYS B 188       7.976  31.742  33.707  1.00 83.20           N1+
ATOM    945  HZ1 LYS B 188       8.261  32.743  33.457  1.00 90.07           H  
ATOM    946  HZ2 LYS B 188       7.952  31.146  32.818  1.00 90.07           H  
ATOM    947  HZ3 LYS B 188       8.686  31.330  34.393  1.00 90.07           H  
ATOM    948  C   LYS B 188       8.458  27.449  36.888  1.00 98.65           C  
ATOM    949  O   LYS B 188       7.802  27.373  37.929  1.00 98.65           O  
ATOM    950  N   ARG B 189       8.567  26.447  36.026  1.00 98.14           N  
ATOM    951  HN  ARG B 189       9.133  26.602  35.131  1.00 98.46           H  
ATOM    952  CA  ARG B 189       7.954  25.151  36.242  1.00 98.14           C  
ATOM    953  HA  ARG B 189       7.740  25.027  37.304  1.00 98.46           H  
ATOM    954  CB  ARG B 189       6.649  25.038  35.446  1.00 98.65           C  
ATOM    955  HB1 ARG B 189       6.075  25.952  35.600  1.00 98.46           H  
ATOM    956  HB2 ARG B 189       6.901  24.940  34.390  1.00 98.46           H  
ATOM    957  CG  ARG B 189       5.773  23.851  35.841  1.00 98.65           C  
ATOM    958  HG1 ARG B 189       6.227  22.933  35.466  1.00 98.46           H  
ATOM    959  HG2 ARG B 189       5.704  23.805  36.928  1.00 98.46           H  
ATOM    960  CD  ARG B 189       4.378  23.987  35.261  1.00 98.65           C  
ATOM    961  HD1 ARG B 189       4.445  23.975  34.173  1.00 98.46           H  
ATOM    962  HD2 ARG B 189       3.772  23.146  35.598  1.00 98.46           H  
ATOM    963  NE  ARG B 189       3.734  25.233  35.682  1.00 98.65           N  
ATOM    964  HE  ARG B 189       4.349  25.977  36.143  1.00 98.46           H  
ATOM    965  CZ  ARG B 189       2.438  25.508  35.533  1.00 98.65           C  
ATOM    966  NH1 ARG B 189       1.618  24.622  34.971  1.00 98.65           N  
ATOM    967 1HH1 ARG B 189       1.998  23.680  34.635  1.00 98.46           H  
ATOM    968 2HH1 ARG B 189       0.579  24.852  34.856  1.00 98.46           H  
ATOM    969  NH2 ARG B 189       1.961  26.684  35.934  1.00 98.65           N  
ATOM    970 1HH2 ARG B 189       2.617  27.405  36.374  1.00 98.46           H  
ATOM    971 2HH2 ARG B 189       0.921  26.908  35.816  1.00 98.46           H  
ATOM    972  C   ARG B 189       8.972  24.101  35.807  1.00 98.14           C  
ATOM    973  O   ARG B 189       8.732  23.322  34.886  1.00 98.14           O  
ATOM    974  N   LYS B 190      10.117  24.118  36.493  1.00 54.19           N  
ATOM    975  HN  LYS B 190      10.215  24.841  37.276  1.00 58.78           H  
ATOM    976  CA  LYS B 190      11.244  23.223  36.253  1.00 54.19           C  
ATOM    977  HA  LYS B 190      11.694  23.525  35.307  1.00 58.78           H  
ATOM    978  CB  LYS B 190      12.309  23.428  37.342  1.00 62.46           C  
ATOM    979  HB1 LYS B 190      11.866  23.162  38.302  1.00 58.78           H  
ATOM    980  HB2 LYS B 190      13.143  22.760  37.128  1.00 58.78           H  
ATOM    981  CG  LYS B 190      12.858  24.852  37.452  1.00 62.46           C  
ATOM    982  HG1 LYS B 190      13.418  25.088  36.547  1.00 58.78           H  
ATOM    983  HG2 LYS B 190      12.025  25.547  37.556  1.00 58.78           H  
ATOM    984  CD  LYS B 190      13.780  24.995  38.660  1.00 62.46           C  
ATOM    985  HD1 LYS B 190      14.078  26.039  38.753  1.00 58.78           H  
ATOM    986  HD2 LYS B 190      13.237  24.690  39.555  1.00 58.78           H  
ATOM    987  CE  LYS B 190      15.038  24.133  38.529  1.00 62.46           C  
ATOM    988  HE1 LYS B 190      14.731  23.111  38.306  1.00 58.78           H  
ATOM    989  HE2 LYS B 190      15.635  24.522  37.704  1.00 58.78           H  
ATOM    990  NZ  LYS B 190      15.892  24.111  39.759  1.00 62.46           N1+
ATOM    991  HZ1 LYS B 190      16.747  23.491  39.589  1.00 58.78           H  
ATOM    992  HZ2 LYS B 190      15.327  23.721  40.580  1.00 58.78           H  
ATOM    993  HZ3 LYS B 190      16.213  25.105  39.988  1.00 58.78           H  
ATOM    994  C   LYS B 190      10.907  21.732  36.132  1.00 54.19           C  
ATOM    995  O   LYS B 190      10.742  21.035  37.143  1.00 54.19           O  
ATOM    996  N   ASP B 191      10.829  21.274  34.876  1.00 75.73           N  
ATOM    997  HN  ASP B 191      11.000  21.975  34.086  1.00 83.60           H  
ATOM    998  CA  ASP B 191      10.527  19.886  34.494  1.00 75.73           C  
ATOM    999  HA  ASP B 191      11.366  19.252  34.782  1.00 83.60           H  
ATOM   1000  CB  ASP B 191       9.249  19.373  35.201  1.00 91.47           C  
ATOM   1001  HB1 ASP B 191       9.304  19.643  36.256  1.00 83.60           H  
ATOM   1002  HB2 ASP B 191       8.384  19.855  34.746  1.00 83.60           H  
ATOM   1003  CG  ASP B 191       9.071  17.840  35.094  1.00 91.47           C  
ATOM   1004  OD1 ASP B 191       9.908  17.086  35.638  1.00 91.47           O  
ATOM   1005  OD2 ASP B 191       8.071  17.385  34.496  1.00 91.47           O  
ATOM   1006  C   ASP B 191      10.356  19.819  32.958  1.00 75.73           C  
ATOM   1007  O   ASP B 191       9.524  20.530  32.377  1.00 75.73           O  
ATOM   1008  N   PRO B 192      11.162  18.974  32.285  1.00 98.65           N  
ATOM   1009  CD  PRO B 192      12.261  18.195  32.890  1.00 61.26           C  
ATOM   1010  HD1 PRO B 192      11.957  17.755  33.840  1.00 82.63           H  
ATOM   1011  HD2 PRO B 192      13.146  18.813  33.042  1.00 82.63           H  
ATOM   1012  CA  PRO B 192      11.136  18.778  30.828  1.00 98.65           C  
ATOM   1013  HA  PRO B 192      11.248  19.741  30.329  1.00 82.63           H  
ATOM   1014  CB  PRO B 192      12.387  17.928  30.586  1.00 61.26           C  
ATOM   1015  HB1 PRO B 192      12.255  17.274  29.724  1.00 82.63           H  
ATOM   1016  HB2 PRO B 192      13.264  18.557  30.434  1.00 82.63           H  
ATOM   1017  CG  PRO B 192      12.508  17.133  31.850  1.00 61.26           C  
ATOM   1018  HG1 PRO B 192      11.757  16.344  31.899  1.00 82.63           H  
ATOM   1019  HG2 PRO B 192      13.501  16.697  31.953  1.00 82.63           H  
ATOM   1020  C   PRO B 192       9.871  18.072  30.307  1.00 98.65           C  
ATOM   1021  O   PRO B 192       9.937  17.261  29.381  1.00 98.65           O  
ATOM   1022  N   ASP B 193       8.725  18.389  30.902  1.00 69.95           N  
ATOM   1023  HN  ASP B 193       8.745  19.110  31.692  1.00 68.19           H  
ATOM   1024  CA  ASP B 193       7.436  17.800  30.529  1.00 69.95           C  
ATOM   1025  HA  ASP B 193       7.469  17.453  29.496  1.00 68.19           H  
ATOM   1026  CB  ASP B 193       7.094  16.628  31.470  1.00 66.43           C  
ATOM   1027  HB1 ASP B 193       6.943  17.023  32.475  1.00 68.19           H  
ATOM   1028  HB2 ASP B 193       6.173  16.160  31.121  1.00 68.19           H  
ATOM   1029  CG  ASP B 193       8.199  15.554  31.526  1.00 66.43           C  
ATOM   1030  OD1 ASP B 193       9.132  15.693  32.345  1.00 66.43           O  
ATOM   1031  OD2 ASP B 193       8.130  14.562  30.767  1.00 66.43           O  
ATOM   1032  C   ASP B 193       6.399  18.916  30.675  1.00 69.95           C  
ATOM   1033  O   ASP B 193       5.195  18.718  30.502  1.00 69.95           O  
ATOM   1034  N   ALA B 194       6.904  20.097  31.004  1.00 98.65           N  
ATOM   1035  HN  ALA B 194       7.962  20.181  31.136  1.00 93.84           H  
ATOM   1036  CA  ALA B 194       6.087  21.280  31.193  1.00 98.65           C  
ATOM   1037  HA  ALA B 194       5.053  21.047  30.940  1.00 93.84           H  
ATOM   1038  CB  ALA B 194       6.160  21.729  32.653  1.00 74.58           C  
ATOM   1039  HB1 ALA B 194       5.545  22.618  32.791  1.00 93.84           H  
ATOM   1040  HB2 ALA B 194       7.194  21.959  32.912  1.00 93.84           H  
ATOM   1041  HB3 ALA B 194       5.794  20.930  33.298  1.00 93.84           H  
ATOM   1042  C   ALA B 194       6.591  22.392  30.278  1.00 98.65           C  
ATOM   1043  O   ALA B 194       5.926  23.417  30.110  1.00 98.65           O  
ATOM   1044  N   LEU B 195       7.777  22.188  29.706  1.00 90.19           N  
ATOM   1045  HN  LEU B 195       8.295  21.274  29.909  1.00 94.42           H  
ATOM   1046  CA  LEU B 195       8.400  23.165  28.811  1.00 90.19           C  
ATOM   1047  HA  LEU B 195       7.875  24.114  28.923  1.00 94.42           H  
ATOM   1048  CB  LEU B 195       9.863  23.379  29.203  1.00 98.65           C  
ATOM   1049  HB1 LEU B 195      10.358  22.408  29.191  1.00 94.42           H  
ATOM   1050  HB2 LEU B 195      10.318  24.029  28.456  1.00 94.42           H  
ATOM   1051  CG  LEU B 195      10.096  24.008  30.577  1.00 98.65           C  
ATOM   1052  HG  LEU B 195       9.537  23.435  31.317  1.00 94.42           H  
ATOM   1053  CD1 LEU B 195      11.572  23.946  30.937  1.00 98.65           C  
ATOM   1054 1HD1 LEU B 195      11.727  24.397  31.917  1.00 94.42           H  
ATOM   1055 2HD1 LEU B 195      12.151  24.491  30.192  1.00 94.42           H  
ATOM   1056 3HD1 LEU B 195      11.897  22.906  30.960  1.00 94.42           H  
ATOM   1057  CD2 LEU B 195       9.575  25.439  30.584  1.00 98.65           C  
ATOM   1058 1HD2 LEU B 195       9.743  25.883  31.565  1.00 94.42           H  
ATOM   1059 2HD2 LEU B 195       8.507  25.439  30.364  1.00 94.42           H  
ATOM   1060 3HD2 LEU B 195      10.101  26.021  29.827  1.00 94.42           H  
ATOM   1061  C   LEU B 195       8.310  22.740  27.353  1.00 90.19           C  
ATOM   1062  O   LEU B 195       8.676  23.492  26.450  1.00 90.19           O  
ATOM   1063  N   LEU B 196       7.831  21.519  27.141  1.00 74.27           N  
ATOM   1064  HN  LEU B 196       7.553  20.924  27.985  1.00 86.46           H  
ATOM   1065  CA  LEU B 196       7.669  20.957  25.808  1.00 74.27           C  
ATOM   1066  HA  LEU B 196       8.097  21.637  25.072  1.00 86.46           H  
ATOM   1067  CB  LEU B 196       8.375  19.601  25.723  1.00 98.65           C  
ATOM   1068  HB1 LEU B 196       7.886  18.926  26.426  1.00 86.46           H  
ATOM   1069  HB2 LEU B 196       8.250  19.223  24.708  1.00 86.46           H  
ATOM   1070  CG  LEU B 196       9.874  19.604  26.041  1.00 98.65           C  
ATOM   1071  HG  LEU B 196      10.014  20.019  27.039  1.00 86.46           H  
ATOM   1072  CD1 LEU B 196      10.391  18.179  26.037  1.00 98.65           C  
ATOM   1073 1HD1 LEU B 196      11.457  18.178  26.263  1.00 86.46           H  
ATOM   1074 2HD1 LEU B 196      10.228  17.736  25.055  1.00 86.46           H  
ATOM   1075 3HD1 LEU B 196       9.860  17.597  26.790  1.00 86.46           H  
ATOM   1076  CD2 LEU B 196      10.649  20.465  25.046  1.00 98.65           C  
ATOM   1077 1HD2 LEU B 196      11.709  20.447  25.298  1.00 86.46           H  
ATOM   1078 2HD2 LEU B 196      10.283  21.491  25.090  1.00 86.46           H  
ATOM   1079 3HD2 LEU B 196      10.509  20.073  24.039  1.00 86.46           H  
ATOM   1080  C   LEU B 196       6.173  20.800  25.548  1.00 74.27           C  
ATOM   1081  O   LEU B 196       5.723  19.831  24.922  1.00 74.27           O  
ATOM   1082  N   LYS B 197       5.419  21.789  26.027  1.00 98.32           N  
ATOM   1083  HN  LYS B 197       5.910  22.599  26.525  1.00 98.43           H  
ATOM   1084  CA  LYS B 197       3.963  21.836  25.914  1.00 98.32           C  
ATOM   1085  HA  LYS B 197       3.576  20.928  26.377  1.00 98.43           H  
ATOM   1086  CB  LYS B 197       3.391  23.026  26.704  1.00 98.52           C  
ATOM   1087  HB1 LYS B 197       2.345  23.141  26.421  1.00 98.43           H  
ATOM   1088  HB2 LYS B 197       3.456  22.784  27.765  1.00 98.43           H  
ATOM   1089  CG  LYS B 197       4.091  24.385  26.487  1.00 98.52           C  
ATOM   1090  HG1 LYS B 197       4.431  24.449  25.453  1.00 98.43           H  
ATOM   1091  HG2 LYS B 197       3.381  25.187  26.687  1.00 98.43           H  
ATOM   1092  CD  LYS B 197       5.298  24.539  27.423  1.00 98.52           C  
ATOM   1093  HD1 LYS B 197       4.978  24.306  28.439  1.00 98.43           H  
ATOM   1094  HD2 LYS B 197       6.067  23.832  27.112  1.00 98.43           H  
ATOM   1095  CE  LYS B 197       5.902  25.944  27.417  1.00 98.52           C  
ATOM   1096  HE1 LYS B 197       6.230  26.183  26.405  1.00 98.43           H  
ATOM   1097  HE2 LYS B 197       5.139  26.657  27.730  1.00 98.43           H  
ATOM   1098  NZ  LYS B 197       7.075  26.049  28.345  1.00 98.52           N1+
ATOM   1099  HZ1 LYS B 197       7.468  27.044  28.313  1.00 98.43           H  
ATOM   1100  HZ2 LYS B 197       7.833  25.356  28.043  1.00 98.43           H  
ATOM   1101  HZ3 LYS B 197       6.762  25.822  29.343  1.00 98.43           H  
ATOM   1102  C   LYS B 197       3.422  21.879  24.501  1.00 98.32           C  
ATOM   1103  O   LYS B 197       2.464  21.171  24.174  1.00 98.32           O  
ATOM   1104  N   HIS B 198       4.022  22.725  23.670  1.00 98.65           N  
ATOM   1105  HN  HIS B 198       4.849  23.310  24.015  1.00 98.65           H  
ATOM   1106  CA  HIS B 198       3.566  22.863  22.298  1.00 98.65           C  
ATOM   1107  HA  HIS B 198       2.794  22.108  22.153  1.00 98.65           H  
ATOM   1108  CB  HIS B 198       2.880  24.224  22.119  1.00 98.65           C  
ATOM   1109  HB1 HIS B 198       3.605  25.008  22.336  1.00 98.65           H  
ATOM   1110  HB2 HIS B 198       2.548  24.311  21.085  1.00 98.65           H  
ATOM   1111  CG  HIS B 198       1.696  24.410  23.016  1.00 98.65           C  
ATOM   1112  CD2 HIS B 198       1.421  25.356  23.950  1.00 98.65           C  
ATOM   1113  HD2 HIS B 198       2.034  26.224  24.193  1.00 98.65           H  
ATOM   1114  ND1 HIS B 198       0.645  23.519  23.054  1.00 98.65           N  
ATOM   1115  HD1 HIS B 198       0.548  22.652  22.435  1.00 98.65           H  
ATOM   1116  CE1 HIS B 198      -0.224  23.901  23.973  1.00 98.65           C  
ATOM   1117  HE1 HIS B 198      -1.151  23.388  24.228  1.00 98.65           H  
ATOM   1118  NE2 HIS B 198       0.225  25.014  24.530  1.00 98.65           N1+
ATOM   1119  HE2 HIS B 198      -0.266  25.560  25.308  1.00 98.65           H  
ATOM   1120  C   HIS B 198       4.630  22.602  21.232  1.00 98.65           C  
ATOM   1121  O   HIS B 198       4.739  23.330  20.242  1.00 98.65           O  
ATOM   1122  N   VAL B 199       5.391  21.530  21.431  1.00 97.11           N  
ATOM   1123  HN  VAL B 199       5.238  20.939  22.310  1.00 68.37           H  
ATOM   1124  CA  VAL B 199       6.427  21.137  20.487  1.00 97.11           C  
ATOM   1125  HA  VAL B 199       6.979  22.018  20.159  1.00 68.37           H  
ATOM   1126  CB  VAL B 199       7.414  20.096  21.095  1.00 30.04           C  
ATOM   1127  HB  VAL B 199       6.881  19.156  21.236  1.00 68.37           H  
ATOM   1128  CG1 VAL B 199       8.591  19.849  20.154  1.00 30.04           C  
ATOM   1129 1HG1 VAL B 199       9.266  19.119  20.600  1.00 68.37           H  
ATOM   1130 2HG1 VAL B 199       9.126  20.784  19.988  1.00 68.37           H  
ATOM   1131 3HG1 VAL B 199       8.222  19.468  19.202  1.00 68.37           H  
ATOM   1132  CG2 VAL B 199       7.922  20.561  22.430  1.00 30.04           C  
ATOM   1133 1HG2 VAL B 199       8.609  19.819  22.836  1.00 68.37           H  
ATOM   1134 2HG2 VAL B 199       7.083  20.691  23.114  1.00 68.37           H  
ATOM   1135 3HG2 VAL B 199       8.443  21.511  22.310  1.00 68.37           H  
ATOM   1136  C   VAL B 199       5.728  20.496  19.294  1.00 97.11           C  
ATOM   1137  O   VAL B 199       4.820  19.671  19.460  1.00 97.11           O  
ATOM   1138  N   LYS B 200       6.110  20.933  18.097  1.00 84.98           N  
ATOM   1139  HN  LYS B 200       6.847  21.706  18.043  1.00 92.41           H  
ATOM   1140  CA  LYS B 200       5.560  20.396  16.850  1.00 84.98           C  
ATOM   1141  HA  LYS B 200       5.003  19.485  17.069  1.00 92.41           H  
ATOM   1142  CB  LYS B 200       4.626  21.402  16.162  1.00 98.35           C  
ATOM   1143  HB1 LYS B 200       5.145  22.359  16.120  1.00 92.41           H  
ATOM   1144  HB2 LYS B 200       4.442  21.043  15.149  1.00 92.41           H  
ATOM   1145  CG  LYS B 200       3.258  21.642  16.827  1.00 98.35           C  
ATOM   1146  HG1 LYS B 200       2.726  20.694  16.902  1.00 92.41           H  
ATOM   1147  HG2 LYS B 200       3.413  22.053  17.825  1.00 92.41           H  
ATOM   1148  CD  LYS B 200       2.414  22.630  16.000  1.00 98.35           C  
ATOM   1149  HD1 LYS B 200       3.005  23.530  15.828  1.00 92.41           H  
ATOM   1150  HD2 LYS B 200       2.174  22.164  15.044  1.00 92.41           H  
ATOM   1151  CE  LYS B 200       1.105  23.032  16.687  1.00 98.35           C  
ATOM   1152  HE1 LYS B 200       0.484  22.144  16.799  1.00 92.41           H  
ATOM   1153  HE2 LYS B 200       1.339  23.439  17.671  1.00 92.41           H  
ATOM   1154  NZ  LYS B 200       0.333  24.063  15.913  1.00 98.35           N1+
ATOM   1155  HZ1 LYS B 200      -0.567  24.304  16.438  1.00 92.41           H  
ATOM   1156  HZ2 LYS B 200       0.088  23.675  14.946  1.00 92.41           H  
ATOM   1157  HZ3 LYS B 200       0.928  24.946  15.802  1.00 92.41           H  
ATOM   1158  C   LYS B 200       6.723  20.059  15.917  1.00 84.98           C  
ATOM   1159  O   LYS B 200       7.522  20.933  15.568  1.00 84.98           O  
ATOM   1160  N   HIS B 201       6.848  18.780  15.573  1.00 98.65           N  
ATOM   1161  HN  HIS B 201       6.152  18.070  15.969  1.00 98.49           H  
ATOM   1162  CA  HIS B 201       7.902  18.307  14.673  1.00 98.65           C  
ATOM   1163  HA  HIS B 201       8.866  18.620  15.075  1.00 98.49           H  
ATOM   1164  CB  HIS B 201       7.885  16.765  14.588  1.00 98.38           C  
ATOM   1165  HB1 HIS B 201       8.015  16.478  13.545  1.00 98.49           H  
ATOM   1166  HB2 HIS B 201       8.717  16.380  15.178  1.00 98.49           H  
ATOM   1167  CG  HIS B 201       6.619  16.140  15.095  1.00 98.38           C  
ATOM   1168  CD2 HIS B 201       5.703  15.357  14.476  1.00 98.38           C  
ATOM   1169  HD2 HIS B 201       5.728  15.031  13.436  1.00 98.49           H  
ATOM   1170  ND1 HIS B 201       6.172  16.292  16.394  1.00 98.38           N  
ATOM   1171  HD1 HIS B 201       6.665  16.861  17.154  1.00 98.49           H  
ATOM   1172  CE1 HIS B 201       5.043  15.627  16.552  1.00 98.38           C  
ATOM   1173  HE1 HIS B 201       4.462  15.564  17.472  1.00 98.49           H  
ATOM   1174  NE2 HIS B 201       4.737  15.050  15.403  1.00 98.38           N1+
ATOM   1175  HE2 HIS B 201       3.875  14.442  15.224  1.00 98.49           H  
ATOM   1176  C   HIS B 201       7.725  18.939  13.278  1.00 98.65           C  
ATOM   1177  O   HIS B 201       6.809  18.573  12.520  1.00 98.65           O  
ATOM   1178  N   MET B 202       8.591  19.916  12.976  1.00 63.95           N  
ATOM   1179  HN  MET B 202       9.333  20.168  13.704  1.00 81.30           H  
ATOM   1180  CA  MET B 202       8.589  20.666  11.707  1.00 63.95           C  
ATOM   1181  HA  MET B 202       7.576  21.029  11.531  1.00 81.30           H  
ATOM   1182  CB  MET B 202       9.507  21.876  11.839  1.00 98.65           C  
ATOM   1183  HB1 MET B 202      10.532  21.521  11.947  1.00 81.30           H  
ATOM   1184  HB2 MET B 202       9.423  22.473  10.931  1.00 81.30           H  
ATOM   1185  CG  MET B 202       9.179  22.754  13.020  1.00 98.65           C  
ATOM   1186  HG1 MET B 202       8.224  23.248  12.839  1.00 81.30           H  
ATOM   1187  HG2 MET B 202       9.104  22.133  13.913  1.00 81.30           H  
ATOM   1188  SD  MET B 202      10.435  23.997  13.282  1.00 98.65           S  
ATOM   1189  CE  MET B 202      10.139  25.063  11.842  1.00 98.65           C  
ATOM   1190  HE1 MET B 202      10.844  25.894  11.854  1.00 81.30           H  
ATOM   1191  HE2 MET B 202       9.121  25.450  11.879  1.00 81.30           H  
ATOM   1192  HE3 MET B 202      10.274  24.485  10.928  1.00 81.30           H  
ATOM   1193  C   MET B 202       9.004  19.824  10.506  1.00 63.95           C  
ATOM   1194  O   MET B 202       8.350  19.840   9.466  1.00 63.95           O  
ATOM   1195  N   LEU B 203      10.130  19.137  10.666  1.00 27.53           N  
ATOM   1196  HN  LEU B 203      10.656  19.258  11.590  1.00 42.53           H  
ATOM   1197  CA  LEU B 203      10.704  18.229   9.677  1.00 27.53           C  
ATOM   1198  HA  LEU B 203      11.640  17.865  10.100  1.00 42.53           H  
ATOM   1199  CB  LEU B 203       9.812  16.994   9.468  1.00 57.53           C  
ATOM   1200  HB1 LEU B 203       8.917  17.358   8.963  1.00 42.53           H  
ATOM   1201  HB2 LEU B 203      10.367  16.338   8.798  1.00 42.53           H  
ATOM   1202  CG  LEU B 203       9.310  16.095  10.610  1.00 57.53           C  
ATOM   1203  HG  LEU B 203       8.425  16.554  11.049  1.00 42.53           H  
ATOM   1204  CD1 LEU B 203       8.902  14.769   9.968  1.00 57.53           C  
ATOM   1205 1HD1 LEU B 203       8.536  14.090  10.738  1.00 42.53           H  
ATOM   1206 2HD1 LEU B 203       9.765  14.324   9.472  1.00 42.53           H  
ATOM   1207 3HD1 LEU B 203       8.114  14.946   9.236  1.00 42.53           H  
ATOM   1208  CD2 LEU B 203      10.354  15.855  11.737  1.00 57.53           C  
ATOM   1209 1HD2 LEU B 203       9.921  15.212  12.503  1.00 42.53           H  
ATOM   1210 2HD2 LEU B 203      10.635  16.810  12.182  1.00 42.53           H  
ATOM   1211 3HD2 LEU B 203      11.238  15.375  11.318  1.00 42.53           H  
ATOM   1212  C   LEU B 203      11.043  18.808   8.320  1.00 27.53           C  
ATOM   1213  O   LEU B 203      10.667  18.244   7.298  1.00 27.53           O  
ATOM   1214  N   LEU B 204      11.747  19.929   8.294  1.00 51.82           N  
ATOM   1215  HN  LEU B 204      12.033  20.400   9.211  1.00 36.18           H  
ATOM   1216  CA  LEU B 204      12.132  20.521   7.025  1.00 51.82           C  
ATOM   1217  HA  LEU B 204      11.591  20.013   6.226  1.00 36.18           H  
ATOM   1218  CB  LEU B 204      11.778  22.002   6.987  1.00 20.54           C  
ATOM   1219  HB1 LEU B 204      12.289  22.499   7.812  1.00 36.18           H  
ATOM   1220  HB2 LEU B 204      12.128  22.415   6.041  1.00 36.18           H  
ATOM   1221  CG  LEU B 204      10.278  22.281   7.110  1.00 20.54           C  
ATOM   1222  HG  LEU B 204       9.888  21.701   7.946  1.00 36.18           H  
ATOM   1223  CD1 LEU B 204       9.999  23.739   7.373  1.00 20.54           C  
ATOM   1224 1HD1 LEU B 204       8.923  23.895   7.454  1.00 36.18           H  
ATOM   1225 2HD1 LEU B 204      10.392  24.339   6.552  1.00 36.18           H  
ATOM   1226 3HD1 LEU B 204      10.480  24.039   8.304  1.00 36.18           H  
ATOM   1227  CD2 LEU B 204       9.568  21.849   5.866  1.00 20.54           C  
ATOM   1228 1HD2 LEU B 204       8.502  22.053   5.966  1.00 36.18           H  
ATOM   1229 2HD2 LEU B 204       9.720  20.781   5.713  1.00 36.18           H  
ATOM   1230 3HD2 LEU B 204       9.964  22.398   5.012  1.00 36.18           H  
ATOM   1231  C   LEU B 204      13.621  20.274   6.837  1.00 51.82           C  
ATOM   1232  O   LEU B 204      14.064  19.139   7.001  1.00 51.82           O  
ATOM   1233  N   LEU B 205      14.397  21.300   6.500  1.00 41.43           N  
ATOM   1234  HN  LEU B 205      13.966  22.271   6.372  1.00 21.81           H  
ATOM   1235  CA  LEU B 205      15.837  21.112   6.302  1.00 41.43           C  
ATOM   1236  HA  LEU B 205      15.958  20.135   5.834  1.00 21.81           H  
ATOM   1237  CB  LEU B 205      16.383  22.128   5.318  1.00  2.19           C  
ATOM   1238  HB1 LEU B 205      16.178  23.124   5.710  1.00 21.81           H  
ATOM   1239  HB2 LEU B 205      17.460  21.981   5.241  1.00 21.81           H  
ATOM   1240  CG  LEU B 205      15.793  22.038   3.924  1.00  2.19           C  
ATOM   1241  HG  LEU B 205      14.731  22.282   3.965  1.00 21.81           H  
ATOM   1242  CD1 LEU B 205      16.502  23.049   3.076  1.00  2.19           C  
ATOM   1243 1HD1 LEU B 205      16.105  23.016   2.062  1.00 21.81           H  
ATOM   1244 2HD1 LEU B 205      17.568  22.823   3.056  1.00 21.81           H  
ATOM   1245 3HD1 LEU B 205      16.350  24.045   3.493  1.00 21.81           H  
ATOM   1246  CD2 LEU B 205      15.966  20.670   3.337  1.00  2.19           C  
ATOM   1247 1HD2 LEU B 205      15.531  20.645   2.338  1.00 21.81           H  
ATOM   1248 2HD2 LEU B 205      15.465  19.937   3.969  1.00 21.81           H  
ATOM   1249 3HD2 LEU B 205      17.028  20.432   3.276  1.00 21.81           H  
ATOM   1250  C   LEU B 205      16.672  21.082   7.584  1.00 41.43           C  
ATOM   1251  O   LEU B 205      16.145  20.792   8.646  1.00 41.43           O  
ATOM   1252  N   THR B 206      17.955  21.419   7.502  1.00 49.74           N  
ATOM   1253  HN  THR B 206      18.366  21.735   6.566  1.00 52.50           H  
ATOM   1254  CA  THR B 206      18.803  21.359   8.685  1.00 49.74           C  
ATOM   1255  HA  THR B 206      18.180  21.476   9.572  1.00 52.50           H  
ATOM   1256  CB  THR B 206      19.496  19.999   8.743  1.00 56.19           C  
ATOM   1257  HB  THR B 206      20.276  19.965   7.982  1.00 52.50           H  
ATOM   1258  OG1 THR B 206      18.537  18.973   8.472  1.00 56.19           O  
ATOM   1259  HG1 THR B 206      17.772  19.010   9.190  1.00 52.50           H  
ATOM   1260  CG2 THR B 206      20.123  19.773  10.102  1.00 56.19           C  
ATOM   1261 1HG2 THR B 206      20.611  18.798  10.120  1.00 52.50           H  
ATOM   1262 2HG2 THR B 206      19.350  19.806  10.870  1.00 52.50           H  
ATOM   1263 3HG2 THR B 206      20.861  20.552  10.296  1.00 52.50           H  
ATOM   1264  C   THR B 206      19.878  22.447   8.688  1.00 49.74           C  
ATOM   1265  O   THR B 206      21.046  22.175   8.396  1.00 49.74           O  
ATOM   1266  N   ASN B 207      19.468  23.680   8.950  1.00 14.88           N  
ATOM   1267  HN  ASN B 207      18.434  23.863   9.157  1.00 47.95           H  
ATOM   1268  CA  ASN B 207      20.409  24.784   8.959  1.00 14.88           C  
ATOM   1269  HA  ASN B 207      21.084  24.674   8.110  1.00 47.95           H  
ATOM   1270  CB  ASN B 207      19.676  26.117   8.830  1.00 81.01           C  
ATOM   1271  HB1 ASN B 207      18.882  26.153   9.576  1.00 47.95           H  
ATOM   1272  HB2 ASN B 207      20.384  26.925   9.013  1.00 47.95           H  
ATOM   1273  CG  ASN B 207      19.063  26.309   7.455  1.00 81.01           C  
ATOM   1274  OD1 ASN B 207      19.520  27.139   6.670  1.00 81.01           O  
ATOM   1275  ND2 ASN B 207      18.030  25.535   7.155  1.00 81.01           N  
ATOM   1276 1HD2 ASN B 207      17.671  24.822   7.867  1.00 47.95           H  
ATOM   1277 2HD2 ASN B 207      17.555  25.623   6.200  1.00 47.95           H  
ATOM   1278  C   ASN B 207      21.220  24.716  10.233  1.00 14.88           C  
ATOM   1279  O   ASN B 207      20.920  25.406  11.197  1.00 14.88           O  
ATOM   1280  N   THR B 208      22.241  23.860  10.232  1.00 63.71           N  
ATOM   1281  HN  THR B 208      22.445  23.298   9.345  1.00 71.63           H  
ATOM   1282  CA  THR B 208      23.090  23.665  11.404  1.00 63.71           C  
ATOM   1283  HA  THR B 208      22.429  23.428  12.237  1.00 71.63           H  
ATOM   1284  CB  THR B 208      24.049  22.461  11.234  1.00 82.19           C  
ATOM   1285  HB  THR B 208      24.607  22.572  10.304  1.00 71.63           H  
ATOM   1286  OG1 THR B 208      23.293  21.238  11.193  1.00 82.19           O  
ATOM   1287  HG1 THR B 208      22.754  21.129  12.088  1.00 71.63           H  
ATOM   1288  CG2 THR B 208      25.019  22.394  12.396  1.00 82.19           C  
ATOM   1289 1HG2 THR B 208      25.687  21.543  12.264  1.00 71.63           H  
ATOM   1290 2HG2 THR B 208      24.464  22.278  13.327  1.00 71.63           H  
ATOM   1291 3HG2 THR B 208      25.605  23.313  12.435  1.00 71.63           H  
ATOM   1292  C   THR B 208      23.877  24.900  11.804  1.00 63.71           C  
ATOM   1293  O   THR B 208      23.928  25.260  12.981  1.00 63.71           O  
ATOM   1294  N   PHE B 209      24.474  25.563  10.831  1.00 31.85           N  
ATOM   1295  HN  PHE B 209      24.394  25.224   9.819  1.00 37.65           H  
ATOM   1296  CA  PHE B 209      25.235  26.749  11.144  1.00 31.85           C  
ATOM   1297  HA  PHE B 209      25.952  26.482  11.920  1.00 37.65           H  
ATOM   1298  CB  PHE B 209      26.022  27.183   9.931  1.00 40.96           C  
ATOM   1299  HB1 PHE B 209      25.333  27.311   9.096  1.00 37.65           H  
ATOM   1300  HB2 PHE B 209      26.507  28.134  10.152  1.00 37.65           H  
ATOM   1301  CG  PHE B 209      27.060  26.199   9.543  1.00 40.96           C  
ATOM   1302  CD1 PHE B 209      26.725  25.083   8.803  1.00 40.96           C  
ATOM   1303  HD1 PHE B 209      25.697  24.949   8.466  1.00 37.65           H  
ATOM   1304  CD2 PHE B 209      28.372  26.355   9.959  1.00 40.96           C  
ATOM   1305  HD2 PHE B 209      28.651  27.233  10.541  1.00 37.65           H  
ATOM   1306  CE1 PHE B 209      27.685  24.127   8.482  1.00 40.96           C  
ATOM   1307  HE1 PHE B 209      27.406  23.249   7.899  1.00 37.65           H  
ATOM   1308  CE2 PHE B 209      29.337  25.405   9.643  1.00 40.96           C  
ATOM   1309  HE2 PHE B 209      30.365  25.539   9.979  1.00 37.65           H  
ATOM   1310  CZ  PHE B 209      28.992  24.291   8.903  1.00 40.96           C  
ATOM   1311  HZ  PHE B 209      29.746  23.545   8.652  1.00 37.65           H  
ATOM   1312  C   PHE B 209      24.376  27.875  11.686  1.00 31.85           C  
ATOM   1313  O   PHE B 209      24.570  28.325  12.817  1.00 31.85           O  
ATOM   1314  N   GLY B 210      23.372  28.265  10.909  1.00 48.60           N  
ATOM   1315  HN  GLY B 210      23.216  27.779   9.969  1.00 48.60           H  
ATOM   1316  CA  GLY B 210      22.483  29.339  11.313  1.00 48.60           C  
ATOM   1317  HA1 GLY B 210      23.074  30.245  11.448  1.00 48.60           H  
ATOM   1318  HA2 GLY B 210      21.750  29.497  10.522  1.00 48.60           H  
ATOM   1319  C   GLY B 210      21.747  29.053  12.596  1.00 48.60           C  
ATOM   1320  O   GLY B 210      21.058  29.913  13.122  1.00 48.60           O  
ATOM   1321  N   ALA B 211      21.840  27.817  13.062  1.00 51.02           N  
ATOM   1322  HN  ALA B 211      22.406  27.094  12.512  1.00 60.55           H  
ATOM   1323  CA  ALA B 211      21.195  27.418  14.298  1.00 51.02           C  
ATOM   1324  HA  ALA B 211      20.221  27.902  14.376  1.00 60.55           H  
ATOM   1325  CB  ALA B 211      21.022  25.918  14.335  1.00 98.65           C  
ATOM   1326  HB1 ALA B 211      20.537  25.631  15.268  1.00 60.55           H  
ATOM   1327  HB2 ALA B 211      21.998  25.437  14.271  1.00 60.55           H  
ATOM   1328  HB3 ALA B 211      20.406  25.602  13.493  1.00 60.55           H  
ATOM   1329  C   ALA B 211      22.084  27.873  15.439  1.00 51.02           C  
ATOM   1330  O   ALA B 211      21.620  28.506  16.397  1.00 51.02           O  
ATOM   1331  N   ILE B 212      23.368  27.548  15.315  1.00 98.65           N  
ATOM   1332  HN  ILE B 212      23.673  26.993  14.452  1.00 84.33           H  
ATOM   1333  CA  ILE B 212      24.379  27.913  16.301  1.00 98.65           C  
ATOM   1334  HA  ILE B 212      24.106  27.492  17.269  1.00 84.33           H  
ATOM   1335  CB  ILE B 212      25.764  27.369  15.880  1.00 70.01           C  
ATOM   1336  HB  ILE B 212      25.976  27.717  14.869  1.00 84.33           H  
ATOM   1337  CG2 ILE B 212      26.855  27.893  16.807  1.00 70.01           C  
ATOM   1338 1HG2 ILE B 212      27.821  27.498  16.492  1.00 84.33           H  
ATOM   1339 2HG2 ILE B 212      26.648  27.575  17.829  1.00 84.33           H  
ATOM   1340 3HG2 ILE B 212      26.877  28.982  16.764  1.00 84.33           H  
ATOM   1341  CG1 ILE B 212      25.730  25.843  15.866  1.00 70.01           C  
ATOM   1342 1HG1 ILE B 212      25.398  25.501  16.846  1.00 84.33           H  
ATOM   1343 2HG1 ILE B 212      25.014  25.525  15.108  1.00 84.33           H  
ATOM   1344  CD1 ILE B 212      27.055  25.194  15.564  1.00 70.01           C  
ATOM   1345 1HD1 ILE B 212      26.940  24.110  15.574  1.00 84.33           H  
ATOM   1346 2HD1 ILE B 212      27.785  25.488  16.318  1.00 84.33           H  
ATOM   1347 3HD1 ILE B 212      27.401  25.513  14.581  1.00 84.33           H  
ATOM   1348  C   ILE B 212      24.448  29.440  16.416  1.00 98.65           C  
ATOM   1349  O   ILE B 212      24.632  29.990  17.498  1.00 98.65           O  
ATOM   1350  N   ASN B 213      24.256  30.110  15.287  1.00 78.19           N  
ATOM   1351  HN  ASN B 213      24.072  29.566  14.384  1.00 66.76           H  
ATOM   1352  CA  ASN B 213      24.288  31.561  15.242  1.00 78.19           C  
ATOM   1353  HA  ASN B 213      25.072  31.895  15.922  1.00 66.76           H  
ATOM   1354  CB  ASN B 213      24.673  32.020  13.829  1.00 55.34           C  
ATOM   1355  HB1 ASN B 213      23.940  31.628  13.123  1.00 66.76           H  
ATOM   1356  HB2 ASN B 213      24.659  33.110  13.801  1.00 66.76           H  
ATOM   1357  CG  ASN B 213      26.078  31.532  13.405  1.00 55.34           C  
ATOM   1358  OD1 ASN B 213      26.976  31.444  14.229  1.00 55.34           O  
ATOM   1359  ND2 ASN B 213      26.248  31.183  12.128  1.00 55.34           N  
ATOM   1360 1HD2 ASN B 213      25.429  31.247  11.442  1.00 66.77           H  
ATOM   1361 2HD2 ASN B 213      27.203  30.839  11.790  1.00 66.77           H  
ATOM   1362  C   ASN B 213      22.967  32.190  15.710  1.00 78.19           C  
ATOM   1363  O   ASN B 213      22.767  33.387  15.558  1.00 78.19           O  
ATOM   1364  N   TYR B 214      22.087  31.363  16.280  1.00 97.95           N  
ATOM   1365  HN  TYR B 214      22.333  30.324  16.351  1.00 60.68           H  
ATOM   1366  CA  TYR B 214      20.799  31.817  16.813  1.00 97.95           C  
ATOM   1367  HA  TYR B 214      20.622  32.851  16.518  1.00 60.68           H  
ATOM   1368  CB  TYR B 214      19.633  30.946  16.365  1.00 42.05           C  
ATOM   1369  HB1 TYR B 214      19.666  30.858  15.279  1.00 60.68           H  
ATOM   1370  HB2 TYR B 214      19.748  29.959  16.814  1.00 60.68           H  
ATOM   1371  CG  TYR B 214      18.273  31.497  16.760  1.00 42.05           C  
ATOM   1372  CD1 TYR B 214      17.701  31.185  17.990  1.00 42.05           C  
ATOM   1373  HD1 TYR B 214      18.247  30.553  18.690  1.00 60.68           H  
ATOM   1374  CE1 TYR B 214      16.432  31.672  18.343  1.00 42.05           C  
ATOM   1375  HE1 TYR B 214      16.000  31.421  19.312  1.00 60.68           H  
ATOM   1376  CD2 TYR B 214      17.546  32.313  15.891  1.00 42.05           C  
ATOM   1377  HD2 TYR B 214      17.975  32.578  14.925  1.00 60.68           H  
ATOM   1378  CE2 TYR B 214      16.281  32.797  16.232  1.00 42.05           C  
ATOM   1379  HE2 TYR B 214      15.730  33.429  15.535  1.00 60.68           H  
ATOM   1380  CZ  TYR B 214      15.732  32.472  17.455  1.00 42.05           C  
ATOM   1381  OH  TYR B 214      14.473  32.923  17.776  1.00 42.05           O  
ATOM   1382  HH  TYR B 214      13.836  32.103  17.932  1.00 60.68           H  
ATOM   1383  C   TYR B 214      20.912  31.726  18.309  1.00 97.95           C  
ATOM   1384  O   TYR B 214      20.388  32.583  19.028  1.00 97.95           O  
ATOM   1385  N   VAL B 215      21.578  30.670  18.777  1.00 74.64           N  
ATOM   1386  HN  VAL B 215      21.955  29.950  18.080  1.00 60.03           H  
ATOM   1387  CA  VAL B 215      21.814  30.456  20.202  1.00 74.64           C  
ATOM   1388  HA  VAL B 215      20.865  30.438  20.737  1.00 60.03           H  
ATOM   1389  CB  VAL B 215      22.611  29.140  20.485  1.00 40.56           C  
ATOM   1390  HB  VAL B 215      23.671  29.341  20.328  1.00 60.03           H  
ATOM   1391  CG1 VAL B 215      22.415  28.703  21.936  1.00 40.56           C  
ATOM   1392 1HG1 VAL B 215      22.975  27.786  22.119  1.00 60.03           H  
ATOM   1393 2HG1 VAL B 215      21.356  28.524  22.122  1.00 60.03           H  
ATOM   1394 3HG1 VAL B 215      22.774  29.486  22.604  1.00 60.03           H  
ATOM   1395  CG2 VAL B 215      22.191  28.037  19.540  1.00 40.56           C  
ATOM   1396 1HG2 VAL B 215      22.761  27.134  19.759  1.00 60.03           H  
ATOM   1397 2HG2 VAL B 215      22.382  28.346  18.512  1.00 60.03           H  
ATOM   1398 3HG2 VAL B 215      21.127  27.835  19.667  1.00 60.03           H  
ATOM   1399  C   VAL B 215      22.650  31.645  20.667  1.00 74.64           C  
ATOM   1400  O   VAL B 215      22.467  32.167  21.766  1.00 74.64           O  
ATOM   1401  N   ALA B 216      23.548  32.086  19.794  1.00 56.53           N  
ATOM   1402  HN  ALA B 216      23.640  31.590  18.850  1.00 54.40           H  
ATOM   1403  CA  ALA B 216      24.407  33.216  20.078  1.00 56.53           C  
ATOM   1404  HA  ALA B 216      24.892  33.049  21.040  1.00 54.40           H  
ATOM   1405  CB  ALA B 216      25.489  33.336  19.004  1.00 45.89           C  
ATOM   1406  HB1 ALA B 216      26.130  34.189  19.227  1.00 54.40           H  
ATOM   1407  HB2 ALA B 216      25.021  33.479  18.030  1.00 54.40           H  
ATOM   1408  HB3 ALA B 216      26.089  32.426  18.988  1.00 54.40           H  
ATOM   1409  C   ALA B 216      23.581  34.505  20.167  1.00 56.53           C  
ATOM   1410  O   ALA B 216      23.215  34.930  21.267  1.00 56.53           O  
ATOM   1411  N   THR B 217      23.213  35.065  19.012  1.00 27.72           N  
ATOM   1412  HN  THR B 217      23.470  34.578  18.095  1.00 58.12           H  
ATOM   1413  CA  THR B 217      22.470  36.323  18.962  1.00 27.72           C  
ATOM   1414  HA  THR B 217      23.083  37.037  19.512  1.00 58.12           H  
ATOM   1415  CB  THR B 217      22.364  36.900  17.537  1.00 98.65           C  
ATOM   1416  HB  THR B 217      22.114  37.959  17.606  1.00 58.12           H  
ATOM   1417  OG1 THR B 217      21.323  36.228  16.817  1.00 98.65           O  
ATOM   1418  HG1 THR B 217      21.542  35.203  16.761  1.00 58.12           H  
ATOM   1419  CG2 THR B 217      23.691  36.758  16.804  1.00 98.65           C  
ATOM   1420 1HG2 THR B 217      23.598  37.171  15.799  1.00 58.12           H  
ATOM   1421 2HG2 THR B 217      23.960  35.704  16.740  1.00 58.12           H  
ATOM   1422 3HG2 THR B 217      24.466  37.298  17.347  1.00 58.12           H  
ATOM   1423  C   THR B 217      21.097  36.407  19.600  1.00 27.72           C  
ATOM   1424  O   THR B 217      20.863  37.317  20.378  1.00 27.72           O  
ATOM   1425  N   GLU B 218      20.171  35.513  19.276  1.00 69.46           N  
ATOM   1426  HN  GLU B 218      20.388  34.722  18.589  1.00 68.57           H  
ATOM   1427  CA  GLU B 218      18.848  35.638  19.883  1.00 69.46           C  
ATOM   1428  HA  GLU B 218      18.874  36.569  20.449  1.00 68.57           H  
ATOM   1429  CB  GLU B 218      17.771  35.844  18.801  1.00 67.86           C  
ATOM   1430  HB1 GLU B 218      17.898  35.075  18.039  1.00 68.57           H  
ATOM   1431  HB2 GLU B 218      16.791  35.737  19.266  1.00 68.57           H  
ATOM   1432  CG  GLU B 218      17.836  37.228  18.113  1.00 67.86           C  
ATOM   1433  HG1 GLU B 218      18.750  37.726  18.436  1.00 68.57           H  
ATOM   1434  HG2 GLU B 218      17.868  37.071  17.035  1.00 68.57           H  
ATOM   1435  CD  GLU B 218      16.641  38.157  18.431  1.00 67.86           C  
ATOM   1436  OE1 GLU B 218      15.599  37.662  18.928  1.00 67.86           O  
ATOM   1437  OE2 GLU B 218      16.742  39.385  18.160  1.00 67.86           O  
ATOM   1438  C   GLU B 218      18.440  34.557  20.892  1.00 69.46           C  
ATOM   1439  O   GLU B 218      17.289  34.108  20.899  1.00 69.46           O  
ATOM   1440  N   VAL B 219      19.356  34.221  21.802  1.00 34.83           N  
ATOM   1441  HN  VAL B 219      20.307  34.711  21.782  1.00 40.02           H  
ATOM   1442  CA  VAL B 219      19.107  33.202  22.831  1.00 34.83           C  
ATOM   1443  HA  VAL B 219      18.034  33.154  23.017  1.00 40.02           H  
ATOM   1444  CB  VAL B 219      19.590  31.792  22.353  1.00 46.93           C  
ATOM   1445  HB  VAL B 219      20.577  31.901  21.903  1.00 40.02           H  
ATOM   1446  CG1 VAL B 219      19.702  30.830  23.535  1.00 46.93           C  
ATOM   1447 1HG1 VAL B 219      20.039  29.856  23.181  1.00 40.02           H  
ATOM   1448 2HG1 VAL B 219      18.728  30.725  24.012  1.00 40.02           H  
ATOM   1449 3HG1 VAL B 219      20.419  31.222  24.256  1.00 40.02           H  
ATOM   1450  CG2 VAL B 219      18.639  31.227  21.300  1.00 46.93           C  
ATOM   1451 1HG2 VAL B 219      18.991  30.246  20.980  1.00 40.02           H  
ATOM   1452 2HG2 VAL B 219      18.606  31.898  20.442  1.00 40.02           H  
ATOM   1453 3HG2 VAL B 219      17.640  31.132  21.725  1.00 40.02           H  
ATOM   1454  C   VAL B 219      19.816  33.528  24.155  1.00 34.83           C  
ATOM   1455  O   VAL B 219      19.198  33.554  25.228  1.00 34.83           O  
ATOM   1456  N   PHE B 220      21.133  33.705  24.074  1.00 98.65           N  
ATOM   1457  HN  PHE B 220      21.606  33.605  23.119  1.00 87.71           H  
ATOM   1458  CA  PHE B 220      21.960  34.030  25.234  1.00 98.65           C  
ATOM   1459  HA  PHE B 220      21.599  33.438  26.075  1.00 87.71           H  
ATOM   1460  CB  PHE B 220      23.417  33.632  24.976  1.00 81.46           C  
ATOM   1461  HB1 PHE B 220      23.665  33.884  23.945  1.00 87.71           H  
ATOM   1462  HB2 PHE B 220      24.054  34.201  25.653  1.00 87.71           H  
ATOM   1463  CG  PHE B 220      23.688  32.181  25.184  1.00 81.46           C  
ATOM   1464  CD1 PHE B 220      22.955  31.448  26.117  1.00 81.46           C  
ATOM   1465  HD1 PHE B 220      22.163  31.936  26.685  1.00 87.71           H  
ATOM   1466  CD2 PHE B 220      24.689  31.542  24.462  1.00 81.46           C  
ATOM   1467  HD2 PHE B 220      25.265  32.104  23.726  1.00 87.71           H  
ATOM   1468  CE1 PHE B 220      23.225  30.096  26.331  1.00 81.46           C  
ATOM   1469  HE1 PHE B 220      22.649  29.535  27.067  1.00 87.71           H  
ATOM   1470  CE2 PHE B 220      24.967  30.184  24.669  1.00 81.46           C  
ATOM   1471  HE2 PHE B 220      25.757  29.695  24.099  1.00 87.71           H  
ATOM   1472  CZ  PHE B 220      24.233  29.461  25.603  1.00 81.46           C  
ATOM   1473  HZ  PHE B 220      24.444  28.404  25.766  1.00 87.71           H  
ATOM   1474  C   PHE B 220      21.893  35.498  25.639  1.00 98.65           C  
ATOM   1475  O   PHE B 220      22.685  35.959  26.464  1.00 98.65           O  
ATOM   1476  N   ARG B 221      20.963  36.232  25.038  1.00 98.65           N  
ATOM   1477  HN  ARG B 221      20.331  35.777  24.305  1.00 98.65           H  
ATOM   1478  CA  ARG B 221      20.785  37.645  25.356  1.00 98.65           C  
ATOM   1479  HA  ARG B 221      21.744  38.155  25.260  1.00 98.65           H  
ATOM   1480  CB  ARG B 221      19.774  38.296  24.404  1.00 98.65           C  
ATOM   1481  HB1 ARG B 221      18.928  37.620  24.280  1.00 98.65           H  
ATOM   1482  HB2 ARG B 221      19.431  39.231  24.847  1.00 98.65           H  
ATOM   1483  CG  ARG B 221      20.358  38.594  23.040  1.00 98.65           C  
ATOM   1484  HG1 ARG B 221      21.348  39.032  23.171  1.00 98.65           H  
ATOM   1485  HG2 ARG B 221      20.444  37.660  22.484  1.00 98.65           H  
ATOM   1486  CD  ARG B 221      19.499  39.560  22.242  1.00 98.65           C  
ATOM   1487  HD1 ARG B 221      18.566  39.067  21.970  1.00 98.65           H  
ATOM   1488  HD2 ARG B 221      19.283  40.436  22.854  1.00 98.65           H  
ATOM   1489  NE  ARG B 221      20.191  39.984  21.024  1.00 98.65           N  
ATOM   1490  HE  ARG B 221      21.179  39.607  20.861  1.00 98.65           H  
ATOM   1491  CZ  ARG B 221      19.685  40.803  20.103  1.00 98.65           C  
ATOM   1492  NH1 ARG B 221      18.464  41.311  20.240  1.00 98.65           N  
ATOM   1493 1HH1 ARG B 221      17.875  41.063  21.098  1.00 98.65           H  
ATOM   1494 2HH1 ARG B 221      18.071  41.967  19.492  1.00 98.65           H  
ATOM   1495  NH2 ARG B 221      20.406  41.111  19.034  1.00 98.65           N  
ATOM   1496 1HH2 ARG B 221      21.388  40.702  18.915  1.00 98.65           H  
ATOM   1497 2HH2 ARG B 221      20.006  41.768  18.290  1.00 98.65           H  
ATOM   1498  C   ARG B 221      20.303  37.760  26.797  1.00 98.65           C  
ATOM   1499  O   ARG B 221      19.329  37.103  27.188  1.00 98.65           O  
ATOM   1500  N   GLU B 222      21.015  38.564  27.586  1.00 79.68           N  
ATOM   1501  HN  GLU B 222      21.860  39.073  27.172  1.00 90.22           H  
ATOM   1502  CA  GLU B 222      20.689  38.779  28.993  1.00 79.68           C  
ATOM   1503  HA  GLU B 222      20.931  37.868  29.540  1.00 90.22           H  
ATOM   1504  CB  GLU B 222      21.534  39.924  29.574  1.00 98.65           C  
ATOM   1505  HB1 GLU B 222      22.583  39.632  29.518  1.00 90.22           H  
ATOM   1506  HB2 GLU B 222      21.370  40.810  28.960  1.00 90.22           H  
ATOM   1507  CG  GLU B 222      21.217  40.291  31.038  1.00 98.65           C  
ATOM   1508  HG1 GLU B 222      20.986  41.355  31.081  1.00 90.22           H  
ATOM   1509  HG2 GLU B 222      20.346  39.716  31.353  1.00 90.22           H  
ATOM   1510  CD  GLU B 222      22.360  40.008  32.020  1.00 98.65           C  
ATOM   1511  OE1 GLU B 222      23.509  40.433  31.759  1.00 98.65           O  
ATOM   1512  OE2 GLU B 222      22.091  39.383  33.072  1.00 98.65           O  
ATOM   1513  C   GLU B 222      19.206  39.070  29.190  1.00 79.68           C  
ATOM   1514  O   GLU B 222      18.611  38.598  30.164  1.00 79.68           O  
ATOM   1515  N   GLU B 223      18.608  39.786  28.233  1.00 98.65           N  
ATOM   1516  HN  GLU B 223      19.189  40.111  27.395  1.00 98.65           H  
ATOM   1517  CA  GLU B 223      17.187  40.144  28.287  1.00 98.65           C  
ATOM   1518  HA  GLU B 223      17.069  40.893  29.070  1.00 98.65           H  
ATOM   1519  CB  GLU B 223      16.708  40.777  26.971  1.00 98.65           C  
ATOM   1520  HB1 GLU B 223      17.383  41.592  26.710  1.00 98.65           H  
ATOM   1521  HB2 GLU B 223      16.734  40.018  26.189  1.00 98.65           H  
ATOM   1522  CG  GLU B 223      15.269  41.338  27.070  1.00 98.65           C  
ATOM   1523  HG1 GLU B 223      14.625  40.555  27.470  1.00 98.65           H  
ATOM   1524  HG2 GLU B 223      15.280  42.186  27.755  1.00 98.65           H  
ATOM   1525  CD  GLU B 223      14.685  41.804  25.743  1.00 98.65           C  
ATOM   1526  OE1 GLU B 223      15.441  41.928  24.751  1.00 98.65           O  
ATOM   1527  OE2 GLU B 223      13.457  42.046  25.701  1.00 98.65           O  
ATOM   1528  C   GLU B 223      16.269  38.973  28.633  1.00 98.65           C  
ATOM   1529  O   GLU B 223      15.434  39.084  29.536  1.00 98.65           O  
ATOM   1530  N   LEU B 224      16.407  37.863  27.913  1.00 98.65           N  
ATOM   1531  HN  LEU B 224      17.134  37.823  27.129  1.00 98.65           H  
ATOM   1532  CA  LEU B 224      15.572  36.703  28.188  1.00 98.65           C  
ATOM   1533  HA  LEU B 224      14.536  36.997  28.020  1.00 98.65           H  
ATOM   1534  CB  LEU B 224      15.886  35.545  27.230  1.00 98.65           C  
ATOM   1535  HB1 LEU B 224      16.964  35.532  27.070  1.00 98.65           H  
ATOM   1536  HB2 LEU B 224      15.580  34.620  27.719  1.00 98.65           H  
ATOM   1537  CG  LEU B 224      15.214  35.586  25.854  1.00 98.65           C  
ATOM   1538  HG  LEU B 224      14.141  35.719  25.991  1.00 98.65           H  
ATOM   1539  CD1 LEU B 224      15.752  36.755  25.041  1.00 98.65           C  
ATOM   1540 1HD1 LEU B 224      15.267  36.773  24.065  1.00 98.65           H  
ATOM   1541 2HD1 LEU B 224      16.828  36.642  24.909  1.00 98.65           H  
ATOM   1542 3HD1 LEU B 224      15.547  37.688  25.566  1.00 98.65           H  
ATOM   1543  CD2 LEU B 224      15.456  34.270  25.132  1.00 98.65           C  
ATOM   1544 1HD2 LEU B 224      14.978  34.299  24.153  1.00 98.65           H  
ATOM   1545 2HD2 LEU B 224      15.036  33.452  25.717  1.00 98.65           H  
ATOM   1546 3HD2 LEU B 224      16.528  34.115  25.008  1.00 98.65           H  
ATOM   1547  C   LEU B 224      15.695  36.261  29.650  1.00 98.65           C  
ATOM   1548  O   LEU B 224      14.746  36.416  30.422  1.00 98.65           O  
ATOM   1549  N   GLY B 225      16.869  35.766  30.041  1.00 72.48           N  
ATOM   1550  HN  GLY B 225      17.679  35.693  29.345  1.00 72.48           H  
ATOM   1551  CA  GLY B 225      17.047  35.326  31.411  1.00 72.48           C  
ATOM   1552  HA1 GLY B 225      17.052  36.206  32.054  1.00 72.48           H  
ATOM   1553  HA2 GLY B 225      16.205  34.686  31.676  1.00 72.48           H  
ATOM   1554  C   GLY B 225      18.323  34.554  31.655  1.00 72.48           C  
ATOM   1555  O   GLY B 225      18.290  33.444  32.191  1.00 72.48           O  
ATOM   1556  N   ALA B 226      19.450  35.152  31.272  1.00 98.65           N  
ATOM   1557  HN  ALA B 226      19.388  36.119  30.817  1.00 91.83           H  
ATOM   1558  CA  ALA B 226      20.773  34.542  31.447  1.00 98.65           C  
ATOM   1559  HA  ALA B 226      20.633  33.512  31.774  1.00 91.83           H  
ATOM   1560  CB  ALA B 226      21.528  34.524  30.124  1.00 64.55           C  
ATOM   1561  HB1 ALA B 226      22.507  34.069  30.270  1.00 91.83           H  
ATOM   1562  HB2 ALA B 226      21.653  35.545  29.762  1.00 91.83           H  
ATOM   1563  HB3 ALA B 226      20.965  33.946  29.391  1.00 91.83           H  
ATOM   1564  C   ALA B 226      21.604  35.273  32.509  1.00 98.65           C  
ATOM   1565  O   ALA B 226      21.517  36.502  32.646  1.00 98.65           O  
ATOM   1566  N   ARG B 227      22.402  34.507  33.255  1.00 98.65           N  
ATOM   1567  HN  ARG B 227      22.416  33.453  33.074  1.00 98.65           H  
ATOM   1568  CA  ARG B 227      23.261  35.050  34.313  1.00 98.65           C  
ATOM   1569  HA  ARG B 227      22.858  36.010  34.635  1.00 98.65           H  
ATOM   1570  CB  ARG B 227      23.289  34.094  35.520  1.00 98.65           C  
ATOM   1571  HB1 ARG B 227      23.813  33.186  35.221  1.00 98.65           H  
ATOM   1572  HB2 ARG B 227      23.837  34.582  36.326  1.00 98.65           H  
ATOM   1573  CG  ARG B 227      21.905  33.692  36.057  1.00 98.65           C  
ATOM   1574  HG1 ARG B 227      21.300  34.591  36.178  1.00 98.65           H  
ATOM   1575  HG2 ARG B 227      21.428  33.027  35.337  1.00 98.65           H  
ATOM   1576  CD  ARG B 227      21.999  32.973  37.409  1.00 98.65           C  
ATOM   1577  HD1 ARG B 227      22.657  32.111  37.299  1.00 98.65           H  
ATOM   1578  HD2 ARG B 227      22.422  33.662  38.140  1.00 98.65           H  
ATOM   1579  NE  ARG B 227      20.697  32.507  37.904  1.00 98.65           N  
ATOM   1580  HE  ARG B 227      19.994  32.150  37.180  1.00 98.65           H  
ATOM   1581  CZ  ARG B 227      20.320  32.493  39.186  1.00 98.65           C  
ATOM   1582  NH1 ARG B 227      21.132  32.925  40.149  1.00 98.65           N  
ATOM   1583 1HH1 ARG B 227      22.106  33.292  39.903  1.00 98.65           H  
ATOM   1584 2HH1 ARG B 227      20.810  32.905  41.169  1.00 98.65           H  
ATOM   1585  NH2 ARG B 227      19.114  32.043  39.510  1.00 98.65           N  
ATOM   1586 1HH2 ARG B 227      18.450  31.694  38.747  1.00 98.65           H  
ATOM   1587 2HH2 ARG B 227      18.806  32.029  40.535  1.00 98.65           H  
ATOM   1588  C   ARG B 227      24.680  35.266  33.765  1.00 98.65           C  
ATOM   1589  O   ARG B 227      25.312  34.321  33.287  1.00 98.65           O  
ATOM   1590  N   PRO B 228      25.194  36.515  33.823  1.00 98.65           N  
ATOM   1591  CD  PRO B 228      24.476  37.680  34.367  1.00 98.65           C  
ATOM   1592  HD1 PRO B 228      24.509  37.691  35.456  1.00 98.65           H  
ATOM   1593  HD2 PRO B 228      23.438  37.696  34.034  1.00 98.65           H  
ATOM   1594  CA  PRO B 228      26.527  36.920  33.346  1.00 98.65           C  
ATOM   1595  HA  PRO B 228      26.526  36.931  32.256  1.00 98.65           H  
ATOM   1596  CB  PRO B 228      26.649  38.354  33.858  1.00 98.65           C  
ATOM   1597  HB1 PRO B 228      27.018  38.376  34.884  1.00 98.65           H  
ATOM   1598  HB2 PRO B 228      27.308  38.945  33.222  1.00 98.65           H  
ATOM   1599  CG  PRO B 228      25.259  38.838  33.781  1.00 98.65           C  
ATOM   1600  HG1 PRO B 228      25.124  39.744  34.372  1.00 98.65           H  
ATOM   1601  HG2 PRO B 228      24.965  39.030  32.749  1.00 98.65           H  
ATOM   1602  C   PRO B 228      27.694  36.066  33.834  1.00 98.65           C  
ATOM   1603  O   PRO B 228      28.428  35.489  33.022  1.00 98.65           O  
ATOM   1604  N   ASP B 229      27.871  36.006  35.154  1.00 98.65           N  
ATOM   1605  HN  ASP B 229      27.201  36.545  35.791  1.00 98.65           H  
ATOM   1606  CA  ASP B 229      28.950  35.228  35.761  1.00 98.65           C  
ATOM   1607  HA  ASP B 229      29.857  35.388  35.179  1.00 98.65           H  
ATOM   1608  CB  ASP B 229      29.206  35.712  37.198  1.00 98.64           C  
ATOM   1609  HB1 ASP B 229      28.931  36.765  37.264  1.00 98.65           H  
ATOM   1610  HB2 ASP B 229      28.583  35.130  37.877  1.00 98.65           H  
ATOM   1611  CG  ASP B 229      30.669  35.562  37.629  1.00 98.64           C  
ATOM   1612  OD1 ASP B 229      31.398  34.712  37.061  1.00 98.64           O  
ATOM   1613  OD2 ASP B 229      31.090  36.307  38.544  1.00 98.64           O  
ATOM   1614  C   ASP B 229      28.622  33.725  35.743  1.00 98.65           C  
ATOM   1615  O   ASP B 229      28.580  33.064  36.789  1.00 98.65           O  
ATOM   1616  N   ALA B 230      28.396  33.200  34.539  1.00 98.65           N  
ATOM   1617  HN  ALA B 230      28.454  33.842  33.685  1.00 94.58           H  
ATOM   1618  CA  ALA B 230      28.073  31.791  34.329  1.00 98.65           C  
ATOM   1619  HA  ALA B 230      28.582  31.199  35.089  1.00 94.58           H  
ATOM   1620  CB  ALA B 230      26.570  31.571  34.462  1.00 78.31           C  
ATOM   1621  HB1 ALA B 230      26.341  30.517  34.303  1.00 94.58           H  
ATOM   1622  HB2 ALA B 230      26.047  32.172  33.718  1.00 94.58           H  
ATOM   1623  HB3 ALA B 230      26.246  31.867  35.460  1.00 94.58           H  
ATOM   1624  C   ALA B 230      28.565  31.345  32.948  1.00 98.65           C  
ATOM   1625  O   ALA B 230      28.573  32.136  31.997  1.00 98.65           O  
ATOM   1626  N   THR B 231      28.979  30.081  32.849  1.00 98.64           N  
ATOM   1627  HN  THR B 231      28.929  29.451  33.713  1.00 97.53           H  
ATOM   1628  CA  THR B 231      29.499  29.527  31.599  1.00 98.64           C  
ATOM   1629  HA  THR B 231      30.086  30.308  31.115  1.00 97.53           H  
ATOM   1630  CB  THR B 231      30.457  28.327  31.877  1.00 96.04           C  
ATOM   1631  HB  THR B 231      29.869  27.444  32.128  1.00 97.53           H  
ATOM   1632  OG1 THR B 231      31.330  28.646  32.970  1.00 96.04           O  
ATOM   1633  HG1 THR B 231      31.898  29.495  32.728  1.00 97.53           H  
ATOM   1634  CG2 THR B 231      31.321  28.032  30.664  1.00 96.04           C  
ATOM   1635 1HG2 THR B 231      31.980  27.192  30.882  1.00 97.53           H  
ATOM   1636 2HG2 THR B 231      31.920  28.910  30.422  1.00 97.53           H  
ATOM   1637 3HG2 THR B 231      30.684  27.782  29.816  1.00 97.53           H  
ATOM   1638  C   THR B 231      28.382  29.116  30.622  1.00 98.64           C  
ATOM   1639  O   THR B 231      27.504  28.322  30.967  1.00 98.64           O  
ATOM   1640  N   LYS B 232      28.427  29.678  29.411  1.00 98.65           N  
ATOM   1641  HN  LYS B 232      29.221  30.363  29.199  1.00 92.03           H  
ATOM   1642  CA  LYS B 232      27.445  29.406  28.356  1.00 98.65           C  
ATOM   1643  HA  LYS B 232      26.481  29.251  28.840  1.00 92.03           H  
ATOM   1644  CB  LYS B 232      27.309  30.635  27.439  1.00 86.73           C  
ATOM   1645  HB1 LYS B 232      26.515  30.432  26.720  1.00 92.03           H  
ATOM   1646  HB2 LYS B 232      27.030  31.487  28.058  1.00 92.03           H  
ATOM   1647  CG  LYS B 232      28.566  31.012  26.658  1.00 86.73           C  
ATOM   1648  HG1 LYS B 232      29.406  30.440  27.051  1.00 92.03           H  
ATOM   1649  HG2 LYS B 232      28.414  30.760  25.608  1.00 92.03           H  
ATOM   1650  CD  LYS B 232      28.894  32.498  26.762  1.00 86.73           C  
ATOM   1651  HD1 LYS B 232      29.581  32.768  25.960  1.00 92.03           H  
ATOM   1652  HD2 LYS B 232      27.974  33.074  26.662  1.00 92.03           H  
ATOM   1653  CE  LYS B 232      29.541  32.823  28.102  1.00 86.73           C  
ATOM   1654  HE1 LYS B 232      28.830  32.598  28.897  1.00 92.03           H  
ATOM   1655  HE2 LYS B 232      30.428  32.201  28.221  1.00 92.03           H  
ATOM   1656  NZ  LYS B 232      29.943  34.254  28.212  1.00 86.73           N1+
ATOM   1657  HZ1 LYS B 232      30.390  34.427  29.169  1.00 92.03           H  
ATOM   1658  HZ2 LYS B 232      29.080  34.877  28.105  1.00 92.03           H  
ATOM   1659  HZ3 LYS B 232      30.648  34.487  27.442  1.00 92.03           H  
ATOM   1660  C   LYS B 232      27.757  28.142  27.532  1.00 98.65           C  
ATOM   1661  O   LYS B 232      28.613  28.148  26.641  1.00 98.65           O  
ATOM   1662  N   VAL B 233      27.060  27.056  27.848  1.00 68.95           N  
ATOM   1663  HN  VAL B 233      26.334  27.115  28.632  1.00 59.56           H  
ATOM   1664  CA  VAL B 233      27.255  25.787  27.158  1.00 68.95           C  
ATOM   1665  HA  VAL B 233      28.272  25.779  26.766  1.00 59.56           H  
ATOM   1666  CB  VAL B 233      27.121  24.585  28.141  1.00 47.04           C  
ATOM   1667  HB  VAL B 233      26.092  24.543  28.499  1.00 59.56           H  
ATOM   1668  CG1 VAL B 233      27.450  23.259  27.451  1.00 47.04           C  
ATOM   1669 1HG1 VAL B 233      27.347  22.442  28.165  1.00 59.56           H  
ATOM   1670 2HG1 VAL B 233      28.474  23.287  27.078  1.00 59.56           H  
ATOM   1671 3HG1 VAL B 233      26.764  23.102  26.618  1.00 59.56           H  
ATOM   1672  CG2 VAL B 233      28.034  24.793  29.328  1.00 47.04           C  
ATOM   1673 1HG2 VAL B 233      27.938  23.951  30.013  1.00 59.56           H  
ATOM   1674 2HG2 VAL B 233      27.757  25.713  29.843  1.00 59.56           H  
ATOM   1675 3HG2 VAL B 233      29.066  24.865  28.985  1.00 59.56           H  
ATOM   1676  C   VAL B 233      26.304  25.631  25.973  1.00 68.95           C  
ATOM   1677  O   VAL B 233      25.221  26.216  25.933  1.00 68.95           O  
ATOM   1678  N   LEU B 234      26.729  24.817  25.017  1.00 98.65           N  
ATOM   1679  HN  LEU B 234      27.668  24.320  25.146  1.00 68.92           H  
ATOM   1680  CA  LEU B 234      25.974  24.572  23.804  1.00 98.65           C  
ATOM   1681  HA  LEU B 234      24.969  24.983  23.901  1.00 68.92           H  
ATOM   1682  CB  LEU B 234      26.712  25.256  22.644  1.00 39.18           C  
ATOM   1683  HB1 LEU B 234      27.014  26.229  23.032  1.00 68.91           H  
ATOM   1684  HB2 LEU B 234      27.597  24.644  22.469  1.00 68.91           H  
ATOM   1685  CG  LEU B 234      26.141  25.540  21.255  1.00 39.18           C  
ATOM   1686  HG  LEU B 234      25.766  24.615  20.816  1.00 68.91           H  
ATOM   1687  CD1 LEU B 234      25.032  26.581  21.281  1.00 39.18           C  
ATOM   1688 1HD1 LEU B 234      24.663  26.744  20.269  1.00 68.91           H  
ATOM   1689 2HD1 LEU B 234      25.421  27.517  21.681  1.00 68.91           H  
ATOM   1690 3HD1 LEU B 234      24.216  26.228  21.912  1.00 68.91           H  
ATOM   1691  CD2 LEU B 234      27.290  26.065  20.430  1.00 39.18           C  
ATOM   1692 1HD2 LEU B 234      26.942  26.287  19.421  1.00 68.91           H  
ATOM   1693 2HD2 LEU B 234      28.078  25.314  20.384  1.00 68.91           H  
ATOM   1694 3HD2 LEU B 234      27.681  26.974  20.887  1.00 68.91           H  
ATOM   1695  C   LEU B 234      25.902  23.068  23.559  1.00 98.65           C  
ATOM   1696  O   LEU B 234      26.924  22.422  23.340  1.00 98.65           O  
ATOM   1697  N   ILE B 235      24.703  22.508  23.683  1.00 47.90           N  
ATOM   1698  HN  ILE B 235      23.876  23.121  23.976  1.00 40.80           H  
ATOM   1699  CA  ILE B 235      24.471  21.087  23.434  1.00 47.90           C  
ATOM   1700  HA  ILE B 235      25.424  20.561  23.378  1.00 40.80           H  
ATOM   1701  CB  ILE B 235      23.588  20.451  24.518  1.00 33.70           C  
ATOM   1702  HB  ILE B 235      22.749  21.116  24.721  1.00 40.80           H  
ATOM   1703  CG2 ILE B 235      23.042  19.099  24.048  1.00 33.70           C  
ATOM   1704 1HG2 ILE B 235      22.419  18.666  24.831  1.00 40.80           H  
ATOM   1705 2HG2 ILE B 235      23.872  18.427  23.831  1.00 40.80           H  
ATOM   1706 3HG2 ILE B 235      22.445  19.241  23.147  1.00 40.80           H  
ATOM   1707  CG1 ILE B 235      24.385  20.265  25.800  1.00 33.70           C  
ATOM   1708 1HG1 ILE B 235      25.048  21.122  25.922  1.00 40.80           H  
ATOM   1709 2HG1 ILE B 235      23.688  20.223  26.637  1.00 40.80           H  
ATOM   1710  CD1 ILE B 235      25.225  19.004  25.812  1.00 33.70           C  
ATOM   1711 1HD1 ILE B 235      25.766  18.936  26.756  1.00 40.80           H  
ATOM   1712 2HD1 ILE B 235      25.937  19.033  24.987  1.00 40.80           H  
ATOM   1713 3HD1 ILE B 235      24.577  18.134  25.702  1.00 40.80           H  
ATOM   1714  C   ILE B 235      23.735  20.963  22.111  1.00 47.90           C  
ATOM   1715  O   ILE B 235      22.513  21.096  22.076  1.00 47.90           O  
ATOM   1716  N   ILE B 236      24.479  20.724  21.031  1.00 58.83           N  
ATOM   1717  HN  ILE B 236      25.539  20.636  21.144  1.00 68.50           H  
ATOM   1718  CA  ILE B 236      23.896  20.578  19.694  1.00 58.83           C  
ATOM   1719  HA  ILE B 236      23.001  21.196  19.622  1.00 68.50           H  
ATOM   1720  CB  ILE B 236      24.879  20.983  18.598  1.00 78.17           C  
ATOM   1721  HB  ILE B 236      25.644  20.211  18.513  1.00 68.50           H  
ATOM   1722  CG2 ILE B 236      24.141  21.087  17.270  1.00 78.17           C  
ATOM   1723 1HG2 ILE B 236      24.841  21.376  16.486  1.00 68.50           H  
ATOM   1724 2HG2 ILE B 236      23.354  21.838  17.349  1.00 68.50           H  
ATOM   1725 3HG2 ILE B 236      23.698  20.122  17.023  1.00 68.50           H  
ATOM   1726  CG1 ILE B 236      25.554  22.303  18.954  1.00 78.17           C  
ATOM   1727 1HG1 ILE B 236      24.846  23.112  18.774  1.00 68.50           H  
ATOM   1728 2HG1 ILE B 236      25.820  22.281  20.011  1.00 68.50           H  
ATOM   1729  CD1 ILE B 236      26.807  22.575  18.150  1.00 78.17           C  
ATOM   1730 1HD1 ILE B 236      27.235  23.530  18.455  1.00 68.50           H  
ATOM   1731 2HD1 ILE B 236      26.558  22.611  17.089  1.00 68.50           H  
ATOM   1732 3HD1 ILE B 236      27.532  21.780  18.326  1.00 68.50           H  
ATOM   1733  C   ILE B 236      23.523  19.122  19.452  1.00 58.83           C  
ATOM   1734  O   ILE B 236      24.315  18.210  19.692  1.00 58.83           O  
ATOM   1735  N   ILE B 237      22.309  18.902  18.973  1.00 78.06           N  
ATOM   1736  HN  ILE B 237      21.665  19.734  18.779  1.00 66.46           H  
ATOM   1737  CA  ILE B 237      21.828  17.553  18.704  1.00 78.06           C  
ATOM   1738  HA  ILE B 237      22.639  16.841  18.860  1.00 66.46           H  
ATOM   1739  CB  ILE B 237      20.645  17.190  19.620  1.00 54.85           C  
ATOM   1740  HB  ILE B 237      19.734  17.628  19.212  1.00 66.46           H  
ATOM   1741  CG2 ILE B 237      20.477  15.669  19.690  1.00 54.85           C  
ATOM   1742 1HG2 ILE B 237      19.637  15.425  20.341  1.00 66.46           H  
ATOM   1743 2HG2 ILE B 237      21.387  15.220  20.089  1.00 66.46           H  
ATOM   1744 3HG2 ILE B 237      20.287  15.278  18.691  1.00 66.46           H  
ATOM   1745  CG1 ILE B 237      20.879  17.751  21.027  1.00 54.85           C  
ATOM   1746 1HG1 ILE B 237      21.716  17.212  21.470  1.00 66.46           H  
ATOM   1747 2HG1 ILE B 237      21.136  18.806  20.931  1.00 66.46           H  
ATOM   1748  CD1 ILE B 237      19.700  17.640  21.967  1.00 54.85           C  
ATOM   1749 1HD1 ILE B 237      19.966  18.064  22.935  1.00 66.46           H  
ATOM   1750 2HD1 ILE B 237      19.432  16.591  22.092  1.00 66.46           H  
ATOM   1751 3HD1 ILE B 237      18.852  18.185  21.553  1.00 66.46           H  
ATOM   1752  C   ILE B 237      21.393  17.513  17.248  1.00 78.06           C  
ATOM   1753  O   ILE B 237      20.476  18.226  16.851  1.00 78.06           O  
ATOM   1754  N   THR B 238      22.104  16.728  16.444  1.00 98.65           N  
ATOM   1755  HN  THR B 238      22.919  16.172  16.859  1.00 77.23           H  
ATOM   1756  CA  THR B 238      21.817  16.592  15.010  1.00 98.65           C  
ATOM   1757  HA  THR B 238      20.755  16.368  14.914  1.00 77.23           H  
ATOM   1758  CB  THR B 238      22.079  17.927  14.234  1.00 48.67           C  
ATOM   1759  HB  THR B 238      21.486  18.718  14.693  1.00 77.23           H  
ATOM   1760  OG1 THR B 238      21.675  17.786  12.867  1.00 48.67           O  
ATOM   1761  HG1 THR B 238      22.224  17.012  12.417  1.00 77.23           H  
ATOM   1762  CG2 THR B 238      23.557  18.329  14.287  1.00 48.67           C  
ATOM   1763 1HG2 THR B 238      23.701  19.260  13.738  1.00 77.23           H  
ATOM   1764 2HG2 THR B 238      24.164  17.544  13.836  1.00 77.23           H  
ATOM   1765 3HG2 THR B 238      23.859  18.470  15.325  1.00 77.23           H  
ATOM   1766  C   THR B 238      22.587  15.411  14.398  1.00 98.65           C  
ATOM   1767  O   THR B 238      23.668  15.045  14.870  1.00 98.65           O  
ATOM   1768  N   ASP B 239      22.012  14.792  13.363  1.00 62.76           N  
ATOM   1769  HN  ASP B 239      21.061  15.138  13.015  1.00 80.71           H  
ATOM   1770  CA  ASP B 239      22.647  13.648  12.687  1.00 62.76           C  
ATOM   1771  HA  ASP B 239      22.863  12.893  13.443  1.00 80.71           H  
ATOM   1772  CB  ASP B 239      21.696  13.025  11.661  1.00 98.65           C  
ATOM   1773  HB1 ASP B 239      22.211  12.205  11.160  1.00 80.71           H  
ATOM   1774  HB2 ASP B 239      20.822  12.639  12.185  1.00 80.71           H  
ATOM   1775  CG  ASP B 239      21.229  14.030  10.603  1.00 98.65           C  
ATOM   1776  OD1 ASP B 239      21.680  15.207  10.629  1.00 98.65           O  
ATOM   1777  OD2 ASP B 239      20.406  13.652   9.745  1.00 98.65           O  
ATOM   1778  C   ASP B 239      23.965  14.018  12.007  1.00 62.76           C  
ATOM   1779  O   ASP B 239      24.608  13.175  11.386  1.00 62.76           O  
ATOM   1780  N   GLY B 240      24.343  15.290  12.136  1.00 90.91           N  
ATOM   1781  HN  GLY B 240      23.730  15.962  12.700  1.00 90.91           H  
ATOM   1782  CA  GLY B 240      25.560  15.782  11.533  1.00 90.91           C  
ATOM   1783  HA1 GLY B 240      25.780  16.764  11.952  1.00 90.91           H  
ATOM   1784  HA2 GLY B 240      26.368  15.093  11.777  1.00 90.91           H  
ATOM   1785  C   GLY B 240      25.480  15.912  10.025  1.00 90.91           C  
ATOM   1786  O   GLY B 240      26.406  15.536   9.320  1.00 90.91           O  
ATOM   1787  N   GLU B 241      24.371  16.459   9.539  1.00 69.52           N  
ATOM   1788  HN  GLU B 241      23.609  16.763  10.227  1.00 70.51           H  
ATOM   1789  CA  GLU B 241      24.141  16.666   8.110  1.00 69.52           C  
ATOM   1790  HA  GLU B 241      25.074  16.520   7.565  1.00 70.51           H  
ATOM   1791  CB  GLU B 241      23.093  15.677   7.603  1.00 71.31           C  
ATOM   1792  HB1 GLU B 241      23.518  14.675   7.651  1.00 70.51           H  
ATOM   1793  HB2 GLU B 241      22.224  15.735   8.258  1.00 70.51           H  
ATOM   1794  CG  GLU B 241      22.633  15.930   6.181  1.00 71.31           C  
ATOM   1795  HG1 GLU B 241      22.399  16.989   6.073  1.00 70.51           H  
ATOM   1796  HG2 GLU B 241      23.442  15.665   5.500  1.00 70.51           H  
ATOM   1797  CD  GLU B 241      21.404  15.121   5.812  1.00 71.31           C  
ATOM   1798  OE1 GLU B 241      21.146  14.974   4.599  1.00 71.31           O  
ATOM   1799  OE2 GLU B 241      20.686  14.650   6.728  1.00 71.31           O  
ATOM   1800  C   GLU B 241      23.645  18.100   7.903  1.00 69.52           C  
ATOM   1801  O   GLU B 241      22.494  18.427   8.219  1.00 69.52           O  
ATOM   1802  N   ALA B 242      24.510  18.951   7.365  1.00 42.62           N  
ATOM   1803  HN  ALA B 242      25.486  18.612   7.088  1.00 53.83           H  
ATOM   1804  CA  ALA B 242      24.140  20.338   7.150  1.00 42.62           C  
ATOM   1805  HA  ALA B 242      23.428  20.621   7.926  1.00 53.83           H  
ATOM   1806  CB  ALA B 242      25.356  21.225   7.285  1.00 98.65           C  
ATOM   1807  HB1 ALA B 242      25.069  22.264   7.122  1.00 53.83           H  
ATOM   1808  HB2 ALA B 242      26.102  20.935   6.545  1.00 53.83           H  
ATOM   1809  HB3 ALA B 242      25.776  21.117   8.285  1.00 53.83           H  
ATOM   1810  C   ALA B 242      23.476  20.555   5.801  1.00 42.62           C  
ATOM   1811  O   ALA B 242      23.801  19.865   4.826  1.00 42.62           O  
ATOM   1812  N   THR B 243      22.527  21.496   5.773  1.00 81.69           N  
ATOM   1813  HN  THR B 243      22.283  21.999   6.685  1.00 68.92           H  
ATOM   1814  CA  THR B 243      21.803  21.874   4.552  1.00 81.69           C  
ATOM   1815  HA  THR B 243      22.015  21.143   3.772  1.00 68.92           H  
ATOM   1816  CB  THR B 243      20.289  21.961   4.755  1.00 51.89           C  
ATOM   1817  HB  THR B 243      19.828  22.274   3.818  1.00 68.92           H  
ATOM   1818  OG1 THR B 243      19.990  22.935   5.762  1.00 51.89           O  
ATOM   1819  HG1 THR B 243      20.446  22.656   6.666  1.00 68.92           H  
ATOM   1820  CG2 THR B 243      19.738  20.620   5.137  1.00 51.89           C  
ATOM   1821 1HG2 THR B 243      18.660  20.696   5.278  1.00 68.92           H  
ATOM   1822 2HG2 THR B 243      20.203  20.287   6.065  1.00 68.92           H  
ATOM   1823 3HG2 THR B 243      19.950  19.901   4.346  1.00 68.92           H  
ATOM   1824  C   THR B 243      22.265  23.244   4.085  1.00 81.69           C  
ATOM   1825  O   THR B 243      21.642  23.867   3.226  1.00 81.69           O  
ATOM   1826  N   ASP B 244      23.320  23.734   4.718  1.00 61.64           N  
ATOM   1827  HN  ASP B 244      23.758  23.162   5.510  1.00 51.05           H  
ATOM   1828  CA  ASP B 244      23.903  25.015   4.378  1.00 61.64           C  
ATOM   1829  HA  ASP B 244      23.973  25.083   3.292  1.00 51.05           H  
ATOM   1830  CB  ASP B 244      23.025  26.170   4.878  1.00 40.45           C  
ATOM   1831  HB1 ASP B 244      23.490  27.111   4.585  1.00 51.05           H  
ATOM   1832  HB2 ASP B 244      22.044  26.088   4.409  1.00 51.05           H  
ATOM   1833  CG  ASP B 244      22.842  26.172   6.376  1.00 40.45           C  
ATOM   1834  OD1 ASP B 244      23.194  25.172   7.027  1.00 40.45           O  
ATOM   1835  OD2 ASP B 244      22.332  27.180   6.906  1.00 40.45           O  
ATOM   1836  C   ASP B 244      25.314  25.090   4.955  1.00 61.64           C  
ATOM   1837  O   ASP B 244      25.670  24.310   5.836  1.00 61.64           O  
ATOM   1838  N   SER B 245      26.137  25.975   4.404  1.00 65.85           N  
ATOM   1839  HN  SER B 245      25.789  26.581   3.594  1.00 76.78           H  
ATOM   1840  CA  SER B 245      27.499  26.136   4.879  1.00 65.85           C  
ATOM   1841  HA  SER B 245      27.704  25.395   5.651  1.00 76.78           H  
ATOM   1842  CB  SER B 245      28.489  25.957   3.726  1.00 98.65           C  
ATOM   1843  HB1 SER B 245      29.500  26.122   4.098  1.00 76.78           H  
ATOM   1844  HB2 SER B 245      28.404  24.941   3.340  1.00 76.78           H  
ATOM   1845  OG  SER B 245      28.228  26.873   2.676  1.00 98.65           O  
ATOM   1846  HG  SER B 245      27.257  26.718   2.309  1.00 76.78           H  
ATOM   1847  C   SER B 245      27.624  27.524   5.468  1.00 65.85           C  
ATOM   1848  O   SER B 245      27.659  28.509   4.734  1.00 65.85           O  
ATOM   1849  N   GLY B 246      27.622  27.606   6.793  1.00 76.08           N  
ATOM   1850  HN  GLY B 246      27.532  26.716   7.380  1.00 76.08           H  
ATOM   1851  CA  GLY B 246      27.741  28.892   7.452  1.00 76.08           C  
ATOM   1852  HA1 GLY B 246      27.695  29.681   6.701  1.00 76.08           H  
ATOM   1853  HA2 GLY B 246      26.915  29.009   8.153  1.00 76.08           H  
ATOM   1854  C   GLY B 246      29.049  29.008   8.208  1.00 76.08           C  
ATOM   1855  O   GLY B 246      30.033  28.345   7.876  1.00 76.08           O  
ATOM   1856  N   ASN B 247      29.057  29.846   9.240  1.00 98.65           N  
ATOM   1857  HN  ASN B 247      28.165  30.389   9.475  1.00 98.65           H  
ATOM   1858  CA  ASN B 247      30.246  30.047  10.061  1.00 98.65           C  
ATOM   1859  HA  ASN B 247      30.833  29.128  10.064  1.00 98.65           H  
ATOM   1860  CB  ASN B 247      31.105  31.185   9.485  1.00 98.65           C  
ATOM   1861  HB1 ASN B 247      31.061  31.138   8.397  1.00 98.65           H  
ATOM   1862  HB2 ASN B 247      30.696  32.136   9.825  1.00 98.65           H  
ATOM   1863  CG  ASN B 247      32.563  31.100   9.918  1.00 98.65           C  
ATOM   1864  OD1 ASN B 247      32.939  30.228  10.709  1.00 98.65           O  
ATOM   1865  ND2 ASN B 247      33.394  32.000   9.389  1.00 98.65           N  
ATOM   1866 1HD2 ASN B 247      33.024  32.730   8.700  1.00 98.65           H  
ATOM   1867 2HD2 ASN B 247      34.431  31.992   9.654  1.00 98.65           H  
ATOM   1868  C   ASN B 247      29.812  30.363  11.495  1.00 98.65           C  
ATOM   1869  O   ASN B 247      28.905  31.176  11.720  1.00 98.65           O  
ATOM   1870  N   ILE B 248      30.451  29.699  12.455  1.00 93.55           N  
ATOM   1871  HN  ILE B 248      31.222  29.009  12.183  1.00 74.63           H  
ATOM   1872  CA  ILE B 248      30.133  29.882  13.865  1.00 93.55           C  
ATOM   1873  HA  ILE B 248      29.145  30.339  13.926  1.00 74.63           H  
ATOM   1874  CB  ILE B 248      30.071  28.542  14.592  1.00 55.72           C  
ATOM   1875  HB  ILE B 248      29.867  28.723  15.647  1.00 74.63           H  
ATOM   1876  CG2 ILE B 248      28.962  27.706  14.019  1.00 55.72           C  
ATOM   1877 1HG2 ILE B 248      28.921  26.750  14.540  1.00 74.64           H  
ATOM   1878 2HG2 ILE B 248      29.147  27.533  12.959  1.00 74.64           H  
ATOM   1879 3HG2 ILE B 248      28.013  28.228  14.141  1.00 74.64           H  
ATOM   1880  CG1 ILE B 248      31.413  27.827  14.464  1.00 55.72           C  
ATOM   1881 1HG1 ILE B 248      31.559  27.556  13.418  1.00 74.64           H  
ATOM   1882 2HG1 ILE B 248      32.199  28.515  14.774  1.00 74.64           H  
ATOM   1883  CD1 ILE B 248      31.522  26.577  15.297  1.00 55.72           C  
ATOM   1884 1HD1 ILE B 248      32.504  26.127  15.151  1.00 74.64           H  
ATOM   1885 2HD1 ILE B 248      30.750  25.869  14.994  1.00 74.64           H  
ATOM   1886 3HD1 ILE B 248      31.391  26.829  16.349  1.00 74.64           H  
ATOM   1887  C   ILE B 248      31.100  30.767  14.634  1.00 93.55           C  
ATOM   1888  O   ILE B 248      31.068  30.792  15.862  1.00 93.55           O  
ATOM   1889  N   ASP B 249      31.962  31.487  13.925  1.00 84.70           N  
ATOM   1890  HN  ASP B 249      31.953  31.420  12.857  1.00 86.16           H  
ATOM   1891  CA  ASP B 249      32.921  32.368  14.583  1.00 84.70           C  
ATOM   1892  HA  ASP B 249      33.574  31.760  15.209  1.00 86.16           H  
ATOM   1893  CB  ASP B 249      33.787  33.119  13.568  1.00 87.62           C  
ATOM   1894  HB1 ASP B 249      33.169  33.376  12.707  1.00 86.16           H  
ATOM   1895  HB2 ASP B 249      34.157  34.032  14.035  1.00 86.16           H  
ATOM   1896  CG  ASP B 249      34.982  32.302  13.083  1.00 87.62           C  
ATOM   1897  OD1 ASP B 249      35.727  32.806  12.210  1.00 87.62           O  
ATOM   1898  OD2 ASP B 249      35.182  31.167  13.566  1.00 87.62           O  
ATOM   1899  C   ASP B 249      32.198  33.370  15.472  1.00 84.70           C  
ATOM   1900  O   ASP B 249      32.781  33.893  16.415  1.00 84.70           O  
ATOM   1901  N   ALA B 250      30.916  33.600  15.188  1.00 91.37           N  
ATOM   1902  HN  ALA B 250      30.469  33.087  14.362  1.00 89.88           H  
ATOM   1903  CA  ALA B 250      30.101  34.530  15.967  1.00 91.37           C  
ATOM   1904  HA  ALA B 250      30.649  35.470  16.024  1.00 89.88           H  
ATOM   1905  CB  ALA B 250      28.789  34.814  15.236  1.00 83.91           C  
ATOM   1906  HB1 ALA B 250      28.188  35.508  15.824  1.00 89.88           H  
ATOM   1907  HB2 ALA B 250      28.239  33.883  15.100  1.00 89.88           H  
ATOM   1908  HB3 ALA B 250      29.003  35.254  14.262  1.00 89.88           H  
ATOM   1909  C   ALA B 250      29.848  34.065  17.401  1.00 91.37           C  
ATOM   1910  O   ALA B 250      29.221  34.773  18.182  1.00 91.37           O  
ATOM   1911  N   ALA B 251      30.352  32.874  17.723  1.00 46.71           N  
ATOM   1912  HN  ALA B 251      30.904  32.338  16.980  1.00 56.76           H  
ATOM   1913  CA  ALA B 251      30.188  32.264  19.042  1.00 46.71           C  
ATOM   1914  HA  ALA B 251      30.393  33.026  19.794  1.00 56.76           H  
ATOM   1915  CB  ALA B 251      28.749  31.763  19.254  1.00 96.98           C  
ATOM   1916  HB1 ALA B 251      28.662  31.315  20.244  1.00 56.76           H  
ATOM   1917  HB2 ALA B 251      28.508  31.017  18.496  1.00 56.76           H  
ATOM   1918  HB3 ALA B 251      28.056  32.601  19.172  1.00 56.76           H  
ATOM   1919  C   ALA B 251      31.200  31.124  19.233  1.00 46.71           C  
ATOM   1920  O   ALA B 251      30.906  30.138  19.911  1.00 46.71           O  
ATOM   1921  N   LYS B 252      32.389  31.274  18.634  1.00 98.65           N  
ATOM   1922  HN  LYS B 252      32.560  32.168  18.072  1.00 98.57           H  
ATOM   1923  CA  LYS B 252      33.475  30.282  18.703  1.00 98.65           C  
ATOM   1924  HA  LYS B 252      33.087  29.338  18.321  1.00 98.57           H  
ATOM   1925  CB  LYS B 252      34.647  30.703  17.804  1.00 98.50           C  
ATOM   1926  HB1 LYS B 252      34.547  31.767  17.591  1.00 98.57           H  
ATOM   1927  HB2 LYS B 252      35.575  30.526  18.349  1.00 98.57           H  
ATOM   1928  CG  LYS B 252      34.724  29.955  16.475  1.00 98.50           C  
ATOM   1929  HG1 LYS B 252      33.715  29.848  16.077  1.00 98.57           H  
ATOM   1930  HG2 LYS B 252      35.328  30.540  15.781  1.00 98.57           H  
ATOM   1931  CD  LYS B 252      35.346  28.562  16.610  1.00 98.50           C  
ATOM   1932  HD1 LYS B 252      36.358  28.667  17.002  1.00 98.57           H  
ATOM   1933  HD2 LYS B 252      34.745  27.976  17.306  1.00 98.57           H  
ATOM   1934  CE  LYS B 252      35.411  27.821  15.274  1.00 98.50           C  
ATOM   1935  HE1 LYS B 252      35.758  26.805  15.460  1.00 98.57           H  
ATOM   1936  HE2 LYS B 252      34.408  27.790  14.848  1.00 98.57           H  
ATOM   1937  NZ  LYS B 252      36.323  28.455  14.284  1.00 98.50           N1+
ATOM   1938  HZ1 LYS B 252      36.318  27.886  13.378  1.00 98.57           H  
ATOM   1939  HZ2 LYS B 252      37.316  28.484  14.681  1.00 98.57           H  
ATOM   1940  HZ3 LYS B 252      35.991  29.452  14.080  1.00 98.57           H  
ATOM   1941  C   LYS B 252      34.011  30.027  20.127  1.00 98.65           C  
ATOM   1942  O   LYS B 252      34.807  29.099  20.359  1.00 98.65           O  
ATOM   1943  N   ASP B 253      33.565  30.846  21.075  1.00 98.65           N  
ATOM   1944  HN  ASP B 253      32.872  31.612  20.796  1.00 88.89           H  
ATOM   1945  CA  ASP B 253      33.969  30.759  22.479  1.00 98.65           C  
ATOM   1946  HA  ASP B 253      34.989  30.377  22.516  1.00 88.89           H  
ATOM   1947  CB  ASP B 253      33.964  32.174  23.084  1.00 79.13           C  
ATOM   1948  HB1 ASP B 253      34.234  32.102  24.138  1.00 88.89           H  
ATOM   1949  HB2 ASP B 253      34.704  32.778  22.560  1.00 88.89           H  
ATOM   1950  CG  ASP B 253      32.602  32.867  22.975  1.00 79.13           C  
ATOM   1951  OD1 ASP B 253      31.728  32.405  22.210  1.00 79.13           O  
ATOM   1952  OD2 ASP B 253      32.409  33.889  23.665  1.00 79.13           O  
ATOM   1953  C   ASP B 253      33.075  29.819  23.307  1.00 98.65           C  
ATOM   1954  O   ASP B 253      33.507  29.289  24.331  1.00 98.65           O  
ATOM   1955  N   ILE B 254      31.845  29.601  22.840  1.00 94.13           N  
ATOM   1956  HN  ILE B 254      31.558  30.069  21.921  1.00 96.39           H  
ATOM   1957  CA  ILE B 254      30.868  28.751  23.526  1.00 94.13           C  
ATOM   1958  HA  ILE B 254      30.791  29.111  24.552  1.00 96.39           H  
ATOM   1959  CB  ILE B 254      29.469  28.892  22.887  1.00 98.65           C  
ATOM   1960  HB  ILE B 254      29.533  28.610  21.836  1.00 96.39           H  
ATOM   1961  CG2 ILE B 254      28.474  27.977  23.579  1.00 98.65           C  
ATOM   1962 1HG2 ILE B 254      27.494  28.089  23.116  1.00 96.39           H  
ATOM   1963 2HG2 ILE B 254      28.409  28.242  24.634  1.00 96.39           H  
ATOM   1964 3HG2 ILE B 254      28.804  26.942  23.484  1.00 96.39           H  
ATOM   1965  CG1 ILE B 254      28.998  30.345  22.980  1.00 98.65           C  
ATOM   1966 1HG1 ILE B 254      28.906  30.607  24.034  1.00 96.39           H  
ATOM   1967 2HG1 ILE B 254      29.751  30.979  22.511  1.00 96.39           H  
ATOM   1968  CD1 ILE B 254      27.671  30.612  22.309  1.00 98.65           C  
ATOM   1969 1HD1 ILE B 254      27.412  31.665  22.422  1.00 96.39           H  
ATOM   1970 2HD1 ILE B 254      26.899  29.997  22.771  1.00 96.39           H  
ATOM   1971 3HD1 ILE B 254      27.744  30.368  21.249  1.00 96.39           H  
ATOM   1972  C   ILE B 254      31.229  27.268  23.594  1.00 94.13           C  
ATOM   1973  O   ILE B 254      31.759  26.696  22.638  1.00 94.13           O  
ATOM   1974  N   ILE B 255      30.912  26.654  24.733  1.00 91.60           N  
ATOM   1975  HN  ILE B 255      30.441  27.217  25.512  1.00 95.13           H  
ATOM   1976  CA  ILE B 255      31.186  25.241  24.951  1.00 91.60           C  
ATOM   1977  HA  ILE B 255      32.220  25.034  24.676  1.00 95.13           H  
ATOM   1978  CB  ILE B 255      30.971  24.844  26.432  1.00 98.65           C  
ATOM   1979  HB  ILE B 255      29.921  24.989  26.687  1.00 95.13           H  
ATOM   1980  CG2 ILE B 255      31.331  23.378  26.642  1.00 98.65           C  
ATOM   1981 1HG2 ILE B 255      31.176  23.111  27.687  1.00 95.13           H  
ATOM   1982 2HG2 ILE B 255      32.377  23.219  26.379  1.00 95.13           H  
ATOM   1983 3HG2 ILE B 255      30.699  22.754  26.010  1.00 95.13           H  
ATOM   1984  CG1 ILE B 255      31.828  25.713  27.352  1.00 98.65           C  
ATOM   1985 1HG1 ILE B 255      32.861  25.668  27.007  1.00 95.13           H  
ATOM   1986 2HG1 ILE B 255      31.469  26.740  27.291  1.00 95.13           H  
ATOM   1987  CD1 ILE B 255      31.786  25.273  28.807  1.00 98.65           C  
ATOM   1988 1HD1 ILE B 255      32.416  25.932  29.405  1.00 95.13           H  
ATOM   1989 2HD1 ILE B 255      32.152  24.250  28.888  1.00 95.13           H  
ATOM   1990 3HD1 ILE B 255      30.760  25.322  29.172  1.00 95.13           H  
ATOM   1991  C   ILE B 255      30.264  24.395  24.081  1.00 91.60           C  
ATOM   1992  O   ILE B 255      29.090  24.230  24.399  1.00 91.60           O  
ATOM   1993  N   ARG B 256      30.803  23.867  22.983  1.00 98.65           N  
ATOM   1994  HN  ARG B 256      31.834  24.060  22.770  1.00 98.65           H  
ATOM   1995  CA  ARG B 256      30.034  23.032  22.058  1.00 98.65           C  
ATOM   1996  HA  ARG B 256      29.043  23.475  21.956  1.00 98.65           H  
ATOM   1997  CB  ARG B 256      30.690  23.031  20.674  1.00 98.65           C  
ATOM   1998  HB1 ARG B 256      31.760  22.863  20.797  1.00 98.65           H  
ATOM   1999  HB2 ARG B 256      30.260  22.220  20.087  1.00 98.65           H  
ATOM   2000  CG  ARG B 256      30.488  24.340  19.915  1.00 98.65           C  
ATOM   2001  HG1 ARG B 256      29.703  24.199  19.172  1.00 98.65           H  
ATOM   2002  HG2 ARG B 256      30.185  25.113  20.621  1.00 98.65           H  
ATOM   2003  CD  ARG B 256      31.753  24.787  19.212  1.00 98.65           C  
ATOM   2004  HD1 ARG B 256      32.063  24.011  18.512  1.00 98.65           H  
ATOM   2005  HD2 ARG B 256      31.550  25.709  18.667  1.00 98.65           H  
ATOM   2006  NE  ARG B 256      32.832  25.026  20.166  1.00 98.65           N  
ATOM   2007  HE  ARG B 256      32.715  24.639  21.157  1.00 98.65           H  
ATOM   2008  CZ  ARG B 256      33.950  25.691  19.890  1.00 98.65           C  
ATOM   2009  NH1 ARG B 256      34.151  26.194  18.678  1.00 98.65           N  
ATOM   2010 1HH1 ARG B 256      33.411  26.065  17.916  1.00 98.65           H  
ATOM   2011 2HH1 ARG B 256      35.053  26.728  18.463  1.00 98.65           H  
ATOM   2012  NH2 ARG B 256      34.869  25.858  20.834  1.00 98.65           N  
ATOM   2013 1HH2 ARG B 256      34.709  25.458  21.813  1.00 98.65           H  
ATOM   2014 2HH2 ARG B 256      35.770  26.393  20.615  1.00 98.65           H  
ATOM   2015  C   ARG B 256      29.856  21.607  22.576  1.00 98.65           C  
ATOM   2016  O   ARG B 256      30.650  21.138  23.388  1.00 98.65           O  
ATOM   2017  N   TYR B 257      28.811  20.930  22.105  1.00 87.28           N  
ATOM   2018  HN  TYR B 257      28.173  21.403  21.388  1.00 78.63           H  
ATOM   2019  CA  TYR B 257      28.501  19.566  22.528  1.00 87.28           C  
ATOM   2020  HA  TYR B 257      29.428  18.993  22.563  1.00 78.63           H  
ATOM   2021  CB  TYR B 257      27.889  19.590  23.927  1.00 74.31           C  
ATOM   2022  HB1 TYR B 257      27.390  20.550  24.061  1.00 78.63           H  
ATOM   2023  HB2 TYR B 257      27.155  18.787  23.988  1.00 78.63           H  
ATOM   2024  CG  TYR B 257      28.873  19.412  25.058  1.00 74.31           C  
ATOM   2025  CD1 TYR B 257      29.792  18.363  25.044  1.00 74.31           C  
ATOM   2026  HD1 TYR B 257      29.829  17.696  24.182  1.00 78.63           H  
ATOM   2027  CE1 TYR B 257      30.658  18.152  26.102  1.00 74.31           C  
ATOM   2028  HE1 TYR B 257      31.366  17.324  26.076  1.00 78.63           H  
ATOM   2029  CD2 TYR B 257      28.856  20.259  26.167  1.00 74.31           C  
ATOM   2030  HD2 TYR B 257      28.155  21.093  26.197  1.00 78.63           H  
ATOM   2031  CE2 TYR B 257      29.721  20.053  27.233  1.00 74.31           C  
ATOM   2032  HE2 TYR B 257      29.696  20.716  28.098  1.00 78.63           H  
ATOM   2033  CZ  TYR B 257      30.618  18.996  27.187  1.00 74.31           C  
ATOM   2034  OH  TYR B 257      31.478  18.756  28.227  1.00 74.31           O  
ATOM   2035  HH  TYR B 257      31.293  17.800  28.621  1.00 78.63           H  
ATOM   2036  C   TYR B 257      27.533  18.868  21.577  1.00 87.28           C  
ATOM   2037  O   TYR B 257      26.404  18.550  21.955  1.00 87.28           O  
ATOM   2038  N   ILE B 258      27.991  18.599  20.357  1.00 73.58           N  
ATOM   2039  HN  ILE B 258      28.996  18.872  20.111  1.00 86.12           H  
ATOM   2040  CA  ILE B 258      27.168  17.942  19.338  1.00 73.58           C  
ATOM   2041  HA  ILE B 258      26.161  18.341  19.460  1.00 86.12           H  
ATOM   2042  CB  ILE B 258      27.618  18.341  17.901  1.00 98.65           C  
ATOM   2043  HB  ILE B 258      27.497  19.419  17.799  1.00 86.12           H  
ATOM   2044  CG2 ILE B 258      29.094  18.010  17.679  1.00 98.65           C  
ATOM   2045 1HG2 ILE B 258      29.383  18.298  16.668  1.00 86.11           H  
ATOM   2046 2HG2 ILE B 258      29.250  16.939  17.810  1.00 86.11           H  
ATOM   2047 3HG2 ILE B 258      29.702  18.556  18.400  1.00 86.11           H  
ATOM   2048  CG1 ILE B 258      26.719  17.664  16.860  1.00 98.65           C  
ATOM   2049 1HG1 ILE B 258      26.892  16.589  16.907  1.00 86.11           H  
ATOM   2050 2HG1 ILE B 258      25.681  17.877  17.114  1.00 86.11           H  
ATOM   2051  CD1 ILE B 258      26.963  18.122  15.440  1.00 98.65           C  
ATOM   2052 1HD1 ILE B 258      26.287  17.595  14.767  1.00 86.11           H  
ATOM   2053 2HD1 ILE B 258      27.994  17.907  15.160  1.00 86.11           H  
ATOM   2054 3HD1 ILE B 258      26.784  19.195  15.368  1.00 86.11           H  
ATOM   2055  C   ILE B 258      27.038  16.410  19.457  1.00 73.58           C  
ATOM   2056  O   ILE B 258      28.030  15.682  19.580  1.00 73.58           O  
ATOM   2057  N   ILE B 259      25.796  15.936  19.380  1.00 98.65           N  
ATOM   2058  HN  ILE B 259      24.991  16.624  19.230  1.00 79.01           H  
ATOM   2059  CA  ILE B 259      25.492  14.511  19.493  1.00 98.65           C  
ATOM   2060  HA  ILE B 259      26.441  13.986  19.603  1.00 79.01           H  
ATOM   2061  CB  ILE B 259      24.666  14.234  20.765  1.00 59.37           C  
ATOM   2062  HB  ILE B 259      24.110  13.308  20.621  1.00 79.01           H  
ATOM   2063  CG2 ILE B 259      25.587  14.062  21.962  1.00 59.37           C  
ATOM   2064 1HG2 ILE B 259      24.992  13.867  22.854  1.00 79.01           H  
ATOM   2065 2HG2 ILE B 259      26.170  14.972  22.106  1.00 79.01           H  
ATOM   2066 3HG2 ILE B 259      26.261  13.224  21.785  1.00 79.01           H  
ATOM   2067  CG1 ILE B 259      23.668  15.368  20.994  1.00 59.37           C  
ATOM   2068 1HG1 ILE B 259      24.212  16.313  20.983  1.00 79.01           H  
ATOM   2069 2HG1 ILE B 259      22.942  15.357  20.181  1.00 79.01           H  
ATOM   2070  CD1 ILE B 259      22.934  15.264  22.280  1.00 59.37           C  
ATOM   2071 1HD1 ILE B 259      22.244  16.102  22.374  1.00 79.01           H  
ATOM   2072 2HD1 ILE B 259      23.644  15.284  23.107  1.00 79.01           H  
ATOM   2073 3HD1 ILE B 259      22.374  14.329  22.305  1.00 79.01           H  
ATOM   2074  C   ILE B 259      24.773  13.903  18.284  1.00 98.65           C  
ATOM   2075  O   ILE B 259      23.620  14.237  18.001  1.00 98.65           O  
ATOM   2076  N   GLY B 260      25.462  12.982  17.605  1.00 73.41           N  
ATOM   2077  HN  GLY B 260      26.450  12.730  17.930  1.00 73.41           H  
ATOM   2078  CA  GLY B 260      24.913  12.310  16.438  1.00 73.41           C  
ATOM   2079  HA1 GLY B 260      24.621  13.061  15.704  1.00 73.41           H  
ATOM   2080  HA2 GLY B 260      25.680  11.663  16.011  1.00 73.41           H  
ATOM   2081  C   GLY B 260      23.702  11.469  16.786  1.00 73.41           C  
ATOM   2082  O   GLY B 260      23.431  11.232  17.968  1.00 73.41           O  
ATOM   2083  N   ILE B 261      22.981  10.996  15.769  1.00 89.24           N  
ATOM   2084  HN  ILE B 261      23.282  11.204  14.764  1.00 77.33           H  
ATOM   2085  CA  ILE B 261      21.779  10.193  16.015  1.00 89.24           C  
ATOM   2086  HA  ILE B 261      22.036   9.447  16.767  1.00 77.33           H  
ATOM   2087  CB  ILE B 261      20.630  11.082  16.614  1.00 65.43           C  
ATOM   2088  HB  ILE B 261      21.002  11.555  17.523  1.00 77.34           H  
ATOM   2089  CG2 ILE B 261      20.227  12.186  15.626  1.00 65.43           C  
ATOM   2090 1HG2 ILE B 261      19.430  12.790  16.060  1.00 77.34           H  
ATOM   2091 2HG2 ILE B 261      19.875  11.734  14.699  1.00 77.34           H  
ATOM   2092 3HG2 ILE B 261      21.089  12.819  15.417  1.00 77.34           H  
ATOM   2093  CG1 ILE B 261      19.412  10.232  16.978  1.00 65.43           C  
ATOM   2094 1HG1 ILE B 261      18.615  10.898  17.310  1.00 77.34           H  
ATOM   2095 2HG1 ILE B 261      19.089   9.695  16.086  1.00 77.34           H  
ATOM   2096  CD1 ILE B 261      19.675   9.221  18.074  1.00 65.43           C  
ATOM   2097 1HD1 ILE B 261      18.764   8.657  18.275  1.00 77.33           H  
ATOM   2098 2HD1 ILE B 261      19.988   9.740  18.980  1.00 77.33           H  
ATOM   2099 3HD1 ILE B 261      20.462   8.537  17.757  1.00 77.33           H  
ATOM   2100  C   ILE B 261      21.229   9.443  14.802  1.00 89.24           C  
ATOM   2101  O   ILE B 261      20.500   8.457  14.945  1.00 89.24           O  
ATOM   2102  N   GLY B 262      21.608   9.880  13.608  1.00 62.74           N  
ATOM   2103  HN  GLY B 262      22.294  10.697  13.533  1.00 62.74           H  
ATOM   2104  CA  GLY B 262      21.094   9.252  12.398  1.00 62.74           C  
ATOM   2105  HA1 GLY B 262      20.042   9.039  12.586  1.00 62.74           H  
ATOM   2106  HA2 GLY B 262      21.178   9.996  11.606  1.00 62.74           H  
ATOM   2107  C   GLY B 262      21.699   7.970  11.847  1.00 62.74           C  
ATOM   2108  O   GLY B 262      21.799   6.950  12.541  1.00 62.74           O  
ATOM   2109  N   LYS B 263      22.002   8.029  10.548  1.00 73.41           N  
ATOM   2110  HN  LYS B 263      21.805   8.948  10.037  1.00 87.38           H  
ATOM   2111  CA  LYS B 263      22.582   6.936   9.768  1.00 73.41           C  
ATOM   2112  HA  LYS B 263      23.064   6.212  10.425  1.00 87.38           H  
ATOM   2113  CB  LYS B 263      21.486   6.254   8.926  1.00 98.56           C  
ATOM   2114  HB1 LYS B 263      20.559   6.283   9.499  1.00 87.38           H  
ATOM   2115  HB2 LYS B 263      21.364   6.830   8.008  1.00 87.38           H  
ATOM   2116  CG  LYS B 263      21.750   4.792   8.532  1.00 98.56           C  
ATOM   2117  HG1 LYS B 263      22.146   4.265   9.401  1.00 87.38           H  
ATOM   2118  HG2 LYS B 263      20.806   4.339   8.231  1.00 87.38           H  
ATOM   2119  CD  LYS B 263      22.746   4.648   7.382  1.00 98.56           C  
ATOM   2120  HD1 LYS B 263      22.293   5.043   6.473  1.00 87.38           H  
ATOM   2121  HD2 LYS B 263      23.643   5.219   7.620  1.00 87.38           H  
ATOM   2122  CE  LYS B 263      23.138   3.186   7.145  1.00 98.56           C  
ATOM   2123  HE1 LYS B 263      23.525   2.773   8.077  1.00 87.38           H  
ATOM   2124  HE2 LYS B 263      22.250   2.631   6.842  1.00 87.38           H  
ATOM   2125  NZ  LYS B 263      24.183   3.033   6.083  1.00 98.56           N1+
ATOM   2126  HZ1 LYS B 263      24.418   1.996   5.960  1.00 87.38           H  
ATOM   2127  HZ2 LYS B 263      25.065   3.566   6.370  1.00 87.38           H  
ATOM   2128  HZ3 LYS B 263      23.814   3.427   5.159  1.00 87.38           H  
ATOM   2129  C   LYS B 263      23.604   7.581   8.844  1.00 73.41           C  
ATOM   2130  O   LYS B 263      24.652   7.007   8.557  1.00 73.41           O  
ATOM   2131  N   HIS B 264      23.300   8.803   8.415  1.00 98.65           N  
ATOM   2132  HN  HIS B 264      22.384   9.246   8.745  1.00 98.65           H  
ATOM   2133  CA  HIS B 264      24.157   9.567   7.516  1.00 98.65           C  
ATOM   2134  HA  HIS B 264      24.191   9.054   6.555  1.00 98.65           H  
ATOM   2135  CB  HIS B 264      23.561  10.969   7.298  1.00 98.65           C  
ATOM   2136  HB1 HIS B 264      23.685  11.542   8.217  1.00 98.65           H  
ATOM   2137  HB2 HIS B 264      24.109  11.454   6.490  1.00 98.65           H  
ATOM   2138  CG  HIS B 264      22.108  10.957   6.941  1.00 98.65           C  
ATOM   2139  CD2 HIS B 264      20.993  11.026   7.702  1.00 98.65           C  
ATOM   2140  HD2 HIS B 264      20.959  11.145   8.785  1.00 98.65           H  
ATOM   2141  ND1 HIS B 264      21.671  10.817   5.636  1.00 98.65           N  
ATOM   2142  HD1 HIS B 264      22.301  10.739   4.775  1.00 98.65           H  
ATOM   2143  CE1 HIS B 264      20.340  10.795   5.624  1.00 98.65           C  
ATOM   2144  HE1 HIS B 264      19.710  10.692   4.740  1.00 98.65           H  
ATOM   2145  NE2 HIS B 264      19.915  10.920   6.866  1.00 98.65           N1+
ATOM   2146  HE2 HIS B 264      18.890  10.936   7.172  1.00 98.65           H  
ATOM   2147  C   HIS B 264      25.588   9.720   8.032  1.00 98.65           C  
ATOM   2148  O   HIS B 264      26.525   9.713   7.230  1.00 98.65           O  
ATOM   2149  N   PHE B 265      25.754   9.671   9.360  1.00 77.37           N  
ATOM   2150  HN  PHE B 265      24.914   9.421   9.974  1.00 67.88           H  
ATOM   2151  CA  PHE B 265      27.054   9.949  10.012  1.00 77.37           C  
ATOM   2152  HA  PHE B 265      27.543  10.803   9.545  1.00 67.88           H  
ATOM   2153  CB  PHE B 265      26.869  10.189  11.527  1.00 62.45           C  
ATOM   2154  HB1 PHE B 265      26.207  11.045  11.657  1.00 67.88           H  
ATOM   2155  HB2 PHE B 265      26.404   9.302  11.957  1.00 67.88           H  
ATOM   2156  CG  PHE B 265      28.159  10.466  12.289  1.00 62.45           C  
ATOM   2157  CD1 PHE B 265      29.367  10.690  11.628  1.00 62.45           C  
ATOM   2158  HD1 PHE B 265      29.395  10.668  10.539  1.00 67.88           H  
ATOM   2159  CD2 PHE B 265      28.152  10.514  13.679  1.00 62.45           C  
ATOM   2160  HD2 PHE B 265      27.218  10.354  14.218  1.00 67.88           H  
ATOM   2161  CE1 PHE B 265      30.541  10.942  12.341  1.00 62.45           C  
ATOM   2162  HE1 PHE B 265      31.478  11.107  11.810  1.00 67.88           H  
ATOM   2163  CE2 PHE B 265      29.321  10.763  14.391  1.00 62.45           C  
ATOM   2164  HE2 PHE B 265      29.300  10.786  15.481  1.00 67.88           H  
ATOM   2165  CZ  PHE B 265      30.511  10.982  13.718  1.00 62.45           C  
ATOM   2166  HZ  PHE B 265      31.424  11.186  14.277  1.00 67.88           H  
ATOM   2167  C   PHE B 265      27.851   8.658   9.752  1.00 77.37           C  
ATOM   2168  O   PHE B 265      27.903   7.755  10.599  1.00 77.37           O  
ATOM   2169  N   GLN B 266      28.376   8.510   8.493  1.00 98.21           N  
ATOM   2170  HN  GLN B 266      28.091   9.196   7.723  1.00 98.03           H  
ATOM   2171  CA  GLN B 266      29.321   7.429   8.181  1.00 98.21           C  
ATOM   2172  HA  GLN B 266      29.502   6.873   9.101  1.00 98.03           H  
ATOM   2173  CB  GLN B 266      28.488   6.543   7.264  1.00 97.88           C  
ATOM   2174  HB1 GLN B 266      27.451   6.561   7.600  1.00 98.03           H  
ATOM   2175  HB2 GLN B 266      28.548   6.931   6.247  1.00 98.03           H  
ATOM   2176  CG  GLN B 266      28.983   5.115   7.275  1.00 97.88           C  
ATOM   2177  HG1 GLN B 266      29.934   5.076   6.745  1.00 98.03           H  
ATOM   2178  HG2 GLN B 266      29.131   4.809   8.311  1.00 98.03           H  
ATOM   2179  CD  GLN B 266      28.022   4.134   6.615  1.00 97.88           C  
ATOM   2180  OE1 GLN B 266      28.131   3.858   5.422  1.00 97.88           O  
ATOM   2181  NE2 GLN B 266      27.115   3.559   7.402  1.00 97.88           N  
ATOM   2182 1HE2 GLN B 266      27.086   3.794   8.445  1.00 98.03           H  
ATOM   2183 2HE2 GLN B 266      26.415   2.862   6.991  1.00 98.03           H  
ATOM   2184  C   GLN B 266      30.700   7.762   7.554  1.00 98.21           C  
ATOM   2185  O   GLN B 266      31.718   7.536   8.195  1.00 98.21           O  
ATOM   2186  N   THR B 267      30.733   8.203   6.290  1.00 98.21           N  
ATOM   2187  HN  THR B 267      29.843   8.561   5.817  1.00 98.21           H  
ATOM   2188  CA  THR B 267      32.054   8.187   5.537  1.00 98.21           C  
ATOM   2189  HA  THR B 267      32.734   7.500   6.040  1.00 98.21           H  
ATOM   2190  CB  THR B 267      32.017   7.832   4.014  1.00 98.21           C  
ATOM   2191  HB  THR B 267      32.892   8.274   3.537  1.00 98.21           H  
ATOM   2192  OG1 THR B 267      30.842   8.377   3.397  1.00 98.21           O  
ATOM   2193  HG1 THR B 267      29.987   7.980   3.859  1.00 98.21           H  
ATOM   2194  CG2 THR B 267      32.063   6.353   3.803  1.00 98.21           C  
ATOM   2195 1HG2 THR B 267      32.036   6.137   2.735  1.00 98.21           H  
ATOM   2196 2HG2 THR B 267      31.205   5.889   4.289  1.00 98.21           H  
ATOM   2197 3HG2 THR B 267      32.982   5.953   4.231  1.00 98.21           H  
ATOM   2198  C   THR B 267      32.588   9.629   5.710  1.00 98.21           C  
ATOM   2199  O   THR B 267      31.840  10.560   6.042  1.00 98.21           O  
ATOM   2200  N   LYS B 268      33.903   9.788   5.514  1.00 98.65           N  
ATOM   2201  HN  LYS B 268      34.492   8.931   5.263  1.00 98.65           H  
ATOM   2202  CA  LYS B 268      34.568  11.089   5.630  1.00 98.65           C  
ATOM   2203  HA  LYS B 268      34.168  11.610   6.500  1.00 98.65           H  
ATOM   2204  CB  LYS B 268      36.062  10.876   5.832  1.00 98.65           C  
ATOM   2205  HB1 LYS B 268      36.203  10.343   6.772  1.00 98.65           H  
ATOM   2206  HB2 LYS B 268      36.430  10.265   5.008  1.00 98.65           H  
ATOM   2207  CG  LYS B 268      36.897  12.154   5.883  1.00 98.65           C  
ATOM   2208  HG1 LYS B 268      36.688  12.749   4.994  1.00 98.65           H  
ATOM   2209  HG2 LYS B 268      36.622  12.721   6.772  1.00 98.65           H  
ATOM   2210  CD  LYS B 268      38.391  11.847   5.934  1.00 98.65           C  
ATOM   2211  HD1 LYS B 268      38.933  12.777   6.104  1.00 98.65           H  
ATOM   2212  HD2 LYS B 268      38.579  11.160   6.760  1.00 98.65           H  
ATOM   2213  CE  LYS B 268      38.902  11.210   4.640  1.00 98.65           C  
ATOM   2214  HE1 LYS B 268      38.434  10.233   4.521  1.00 98.65           H  
ATOM   2215  HE2 LYS B 268      38.628  11.850   3.801  1.00 98.65           H  
ATOM   2216  NZ  LYS B 268      40.387  11.036   4.648  1.00 98.65           N1+
ATOM   2217  HZ1 LYS B 268      40.699  10.589   3.727  1.00 98.65           H  
ATOM   2218  HZ2 LYS B 268      40.668  10.404   5.464  1.00 98.65           H  
ATOM   2219  HZ3 LYS B 268      40.858  11.991   4.758  1.00 98.65           H  
ATOM   2220  C   LYS B 268      34.314  11.945   4.383  1.00 98.65           C  
ATOM   2221  O   LYS B 268      34.159  13.158   4.496  1.00 98.65           O  
ATOM   2222  N   GLU B 269      34.260  11.295   3.214  1.00 98.65           N  
ATOM   2223  HN  GLU B 269      34.387  10.233   3.229  1.00 98.63           H  
ATOM   2224  CA  GLU B 269      34.037  11.942   1.906  1.00 98.65           C  
ATOM   2225  HA  GLU B 269      34.941  12.487   1.634  1.00 98.63           H  
ATOM   2226  CB  GLU B 269      33.778  10.871   0.837  1.00 98.61           C  
ATOM   2227  HB1 GLU B 269      32.820  10.400   1.059  1.00 98.63           H  
ATOM   2228  HB2 GLU B 269      33.723  11.369  -0.131  1.00 98.63           H  
ATOM   2229  CG  GLU B 269      34.831   9.772   0.740  1.00 98.61           C  
ATOM   2230  HG1 GLU B 269      35.733  10.189   0.293  1.00 98.63           H  
ATOM   2231  HG2 GLU B 269      35.055   9.411   1.744  1.00 98.63           H  
ATOM   2232  CD  GLU B 269      34.364   8.602  -0.106  1.00 98.61           C  
ATOM   2233  OE1 GLU B 269      34.776   8.502  -1.283  1.00 98.61           O  
ATOM   2234  OE2 GLU B 269      33.573   7.784   0.409  1.00 98.61           O  
ATOM   2235  C   GLU B 269      32.856  12.927   1.899  1.00 98.65           C  
ATOM   2236  O   GLU B 269      32.873  13.944   1.191  1.00 98.65           O  
ATOM   2237  N   SER B 270      31.829  12.590   2.676  1.00 98.65           N  
ATOM   2238  HN  SER B 270      31.894  11.683   3.240  1.00 97.63           H  
ATOM   2239  CA  SER B 270      30.623  13.393   2.796  1.00 98.65           C  
ATOM   2240  HA  SER B 270      30.683  14.241   2.114  1.00 97.63           H  
ATOM   2241  CB  SER B 270      29.403  12.540   2.441  1.00 95.58           C  
ATOM   2242  HB1 SER B 270      29.244  11.803   3.228  1.00 97.63           H  
ATOM   2243  HB2 SER B 270      28.528  13.186   2.365  1.00 97.63           H  
ATOM   2244  OG  SER B 270      29.588  11.864   1.206  1.00 95.58           O  
ATOM   2245  HG  SER B 270      29.738  12.567   0.441  1.00 97.63           H  
ATOM   2246  C   SER B 270      30.497  13.903   4.231  1.00 98.65           C  
ATOM   2247  O   SER B 270      30.464  15.112   4.477  1.00 98.65           O  
ATOM   2248  N   GLN B 271      30.434  12.972   5.176  1.00 98.65           N  
ATOM   2249  HN  GLN B 271      30.471  11.939   4.899  1.00 98.65           H  
ATOM   2250  CA  GLN B 271      30.316  13.331   6.577  1.00 98.65           C  
ATOM   2251  HA  GLN B 271      29.658  14.198   6.632  1.00 98.65           H  
ATOM   2252  CB  GLN B 271      29.644  12.207   7.360  1.00 98.65           C  
ATOM   2253  HB1 GLN B 271      30.102  11.260   7.073  1.00 98.65           H  
ATOM   2254  HB2 GLN B 271      29.803  12.380   8.424  1.00 98.65           H  
ATOM   2255  CG  GLN B 271      28.151  12.123   7.100  1.00 98.65           C  
ATOM   2256  HG1 GLN B 271      27.993  12.026   6.026  1.00 98.65           H  
ATOM   2257  HG2 GLN B 271      27.762  11.240   7.606  1.00 98.65           H  
ATOM   2258  CD  GLN B 271      27.377  13.345   7.595  1.00 98.65           C  
ATOM   2259  OE1 GLN B 271      26.151  13.306   7.728  1.00 98.65           O  
ATOM   2260  NE2 GLN B 271      28.091  14.433   7.873  1.00 98.65           N  
ATOM   2261 1HE2 GLN B 271      29.153  14.423   7.746  1.00 98.65           H  
ATOM   2262 2HE2 GLN B 271      27.603  15.318   8.223  1.00 98.65           H  
ATOM   2263  C   GLN B 271      31.640  13.732   7.211  1.00 98.65           C  
ATOM   2264  O   GLN B 271      32.514  12.894   7.452  1.00 98.65           O  
ATOM   2265  N   GLU B 272      31.765  15.033   7.469  1.00 98.65           N  
ATOM   2266  HN  GLU B 272      30.945  15.678   7.231  1.00 98.65           H  
ATOM   2267  CA  GLU B 272      32.964  15.628   8.061  1.00 98.65           C  
ATOM   2268  HA  GLU B 272      33.481  14.869   8.649  1.00 98.65           H  
ATOM   2269  CB  GLU B 272      33.913  16.138   6.961  1.00 98.65           C  
ATOM   2270  HB1 GLU B 272      33.303  16.489   6.129  1.00 98.65           H  
ATOM   2271  HB2 GLU B 272      34.483  16.972   7.371  1.00 98.65           H  
ATOM   2272  CG  GLU B 272      34.904  15.115   6.417  1.00 98.65           C  
ATOM   2273  HG1 GLU B 272      35.517  14.752   7.242  1.00 98.65           H  
ATOM   2274  HG2 GLU B 272      34.345  14.284   5.987  1.00 98.65           H  
ATOM   2275  CD  GLU B 272      35.823  15.690   5.344  1.00 98.65           C  
ATOM   2276  OE1 GLU B 272      35.351  16.485   4.500  1.00 98.65           O  
ATOM   2277  OE2 GLU B 272      37.024  15.340   5.344  1.00 98.65           O  
ATOM   2278  C   GLU B 272      32.624  16.807   8.966  1.00 98.65           C  
ATOM   2279  O   GLU B 272      33.418  17.164   9.842  1.00 98.65           O  
ATOM   2280  N   THR B 273      31.460  17.421   8.732  1.00 98.24           N  
ATOM   2281  HN  THR B 273      30.827  17.043   7.956  1.00 98.42           H  
ATOM   2282  CA  THR B 273      31.013  18.595   9.497  1.00 98.24           C  
ATOM   2283  HA  THR B 273      31.818  19.327   9.433  1.00 98.42           H  
ATOM   2284  CB  THR B 273      29.766  19.258   8.846  1.00 98.65           C  
ATOM   2285  HB  THR B 273      28.921  18.571   8.900  1.00 98.42           H  
ATOM   2286  OG1 THR B 273      30.052  19.556   7.469  1.00 98.65           O  
ATOM   2287  HG1 THR B 273      30.868  20.214   7.415  1.00 98.42           H  
ATOM   2288  CG2 THR B 273      29.406  20.563   9.560  1.00 98.65           C  
ATOM   2289 1HG2 THR B 273      28.531  21.007   9.086  1.00 98.42           H  
ATOM   2290 2HG2 THR B 273      30.245  21.256   9.496  1.00 98.42           H  
ATOM   2291 3HG2 THR B 273      29.186  20.356  10.607  1.00 98.42           H  
ATOM   2292  C   THR B 273      30.788  18.330  10.989  1.00 98.24           C  
ATOM   2293  O   THR B 273      30.579  19.261  11.778  1.00 98.24           O  
ATOM   2294  N   LEU B 274      30.842  17.054  11.368  1.00 49.96           N  
ATOM   2295  HN  LEU B 274      30.984  16.292  10.630  1.00 66.92           H  
ATOM   2296  CA  LEU B 274      30.712  16.678  12.764  1.00 49.96           C  
ATOM   2297  HA  LEU B 274      29.887  17.229  13.215  1.00 66.92           H  
ATOM   2298  CB  LEU B 274      30.450  15.173  12.885  1.00 83.88           C  
ATOM   2299  HB1 LEU B 274      30.259  14.793  11.881  1.00 66.92           H  
ATOM   2300  HB2 LEU B 274      31.356  14.715  13.281  1.00 66.92           H  
ATOM   2301  CG  LEU B 274      29.278  14.725  13.779  1.00 83.88           C  
ATOM   2302  HG  LEU B 274      29.102  13.663  13.609  1.00 66.92           H  
ATOM   2303  CD1 LEU B 274      29.565  14.932  15.255  1.00 83.88           C  
ATOM   2304 1HD1 LEU B 274      28.709  14.601  15.842  1.00 66.92           H  
ATOM   2305 2HD1 LEU B 274      29.748  15.990  15.445  1.00 66.92           H  
ATOM   2306 3HD1 LEU B 274      30.445  14.354  15.539  1.00 66.92           H  
ATOM   2307  CD2 LEU B 274      28.033  15.478  13.400  1.00 83.88           C  
ATOM   2308 1HD2 LEU B 274      27.207  15.158  14.035  1.00 66.92           H  
ATOM   2309 2HD2 LEU B 274      27.789  15.276  12.357  1.00 66.92           H  
ATOM   2310 3HD2 LEU B 274      28.200  16.547  13.533  1.00 66.92           H  
ATOM   2311  C   LEU B 274      32.036  17.076  13.451  1.00 49.96           C  
ATOM   2312  O   LEU B 274      32.127  17.121  14.675  1.00 49.96           O  
ATOM   2313  N   HIS B 275      33.051  17.383  12.640  1.00 98.47           N  
ATOM   2314  HN  HIS B 275      32.895  17.313  11.584  1.00 98.58           H  
ATOM   2315  CA  HIS B 275      34.371  17.812  13.121  1.00 98.47           C  
ATOM   2316  HA  HIS B 275      34.511  17.438  14.135  1.00 98.58           H  
ATOM   2317  CB  HIS B 275      35.492  17.250  12.231  1.00 98.65           C  
ATOM   2318  HB1 HIS B 275      35.208  17.398  11.189  1.00 98.58           H  
ATOM   2319  HB2 HIS B 275      36.406  17.805  12.441  1.00 98.58           H  
ATOM   2320  CG  HIS B 275      35.768  15.789  12.442  1.00 98.65           C  
ATOM   2321  CD2 HIS B 275      35.899  15.060  13.573  1.00 98.65           C  
ATOM   2322  HD2 HIS B 275      35.812  15.430  14.595  1.00 98.58           H  
ATOM   2323  ND1 HIS B 275      35.956  14.910  11.394  1.00 98.65           N  
ATOM   2324  HD1 HIS B 275      35.918  15.166  10.356  1.00 98.58           H  
ATOM   2325  CE1 HIS B 275      36.190  13.702  11.876  1.00 98.65           C  
ATOM   2326  HE1 HIS B 275      36.375  12.806  11.284  1.00 98.58           H  
ATOM   2327  NE2 HIS B 275      36.162  13.763  13.194  1.00 98.65           N1+
ATOM   2328  HE2 HIS B 275      36.318  12.939  13.859  1.00 98.58           H  
ATOM   2329  C   HIS B 275      34.468  19.340  13.144  1.00 98.47           C  
ATOM   2330  O   HIS B 275      35.280  19.902  13.878  1.00 98.47           O  
ATOM   2331  N   LYS B 276      33.640  19.992  12.327  1.00 94.02           N  
ATOM   2332  HN  LYS B 276      32.977  19.412  11.720  1.00 91.61           H  
ATOM   2333  CA  LYS B 276      33.579  21.453  12.207  1.00 94.02           C  
ATOM   2334  HA  LYS B 276      34.528  21.796  11.796  1.00 91.61           H  
ATOM   2335  CB  LYS B 276      32.471  21.850  11.230  1.00 89.68           C  
ATOM   2336  HB1 LYS B 276      31.679  21.104  11.296  1.00 91.61           H  
ATOM   2337  HB2 LYS B 276      32.082  22.821  11.537  1.00 91.61           H  
ATOM   2338  CG  LYS B 276      32.899  21.953   9.780  1.00 89.68           C  
ATOM   2339  HG1 LYS B 276      33.515  21.088   9.535  1.00 91.61           H  
ATOM   2340  HG2 LYS B 276      32.008  21.954   9.152  1.00 91.61           H  
ATOM   2341  CD  LYS B 276      33.702  23.223   9.494  1.00 89.68           C  
ATOM   2342  HD1 LYS B 276      34.515  23.293  10.217  1.00 91.61           H  
ATOM   2343  HD2 LYS B 276      34.115  23.157   8.487  1.00 91.61           H  
ATOM   2344  CE  LYS B 276      32.849  24.487   9.592  1.00 89.68           C  
ATOM   2345  HE1 LYS B 276      33.417  25.319   9.177  1.00 91.61           H  
ATOM   2346  HE2 LYS B 276      31.942  24.337   9.006  1.00 91.61           H  
ATOM   2347  NZ  LYS B 276      32.456  24.834  10.992  1.00 89.68           N1+
ATOM   2348  HZ1 LYS B 276      31.863  25.725  10.986  1.00 91.61           H  
ATOM   2349  HZ2 LYS B 276      33.335  24.995  11.580  1.00 91.61           H  
ATOM   2350  HZ3 LYS B 276      31.888  24.031  11.413  1.00 91.61           H  
ATOM   2351  C   LYS B 276      33.337  22.198  13.515  1.00 94.02           C  
ATOM   2352  O   LYS B 276      33.962  23.230  13.774  1.00 94.02           O  
ATOM   2353  N   PHE B 277      32.392  21.699  14.308  1.00 99.01           N  
ATOM   2354  HN  PHE B 277      31.873  20.815  14.002  1.00 98.88           H  
ATOM   2355  CA  PHE B 277      32.040  22.321  15.584  1.00 99.01           C  
ATOM   2356  HA  PHE B 277      32.306  23.377  15.532  1.00 98.88           H  
ATOM   2357  CB  PHE B 277      30.531  22.220  15.824  1.00 98.80           C  
ATOM   2358  HB1 PHE B 277      30.313  21.231  16.227  1.00 98.88           H  
ATOM   2359  HB2 PHE B 277      30.248  22.980  16.552  1.00 98.88           H  
ATOM   2360  CG  PHE B 277      29.703  22.419  14.586  1.00 98.80           C  
ATOM   2361  CD1 PHE B 277      28.802  21.440  14.176  1.00 98.80           C  
ATOM   2362  HD1 PHE B 277      28.686  20.534  14.771  1.00 98.88           H  
ATOM   2363  CD2 PHE B 277      29.836  23.569  13.817  1.00 98.80           C  
ATOM   2364  HD2 PHE B 277      30.535  24.347  14.125  1.00 98.88           H  
ATOM   2365  CE1 PHE B 277      28.049  21.601  13.020  1.00 98.80           C  
ATOM   2366  HE1 PHE B 277      27.348  20.825  12.712  1.00 98.88           H  
ATOM   2367  CE2 PHE B 277      29.084  23.737  12.656  1.00 98.80           C  
ATOM   2368  HE2 PHE B 277      29.197  24.642  12.060  1.00 98.88           H  
ATOM   2369  CZ  PHE B 277      28.190  22.751  12.258  1.00 98.80           C  
ATOM   2370  HZ  PHE B 277      27.601  22.881  11.350  1.00 98.88           H  
ATOM   2371  C   PHE B 277      32.792  21.697  16.758  1.00 99.01           C  
ATOM   2372  O   PHE B 277      32.450  21.926  17.924  1.00 99.01           O  
ATOM   2373  N   ALA B 278      33.808  20.896  16.445  1.00104.07           N  
ATOM   2374  HN  ALA B 278      34.033  20.722  15.413  1.00104.07           H  
ATOM   2375  CA  ALA B 278      34.625  20.248  17.467  1.00104.07           C  
ATOM   2376  HA  ALA B 278      33.959  19.827  18.220  1.00104.07           H  
ATOM   2377  CB  ALA B 278      35.438  19.107  16.855  1.00104.07           C  
ATOM   2378  HB1 ALA B 278      36.042  18.634  17.630  1.00104.07           H  
ATOM   2379  HB2 ALA B 278      36.091  19.502  16.077  1.00104.07           H  
ATOM   2380  HB3 ALA B 278      34.762  18.370  16.422  1.00104.07           H  
ATOM   2381  C   ALA B 278      35.553  21.257  18.156  1.00104.07           C  
ATOM   2382  O   ALA B 278      36.021  22.224  17.539  1.00104.07           O  
ATOM   2383  N   SER B 279      35.823  21.011  19.434  1.00103.10           N  
ATOM   2384  HN  SER B 279      35.400  20.142  19.893  1.00101.83           H  
ATOM   2385  CA  SER B 279      36.673  21.881  20.231  1.00103.10           C  
ATOM   2386  HA  SER B 279      36.865  22.783  19.650  1.00101.83           H  
ATOM   2387  CB  SER B 279      35.935  22.296  21.512  1.00 99.28           C  
ATOM   2388  HB1 SER B 279      35.825  21.424  22.157  1.00101.83           H  
ATOM   2389  HB2 SER B 279      36.520  23.058  22.027  1.00101.83           H  
ATOM   2390  OG  SER B 279      34.647  22.820  21.220  1.00 99.28           O  
ATOM   2391  HG  SER B 279      34.744  23.664  20.603  1.00101.83           H  
ATOM   2392  C   SER B 279      38.029  21.233  20.555  1.00103.10           C  
ATOM   2393  O   SER B 279      39.025  21.509  19.880  1.00103.10           O  
ATOM   2394  N   LYS B 280      38.065  20.376  21.577  1.00 96.28           N  
ATOM   2395  HN  LYS B 280      37.161  20.178  22.114  1.00100.61           H  
ATOM   2396  CA  LYS B 280      39.296  19.695  21.994  1.00 96.28           C  
ATOM   2397  HA  LYS B 280      40.137  20.351  21.770  1.00100.61           H  
ATOM   2398  CB  LYS B 280      39.278  19.448  23.508  1.00104.07           C  
ATOM   2399  HB1 LYS B 280      38.392  18.863  23.753  1.00100.61           H  
ATOM   2400  HB2 LYS B 280      40.172  18.886  23.778  1.00100.61           H  
ATOM   2401  CG  LYS B 280      39.250  20.738  24.325  1.00104.07           C  
ATOM   2402  HG1 LYS B 280      40.149  21.314  24.105  1.00100.61           H  
ATOM   2403  HG2 LYS B 280      38.370  21.315  24.041  1.00100.61           H  
ATOM   2404  CD  LYS B 280      39.196  20.462  25.821  1.00104.07           C  
ATOM   2405  HD1 LYS B 280      38.408  19.734  26.015  1.00100.61           H  
ATOM   2406  HD2 LYS B 280      40.155  20.052  26.136  1.00100.61           H  
ATOM   2407  CE  LYS B 280      38.908  21.734  26.642  1.00104.07           C  
ATOM   2408  HE1 LYS B 280      38.010  22.198  26.233  1.00100.61           H  
ATOM   2409  HE2 LYS B 280      38.723  21.430  27.672  1.00100.61           H  
ATOM   2410  NZ  LYS B 280      39.995  22.773  26.658  1.00104.07           N1+
ATOM   2411  HZ1 LYS B 280      39.685  23.605  27.255  1.00100.61           H  
ATOM   2412  HZ2 LYS B 280      40.188  23.104  25.659  1.00100.61           H  
ATOM   2413  HZ3 LYS B 280      40.887  22.350  27.071  1.00100.61           H  
ATOM   2414  C   LYS B 280      39.500  18.381  21.224  1.00 96.28           C  
ATOM   2415  O   LYS B 280      38.543  17.858  20.636  1.00 96.28           O  
ATOM   2416  N   PRO B 281      40.749  17.847  21.201  1.00104.07           N  
ATOM   2417  CD  PRO B 281      41.946  18.427  21.850  1.00104.07           C  
ATOM   2418  HD1 PRO B 281      41.890  18.332  22.934  1.00104.07           H  
ATOM   2419  HD2 PRO B 281      42.068  19.477  21.583  1.00104.07           H  
ATOM   2420  CA  PRO B 281      41.109  16.599  20.506  1.00104.07           C  
ATOM   2421  HA  PRO B 281      41.295  16.836  19.459  1.00104.07           H  
ATOM   2422  CB  PRO B 281      42.440  16.236  21.154  1.00104.07           C  
ATOM   2423  HB1 PRO B 281      42.294  15.774  22.130  1.00104.07           H  
ATOM   2424  HB2 PRO B 281      43.022  15.568  20.519  1.00104.07           H  
ATOM   2425  CG  PRO B 281      43.089  17.573  21.277  1.00104.07           C  
ATOM   2426  HG1 PRO B 281      43.939  17.540  21.958  1.00104.07           H  
ATOM   2427  HG2 PRO B 281      43.415  17.946  20.306  1.00104.07           H  
ATOM   2428  C   PRO B 281      40.088  15.453  20.562  1.00104.07           C  
ATOM   2429  O   PRO B 281      39.253  15.383  21.480  1.00104.07           O  
ATOM   2430  N   ALA B 282      40.122  14.606  19.529  1.00104.07           N  
ATOM   2431  HN  ALA B 282      40.842  14.772  18.755  1.00100.50           H  
ATOM   2432  CA  ALA B 282      39.220  13.463  19.409  1.00104.07           C  
ATOM   2433  HA  ALA B 282      38.210  13.845  19.263  1.00100.50           H  
ATOM   2434  CB  ALA B 282      39.589  12.635  18.192  1.00 86.20           C  
ATOM   2435  HB1 ALA B 282      38.911  11.785  18.111  1.00100.50           H  
ATOM   2436  HB2 ALA B 282      40.612  12.274  18.294  1.00100.50           H  
ATOM   2437  HB3 ALA B 282      39.509  13.250  17.296  1.00100.50           H  
ATOM   2438  C   ALA B 282      39.222  12.601  20.675  1.00104.07           C  
ATOM   2439  O   ALA B 282      40.038  11.673  20.822  1.00104.07           O  
ATOM   2440  N   SER B 283      38.288  12.917  21.573  1.00 95.97           N  
ATOM   2441  HN  SER B 283      37.611  13.716  21.353  1.00 75.56           H  
ATOM   2442  CA  SER B 283      38.155  12.212  22.847  1.00 95.97           C  
ATOM   2443  HA  SER B 283      38.859  11.380  22.863  1.00 75.56           H  
ATOM   2444  CB  SER B 283      38.492  13.167  24.005  1.00 34.75           C  
ATOM   2445  HB1 SER B 283      39.529  13.489  23.910  1.00 75.56           H  
ATOM   2446  HB2 SER B 283      37.835  14.035  23.952  1.00 75.56           H  
ATOM   2447  OG  SER B 283      38.318  12.530  25.267  1.00 34.75           O  
ATOM   2448  HG  SER B 283      37.320  12.221  25.369  1.00 75.56           H  
ATOM   2449  C   SER B 283      36.739  11.662  23.022  1.00 95.97           C  
ATOM   2450  O   SER B 283      36.432  10.543  22.603  1.00 95.97           O  
ATOM   2451  N   GLU B 284      35.906  12.445  23.700  1.00104.07           N  
ATOM   2452  HN  GLU B 284      36.273  13.378  24.074  1.00104.07           H  
ATOM   2453  CA  GLU B 284      34.520  12.092  23.957  1.00104.07           C  
ATOM   2454  HA  GLU B 284      34.279  11.163  23.441  1.00104.07           H  
ATOM   2455  CB  GLU B 284      34.266  11.923  25.465  1.00104.07           C  
ATOM   2456  HB1 GLU B 284      34.556  12.850  25.960  1.00104.07           H  
ATOM   2457  HB2 GLU B 284      33.199  11.752  25.608  1.00104.07           H  
ATOM   2458  CG  GLU B 284      35.022  10.773  26.138  1.00104.07           C  
ATOM   2459  HG1 GLU B 284      35.004   9.910  25.473  1.00104.07           H  
ATOM   2460  HG2 GLU B 284      36.054  11.085  26.301  1.00104.07           H  
ATOM   2461  CD  GLU B 284      34.416  10.361  27.491  1.00104.07           C  
ATOM   2462  OE1 GLU B 284      33.921  11.236  28.241  1.00104.07           O  
ATOM   2463  OE2 GLU B 284      34.435   9.146  27.802  1.00104.07           O  
ATOM   2464  C   GLU B 284      33.650  13.218  23.411  1.00104.07           C  
ATOM   2465  O   GLU B 284      32.699  13.653  24.069  1.00104.07           O  
ATOM   2466  N   PHE B 285      34.020  13.722  22.231  1.00 80.38           N  
ATOM   2467  HN  PHE B 285      34.891  13.326  21.751  1.00 95.46           H  
ATOM   2468  CA  PHE B 285      33.274  14.800  21.569  1.00 80.38           C  
ATOM   2469  HA  PHE B 285      32.628  15.285  22.301  1.00 95.46           H  
ATOM   2470  CB  PHE B 285      34.236  15.844  20.981  1.00104.07           C  
ATOM   2471  HB1 PHE B 285      35.122  15.889  21.614  1.00 95.46           H  
ATOM   2472  HB2 PHE B 285      34.521  15.522  19.979  1.00 95.46           H  
ATOM   2473  CG  PHE B 285      33.649  17.238  20.884  1.00104.07           C  
ATOM   2474  CD1 PHE B 285      34.479  18.357  20.919  1.00104.07           C  
ATOM   2475  HD1 PHE B 285      35.557  18.225  21.009  1.00 95.46           H  
ATOM   2476  CD2 PHE B 285      32.268  17.435  20.770  1.00104.07           C  
ATOM   2477  HD2 PHE B 285      31.603  16.572  20.744  1.00 95.46           H  
ATOM   2478  CE1 PHE B 285      33.946  19.643  20.840  1.00104.07           C  
ATOM   2479  HE1 PHE B 285      34.609  20.508  20.869  1.00 95.46           H  
ATOM   2480  CE2 PHE B 285      31.729  18.721  20.689  1.00104.07           C  
ATOM   2481  HE2 PHE B 285      30.651  18.858  20.598  1.00 95.46           H  
ATOM   2482  CZ  PHE B 285      32.573  19.828  20.725  1.00104.07           C  
ATOM   2483  HZ  PHE B 285      32.159  20.835  20.663  1.00 95.46           H  
ATOM   2484  C   PHE B 285      32.406  14.205  20.456  1.00 80.38           C  
ATOM   2485  O   PHE B 285      31.229  14.552  20.300  1.00 80.38           O  
ATOM   2486  N   VAL B 286      33.012  13.293  19.702  0.50104.07           N  
ATOM   2487  HN  VAL B 286      34.032  13.053  19.916  0.50104.07           H  
ATOM   2488  CA  VAL B 286      32.356  12.605  18.599  0.50104.07           C  
ATOM   2489  HA  VAL B 286      31.276  12.717  18.697  0.50104.07           H  
ATOM   2490  CB  VAL B 286      32.804  13.173  17.241  0.50104.07           C  
ATOM   2491  HB  VAL B 286      33.891  13.112  17.181  0.50104.07           H  
ATOM   2492  CG1 VAL B 286      32.212  12.351  16.111  0.50104.07           C  
ATOM   2493 1HG1 VAL B 286      32.535  12.761  15.154  0.50104.07           H  
ATOM   2494 2HG1 VAL B 286      31.124  12.382  16.170  0.50104.07           H  
ATOM   2495 3HG1 VAL B 286      32.551  11.318  16.196  0.50104.07           H  
ATOM   2496  CG2 VAL B 286      32.395  14.631  17.117  0.50104.07           C  
ATOM   2497 1HG2 VAL B 286      32.719  15.019  16.151  0.50104.07           H  
ATOM   2498 2HG2 VAL B 286      32.861  15.209  17.915  0.50104.07           H  
ATOM   2499 3HG2 VAL B 286      31.311  14.713  17.196  0.50104.07           H  
ATOM   2500  C   VAL B 286      32.713  11.121  18.636  0.50104.07           C  
ATOM   2501  O   VAL B 286      33.828  10.730  18.277  0.50104.07           O  
ATOM   2502  N   LYS B 287      31.765  10.305  19.086  0.50104.07           N  
ATOM   2503  HN  LYS B 287      30.829  10.719  19.398  0.50102.49           H  
ATOM   2504  CA  LYS B 287      31.964   8.862  19.167  0.50104.07           C  
ATOM   2505  HA  LYS B 287      32.945   8.632  18.751  0.50102.49           H  
ATOM   2506  CB  LYS B 287      31.943   8.389  20.631  0.50101.22           C  
ATOM   2507  HB1 LYS B 287      31.055   8.800  21.111  0.50102.49           H  
ATOM   2508  HB2 LYS B 287      31.890   7.300  20.639  0.50102.49           H  
ATOM   2509  CG  LYS B 287      33.167   8.816  21.440  0.50101.22           C  
ATOM   2510  HG1 LYS B 287      34.066   8.535  20.891  0.50102.49           H  
ATOM   2511  HG2 LYS B 287      33.143   9.898  21.569  0.50102.49           H  
ATOM   2512  CD  LYS B 287      33.206   8.160  22.813  0.50101.22           C  
ATOM   2513  HD1 LYS B 287      32.408   8.575  23.429  0.50102.49           H  
ATOM   2514  HD2 LYS B 287      33.058   7.086  22.700  0.50102.49           H  
ATOM   2515  CE  LYS B 287      34.545   8.409  23.497  0.50101.22           C  
ATOM   2516  HE1 LYS B 287      35.337   8.032  22.850  0.50102.49           H  
ATOM   2517  HE2 LYS B 287      34.667   9.483  23.634  0.50102.49           H  
ATOM   2518  NZ  LYS B 287      34.668   7.746  24.830  0.50101.22           N1+
ATOM   2519  HZ1 LYS B 287      35.628   7.963  25.250  0.50102.49           H  
ATOM   2520  HZ2 LYS B 287      34.561   6.688  24.714  0.50102.49           H  
ATOM   2521  HZ3 LYS B 287      33.903   8.112  25.483  0.50102.49           H  
ATOM   2522  C   LYS B 287      30.912   8.125  18.339  0.50104.07           C  
ATOM   2523  O   LYS B 287      30.288   8.708  17.450  0.50104.07           O  
ATOM   2524  N   ILE B 288      30.737   6.839  18.622  0.50 91.04           N  
ATOM   2525  HN  ILE B 288      31.325   6.397  19.399  0.50 92.29           H  
ATOM   2526  CA  ILE B 288      29.771   6.006  17.910  0.50 91.04           C  
ATOM   2527  HA  ILE B 288      29.890   6.176  16.840  0.50 92.29           H  
ATOM   2528  CB  ILE B 288      30.021   4.506  18.201  0.50 93.53           C  
ATOM   2529  HB  ILE B 288      29.943   4.344  19.276  0.50 92.29           H  
ATOM   2530  CG2 ILE B 288      28.977   3.639  17.503  0.50 93.53           C  
ATOM   2531 1HG2 ILE B 288      29.172   2.589  17.721  0.50 92.29           H  
ATOM   2532 2HG2 ILE B 288      29.030   3.802  16.426  0.50 92.29           H  
ATOM   2533 3HG2 ILE B 288      27.983   3.906  17.862  0.50 92.29           H  
ATOM   2534  CG1 ILE B 288      31.423   4.099  17.749  0.50 93.53           C  
ATOM   2535 1HG1 ILE B 288      31.480   4.209  16.666  0.50 92.29           H  
ATOM   2536 2HG1 ILE B 288      32.144   4.767  18.221  0.50 92.29           H  
ATOM   2537  CD1 ILE B 288      31.792   2.664  18.107  0.50 93.53           C  
ATOM   2538 1HD1 ILE B 288      32.801   2.449  17.754  0.50 92.29           H  
ATOM   2539 2HD1 ILE B 288      31.088   1.979  17.635  0.50 92.29           H  
ATOM   2540 3HD1 ILE B 288      31.751   2.537  19.189  0.50 92.29           H  
ATOM   2541  C   ILE B 288      28.324   6.318  18.294  0.50 91.04           C  
ATOM   2542  O   ILE B 288      27.398   5.950  17.574  0.50 91.04           O  
ATOM   2543  N   LEU B 289      28.103   7.043  19.375  0.50104.07           N  
ATOM   2544  HN  LEU B 289      28.973   7.456  19.841  0.50103.93           H  
ATOM   2545  CA  LEU B 289      26.826   7.358  20.023  0.50104.07           C  
ATOM   2546  HA  LEU B 289      26.421   6.437  20.443  0.50103.93           H  
ATOM   2547  CB  LEU B 289      27.033   8.356  21.168  0.50103.80           C  
ATOM   2548  HB1 LEU B 289      27.452   9.267  20.741  0.50103.93           H  
ATOM   2549  HB2 LEU B 289      26.056   8.572  21.599  0.50103.93           H  
ATOM   2550  CG  LEU B 289      27.955   7.910  22.306  0.50103.80           C  
ATOM   2551  HG  LEU B 289      28.946   7.728  21.891  0.50103.93           H  
ATOM   2552  CD1 LEU B 289      28.072   8.999  23.362  0.50103.80           C  
ATOM   2553 1HD1 LEU B 289      28.732   8.661  24.161  0.50103.94           H  
ATOM   2554 2HD1 LEU B 289      27.086   9.215  23.773  0.50103.94           H  
ATOM   2555 3HD1 LEU B 289      28.483   9.902  22.910  0.50103.94           H  
ATOM   2556  CD2 LEU B 289      27.453   6.615  22.927  0.50103.80           C  
ATOM   2557 1HD2 LEU B 289      28.122   6.315  23.734  0.50103.94           H  
ATOM   2558 2HD2 LEU B 289      27.427   5.833  22.168  0.50103.94           H  
ATOM   2559 3HD2 LEU B 289      26.450   6.767  23.325  0.50103.94           H  
ATOM   2560  C   LEU B 289      25.809   7.918  19.027  0.50104.07           C  
ATOM   2561  O   LEU B 289      25.250   9.037  19.287  0.50104.07           O  
ATOM   2562  N   ASP B 290      25.362   7.104  18.056  0.50104.07           N  
ATOM   2563  HN  ASP B 290      25.768   6.118  17.966  0.50104.07           H  
ATOM   2564  CA  ASP B 290      24.323   7.549  17.115  0.50104.07           C  
ATOM   2565  HA  ASP B 290      24.481   8.600  16.873  0.50104.07           H  
ATOM   2566  CB  ASP B 290      24.343   6.717  15.816  0.50104.07           C  
ATOM   2567  HB1 ASP B 290      23.823   7.276  15.038  0.50104.07           H  
ATOM   2568  HB2 ASP B 290      25.381   6.562  15.520  0.50104.07           H  
ATOM   2569  CG  ASP B 290      23.675   5.360  15.964  0.50104.07           C  
ATOM   2570  OD1 ASP B 290      24.305   4.449  16.539  0.50104.07           O  
ATOM   2571  OD2 ASP B 290      22.523   5.201  15.496  0.50104.07           O  
ATOM   2572  C   ASP B 290      22.995   7.394  17.862  0.50104.07           C  
ATOM   2573  O   ASP B 290      21.909   7.480  17.287  0.50104.07           O  
ATOM   2574  N   THR B 291      23.141   7.129  19.156  1.00103.66           N  
ATOM   2575  HN  THR B 291      24.141   7.040  19.527  1.00103.84           H  
ATOM   2576  CA  THR B 291      22.064   6.950  20.108  1.00103.66           C  
ATOM   2577  HA  THR B 291      21.263   7.663  19.915  1.00103.84           H  
ATOM   2578  CB  THR B 291      21.505   5.499  20.134  1.00104.07           C  
ATOM   2579  HB  THR B 291      22.299   4.817  20.437  1.00103.84           H  
ATOM   2580  OG1 THR B 291      21.037   5.123  18.842  1.00104.07           O  
ATOM   2581  HG1 THR B 291      20.273   5.778  18.542  1.00103.84           H  
ATOM   2582  CG2 THR B 291      20.344   5.378  21.113  1.00104.07           C  
ATOM   2583 1HG2 THR B 291      19.972   4.353  21.111  1.00103.84           H  
ATOM   2584 2HG2 THR B 291      19.544   6.055  20.814  1.00103.84           H  
ATOM   2585 3HG2 THR B 291      20.684   5.639  22.115  1.00103.84           H  
ATOM   2586  C   THR B 291      22.773   7.285  21.424  1.00103.66           C  
ATOM   2587  O   THR B 291      23.461   6.444  22.020  1.00103.66           O  
ATOM   2588  N   PHE B 292      22.722   8.567  21.766  1.00 89.65           N  
ATOM   2589  HN  PHE B 292      22.223   9.242  21.102  1.00 98.83           H  
ATOM   2590  CA  PHE B 292      23.302   9.116  22.988  1.00 89.65           C  
ATOM   2591  HA  PHE B 292      24.381   8.968  22.956  1.00 98.83           H  
ATOM   2592  CB  PHE B 292      23.021  10.607  23.019  1.00104.07           C  
ATOM   2593  HB1 PHE B 292      23.014  10.935  24.058  1.00 98.83           H  
ATOM   2594  HB2 PHE B 292      23.819  11.120  22.481  1.00 98.83           H  
ATOM   2595  CG  PHE B 292      21.708  10.982  22.393  1.00104.07           C  
ATOM   2596  CD1 PHE B 292      20.565  10.215  22.623  1.00104.07           C  
ATOM   2597  HD1 PHE B 292      20.617   9.366  23.305  1.00 98.83           H  
ATOM   2598  CD2 PHE B 292      21.627  12.068  21.527  1.00104.07           C  
ATOM   2599  HD2 PHE B 292      22.510  12.679  21.343  1.00 98.83           H  
ATOM   2600  CE1 PHE B 292      19.372  10.514  22.001  1.00104.07           C  
ATOM   2601  HE1 PHE B 292      18.487   9.905  22.187  1.00 98.83           H  
ATOM   2602  CE2 PHE B 292      20.434  12.378  20.898  1.00104.07           C  
ATOM   2603  HE2 PHE B 292      20.377  13.230  20.220  1.00 98.83           H  
ATOM   2604  CZ  PHE B 292      19.306  11.596  21.136  1.00104.07           C  
ATOM   2605  HZ  PHE B 292      18.366  11.836  20.639  1.00 98.83           H  
ATOM   2606  C   PHE B 292      22.757   8.452  24.257  1.00 89.65           C  
ATOM   2607  O   PHE B 292      23.181   8.779  25.369  1.00 89.65           O  
ATOM   2608  N   GLU B 293      21.754   7.588  24.073  1.00104.07           N  
ATOM   2609  HN  GLU B 293      21.384   7.454  23.078  1.00104.07           H  
ATOM   2610  CA  GLU B 293      21.129   6.812  25.150  1.00104.07           C  
ATOM   2611  HA  GLU B 293      20.850   7.469  25.974  1.00104.07           H  
ATOM   2612  CB  GLU B 293      19.882   6.079  24.607  1.00104.07           C  
ATOM   2613  HB1 GLU B 293      19.114   6.829  24.416  1.00104.07           H  
ATOM   2614  HB2 GLU B 293      20.162   5.598  23.670  1.00104.07           H  
ATOM   2615  CG  GLU B 293      19.269   5.005  25.517  1.00104.07           C  
ATOM   2616  HG1 GLU B 293      18.420   4.557  25.001  1.00104.07           H  
ATOM   2617  HG2 GLU B 293      20.023   4.241  25.708  1.00104.07           H  
ATOM   2618  CD  GLU B 293      18.790   5.552  26.847  1.00104.07           C  
ATOM   2619  OE1 GLU B 293      19.457   5.288  27.868  1.00104.07           O  
ATOM   2620  OE2 GLU B 293      17.748   6.241  26.878  1.00104.07           O  
ATOM   2621  C   GLU B 293      22.195   5.806  25.610  1.00104.07           C  
ATOM   2622  O   GLU B 293      22.173   5.314  26.741  1.00104.07           O  
ATOM   2623  N   LYS B 294      23.126   5.516  24.705  1.00 99.80           N  
ATOM   2624  HN  LYS B 294      23.061   5.962  23.734  1.00 99.75           H  
ATOM   2625  CA  LYS B 294      24.223   4.618  24.990  1.00 99.80           C  
ATOM   2626  HA  LYS B 294      23.876   3.770  25.581  1.00 99.75           H  
ATOM   2627  CB  LYS B 294      24.847   4.134  23.676  1.00 99.71           C  
ATOM   2628  HB1 LYS B 294      25.279   4.996  23.168  1.00 99.75           H  
ATOM   2629  HB2 LYS B 294      25.636   3.421  23.917  1.00 99.75           H  
ATOM   2630  CG  LYS B 294      23.874   3.458  22.719  1.00 99.71           C  
ATOM   2631  HG1 LYS B 294      23.510   2.535  23.170  1.00 99.75           H  
ATOM   2632  HG2 LYS B 294      23.034   4.126  22.530  1.00 99.75           H  
ATOM   2633  CD  LYS B 294      24.563   3.133  21.398  1.00 99.71           C  
ATOM   2634  HD1 LYS B 294      24.951   4.056  20.968  1.00 99.75           H  
ATOM   2635  HD2 LYS B 294      25.388   2.447  21.591  1.00 99.75           H  
ATOM   2636  CE  LYS B 294      23.614   2.490  20.403  1.00 99.71           C  
ATOM   2637  HE1 LYS B 294      23.140   1.627  20.869  1.00 99.75           H  
ATOM   2638  HE2 LYS B 294      22.851   3.215  20.118  1.00 99.75           H  
ATOM   2639  NZ  LYS B 294      24.341   2.047  19.187  1.00 99.71           N1+
ATOM   2640  HZ1 LYS B 294      23.652   1.598  18.503  1.00 99.75           H  
ATOM   2641  HZ2 LYS B 294      25.090   1.332  19.459  1.00 99.75           H  
ATOM   2642  HZ3 LYS B 294      24.806   2.891  18.722  1.00 99.75           H  
ATOM   2643  C   LYS B 294      25.223   5.455  25.794  1.00 99.80           C  
ATOM   2644  O   LYS B 294      26.322   5.749  25.326  1.00 99.80           O  
ATOM   2645  N   LEU B 295      24.805   5.866  26.990  1.00 99.80           N  
ATOM   2646  HN  LEU B 295      23.823   5.582  27.306  1.00 99.80           H  
ATOM   2647  CA  LEU B 295      25.610   6.682  27.895  1.00 99.80           C  
ATOM   2648  HA  LEU B 295      26.523   6.143  28.147  1.00 99.80           H  
ATOM   2649  CB  LEU B 295      25.978   8.021  27.237  1.00 99.80           C  
ATOM   2650  HB1 LEU B 295      26.643   7.785  26.406  1.00 99.80           H  
ATOM   2651  HB2 LEU B 295      25.049   8.442  26.851  1.00 99.80           H  
ATOM   2652  CG  LEU B 295      26.661   9.136  28.038  1.00 99.80           C  
ATOM   2653  HG  LEU B 295      25.947   9.528  28.762  1.00 99.80           H  
ATOM   2654  CD1 LEU B 295      27.895   8.630  28.798  1.00 99.80           C  
ATOM   2655 1HD1 LEU B 295      28.345   9.455  29.351  1.00 99.80           H  
ATOM   2656 2HD1 LEU B 295      28.620   8.229  28.089  1.00 99.80           H  
ATOM   2657 3HD1 LEU B 295      27.597   7.846  29.495  1.00 99.80           H  
ATOM   2658  CD2 LEU B 295      27.046  10.260  27.081  1.00 99.80           C  
ATOM   2659 1HD2 LEU B 295      27.533  11.061  27.637  1.00 99.80           H  
ATOM   2660 2HD2 LEU B 295      26.150  10.648  26.596  1.00 99.80           H  
ATOM   2661 3HD2 LEU B 295      27.730   9.875  26.325  1.00 99.80           H  
ATOM   2662  C   LEU B 295      24.809   6.936  29.169  1.00 99.80           C  
ATOM   2663  O   LEU B 295      23.615   7.247  29.101  1.00 99.80           O  
ATOM   2664  N   LYS B 296      25.460   6.807  30.326  1.00 99.80           N  
ATOM   2665  HN  LYS B 296      26.495   6.536  30.319  1.00 92.51           H  
ATOM   2666  CA  LYS B 296      24.783   7.029  31.604  1.00 99.80           C  
ATOM   2667  HA  LYS B 296      23.814   6.533  31.553  1.00 92.51           H  
ATOM   2668  CB  LYS B 296      25.569   6.391  32.763  1.00 86.68           C  
ATOM   2669  HB1 LYS B 296      24.877   6.231  33.590  1.00 92.51           H  
ATOM   2670  HB2 LYS B 296      25.953   5.431  32.419  1.00 92.51           H  
ATOM   2671  CG  LYS B 296      26.754   7.212  33.291  1.00 86.68           C  
ATOM   2672  HG1 LYS B 296      27.519   7.252  32.515  1.00 92.51           H  
ATOM   2673  HG2 LYS B 296      26.404   8.221  33.510  1.00 92.51           H  
ATOM   2674  CD  LYS B 296      27.382   6.629  34.562  1.00 86.68           C  
ATOM   2675  HD1 LYS B 296      27.883   5.696  34.304  1.00 92.51           H  
ATOM   2676  HD2 LYS B 296      28.114   7.341  34.945  1.00 92.51           H  
ATOM   2677  CE  LYS B 296      26.361   6.344  35.662  1.00 86.68           C  
ATOM   2678  HE1 LYS B 296      26.877   6.344  36.622  1.00 92.51           H  
ATOM   2679  HE2 LYS B 296      25.611   7.135  35.652  1.00 92.51           H  
ATOM   2680  NZ  LYS B 296      25.667   5.028  35.494  1.00 86.68           N1+
ATOM   2681  HZ1 LYS B 296      24.968   4.888  36.292  1.00 92.51           H  
ATOM   2682  HZ2 LYS B 296      26.389   4.239  35.511  1.00 92.51           H  
ATOM   2683  HZ3 LYS B 296      25.147   5.015  34.559  1.00 92.51           H  
ATOM   2684  C   LYS B 296      24.527   8.521  31.876  1.00 99.80           C  
ATOM   2685  O   LYS B 296      24.489   9.346  30.944  1.00 99.80           O  
ATOM   2686  N   ASP B 297      24.330   8.844  33.156  1.00 99.80           N  
ATOM   2687  HN  ASP B 297      24.359   8.063  33.887  1.00 80.94           H  
ATOM   2688  CA  ASP B 297      24.077  10.210  33.609  1.00 99.80           C  
ATOM   2689  HA  ASP B 297      23.278  10.620  32.991  1.00 80.94           H  
ATOM   2690  CB  ASP B 297      23.586  10.205  35.057  1.00 62.08           C  
ATOM   2691  HB1 ASP B 297      22.696   9.579  35.122  1.00 80.94           H  
ATOM   2692  HB2 ASP B 297      24.370   9.789  35.690  1.00 80.94           H  
ATOM   2693  CG  ASP B 297      23.242  11.591  35.559  1.00 62.08           C  
ATOM   2694  OD1 ASP B 297      22.528  12.329  34.850  1.00 62.08           O  
ATOM   2695  OD2 ASP B 297      23.690  11.936  36.669  1.00 62.08           O  
ATOM   2696  C   ASP B 297      25.298  11.127  33.457  1.00 99.80           C  
ATOM   2697  O   ASP B 297      26.302  11.007  34.175  1.00 99.80           O  
ATOM   2698  N   LEU B 298      25.173  12.059  32.517  1.00 99.33           N  
ATOM   2699  HN  LEU B 298      24.259  12.104  31.963  1.00 99.56           H  
ATOM   2700  CA  LEU B 298      26.218  13.020  32.206  1.00 99.33           C  
ATOM   2701  HA  LEU B 298      27.170  12.489  32.220  1.00 99.56           H  
ATOM   2702  CB  LEU B 298      26.004  13.555  30.778  1.00 99.80           C  
ATOM   2703  HB1 LEU B 298      24.925  13.569  30.623  1.00 99.56           H  
ATOM   2704  HB2 LEU B 298      26.385  14.576  30.781  1.00 99.56           H  
ATOM   2705  CG  LEU B 298      26.603  12.884  29.524  1.00 99.80           C  
ATOM   2706  HG  LEU B 298      26.231  11.861  29.464  1.00 99.56           H  
ATOM   2707  CD1 LEU B 298      26.174  13.643  28.248  1.00 99.80           C  
ATOM   2708 1HD1 LEU B 298      26.605  13.157  27.373  1.00 99.56           H  
ATOM   2709 2HD1 LEU B 298      26.527  14.673  28.301  1.00 99.56           H  
ATOM   2710 3HD1 LEU B 298      25.087  13.636  28.168  1.00 99.56           H  
ATOM   2711  CD2 LEU B 298      28.134  12.845  29.630  1.00 99.80           C  
ATOM   2712 1HD2 LEU B 298      28.548  12.370  28.741  1.00 99.56           H  
ATOM   2713 2HD2 LEU B 298      28.423  12.276  30.514  1.00 99.56           H  
ATOM   2714 3HD2 LEU B 298      28.519  13.862  29.711  1.00 99.56           H  
ATOM   2715  C   LEU B 298      26.311  14.168  33.222  1.00 99.33           C  
ATOM   2716  O   LEU B 298      26.610  15.302  32.858  1.00 99.33           O  
ATOM   2717  N   CYS B 299      26.031  13.894  34.493  1.00 81.94           N  
ATOM   2718  HN  CYS B 299      25.733  12.910  34.789  1.00 87.89           H  
ATOM   2719  CA  CYS B 299      26.140  14.964  35.470  1.00 81.94           C  
ATOM   2720  HA  CYS B 299      25.759  15.883  35.025  1.00 87.89           H  
ATOM   2721  CB  CYS B 299      25.352  14.676  36.754  1.00 99.80           C  
ATOM   2722  HB1 CYS B 299      24.699  13.822  36.574  1.00 87.89           H  
ATOM   2723  HB2 CYS B 299      26.060  14.432  37.546  1.00 87.89           H  
ATOM   2724  SG  CYS B 299      24.320  16.089  37.311  1.00 99.80           S  
ATOM   2725  HG  CYS B 299      25.104  17.149  37.551  1.00 87.89           H  
ATOM   2726  C   CYS B 299      27.627  15.131  35.736  1.00 81.94           C  
ATOM   2727  O   CYS B 299      28.281  15.890  35.025  1.00 81.94           O  
ATOM   2728  N   THR B 300      28.178  14.333  36.654  1.00 99.80           N  
ATOM   2729  HN  THR B 300      27.561  13.617  37.156  1.00 99.07           H  
ATOM   2730  CA  THR B 300      29.611  14.407  36.998  1.00 99.80           C  
ATOM   2731  HA  THR B 300      29.803  15.422  37.347  1.00 99.07           H  
ATOM   2732  CB  THR B 300      29.984  13.435  38.181  1.00 98.10           C  
ATOM   2733  HB  THR B 300      29.943  12.406  37.824  1.00 99.07           H  
ATOM   2734  OG1 THR B 300      29.057  13.593  39.264  1.00 98.10           O  
ATOM   2735  HG1 THR B 300      29.089  14.584  39.611  1.00 99.07           H  
ATOM   2736  CG2 THR B 300      31.388  13.722  38.723  1.00 98.10           C  
ATOM   2737 1HG2 THR B 300      31.611  13.033  39.537  1.00 99.07           H  
ATOM   2738 2HG2 THR B 300      31.433  14.747  39.092  1.00 99.07           H  
ATOM   2739 3HG2 THR B 300      32.120  13.591  37.926  1.00 99.07           H  
ATOM   2740  C   THR B 300      30.536  14.165  35.774  1.00 99.80           C  
ATOM   2741  O   THR B 300      31.750  14.396  35.848  1.00 99.80           O  
ATOM   2742  N   GLU B 301      29.937  13.749  34.653  1.00 99.80           N  
ATOM   2743  HN  GLU B 301      28.878  13.596  34.662  1.00 97.66           H  
ATOM   2744  CA  GLU B 301      30.674  13.494  33.413  1.00 99.80           C  
ATOM   2745  HA  GLU B 301      31.696  13.226  33.680  1.00 97.66           H  
ATOM   2746  CB  GLU B 301      30.069  12.323  32.635  1.00 95.94           C  
ATOM   2747  HB1 GLU B 301      29.023  12.551  32.432  1.00 97.66           H  
ATOM   2748  HB2 GLU B 301      30.609  12.223  31.693  1.00 97.66           H  
ATOM   2749  CG  GLU B 301      30.134  10.977  33.373  1.00 95.94           C  
ATOM   2750  HG1 GLU B 301      31.133  10.859  33.794  1.00 97.66           H  
ATOM   2751  HG2 GLU B 301      29.399  10.986  34.178  1.00 97.66           H  
ATOM   2752  CD  GLU B 301      29.846   9.786  32.465  1.00 95.94           C  
ATOM   2753  OE1 GLU B 301      29.061   9.934  31.499  1.00 95.94           O  
ATOM   2754  OE2 GLU B 301      30.409   8.698  32.726  1.00 95.94           O  
ATOM   2755  C   GLU B 301      30.731  14.748  32.526  1.00 99.80           C  
ATOM   2756  O   GLU B 301      31.794  15.066  31.968  1.00 99.80           O  
ATOM   2757  N   LEU B 302      29.606  15.461  32.408  1.00 98.35           N  
ATOM   2758  HN  LEU B 302      28.721  15.126  32.908  1.00 98.95           H  
ATOM   2759  CA  LEU B 302      29.555  16.689  31.611  1.00 98.35           C  
ATOM   2760  HA  LEU B 302      30.137  16.516  30.706  1.00 98.95           H  
ATOM   2761  CB  LEU B 302      28.134  17.045  31.181  0.50 99.55           C  
ATOM   2762  HB1 LEU B 302      27.500  16.994  32.066  0.50 98.95           H  
ATOM   2763  HB2 LEU B 302      28.151  18.068  30.804  0.50 98.95           H  
ATOM   2764  CG  LEU B 302      27.497  16.172  30.110  0.50 99.55           C  
ATOM   2765  HG  LEU B 302      27.431  15.154  30.495  0.50 98.95           H  
ATOM   2766  CD1 LEU B 302      26.093  16.657  29.811  0.50 99.55           C  
ATOM   2767 1HD1 LEU B 302      25.646  16.026  29.043  0.50 98.95           H  
ATOM   2768 2HD1 LEU B 302      26.132  17.687  29.456  0.50 98.95           H  
ATOM   2769 3HD1 LEU B 302      25.490  16.608  30.718  0.50 98.95           H  
ATOM   2770  CD2 LEU B 302      28.337  16.148  28.842  0.50 99.55           C  
ATOM   2771 1HD2 LEU B 302      27.854  15.516  28.097  0.50 98.95           H  
ATOM   2772 2HD2 LEU B 302      29.326  15.751  29.068  0.50 98.95           H  
ATOM   2773 3HD2 LEU B 302      28.434  17.161  28.450  0.50 98.95           H  
ATOM   2774  C   LEU B 302      30.163  17.884  32.321  1.00 98.35           C  
ATOM   2775  O   LEU B 302      30.308  18.960  31.726  1.00 98.35           O  
ATOM   2776  N   GLN B 303      30.454  17.729  33.607  1.00 98.29           N  
ATOM   2777  HN  GLN B 303      30.231  16.801  34.091  1.00 92.91           H  
ATOM   2778  CA  GLN B 303      31.071  18.803  34.366  1.00 98.29           C  
ATOM   2779  HA  GLN B 303      30.682  19.764  34.029  1.00 92.91           H  
ATOM   2780  CB  GLN B 303      30.809  18.635  35.865  1.00 88.60           C  
ATOM   2781  HB1 GLN B 303      31.492  17.875  36.244  1.00 92.91           H  
ATOM   2782  HB2 GLN B 303      31.017  19.587  36.353  1.00 92.91           H  
ATOM   2783  CG  GLN B 303      29.381  18.215  36.232  1.00 88.60           C  
ATOM   2784  HG1 GLN B 303      29.274  17.149  36.031  1.00 92.91           H  
ATOM   2785  HG2 GLN B 303      29.231  18.402  37.295  1.00 92.91           H  
ATOM   2786  CD  GLN B 303      28.302  18.961  35.456  1.00 88.60           C  
ATOM   2787  OE1 GLN B 303      28.176  20.172  35.568  1.00 88.60           O  
ATOM   2788  NE2 GLN B 303      27.514  18.232  34.674  1.00 88.60           N  
ATOM   2789 1HE2 GLN B 303      27.654  17.173  34.612  1.00 92.91           H  
ATOM   2790 2HE2 GLN B 303      26.739  18.704  34.106  1.00 92.91           H  
ATOM   2791  C   GLN B 303      32.564  18.708  34.049  1.00 98.29           C  
ATOM   2792  O   GLN B 303      33.305  17.974  34.701  1.00 98.29           O  
ATOM   2793  N   LYS B 304      32.964  19.358  32.962  1.00 98.65           N  
ATOM   2794  HN  LYS B 304      32.239  19.891  32.384  1.00 95.40           H  
ATOM   2795  CA  LYS B 304      34.359  19.371  32.527  1.00 98.65           C  
ATOM   2796  HA  LYS B 304      34.869  18.496  32.931  1.00 95.40           H  
ATOM   2797  CB  LYS B 304      34.437  19.339  30.989  1.00 92.80           C  
ATOM   2798  HB1 LYS B 304      33.986  20.256  30.611  1.00 95.40           H  
ATOM   2799  HB2 LYS B 304      35.489  19.307  30.707  1.00 95.40           H  
ATOM   2800  CG  LYS B 304      33.728  18.148  30.315  1.00 92.80           C  
ATOM   2801  HG1 LYS B 304      32.712  18.088  30.706  1.00 95.40           H  
ATOM   2802  HG2 LYS B 304      33.694  18.332  29.241  1.00 95.40           H  
ATOM   2803  CD  LYS B 304      34.416  16.796  30.551  1.00 92.80           C  
ATOM   2804  HD1 LYS B 304      35.460  16.872  30.248  1.00 95.40           H  
ATOM   2805  HD2 LYS B 304      34.361  16.551  31.612  1.00 95.40           H  
ATOM   2806  CE  LYS B 304      33.746  15.681  29.748  1.00 92.80           C  
ATOM   2807  HE1 LYS B 304      34.328  14.767  29.864  1.00 95.40           H  
ATOM   2808  HE2 LYS B 304      32.740  15.524  30.138  1.00 95.40           H  
ATOM   2809  NZ  LYS B 304      33.652  16.009  28.297  1.00 92.80           N1+
ATOM   2810  HZ1 LYS B 304      33.178  15.202  27.778  1.00 95.40           H  
ATOM   2811  HZ2 LYS B 304      34.634  16.159  27.900  1.00 95.40           H  
ATOM   2812  HZ3 LYS B 304      33.076  16.902  28.169  1.00 95.40           H  
ATOM   2813  C   LYS B 304      35.032  20.639  33.061  1.00 98.65           C  
ATOM   2814  O   LYS B 304      36.261  20.727  33.151  1.00 98.65           O  
ATOM   2815  N   LYS B 305      34.189  21.592  33.450  1.00 98.65           N  
ATOM   2816  HN  LYS B 305      33.140  21.406  33.348  1.00 88.46           H  
ATOM   2817  CA  LYS B 305      34.605  22.871  34.005  1.00 98.65           C  
ATOM   2818  HA  LYS B 305      35.383  22.712  34.751  1.00 88.46           H  
ATOM   2819  CB  LYS B 305      35.135  23.780  32.892  1.00 80.30           C  
ATOM   2820  HB1 LYS B 305      35.858  23.212  32.306  1.00 88.46           H  
ATOM   2821  HB2 LYS B 305      34.295  24.064  32.258  1.00 88.46           H  
ATOM   2822  CG  LYS B 305      35.812  25.049  33.376  1.00 80.30           C  
ATOM   2823  HG1 LYS B 305      35.110  25.614  33.990  1.00 88.46           H  
ATOM   2824  HG2 LYS B 305      36.684  24.781  33.973  1.00 88.46           H  
ATOM   2825  CD  LYS B 305      36.255  25.910  32.218  1.00 80.30           C  
ATOM   2826  HD1 LYS B 305      37.049  25.399  31.674  1.00 88.46           H  
ATOM   2827  HD2 LYS B 305      35.409  26.080  31.553  1.00 88.46           H  
ATOM   2828  CE  LYS B 305      36.775  27.252  32.722  1.00 80.30           C  
ATOM   2829  HE1 LYS B 305      35.974  27.741  33.277  1.00 88.46           H  
ATOM   2830  HE2 LYS B 305      37.616  27.062  33.389  1.00 88.46           H  
ATOM   2831  NZ  LYS B 305      37.235  28.187  31.642  1.00 80.30           N1+
ATOM   2832  HZ1 LYS B 305      37.581  29.098  32.082  1.00 88.46           H  
ATOM   2833  HZ2 LYS B 305      36.420  28.398  30.981  1.00 88.46           H  
ATOM   2834  HZ3 LYS B 305      38.032  27.732  31.091  1.00 88.46           H  
ATOM   2835  C   LYS B 305      33.366  23.485  34.672  1.00 98.65           C  
ATOM   2836  O   LYS B 305      33.138  24.706  34.620  1.00 98.65           O  
ATOM   2837  N   ILE B 306      32.568  22.629  35.305  1.00 98.65           N  
ATOM   2838  HN  ILE B 306      32.834  21.593  35.323  1.00 93.46           H  
ATOM   2839  CA  ILE B 306      31.338  23.053  35.979  1.00 98.65           C  
ATOM   2840  HA  ILE B 306      31.197  24.117  35.789  1.00 93.46           H  
ATOM   2841  CB  ILE B 306      30.110  22.297  35.413  1.00 88.27           C  
ATOM   2842  HB  ILE B 306      30.014  21.355  35.952  1.00 93.46           H  
ATOM   2843  CG2 ILE B 306      28.836  23.114  35.653  1.00 88.27           C  
ATOM   2844 1HG2 ILE B 306      27.977  22.575  35.252  1.00 93.46           H  
ATOM   2845 2HG2 ILE B 306      28.924  24.079  35.155  1.00 93.46           H  
ATOM   2846 3HG2 ILE B 306      28.699  23.269  36.723  1.00 93.46           H  
ATOM   2847  CG1 ILE B 306      30.294  21.977  33.923  1.00 88.27           C  
ATOM   2848 1HG1 ILE B 306      31.131  21.285  33.830  1.00 93.46           H  
ATOM   2849 2HG1 ILE B 306      29.383  21.495  33.569  1.00 93.46           H  
ATOM   2850  CD1 ILE B 306      30.572  23.171  33.023  1.00 88.27           C  
ATOM   2851 1HD1 ILE B 306      30.685  22.832  31.993  1.00 93.46           H  
ATOM   2852 2HD1 ILE B 306      31.489  23.664  33.345  1.00 93.46           H  
ATOM   2853 3HD1 ILE B 306      29.741  23.874  33.084  1.00 93.46           H  
ATOM   2854  C   ILE B 306      31.431  22.848  37.495  1.00 98.65           C  
ATOM   2855  O   ILE B 306      30.556  22.168  38.084  1.00 98.65           O  
ATOM   2856  HC  ILE B 306      32.253  23.290  38.058  1.00 93.46           H  
TER    2857      ILE B 306 
HETATM 2858  O1  UNK     0      26.044  19.543  30.522  1.00  0.00           O  
HETATM 2859  O2  UNK     0      23.802  18.658  28.854  1.00  0.00           O  
HETATM 2860  O3  UNK     0      22.293  20.075  29.743  1.00  0.00           O  
HETATM 2861  O4  UNK     0      27.298  20.747  31.999  1.00  0.00           O  
HETATM 2862  C5  UNK     0      25.067  19.134  31.435  1.00  0.00           C  
HETATM 2863  C6  UNK     0      23.729  19.210  31.174  1.00  0.00           C  
HETATM 2864  C7  UNK     0      25.447  18.518  32.575  1.00  0.00           C  
HETATM 2865  C8  UNK     0      22.839  19.141  32.217  1.00  0.00           C  
HETATM 2866  C9  UNK     0      24.585  18.386  33.641  1.00  0.00           C  
HETATM 2867  C10 UNK     0      23.323  18.898  33.482  1.00  0.00           C  
HETATM 2868  C11 UNK     0      23.205  19.340  29.857  1.00  0.00           C  
HETATM 2869  C12 UNK     0      27.083  20.280  30.895  1.00  0.00           C  
HETATM 2870  C13 UNK     0      28.028  20.528  29.767  1.00  0.00           C  
HETATM 2871  H14 UNK     0      24.529  18.136  29.151  1.00  0.00           H  
HETATM 2872  H15 UNK     0      26.470  18.282  32.604  1.00  0.00           H  
HETATM 2873  H16 UNK     0      21.775  19.228  32.040  1.00  0.00           H  
HETATM 2874  H17 UNK     0      24.912  18.009  34.597  1.00  0.00           H  
HETATM 2875  H18 UNK     0      22.711  19.098  34.320  1.00  0.00           H  
HETATM 2876  H19 UNK     0      27.497  20.395  28.824  1.00  0.00           H  
HETATM 2877  H20 UNK     0      28.844  19.812  29.834  1.00  0.00           H  
HETATM 2878  H21 UNK     0      28.432  21.536  29.842  1.00  0.00           H  
TER    2879      UNK     0 
HETATM 2880  F6  BQM     1      24.556  17.470  28.052  1.00 15.77           F  
HETATM 2881  C12 BQM     1      25.458  16.544  27.841  1.00 15.16           C  
HETATM 2882  F4  BQM     1      25.242  15.480  28.560  1.00 16.38           F  
HETATM 2883  F5  BQM     1      25.201  16.259  26.590  1.00 16.58           F  
HETATM 2884  C11 BQM     1      26.846  17.157  27.999  1.00 15.46           C  
HETATM 2885  C9  BQM     1      27.044  18.186  28.944  1.00 14.86           C  
HETATM 2886  C10 BQM     1      25.938  18.591  29.901  1.00 15.78           C  
HETATM 2887  F3  BQM     1      25.094  19.486  29.454  1.00 17.54           F  
HETATM 2888  F2  BQM     1      25.254  17.511  30.238  1.00 16.63           F  
HETATM 2889  F1  BQM     1      26.443  18.958  31.063  1.00 15.17           F  
HETATM 2890  C13 BQM     1      27.914  16.756  27.159  1.00 15.04           C  
HETATM 2891  S   BQM     1      27.790  15.494  25.996  1.00 15.28           S  
HETATM 2892  C14 BQM     1      29.195  15.419  25.021  1.00 14.75           C  
HETATM 2893  C19 BQM     1      30.390  14.851  25.477  1.00 15.56           C  
HETATM 2894  C18 BQM     1      31.507  14.815  24.638  1.00 15.86           C  
HETATM 2895  N2  BQM     1      32.671  14.275  25.066  1.00 16.54           N  
HETATM 2896  C17 BQM     1      31.447  15.347  23.351  1.00 14.80           C  
HETATM 2897  C16 BQM     1      30.259  15.912  22.898  1.00 14.81           C  
HETATM 2898  C15 BQM     1      29.139  15.940  23.729  1.00 15.07           C  
HETATM 2899  C20 BQM     1      29.160  17.375  27.300  1.00 14.13           C  
HETATM 2900  C21 BQM     1      29.362  18.384  28.240  1.00 14.45           C  
HETATM 2901  C8  BQM     1      28.319  18.780  29.075  1.00 15.29           C  
HETATM 2902  C7  BQM     1      28.556  19.873  30.059  1.00 15.09           C  
HETATM 2903  C6  BQM     1      29.651  20.640  30.057  1.00 14.64           C  
HETATM 2904  C1  BQM     1      29.780  21.731  31.046  1.00 14.78           C  
HETATM 2905  O1  BQM     1      28.779  22.110  31.621  1.00 13.50           O  
HETATM 2906  N1  BQM     1      30.964  22.292  31.303  1.00 16.16           N  
HETATM 2907  C5  BQM     1      31.068  23.344  32.317  1.00 17.76           C  
HETATM 2908  C4  BQM     1      31.577  24.581  31.589  1.00 17.56           C  
HETATM 2909  O2  BQM     1      32.817  24.264  30.946  1.00 19.61           O  
HETATM 2910  C3  BQM     1      32.720  23.204  29.990  1.00 18.11           C  
HETATM 2911  C2  BQM     1      32.227  21.927  30.670  1.00 16.80           C  
TER    2912      BQM     1 
END
