# Supplementary material for: Proteome-wide prediction of targets for aspirin: new insight into the molecular mechanism of aspirin
Source: PeerJ. 2016 Mar 10;4:e1791. doi: 10.7717/peerj.1791 (PMC4793309; doi:10.7717/peerj.1791)
Supplement: File S1 — The raw data contains all strucures of the identified 79 proteins. The Protocols show how to prepare protein strucure and run CDOCKER. [file peerj-04-1791-s004.zip › 79_protein_strucures/1LE6_PLA2G10.pdb]

REMARK   Accelrys Discovery Studio PDB file
REMARK   Created:  Wed Jan 20 17:07:27 �й���׼ʱ�� 2016
SSBOND   1 CYS A   76    CYS A   88                                     
SSBOND   2 CYS A   49    CYS A   90                                     
SSBOND   3 CYS A   48    CYS A  122                                     
SSBOND   4 CYS A   27    CYS A   43                                     
SSBOND   5 CYS A   25    CYS A  115                                     
SSBOND   6 CYS A   58    CYS A   83                                     
SSBOND   7 CYS A   42    CYS A   97                                     
ATOM      1  N   GLY A   1      29.703  -1.155  21.617  1.00 21.49           N  
ATOM      2  HT1 GLY A   1      29.676  -0.953  20.567  1.00 20.98           H  
ATOM      3  HT2 GLY A   1      28.733  -1.467  21.944  1.00 20.98           H  
ATOM      4  CA  GLY A   1      30.101   0.075  22.349  1.00 19.51           C  
ATOM      5  HA1 GLY A   1      30.130  -0.142  23.417  1.00 20.98           H  
ATOM      6  HA2 GLY A   1      31.091   0.382  22.013  1.00 20.98           H  
ATOM      7  C   GLY A   1      29.125   1.207  22.104  1.00 21.90           C  
ATOM      8  O   GLY A   1      28.160   1.050  21.349  1.00 21.01           O  
ATOM      9  N   ILE A   2      29.376   2.351  22.735  1.00 22.02           N  
ATOM     10  HN  ILE A   2      30.237   2.423  23.366  1.00 25.42           H  
ATOM     11  CA  ILE A   2      28.503   3.507  22.585  1.00 24.38           C  
ATOM     12  HA  ILE A   2      27.511   3.237  22.946  1.00 25.42           H  
ATOM     13  CB  ILE A   2      29.012   4.705  23.415  1.00 26.21           C  
ATOM     14  HB  ILE A   2      29.121   4.392  24.453  1.00 25.42           H  
ATOM     15  CG2 ILE A   2      30.366   5.165  22.896  1.00 26.66           C  
ATOM     16 1HG2 ILE A   2      30.715   6.010  23.489  1.00 25.42           H  
ATOM     17 2HG2 ILE A   2      30.272   5.468  21.853  1.00 25.42           H  
ATOM     18 3HG2 ILE A   2      31.082   4.347  22.974  1.00 25.42           H  
ATOM     19  CG1 ILE A   2      28.002   5.855  23.349  1.00 26.68           C  
ATOM     20 1HG1 ILE A   2      28.402   6.695  23.917  1.00 25.42           H  
ATOM     21 2HG1 ILE A   2      27.882   6.146  22.305  1.00 25.42           H  
ATOM     22  CD1 ILE A   2      26.645   5.512  23.904  1.00 27.03           C  
ATOM     23 1HD1 ILE A   2      25.988   6.378  23.821  1.00 25.42           H  
ATOM     24 2HD1 ILE A   2      26.741   5.229  24.952  1.00 25.42           H  
ATOM     25 3HD1 ILE A   2      26.221   4.680  23.341  1.00 25.42           H  
ATOM     26  C   ILE A   2      28.384   3.928  21.122  1.00 25.77           C  
ATOM     27  O   ILE A   2      27.337   4.420  20.694  1.00 24.65           O  
ATOM     28  N   LEU A   3      29.456   3.722  20.360  1.00 25.68           N  
ATOM     29  HN  LEU A   3      30.330   3.284  20.795  1.00 28.03           H  
ATOM     30  CA  LEU A   3      29.467   4.079  18.947  1.00 25.87           C  
ATOM     31  HA  LEU A   3      29.207   5.132  18.844  1.00 28.03           H  
ATOM     32  CB  LEU A   3      30.858   3.848  18.356  1.00 28.69           C  
ATOM     33  HB1 LEU A   3      31.582   4.347  19.001  1.00 28.03           H  
ATOM     34  HB2 LEU A   3      31.048   2.775  18.358  1.00 28.03           H  
ATOM     35  CG  LEU A   3      31.072   4.358  16.930  1.00 31.58           C  
ATOM     36  HG  LEU A   3      30.302   3.939  16.282  1.00 28.03           H  
ATOM     37  CD1 LEU A   3      30.959   5.879  16.918  1.00 33.25           C  
ATOM     38 1HD1 LEU A   3      31.111   6.247  15.903  1.00 28.03           H  
ATOM     39 2HD1 LEU A   3      31.716   6.305  17.576  1.00 28.03           H  
ATOM     40 3HD1 LEU A   3      29.969   6.173  17.266  1.00 28.03           H  
ATOM     41  CD2 LEU A   3      32.438   3.921  16.425  1.00 32.35           C  
ATOM     42 1HD2 LEU A   3      32.585   4.287  15.409  1.00 28.03           H  
ATOM     43 2HD2 LEU A   3      32.497   2.833  16.430  1.00 28.03           H  
ATOM     44 3HD2 LEU A   3      33.213   4.329  17.073  1.00 28.03           H  
ATOM     45  C   LEU A   3      28.441   3.237  18.196  1.00 24.27           C  
ATOM     46  O   LEU A   3      27.633   3.759  17.427  1.00 22.58           O  
ATOM     47  N   GLU A   4      28.479   1.930  18.423  1.00 23.36           N  
ATOM     48  HN  GLU A   4      29.212   1.533  19.094  1.00 25.86           H  
ATOM     49  CA  GLU A   4      27.540   1.028  17.774  1.00 23.41           C  
ATOM     50  HA  GLU A   4      27.580   1.196  16.698  1.00 25.86           H  
ATOM     51  CB  GLU A   4      27.903  -0.435  18.057  1.00 24.69           C  
ATOM     52  HB1 GLU A   4      28.029  -0.548  19.134  1.00 25.86           H  
ATOM     53  HB2 GLU A   4      27.075  -1.058  17.720  1.00 25.86           H  
ATOM     54  CG  GLU A   4      29.177  -0.936  17.378  1.00 26.84           C  
ATOM     55  HG1 GLU A   4      29.107  -2.018  17.268  1.00 25.86           H  
ATOM     56  HG2 GLU A   4      29.248  -0.474  16.393  1.00 25.86           H  
ATOM     57  CD  GLU A   4      30.444  -0.612  18.155  1.00 29.29           C  
ATOM     58  OE1 GLU A   4      31.534  -1.014  17.692  1.00 29.69           O  
ATOM     59  OE2 GLU A   4      30.359   0.034  19.223  1.00 30.06           O  
ATOM     60  C   GLU A   4      26.117   1.296  18.259  1.00 22.20           C  
ATOM     61  O   GLU A   4      25.177   1.271  17.470  1.00 23.20           O  
ATOM     62  N   LEU A   5      25.960   1.546  19.556  1.00 21.29           N  
ATOM     63  HN  LEU A   5      26.815   1.555  20.199  1.00 20.96           H  
ATOM     64  CA  LEU A   5      24.636   1.809  20.114  1.00 21.56           C  
ATOM     65  HA  LEU A   5      24.003   0.942  19.924  1.00 20.96           H  
ATOM     66  CB  LEU A   5      24.718   2.026  21.629  1.00 21.63           C  
ATOM     67  HB1 LEU A   5      25.054   1.092  22.081  1.00 20.96           H  
ATOM     68  HB2 LEU A   5      25.457   2.806  21.813  1.00 20.96           H  
ATOM     69  CG  LEU A   5      23.414   2.442  22.328  1.00 20.15           C  
ATOM     70  HG  LEU A   5      23.140   3.441  21.991  1.00 20.96           H  
ATOM     71  CD1 LEU A   5      22.283   1.473  21.966  1.00 20.34           C  
ATOM     72 1HD1 LEU A   5      21.366   1.780  22.468  1.00 20.96           H  
ATOM     73 2HD1 LEU A   5      22.551   0.466  22.285  1.00 20.96           H  
ATOM     74 3HD1 LEU A   5      22.127   1.483  20.887  1.00 20.96           H  
ATOM     75  CD2 LEU A   5      23.634   2.478  23.843  1.00 17.60           C  
ATOM     76 1HD2 LEU A   5      22.709   2.773  24.338  1.00 20.96           H  
ATOM     77 2HD2 LEU A   5      24.418   3.198  24.080  1.00 20.96           H  
ATOM     78 3HD2 LEU A   5      23.932   1.489  24.191  1.00 20.96           H  
ATOM     79  C   LEU A   5      23.998   3.025  19.455  1.00 23.18           C  
ATOM     80  O   LEU A   5      22.841   2.979  19.039  1.00 21.92           O  
ATOM     81  N   ALA A   6      24.759   4.112  19.356  1.00 22.61           N  
ATOM     82  HN  ALA A   6      25.760   4.091  19.735  1.00 22.76           H  
ATOM     83  CA  ALA A   6      24.251   5.331  18.740  1.00 23.17           C  
ATOM     84  HA  ALA A   6      23.339   5.636  19.254  1.00 22.76           H  
ATOM     85  CB  ALA A   6      25.282   6.447  18.853  1.00 21.27           C  
ATOM     86  HB1 ALA A   6      24.891   7.352  18.389  1.00 22.76           H  
ATOM     87  HB2 ALA A   6      26.200   6.147  18.346  1.00 22.76           H  
ATOM     88  HB3 ALA A   6      25.495   6.641  19.904  1.00 22.76           H  
ATOM     89  C   ALA A   6      23.929   5.061  17.276  1.00 23.86           C  
ATOM     90  O   ALA A   6      22.863   5.436  16.782  1.00 22.91           O  
ATOM     91  N   GLY A   7      24.860   4.397  16.594  1.00 23.28           N  
ATOM     92  HN  GLY A   7      25.756   4.088  17.090  1.00 22.58           H  
ATOM     93  CA  GLY A   7      24.678   4.087  15.190  1.00 22.58           C  
ATOM     94  HA1 GLY A   7      24.564   5.024  14.645  1.00 22.58           H  
ATOM     95  HA2 GLY A   7      25.568   3.566  14.837  1.00 22.58           H  
ATOM     96  C   GLY A   7      23.470   3.217  14.899  1.00 22.64           C  
ATOM     97  O   GLY A   7      22.693   3.513  13.991  1.00 21.81           O  
ATOM     98  N   THR A   8      23.307   2.138  15.660  1.00 21.80           N  
ATOM     99  HN  THR A   8      24.010   1.928  16.439  1.00 21.74           H  
ATOM    100  CA  THR A   8      22.180   1.240  15.442  1.00 21.73           C  
ATOM    101  HA  THR A   8      22.224   0.884  14.413  1.00 21.74           H  
ATOM    102  CB  THR A   8      22.247   0.006  16.384  1.00 22.31           C  
ATOM    103  HB  THR A   8      21.322  -0.563  16.290  1.00 21.74           H  
ATOM    104  OG1 THR A   8      22.395   0.435  17.742  1.00 21.70           O  
ATOM    105  HG1 THR A   8      23.280   0.992  17.839  1.00 21.74           H  
ATOM    106  CG2 THR A   8      23.428  -0.892  15.999  1.00 21.18           C  
ATOM    107 1HG2 THR A   8      23.463  -1.753  16.667  1.00 21.74           H  
ATOM    108 2HG2 THR A   8      24.357  -0.328  16.084  1.00 21.74           H  
ATOM    109 3HG2 THR A   8      23.305  -1.235  14.972  1.00 21.74           H  
ATOM    110  C   THR A   8      20.851   1.967  15.637  1.00 21.38           C  
ATOM    111  O   THR A   8      19.944   1.843  14.814  1.00 22.08           O  
ATOM    112  N   VAL A   9      20.743   2.733  16.718  1.00 20.67           N  
ATOM    113  HN  VAL A   9      21.567   2.800  17.397  1.00 20.50           H  
ATOM    114  CA  VAL A   9      19.524   3.485  16.998  1.00 20.51           C  
ATOM    115  HA  VAL A   9      18.687   2.787  17.028  1.00 20.50           H  
ATOM    116  CB  VAL A   9      19.620   4.197  18.371  1.00 20.12           C  
ATOM    117  HB  VAL A   9      20.549   4.766  18.411  1.00 20.50           H  
ATOM    118  CG1 VAL A   9      18.448   5.149  18.561  1.00 18.16           C  
ATOM    119 1HG1 VAL A   9      18.532   5.640  19.530  1.00 20.50           H  
ATOM    120 2HG1 VAL A   9      17.514   4.589  18.517  1.00 20.50           H  
ATOM    121 3HG1 VAL A   9      18.458   5.900  17.771  1.00 20.50           H  
ATOM    122  CG2 VAL A   9      19.629   3.150  19.491  1.00 18.04           C  
ATOM    123 1HG2 VAL A   9      19.697   3.651  20.457  1.00 20.50           H  
ATOM    124 2HG2 VAL A   9      20.486   2.489  19.364  1.00 20.50           H  
ATOM    125 3HG2 VAL A   9      18.710   2.565  19.449  1.00 20.50           H  
ATOM    126  C   VAL A   9      19.263   4.507  15.891  1.00 22.39           C  
ATOM    127  O   VAL A   9      18.129   4.668  15.439  1.00 23.63           O  
ATOM    128  N   GLY A  10      20.316   5.186  15.443  1.00 22.22           N  
ATOM    129  HN  GLY A  10      21.283   5.012  15.866  1.00 22.61           H  
ATOM    130  CA  GLY A  10      20.153   6.164  14.379  1.00 22.72           C  
ATOM    131  HA1 GLY A  10      19.392   6.886  14.675  1.00 22.61           H  
ATOM    132  HA2 GLY A  10      21.101   6.678  14.222  1.00 22.61           H  
ATOM    133  C   GLY A  10      19.728   5.504  13.077  1.00 23.26           C  
ATOM    134  O   GLY A  10      18.932   6.049  12.308  1.00 22.26           O  
ATOM    135  N   CYS A  11      20.256   4.309  12.842  1.00 21.93           N  
ATOM    136  HN  CYS A  11      20.928   3.895  13.564  1.00 22.29           H  
ATOM    137  CA  CYS A  11      19.959   3.537  11.641  1.00 21.43           C  
ATOM    138  HA  CYS A  11      20.295   4.114  10.780  1.00 22.29           H  
ATOM    139  CB  CYS A  11      20.752   2.230  11.669  1.00 22.09           C  
ATOM    140  HB1 CYS A  11      21.799   2.464  11.475  1.00 22.29           H  
ATOM    141  HB2 CYS A  11      20.655   1.795  12.664  1.00 22.29           H  
ATOM    142  SG  CYS A  11      20.214   0.986  10.452  1.00 23.62           S  
ATOM    143  HG  CYS A  11      18.932   0.665  10.677  1.00 22.29           H  
ATOM    144  C   CYS A  11      18.487   3.202  11.436  1.00 22.28           C  
ATOM    145  O   CYS A  11      17.957   3.345  10.332  1.00 22.37           O  
ATOM    146  N   VAL A  12      17.828   2.755  12.499  1.00 21.52           N  
ATOM    147  HN  VAL A  12      18.329   2.696  13.443  1.00 22.59           H  
ATOM    148  CA  VAL A  12      16.436   2.345  12.401  1.00 21.68           C  
ATOM    149  HA  VAL A  12      16.271   2.016  11.375  1.00 22.59           H  
ATOM    150  CB  VAL A  12      16.168   1.125  13.319  1.00 22.86           C  
ATOM    151  HB  VAL A  12      16.184   1.460  14.356  1.00 22.59           H  
ATOM    152  CG1 VAL A  12      14.799   0.536  13.021  1.00 22.68           C  
ATOM    153 1HG1 VAL A  12      14.622  -0.320  13.672  1.00 22.59           H  
ATOM    154 2HG1 VAL A  12      14.760   0.215  11.980  1.00 22.59           H  
ATOM    155 3HG1 VAL A  12      14.032   1.290  13.197  1.00 22.59           H  
ATOM    156  CG2 VAL A  12      17.262   0.073  13.128  1.00 22.14           C  
ATOM    157 1HG2 VAL A  12      17.064  -0.780  13.777  1.00 22.59           H  
ATOM    158 2HG2 VAL A  12      18.230   0.505  13.381  1.00 22.59           H  
ATOM    159 3HG2 VAL A  12      17.272  -0.257  12.089  1.00 22.59           H  
ATOM    160  C   VAL A  12      15.373   3.390  12.711  1.00 23.60           C  
ATOM    161  O   VAL A  12      14.358   3.466  12.018  1.00 23.62           O  
ATOM    162  N   GLY A  13      15.612   4.192  13.743  1.00 22.68           N  
ATOM    163  HN  GLY A  13      16.544   4.117  14.263  1.00 23.93           H  
ATOM    164  CA  GLY A  13      14.629   5.169  14.177  1.00 23.63           C  
ATOM    165  HA1 GLY A  13      13.661   4.669  14.160  1.00 23.93           H  
ATOM    166  HA2 GLY A  13      14.883   5.435  15.203  1.00 23.93           H  
ATOM    167  C   GLY A  13      14.461   6.467  13.419  1.00 24.25           C  
ATOM    168  O   GLY A  13      15.258   6.803  12.544  1.00 25.15           O  
ATOM    169  N   PRO A  14      13.413   7.232  13.764  1.00 24.84           N  
ATOM    170  CD  PRO A  14      12.348   6.801  14.693  1.00 25.21           C  
ATOM    171  HD1 PRO A  14      12.741   6.656  15.699  1.00 25.79           H  
ATOM    172  HD2 PRO A  14      11.878   5.879  14.350  1.00 25.79           H  
ATOM    173  CA  PRO A  14      13.073   8.517  13.149  1.00 25.34           C  
ATOM    174  HA  PRO A  14      13.351   8.499  12.095  1.00 25.79           H  
ATOM    175  CB  PRO A  14      11.560   8.550  13.271  1.00 25.17           C  
ATOM    176  HB1 PRO A  14      11.177   9.568  13.208  1.00 25.79           H  
ATOM    177  HB2 PRO A  14      11.085   7.934  12.507  1.00 25.79           H  
ATOM    178  CG  PRO A  14      11.362   7.970  14.650  1.00 26.78           C  
ATOM    179  HG1 PRO A  14      11.597   8.706  15.419  1.00 25.79           H  
ATOM    180  HG2 PRO A  14      10.338   7.620  14.782  1.00 25.79           H  
ATOM    181  C   PRO A  14      13.703   9.729  13.816  1.00 25.91           C  
ATOM    182  O   PRO A  14      13.456  10.863  13.403  1.00 27.26           O  
ATOM    183  N   ARG A  15      14.517   9.510  14.841  1.00 25.26           N  
ATOM    184  HN  ARG A  15      14.735   8.511  15.156  1.00 23.73           H  
ATOM    185  CA  ARG A  15      15.109  10.646  15.531  1.00 25.14           C  
ATOM    186  HA  ARG A  15      15.090  11.494  14.846  1.00 23.73           H  
ATOM    187  CB  ARG A  15      14.239  11.008  16.740  1.00 25.50           C  
ATOM    188  HB1 ARG A  15      14.693  11.863  17.241  1.00 23.73           H  
ATOM    189  HB2 ARG A  15      13.249  11.283  16.375  1.00 23.73           H  
ATOM    190  CG  ARG A  15      14.072   9.886  17.770  1.00 24.20           C  
ATOM    191  HG1 ARG A  15      13.717   8.987  17.266  1.00 23.73           H  
ATOM    192  HG2 ARG A  15      15.035   9.684  18.239  1.00 23.73           H  
ATOM    193  CD  ARG A  15      13.062  10.291  18.849  1.00 23.83           C  
ATOM    194  HD1 ARG A  15      13.112   9.572  19.667  1.00 23.73           H  
ATOM    195  HD2 ARG A  15      13.321  11.283  19.220  1.00 23.73           H  
ATOM    196  NE  ARG A  15      11.696  10.322  18.330  1.00 21.88           N  
ATOM    197  HE  ARG A  15      11.347  11.235  17.895  1.00 23.73           H  
ATOM    198  CZ  ARG A  15      10.858   9.288  18.363  1.00 21.54           C  
ATOM    199  NH1 ARG A  15       9.639   9.402  17.859  1.00 21.54           N  
ATOM    200 1HH1 ARG A  15       9.325  10.327  17.423  1.00 23.73           H  
ATOM    201 2HH1 ARG A  15       8.968   8.569  17.887  1.00 23.73           H  
ATOM    202  NH2 ARG A  15      11.233   8.145  18.920  1.00 21.40           N  
ATOM    203 1HH2 ARG A  15      12.211   8.052  19.344  1.00 23.73           H  
ATOM    204 2HH2 ARG A  15      10.558   7.315  18.945  1.00 23.73           H  
ATOM    205  C   ARG A  15      16.551  10.443  15.970  1.00 26.42           C  
ATOM    206  O   ARG A  15      17.042   9.314  16.027  1.00 24.35           O  
ATOM    207  N   THR A  16      17.228  11.549  16.274  1.00 25.58           N  
ATOM    208  HN  THR A  16      16.742  12.499  16.193  1.00 26.90           H  
ATOM    209  CA  THR A  16      18.616  11.494  16.715  1.00 27.17           C  
ATOM    210  HA  THR A  16      19.218  11.060  15.917  1.00 26.90           H  
ATOM    211  CB  THR A  16      19.175  12.902  17.049  1.00 26.53           C  
ATOM    212  HB  THR A  16      19.180  13.512  16.146  1.00 26.90           H  
ATOM    213  OG1 THR A  16      20.516  12.771  17.541  1.00 28.23           O  
ATOM    214  HG1 THR A  16      20.515  12.177  18.407  1.00 26.90           H  
ATOM    215  CG2 THR A  16      18.326  13.585  18.116  1.00 26.27           C  
ATOM    216 1HG2 THR A  16      18.738  14.570  18.333  1.00 26.90           H  
ATOM    217 2HG2 THR A  16      18.329  12.982  19.024  1.00 26.90           H  
ATOM    218 3HG2 THR A  16      17.303  13.691  17.754  1.00 26.90           H  
ATOM    219  C   THR A  16      18.761  10.630  17.960  1.00 26.87           C  
ATOM    220  O   THR A  16      17.938  10.700  18.871  1.00 27.67           O  
ATOM    221  N   PRO A  17      19.814   9.799  18.012  1.00 27.39           N  
ATOM    222  CD  PRO A  17      20.778   9.534  16.930  1.00 27.17           C  
ATOM    223  HD1 PRO A  17      21.590  10.262  16.936  1.00 28.06           H  
ATOM    224  HD2 PRO A  17      20.290   9.541  15.955  1.00 28.06           H  
ATOM    225  CA  PRO A  17      20.068   8.921  19.156  1.00 28.12           C  
ATOM    226  HA  PRO A  17      19.262   8.194  19.257  1.00 28.06           H  
ATOM    227  CB  PRO A  17      21.365   8.218  18.768  1.00 28.73           C  
ATOM    228  HB1 PRO A  17      22.234   8.795  19.085  1.00 28.06           H  
ATOM    229  HB2 PRO A  17      21.414   7.219  19.201  1.00 28.06           H  
ATOM    230  CG  PRO A  17      21.277   8.154  17.282  1.00 28.12           C  
ATOM    231  HG1 PRO A  17      22.253   7.962  16.837  1.00 28.06           H  
ATOM    232  HG2 PRO A  17      20.573   7.386  16.961  1.00 28.06           H  
ATOM    233  C   PRO A  17      20.220   9.722  20.448  1.00 28.71           C  
ATOM    234  O   PRO A  17      19.945   9.225  21.541  1.00 28.19           O  
ATOM    235  N   ILE A  18      20.658  10.969  20.313  1.00 27.57           N  
ATOM    236  HN  ILE A  18      20.872  11.347  19.335  1.00 28.77           H  
ATOM    237  CA  ILE A  18      20.853  11.831  21.470  1.00 27.87           C  
ATOM    238  HA  ILE A  18      21.516  11.320  22.168  1.00 28.77           H  
ATOM    239  CB  ILE A  18      21.522  13.156  21.053  1.00 28.89           C  
ATOM    240  HB  ILE A  18      20.880  13.664  20.334  1.00 28.77           H  
ATOM    241  CG2 ILE A  18      21.716  14.060  22.264  1.00 30.50           C  
ATOM    242 1HG2 ILE A  18      22.189  14.991  21.951  1.00 28.77           H  
ATOM    243 2HG2 ILE A  18      22.350  13.558  22.995  1.00 28.77           H  
ATOM    244 3HG2 ILE A  18      20.747  14.279  22.714  1.00 28.77           H  
ATOM    245  CG1 ILE A  18      22.868  12.856  20.389  1.00 31.02           C  
ATOM    246 1HG1 ILE A  18      22.678  12.328  19.454  1.00 28.77           H  
ATOM    247 2HG1 ILE A  18      23.364  13.803  20.178  1.00 28.77           H  
ATOM    248  CD1 ILE A  18      23.806  12.004  21.238  1.00 30.88           C  
ATOM    249 1HD1 ILE A  18      24.737  11.837  20.696  1.00 28.77           H  
ATOM    250 2HD1 ILE A  18      23.334  11.045  21.451  1.00 28.77           H  
ATOM    251 3HD1 ILE A  18      24.019  12.520  22.174  1.00 28.77           H  
ATOM    252  C   ILE A  18      19.538  12.124  22.189  1.00 27.89           C  
ATOM    253  O   ILE A  18      19.530  12.502  23.360  1.00 25.50           O  
ATOM    254  N   ALA A  19      18.425  11.935  21.488  1.00 27.04           N  
ATOM    255  HN  ALA A  19      18.493  11.599  20.474  1.00 27.04           H  
ATOM    256  CA  ALA A  19      17.117  12.176  22.073  1.00 27.15           C  
ATOM    257  HA  ALA A  19      17.084  13.205  22.430  1.00 27.04           H  
ATOM    258  CB  ALA A  19      16.032  11.997  21.015  1.00 27.06           C  
ATOM    259  HB1 ALA A  19      15.055  12.179  21.462  1.00 27.04           H  
ATOM    260  HB2 ALA A  19      16.068  10.980  20.625  1.00 27.04           H  
ATOM    261  HB3 ALA A  19      16.197  12.704  20.202  1.00 27.04           H  
ATOM    262  C   ALA A  19      16.849  11.246  23.254  1.00 27.09           C  
ATOM    263  O   ALA A  19      15.928  11.485  24.037  1.00 26.86           O  
ATOM    264  N   TYR A  20      17.651  10.192  23.392  1.00 26.56           N  
ATOM    265  HN  TYR A  20      18.452  10.040  22.699  1.00 24.18           H  
ATOM    266  CA  TYR A  20      17.446   9.243  24.482  1.00 26.01           C  
ATOM    267  HA  TYR A  20      16.528   9.521  24.999  1.00 24.18           H  
ATOM    268  CB  TYR A  20      17.264   7.823  23.932  1.00 25.65           C  
ATOM    269  HB1 TYR A  20      18.244   7.447  23.639  1.00 24.18           H  
ATOM    270  HB2 TYR A  20      16.860   7.202  24.731  1.00 24.18           H  
ATOM    271  CG  TYR A  20      16.344   7.705  22.740  1.00 22.60           C  
ATOM    272  CD1 TYR A  20      16.857   7.632  21.447  1.00 22.90           C  
ATOM    273  HD1 TYR A  20      17.935   7.687  21.295  1.00 24.18           H  
ATOM    274  CE1 TYR A  20      16.016   7.490  20.345  1.00 22.08           C  
ATOM    275  HE1 TYR A  20      16.433   7.431  19.340  1.00 24.18           H  
ATOM    276  CD2 TYR A  20      14.963   7.641  22.905  1.00 22.40           C  
ATOM    277  HD2 TYR A  20      14.541   7.701  23.908  1.00 24.18           H  
ATOM    278  CE2 TYR A  20      14.113   7.502  21.814  1.00 21.87           C  
ATOM    279  HE2 TYR A  20      13.034   7.455  21.962  1.00 24.18           H  
ATOM    280  CZ  TYR A  20      14.645   7.424  20.538  1.00 21.46           C  
ATOM    281  OH  TYR A  20      13.805   7.269  19.462  1.00 21.80           O  
ATOM    282  HH  TYR A  20      13.929   8.076  18.802  1.00 24.18           H  
ATOM    283  C   TYR A  20      18.575   9.220  25.512  1.00 28.69           C  
ATOM    284  O   TYR A  20      18.672   8.275  26.300  1.00 28.14           O  
ATOM    285  N   MET A  21      19.428  10.244  25.509  1.00 28.68           N  
ATOM    286  HN  MET A  21      19.295  11.036  24.802  1.00 33.22           H  
ATOM    287  CA  MET A  21      20.542  10.306  26.454  1.00 29.74           C  
ATOM    288  HA  MET A  21      21.087   9.364  26.394  1.00 33.22           H  
ATOM    289  CB  MET A  21      21.506  11.434  26.072  1.00 31.36           C  
ATOM    290  HB1 MET A  21      20.967  12.155  25.457  1.00 33.22           H  
ATOM    291  HB2 MET A  21      21.849  11.919  26.986  1.00 33.22           H  
ATOM    292  CG  MET A  21      22.722  10.954  25.297  1.00 35.76           C  
ATOM    293  HG1 MET A  21      23.266  10.239  25.915  1.00 33.22           H  
ATOM    294  HG2 MET A  21      22.380  10.462  24.387  1.00 33.22           H  
ATOM    295  SD  MET A  21      23.850  12.289  24.837  1.00 40.83           S  
ATOM    296  CE  MET A  21      24.172  13.036  26.426  1.00 38.98           C  
ATOM    297  HE1 MET A  21      24.855  13.877  26.301  1.00 33.22           H  
ATOM    298  HE2 MET A  21      24.622  12.298  27.090  1.00 33.22           H  
ATOM    299  HE3 MET A  21      23.236  13.390  26.858  1.00 33.22           H  
ATOM    300  C   MET A  21      20.075  10.488  27.892  1.00 29.67           C  
ATOM    301  O   MET A  21      20.681   9.966  28.827  1.00 30.70           O  
ATOM    302  N   LYS A  22      18.998  11.242  28.064  1.00 28.97           N  
ATOM    303  HN  LYS A  22      18.535  11.688  27.209  1.00 34.65           H  
ATOM    304  CA  LYS A  22      18.428  11.480  29.381  1.00 28.78           C  
ATOM    305  HA  LYS A  22      18.622  10.626  30.030  1.00 34.65           H  
ATOM    306  CB  LYS A  22      19.009  12.751  30.005  1.00 32.78           C  
ATOM    307  HB1 LYS A  22      20.096  12.675  29.994  1.00 34.65           H  
ATOM    308  HB2 LYS A  22      18.698  13.604  29.402  1.00 34.65           H  
ATOM    309  CG  LYS A  22      18.557  12.984  31.438  1.00 36.53           C  
ATOM    310  HG1 LYS A  22      19.086  13.845  31.846  1.00 34.65           H  
ATOM    311  HG2 LYS A  22      17.484  13.177  31.449  1.00 34.65           H  
ATOM    312  CD  LYS A  22      18.856  11.758  32.295  1.00 39.76           C  
ATOM    313  HD1 LYS A  22      18.317  10.903  31.887  1.00 34.65           H  
ATOM    314  HD2 LYS A  22      19.927  11.560  32.265  1.00 34.65           H  
ATOM    315  CE  LYS A  22      18.435  11.961  33.736  1.00 43.13           C  
ATOM    316  HE1 LYS A  22      18.987  12.803  34.153  1.00 34.65           H  
ATOM    317  HE2 LYS A  22      17.367  12.175  33.768  1.00 34.65           H  
ATOM    318  NZ  LYS A  22      18.712  10.745  34.554  1.00 45.98           N1+
ATOM    319  HZ1 LYS A  22      18.405  10.917  35.565  1.00 34.65           H  
ATOM    320  HZ2 LYS A  22      19.760  10.531  34.531  1.00 34.65           H  
ATOM    321  HZ3 LYS A  22      18.170   9.914  34.154  1.00 34.65           H  
ATOM    322  C   LYS A  22      16.935  11.636  29.166  1.00 27.80           C  
ATOM    323  O   LYS A  22      16.438  12.740  28.943  1.00 28.08           O  
ATOM    324  N   TYR A  23      16.221  10.519  29.228  1.00 24.94           N  
ATOM    325  HN  TYR A  23      16.712   9.595  29.450  1.00 21.87           H  
ATOM    326  CA  TYR A  23      14.785  10.526  29.000  1.00 22.97           C  
ATOM    327  HA  TYR A  23      14.396  11.527  29.186  1.00 21.87           H  
ATOM    328  CB  TYR A  23      14.523  10.144  27.536  1.00 21.92           C  
ATOM    329  HB1 TYR A  23      15.053  10.859  26.906  1.00 21.87           H  
ATOM    330  HB2 TYR A  23      14.931   9.146  27.375  1.00 21.87           H  
ATOM    331  CG  TYR A  23      13.076  10.127  27.097  1.00 21.50           C  
ATOM    332  CD1 TYR A  23      12.223   9.086  27.468  1.00 19.89           C  
ATOM    333  HD1 TYR A  23      12.593   8.295  28.120  1.00 21.87           H  
ATOM    334  CE1 TYR A  23      10.901   9.043  27.016  1.00 20.67           C  
ATOM    335  HE1 TYR A  23      10.247   8.222  27.309  1.00 21.87           H  
ATOM    336  CD2 TYR A  23      12.573  11.131  26.270  1.00 20.05           C  
ATOM    337  HD2 TYR A  23      13.222  11.955  25.973  1.00 21.87           H  
ATOM    338  CE2 TYR A  23      11.257  11.099  25.818  1.00 21.96           C  
ATOM    339  HE2 TYR A  23      10.880  11.893  25.173  1.00 21.87           H  
ATOM    340  CZ  TYR A  23      10.429  10.053  26.192  1.00 21.23           C  
ATOM    341  OH  TYR A  23       9.131  10.021  25.740  1.00 23.09           O  
ATOM    342  HH  TYR A  23       8.976   9.145  25.182  1.00 21.87           H  
ATOM    343  C   TYR A  23      14.118   9.545  29.949  1.00 22.61           C  
ATOM    344  O   TYR A  23      14.584   8.418  30.113  1.00 21.62           O  
ATOM    345  N   GLY A  24      13.034   9.985  30.579  1.00 21.40           N  
ATOM    346  HN  GLY A  24      12.683  10.980  30.401  1.00 21.09           H  
ATOM    347  CA  GLY A  24      12.323   9.127  31.506  1.00 20.57           C  
ATOM    348  HA1 GLY A  24      11.475   9.680  31.909  1.00 21.09           H  
ATOM    349  HA2 GLY A  24      11.963   8.253  30.963  1.00 21.09           H  
ATOM    350  C   GLY A  24      13.186   8.654  32.664  1.00 22.37           C  
ATOM    351  O   GLY A  24      14.153   9.318  33.055  1.00 20.03           O  
ATOM    352  N   CYS A  25      12.831   7.496  33.212  1.00 20.76           N  
ATOM    353  HN  CYS A  25      11.990   6.968  32.813  1.00 22.02           H  
ATOM    354  CA  CYS A  25      13.554   6.926  34.339  1.00 21.44           C  
ATOM    355  HA  CYS A  25      14.016   7.750  34.883  1.00 22.02           H  
ATOM    356  CB  CYS A  25      12.567   6.235  35.295  1.00 20.22           C  
ATOM    357  HB1 CYS A  25      11.940   5.559  34.714  1.00 22.02           H  
ATOM    358  HB2 CYS A  25      13.138   5.663  36.026  1.00 22.02           H  
ATOM    359  SG  CYS A  25      11.486   7.401  36.190  1.00 24.85           S  
ATOM    360  HG  CYS A  25      12.237   8.235  36.922  1.00 22.02           H  
ATOM    361  C   CYS A  25      14.664   5.944  33.960  1.00 22.47           C  
ATOM    362  O   CYS A  25      15.519   5.635  34.795  1.00 22.40           O  
ATOM    363  N   PHE A  26      14.674   5.467  32.715  1.00 20.00           N  
ATOM    364  HN  PHE A  26      13.939   5.796  32.010  1.00 19.00           H  
ATOM    365  CA  PHE A  26      15.690   4.494  32.312  1.00 19.78           C  
ATOM    366  HA  PHE A  26      16.323   4.336  33.185  1.00 19.00           H  
ATOM    367  CB  PHE A  26      15.025   3.145  32.016  1.00 18.06           C  
ATOM    368  HB1 PHE A  26      14.285   3.290  31.229  1.00 19.00           H  
ATOM    369  HB2 PHE A  26      15.791   2.451  31.672  1.00 19.00           H  
ATOM    370  CG  PHE A  26      14.340   2.544  33.206  1.00 17.57           C  
ATOM    371  CD1 PHE A  26      13.061   2.958  33.571  1.00 18.81           C  
ATOM    372  HD1 PHE A  26      12.545   3.708  32.971  1.00 19.00           H  
ATOM    373  CD2 PHE A  26      14.984   1.588  33.984  1.00 16.73           C  
ATOM    374  HD2 PHE A  26      15.985   1.255  33.709  1.00 19.00           H  
ATOM    375  CE1 PHE A  26      12.435   2.426  34.692  1.00 19.61           C  
ATOM    376  HE1 PHE A  26      11.433   2.756  34.967  1.00 19.00           H  
ATOM    377  CE2 PHE A  26      14.367   1.053  35.108  1.00 18.89           C  
ATOM    378  HE2 PHE A  26      14.884   0.306  35.711  1.00 19.00           H  
ATOM    379  CZ  PHE A  26      13.091   1.471  35.462  1.00 19.30           C  
ATOM    380  HZ  PHE A  26      12.604   1.051  36.342  1.00 19.00           H  
ATOM    381  C   PHE A  26      16.630   4.847  31.165  1.00 20.19           C  
ATOM    382  O   PHE A  26      17.700   4.261  31.057  1.00 20.11           O  
ATOM    383  N   CYS A  27      16.238   5.771  30.295  1.00 21.11           N  
ATOM    384  HN  CYS A  27      15.281   6.238  30.400  1.00 22.44           H  
ATOM    385  CA  CYS A  27      17.120   6.145  29.197  1.00 21.98           C  
ATOM    386  HA  CYS A  27      17.575   5.248  28.777  1.00 22.44           H  
ATOM    387  CB  CYS A  27      16.345   6.878  28.107  1.00 22.13           C  
ATOM    388  HB1 CYS A  27      15.961   7.809  28.525  1.00 22.44           H  
ATOM    389  HB2 CYS A  27      17.030   7.102  27.289  1.00 22.44           H  
ATOM    390  SG  CYS A  27      14.944   5.928  27.438  1.00 21.33           S  
ATOM    391  HG  CYS A  27      15.393   4.783  26.905  1.00 22.44           H  
ATOM    392  C   CYS A  27      18.210   7.045  29.766  1.00 24.28           C  
ATOM    393  O   CYS A  27      17.968   8.205  30.103  1.00 23.84           O  
ATOM    394  N   GLY A  28      19.413   6.497  29.874  1.00 24.00           N  
ATOM    395  HN  GLY A  28      19.570   5.492  29.542  1.00 26.59           H  
ATOM    396  CA  GLY A  28      20.518   7.248  30.438  1.00 27.03           C  
ATOM    397  HA1 GLY A  28      21.241   7.488  29.659  1.00 26.59           H  
ATOM    398  HA2 GLY A  28      20.150   8.170  30.889  1.00 26.59           H  
ATOM    399  C   GLY A  28      21.167   6.378  31.496  1.00 28.35           C  
ATOM    400  O   GLY A  28      20.691   5.275  31.749  1.00 26.98           O  
ATOM    401  N   LEU A  29      22.237   6.867  32.117  1.00 29.04           N  
ATOM    402  HN  LEU A  29      22.583   7.847  31.865  1.00 34.09           H  
ATOM    403  CA  LEU A  29      22.951   6.100  33.134  1.00 31.49           C  
ATOM    404  HA  LEU A  29      23.446   5.271  32.629  1.00 34.09           H  
ATOM    405  CB  LEU A  29      24.043   6.963  33.775  1.00 35.32           C  
ATOM    406  HB1 LEU A  29      23.575   7.864  34.172  1.00 34.09           H  
ATOM    407  HB2 LEU A  29      24.490   6.395  34.591  1.00 34.09           H  
ATOM    408  CG  LEU A  29      25.163   7.388  32.820  1.00 38.55           C  
ATOM    409  HG  LEU A  29      24.771   8.118  32.111  1.00 34.09           H  
ATOM    410  CD1 LEU A  29      26.294   8.025  33.619  1.00 41.04           C  
ATOM    411 1HD1 LEU A  29      27.092   8.328  32.942  1.00 34.09           H  
ATOM    412 2HD1 LEU A  29      26.683   7.304  34.338  1.00 34.09           H  
ATOM    413 3HD1 LEU A  29      25.917   8.899  34.150  1.00 34.09           H  
ATOM    414  CD2 LEU A  29      25.682   6.176  32.054  1.00 38.27           C  
ATOM    415 1HD2 LEU A  29      26.478   6.487  31.377  1.00 34.09           H  
ATOM    416 2HD2 LEU A  29      24.869   5.734  31.479  1.00 34.09           H  
ATOM    417 3HD2 LEU A  29      26.071   5.440  32.758  1.00 34.09           H  
ATOM    418  C   LEU A  29      22.061   5.505  34.221  1.00 29.13           C  
ATOM    419  O   LEU A  29      21.289   6.209  34.866  1.00 29.89           O  
ATOM    420  N   GLY A  30      22.184   4.197  34.418  1.00 28.51           N  
ATOM    421  HN  GLY A  30      22.881   3.636  33.831  1.00 27.35           H  
ATOM    422  CA  GLY A  30      21.382   3.521  35.421  1.00 27.50           C  
ATOM    423  HA1 GLY A  30      21.648   2.464  35.435  1.00 27.35           H  
ATOM    424  HA2 GLY A  30      21.589   3.961  36.397  1.00 27.35           H  
ATOM    425  C   GLY A  30      19.901   3.654  35.124  1.00 26.68           C  
ATOM    426  O   GLY A  30      19.494   3.718  33.963  1.00 26.71           O  
ATOM    427  N   GLY A  31      19.090   3.697  36.174  1.00 25.52           N  
ATOM    428  HN  GLY A  31      19.494   3.635  37.163  1.00 25.45           H  
ATOM    429  CA  GLY A  31      17.661   3.827  35.986  1.00 25.80           C  
ATOM    430  HA1 GLY A  31      17.377   4.864  36.165  1.00 25.45           H  
ATOM    431  HA2 GLY A  31      17.417   3.555  34.959  1.00 25.45           H  
ATOM    432  C   GLY A  31      16.875   2.939  36.924  1.00 25.35           C  
ATOM    433  O   GLY A  31      17.244   1.792  37.165  1.00 25.15           O  
ATOM    434  N   HIS A  32      15.785   3.478  37.454  1.00 24.77           N  
ATOM    435  HN  HIS A  32      15.525   4.484  37.200  1.00 25.44           H  
ATOM    436  CA  HIS A  32      14.932   2.735  38.373  1.00 25.45           C  
ATOM    437  HA  HIS A  32      14.859   1.700  38.039  1.00 25.44           H  
ATOM    438  CB  HIS A  32      15.515   2.770  39.789  1.00 24.77           C  
ATOM    439  HB1 HIS A  32      14.846   2.219  40.451  1.00 25.44           H  
ATOM    440  HB2 HIS A  32      16.491   2.285  39.772  1.00 25.44           H  
ATOM    441  CG  HIS A  32      15.684   4.154  40.333  1.00 25.35           C  
ATOM    442  CD2 HIS A  32      14.822   4.961  40.995  1.00 23.77           C  
ATOM    443  HD2 HIS A  32      13.805   4.712  41.298  1.00 25.44           H  
ATOM    444  ND1 HIS A  32      16.843   4.883  40.168  1.00 28.04           N  
ATOM    445  HD1 HIS A  32      17.729   4.534  39.681  1.00 25.44           H  
ATOM    446  CE1 HIS A  32      16.687   6.080  40.706  1.00 26.39           C  
ATOM    447  HE1 HIS A  32      17.436   6.872  40.728  1.00 25.44           H  
ATOM    448  NE2 HIS A  32      15.469   6.153  41.213  1.00 27.66           N1+
ATOM    449  HE2 HIS A  32      15.054   7.003  41.713  1.00 25.44           H  
ATOM    450  C   HIS A  32      13.543   3.353  38.398  1.00 24.13           C  
ATOM    451  O   HIS A  32      13.340   4.476  37.931  1.00 24.09           O  
ATOM    452  N   GLY A  33      12.590   2.609  38.946  1.00 24.42           N  
ATOM    453  HN  GLY A  33      12.827   1.634  39.318  1.00 23.15           H  
ATOM    454  CA  GLY A  33      11.232   3.103  39.046  1.00 23.38           C  
ATOM    455  HA1 GLY A  33      10.828   2.794  40.010  1.00 23.15           H  
ATOM    456  HA2 GLY A  33      11.262   4.191  38.996  1.00 23.15           H  
ATOM    457  C   GLY A  33      10.297   2.606  37.962  1.00 23.09           C  
ATOM    458  O   GLY A  33      10.562   1.608  37.290  1.00 21.70           O  
ATOM    459  N   GLN A  34       9.192   3.325  37.797  1.00 21.23           N  
ATOM    460  HN  GLN A  34       9.042   4.184  38.417  1.00 20.31           H  
ATOM    461  CA  GLN A  34       8.176   2.992  36.807  1.00 20.42           C  
ATOM    462  HA  GLN A  34       8.104   1.908  36.722  1.00 20.31           H  
ATOM    463  CB  GLN A  34       6.828   3.547  37.275  1.00 19.55           C  
ATOM    464  HB1 GLN A  34       6.454   2.901  38.069  1.00 20.31           H  
ATOM    465  HB2 GLN A  34       6.994   4.549  37.670  1.00 20.31           H  
ATOM    466  CG  GLN A  34       5.756   3.636  36.192  1.00 21.10           C  
ATOM    467  HG1 GLN A  34       4.914   4.208  36.581  1.00 20.31           H  
ATOM    468  HG2 GLN A  34       6.176   4.150  35.327  1.00 20.31           H  
ATOM    469  CD  GLN A  34       5.256   2.278  35.752  1.00 20.33           C  
ATOM    470  OE1 GLN A  34       5.544   1.821  34.640  1.00 21.49           O  
ATOM    471  NE2 GLN A  34       4.503   1.619  36.626  1.00 18.33           N  
ATOM    472 1HE2 GLN A  34       4.283   2.055  37.578  1.00 20.31           H  
ATOM    473 2HE2 GLN A  34       4.117   0.653  36.378  1.00 20.31           H  
ATOM    474  C   GLN A  34       8.516   3.578  35.437  1.00 20.71           C  
ATOM    475  O   GLN A  34       8.588   4.800  35.283  1.00 19.60           O  
ATOM    476  N   PRO A  35       8.748   2.716  34.429  1.00 20.09           N  
ATOM    477  CD  PRO A  35       8.827   1.244  34.447  1.00 19.31           C  
ATOM    478  HD1 PRO A  35       7.837   0.794  34.377  1.00 20.75           H  
ATOM    479  HD2 PRO A  35       9.327   0.886  35.347  1.00 20.75           H  
ATOM    480  CA  PRO A  35       9.064   3.245  33.098  1.00 20.38           C  
ATOM    481  HA  PRO A  35      10.017   3.775  33.094  1.00 20.75           H  
ATOM    482  CB  PRO A  35       9.119   1.990  32.237  1.00 20.83           C  
ATOM    483  HB1 PRO A  35       8.128   1.717  31.873  1.00 20.75           H  
ATOM    484  HB2 PRO A  35       9.794   2.121  31.391  1.00 20.75           H  
ATOM    485  CG  PRO A  35       9.651   0.955  33.208  1.00 21.69           C  
ATOM    486  HG1 PRO A  35       9.478  -0.058  32.843  1.00 20.75           H  
ATOM    487  HG2 PRO A  35      10.715   1.097  33.397  1.00 20.75           H  
ATOM    488  C   PRO A  35       7.905   4.172  32.728  1.00 21.75           C  
ATOM    489  O   PRO A  35       6.737   3.770  32.777  1.00 21.19           O  
ATOM    490  N   ARG A  36       8.232   5.409  32.377  1.00 20.23           N  
ATOM    491  HN  ARG A  36       9.267   5.677  32.323  1.00 21.60           H  
ATOM    492  CA  ARG A  36       7.224   6.414  32.063  1.00 20.76           C  
ATOM    493  HA  ARG A  36       6.523   6.418  32.897  1.00 21.60           H  
ATOM    494  CB  ARG A  36       7.886   7.796  32.047  1.00 20.75           C  
ATOM    495  HB1 ARG A  36       8.733   7.767  31.361  1.00 21.60           H  
ATOM    496  HB2 ARG A  36       7.157   8.525  31.694  1.00 21.60           H  
ATOM    497  CG  ARG A  36       8.392   8.240  33.431  1.00 22.25           C  
ATOM    498  HG1 ARG A  36       9.095   7.499  33.810  1.00 21.60           H  
ATOM    499  HG2 ARG A  36       8.894   9.203  33.337  1.00 21.60           H  
ATOM    500  CD  ARG A  36       7.228   8.374  34.410  1.00 21.81           C  
ATOM    501  HD1 ARG A  36       6.454   8.983  33.942  1.00 21.60           H  
ATOM    502  HD2 ARG A  36       6.834   7.378  34.613  1.00 21.60           H  
ATOM    503  NE  ARG A  36       7.593   8.994  35.685  1.00 22.57           N  
ATOM    504  HE  ARG A  36       7.554  10.062  35.743  1.00 21.60           H  
ATOM    505  CZ  ARG A  36       7.969   8.333  36.777  1.00 22.62           C  
ATOM    506  NH1 ARG A  36       8.045   7.010  36.772  1.00 21.19           N  
ATOM    507 1HH1 ARG A  36       7.803   6.464  35.884  1.00 21.60           H  
ATOM    508 2HH1 ARG A  36       8.348   6.488  37.655  1.00 21.60           H  
ATOM    509  NH2 ARG A  36       8.241   9.000  37.893  1.00 22.15           N  
ATOM    510 1HH2 ARG A  36       8.158  10.067  37.913  1.00 21.60           H  
ATOM    511 2HH2 ARG A  36       8.544   8.471  38.772  1.00 21.60           H  
ATOM    512  C   ARG A  36       6.389   6.215  30.797  1.00 21.57           C  
ATOM    513  O   ARG A  36       5.236   6.642  30.747  1.00 21.69           O  
ATOM    514  N   ASP A  37       6.963   5.587  29.776  1.00 19.79           N  
ATOM    515  HN  ASP A  37       7.976   5.253  29.863  1.00 20.37           H  
ATOM    516  CA  ASP A  37       6.230   5.348  28.539  1.00 20.58           C  
ATOM    517  HA  ASP A  37       5.228   5.005  28.795  1.00 20.37           H  
ATOM    518  CB  ASP A  37       6.105   6.644  27.730  1.00 20.63           C  
ATOM    519  HB1 ASP A  37       5.476   6.452  26.861  1.00 20.37           H  
ATOM    520  HB2 ASP A  37       5.637   7.402  28.358  1.00 20.37           H  
ATOM    521  CG  ASP A  37       7.441   7.170  27.252  1.00 19.76           C  
ATOM    522  OD1 ASP A  37       8.481   6.556  27.576  1.00 21.29           O  
ATOM    523  OD2 ASP A  37       7.451   8.201  26.548  1.00 20.11           O  
ATOM    524  C   ASP A  37       6.908   4.270  27.703  1.00 20.66           C  
ATOM    525  O   ASP A  37       7.838   3.612  28.172  1.00 20.17           O  
ATOM    526  N   ALA A  38       6.443   4.097  26.468  1.00 20.26           N  
ATOM    527  HN  ALA A  38       5.642   4.716  26.122  1.00 19.98           H  
ATOM    528  CA  ALA A  38       6.996   3.086  25.572  1.00 20.97           C  
ATOM    529  HA  ALA A  38       6.796   2.106  26.006  1.00 19.98           H  
ATOM    530  CB  ALA A  38       6.297   3.151  24.207  1.00 20.92           C  
ATOM    531  HB1 ALA A  38       6.717   2.393  23.547  1.00 19.98           H  
ATOM    532  HB2 ALA A  38       6.447   4.138  23.768  1.00 19.98           H  
ATOM    533  HB3 ALA A  38       5.230   2.969  24.336  1.00 19.98           H  
ATOM    534  C   ALA A  38       8.505   3.225  25.397  1.00 19.20           C  
ATOM    535  O   ALA A  38       9.235   2.235  25.451  1.00 18.54           O  
ATOM    536  N   ILE A  39       8.972   4.449  25.177  1.00 17.06           N  
ATOM    537  HN  ILE A  39       8.291   5.273  25.122  1.00 17.61           H  
ATOM    538  CA  ILE A  39      10.403   4.683  25.010  1.00 18.65           C  
ATOM    539  HA  ILE A  39      10.759   4.077  24.177  1.00 17.61           H  
ATOM    540  CB  ILE A  39      10.692   6.174  24.694  1.00 18.40           C  
ATOM    541  HB  ILE A  39      10.116   6.793  25.382  1.00 17.61           H  
ATOM    542  CG2 ILE A  39      12.176   6.482  24.889  1.00 16.43           C  
ATOM    543 1HG2 ILE A  39      12.362   7.532  24.663  1.00 17.61           H  
ATOM    544 2HG2 ILE A  39      12.768   5.857  24.221  1.00 17.61           H  
ATOM    545 3HG2 ILE A  39      12.457   6.277  25.922  1.00 17.61           H  
ATOM    546  CG1 ILE A  39      10.243   6.487  23.261  1.00 17.17           C  
ATOM    547 1HG1 ILE A  39      10.865   5.912  22.575  1.00 17.61           H  
ATOM    548 2HG1 ILE A  39       9.203   6.179  23.154  1.00 17.61           H  
ATOM    549  CD1 ILE A  39      10.346   7.962  22.877  1.00 16.57           C  
ATOM    550 1HD1 ILE A  39      10.009   8.095  21.849  1.00 17.61           H  
ATOM    551 2HD1 ILE A  39      11.382   8.289  22.964  1.00 17.61           H  
ATOM    552 3HD1 ILE A  39       9.720   8.556  23.543  1.00 17.61           H  
ATOM    553  C   ILE A  39      11.159   4.269  26.270  1.00 18.11           C  
ATOM    554  O   ILE A  39      12.163   3.566  26.195  1.00 18.50           O  
ATOM    555  N   ASP A  40      10.662   4.688  27.428  1.00 18.07           N  
ATOM    556  HN  ASP A  40       9.773   5.283  27.437  1.00 19.14           H  
ATOM    557  CA  ASP A  40      11.311   4.349  28.685  1.00 18.56           C  
ATOM    558  HA  ASP A  40      12.339   4.709  28.651  1.00 19.14           H  
ATOM    559  CB  ASP A  40      10.591   5.043  29.845  1.00 18.01           C  
ATOM    560  HB1 ASP A  40      10.134   5.960  29.473  1.00 19.14           H  
ATOM    561  HB2 ASP A  40       9.815   4.377  30.222  1.00 19.14           H  
ATOM    562  CG  ASP A  40      11.530   5.396  30.991  1.00 19.85           C  
ATOM    563  OD1 ASP A  40      12.766   5.365  30.788  1.00 19.98           O  
ATOM    564  OD2 ASP A  40      11.030   5.723  32.090  1.00 20.72           O  
ATOM    565  C   ASP A  40      11.334   2.826  28.883  1.00 19.09           C  
ATOM    566  O   ASP A  40      12.278   2.286  29.463  1.00 18.82           O  
ATOM    567  N   TRP A  41      10.308   2.135  28.393  1.00 17.97           N  
ATOM    568  HN  TRP A  41       9.509   2.650  27.903  1.00 18.01           H  
ATOM    569  CA  TRP A  41      10.261   0.679  28.517  1.00 17.23           C  
ATOM    570  HA  TRP A  41      10.471   0.412  29.553  1.00 18.01           H  
ATOM    571  CB  TRP A  41       8.872   0.138  28.145  1.00 16.33           C  
ATOM    572  HB1 TRP A  41       8.362   0.879  27.529  1.00 18.01           H  
ATOM    573  HB2 TRP A  41       8.997  -0.784  27.577  1.00 18.01           H  
ATOM    574  CG  TRP A  41       8.023  -0.151  29.354  1.00 18.19           C  
ATOM    575  CD2 TRP A  41       8.237  -1.191  30.317  1.00 18.50           C  
ATOM    576  CE2 TRP A  41       7.223  -1.072  31.296  1.00 18.86           C  
ATOM    577  CE3 TRP A  41       9.187  -2.213  30.447  1.00 17.08           C  
ATOM    578  HE3 TRP A  41       9.982  -2.329  29.710  1.00 18.01           H  
ATOM    579  CD1 TRP A  41       6.921   0.537  29.774  1.00 17.10           C  
ATOM    580  HD1 TRP A  41       6.489   1.396  29.260  1.00 18.01           H  
ATOM    581  NE1 TRP A  41       6.434  -0.011  30.941  1.00 17.65           N  
ATOM    582  HE1 TRP A  41       5.578   0.336  31.482  1.00 18.01           H  
ATOM    583  CZ2 TRP A  41       7.132  -1.939  32.391  1.00 19.25           C  
ATOM    584  HZ2 TRP A  41       6.343  -1.830  33.135  1.00 18.01           H  
ATOM    585  CZ3 TRP A  41       9.097  -3.077  31.535  1.00 19.48           C  
ATOM    586  HZ3 TRP A  41       9.828  -3.877  31.647  1.00 18.01           H  
ATOM    587  CH2 TRP A  41       8.075  -2.932  32.493  1.00 19.82           C  
ATOM    588  HH2 TRP A  41       8.032  -3.624  33.334  1.00 18.01           H  
ATOM    589  C   TRP A  41      11.333   0.056  27.629  1.00 17.65           C  
ATOM    590  O   TRP A  41      11.937  -0.957  27.989  1.00 17.10           O  
ATOM    591  N   CYS A  42      11.582   0.662  26.472  1.00 17.19           N  
ATOM    592  HN  CYS A  42      11.018   1.526  26.190  1.00 17.85           H  
ATOM    593  CA  CYS A  42      12.625   0.150  25.585  1.00 17.42           C  
ATOM    594  HA  CYS A  42      12.415  -0.893  25.348  1.00 17.85           H  
ATOM    595  CB  CYS A  42      12.697   0.955  24.291  1.00 18.57           C  
ATOM    596  HB1 CYS A  42      12.777   2.008  24.559  1.00 17.85           H  
ATOM    597  HB2 CYS A  42      13.596   0.646  23.757  1.00 17.85           H  
ATOM    598  SG  CYS A  42      11.289   0.779  23.153  1.00 18.42           S  
ATOM    599  HG  CYS A  42      11.171  -0.503  22.783  1.00 17.85           H  
ATOM    600  C   CYS A  42      13.974   0.242  26.295  1.00 17.80           C  
ATOM    601  O   CYS A  42      14.783  -0.683  26.225  1.00 17.71           O  
ATOM    602  N   CYS A  43      14.208   1.361  26.979  1.00 16.89           N  
ATOM    603  HN  CYS A  43      13.464   2.130  26.993  1.00 18.89           H  
ATOM    604  CA  CYS A  43      15.456   1.564  27.711  1.00 18.43           C  
ATOM    605  HA  CYS A  43      16.283   1.355  27.032  1.00 18.88           H  
ATOM    606  CB  CYS A  43      15.586   3.021  28.184  1.00 19.03           C  
ATOM    607  HB1 CYS A  43      14.691   3.287  28.746  1.00 18.88           H  
ATOM    608  HB2 CYS A  43      16.460   3.102  28.831  1.00 18.88           H  
ATOM    609  SG  CYS A  43      15.774   4.187  26.798  1.00 20.08           S  
ATOM    610  HG  CYS A  43      16.876   3.879  26.101  1.00 18.88           H  
ATOM    611  C   CYS A  43      15.568   0.614  28.898  1.00 18.75           C  
ATOM    612  O   CYS A  43      16.672   0.194  29.254  1.00 20.13           O  
ATOM    613  N   HIS A  44      14.438   0.275  29.513  1.00 18.66           N  
ATOM    614  HN  HIS A  44      13.507   0.684  29.181  1.00 20.35           H  
ATOM    615  CA  HIS A  44      14.465  -0.653  30.638  1.00 18.67           C  
ATOM    616  HA  HIS A  44      15.179  -0.292  31.378  1.00 20.35           H  
ATOM    617  CB  HIS A  44      13.082  -0.763  31.291  1.00 21.40           C  
ATOM    618  HB1 HIS A  44      12.869   0.174  31.806  1.00 20.35           H  
ATOM    619  HB2 HIS A  44      12.343  -0.923  30.506  1.00 20.35           H  
ATOM    620  CG  HIS A  44      12.970  -1.882  32.280  1.00 20.53           C  
ATOM    621  CD2 HIS A  44      13.119  -1.901  33.626  1.00 21.32           C  
ATOM    622  HD2 HIS A  44      13.320  -1.043  34.267  1.00 20.35           H  
ATOM    623  ND1 HIS A  44      12.725  -3.185  31.904  1.00 20.38           N  
ATOM    624  HD1 HIS A  44      12.556  -3.517  30.901  1.00 20.35           H  
ATOM    625  CE1 HIS A  44      12.731  -3.960  32.974  1.00 20.73           C  
ATOM    626  HE1 HIS A  44      12.568  -5.038  32.983  1.00 20.35           H  
ATOM    627  NE2 HIS A  44      12.969  -3.205  34.032  1.00 22.06           N1+
ATOM    628  HE2 HIS A  44      13.034  -3.553  35.042  1.00 20.35           H  
ATOM    629  C   HIS A  44      14.920  -2.021  30.137  1.00 19.45           C  
ATOM    630  O   HIS A  44      15.782  -2.658  30.740  1.00 20.34           O  
ATOM    631  N   GLY A  45      14.338  -2.469  29.030  1.00 18.85           N  
ATOM    632  HN  GLY A  45      13.582  -1.882  28.552  1.00 19.38           H  
ATOM    633  CA  GLY A  45      14.721  -3.749  28.465  1.00 19.42           C  
ATOM    634  HA1 GLY A  45      14.574  -4.529  29.212  1.00 19.38           H  
ATOM    635  HA2 GLY A  45      14.099  -3.957  27.595  1.00 19.38           H  
ATOM    636  C   GLY A  45      16.180  -3.730  28.043  1.00 20.04           C  
ATOM    637  O   GLY A  45      16.887  -4.740  28.138  1.00 19.19           O  
ATOM    638  N   HIS A  46      16.639  -2.574  27.577  1.00 18.86           N  
ATOM    639  HN  HIS A  46      15.980  -1.733  27.519  1.00 19.06           H  
ATOM    640  CA  HIS A  46      18.025  -2.427  27.142  1.00 19.56           C  
ATOM    641  HA  HIS A  46      18.278  -3.264  26.491  1.00 19.06           H  
ATOM    642  CB  HIS A  46      18.184  -1.125  26.354  1.00 17.74           C  
ATOM    643  HB1 HIS A  46      17.399  -1.084  25.599  1.00 19.06           H  
ATOM    644  HB2 HIS A  46      18.068  -0.290  27.045  1.00 19.06           H  
ATOM    645  CG  HIS A  46      19.506  -0.987  25.667  1.00 17.88           C  
ATOM    646  CD2 HIS A  46      20.012  -1.607  24.574  1.00 19.26           C  
ATOM    647  HD2 HIS A  46      19.518  -2.375  23.979  1.00 19.06           H  
ATOM    648  ND1 HIS A  46      20.475  -0.102  26.088  1.00 19.80           N  
ATOM    649  HD1 HIS A  46      20.394   0.547  26.935  1.00 19.06           H  
ATOM    650  CE1 HIS A  46      21.520  -0.181  25.282  1.00 17.10           C  
ATOM    651  HE1 HIS A  46      22.437   0.402  25.368  1.00 19.06           H  
ATOM    652  NE2 HIS A  46      21.264  -1.087  24.355  1.00 21.07           N1+
ATOM    653  HE2 HIS A  46      21.925  -1.370  23.562  1.00 19.06           H  
ATOM    654  C   HIS A  46      18.960  -2.448  28.356  1.00 19.11           C  
ATOM    655  O   HIS A  46      20.052  -3.016  28.299  1.00 20.25           O  
ATOM    656  N   ASP A  47      18.537  -1.825  29.452  1.00 19.66           N  
ATOM    657  HN  ASP A  47      17.595  -1.318  29.445  1.00 18.13           H  
ATOM    658  CA  ASP A  47      19.352  -1.828  30.667  1.00 20.09           C  
ATOM    659  HA  ASP A  47      20.338  -1.421  30.444  1.00 18.13           H  
ATOM    660  CB  ASP A  47      18.693  -0.994  31.771  1.00 16.34           C  
ATOM    661  HB1 ASP A  47      17.625  -1.211  31.781  1.00 18.13           H  
ATOM    662  HB2 ASP A  47      19.131  -1.276  32.729  1.00 18.13           H  
ATOM    663  CG  ASP A  47      18.883   0.500  31.571  1.00 15.31           C  
ATOM    664  OD1 ASP A  47      18.481   1.263  32.472  1.00 16.59           O  
ATOM    665  OD2 ASP A  47      19.434   0.911  30.526  1.00 16.94           O  
ATOM    666  C   ASP A  47      19.493  -3.279  31.133  1.00 20.08           C  
ATOM    667  O   ASP A  47      20.563  -3.710  31.559  1.00 20.01           O  
ATOM    668  N   CYS A  48      18.400  -4.028  31.050  1.00 18.63           N  
ATOM    669  HN  CYS A  48      17.492  -3.592  30.688  1.00 21.57           H  
ATOM    670  CA  CYS A  48      18.411  -5.431  31.441  1.00 20.55           C  
ATOM    671  HA  CYS A  48      18.718  -5.504  32.484  1.00 21.57           H  
ATOM    672  CB  CYS A  48      17.009  -6.022  31.296  1.00 21.54           C  
ATOM    673  HB1 CYS A  48      16.626  -5.743  30.314  1.00 21.57           H  
ATOM    674  HB2 CYS A  48      17.093  -7.107  31.359  1.00 21.57           H  
ATOM    675  SG  CYS A  48      15.801  -5.478  32.547  1.00 25.76           S  
ATOM    676  HG  CYS A  48      16.234  -5.823  33.767  1.00 21.57           H  
ATOM    677  C   CYS A  48      19.389  -6.233  30.579  1.00 21.65           C  
ATOM    678  O   CYS A  48      20.170  -7.046  31.085  1.00 21.32           O  
ATOM    679  N   CYS A  49      19.333  -6.002  29.272  1.00 21.11           N  
ATOM    680  HN  CYS A  49      18.631  -5.283  28.904  1.00 22.25           H  
ATOM    681  CA  CYS A  49      20.196  -6.695  28.322  1.00 21.97           C  
ATOM    682  HA  CYS A  49      20.036  -7.769  28.420  1.00 22.25           H  
ATOM    683  CB  CYS A  49      19.836  -6.271  26.898  1.00 21.70           C  
ATOM    684  HB1 CYS A  49      18.750  -6.201  26.834  1.00 22.25           H  
ATOM    685  HB2 CYS A  49      20.275  -5.289  26.720  1.00 22.25           H  
ATOM    686  SG  CYS A  49      20.403  -7.386  25.572  1.00 26.17           S  
ATOM    687  HG  CYS A  49      21.739  -7.481  25.608  1.00 22.25           H  
ATOM    688  C   CYS A  49      21.664  -6.390  28.598  1.00 22.10           C  
ATOM    689  O   CYS A  49      22.509  -7.288  28.591  1.00 20.44           O  
ATOM    690  N   TYR A  50      21.964  -5.117  28.842  1.00 21.16           N  
ATOM    691  HN  TYR A  50      21.187  -4.382  28.826  1.00 21.30           H  
ATOM    692  CA  TYR A  50      23.332  -4.706  29.130  1.00 21.59           C  
ATOM    693  HA  TYR A  50      23.969  -5.045  28.313  1.00 21.30           H  
ATOM    694  CB  TYR A  50      23.419  -3.181  29.204  1.00 20.43           C  
ATOM    695  HB1 TYR A  50      22.440  -2.795  29.489  1.00 21.30           H  
ATOM    696  HB2 TYR A  50      24.151  -2.915  29.967  1.00 21.30           H  
ATOM    697  CG  TYR A  50      23.830  -2.526  27.898  1.00 20.64           C  
ATOM    698  CD1 TYR A  50      23.720  -3.210  26.682  1.00 20.81           C  
ATOM    699  HD1 TYR A  50      23.310  -4.220  26.671  1.00 21.30           H  
ATOM    700  CE1 TYR A  50      24.127  -2.620  25.478  1.00 20.27           C  
ATOM    701  HE1 TYR A  50      24.038  -3.168  24.540  1.00 21.30           H  
ATOM    702  CD2 TYR A  50      24.351  -1.231  27.881  1.00 22.07           C  
ATOM    703  HD2 TYR A  50      24.444  -0.678  28.816  1.00 21.30           H  
ATOM    704  CE2 TYR A  50      24.757  -0.630  26.682  1.00 20.49           C  
ATOM    705  HE2 TYR A  50      25.159   0.383  26.686  1.00 21.30           H  
ATOM    706  CZ  TYR A  50      24.645  -1.330  25.489  1.00 21.11           C  
ATOM    707  OH  TYR A  50      25.065  -0.745  24.315  1.00 21.63           O  
ATOM    708  HH  TYR A  50      25.833  -1.322  23.891  1.00 21.30           H  
ATOM    709  C   TYR A  50      23.841  -5.331  30.423  1.00 22.71           C  
ATOM    710  O   TYR A  50      25.009  -5.714  30.518  1.00 22.71           O  
ATOM    711  N   THR A  51      22.963  -5.439  31.415  1.00 23.76           N  
ATOM    712  HN  THR A  51      21.964  -5.083  31.272  1.00 24.76           H  
ATOM    713  CA  THR A  51      23.335  -6.034  32.696  1.00 24.74           C  
ATOM    714  HA  THR A  51      24.188  -5.491  33.103  1.00 24.76           H  
ATOM    715  CB  THR A  51      22.169  -5.959  33.704  1.00 25.11           C  
ATOM    716  HB  THR A  51      21.274  -6.384  33.249  1.00 24.76           H  
ATOM    717  OG1 THR A  51      21.921  -4.588  34.040  1.00 25.27           O  
ATOM    718  HG1 THR A  51      22.784  -4.171  34.469  1.00 24.76           H  
ATOM    719  CG2 THR A  51      22.502  -6.733  34.972  1.00 24.18           C  
ATOM    720 1HG2 THR A  51      21.666  -6.667  35.669  1.00 24.76           H  
ATOM    721 2HG2 THR A  51      23.394  -6.309  35.434  1.00 24.76           H  
ATOM    722 3HG2 THR A  51      22.685  -7.778  34.723  1.00 24.76           H  
ATOM    723  C   THR A  51      23.733  -7.491  32.487  1.00 25.35           C  
ATOM    724  O   THR A  51      24.752  -7.944  33.011  1.00 24.93           O  
ATOM    725  N   ARG A  52      22.929  -8.220  31.720  1.00 25.83           N  
ATOM    726  HN  ARG A  52      22.050  -7.771  31.306  1.00 36.24           H  
ATOM    727  CA  ARG A  52      23.221  -9.619  31.431  1.00 27.65           C  
ATOM    728  HA  ARG A  52      23.253 -10.189  32.360  1.00 36.24           H  
ATOM    729  CB  ARG A  52      22.163 -10.212  30.495  1.00 30.78           C  
ATOM    730  HB1 ARG A  52      22.169  -9.633  29.572  1.00 36.24           H  
ATOM    731  HB2 ARG A  52      22.445 -11.243  30.280  1.00 36.24           H  
ATOM    732  CG  ARG A  52      20.733 -10.218  31.039  1.00 35.50           C  
ATOM    733  HG1 ARG A  52      20.484  -9.213  31.380  1.00 36.24           H  
ATOM    734  HG2 ARG A  52      20.055 -10.509  30.237  1.00 36.24           H  
ATOM    735  CD  ARG A  52      20.558 -11.188  32.205  1.00 39.80           C  
ATOM    736  HD1 ARG A  52      19.511 -11.486  32.256  1.00 36.24           H  
ATOM    737  HD2 ARG A  52      21.178 -12.066  32.023  1.00 36.24           H  
ATOM    738  NE  ARG A  52      20.940 -10.605  33.490  1.00 44.33           N  
ATOM    739  HE  ARG A  52      21.814 -10.989  33.974  1.00 36.24           H  
ATOM    740  CZ  ARG A  52      20.271  -9.628  34.096  1.00 45.89           C  
ATOM    741  NH1 ARG A  52      20.693  -9.159  35.264  1.00 47.98           N  
ATOM    742 1HH1 ARG A  52      21.572  -9.567  35.718  1.00 36.24           H  
ATOM    743 2HH1 ARG A  52      20.154  -8.373  35.751  1.00 36.24           H  
ATOM    744  NH2 ARG A  52      19.177  -9.121  33.540  1.00 46.76           N  
ATOM    745 1HH2 ARG A  52      18.830  -9.498  32.601  1.00 36.24           H  
ATOM    746 2HH2 ARG A  52      18.642  -8.335  34.031  1.00 36.24           H  
ATOM    747  C   ARG A  52      24.586  -9.665  30.750  1.00 27.48           C  
ATOM    748  O   ARG A  52      25.428 -10.508  31.067  1.00 26.67           O  
ATOM    749  N   ALA A  53      24.801  -8.741  29.818  1.00 25.81           N  
ATOM    750  HN  ALA A  53      24.029  -8.035  29.593  1.00 26.01           H  
ATOM    751  CA  ALA A  53      26.063  -8.670  29.097  1.00 26.28           C  
ATOM    752  HA  ALA A  53      26.231  -9.624  28.597  1.00 26.01           H  
ATOM    753  CB  ALA A  53      26.004  -7.570  28.037  1.00 25.91           C  
ATOM    754  HB1 ALA A  53      26.954  -7.527  27.504  1.00 26.01           H  
ATOM    755  HB2 ALA A  53      25.814  -6.611  28.518  1.00 26.01           H  
ATOM    756  HB3 ALA A  53      25.202  -7.787  27.331  1.00 26.01           H  
ATOM    757  C   ALA A  53      27.220  -8.418  30.063  1.00 26.35           C  
ATOM    758  O   ALA A  53      28.249  -9.083  29.989  1.00 25.70           O  
ATOM    759  N   GLU A  54      27.051  -7.456  30.965  1.00 28.01           N  
ATOM    760  HN  GLU A  54      26.134  -6.904  30.978  1.00 37.60           H  
ATOM    761  CA  GLU A  54      28.092  -7.138  31.939  1.00 30.76           C  
ATOM    762  HA  GLU A  54      28.996  -6.861  31.396  1.00 37.60           H  
ATOM    763  CB  GLU A  54      27.671  -5.952  32.809  1.00 35.04           C  
ATOM    764  HB1 GLU A  54      26.632  -6.096  33.105  1.00 37.60           H  
ATOM    765  HB2 GLU A  54      28.303  -5.937  33.697  1.00 37.60           H  
ATOM    766  CG  GLU A  54      27.787  -4.607  32.120  1.00 41.70           C  
ATOM    767  HG1 GLU A  54      28.799  -4.501  31.730  1.00 37.60           H  
ATOM    768  HG2 GLU A  54      27.075  -4.575  31.296  1.00 37.60           H  
ATOM    769  CD  GLU A  54      27.502  -3.448  33.053  1.00 46.13           C  
ATOM    770  OE1 GLU A  54      26.338  -3.298  33.490  1.00 48.65           O  
ATOM    771  OE2 GLU A  54      28.447  -2.690  33.355  1.00 49.04           O  
ATOM    772  C   GLU A  54      28.417  -8.325  32.837  1.00 30.38           C  
ATOM    773  O   GLU A  54      29.576  -8.549  33.187  1.00 28.72           O  
ATOM    774  N   GLU A  55      27.387  -9.078  33.213  1.00 30.02           N  
ATOM    775  HN  GLU A  55      26.404  -8.824  32.876  1.00 33.25           H  
ATOM    776  CA  GLU A  55      27.566 -10.242  34.074  1.00 31.43           C  
ATOM    777  HA  GLU A  55      28.163  -9.951  34.938  1.00 33.25           H  
ATOM    778  CB  GLU A  55      26.209 -10.757  34.563  1.00 31.73           C  
ATOM    779  HB1 GLU A  55      25.637 -11.093  33.698  1.00 33.25           H  
ATOM    780  HB2 GLU A  55      26.382 -11.599  35.234  1.00 33.25           H  
ATOM    781  CG  GLU A  55      25.389  -9.713  35.305  1.00 34.41           C  
ATOM    782  HG1 GLU A  55      25.915  -9.443  36.221  1.00 33.25           H  
ATOM    783  HG2 GLU A  55      25.289  -8.833  34.670  1.00 33.25           H  
ATOM    784  CD  GLU A  55      24.001 -10.207  35.671  1.00 35.37           C  
ATOM    785  OE1 GLU A  55      23.358 -10.867  34.829  1.00 35.24           O  
ATOM    786  OE2 GLU A  55      23.547  -9.920  36.798  1.00 38.40           O  
ATOM    787  C   GLU A  55      28.296 -11.349  33.324  1.00 31.02           C  
ATOM    788  O   GLU A  55      28.868 -12.255  33.935  1.00 31.63           O  
ATOM    789  N   ALA A  56      28.274 -11.272  31.997  1.00 28.87           N  
ATOM    790  HN  ALA A  56      27.756 -10.462  31.527  1.00 29.05           H  
ATOM    791  CA  ALA A  56      28.941 -12.269  31.172  1.00 29.06           C  
ATOM    792  HA  ALA A  56      28.943 -13.217  31.710  1.00 29.05           H  
ATOM    793  CB  ALA A  56      28.185 -12.457  29.870  1.00 29.01           C  
ATOM    794  HB1 ALA A  56      28.692 -13.205  29.260  1.00 29.05           H  
ATOM    795  HB2 ALA A  56      28.150 -11.511  29.330  1.00 29.05           H  
ATOM    796  HB3 ALA A  56      27.170 -12.791  30.084  1.00 29.05           H  
ATOM    797  C   ALA A  56      30.387 -11.873  30.884  1.00 29.27           C  
ATOM    798  O   ALA A  56      31.082 -12.546  30.122  1.00 29.03           O  
ATOM    799  N   GLY A  57      30.832 -10.776  31.491  1.00 28.01           N  
ATOM    800  HN  GLY A  57      30.179 -10.225  32.135  1.00 28.82           H  
ATOM    801  CA  GLY A  57      32.196 -10.320  31.288  1.00 28.51           C  
ATOM    802  HA1 GLY A  57      32.511  -9.778  32.180  1.00 28.81           H  
ATOM    803  HA2 GLY A  57      32.831 -11.195  31.151  1.00 28.81           H  
ATOM    804  C   GLY A  57      32.378  -9.408  30.089  1.00 28.62           C  
ATOM    805  O   GLY A  57      33.499  -9.209  29.619  1.00 30.12           O  
ATOM    806  N   CYS A  58      31.281  -8.850  29.584  1.00 27.33           N  
ATOM    807  HN  CYS A  58      30.331  -9.057  30.030  1.00 26.43           H  
ATOM    808  CA  CYS A  58      31.355  -7.960  28.430  1.00 26.12           C  
ATOM    809  HA  CYS A  58      32.240  -8.211  27.846  1.00 26.43           H  
ATOM    810  CB  CYS A  58      30.114  -8.126  27.549  1.00 27.15           C  
ATOM    811  HB1 CYS A  58      29.262  -7.706  28.083  1.00 26.43           H  
ATOM    812  HB2 CYS A  58      30.277  -7.568  26.627  1.00 26.43           H  
ATOM    813  SG  CYS A  58      29.710  -9.847  27.104  1.00 30.40           S  
ATOM    814  HG  CYS A  58      30.734 -10.387  26.429  1.00 26.44           H  
ATOM    815  C   CYS A  58      31.462  -6.513  28.895  1.00 24.29           C  
ATOM    816  O   CYS A  58      31.201  -6.209  30.060  1.00 23.32           O  
ATOM    817  N   SER A  59      31.850  -5.625  27.983  1.00 23.51           N  
ATOM    818  HN  SER A  59      32.071  -5.962  26.992  1.00 24.61           H  
ATOM    819  CA  SER A  59      31.983  -4.202  28.296  1.00 23.94           C  
ATOM    820  HA  SER A  59      31.669  -4.031  29.326  1.00 24.61           H  
ATOM    821  CB  SER A  59      33.442  -3.769  28.138  1.00 26.22           C  
ATOM    822  HB1 SER A  59      33.740  -3.888  27.096  1.00 24.61           H  
ATOM    823  HB2 SER A  59      33.538  -2.722  28.427  1.00 24.61           H  
ATOM    824  OG  SER A  59      34.288  -4.559  28.959  1.00 27.55           O  
ATOM    825  HG  SER A  59      34.006  -4.446  29.964  1.00 24.61           H  
ATOM    826  C   SER A  59      31.084  -3.392  27.355  1.00 23.69           C  
ATOM    827  O   SER A  59      31.543  -2.863  26.342  1.00 22.75           O  
ATOM    828  N   PRO A  60      29.788  -3.276  27.697  1.00 24.61           N  
ATOM    829  CD  PRO A  60      29.224  -3.786  28.962  1.00 24.41           C  
ATOM    830  HD1 PRO A  60      29.450  -3.118  29.793  1.00 25.02           H  
ATOM    831  HD2 PRO A  60      29.597  -4.785  29.187  1.00 25.02           H  
ATOM    832  CA  PRO A  60      28.758  -2.556  26.931  1.00 25.61           C  
ATOM    833  HA  PRO A  60      28.495  -3.164  26.065  1.00 25.02           H  
ATOM    834  CB  PRO A  60      27.560  -2.546  27.884  1.00 25.15           C  
ATOM    835  HB1 PRO A  60      27.587  -1.675  28.538  1.00 25.02           H  
ATOM    836  HB2 PRO A  60      26.620  -2.557  27.332  1.00 25.02           H  
ATOM    837  CG  PRO A  60      27.740  -3.809  28.664  1.00 27.07           C  
ATOM    838  HG1 PRO A  60      27.152  -3.795  29.581  1.00 25.02           H  
ATOM    839  HG2 PRO A  60      27.469  -4.683  28.071  1.00 25.02           H  
ATOM    840  C   PRO A  60      29.088  -1.150  26.438  1.00 25.19           C  
ATOM    841  O   PRO A  60      28.597  -0.724  25.391  1.00 23.10           O  
ATOM    842  N   LYS A  61      29.902  -0.424  27.193  1.00 25.53           N  
ATOM    843  HN  LYS A  61      30.311  -0.846  28.087  1.00 30.65           H  
ATOM    844  CA  LYS A  61      30.246   0.942  26.819  1.00 27.80           C  
ATOM    845  HA  LYS A  61      29.347   1.414  26.422  1.00 30.65           H  
ATOM    846  CB  LYS A  61      30.681   1.735  28.056  1.00 28.85           C  
ATOM    847  HB1 LYS A  61      31.522   1.213  28.514  1.00 30.65           H  
ATOM    848  HB2 LYS A  61      31.001   2.724  27.728  1.00 30.65           H  
ATOM    849  CG  LYS A  61      29.606   1.915  29.114  1.00 30.96           C  
ATOM    850  HG1 LYS A  61      28.780   2.487  28.690  1.00 30.65           H  
ATOM    851  HG2 LYS A  61      29.246   0.935  29.428  1.00 30.65           H  
ATOM    852  CD  LYS A  61      30.157   2.657  30.327  1.00 33.67           C  
ATOM    853  HD1 LYS A  61      30.991   2.091  30.741  1.00 30.65           H  
ATOM    854  HD2 LYS A  61      30.505   3.641  30.013  1.00 30.65           H  
ATOM    855  CE  LYS A  61      29.092   2.827  31.401  1.00 35.21           C  
ATOM    856  HE1 LYS A  61      28.267   3.406  30.987  1.00 30.65           H  
ATOM    857  HE2 LYS A  61      28.733   1.841  31.697  1.00 30.65           H  
ATOM    858  NZ  LYS A  61      29.610   3.529  32.608  1.00 36.13           N1+
ATOM    859  HZ1 LYS A  61      28.826   3.623  33.330  1.00 30.65           H  
ATOM    860  HZ2 LYS A  61      29.959   4.502  32.333  1.00 30.65           H  
ATOM    861  HZ3 LYS A  61      30.417   2.967  33.029  1.00 30.65           H  
ATOM    862  C   LYS A  61      31.340   1.072  25.768  1.00 28.01           C  
ATOM    863  O   LYS A  61      31.402   2.079  25.062  1.00 29.72           O  
ATOM    864  N   THR A  62      32.187   0.055  25.645  1.00 27.76           N  
ATOM    865  HN  THR A  62      32.040  -0.832  26.225  1.00 27.80           H  
ATOM    866  CA  THR A  62      33.313   0.141  24.726  1.00 27.83           C  
ATOM    867  HA  THR A  62      33.131   0.995  24.073  1.00 27.80           H  
ATOM    868  CB  THR A  62      34.594   0.440  25.517  1.00 27.20           C  
ATOM    869  HB  THR A  62      35.450   0.411  24.843  1.00 27.80           H  
ATOM    870  OG1 THR A  62      34.757  -0.557  26.535  1.00 27.01           O  
ATOM    871  HG1 THR A  62      33.929  -0.537  27.181  1.00 27.80           H  
ATOM    872  CG2 THR A  62      34.514   1.812  26.170  1.00 26.52           C  
ATOM    873 1HG2 THR A  62      35.432   2.005  26.726  1.00 27.80           H  
ATOM    874 2HG2 THR A  62      33.664   1.841  26.852  1.00 27.80           H  
ATOM    875 3HG2 THR A  62      34.389   2.574  25.401  1.00 27.80           H  
ATOM    876  C   THR A  62      33.615  -1.053  23.830  1.00 28.71           C  
ATOM    877  O   THR A  62      34.384  -0.925  22.879  1.00 29.57           O  
ATOM    878  N   GLU A  63      33.041  -2.211  24.128  1.00 28.52           N  
ATOM    879  HN  GLU A  63      32.378  -2.279  24.965  1.00 30.26           H  
ATOM    880  CA  GLU A  63      33.311  -3.390  23.318  1.00 29.40           C  
ATOM    881  HA  GLU A  63      34.392  -3.509  23.246  1.00 30.26           H  
ATOM    882  CB  GLU A  63      32.742  -4.636  24.003  1.00 29.71           C  
ATOM    883  HB1 GLU A  63      33.093  -4.648  25.035  1.00 30.26           H  
ATOM    884  HB2 GLU A  63      31.654  -4.566  23.989  1.00 30.26           H  
ATOM    885  CG  GLU A  63      33.143  -5.947  23.349  1.00 30.20           C  
ATOM    886  HG1 GLU A  63      32.455  -6.153  22.529  1.00 30.26           H  
ATOM    887  HG2 GLU A  63      34.156  -5.847  22.958  1.00 30.26           H  
ATOM    888  CD  GLU A  63      33.108  -7.115  24.319  1.00 31.49           C  
ATOM    889  OE1 GLU A  63      32.430  -7.008  25.363  1.00 31.38           O  
ATOM    890  OE2 GLU A  63      33.752  -8.145  24.034  1.00 30.37           O  
ATOM    891  C   GLU A  63      32.756  -3.233  21.900  1.00 31.28           C  
ATOM    892  O   GLU A  63      31.542  -3.160  21.687  1.00 29.99           O  
ATOM    893  N   ARG A  64      33.666  -3.175  20.933  1.00 30.92           N  
ATOM    894  HN  ARG A  64      34.701  -3.256  21.192  1.00 35.47           H  
ATOM    895  CA  ARG A  64      33.303  -3.005  19.532  1.00 31.58           C  
ATOM    896  HA  ARG A  64      32.510  -2.260  19.476  1.00 35.47           H  
ATOM    897  CB  ARG A  64      34.510  -2.474  18.750  1.00 32.34           C  
ATOM    898  HB1 ARG A  64      35.303  -3.220  18.800  1.00 35.47           H  
ATOM    899  HB2 ARG A  64      34.208  -2.333  17.712  1.00 35.47           H  
ATOM    900  CG  ARG A  64      35.065  -1.153  19.268  1.00 33.70           C  
ATOM    901  HG1 ARG A  64      35.302  -1.258  20.327  1.00 35.47           H  
ATOM    902  HG2 ARG A  64      35.972  -0.907  18.715  1.00 35.47           H  
ATOM    903  CD  ARG A  64      34.057  -0.025  19.094  1.00 37.54           C  
ATOM    904  HD1 ARG A  64      33.132  -0.296  19.603  1.00 35.47           H  
ATOM    905  HD2 ARG A  64      34.464   0.884  19.538  1.00 35.47           H  
ATOM    906  NE  ARG A  64      33.765   0.226  17.685  1.00 38.65           N  
ATOM    907  HE  ARG A  64      32.816  -0.092  17.306  1.00 35.47           H  
ATOM    908  CZ  ARG A  64      34.602   0.824  16.842  1.00 41.26           C  
ATOM    909  NH1 ARG A  64      34.254   1.004  15.574  1.00 40.41           N  
ATOM    910 1HH1 ARG A  64      33.299   0.668  15.228  1.00 35.47           H  
ATOM    911 2HH1 ARG A  64      34.929   1.485  14.897  1.00 35.47           H  
ATOM    912  NH2 ARG A  64      35.781   1.256  17.270  1.00 41.95           N  
ATOM    913 1HH2 ARG A  64      36.060   1.124  18.295  1.00 35.47           H  
ATOM    914 2HH2 ARG A  64      36.453   1.737  16.591  1.00 35.47           H  
ATOM    915  C   ARG A  64      32.798  -4.284  18.871  1.00 31.48           C  
ATOM    916  O   ARG A  64      33.197  -5.389  19.230  1.00 30.32           O  
ATOM    917  N   TYR A  65      31.898  -4.124  17.908  1.00 30.89           N  
ATOM    918  HN  TYR A  65      31.557  -3.139  17.669  1.00 28.00           H  
ATOM    919  CA  TYR A  65      31.367  -5.258  17.173  1.00 29.67           C  
ATOM    920  HA  TYR A  65      32.144  -6.021  17.115  1.00 28.00           H  
ATOM    921  CB  TYR A  65      30.150  -5.865  17.886  1.00 30.11           C  
ATOM    922  HB1 TYR A  65      29.830  -6.734  17.311  1.00 28.00           H  
ATOM    923  HB2 TYR A  65      30.472  -6.183  18.877  1.00 28.00           H  
ATOM    924  CG  TYR A  65      28.946  -4.961  18.062  1.00 29.66           C  
ATOM    925  CD1 TYR A  65      28.118  -4.640  16.982  1.00 29.05           C  
ATOM    926  HD1 TYR A  65      28.369  -5.007  15.987  1.00 28.00           H  
ATOM    927  CE1 TYR A  65      26.978  -3.859  17.157  1.00 26.93           C  
ATOM    928  HE1 TYR A  65      26.341  -3.618  16.306  1.00 28.00           H  
ATOM    929  CD2 TYR A  65      28.605  -4.468  19.323  1.00 27.87           C  
ATOM    930  HD2 TYR A  65      29.240  -4.700  20.178  1.00 28.00           H  
ATOM    931  CE2 TYR A  65      27.473  -3.688  19.509  1.00 25.77           C  
ATOM    932  HE2 TYR A  65      27.223  -3.312  20.501  1.00 28.00           H  
ATOM    933  CZ  TYR A  65      26.661  -3.390  18.424  1.00 25.87           C  
ATOM    934  OH  TYR A  65      25.524  -2.649  18.612  1.00 22.56           O  
ATOM    935  HH  TYR A  65      25.570  -1.781  18.023  1.00 28.00           H  
ATOM    936  C   TYR A  65      31.019  -4.826  15.757  1.00 30.00           C  
ATOM    937  O   TYR A  65      30.775  -3.648  15.499  1.00 27.57           O  
ATOM    938  N   SER A  66      31.017  -5.785  14.841  1.00 30.24           N  
ATOM    939  HN  SER A  66      31.234  -6.790  15.136  1.00 32.31           H  
ATOM    940  CA  SER A  66      30.727  -5.502  13.444  1.00 31.68           C  
ATOM    941  HA  SER A  66      31.056  -4.487  13.221  1.00 32.31           H  
ATOM    942  CB  SER A  66      31.504  -6.472  12.548  1.00 33.17           C  
ATOM    943  HB1 SER A  66      32.566  -6.396  12.780  1.00 32.31           H  
ATOM    944  HB2 SER A  66      31.161  -7.488  12.743  1.00 32.31           H  
ATOM    945  OG  SER A  66      31.308  -6.174  11.176  1.00 38.62           O  
ATOM    946  HG  SER A  66      30.287  -6.249  10.943  1.00 32.31           H  
ATOM    947  C   SER A  66      29.238  -5.602  13.151  1.00 29.88           C  
ATOM    948  O   SER A  66      28.577  -6.555  13.555  1.00 30.26           O  
ATOM    949  N   TRP A  67      28.720  -4.603  12.445  1.00 29.65           N  
ATOM    950  HN  TRP A  67      29.357  -3.801  12.135  1.00 24.05           H  
ATOM    951  CA  TRP A  67      27.309  -4.568  12.080  1.00 27.41           C  
ATOM    952  HA  TRP A  67      26.970  -5.577  11.846  1.00 24.05           H  
ATOM    953  CB  TRP A  67      26.468  -4.002  13.228  1.00 24.24           C  
ATOM    954  HB1 TRP A  67      25.416  -4.191  13.012  1.00 24.05           H  
ATOM    955  HB2 TRP A  67      26.749  -4.515  14.148  1.00 24.05           H  
ATOM    956  CG  TRP A  67      26.655  -2.527  13.429  1.00 22.59           C  
ATOM    957  CD2 TRP A  67      25.760  -1.486  13.014  1.00 22.41           C  
ATOM    958  CE2 TRP A  67      26.358  -0.255  13.364  1.00 22.09           C  
ATOM    959  CE3 TRP A  67      24.510  -1.474  12.376  1.00 22.31           C  
ATOM    960  HE3 TRP A  67      24.022  -2.407  12.094  1.00 24.05           H  
ATOM    961  CD1 TRP A  67      27.727  -1.904  13.999  1.00 22.82           C  
ATOM    962  HD1 TRP A  67      28.593  -2.414  14.421  1.00 24.05           H  
ATOM    963  NE1 TRP A  67      27.557  -0.538  13.964  1.00 22.98           N  
ATOM    964  HE1 TRP A  67      28.249   0.185  14.344  1.00 24.05           H  
ATOM    965  CZ2 TRP A  67      25.750   0.978  13.097  1.00 22.26           C  
ATOM    966  HZ2 TRP A  67      26.230   1.916  13.375  1.00 24.05           H  
ATOM    967  CZ3 TRP A  67      23.904  -0.246  12.109  1.00 21.56           C  
ATOM    968  HZ3 TRP A  67      22.934  -0.223  11.612  1.00 24.05           H  
ATOM    969  CH2 TRP A  67      24.526   0.962  12.471  1.00 21.70           C  
ATOM    970  HH2 TRP A  67      24.027   1.906  12.251  1.00 24.05           H  
ATOM    971  C   TRP A  67      27.148  -3.681  10.849  1.00 27.40           C  
ATOM    972  O   TRP A  67      28.068  -2.962  10.471  1.00 27.34           O  
ATOM    973  N   GLN A  68      25.971  -3.719  10.237  1.00 28.47           N  
ATOM    974  HN  GLN A  68      25.197  -4.350  10.621  1.00 33.58           H  
ATOM    975  CA  GLN A  68      25.719  -2.913   9.050  1.00 29.37           C  
ATOM    976  HA  GLN A  68      26.391  -2.055   9.065  1.00 33.58           H  
ATOM    977  CB  GLN A  68      26.015  -3.741   7.793  1.00 31.60           C  
ATOM    978  HB1 GLN A  68      27.036  -4.116   7.864  1.00 33.58           H  
ATOM    979  HB2 GLN A  68      25.320  -4.581   7.766  1.00 33.58           H  
ATOM    980  CG  GLN A  68      25.881  -2.973   6.492  1.00 36.69           C  
ATOM    981  HG1 GLN A  68      24.839  -2.678   6.369  1.00 33.58           H  
ATOM    982  HG2 GLN A  68      26.507  -2.083   6.549  1.00 33.58           H  
ATOM    983  CD  GLN A  68      26.302  -3.785   5.274  1.00 38.80           C  
ATOM    984  OE1 GLN A  68      26.311  -3.275   4.154  1.00 41.38           O  
ATOM    985  NE2 GLN A  68      26.651  -5.050   5.488  1.00 38.89           N  
ATOM    986 1HE2 GLN A  68      26.627  -5.451   6.480  1.00 33.58           H  
ATOM    987 2HE2 GLN A  68      26.955  -5.667   4.669  1.00 33.58           H  
ATOM    988  C   GLN A  68      24.281  -2.403   9.013  1.00 28.02           C  
ATOM    989  O   GLN A  68      23.360  -3.078   9.469  1.00 29.04           O  
ATOM    990  N   CYS A  69      24.098  -1.196   8.489  1.00 26.33           N  
ATOM    991  HN  CYS A  69      24.945  -0.638   8.149  1.00 24.88           H  
ATOM    992  CA  CYS A  69      22.767  -0.619   8.369  1.00 25.21           C  
ATOM    993  HA  CYS A  69      22.072  -1.181   8.992  1.00 24.88           H  
ATOM    994  CB  CYS A  69      22.762   0.850   8.800  1.00 24.36           C  
ATOM    995  HB1 CYS A  69      23.131   0.910   9.824  1.00 24.88           H  
ATOM    996  HB2 CYS A  69      23.429   1.405   8.140  1.00 24.88           H  
ATOM    997  SG  CYS A  69      21.107   1.625   8.735  1.00 26.82           S  
ATOM    998  HG  CYS A  69      20.638   1.574   7.481  1.00 24.88           H  
ATOM    999  C   CYS A  69      22.335  -0.721   6.911  1.00 23.63           C  
ATOM   1000  O   CYS A  69      22.925  -0.090   6.032  1.00 22.90           O  
ATOM   1001  N   VAL A  70      21.315  -1.530   6.662  1.00 23.28           N  
ATOM   1002  HN  VAL A  70      20.860  -2.059   7.473  1.00 22.91           H  
ATOM   1003  CA  VAL A  70      20.799  -1.717   5.316  1.00 22.89           C  
ATOM   1004  HA  VAL A  70      21.291  -1.015   4.643  1.00 22.91           H  
ATOM   1005  CB  VAL A  70      21.047  -3.160   4.816  1.00 22.71           C  
ATOM   1006  HB  VAL A  70      20.527  -3.856   5.475  1.00 22.91           H  
ATOM   1007  CG1 VAL A  70      20.509  -3.327   3.396  1.00 22.37           C  
ATOM   1008 1HG1 VAL A  70      20.690  -4.347   3.056  1.00 22.91           H  
ATOM   1009 2HG1 VAL A  70      21.015  -2.628   2.731  1.00 22.91           H  
ATOM   1010 3HG1 VAL A  70      19.438  -3.126   3.387  1.00 22.91           H  
ATOM   1011  CG2 VAL A  70      22.531  -3.467   4.850  1.00 24.50           C  
ATOM   1012 1HG2 VAL A  70      22.700  -4.484   4.497  1.00 22.91           H  
ATOM   1013 2HG2 VAL A  70      22.899  -3.372   5.872  1.00 22.91           H  
ATOM   1014 3HG2 VAL A  70      23.062  -2.766   4.206  1.00 22.91           H  
ATOM   1015  C   VAL A  70      19.306  -1.440   5.321  1.00 22.17           C  
ATOM   1016  O   VAL A  70      18.553  -2.086   6.047  1.00 22.42           O  
ATOM   1017  N   ASN A  71      18.885  -0.463   4.523  1.00 22.15           N  
ATOM   1018  HN  ASN A  71      19.597   0.074   3.932  1.00 22.81           H  
ATOM   1019  CA  ASN A  71      17.474  -0.110   4.438  1.00 23.05           C  
ATOM   1020  HA  ASN A  71      17.374   0.792   3.835  1.00 22.81           H  
ATOM   1021  CB  ASN A  71      16.688  -1.244   3.765  1.00 22.84           C  
ATOM   1022  HB1 ASN A  71      17.229  -1.563   2.874  1.00 22.80           H  
ATOM   1023  HB2 ASN A  71      16.612  -2.078   4.463  1.00 22.80           H  
ATOM   1024  CG  ASN A  71      15.286  -0.821   3.358  1.00 23.09           C  
ATOM   1025  OD1 ASN A  71      14.401  -1.658   3.154  1.00 23.60           O  
ATOM   1026  ND2 ASN A  71      15.081   0.483   3.229  1.00 21.42           N  
ATOM   1027 1HD2 ASN A  71      15.881   1.171   3.409  1.00 22.80           H  
ATOM   1028 2HD2 ASN A  71      14.116   0.847   2.945  1.00 22.80           H  
ATOM   1029  C   ASN A  71      16.893   0.159   5.827  1.00 23.21           C  
ATOM   1030  O   ASN A  71      15.817  -0.334   6.167  1.00 23.08           O  
ATOM   1031  N   GLN A  72      17.615   0.938   6.627  1.00 24.25           N  
ATOM   1032  HN  GLN A  72      18.545   1.326   6.268  1.00 28.90           H  
ATOM   1033  CA  GLN A  72      17.182   1.283   7.981  1.00 25.59           C  
ATOM   1034  HA  GLN A  72      17.982   1.860   8.445  1.00 28.90           H  
ATOM   1035  CB  GLN A  72      15.939   2.177   7.931  1.00 26.94           C  
ATOM   1036  HB1 GLN A  72      15.138   1.629   7.434  1.00 28.90           H  
ATOM   1037  HB2 GLN A  72      15.640   2.412   8.953  1.00 28.90           H  
ATOM   1038  CG  GLN A  72      16.167   3.478   7.185  1.00 30.06           C  
ATOM   1039  HG1 GLN A  72      16.907   4.066   7.728  1.00 28.90           H  
ATOM   1040  HG2 GLN A  72      16.546   3.247   6.190  1.00 28.90           H  
ATOM   1041  CD  GLN A  72      14.904   4.303   7.042  1.00 32.78           C  
ATOM   1042  OE1 GLN A  72      14.422   4.901   8.004  1.00 35.50           O  
ATOM   1043  NE2 GLN A  72      14.354   4.330   5.837  1.00 33.92           N  
ATOM   1044 1HE2 GLN A  72      14.803   3.788   5.032  1.00 28.90           H  
ATOM   1045 2HE2 GLN A  72      13.460   4.894   5.669  1.00 28.90           H  
ATOM   1046  C   GLN A  72      16.913   0.072   8.871  1.00 25.48           C  
ATOM   1047  O   GLN A  72      15.972   0.067   9.667  1.00 25.54           O  
ATOM   1048  N   SER A  73      17.741  -0.956   8.725  1.00 26.15           N  
ATOM   1049  HN  SER A  73      18.516  -0.899   7.989  1.00 25.84           H  
ATOM   1050  CA  SER A  73      17.625  -2.159   9.538  1.00 25.04           C  
ATOM   1051  HA  SER A  73      17.033  -1.940  10.427  1.00 25.84           H  
ATOM   1052  CB  SER A  73      16.966  -3.301   8.754  1.00 27.48           C  
ATOM   1053  HB1 SER A  73      16.731  -4.114   9.441  1.00 25.84           H  
ATOM   1054  HB2 SER A  73      16.047  -2.934   8.297  1.00 25.84           H  
ATOM   1055  OG  SER A  73      17.822  -3.788   7.739  1.00 31.58           O  
ATOM   1056  HG  SER A  73      18.049  -3.011   7.070  1.00 25.84           H  
ATOM   1057  C   SER A  73      19.037  -2.557   9.955  1.00 23.88           C  
ATOM   1058  O   SER A  73      19.979  -2.468   9.165  1.00 20.93           O  
ATOM   1059  N   VAL A  74      19.176  -2.985  11.202  1.00 22.70           N  
ATOM   1060  HN  VAL A  74      18.313  -3.040  11.833  1.00 23.14           H  
ATOM   1061  CA  VAL A  74      20.470  -3.382  11.736  1.00 22.71           C  
ATOM   1062  HA  VAL A  74      21.236  -2.764  11.268  1.00 23.14           H  
ATOM   1063  CB  VAL A  74      20.526  -3.149  13.260  1.00 22.72           C  
ATOM   1064  HB  VAL A  74      19.670  -3.641  13.722  1.00 23.14           H  
ATOM   1065  CG1 VAL A  74      21.807  -3.749  13.834  1.00 24.24           C  
ATOM   1066 1HG1 VAL A  74      21.838  -3.580  14.910  1.00 23.14           H  
ATOM   1067 2HG1 VAL A  74      22.671  -3.276  13.368  1.00 23.14           H  
ATOM   1068 3HG1 VAL A  74      21.828  -4.820  13.635  1.00 23.14           H  
ATOM   1069  CG2 VAL A  74      20.455  -1.654  13.559  1.00 22.88           C  
ATOM   1070 1HG2 VAL A  74      20.495  -1.496  14.637  1.00 23.14           H  
ATOM   1071 2HG2 VAL A  74      19.522  -1.249  13.167  1.00 23.14           H  
ATOM   1072 3HG2 VAL A  74      21.297  -1.148  13.087  1.00 23.14           H  
ATOM   1073  C   VAL A  74      20.801  -4.844  11.459  1.00 22.90           C  
ATOM   1074  O   VAL A  74      20.044  -5.744  11.825  1.00 23.81           O  
ATOM   1075  N   LEU A  75      21.938  -5.066  10.809  1.00 24.09           N  
ATOM   1076  HN  LEU A  75      22.530  -4.229  10.501  1.00 28.12           H  
ATOM   1077  CA  LEU A  75      22.407  -6.413  10.501  1.00 27.33           C  
ATOM   1078  HA  LEU A  75      21.617  -7.133  10.715  1.00 28.12           H  
ATOM   1079  CB  LEU A  75      22.824  -6.530   9.031  1.00 28.03           C  
ATOM   1080  HB1 LEU A  75      23.616  -5.799   8.865  1.00 28.12           H  
ATOM   1081  HB2 LEU A  75      23.221  -7.535   8.891  1.00 28.12           H  
ATOM   1082  CG  LEU A  75      21.774  -6.308   7.941  1.00 30.11           C  
ATOM   1083  HG  LEU A  75      21.516  -5.250   7.899  1.00 28.12           H  
ATOM   1084  CD1 LEU A  75      22.361  -6.738   6.597  1.00 28.25           C  
ATOM   1085 1HD1 LEU A  75      21.621  -6.584   5.811  1.00 28.12           H  
ATOM   1086 2HD1 LEU A  75      22.632  -7.793   6.639  1.00 28.12           H  
ATOM   1087 3HD1 LEU A  75      23.249  -6.144   6.381  1.00 28.12           H  
ATOM   1088  CD2 LEU A  75      20.526  -7.117   8.247  1.00 32.72           C  
ATOM   1089 1HD2 LEU A  75      19.785  -6.952   7.465  1.00 28.12           H  
ATOM   1090 2HD2 LEU A  75      20.116  -6.804   9.207  1.00 28.12           H  
ATOM   1091 3HD2 LEU A  75      20.780  -8.176   8.288  1.00 28.12           H  
ATOM   1092  C   LEU A  75      23.621  -6.715  11.367  1.00 27.09           C  
ATOM   1093  O   LEU A  75      24.673  -6.103  11.194  1.00 27.37           O  
ATOM   1094  N   CYS A  76      23.471  -7.648  12.300  1.00 28.97           N  
ATOM   1095  HN  CYS A  76      22.521  -8.127  12.414  1.00 31.54           H  
ATOM   1096  CA  CYS A  76      24.575  -8.033  13.172  1.00 31.94           C  
ATOM   1097  HA  CYS A  76      25.200  -7.162  13.370  1.00 31.54           H  
ATOM   1098  CB  CYS A  76      24.042  -8.586  14.496  1.00 30.44           C  
ATOM   1099  HB1 CYS A  76      23.312  -9.364  14.275  1.00 31.54           H  
ATOM   1100  HB2 CYS A  76      24.876  -9.016  15.050  1.00 31.54           H  
ATOM   1101  SG  CYS A  76      23.241  -7.323  15.546  1.00 28.96           S  
ATOM   1102  HG  CYS A  76      24.125  -6.361  15.842  1.00 31.54           H  
ATOM   1103  C   CYS A  76      25.398  -9.092  12.444  1.00 34.10           C  
ATOM   1104  O   CYS A  76      24.942 -10.216  12.249  1.00 34.85           O  
ATOM   1105  N   GLY A  77      26.604  -8.723  12.031  1.00 37.54           N  
ATOM   1106  HN  GLY A  77      26.956  -7.733  12.234  1.00 40.59           H  
ATOM   1107  CA  GLY A  77      27.450  -9.656  11.304  1.00 39.99           C  
ATOM   1108  HA1 GLY A  77      26.935  -9.954  10.391  1.00 40.59           H  
ATOM   1109  HA2 GLY A  77      28.383  -9.153  11.048  1.00 40.59           H  
ATOM   1110  C   GLY A  77      27.776 -10.902  12.103  1.00 41.99           C  
ATOM   1111  O   GLY A  77      27.492 -10.956  13.305  1.00 42.83           O  
ATOM   1112  N   PRO A  78      28.363 -11.931  11.466  1.00 41.47           N  
ATOM   1113  CD  PRO A  78      28.795 -12.037  10.062  1.00 41.72           C  
ATOM   1114  HD1 PRO A  78      29.756 -11.548   9.906  1.00 41.71           H  
ATOM   1115  HD2 PRO A  78      28.055 -11.608   9.387  1.00 41.71           H  
ATOM   1116  CA  PRO A  78      28.696 -13.149  12.208  1.00 42.06           C  
ATOM   1117  HA  PRO A  78      27.796 -13.671  12.534  1.00 41.71           H  
ATOM   1118  CB  PRO A  78      29.477 -13.977  11.187  1.00 41.49           C  
ATOM   1119  HB1 PRO A  78      30.544 -13.760  11.241  1.00 41.71           H  
ATOM   1120  HB2 PRO A  78      29.314 -15.044  11.342  1.00 41.71           H  
ATOM   1121  CG  PRO A  78      28.904 -13.531   9.878  1.00 41.74           C  
ATOM   1122  HG1 PRO A  78      29.570 -13.779   9.052  1.00 41.71           H  
ATOM   1123  HG2 PRO A  78      27.926 -13.979   9.703  1.00 41.71           H  
ATOM   1124  C   PRO A  78      29.557 -12.743  13.395  1.00 41.97           C  
ATOM   1125  O   PRO A  78      30.639 -12.188  13.219  1.00 41.55           O  
ATOM   1126  N   ALA A  79      29.066 -12.997  14.600  1.00 43.48           N  
ATOM   1127  HN  ALA A  79      28.112 -13.473  14.691  1.00 44.35           H  
ATOM   1128  CA  ALA A  79      29.805 -12.638  15.800  1.00 44.45           C  
ATOM   1129  HA  ALA A  79      30.130 -11.601  15.711  1.00 44.35           H  
ATOM   1130  CB  ALA A  79      28.910 -12.763  17.021  1.00 43.35           C  
ATOM   1131  HB1 ALA A  79      29.473 -12.492  17.914  1.00 44.35           H  
ATOM   1132  HB2 ALA A  79      28.559 -13.791  17.111  1.00 44.35           H  
ATOM   1133  HB3 ALA A  79      28.055 -12.096  16.915  1.00 44.35           H  
ATOM   1134  C   ALA A  79      31.034 -13.521  15.958  1.00 45.26           C  
ATOM   1135  O   ALA A  79      30.989 -14.721  15.682  1.00 45.23           O  
ATOM   1136  N   GLU A  80      32.131 -12.915  16.398  1.00 46.04           N  
ATOM   1137  HN  GLU A  80      32.097 -11.865  16.602  1.00 48.19           H  
ATOM   1138  CA  GLU A  80      33.378 -13.635  16.611  1.00 46.24           C  
ATOM   1139  HA  GLU A  80      33.509 -14.380  15.827  1.00 48.19           H  
ATOM   1140  CB  GLU A  80      34.553 -12.657  16.592  1.00 47.01           C  
ATOM   1141  HB1 GLU A  80      34.534 -12.075  17.514  1.00 48.19           H  
ATOM   1142  HB2 GLU A  80      35.479 -13.230  16.543  1.00 48.19           H  
ATOM   1143  CG  GLU A  80      34.517 -11.696  15.414  1.00 48.92           C  
ATOM   1144  HG1 GLU A  80      34.477 -12.276  14.492  1.00 48.19           H  
ATOM   1145  HG2 GLU A  80      33.622 -11.079  15.495  1.00 48.19           H  
ATOM   1146  CD  GLU A  80      35.727 -10.790  15.363  1.00 50.30           C  
ATOM   1147  OE1 GLU A  80      36.021 -10.127  16.381  1.00 51.68           O  
ATOM   1148  OE2 GLU A  80      36.383 -10.736  14.301  1.00 51.98           O  
ATOM   1149  C   GLU A  80      33.295 -14.327  17.967  1.00 45.59           C  
ATOM   1150  O   GLU A  80      33.573 -15.521  18.086  1.00 45.92           O  
ATOM   1151  N   ASN A  81      32.907 -13.564  18.986  1.00 44.15           N  
ATOM   1152  HN  ASN A  81      32.696 -12.530  18.809  1.00 41.89           H  
ATOM   1153  CA  ASN A  81      32.761 -14.094  20.335  1.00 41.70           C  
ATOM   1154  HA  ASN A  81      32.895 -15.175  20.300  1.00 41.89           H  
ATOM   1155  CB  ASN A  81      33.821 -13.499  21.269  1.00 42.01           C  
ATOM   1156  HB1 ASN A  81      33.659 -13.891  22.273  1.00 41.89           H  
ATOM   1157  HB2 ASN A  81      34.806 -13.803  20.915  1.00 41.89           H  
ATOM   1158  CG  ASN A  81      33.774 -11.987  21.327  1.00 41.28           C  
ATOM   1159  OD1 ASN A  81      32.732 -11.395  21.598  1.00 42.93           O  
ATOM   1160  ND2 ASN A  81      34.912 -11.353  21.087  1.00 41.43           N  
ATOM   1161 1HD2 ASN A  81      35.799 -11.910  20.867  1.00 41.89           H  
ATOM   1162 2HD2 ASN A  81      34.945 -10.284  21.113  1.00 41.89           H  
ATOM   1163  C   ASN A  81      31.360 -13.794  20.858  1.00 40.92           C  
ATOM   1164  O   ASN A  81      30.611 -13.024  20.252  1.00 40.70           O  
ATOM   1165  N   LYS A  82      31.010 -14.401  21.986  1.00 38.91           N  
ATOM   1166  HN  LYS A  82      31.718 -15.034  22.479  1.00 39.48           H  
ATOM   1167  CA  LYS A  82      29.687 -14.227  22.569  1.00 37.44           C  
ATOM   1168  HA  LYS A  82      28.957 -14.565  21.834  1.00 39.48           H  
ATOM   1169  CB  LYS A  82      29.543 -15.118  23.806  1.00 37.80           C  
ATOM   1170  HB1 LYS A  82      29.996 -16.085  23.586  1.00 39.48           H  
ATOM   1171  HB2 LYS A  82      30.076 -14.646  24.631  1.00 39.48           H  
ATOM   1172  CG  LYS A  82      28.102 -15.353  24.240  1.00 40.61           C  
ATOM   1173  HG1 LYS A  82      28.101 -15.911  25.177  1.00 39.48           H  
ATOM   1174  HG2 LYS A  82      27.615 -14.389  24.390  1.00 39.48           H  
ATOM   1175  CD  LYS A  82      27.324 -16.144  23.190  1.00 41.95           C  
ATOM   1176  HD1 LYS A  82      27.343 -15.597  22.248  1.00 39.48           H  
ATOM   1177  HD2 LYS A  82      27.798 -17.116  23.055  1.00 39.48           H  
ATOM   1178  CE  LYS A  82      25.876 -16.352  23.614  1.00 43.24           C  
ATOM   1179  HE1 LYS A  82      25.864 -16.848  24.584  1.00 39.48           H  
ATOM   1180  HE2 LYS A  82      25.393 -15.379  23.697  1.00 39.48           H  
ATOM   1181  NZ  LYS A  82      25.112 -17.184  22.642  1.00 44.02           N1+
ATOM   1182  HZ1 LYS A  82      24.105 -17.300  22.985  1.00 39.48           H  
ATOM   1183  HZ2 LYS A  82      25.572 -18.146  22.557  1.00 39.48           H  
ATOM   1184  HZ3 LYS A  82      25.110 -16.704  21.686  1.00 39.48           H  
ATOM   1185  C   LYS A  82      29.339 -12.784  22.933  1.00 35.77           C  
ATOM   1186  O   LYS A  82      28.198 -12.361  22.762  1.00 35.62           O  
ATOM   1187  N   CYS A  83      30.310 -12.028  23.431  1.00 33.39           N  
ATOM   1188  HN  CYS A  83      31.291 -12.439  23.551  1.00 32.57           H  
ATOM   1189  CA  CYS A  83      30.057 -10.642  23.817  1.00 33.02           C  
ATOM   1190  HA  CYS A  83      29.231 -10.644  24.528  1.00 32.57           H  
ATOM   1191  CB  CYS A  83      31.278 -10.056  24.528  1.00 31.07           C  
ATOM   1192  HB1 CYS A  83      32.173 -10.385  24.000  1.00 32.57           H  
ATOM   1193  HB2 CYS A  83      31.210  -8.969  24.487  1.00 32.57           H  
ATOM   1194  SG  CYS A  83      31.426 -10.558  26.279  1.00 32.07           S  
ATOM   1195  HG  CYS A  83      30.342 -10.152  26.954  1.00 32.57           H  
ATOM   1196  C   CYS A  83      29.654  -9.750  22.642  1.00 33.52           C  
ATOM   1197  O   CYS A  83      28.778  -8.895  22.776  1.00 32.32           O  
ATOM   1198  N   GLN A  84      30.298  -9.941  21.496  1.00 32.44           N  
ATOM   1199  HN  GLN A  84      31.067 -10.682  21.439  1.00 34.21           H  
ATOM   1200  CA  GLN A  84      29.970  -9.154  20.316  1.00 32.86           C  
ATOM   1201  HA  GLN A  84      30.006  -8.096  20.576  1.00 34.21           H  
ATOM   1202  CB  GLN A  84      30.978  -9.424  19.195  1.00 32.58           C  
ATOM   1203  HB1 GLN A  84      31.197 -10.492  19.176  1.00 34.21           H  
ATOM   1204  HB2 GLN A  84      30.530  -9.127  18.247  1.00 34.21           H  
ATOM   1205  CG  GLN A  84      32.282  -8.667  19.370  1.00 34.37           C  
ATOM   1206  HG1 GLN A  84      32.092  -7.606  19.206  1.00 34.21           H  
ATOM   1207  HG2 GLN A  84      32.638  -8.819  20.389  1.00 34.21           H  
ATOM   1208  CD  GLN A  84      33.366  -9.120  18.406  1.00 36.79           C  
ATOM   1209  OE1 GLN A  84      33.120  -9.300  17.214  1.00 37.83           O  
ATOM   1210  NE2 GLN A  84      34.577  -9.296  18.922  1.00 36.43           N  
ATOM   1211 1HE2 GLN A  84      34.745  -9.119  19.964  1.00 34.21           H  
ATOM   1212 2HE2 GLN A  84      35.384  -9.614  18.296  1.00 34.21           H  
ATOM   1213  C   GLN A  84      28.561  -9.502  19.858  1.00 31.84           C  
ATOM   1214  O   GLN A  84      27.794  -8.622  19.474  1.00 32.78           O  
ATOM   1215  N   GLU A  85      28.224 -10.788  19.911  1.00 31.76           N  
ATOM   1216  HN  GLU A  85      28.945 -11.502  20.250  1.00 34.94           H  
ATOM   1217  CA  GLU A  85      26.898 -11.250  19.519  1.00 31.06           C  
ATOM   1218  HA  GLU A  85      26.697 -10.918  18.500  1.00 34.94           H  
ATOM   1219  CB  GLU A  85      26.820 -12.783  19.566  1.00 32.96           C  
ATOM   1220  HB1 GLU A  85      27.504 -13.189  18.821  1.00 34.94           H  
ATOM   1221  HB2 GLU A  85      27.123 -13.116  20.559  1.00 34.94           H  
ATOM   1222  CG  GLU A  85      25.419 -13.316  19.281  1.00 36.99           C  
ATOM   1223  HG1 GLU A  85      24.709 -12.765  19.899  1.00 34.94           H  
ATOM   1224  HG2 GLU A  85      25.194 -13.145  18.228  1.00 34.94           H  
ATOM   1225  CD  GLU A  85      25.257 -14.801  19.572  1.00 39.94           C  
ATOM   1226  OE1 GLU A  85      24.117 -15.298  19.453  1.00 41.58           O  
ATOM   1227  OE2 GLU A  85      26.253 -15.470  19.918  1.00 41.85           O  
ATOM   1228  C   GLU A  85      25.822 -10.683  20.444  1.00 29.59           C  
ATOM   1229  O   GLU A  85      24.773 -10.222  19.987  1.00 28.73           O  
ATOM   1230  N   LEU A  86      26.086 -10.731  21.746  1.00 26.54           N  
ATOM   1231  HN  LEU A  86      27.022 -11.135  22.072  1.00 26.78           H  
ATOM   1232  CA  LEU A  86      25.133 -10.247  22.745  1.00 25.37           C  
ATOM   1233  HA  LEU A  86      24.186 -10.763  22.586  1.00 26.78           H  
ATOM   1234  CB  LEU A  86      25.630 -10.591  24.150  1.00 27.30           C  
ATOM   1235  HB1 LEU A  86      26.590 -10.095  24.293  1.00 26.78           H  
ATOM   1236  HB2 LEU A  86      24.907 -10.196  24.863  1.00 26.78           H  
ATOM   1237  CG  LEU A  86      25.824 -12.076  24.459  1.00 27.40           C  
ATOM   1238  HG  LEU A  86      26.440 -12.520  23.677  1.00 26.79           H  
ATOM   1239  CD1 LEU A  86      26.538 -12.235  25.795  1.00 30.10           C  
ATOM   1240 1HD1 LEU A  86      26.674 -13.295  26.011  1.00 26.79           H  
ATOM   1241 2HD1 LEU A  86      25.940 -11.778  26.584  1.00 26.79           H  
ATOM   1242 3HD1 LEU A  86      27.511 -11.746  25.748  1.00 26.79           H  
ATOM   1243  CD2 LEU A  86      24.477 -12.776  24.476  1.00 30.76           C  
ATOM   1244 1HD2 LEU A  86      24.619 -13.834  24.697  1.00 26.79           H  
ATOM   1245 2HD2 LEU A  86      23.999 -12.670  23.502  1.00 26.79           H  
ATOM   1246 3HD2 LEU A  86      23.844 -12.328  25.242  1.00 26.79           H  
ATOM   1247  C   LEU A  86      24.874  -8.746  22.659  1.00 23.83           C  
ATOM   1248  O   LEU A  86      23.724  -8.305  22.627  1.00 22.98           O  
ATOM   1249  N   LEU A  87      25.944  -7.963  22.622  1.00 22.42           N  
ATOM   1250  HN  LEU A  87      26.920  -8.402  22.638  1.00 21.83           H  
ATOM   1251  CA  LEU A  87      25.809  -6.515  22.560  1.00 22.89           C  
ATOM   1252  HA  LEU A  87      25.231  -6.196  23.427  1.00 21.83           H  
ATOM   1253  CB  LEU A  87      27.184  -5.852  22.644  1.00 20.06           C  
ATOM   1254  HB1 LEU A  87      27.812  -6.265  21.855  1.00 21.83           H  
ATOM   1255  HB2 LEU A  87      27.058  -4.781  22.485  1.00 21.83           H  
ATOM   1256  CG  LEU A  87      27.897  -6.060  23.987  1.00 19.64           C  
ATOM   1257  HG  LEU A  87      28.031  -7.129  24.152  1.00 21.83           H  
ATOM   1258  CD1 LEU A  87      29.261  -5.399  23.938  1.00 21.25           C  
ATOM   1259 1HD1 LEU A  87      29.770  -5.545  24.891  1.00 21.83           H  
ATOM   1260 2HD1 LEU A  87      29.142  -4.332  23.750  1.00 21.83           H  
ATOM   1261 3HD1 LEU A  87      29.853  -5.844  23.138  1.00 21.83           H  
ATOM   1262  CD2 LEU A  87      27.053  -5.486  25.129  1.00 18.42           C  
ATOM   1263 1HD2 LEU A  87      27.570  -5.640  26.076  1.00 21.83           H  
ATOM   1264 2HD2 LEU A  87      26.087  -5.990  25.157  1.00 21.83           H  
ATOM   1265 3HD2 LEU A  87      26.901  -4.419  24.968  1.00 21.83           H  
ATOM   1266  C   LEU A  87      25.076  -6.043  21.311  1.00 24.64           C  
ATOM   1267  O   LEU A  87      24.231  -5.152  21.386  1.00 25.30           O  
ATOM   1268  N   CYS A  88      25.401  -6.626  20.161  1.00 26.28           N  
ATOM   1269  HN  CYS A  88      26.150  -7.390  20.140  1.00 27.14           H  
ATOM   1270  CA  CYS A  88      24.736  -6.224  18.931  1.00 26.65           C  
ATOM   1271  HA  CYS A  88      24.833  -5.145  18.808  1.00 27.13           H  
ATOM   1272  CB  CYS A  88      25.344  -6.925  17.712  1.00 27.59           C  
ATOM   1273  HB1 CYS A  88      26.430  -6.857  17.774  1.00 27.13           H  
ATOM   1274  HB2 CYS A  88      25.043  -7.973  17.724  1.00 27.13           H  
ATOM   1275  SG  CYS A  88      24.798  -6.175  16.140  1.00 28.41           S  
ATOM   1276  HG  CYS A  88      23.464  -6.258  16.044  1.00 27.13           H  
ATOM   1277  C   CYS A  88      23.264  -6.581  19.046  1.00 26.16           C  
ATOM   1278  O   CYS A  88      22.401  -5.855  18.558  1.00 27.72           O  
ATOM   1279  N   LYS A  89      22.982  -7.703  19.698  1.00 25.30           N  
ATOM   1280  HN  LYS A  89      23.781  -8.295  20.094  1.00 31.22           H  
ATOM   1281  CA  LYS A  89      21.606  -8.144  19.885  1.00 25.12           C  
ATOM   1282  HA  LYS A  89      21.113  -8.199  18.915  1.00 31.22           H  
ATOM   1283  CB  LYS A  89      21.576  -9.528  20.544  1.00 28.96           C  
ATOM   1284  HB1 LYS A  89      22.263 -10.176  20.000  1.00 31.22           H  
ATOM   1285  HB2 LYS A  89      21.916  -9.419  21.574  1.00 31.22           H  
ATOM   1286  CG  LYS A  89      20.203 -10.205  20.567  1.00 33.60           C  
ATOM   1287  HG1 LYS A  89      19.767 -10.146  19.570  1.00 31.22           H  
ATOM   1288  HG2 LYS A  89      20.333 -11.251  20.845  1.00 31.22           H  
ATOM   1289  CD  LYS A  89      19.249  -9.549  21.559  1.00 39.15           C  
ATOM   1290  HD1 LYS A  89      19.665  -9.639  22.562  1.00 31.22           H  
ATOM   1291  HD2 LYS A  89      19.142  -8.495  21.303  1.00 31.22           H  
ATOM   1292  CE  LYS A  89      17.872 -10.208  21.533  1.00 41.82           C  
ATOM   1293  HE1 LYS A  89      17.489 -10.179  20.513  1.00 31.22           H  
ATOM   1294  HE2 LYS A  89      17.974 -11.245  21.854  1.00 31.22           H  
ATOM   1295  NZ  LYS A  89      16.895  -9.521  22.432  1.00 42.34           N1+
ATOM   1296  HZ1 LYS A  89      15.949 -10.019  22.378  1.00 31.22           H  
ATOM   1297  HZ2 LYS A  89      16.780  -8.503  22.123  1.00 31.22           H  
ATOM   1298  HZ3 LYS A  89      17.256  -9.549  23.439  1.00 31.22           H  
ATOM   1299  C   LYS A  89      20.879  -7.123  20.761  1.00 23.48           C  
ATOM   1300  O   LYS A  89      19.744  -6.756  20.474  1.00 21.23           O  
ATOM   1301  N   CYS A  90      21.542  -6.672  21.824  1.00 21.38           N  
ATOM   1302  HN  CYS A  90      22.526  -7.043  22.020  1.00 22.41           H  
ATOM   1303  CA  CYS A  90      20.960  -5.682  22.732  1.00 22.45           C  
ATOM   1304  HA  CYS A  90      20.034  -6.083  23.143  1.00 22.41           H  
ATOM   1305  CB  CYS A  90      21.918  -5.369  23.885  1.00 22.47           C  
ATOM   1306  HB1 CYS A  90      22.874  -5.079  23.448  1.00 22.41           H  
ATOM   1307  HB2 CYS A  90      21.501  -4.528  24.439  1.00 22.41           H  
ATOM   1308  SG  CYS A  90      22.244  -6.702  25.078  1.00 22.66           S  
ATOM   1309  HG  CYS A  90      21.095  -7.074  25.658  1.00 22.41           H  
ATOM   1310  C   CYS A  90      20.653  -4.365  22.013  1.00 22.09           C  
ATOM   1311  O   CYS A  90      19.544  -3.830  22.107  1.00 23.41           O  
ATOM   1312  N   ASP A  91      21.653  -3.837  21.316  1.00 20.93           N  
ATOM   1313  HN  ASP A  91      22.591  -4.350  21.278  1.00 22.07           H  
ATOM   1314  CA  ASP A  91      21.502  -2.574  20.601  1.00 22.74           C  
ATOM   1315  HA  ASP A  91      21.138  -1.826  21.305  1.00 22.07           H  
ATOM   1316  CB  ASP A  91      22.858  -2.110  20.072  1.00 21.74           C  
ATOM   1317  HB1 ASP A  91      23.258  -2.879  19.411  1.00 22.07           H  
ATOM   1318  HB2 ASP A  91      22.718  -1.186  19.511  1.00 22.07           H  
ATOM   1319  CG  ASP A  91      23.857  -1.857  21.187  1.00 20.89           C  
ATOM   1320  OD1 ASP A  91      23.421  -1.707  22.347  1.00 21.76           O  
ATOM   1321  OD2 ASP A  91      25.070  -1.794  20.902  1.00 22.02           O  
ATOM   1322  C   ASP A  91      20.498  -2.682  19.461  1.00 23.34           C  
ATOM   1323  O   ASP A  91      19.706  -1.768  19.223  1.00 23.11           O  
ATOM   1324  N   GLN A  92      20.538  -3.805  18.758  1.00 22.52           N  
ATOM   1325  HN  GLN A  92      21.266  -4.551  19.002  1.00 22.90           H  
ATOM   1326  CA  GLN A  92      19.616  -4.043  17.666  1.00 22.08           C  
ATOM   1327  HA  GLN A  92      19.721  -3.256  16.919  1.00 22.90           H  
ATOM   1328  CB  GLN A  92      19.913  -5.397  17.029  1.00 21.21           C  
ATOM   1329  HB1 GLN A  92      20.917  -5.363  16.607  1.00 22.90           H  
ATOM   1330  HB2 GLN A  92      19.872  -6.158  17.809  1.00 22.90           H  
ATOM   1331  CG  GLN A  92      18.950  -5.792  15.930  1.00 22.28           C  
ATOM   1332  HG1 GLN A  92      17.939  -5.820  16.337  1.00 22.90           H  
ATOM   1333  HG2 GLN A  92      19.000  -5.052  15.131  1.00 22.90           H  
ATOM   1334  CD  GLN A  92      19.290  -7.151  15.363  1.00 25.40           C  
ATOM   1335  OE1 GLN A  92      19.497  -7.304  14.158  1.00 26.81           O  
ATOM   1336  NE2 GLN A  92      19.358  -8.149  16.236  1.00 21.91           N  
ATOM   1337 1HE2 GLN A  92      19.176  -7.965  17.274  1.00 22.90           H  
ATOM   1338 2HE2 GLN A  92      19.594  -9.137  15.901  1.00 22.90           H  
ATOM   1339  C   GLN A  92      18.194  -4.034  18.225  1.00 21.80           C  
ATOM   1340  O   GLN A  92      17.275  -3.465  17.625  1.00 22.05           O  
ATOM   1341  N   GLU A  93      18.028  -4.665  19.383  1.00 22.31           N  
ATOM   1342  HN  GLU A  93      18.873  -5.133  19.844  1.00 27.47           H  
ATOM   1343  CA  GLU A  93      16.733  -4.740  20.045  1.00 22.31           C  
ATOM   1344  HA  GLU A  93      16.025  -5.191  19.350  1.00 27.47           H  
ATOM   1345  CB  GLU A  93      16.826  -5.643  21.281  1.00 25.48           C  
ATOM   1346  HB1 GLU A  93      17.017  -6.663  20.946  1.00 27.47           H  
ATOM   1347  HB2 GLU A  93      17.659  -5.299  21.894  1.00 27.47           H  
ATOM   1348  CG  GLU A  93      15.570  -5.650  22.143  1.00 30.42           C  
ATOM   1349  HG1 GLU A  93      15.404  -4.643  22.525  1.00 27.47           H  
ATOM   1350  HG2 GLU A  93      14.724  -5.948  21.523  1.00 27.47           H  
ATOM   1351  CD  GLU A  93      15.668  -6.606  23.322  1.00 34.86           C  
ATOM   1352  OE1 GLU A  93      16.569  -6.425  24.176  1.00 34.16           O  
ATOM   1353  OE2 GLU A  93      14.839  -7.541  23.392  1.00 35.96           O  
ATOM   1354  C   GLU A  93      16.193  -3.365  20.446  1.00 21.39           C  
ATOM   1355  O   GLU A  93      15.038  -3.050  20.169  1.00 20.34           O  
ATOM   1356  N   ILE A  94      17.008  -2.540  21.094  1.00 19.70           N  
ATOM   1357  HN  ILE A  94      18.012  -2.830  21.324  1.00 17.42           H  
ATOM   1358  CA  ILE A  94      16.501  -1.230  21.484  1.00 17.68           C  
ATOM   1359  HA  ILE A  94      15.555  -1.384  22.003  1.00 17.42           H  
ATOM   1360  CB  ILE A  94      17.453  -0.485  22.454  1.00 16.13           C  
ATOM   1361  HB  ILE A  94      17.781  -1.180  23.227  1.00 17.42           H  
ATOM   1362  CG2 ILE A  94      18.671   0.035  21.716  1.00 16.75           C  
ATOM   1363 1HG2 ILE A  94      19.326   0.555  22.415  1.00 17.42           H  
ATOM   1364 2HG2 ILE A  94      18.355   0.725  20.934  1.00 17.42           H  
ATOM   1365 3HG2 ILE A  94      19.209  -0.800  21.268  1.00 17.42           H  
ATOM   1366  CG1 ILE A  94      16.682   0.666  23.119  1.00 16.43           C  
ATOM   1367 1HG1 ILE A  94      16.325   1.331  22.333  1.00 17.42           H  
ATOM   1368 2HG1 ILE A  94      15.830   0.239  23.649  1.00 17.42           H  
ATOM   1369  CD1 ILE A  94      17.483   1.494  24.107  1.00 18.58           C  
ATOM   1370 1HD1 ILE A  94      16.850   2.279  24.521  1.00 17.42           H  
ATOM   1371 2HD1 ILE A  94      18.335   1.945  23.598  1.00 17.42           H  
ATOM   1372 3HD1 ILE A  94      17.840   0.853  24.913  1.00 17.42           H  
ATOM   1373  C   ILE A  94      16.219  -0.361  20.256  1.00 18.27           C  
ATOM   1374  O   ILE A  94      15.231   0.378  20.235  1.00 15.82           O  
ATOM   1375  N   ALA A  95      17.068  -0.459  19.232  1.00 16.71           N  
ATOM   1376  HN  ALA A  95      17.910  -1.114  19.309  1.00 18.06           H  
ATOM   1377  CA  ALA A  95      16.869   0.313  18.004  1.00 18.98           C  
ATOM   1378  HA  ALA A  95      16.883   1.374  18.253  1.00 18.06           H  
ATOM   1379  CB  ALA A  95      18.001   0.028  17.000  1.00 16.51           C  
ATOM   1380  HB1 ALA A  95      17.838   0.610  16.093  1.00 18.06           H  
ATOM   1381  HB2 ALA A  95      18.010  -1.034  16.753  1.00 18.06           H  
ATOM   1382  HB3 ALA A  95      18.958   0.306  17.442  1.00 18.06           H  
ATOM   1383  C   ALA A  95      15.510  -0.027  17.376  1.00 19.79           C  
ATOM   1384  O   ALA A  95      14.778   0.862  16.938  1.00 18.30           O  
ATOM   1385  N   ASN A  96      15.177  -1.316  17.339  1.00 20.28           N  
ATOM   1386  HN  ASN A  96      15.857  -2.045  17.729  1.00 23.20           H  
ATOM   1387  CA  ASN A  96      13.904  -1.754  16.778  1.00 21.37           C  
ATOM   1388  HA  ASN A  96      13.780  -1.288  15.801  1.00 23.20           H  
ATOM   1389  CB  ASN A  96      13.888  -3.280  16.593  1.00 23.45           C  
ATOM   1390  HB1 ASN A  96      14.206  -3.748  17.525  1.00 23.20           H  
ATOM   1391  HB2 ASN A  96      12.871  -3.593  16.357  1.00 23.20           H  
ATOM   1392  CG  ASN A  96      14.811  -3.742  15.476  1.00 25.28           C  
ATOM   1393  OD1 ASN A  96      15.037  -3.019  14.514  1.00 24.43           O  
ATOM   1394  ND2 ASN A  96      15.331  -4.962  15.594  1.00 28.02           N  
ATOM   1395 1HD2 ASN A  96      15.093  -5.565  16.445  1.00 23.20           H  
ATOM   1396 2HD2 ASN A  96      15.987  -5.339  14.838  1.00 23.20           H  
ATOM   1397  C   ASN A  96      12.732  -1.332  17.667  1.00 21.33           C  
ATOM   1398  O   ASN A  96      11.688  -0.911  17.173  1.00 21.43           O  
ATOM   1399  N   CYS A  97      12.917  -1.447  18.977  1.00 19.16           N  
ATOM   1400  HN  CYS A  97      13.855  -1.818  19.335  1.00 20.73           H  
ATOM   1401  CA  CYS A  97      11.886  -1.085  19.948  1.00 20.60           C  
ATOM   1402  HA  CYS A  97      10.987  -1.664  19.735  1.00 20.73           H  
ATOM   1403  CB  CYS A  97      12.373  -1.437  21.361  1.00 21.18           C  
ATOM   1404  HB1 CYS A  97      12.668  -2.486  21.351  1.00 20.73           H  
ATOM   1405  HB2 CYS A  97      13.244  -0.816  21.569  1.00 20.73           H  
ATOM   1406  SG  CYS A  97      11.202  -1.214  22.746  1.00 24.63           S  
ATOM   1407  HG  CYS A  97      10.829   0.071  22.814  1.00 20.73           H  
ATOM   1408  C   CYS A  97      11.539   0.403  19.876  1.00 19.64           C  
ATOM   1409  O   CYS A  97      10.370   0.775  19.911  1.00 19.18           O  
ATOM   1410  N   LEU A  98      12.560   1.245  19.760  1.00 19.82           N  
ATOM   1411  HN  LEU A  98      13.553   0.851  19.701  1.00 20.17           H  
ATOM   1412  CA  LEU A  98      12.368   2.696  19.710  1.00 22.11           C  
ATOM   1413  HA  LEU A  98      11.665   2.965  20.498  1.00 20.17           H  
ATOM   1414  CB  LEU A  98      13.697   3.394  20.012  1.00 19.73           C  
ATOM   1415  HB1 LEU A  98      14.423   3.055  19.273  1.00 20.17           H  
ATOM   1416  HB2 LEU A  98      13.539   4.467  19.902  1.00 20.17           H  
ATOM   1417  CG  LEU A  98      14.302   3.154  21.402  1.00 18.50           C  
ATOM   1418  HG  LEU A  98      14.277   2.086  21.618  1.00 20.18           H  
ATOM   1419  CD1 LEU A  98      15.754   3.630  21.429  1.00 17.07           C  
ATOM   1420 1HD1 LEU A  98      16.176   3.456  22.419  1.00 20.17           H  
ATOM   1421 2HD1 LEU A  98      15.792   4.695  21.201  1.00 20.17           H  
ATOM   1422 3HD1 LEU A  98      16.331   3.079  20.687  1.00 20.17           H  
ATOM   1423  CD2 LEU A  98      13.465   3.892  22.453  1.00 17.22           C  
ATOM   1424 1HD2 LEU A  98      13.892   3.724  23.442  1.00 20.17           H  
ATOM   1425 2HD2 LEU A  98      12.441   3.518  22.431  1.00 20.17           H  
ATOM   1426 3HD2 LEU A  98      13.466   4.960  22.234  1.00 20.17           H  
ATOM   1427  C   LEU A  98      11.810   3.228  18.384  1.00 23.25           C  
ATOM   1428  O   LEU A  98      11.115   4.246  18.360  1.00 23.70           O  
ATOM   1429  N   ALA A  99      12.115   2.532  17.295  1.00 25.06           N  
ATOM   1430  HN  ALA A  99      12.697   1.641  17.407  1.00 27.05           H  
ATOM   1431  CA  ALA A  99      11.694   2.925  15.949  1.00 27.19           C  
ATOM   1432  HA  ALA A  99      12.329   3.761  15.657  1.00 27.05           H  
ATOM   1433  CB  ALA A  99      11.992   1.794  14.975  1.00 25.47           C  
ATOM   1434  HB1 ALA A  99      11.679   2.085  13.972  1.00 27.05           H  
ATOM   1435  HB2 ALA A  99      11.449   0.899  15.279  1.00 27.05           H  
ATOM   1436  HB3 ALA A  99      13.062   1.586  14.975  1.00 27.05           H  
ATOM   1437  C   ALA A  99      10.247   3.388  15.757  1.00 29.07           C  
ATOM   1438  O   ALA A  99      10.004   4.370  15.059  1.00 28.46           O  
ATOM   1439  N   GLN A 100       9.289   2.692  16.360  1.00 31.86           N  
ATOM   1440  HN  GLN A 100       9.548   1.856  16.976  1.00 40.55           H  
ATOM   1441  CA  GLN A 100       7.883   3.058  16.190  1.00 34.94           C  
ATOM   1442  HA  GLN A 100       7.828   3.759  15.357  1.00 40.55           H  
ATOM   1443  CB  GLN A 100       7.064   1.823  15.802  1.00 38.31           C  
ATOM   1444  HB1 GLN A 100       7.158   1.085  16.599  1.00 40.55           H  
ATOM   1445  HB2 GLN A 100       6.020   2.121  15.703  1.00 40.55           H  
ATOM   1446  CG  GLN A 100       7.504   1.176  14.494  1.00 44.08           C  
ATOM   1447  HG1 GLN A 100       8.552   0.888  14.584  1.00 40.55           H  
ATOM   1448  HG2 GLN A 100       6.896   0.287  14.324  1.00 40.55           H  
ATOM   1449  CD  GLN A 100       7.356   2.101  13.296  1.00 47.22           C  
ATOM   1450  OE1 GLN A 100       7.766   1.764  12.185  1.00 50.94           O  
ATOM   1451  NE2 GLN A 100       6.762   3.269  13.515  1.00 48.70           N  
ATOM   1452 1HE2 GLN A 100       6.416   3.517  14.497  1.00 40.55           H  
ATOM   1453 2HE2 GLN A 100       6.630   3.961  12.710  1.00 40.55           H  
ATOM   1454  C   GLN A 100       7.235   3.731  17.393  1.00 34.31           C  
ATOM   1455  O   GLN A 100       6.011   3.691  17.550  1.00 34.63           O  
ATOM   1456  N   THR A 101       8.051   4.357  18.233  1.00 30.48           N  
ATOM   1457  HN  THR A 101       9.103   4.360  18.037  1.00 26.91           H  
ATOM   1458  CA  THR A 101       7.544   5.040  19.416  1.00 28.14           C  
ATOM   1459  HA  THR A 101       6.621   4.558  19.739  1.00 26.91           H  
ATOM   1460  CB  THR A 101       8.563   5.003  20.570  1.00 26.43           C  
ATOM   1461  HB  THR A 101       8.139   5.509  21.437  1.00 26.91           H  
ATOM   1462  OG1 THR A 101       9.757   5.687  20.163  1.00 22.73           O  
ATOM   1463  HG1 THR A 101      10.162   5.212  19.319  1.00 26.91           H  
ATOM   1464  CG2 THR A 101       8.902   3.565  20.947  1.00 25.95           C  
ATOM   1465 1HG2 THR A 101       9.623   3.563  21.764  1.00 26.91           H  
ATOM   1466 2HG2 THR A 101       9.330   3.054  20.084  1.00 26.91           H  
ATOM   1467 3HG2 THR A 101       7.996   3.048  21.262  1.00 26.91           H  
ATOM   1468  C   THR A 101       7.265   6.510  19.129  1.00 28.04           C  
ATOM   1469  O   THR A 101       7.797   7.088  18.182  1.00 26.59           O  
ATOM   1470  N   GLU A 102       6.421   7.107  19.961  1.00 29.86           N  
ATOM   1471  HN  GLU A 102       5.959   6.535  20.738  1.00 37.54           H  
ATOM   1472  CA  GLU A 102       6.110   8.522  19.839  1.00 31.64           C  
ATOM   1473  HA  GLU A 102       6.412   8.891  18.859  1.00 37.54           H  
ATOM   1474  CB  GLU A 102       4.618   8.767  20.059  1.00 34.74           C  
ATOM   1475  HB1 GLU A 102       4.346   8.376  21.039  1.00 37.54           H  
ATOM   1476  HB2 GLU A 102       4.438   9.842  20.033  1.00 37.54           H  
ATOM   1477  CG  GLU A 102       3.731   8.104  19.013  1.00 41.23           C  
ATOM   1478  HG1 GLU A 102       3.707   7.032  19.207  1.00 37.54           H  
ATOM   1479  HG2 GLU A 102       2.724   8.513  19.101  1.00 37.54           H  
ATOM   1480  CD  GLU A 102       4.225   8.330  17.589  1.00 45.62           C  
ATOM   1481  OE1 GLU A 102       4.481   9.499  17.219  1.00 47.83           O  
ATOM   1482  OE2 GLU A 102       4.354   7.338  16.836  1.00 46.62           O  
ATOM   1483  C   GLU A 102       6.935   9.193  20.930  1.00 30.29           C  
ATOM   1484  O   GLU A 102       7.056   8.665  22.034  1.00 29.99           O  
ATOM   1485  N   TYR A 103       7.517  10.344  20.618  1.00 29.05           N  
ATOM   1486  HN  TYR A 103       7.369  10.762  19.644  1.00 27.30           H  
ATOM   1487  CA  TYR A 103       8.354  11.048  21.580  1.00 28.94           C  
ATOM   1488  HA  TYR A 103       8.819  10.312  22.236  1.00 27.30           H  
ATOM   1489  CB  TYR A 103       9.458  11.800  20.839  1.00 27.51           C  
ATOM   1490  HB1 TYR A 103       9.800  11.176  20.013  1.00 27.30           H  
ATOM   1491  HB2 TYR A 103       9.035  12.724  20.445  1.00 27.30           H  
ATOM   1492  CG  TYR A 103      10.656  12.155  21.688  1.00 26.27           C  
ATOM   1493  CD1 TYR A 103      10.790  13.427  22.246  1.00 26.54           C  
ATOM   1494  HD1 TYR A 103      10.004  14.166  22.090  1.00 27.30           H  
ATOM   1495  CE1 TYR A 103      11.909  13.768  22.998  1.00 25.92           C  
ATOM   1496  HE1 TYR A 103      11.998  14.767  23.424  1.00 27.30           H  
ATOM   1497  CD2 TYR A 103      11.673  11.228  21.910  1.00 26.28           C  
ATOM   1498  HD2 TYR A 103      11.587  10.227  21.487  1.00 27.30           H  
ATOM   1499  CE2 TYR A 103      12.798  11.559  22.664  1.00 25.77           C  
ATOM   1500  HE2 TYR A 103      13.585  10.823  22.829  1.00 27.30           H  
ATOM   1501  CZ  TYR A 103      12.909  12.833  23.203  1.00 25.47           C  
ATOM   1502  OH  TYR A 103      14.020  13.176  23.940  1.00 25.74           O  
ATOM   1503  HH  TYR A 103      14.511  13.981  23.479  1.00 27.30           H  
ATOM   1504  C   TYR A 103       7.542  12.012  22.436  1.00 29.91           C  
ATOM   1505  O   TYR A 103       6.753  12.803  21.916  1.00 30.25           O  
ATOM   1506  N   ASN A 104       7.736  11.936  23.749  1.00 29.11           N  
ATOM   1507  HN  ASN A 104       8.433  11.220  24.131  1.00 30.56           H  
ATOM   1508  CA  ASN A 104       7.023  12.803  24.684  1.00 28.37           C  
ATOM   1509  HA  ASN A 104       6.289  13.395  24.138  1.00 30.56           H  
ATOM   1510  CB  ASN A 104       6.308  11.963  25.742  1.00 29.93           C  
ATOM   1511  HB1 ASN A 104       5.830  11.116  25.250  1.00 30.56           H  
ATOM   1512  HB2 ASN A 104       7.046  11.599  26.457  1.00 30.56           H  
ATOM   1513  CG  ASN A 104       5.254  12.747  26.491  1.00 33.61           C  
ATOM   1514  OD1 ASN A 104       5.356  13.969  26.641  1.00 34.47           O  
ATOM   1515  ND2 ASN A 104       4.235  12.048  26.979  1.00 35.07           N  
ATOM   1516 1HD2 ASN A 104       4.193  10.989  26.832  1.00 30.56           H  
ATOM   1517 2HD2 ASN A 104       3.456  12.544  27.519  1.00 30.56           H  
ATOM   1518  C   ASN A 104       8.018  13.738  25.366  1.00 28.23           C  
ATOM   1519  O   ASN A 104       8.790  13.318  26.231  1.00 25.71           O  
ATOM   1520  N   LEU A 105       7.986  15.009  24.980  1.00 27.91           N  
ATOM   1521  HN  LEU A 105       7.272  15.308  24.241  1.00 31.44           H  
ATOM   1522  CA  LEU A 105       8.893  16.009  25.532  1.00 29.26           C  
ATOM   1523  HA  LEU A 105       9.906  15.720  25.252  1.00 31.44           H  
ATOM   1524  CB  LEU A 105       8.614  17.374  24.893  1.00 31.17           C  
ATOM   1525  HB1 LEU A 105       7.534  17.518  24.886  1.00 31.44           H  
ATOM   1526  HB2 LEU A 105       9.078  18.132  25.524  1.00 31.44           H  
ATOM   1527  CG  LEU A 105       9.118  17.593  23.461  1.00 32.68           C  
ATOM   1528  HG  LEU A 105      10.208  17.603  23.469  1.00 31.44           H  
ATOM   1529  CD1 LEU A 105       8.644  16.476  22.547  1.00 35.09           C  
ATOM   1530 1HD1 LEU A 105       9.013  16.651  21.536  1.00 31.44           H  
ATOM   1531 2HD1 LEU A 105       7.554  16.452  22.536  1.00 31.44           H  
ATOM   1532 3HD1 LEU A 105       9.024  15.522  22.911  1.00 31.44           H  
ATOM   1533  CD2 LEU A 105       8.617  18.938  22.957  1.00 35.30           C  
ATOM   1534 1HD2 LEU A 105       8.972  19.100  21.939  1.00 31.44           H  
ATOM   1535 2HD2 LEU A 105       8.993  19.732  23.603  1.00 31.44           H  
ATOM   1536 3HD2 LEU A 105       7.527  18.947  22.967  1.00 31.44           H  
ATOM   1537  C   LEU A 105       8.860  16.141  27.053  1.00 29.27           C  
ATOM   1538  O   LEU A 105       9.844  16.558  27.659  1.00 30.86           O  
ATOM   1539  N   LYS A 106       7.745  15.783  27.677  1.00 28.99           N  
ATOM   1540  HN  LYS A 106       6.913  15.412  27.115  1.00 36.45           H  
ATOM   1541  CA  LYS A 106       7.653  15.895  29.128  1.00 31.12           C  
ATOM   1542  HA  LYS A 106       7.891  16.922  29.406  1.00 36.45           H  
ATOM   1543  CB  LYS A 106       6.234  15.586  29.611  1.00 33.56           C  
ATOM   1544  HB1 LYS A 106       6.152  15.900  30.652  1.00 36.45           H  
ATOM   1545  HB2 LYS A 106       5.534  16.158  29.002  1.00 36.45           H  
ATOM   1546  CG  LYS A 106       5.851  14.123  29.525  1.00 37.96           C  
ATOM   1547  HG1 LYS A 106       5.750  13.845  28.476  1.00 36.45           H  
ATOM   1548  HG2 LYS A 106       6.636  13.524  29.986  1.00 36.45           H  
ATOM   1549  CD  LYS A 106       4.532  13.845  30.240  1.00 42.27           C  
ATOM   1550  HD1 LYS A 106       4.348  12.771  30.234  1.00 36.45           H  
ATOM   1551  HD2 LYS A 106       4.609  14.195  31.269  1.00 36.45           H  
ATOM   1552  CE  LYS A 106       3.364  14.547  29.568  1.00 45.18           C  
ATOM   1553  HE1 LYS A 106       3.529  15.624  29.607  1.00 36.45           H  
ATOM   1554  HE2 LYS A 106       3.309  14.225  28.528  1.00 36.45           H  
ATOM   1555  NZ  LYS A 106       2.070  14.232  30.240  1.00 47.51           N1+
ATOM   1556  HZ1 LYS A 106       1.274  14.743  29.740  1.00 36.45           H  
ATOM   1557  HZ2 LYS A 106       2.111  14.550  31.261  1.00 36.45           H  
ATOM   1558  HZ3 LYS A 106       1.895  13.177  30.202  1.00 36.45           H  
ATOM   1559  C   LYS A 106       8.635  14.968  29.841  1.00 30.41           C  
ATOM   1560  O   LYS A 106       8.918  15.155  31.022  1.00 31.07           O  
ATOM   1561  N   TYR A 107       9.155  13.974  29.127  1.00 28.77           N  
ATOM   1562  HN  TYR A 107       8.882  13.862  28.098  1.00 26.49           H  
ATOM   1563  CA  TYR A 107      10.093  13.035  29.731  1.00 28.33           C  
ATOM   1564  HA  TYR A 107      10.005  13.140  30.812  1.00 26.49           H  
ATOM   1565  CB  TYR A 107       9.697  11.596  29.380  1.00 26.98           C  
ATOM   1566  HB1 TYR A 107       9.670  11.492  28.295  1.00 26.49           H  
ATOM   1567  HB2 TYR A 107      10.441  10.915  29.793  1.00 26.49           H  
ATOM   1568  CG  TYR A 107       8.341  11.236  29.939  1.00 25.79           C  
ATOM   1569  CD1 TYR A 107       8.047  11.456  31.287  1.00 25.65           C  
ATOM   1570  HD1 TYR A 107       8.818  11.857  31.945  1.00 26.49           H  
ATOM   1571  CE1 TYR A 107       6.788  11.173  31.805  1.00 26.25           C  
ATOM   1572  HE1 TYR A 107       6.576  11.354  32.859  1.00 26.49           H  
ATOM   1573  CD2 TYR A 107       7.337  10.715  29.121  1.00 24.68           C  
ATOM   1574  HD2 TYR A 107       7.545  10.531  28.067  1.00 26.49           H  
ATOM   1575  CE2 TYR A 107       6.070  10.426  29.633  1.00 25.15           C  
ATOM   1576  HE2 TYR A 107       5.295  10.019  28.983  1.00 26.49           H  
ATOM   1577  CZ  TYR A 107       5.805  10.660  30.974  1.00 23.96           C  
ATOM   1578  OH  TYR A 107       4.559  10.391  31.488  1.00 27.08           O  
ATOM   1579  HH  TYR A 107       4.643   9.682  32.258  1.00 26.49           H  
ATOM   1580  C   TYR A 107      11.546  13.297  29.369  1.00 28.12           C  
ATOM   1581  O   TYR A 107      12.449  12.652  29.901  1.00 27.13           O  
ATOM   1582  N   LEU A 108      11.767  14.250  28.467  1.00 28.87           N  
ATOM   1583  HN  LEU A 108      10.933  14.753  28.024  1.00 30.84           H  
ATOM   1584  CA  LEU A 108      13.117  14.626  28.068  1.00 29.26           C  
ATOM   1585  HA  LEU A 108      13.686  13.738  27.791  1.00 30.84           H  
ATOM   1586  CB  LEU A 108      13.076  15.610  26.896  1.00 31.79           C  
ATOM   1587  HB1 LEU A 108      12.695  15.076  26.025  1.00 30.84           H  
ATOM   1588  HB2 LEU A 108      12.388  16.414  27.159  1.00 30.84           H  
ATOM   1589  CG  LEU A 108      14.414  16.247  26.507  1.00 32.36           C  
ATOM   1590  HG  LEU A 108      14.814  16.781  27.369  1.00 30.84           H  
ATOM   1591  CD1 LEU A 108      15.399  15.157  26.103  1.00 32.78           C  
ATOM   1592 1HD1 LEU A 108      16.351  15.611  25.826  1.00 30.84           H  
ATOM   1593 2HD1 LEU A 108      15.000  14.603  25.253  1.00 30.84           H  
ATOM   1594 3HD1 LEU A 108      15.552  14.476  26.940  1.00 30.84           H  
ATOM   1595  CD2 LEU A 108      14.209  17.237  25.368  1.00 32.73           C  
ATOM   1596 1HD2 LEU A 108      15.166  17.685  25.098  1.00 30.84           H  
ATOM   1597 2HD2 LEU A 108      13.519  18.019  25.685  1.00 30.84           H  
ATOM   1598 3HD2 LEU A 108      13.795  16.717  24.504  1.00 30.84           H  
ATOM   1599  C   LEU A 108      13.757  15.302  29.276  1.00 30.19           C  
ATOM   1600  O   LEU A 108      13.175  16.221  29.853  1.00 28.78           O  
ATOM   1601  N   PHE A 109      14.949  14.847  29.654  1.00 30.28           N  
ATOM   1602  HN  PHE A 109      15.404  14.057  29.095  1.00 34.29           H  
ATOM   1603  CA  PHE A 109      15.655  15.395  30.811  1.00 31.02           C  
ATOM   1604  HA  PHE A 109      16.589  14.847  30.933  1.00 34.29           H  
ATOM   1605  CB  PHE A 109      15.990  16.877  30.593  1.00 33.70           C  
ATOM   1606  HB1 PHE A 109      15.062  17.413  30.392  1.00 34.29           H  
ATOM   1607  HB2 PHE A 109      16.444  17.264  31.505  1.00 34.29           H  
ATOM   1608  CG  PHE A 109      16.937  17.125  29.451  1.00 35.55           C  
ATOM   1609  CD1 PHE A 109      18.120  16.401  29.341  1.00 36.45           C  
ATOM   1610  HD1 PHE A 109      18.359  15.646  30.089  1.00 34.29           H  
ATOM   1611  CD2 PHE A 109      16.650  18.088  28.489  1.00 36.94           C  
ATOM   1612  HD2 PHE A 109      15.729  18.666  28.564  1.00 34.29           H  
ATOM   1613  CE1 PHE A 109      19.004  16.628  28.287  1.00 37.18           C  
ATOM   1614  HE1 PHE A 109      19.926  16.051  28.214  1.00 34.29           H  
ATOM   1615  CE2 PHE A 109      17.527  18.324  27.429  1.00 37.64           C  
ATOM   1616  HE2 PHE A 109      17.288  19.080  26.681  1.00 34.29           H  
ATOM   1617  CZ  PHE A 109      18.707  17.592  27.329  1.00 37.31           C  
ATOM   1618  HZ  PHE A 109      19.395  17.773  26.504  1.00 34.29           H  
ATOM   1619  C   PHE A 109      14.836  15.241  32.094  1.00 30.62           C  
ATOM   1620  O   PHE A 109      14.939  16.062  33.003  1.00 30.50           O  
ATOM   1621  N   TYR A 110      14.029  14.185  32.167  1.00 28.82           N  
ATOM   1622  HN  TYR A 110      13.988  13.500  31.346  1.00 26.38           H  
ATOM   1623  CA  TYR A 110      13.197  13.939  33.344  1.00 29.06           C  
ATOM   1624  HA  TYR A 110      12.520  14.782  33.485  1.00 26.38           H  
ATOM   1625  CB  TYR A 110      12.374  12.662  33.150  1.00 26.31           C  
ATOM   1626  HB1 TYR A 110      11.906  12.704  32.166  1.00 26.38           H  
ATOM   1627  HB2 TYR A 110      13.052  11.810  33.194  1.00 26.38           H  
ATOM   1628  CG  TYR A 110      11.289  12.457  34.181  1.00 26.17           C  
ATOM   1629  CD1 TYR A 110      10.158  13.275  34.207  1.00 23.82           C  
ATOM   1630  HD1 TYR A 110      10.067  14.088  33.486  1.00 26.38           H  
ATOM   1631  CE1 TYR A 110       9.140  13.068  35.143  1.00 24.03           C  
ATOM   1632  HE1 TYR A 110       8.262  13.714  35.149  1.00 26.38           H  
ATOM   1633  CD2 TYR A 110      11.378  11.431  35.119  1.00 24.41           C  
ATOM   1634  HD2 TYR A 110      12.254  10.782  35.119  1.00 26.38           H  
ATOM   1635  CE2 TYR A 110      10.370  11.218  36.057  1.00 24.81           C  
ATOM   1636  HE2 TYR A 110      10.460  10.410  36.783  1.00 26.38           H  
ATOM   1637  CZ  TYR A 110       9.253  12.038  36.062  1.00 24.05           C  
ATOM   1638  OH  TYR A 110       8.248  11.812  36.982  1.00 24.45           O  
ATOM   1639  HH  TYR A 110       8.120  12.667  37.578  1.00 26.38           H  
ATOM   1640  C   TYR A 110      14.076  13.791  34.583  1.00 30.28           C  
ATOM   1641  O   TYR A 110      15.072  13.071  34.558  1.00 30.37           O  
ATOM   1642  N   PRO A 111      13.713  14.472  35.683  1.00 31.50           N  
ATOM   1643  CD  PRO A 111      12.617  15.453  35.769  1.00 32.31           C  
ATOM   1644  HD1 PRO A 111      11.686  14.982  36.084  1.00 31.83           H  
ATOM   1645  HD2 PRO A 111      12.464  15.962  34.817  1.00 31.83           H  
ATOM   1646  CA  PRO A 111      14.461  14.426  36.946  1.00 31.20           C  
ATOM   1647  HA  PRO A 111      15.489  14.751  36.782  1.00 31.83           H  
ATOM   1648  CB  PRO A 111      13.725  15.441  37.822  1.00 32.75           C  
ATOM   1649  HB1 PRO A 111      12.943  14.957  38.407  1.00 31.83           H  
ATOM   1650  HB2 PRO A 111      14.416  15.953  38.492  1.00 31.83           H  
ATOM   1651  CG  PRO A 111      13.135  16.400  36.820  1.00 32.89           C  
ATOM   1652  HG1 PRO A 111      12.329  16.988  37.258  1.00 31.83           H  
ATOM   1653  HG2 PRO A 111      13.894  17.069  36.414  1.00 31.83           H  
ATOM   1654  C   PRO A 111      14.447  13.029  37.558  1.00 31.95           C  
ATOM   1655  O   PRO A 111      13.406  12.553  38.019  1.00 30.21           O  
ATOM   1656  N   GLN A 112      15.610  12.386  37.572  1.00 32.21           N  
ATOM   1657  HN  GLN A 112      16.478  12.872  37.178  1.00 37.21           H  
ATOM   1658  CA  GLN A 112      15.735  11.039  38.108  1.00 33.57           C  
ATOM   1659  HA  GLN A 112      15.142  10.379  37.474  1.00 37.21           H  
ATOM   1660  CB  GLN A 112      17.190  10.573  38.020  1.00 36.54           C  
ATOM   1661  HB1 GLN A 112      17.511  10.639  36.980  1.00 37.21           H  
ATOM   1662  HB2 GLN A 112      17.802  11.236  38.632  1.00 37.21           H  
ATOM   1663  CG  GLN A 112      17.401   9.148  38.498  1.00 40.18           C  
ATOM   1664  HG1 GLN A 112      18.017   9.170  39.397  1.00 37.21           H  
ATOM   1665  HG2 GLN A 112      16.430   8.712  38.733  1.00 37.21           H  
ATOM   1666  CD  GLN A 112      18.085   8.277  37.462  1.00 41.80           C  
ATOM   1667  OE1 GLN A 112      17.597   8.121  36.340  1.00 43.27           O  
ATOM   1668  NE2 GLN A 112      19.221   7.701  37.834  1.00 41.06           N  
ATOM   1669 1HE2 GLN A 112      19.606   7.863  38.819  1.00 37.21           H  
ATOM   1670 2HE2 GLN A 112      19.752   7.074  37.149  1.00 37.21           H  
ATOM   1671  C   GLN A 112      15.235  10.868  39.540  1.00 33.64           C  
ATOM   1672  O   GLN A 112      14.789   9.781  39.913  1.00 32.58           O  
ATOM   1673  N   PHE A 113      15.300  11.926  40.345  1.00 32.02           N  
ATOM   1674  HN  PHE A 113      15.683  12.855  39.978  1.00 34.59           H  
ATOM   1675  CA  PHE A 113      14.848  11.818  41.728  1.00 32.34           C  
ATOM   1676  HA  PHE A 113      15.312  10.926  42.149  1.00 34.59           H  
ATOM   1677  CB  PHE A 113      15.332  13.019  42.562  1.00 34.58           C  
ATOM   1678  HB1 PHE A 113      14.920  12.924  43.567  1.00 34.59           H  
ATOM   1679  HB2 PHE A 113      16.420  12.984  42.610  1.00 34.59           H  
ATOM   1680  CG  PHE A 113      14.929  14.360  42.013  1.00 35.58           C  
ATOM   1681  CD1 PHE A 113      13.603  14.783  42.061  1.00 35.58           C  
ATOM   1682  HD1 PHE A 113      12.845  14.129  42.493  1.00 34.59           H  
ATOM   1683  CD2 PHE A 113      15.882  15.207  41.457  1.00 36.54           C  
ATOM   1684  HD2 PHE A 113      16.924  14.889  41.412  1.00 34.59           H  
ATOM   1685  CE1 PHE A 113      13.232  16.031  41.564  1.00 35.82           C  
ATOM   1686  HE1 PHE A 113      12.190  16.349  41.609  1.00 34.59           H  
ATOM   1687  CE2 PHE A 113      15.520  16.460  40.956  1.00 36.95           C  
ATOM   1688  HE2 PHE A 113      16.276  17.115  40.523  1.00 34.59           H  
ATOM   1689  CZ  PHE A 113      14.193  16.870  41.011  1.00 36.53           C  
ATOM   1690  HZ  PHE A 113      13.906  17.847  40.622  1.00 34.59           H  
ATOM   1691  C   PHE A 113      13.339  11.645  41.858  1.00 31.69           C  
ATOM   1692  O   PHE A 113      12.831  11.399  42.950  1.00 32.88           O  
ATOM   1693  N   LEU A 114      12.621  11.765  40.745  1.00 29.93           N  
ATOM   1694  HN  LEU A 114      13.113  11.998  39.824  1.00 29.28           H  
ATOM   1695  CA  LEU A 114      11.172  11.584  40.761  1.00 28.88           C  
ATOM   1696  HA  LEU A 114      10.795  11.840  41.751  1.00 29.28           H  
ATOM   1697  CB  LEU A 114      10.504  12.493  39.725  1.00 28.55           C  
ATOM   1698  HB1 LEU A 114      11.002  12.330  38.769  1.00 29.28           H  
ATOM   1699  HB2 LEU A 114       9.458  12.196  39.646  1.00 29.28           H  
ATOM   1700  CG  LEU A 114      10.542  13.997  40.022  1.00 29.66           C  
ATOM   1701  HG  LEU A 114      11.581  14.321  40.078  1.00 29.28           H  
ATOM   1702  CD1 LEU A 114       9.842  14.769  38.908  1.00 30.53           C  
ATOM   1703 1HD1 LEU A 114       9.875  15.836  39.129  1.00 29.28           H  
ATOM   1704 2HD1 LEU A 114       8.804  14.445  38.837  1.00 29.28           H  
ATOM   1705 3HD1 LEU A 114      10.347  14.579  37.961  1.00 29.28           H  
ATOM   1706  CD2 LEU A 114       9.869  14.263  41.358  1.00 28.08           C  
ATOM   1707 1HD2 LEU A 114       9.894  15.331  41.572  1.00 29.28           H  
ATOM   1708 2HD2 LEU A 114      10.396  13.723  42.145  1.00 29.28           H  
ATOM   1709 3HD2 LEU A 114       8.833  13.926  41.317  1.00 29.28           H  
ATOM   1710  C   LEU A 114      10.826  10.126  40.462  1.00 28.59           C  
ATOM   1711  O   LEU A 114       9.663   9.727  40.513  1.00 30.05           O  
ATOM   1712  N   CYS A 115      11.845   9.334  40.146  1.00 26.95           N  
ATOM   1713  HN  CYS A 115      12.835   9.740  40.122  1.00 26.05           H  
ATOM   1714  CA  CYS A 115      11.645   7.925  39.832  1.00 26.40           C  
ATOM   1715  HA  CYS A 115      10.713   7.832  39.275  1.00 26.05           H  
ATOM   1716  CB  CYS A 115      12.783   7.436  38.935  1.00 24.89           C  
ATOM   1717  HB1 CYS A 115      13.732   7.569  39.455  1.00 26.05           H  
ATOM   1718  HB2 CYS A 115      12.635   6.379  38.713  1.00 26.05           H  
ATOM   1719  SG  CYS A 115      12.818   8.378  37.374  1.00 24.82           S  
ATOM   1720  HG  CYS A 115      11.655   8.216  36.728  1.00 26.05           H  
ATOM   1721  C   CYS A 115      11.530   7.074  41.089  1.00 26.68           C  
ATOM   1722  O   CYS A 115      12.326   7.201  42.016  1.00 26.57           O  
ATOM   1723  N   GLU A 116      10.523   6.209  41.107  1.00 27.77           N  
ATOM   1724  HN  GLU A 116       9.882   6.146  40.252  1.00 26.88           H  
ATOM   1725  CA  GLU A 116      10.258   5.342  42.249  1.00 26.92           C  
ATOM   1726  HA  GLU A 116      10.081   5.980  43.115  1.00 26.88           H  
ATOM   1727  CB  GLU A 116       8.983   4.528  42.002  1.00 28.02           C  
ATOM   1728  HB1 GLU A 116       9.160   3.865  41.155  1.00 26.88           H  
ATOM   1729  HB2 GLU A 116       8.779   3.934  42.893  1.00 26.88           H  
ATOM   1730  CG  GLU A 116       7.754   5.371  41.699  1.00 26.65           C  
ATOM   1731  HG1 GLU A 116       6.868   4.749  41.824  1.00 26.88           H  
ATOM   1732  HG2 GLU A 116       7.720   6.200  42.406  1.00 26.88           H  
ATOM   1733  CD  GLU A 116       7.752   5.937  40.289  1.00 27.37           C  
ATOM   1734  OE1 GLU A 116       8.666   5.605  39.500  1.00 24.26           O  
ATOM   1735  OE2 GLU A 116       6.824   6.708  39.966  1.00 25.23           O  
ATOM   1736  C   GLU A 116      11.399   4.393  42.597  1.00 27.68           C  
ATOM   1737  O   GLU A 116      12.260   4.104  41.768  1.00 28.05           O  
ATOM   1738  N   PRO A 117      11.411   3.895  43.844  1.00 27.89           N  
ATOM   1739  CD  PRO A 117      10.536   4.383  44.923  1.00 28.08           C  
ATOM   1740  HD1 PRO A 117       9.630   3.782  45.001  1.00 28.67           H  
ATOM   1741  HD2 PRO A 117      10.267   5.429  44.773  1.00 28.67           H  
ATOM   1742  CA  PRO A 117      12.415   2.970  44.381  1.00 28.60           C  
ATOM   1743  HA  PRO A 117      13.409   3.402  44.262  1.00 28.67           H  
ATOM   1744  CB  PRO A 117      12.063   2.900  45.868  1.00 27.53           C  
ATOM   1745  HB1 PRO A 117      11.376   2.077  46.068  1.00 28.67           H  
ATOM   1746  HB2 PRO A 117      12.960   2.781  46.476  1.00 28.67           H  
ATOM   1747  CG  PRO A 117      11.412   4.212  46.132  1.00 30.33           C  
ATOM   1748  HG1 PRO A 117      10.820   4.182  47.047  1.00 28.67           H  
ATOM   1749  HG2 PRO A 117      12.149   5.012  46.201  1.00 28.67           H  
ATOM   1750  C   PRO A 117      12.382   1.581  43.747  1.00 29.03           C  
ATOM   1751  O   PRO A 117      13.417   0.942  43.573  1.00 29.22           O  
ATOM   1752  N   ASP A 118      11.185   1.117  43.409  1.00 28.74           N  
ATOM   1753  HN  ASP A 118      10.323   1.733  43.558  1.00 28.83           H  
ATOM   1754  CA  ASP A 118      11.021  -0.213  42.840  1.00 27.99           C  
ATOM   1755  HA  ASP A 118      11.894  -0.803  43.118  1.00 28.83           H  
ATOM   1756  CB  ASP A 118       9.796  -0.868  43.472  1.00 28.92           C  
ATOM   1757  HB1 ASP A 118       8.901  -0.360  43.113  1.00 28.83           H  
ATOM   1758  HB2 ASP A 118       9.764  -1.916  43.173  1.00 28.83           H  
ATOM   1759  CG  ASP A 118       9.827  -0.792  44.991  1.00 30.60           C  
ATOM   1760  OD1 ASP A 118      10.771  -1.349  45.593  1.00 29.06           O  
ATOM   1761  OD2 ASP A 118       8.917  -0.164  45.580  1.00 30.82           O  
ATOM   1762  C   ASP A 118      10.921  -0.219  41.319  1.00 27.52           C  
ATOM   1763  O   ASP A 118      10.215   0.596  40.723  1.00 26.95           O  
ATOM   1764  N   SER A 119      11.630  -1.159  40.703  1.00 26.77           N  
ATOM   1765  HN  SER A 119      12.191  -1.853  41.293  1.00 25.18           H  
ATOM   1766  CA  SER A 119      11.669  -1.277  39.249  1.00 25.64           C  
ATOM   1767  HA  SER A 119      11.078  -0.472  38.813  1.00 25.18           H  
ATOM   1768  CB  SER A 119      13.114  -1.153  38.758  1.00 23.52           C  
ATOM   1769  HB1 SER A 119      13.675  -2.033  39.074  1.00 25.18           H  
ATOM   1770  HB2 SER A 119      13.117  -1.091  37.670  1.00 25.18           H  
ATOM   1771  OG  SER A 119      13.730   0.004  39.289  1.00 23.50           O  
ATOM   1772  HG  SER A 119      13.196   0.856  38.985  1.00 25.18           H  
ATOM   1773  C   SER A 119      11.116  -2.606  38.773  1.00 25.26           C  
ATOM   1774  O   SER A 119      11.033  -3.562  39.542  1.00 26.39           O  
ATOM   1775  N   PRO A 120      10.724  -2.680  37.490  1.00 25.26           N  
ATOM   1776  CD  PRO A 120      10.604  -1.578  36.519  1.00 23.62           C  
ATOM   1777  HD1 PRO A 120      11.511  -1.473  35.924  1.00 24.99           H  
ATOM   1778  HD2 PRO A 120      10.383  -0.633  37.016  1.00 24.99           H  
ATOM   1779  CA  PRO A 120      10.186  -3.923  36.932  1.00 25.24           C  
ATOM   1780  HA  PRO A 120       9.365  -4.311  37.535  1.00 24.99           H  
ATOM   1781  CB  PRO A 120       9.714  -3.508  35.537  1.00 23.92           C  
ATOM   1782  HB1 PRO A 120      10.490  -3.693  34.794  1.00 24.99           H  
ATOM   1783  HB2 PRO A 120       8.807  -4.045  35.258  1.00 24.99           H  
ATOM   1784  CG  PRO A 120       9.444  -2.037  35.674  1.00 24.16           C  
ATOM   1785  HG1 PRO A 120       9.443  -1.543  34.702  1.00 24.99           H  
ATOM   1786  HG2 PRO A 120       8.493  -1.855  36.175  1.00 24.99           H  
ATOM   1787  C   PRO A 120      11.344  -4.911  36.857  1.00 26.98           C  
ATOM   1788  O   PRO A 120      12.481  -4.508  36.612  1.00 25.78           O  
ATOM   1789  N   LYS A 121      11.067  -6.192  37.077  1.00 28.70           N  
ATOM   1790  HN  LYS A 121      10.063  -6.484  37.303  1.00 36.25           H  
ATOM   1791  CA  LYS A 121      12.114  -7.205  37.014  1.00 31.69           C  
ATOM   1792  HA  LYS A 121      12.967  -6.869  37.604  1.00 36.25           H  
ATOM   1793  CB  LYS A 121      11.607  -8.537  37.587  1.00 33.36           C  
ATOM   1794  HB1 LYS A 121      10.696  -8.815  37.056  1.00 36.25           H  
ATOM   1795  HB2 LYS A 121      12.371  -9.296  37.420  1.00 36.25           H  
ATOM   1796  CG  LYS A 121      11.298  -8.487  39.076  1.00 37.21           C  
ATOM   1797  HG1 LYS A 121      12.196  -8.180  39.611  1.00 36.25           H  
ATOM   1798  HG2 LYS A 121      10.506  -7.758  39.246  1.00 36.25           H  
ATOM   1799  CD  LYS A 121      10.845  -9.838  39.613  1.00 41.31           C  
ATOM   1800  HD1 LYS A 121       9.948 -10.152  39.079  1.00 36.25           H  
ATOM   1801  HD2 LYS A 121      11.638 -10.569  39.455  1.00 36.25           H  
ATOM   1802  CE  LYS A 121      10.533  -9.752  41.109  1.00 45.06           C  
ATOM   1803  HE1 LYS A 121      11.446  -9.485  41.640  1.00 36.25           H  
ATOM   1804  HE2 LYS A 121       9.782  -8.978  41.264  1.00 36.25           H  
ATOM   1805  NZ  LYS A 121      10.015 -11.039  41.667  1.00 45.35           N1+
ATOM   1806  HZ1 LYS A 121       9.815 -10.921  42.711  1.00 36.25           H  
ATOM   1807  HZ2 LYS A 121      10.746 -11.808  41.529  1.00 36.25           H  
ATOM   1808  HZ3 LYS A 121       9.113 -11.311  41.160  1.00 36.25           H  
ATOM   1809  C   LYS A 121      12.561  -7.405  35.568  1.00 32.04           C  
ATOM   1810  O   LYS A 121      11.833  -7.084  34.634  1.00 31.49           O  
ATOM   1811  N   CYS A 122      13.767  -7.926  35.390  1.00 31.88           N  
ATOM   1812  HN  CYS A 122      14.368  -8.163  36.243  1.00 34.55           H  
ATOM   1813  CA  CYS A 122      14.288  -8.181  34.058  1.00 34.78           C  
ATOM   1814  HA  CYS A 122      13.878  -7.447  33.365  1.00 34.55           H  
ATOM   1815  CB  CYS A 122      15.811  -8.077  34.060  1.00 31.92           C  
ATOM   1816  HB1 CYS A 122      16.187  -8.671  34.893  1.00 34.55           H  
ATOM   1817  HB2 CYS A 122      16.177  -8.493  33.121  1.00 34.55           H  
ATOM   1818  SG  CYS A 122      16.483  -6.389  34.226  1.00 30.63           S  
ATOM   1819  HG  CYS A 122      16.055  -5.635  33.205  1.00 34.55           H  
ATOM   1820  C   CYS A 122      13.867  -9.581  33.617  1.00 38.43           C  
ATOM   1821  O   CYS A 122      13.809 -10.500  34.432  1.00 39.68           O  
ATOM   1822  N   ASP A 123      13.569  -9.739  32.330  1.00 42.50           N  
ATOM   1823  HN  ASP A 123      13.632  -8.899  31.671  1.00 48.22           H  
ATOM   1824  CA  ASP A 123      13.157 -11.036  31.798  1.00 46.36           C  
ATOM   1825  HA  ASP A 123      12.217 -11.324  32.268  1.00 48.22           H  
ATOM   1826  CB  ASP A 123      12.942 -10.947  30.282  1.00 48.31           C  
ATOM   1827  HB1 ASP A 123      13.853 -10.564  29.823  1.00 48.22           H  
ATOM   1828  HB2 ASP A 123      12.735 -11.947  29.900  1.00 48.22           H  
ATOM   1829  CG  ASP A 123      11.787 -10.034  29.906  1.00 50.22           C  
ATOM   1830  OD1 ASP A 123      11.593  -9.789  28.696  1.00 51.68           O  
ATOM   1831  OD2 ASP A 123      11.071  -9.565  30.815  1.00 51.25           O  
ATOM   1832  C   ASP A 123      14.206 -12.104  32.105  1.00 47.00           C  
ATOM   1833 2OCT ASP A 123      13.866 -13.077  32.809  1.00 48.41           O  
ATOM   1834 1OCT ASP A 123      15.356 -11.953  31.644  1.00 48.23           O  
ATOM   1835  HCT ASP A 123      15.311 -11.913  30.596  1.00 48.22           H  
TER    1836      ASP A 123 
HETATM 1837  O1  UNK     0      21.396   4.455  28.726  1.00  0.00           O  
HETATM 1838  O2  UNK     0      18.974   3.213  28.963  1.00  0.00           O  
HETATM 1839  O3  UNK     0      18.752   2.042  27.067  1.00  0.00           O  
HETATM 1840  O4  UNK     0      22.325   2.545  27.949  1.00  0.00           O  
HETATM 1841  C5  UNK     0      20.885   4.790  27.461  1.00  0.00           C  
HETATM 1842  C6  UNK     0      19.801   4.101  26.916  1.00  0.00           C  
HETATM 1843  C7  UNK     0      21.483   5.842  26.782  1.00  0.00           C  
HETATM 1844  C8  UNK     0      19.350   4.456  25.651  1.00  0.00           C  
HETATM 1845  C9  UNK     0      21.017   6.192  25.523  1.00  0.00           C  
HETATM 1846  C10 UNK     0      19.961   5.490  24.956  1.00  0.00           C  
HETATM 1847  C11 UNK     0      19.132   3.015  27.640  1.00  0.00           C  
HETATM 1848  C12 UNK     0      22.084   3.330  28.861  1.00  0.00           C  
HETATM 1849  C13 UNK     0      22.584   3.086  30.285  1.00  0.00           C  
HETATM 1850  H14 UNK     0      18.529   2.493  29.394  1.00  0.00           H  
HETATM 1851  H15 UNK     0      22.308   6.378  27.229  1.00  0.00           H  
HETATM 1852  H16 UNK     0      18.515   3.936  25.203  1.00  0.00           H  
HETATM 1853  H17 UNK     0      21.474   7.010  24.987  1.00  0.00           H  
HETATM 1854  H18 UNK     0      19.603   5.759  23.975  1.00  0.00           H  
HETATM 1855  H19 UNK     0      22.633   4.024  30.832  1.00  0.00           H  
HETATM 1856  H20 UNK     0      23.580   2.648  30.259  1.00  0.00           H  
HETATM 1857  H21 UNK     0      21.912   2.404  30.806  1.00  0.00           H  
TER    1858      UNK     0 
CONECT  359 1719
CONECT  390  609
CONECT  598 1406
CONECT  609  390
CONECT  675 1818
CONECT  686 1308
CONECT  813 1194
CONECT 1101 1275
CONECT 1194  813
CONECT 1275 1101
CONECT 1308  686
CONECT 1406  598
CONECT 1719  359
CONECT 1818  675
CONECT 1837 1841 1848
CONECT 1838 1847 1850
CONECT 1839 1847
CONECT 1840 1848
CONECT 1841 1837 1842 1843
CONECT 1842 1841 1844 1847
CONECT 1843 1841 1845 1851
CONECT 1844 1842 1846 1852
CONECT 1845 1843 1846 1853
CONECT 1846 1844 1845 1854
CONECT 1847 1838 1839 1842
CONECT 1848 1837 1840 1849
CONECT 1849 1848 1855 1856 1857
CONECT 1850 1838
CONECT 1851 1843
CONECT 1852 1844
CONECT 1853 1845
CONECT 1854 1846
CONECT 1855 1849
CONECT 1856 1849
CONECT 1857 1849
END
