# Supplementary material for: Proteome-wide prediction of targets for aspirin: new insight into the molecular mechanism of aspirin
Source: PeerJ. 2016 Mar 10;4:e1791. doi: 10.7717/peerj.1791 (PMC4793309; doi:10.7717/peerj.1791)
Supplement: File S1 — The raw data contains all strucures of the identified 79 proteins. The Protocols show how to prepare protein strucure and run CDOCKER. [file peerj-04-1791-s004.zip › 79_protein_strucures/1CM8_MAPK12.pdb]

REMARK   Accelrys Discovery Studio PDB file
REMARK   Created:  Wed Jan 20 15:19:54 �й���׼ʱ�� 2016
ATOM      1  N   ARG A   8      50.744  68.953 -19.867  1.00 82.26           N  
ATOM      2  HT1 ARG A   8      50.283  68.595 -18.970  1.00 82.50           H  
ATOM      3  HT2 ARG A   8      51.241  68.144 -20.359  1.00 82.50           H  
ATOM      4  CA  ARG A   8      51.733  70.011 -19.529  1.00 82.91           C  
ATOM      5  HA  ARG A   8      52.204  70.338 -20.456  1.00 82.50           H  
ATOM      6  CB  ARG A   8      51.013  71.214 -18.918  1.00 80.87           C  
ATOM      7  HB1 ARG A   8      51.741  71.987 -18.672  1.00 82.50           H  
ATOM      8  HB2 ARG A   8      50.492  70.904 -18.012  1.00 82.50           H  
ATOM      9  C   ARG A   8      52.844  69.485 -18.592  1.00 83.38           C  
ATOM     10  O   ARG A   8      52.777  68.355 -18.091  1.00 83.08           O  
ATOM     11  HB3 ARG A   8      50.292  71.609 -19.634  1.00 82.50           H  
ATOM     12  N   SER A   9      53.885  70.296 -18.408  1.00 83.59           N  
ATOM     13  HN  SER A   9      53.884  71.245 -18.903  1.00 83.25           H  
ATOM     14  CA  SER A   9      55.028  69.954 -17.564  1.00 82.36           C  
ATOM     15  HA  SER A   9      54.667  69.528 -16.628  1.00 83.25           H  
ATOM     16  CB  SER A   9      55.931  68.930 -18.270  1.00 85.39           C  
ATOM     17  HB1 SER A   9      55.318  68.098 -18.617  1.00 83.25           H  
ATOM     18  HB2 SER A   9      56.410  69.410 -19.123  1.00 83.25           H  
ATOM     19  OG  SER A   9      56.938  68.428 -17.399  1.00 87.48           O  
ATOM     20  HG  SER A   9      57.538  69.221 -17.063  1.00 83.25           H  
ATOM     21  C   SER A   9      55.820  71.228 -17.264  1.00 80.92           C  
ATOM     22  O   SER A   9      55.748  72.203 -18.014  1.00 79.73           O  
ATOM     23  N   GLY A  10      56.597  71.198 -16.181  1.00 80.75           N  
ATOM     24  HN  GLY A  10      56.646  70.303 -15.597  1.00 77.06           H  
ATOM     25  CA  GLY A  10      57.381  72.357 -15.774  1.00 77.56           C  
ATOM     26  HA1 GLY A  10      58.336  72.024 -15.369  1.00 77.06           H  
ATOM     27  HA2 GLY A  10      57.556  72.998 -16.638  1.00 77.06           H  
ATOM     28  C   GLY A  10      56.625  73.137 -14.711  1.00 75.22           C  
ATOM     29  O   GLY A  10      55.874  72.550 -13.928  1.00 74.70           O  
ATOM     30  N   PHE A  11      56.834  74.450 -14.659  1.00 72.75           N  
ATOM     31  HN  PHE A  11      57.523  74.894 -15.346  1.00 65.08           H  
ATOM     32  CA  PHE A  11      56.147  75.305 -13.687  1.00 68.57           C  
ATOM     33  HA  PHE A  11      55.296  74.758 -13.281  1.00 65.08           H  
ATOM     34  CB  PHE A  11      57.072  75.702 -12.532  1.00 63.69           C  
ATOM     35  HB1 PHE A  11      57.998  76.092 -12.954  1.00 65.08           H  
ATOM     36  HB2 PHE A  11      56.580  76.482 -11.952  1.00 65.08           H  
ATOM     37  CG  PHE A  11      57.413  74.576 -11.610  1.00 60.38           C  
ATOM     38  CD1 PHE A  11      58.404  73.649 -11.952  1.00 62.55           C  
ATOM     39  HD1 PHE A  11      58.938  73.759 -12.896  1.00 65.08           H  
ATOM     40  CD2 PHE A  11      56.744  74.425 -10.402  1.00 60.69           C  
ATOM     41  HD2 PHE A  11      55.972  75.141 -10.120  1.00 65.08           H  
ATOM     42  CE1 PHE A  11      58.724  72.575 -11.097  1.00 62.34           C  
ATOM     43  HE1 PHE A  11      59.498  71.862 -11.381  1.00 65.08           H  
ATOM     44  CE2 PHE A  11      57.054  73.352  -9.535  1.00 63.35           C  
ATOM     45  HE2 PHE A  11      56.519  73.244  -8.591  1.00 65.08           H  
ATOM     46  CZ  PHE A  11      58.047  72.427  -9.886  1.00 60.96           C  
ATOM     47  HZ  PHE A  11      58.288  71.599  -9.219  1.00 65.08           H  
ATOM     48  C   PHE A  11      55.637  76.563 -14.371  1.00 69.71           C  
ATOM     49  O   PHE A  11      55.787  76.723 -15.583  1.00 70.87           O  
ATOM     50  N   TYR A  12      54.981  77.421 -13.597  1.00 70.53           N  
ATOM     51  HN  TYR A  12      54.826  77.172 -12.568  1.00 76.65           H  
ATOM     52  CA  TYR A  12      54.466  78.687 -14.098  1.00 73.77           C  
ATOM     53  HA  TYR A  12      55.297  79.196 -14.586  1.00 76.65           H  
ATOM     54  CB  TYR A  12      53.378  78.485 -15.165  1.00 74.03           C  
ATOM     55  HB1 TYR A  12      53.426  79.336 -15.845  1.00 76.65           H  
ATOM     56  HB2 TYR A  12      53.620  77.571 -15.708  1.00 76.65           H  
ATOM     57  CG  TYR A  12      51.952  78.365 -14.693  1.00 77.25           C  
ATOM     58  CD1 TYR A  12      51.387  77.116 -14.424  1.00 76.91           C  
ATOM     59  HD1 TYR A  12      52.012  76.224 -14.473  1.00 76.65           H  
ATOM     60  CE1 TYR A  12      50.036  76.990 -14.094  1.00 78.00           C  
ATOM     61  HE1 TYR A  12      49.611  76.007 -13.890  1.00 76.65           H  
ATOM     62  CD2 TYR A  12      51.130  79.494 -14.611  1.00 78.07           C  
ATOM     63  HD2 TYR A  12      51.552  80.479 -14.810  1.00 76.65           H  
ATOM     64  CE2 TYR A  12      49.778  79.380 -14.279  1.00 79.84           C  
ATOM     65  HE2 TYR A  12      49.151  80.270 -14.218  1.00 76.65           H  
ATOM     66  CZ  TYR A  12      49.237  78.123 -14.027  1.00 79.01           C  
ATOM     67  OH  TYR A  12      47.896  77.997 -13.743  1.00 80.18           O  
ATOM     68  HH  TYR A  12      47.437  77.403 -14.477  1.00 76.65           H  
ATOM     69  C   TYR A  12      54.029  79.569 -12.935  1.00 75.91           C  
ATOM     70  O   TYR A  12      53.839  79.088 -11.817  1.00 76.32           O  
ATOM     71  N   ARG A  13      53.909  80.867 -13.187  1.00 78.58           N  
ATOM     72  HN  ARG A  13      54.062  81.228 -14.182  1.00 90.60           H  
ATOM     73  CA  ARG A  13      53.571  81.807 -12.124  1.00 81.99           C  
ATOM     74  HA  ARG A  13      53.407  81.238 -11.209  1.00 90.60           H  
ATOM     75  CB  ARG A  13      54.769  82.740 -11.896  1.00 85.09           C  
ATOM     76  HB1 ARG A  13      54.758  83.519 -12.659  1.00 90.60           H  
ATOM     77  HB2 ARG A  13      54.677  83.195 -10.910  1.00 90.60           H  
ATOM     78  CG  ARG A  13      56.127  81.980 -11.974  1.00 91.35           C  
ATOM     79  HG1 ARG A  13      56.113  81.206 -11.206  1.00 90.60           H  
ATOM     80  HG2 ARG A  13      56.185  81.515 -12.958  1.00 90.60           H  
ATOM     81  CD  ARG A  13      57.415  82.803 -11.776  1.00 95.98           C  
ATOM     82  HD1 ARG A  13      58.137  82.217 -11.208  1.00 90.60           H  
ATOM     83  HD2 ARG A  13      57.837  83.057 -12.748  1.00 90.60           H  
ATOM     84  NE  ARG A  13      57.109  83.991 -11.068  1.00 99.39           N1+
ATOM     85  HE  ARG A  13      56.564  84.666 -11.694  1.00 90.60           H  
ATOM     86  CZ  ARG A  13      57.291  84.520  -9.871  1.00100.00           C  
ATOM     87  NH1 ARG A  13      57.950  84.023  -8.831  1.00100.00           N  
ATOM     88 1HH1 ARG A  13      58.423  83.066  -8.905  1.00 90.60           H  
ATOM     89 2HH1 ARG A  13      58.008  84.580  -7.919  1.00 90.60           H  
ATOM     90  NH2 ARG A  13      56.578  85.628  -9.741  1.00 99.54           N  
ATOM     91 1HH2 ARG A  13      55.967  85.969 -10.551  1.00 90.60           H  
ATOM     92 2HH2 ARG A  13      56.612  86.182  -8.826  1.00 90.60           H  
ATOM     93  C   ARG A  13      52.314  82.607 -12.411  1.00 82.41           C  
ATOM     94  O   ARG A  13      52.003  82.886 -13.565  1.00 82.24           O  
ATOM     95  N   GLN A  14      51.600  82.986 -11.354  1.00 83.93           N  
ATOM     96  HN  GLN A  14      51.930  82.715 -10.373  1.00 86.31           H  
ATOM     97  CA  GLN A  14      50.377  83.763 -11.509  1.00 85.50           C  
ATOM     98  HA  GLN A  14      50.493  84.392 -12.392  1.00 86.31           H  
ATOM     99  CB  GLN A  14      49.187  82.834 -11.751  1.00 86.15           C  
ATOM    100  HB1 GLN A  14      49.453  82.132 -12.541  1.00 86.31           H  
ATOM    101  HB2 GLN A  14      48.985  82.286 -10.830  1.00 86.31           H  
ATOM    102  CG  GLN A  14      47.917  83.565 -12.165  1.00 86.97           C  
ATOM    103  HG1 GLN A  14      47.664  84.287 -11.389  1.00 86.31           H  
ATOM    104  HG2 GLN A  14      48.108  84.089 -13.102  1.00 86.31           H  
ATOM    105  CD  GLN A  14      46.734  82.636 -12.364  1.00 87.55           C  
ATOM    106  OE1 GLN A  14      45.605  82.969 -11.987  1.00 86.77           O  
ATOM    107  NE2 GLN A  14      46.979  81.473 -12.966  1.00 87.48           N  
ATOM    108 1HE2 GLN A  14      47.973  81.233 -13.283  1.00 86.31           H  
ATOM    109 2HE2 GLN A  14      46.182  80.779 -13.133  1.00 86.31           H  
ATOM    110  C   GLN A  14      50.056  84.671 -10.332  1.00 86.86           C  
ATOM    111  O   GLN A  14      50.422  84.392  -9.191  1.00 85.56           O  
ATOM    112  N   GLU A  15      49.405  85.785 -10.651  1.00 90.02           N  
ATOM    113  HN  GLU A  15      49.190  85.971 -11.683  1.00 97.16           H  
ATOM    114  CA  GLU A  15      48.971  86.764  -9.667  1.00 94.00           C  
ATOM    115  HA  GLU A  15      49.679  86.822  -8.840  1.00 97.16           H  
ATOM    116  CB  GLU A  15      48.793  88.135 -10.328  1.00 95.34           C  
ATOM    117  HB1 GLU A  15      48.216  88.768  -9.654  1.00 97.16           H  
ATOM    118  HB2 GLU A  15      49.780  88.572 -10.482  1.00 97.16           H  
ATOM    119  CG  GLU A  15      48.068  88.087 -11.686  1.00 99.57           C  
ATOM    120  HG1 GLU A  15      48.778  87.753 -12.442  1.00 97.16           H  
ATOM    121  HG2 GLU A  15      47.250  87.370 -11.613  1.00 97.16           H  
ATOM    122  CD  GLU A  15      47.489  89.436 -12.131  1.00100.00           C  
ATOM    123  OE1 GLU A  15      48.282  90.349 -12.468  1.00100.00           O  
ATOM    124  OE2 GLU A  15      46.240  89.564 -12.173  1.00100.00           O1-
ATOM    125  C   GLU A  15      47.613  86.293  -9.182  1.00 96.77           C  
ATOM    126  O   GLU A  15      46.654  86.270  -9.958  1.00 98.74           O  
ATOM    127  N   VAL A  16      47.523  85.869  -7.927  1.00 98.29           N  
ATOM    128  HN  VAL A  16      48.389  85.850  -7.299  1.00 99.29           H  
ATOM    129  CA  VAL A  16      46.234  85.430  -7.414  1.00 99.04           C  
ATOM    130  HA  VAL A  16      45.630  85.114  -8.265  1.00 99.29           H  
ATOM    131  CB  VAL A  16      46.382  84.225  -6.476  1.00 99.49           C  
ATOM    132  HB  VAL A  16      47.047  84.481  -5.651  1.00 99.29           H  
ATOM    133  CG1 VAL A  16      45.022  83.812  -5.929  1.00100.00           C  
ATOM    134 1HG1 VAL A  16      45.142  82.956  -5.265  1.00 99.29           H  
ATOM    135 2HG1 VAL A  16      44.365  83.541  -6.755  1.00 99.29           H  
ATOM    136 3HG1 VAL A  16      44.585  84.643  -5.375  1.00 99.29           H  
ATOM    137  CG2 VAL A  16      46.965  83.070  -7.261  1.00 98.21           C  
ATOM    138 1HG2 VAL A  16      47.076  82.205  -6.607  1.00 99.29           H  
ATOM    139 2HG2 VAL A  16      47.940  83.354  -7.656  1.00 99.29           H  
ATOM    140 3HG2 VAL A  16      46.299  82.818  -8.086  1.00 99.29           H  
ATOM    141  C   VAL A  16      45.526  86.621  -6.758  1.00100.00           C  
ATOM    142  O   VAL A  16      44.777  87.347  -7.429  1.00100.00           O  
ATOM    143  N   THR A  17      45.718  86.811  -5.457  1.00 98.92           N  
ATOM    144  HN  THR A  17      46.309  86.122  -4.891  1.00 99.41           H  
ATOM    145  CA  THR A  17      45.114  87.969  -4.809  1.00 99.70           C  
ATOM    146  HA  THR A  17      44.285  88.337  -5.414  1.00 99.41           H  
ATOM    147  CB  THR A  17      44.620  87.671  -3.380  1.00 99.48           C  
ATOM    148  HB  THR A  17      44.881  88.512  -2.738  1.00 99.41           H  
ATOM    149  OG1 THR A  17      45.267  86.493  -2.879  1.00100.00           O  
ATOM    150  HG1 THR A  17      45.042  85.678  -3.501  1.00 99.41           H  
ATOM    151  CG2 THR A  17      43.094  87.496  -3.367  1.00 97.76           C  
ATOM    152 1HG2 THR A  17      42.760  87.286  -2.351  1.00 99.41           H  
ATOM    153 2HG2 THR A  17      42.817  86.667  -4.018  1.00 99.41           H  
ATOM    154 3HG2 THR A  17      42.620  88.411  -3.723  1.00 99.41           H  
ATOM    155  C   THR A  17      46.237  88.998  -4.800  1.00100.00           C  
ATOM    156  O   THR A  17      46.526  89.626  -5.830  1.00100.00           O  
ATOM    157  N   LYS A  18      46.915  89.110  -3.663  1.00100.00           N  
ATOM    158  HN  LYS A  18      46.629  88.512  -2.823  1.00 99.44           H  
ATOM    159  CA  LYS A  18      48.037  90.027  -3.534  1.00 99.44           C  
ATOM    160  HA  LYS A  18      47.979  90.781  -4.319  1.00 99.44           H  
ATOM    161  CB  LYS A  18      47.997  90.713  -2.167  1.00 99.64           C  
ATOM    162  HB1 LYS A  18      48.840  91.398  -2.079  1.00 99.44           H  
ATOM    163  HB2 LYS A  18      48.057  89.961  -1.380  1.00 99.44           H  
ATOM    164  C   LYS A  18      49.334  89.230  -3.691  1.00 98.74           C  
ATOM    165  O   LYS A  18      50.377  89.783  -4.052  1.00 99.40           O  
ATOM    166  HB3 LYS A  18      47.065  91.270  -2.067  1.00 99.44           H  
ATOM    167  N   THR A  19      49.233  87.915  -3.478  1.00 96.30           N  
ATOM    168  HN  THR A  19      48.271  87.507  -3.249  1.00 93.33           H  
ATOM    169  CA  THR A  19      50.377  87.008  -3.544  1.00 92.86           C  
ATOM    170  HA  THR A  19      51.256  87.564  -3.217  1.00 93.33           H  
ATOM    171  CB  THR A  19      50.198  85.821  -2.584  1.00 93.80           C  
ATOM    172  HB  THR A  19      49.992  84.923  -3.167  1.00 93.33           H  
ATOM    173  OG1 THR A  19      49.092  86.070  -1.707  1.00 96.25           O  
ATOM    174  HG1 THR A  19      49.275  86.942  -1.151  1.00 93.33           H  
ATOM    175  CG2 THR A  19      51.469  85.599  -1.762  1.00 94.19           C  
ATOM    176 1HG2 THR A  19      51.324  84.755  -1.088  1.00 93.33           H  
ATOM    177 2HG2 THR A  19      51.687  86.494  -1.180  1.00 93.33           H  
ATOM    178 3HG2 THR A  19      52.303  85.389  -2.431  1.00 93.33           H  
ATOM    179  C   THR A  19      50.692  86.417  -4.909  1.00 89.53           C  
ATOM    180  O   THR A  19      49.833  86.358  -5.787  1.00 90.35           O  
ATOM    181  N   ALA A  20      51.931  85.947  -5.052  1.00 84.10           N  
ATOM    182  HN  ALA A  20      52.612  86.034  -4.231  1.00 80.66           H  
ATOM    183  CA  ALA A  20      52.392  85.322  -6.279  1.00 80.21           C  
ATOM    184  HA  ALA A  20      51.607  85.401  -7.031  1.00 80.66           H  
ATOM    185  CB  ALA A  20      53.616  85.993  -6.789  1.00 80.49           C  
ATOM    186  HB1 ALA A  20      53.941  85.506  -7.708  1.00 80.66           H  
ATOM    187  HB2 ALA A  20      54.407  85.923  -6.042  1.00 80.66           H  
ATOM    188  HB3 ALA A  20      53.399  87.042  -6.991  1.00 80.66           H  
ATOM    189  C   ALA A  20      52.686  83.861  -6.032  1.00 79.19           C  
ATOM    190  O   ALA A  20      53.447  83.499  -5.123  1.00 79.32           O  
ATOM    191  N   TRP A  21      52.093  83.029  -6.877  1.00 77.50           N  
ATOM    192  HN  TRP A  21      51.478  83.437  -7.652  1.00 83.79           H  
ATOM    193  CA  TRP A  21      52.244  81.579  -6.794  1.00 77.45           C  
ATOM    194  HA  TRP A  21      52.713  81.310  -5.848  1.00 83.79           H  
ATOM    195  CB  TRP A  21      50.883  80.906  -6.905  1.00 81.76           C  
ATOM    196  HB1 TRP A  21      50.466  81.145  -7.883  1.00 83.79           H  
ATOM    197  HB2 TRP A  21      51.030  79.829  -6.826  1.00 83.79           H  
ATOM    198  CG  TRP A  21      49.905  81.312  -5.877  1.00 85.09           C  
ATOM    199  CD2 TRP A  21      49.174  80.443  -5.022  1.00 86.32           C  
ATOM    200  CE2 TRP A  21      48.287  81.242  -4.272  1.00 87.85           C  
ATOM    201  CE3 TRP A  21      49.173  79.058  -4.823  1.00 87.24           C  
ATOM    202  HE3 TRP A  21      49.848  78.414  -5.387  1.00 83.79           H  
ATOM    203  CD1 TRP A  21      49.461  82.578  -5.612  1.00 86.86           C  
ATOM    204  HD1 TRP A  21      49.832  83.483  -6.094  1.00 83.79           H  
ATOM    205  NE1 TRP A  21      48.481  82.545  -4.652  1.00 87.59           N  
ATOM    206  HE1 TRP A  21      47.956  83.394  -4.265  1.00 83.79           H  
ATOM    207  CZ2 TRP A  21      47.409  80.703  -3.339  1.00 88.69           C  
ATOM    208  HZ2 TRP A  21      46.732  81.338  -2.768  1.00 83.79           H  
ATOM    209  CZ3 TRP A  21      48.297  78.522  -3.894  1.00 89.26           C  
ATOM    210  HZ3 TRP A  21      48.284  77.445  -3.728  1.00 83.79           H  
ATOM    211  CH2 TRP A  21      47.426  79.344  -3.163  1.00 88.37           C  
ATOM    212  HH2 TRP A  21      46.748  78.892  -2.439  1.00 83.79           H  
ATOM    213  C   TRP A  21      53.081  81.073  -7.941  1.00 74.60           C  
ATOM    214  O   TRP A  21      53.083  81.667  -9.006  1.00 74.48           O  
ATOM    215  N   GLU A  22      53.772  79.962  -7.727  1.00 72.87           N  
ATOM    216  HN  GLU A  22      53.730  79.494  -6.766  1.00 79.84           H  
ATOM    217  CA  GLU A  22      54.589  79.366  -8.779  1.00 73.61           C  
ATOM    218  HA  GLU A  22      54.315  79.801  -9.740  1.00 79.84           H  
ATOM    219  CB  GLU A  22      56.095  79.588  -8.526  1.00 78.55           C  
ATOM    220  HB1 GLU A  22      56.237  80.623  -8.213  1.00 79.84           H  
ATOM    221  HB2 GLU A  22      56.405  78.919  -7.723  1.00 79.84           H  
ATOM    222  CG  GLU A  22      57.010  79.326  -9.751  1.00 84.66           C  
ATOM    223  HG1 GLU A  22      56.849  78.301 -10.085  1.00 79.84           H  
ATOM    224  HG2 GLU A  22      56.724  80.016 -10.545  1.00 79.84           H  
ATOM    225  CD  GLU A  22      58.516  79.511  -9.469  1.00 88.22           C  
ATOM    226  OE1 GLU A  22      58.873  80.143  -8.446  1.00 89.24           O  
ATOM    227  OE2 GLU A  22      59.344  79.015 -10.275  1.00 88.75           O1-
ATOM    228  C   GLU A  22      54.254  77.885  -8.781  1.00 70.43           C  
ATOM    229  O   GLU A  22      55.052  77.054  -8.375  1.00 72.21           O  
ATOM    230  N   VAL A  23      53.051  77.565  -9.225  1.00 66.88           N  
ATOM    231  HN  VAL A  23      52.402  78.343  -9.570  1.00 63.83           H  
ATOM    232  CA  VAL A  23      52.581  76.187  -9.260  1.00 65.06           C  
ATOM    233  HA  VAL A  23      52.927  75.682  -8.358  1.00 63.83           H  
ATOM    234  CB  VAL A  23      51.063  76.168  -9.269  1.00 63.14           C  
ATOM    235  HB  VAL A  23      50.720  75.133  -9.259  1.00 63.83           H  
ATOM    236  CG1 VAL A  23      50.547  76.870  -8.039  1.00 61.87           C  
ATOM    237 1HG1 VAL A  23      49.457  76.858  -8.043  1.00 63.83           H  
ATOM    238 2HG1 VAL A  23      50.898  77.902  -8.035  1.00 63.83           H  
ATOM    239 3HG1 VAL A  23      50.912  76.359  -7.148  1.00 63.83           H  
ATOM    240  CG2 VAL A  23      50.548  76.846 -10.516  1.00 58.02           C  
ATOM    241 1HG2 VAL A  23      49.458  76.829 -10.516  1.00 63.83           H  
ATOM    242 2HG2 VAL A  23      50.919  76.320 -11.396  1.00 63.83           H  
ATOM    243 3HG2 VAL A  23      50.894  77.879 -10.538  1.00 63.83           H  
ATOM    244  C   VAL A  23      53.091  75.411 -10.474  1.00 64.88           C  
ATOM    245  O   VAL A  23      53.841  75.948 -11.284  1.00 66.97           O  
ATOM    246  N   ARG A  24      52.716  74.139 -10.581  1.00 61.64           N  
ATOM    247  HN  ARG A  24      52.099  73.700  -9.825  1.00 60.48           H  
ATOM    248  CA  ARG A  24      53.142  73.344 -11.721  1.00 60.93           C  
ATOM    249  HA  ARG A  24      54.176  73.592 -11.960  1.00 60.48           H  
ATOM    250  CB  ARG A  24      53.045  71.859 -11.436  1.00 59.28           C  
ATOM    251  HB1 ARG A  24      52.048  71.645 -11.050  1.00 60.48           H  
ATOM    252  HB2 ARG A  24      53.198  71.317 -12.369  1.00 60.48           H  
ATOM    253  CG  ARG A  24      54.046  71.385 -10.446  1.00 57.53           C  
ATOM    254  HG1 ARG A  24      55.043  71.685 -10.768  1.00 60.48           H  
ATOM    255  HG2 ARG A  24      53.829  71.826  -9.473  1.00 60.48           H  
ATOM    256  CD  ARG A  24      53.987  69.896 -10.339  1.00 57.50           C  
ATOM    257  HD1 ARG A  24      52.995  69.601  -9.998  1.00 60.48           H  
ATOM    258  HD2 ARG A  24      54.180  69.459 -11.319  1.00 60.48           H  
ATOM    259  NE  ARG A  24      54.976  69.412  -9.399  1.00 58.33           N1+
ATOM    260  HE  ARG A  24      55.739  70.090  -9.078  1.00 60.48           H  
ATOM    261  CZ  ARG A  24      54.993  68.182  -8.913  1.00 60.97           C  
ATOM    262  NH1 ARG A  24      54.076  67.305  -9.296  1.00 64.30           N  
ATOM    263 1HH1 ARG A  24      53.322  67.592  -9.999  1.00 60.48           H  
ATOM    264 2HH1 ARG A  24      54.090  66.310  -8.903  1.00 60.48           H  
ATOM    265  NH2 ARG A  24      55.929  67.827  -8.048  1.00 61.56           N  
ATOM    266 1HH2 ARG A  24      56.671  68.535  -7.742  1.00 60.48           H  
ATOM    267 2HH2 ARG A  24      55.944  66.832  -7.654  1.00 60.48           H  
ATOM    268  C   ARG A  24      52.273  73.684 -12.899  1.00 60.82           C  
ATOM    269  O   ARG A  24      51.128  74.079 -12.720  1.00 62.47           O  
ATOM    270  N   ALA A  25      52.821  73.512 -14.102  1.00 61.32           N  
ATOM    271  HN  ALA A  25      53.820  73.132 -14.157  1.00 59.43           H  
ATOM    272  CA  ALA A  25      52.120  73.819 -15.353  1.00 59.78           C  
ATOM    273  HA  ALA A  25      51.879  74.882 -15.356  1.00 59.43           H  
ATOM    274  CB  ALA A  25      53.021  73.533 -16.544  1.00 61.78           C  
ATOM    275  HB1 ALA A  25      52.489  73.765 -17.467  1.00 59.43           H  
ATOM    276  HB2 ALA A  25      53.303  72.480 -16.543  1.00 59.43           H  
ATOM    277  HB3 ALA A  25      53.918  74.149 -16.478  1.00 59.43           H  
ATOM    278  C   ALA A  25      50.829  73.041 -15.486  1.00 56.96           C  
ATOM    279  O   ALA A  25      49.840  73.542 -16.029  1.00 57.32           O  
ATOM    280  N   VAL A  26      50.861  71.816 -14.974  1.00 53.53           N  
ATOM    281  HN  VAL A  26      51.771  71.481 -14.521  1.00 49.84           H  
ATOM    282  CA  VAL A  26      49.732  70.909 -14.995  1.00 49.24           C  
ATOM    283  HA  VAL A  26      49.419  70.806 -16.034  1.00 49.84           H  
ATOM    284  CB  VAL A  26      50.194  69.545 -14.528  1.00 47.82           C  
ATOM    285  HB  VAL A  26      51.276  69.509 -14.655  1.00 49.84           H  
ATOM    286  CG1 VAL A  26      49.905  69.307 -13.062  1.00 47.12           C  
ATOM    287 1HG1 VAL A  26      50.256  68.315 -12.778  1.00 49.84           H  
ATOM    288 2HG1 VAL A  26      48.831  69.376 -12.887  1.00 49.84           H  
ATOM    289 3HG1 VAL A  26      50.419  70.059 -12.463  1.00 49.84           H  
ATOM    290  CG2 VAL A  26      49.614  68.510 -15.411  1.00 54.88           C  
ATOM    291 1HG2 VAL A  26      49.942  67.524 -15.081  1.00 49.84           H  
ATOM    292 2HG2 VAL A  26      49.946  68.678 -16.436  1.00 49.84           H  
ATOM    293 3HG2 VAL A  26      48.526  68.563 -15.368  1.00 49.84           H  
ATOM    294  C   VAL A  26      48.516  71.425 -14.201  1.00 49.96           C  
ATOM    295  O   VAL A  26      47.389  71.353 -14.687  1.00 46.32           O  
ATOM    296  N   TYR A  27      48.755  71.961 -12.999  1.00 50.20           N  
ATOM    297  HN  TYR A  27      49.760  71.973 -12.632  1.00 44.62           H  
ATOM    298  CA  TYR A  27      47.696  72.532 -12.165  1.00 50.72           C  
ATOM    299  HA  TYR A  27      46.860  71.835 -12.106  1.00 44.62           H  
ATOM    300  CB  TYR A  27      48.217  72.830 -10.760  1.00 44.91           C  
ATOM    301  HB1 TYR A  27      49.107  73.455 -10.834  1.00 44.62           H  
ATOM    302  HB2 TYR A  27      47.447  73.358 -10.197  1.00 44.62           H  
ATOM    303  CG  TYR A  27      48.564  71.567 -10.048  1.00 40.92           C  
ATOM    304  CD1 TYR A  27      47.638  70.524  -9.970  1.00 38.22           C  
ATOM    305  HD1 TYR A  27      46.637  70.670 -10.376  1.00 44.62           H  
ATOM    306  CE1 TYR A  27      47.961  69.309  -9.390  1.00 35.92           C  
ATOM    307  HE1 TYR A  27      47.225  68.506  -9.347  1.00 44.62           H  
ATOM    308  CD2 TYR A  27      49.825  71.371  -9.518  1.00 40.30           C  
ATOM    309  HD2 TYR A  27      50.560  72.175  -9.562  1.00 44.62           H  
ATOM    310  CE2 TYR A  27      50.167  70.152  -8.926  1.00 45.49           C  
ATOM    311  HE2 TYR A  27      51.164  70.003  -8.512  1.00 44.62           H  
ATOM    312  CZ  TYR A  27      49.220  69.125  -8.869  1.00 42.37           C  
ATOM    313  OH  TYR A  27      49.538  67.927  -8.288  1.00 41.12           O  
ATOM    314  HH  TYR A  27      48.894  67.748  -7.478  1.00 44.62           H  
ATOM    315  C   TYR A  27      47.250  73.803 -12.861  1.00 51.88           C  
ATOM    316  O   TYR A  27      48.005  74.765 -12.965  1.00 53.42           O  
ATOM    317  N   ARG A  28      46.017  73.797 -13.338  1.00 53.27           N  
ATOM    318  HN  ARG A  28      45.390  72.948 -13.164  1.00 71.43           H  
ATOM    319  CA  ARG A  28      45.503  74.918 -14.090  1.00 57.84           C  
ATOM    320  HA  ARG A  28      46.322  75.631 -14.189  1.00 71.43           H  
ATOM    321  CB  ARG A  28      45.180  74.420 -15.501  1.00 63.22           C  
ATOM    322  HB1 ARG A  28      44.347  73.720 -15.445  1.00 71.43           H  
ATOM    323  HB2 ARG A  28      44.898  75.273 -16.119  1.00 71.43           H  
ATOM    324  CG  ARG A  28      46.386  73.708 -16.155  1.00 70.45           C  
ATOM    325  HG1 ARG A  28      47.271  74.328 -16.014  1.00 71.43           H  
ATOM    326  HG2 ARG A  28      46.531  72.749 -15.658  1.00 71.43           H  
ATOM    327  CD  ARG A  28      46.207  73.457 -17.644  1.00 78.50           C  
ATOM    328  HD1 ARG A  28      47.154  73.114 -18.062  1.00 71.43           H  
ATOM    329  HD2 ARG A  28      45.447  72.688 -17.785  1.00 71.43           H  
ATOM    330  NE  ARG A  28      45.790  74.672 -18.345  1.00 85.36           N1+
ATOM    331  HE  ARG A  28      46.042  75.612 -17.901  1.00 71.43           H  
ATOM    332  CZ  ARG A  28      45.119  74.693 -19.497  1.00 87.56           C  
ATOM    333  NH1 ARG A  28      44.788  73.559 -20.106  1.00 86.24           N  
ATOM    334 1HH1 ARG A  28      45.060  72.620 -19.672  1.00 71.43           H  
ATOM    335 2HH1 ARG A  28      44.249  73.586 -21.030  1.00 71.43           H  
ATOM    336  NH2 ARG A  28      44.742  75.854 -20.020  1.00 88.04           N  
ATOM    337 1HH2 ARG A  28      44.977  76.769 -19.517  1.00 71.43           H  
ATOM    338 2HH2 ARG A  28      44.203  75.875 -20.944  1.00 71.43           H  
ATOM    339  C   ARG A  28      44.336  75.676 -13.474  1.00 57.15           C  
ATOM    340  O   ARG A  28      43.803  75.275 -12.459  1.00 58.08           O  
ATOM    341  N   ASP A  29      43.986  76.802 -14.093  1.00 60.24           N  
ATOM    342  HN  ASP A  29      44.539  77.081 -14.966  1.00 63.38           H  
ATOM    343  CA  ASP A  29      42.898  77.688 -13.666  1.00 60.05           C  
ATOM    344  HA  ASP A  29      43.103  78.664 -14.107  1.00 63.38           H  
ATOM    345  CB  ASP A  29      41.554  77.224 -14.241  1.00 61.34           C  
ATOM    346  HB1 ASP A  29      41.663  77.088 -15.317  1.00 63.38           H  
ATOM    347  HB2 ASP A  29      41.287  76.273 -13.779  1.00 63.38           H  
ATOM    348  CG  ASP A  29      40.421  78.231 -13.985  1.00 66.29           C  
ATOM    349  OD1 ASP A  29      40.714  79.436 -13.803  1.00 70.52           O  
ATOM    350  OD2 ASP A  29      39.237  77.821 -13.955  1.00 64.84           O1-
ATOM    351  C   ASP A  29      42.793  77.908 -12.155  1.00 60.52           C  
ATOM    352  O   ASP A  29      41.836  77.484 -11.526  1.00 63.24           O  
ATOM    353  N   LEU A  30      43.771  78.596 -11.579  1.00 60.46           N  
ATOM    354  HN  LEU A  30      44.575  78.963 -12.182  1.00 58.20           H  
ATOM    355  CA  LEU A  30      43.779  78.865 -10.147  1.00 59.31           C  
ATOM    356  HA  LEU A  30      43.602  77.923  -9.628  1.00 58.20           H  
ATOM    357  CB  LEU A  30      45.150  79.393  -9.712  1.00 55.77           C  
ATOM    358  HB1 LEU A  30      45.388  80.240 -10.355  1.00 58.20           H  
ATOM    359  HB2 LEU A  30      45.052  79.735  -8.682  1.00 58.20           H  
ATOM    360  CG  LEU A  30      46.340  78.442  -9.760  1.00 54.22           C  
ATOM    361  HG  LEU A  30      46.468  78.070 -10.777  1.00 58.20           H  
ATOM    362  CD1 LEU A  30      47.586  79.188  -9.334  1.00 57.44           C  
ATOM    363 1HD1 LEU A  30      48.442  78.514  -9.366  1.00 58.20           H  
ATOM    364 2HD1 LEU A  30      47.456  79.563  -8.319  1.00 58.20           H  
ATOM    365 3HD1 LEU A  30      47.758  80.025 -10.011  1.00 58.20           H  
ATOM    366  CD2 LEU A  30      46.114  77.282  -8.824  1.00 55.22           C  
ATOM    367 1HD2 LEU A  30      46.970  76.609  -8.866  1.00 58.20           H  
ATOM    368 2HD2 LEU A  30      45.214  76.744  -9.122  1.00 58.20           H  
ATOM    369 3HD2 LEU A  30      45.994  77.654  -7.806  1.00 58.20           H  
ATOM    370  C   LEU A  30      42.689  79.847  -9.722  1.00 61.11           C  
ATOM    371  O   LEU A  30      42.378  80.795 -10.438  1.00 62.10           O  
ATOM    372  N   GLN A  31      42.115  79.598  -8.547  1.00 64.21           N  
ATOM    373  HN  GLN A  31      42.438  78.737  -8.000  1.00 65.91           H  
ATOM    374  CA  GLN A  31      41.069  80.434  -7.962  1.00 63.96           C  
ATOM    375  HA  GLN A  31      41.165  81.457  -8.326  1.00 65.91           H  
ATOM    376  CB  GLN A  31      39.692  79.885  -8.315  1.00 64.63           C  
ATOM    377  HB1 GLN A  31      39.662  78.836  -8.021  1.00 65.91           H  
ATOM    378  HB2 GLN A  31      38.950  80.444  -7.744  1.00 65.91           H  
ATOM    379  CG  GLN A  31      39.317  79.972  -9.782  1.00 66.81           C  
ATOM    380  HG1 GLN A  31      40.151  79.604 -10.379  1.00 65.91           H  
ATOM    381  HG2 GLN A  31      38.441  79.347  -9.957  1.00 65.91           H  
ATOM    382  CD  GLN A  31      38.999  81.384 -10.212  1.00 69.14           C  
ATOM    383  OE1 GLN A  31      39.546  81.886 -11.198  1.00 67.83           O  
ATOM    384  NE2 GLN A  31      38.110  82.040  -9.469  1.00 68.70           N  
ATOM    385 1HE2 GLN A  31      37.665  81.563  -8.621  1.00 65.91           H  
ATOM    386 2HE2 GLN A  31      37.840  83.045  -9.720  1.00 65.91           H  
ATOM    387  C   GLN A  31      41.232  80.405  -6.449  1.00 65.04           C  
ATOM    388  O   GLN A  31      41.301  79.341  -5.860  1.00 62.91           O  
ATOM    389  N   PRO A  32      41.287  81.580  -5.804  1.00 67.25           N  
ATOM    390  CD  PRO A  32      41.052  82.907  -6.400  1.00 68.01           C  
ATOM    391  HD1 PRO A  32      40.234  82.877  -7.119  1.00 67.34           H  
ATOM    392  HD2 PRO A  32      41.951  83.286  -6.886  1.00 67.34           H  
ATOM    393  CA  PRO A  32      41.441  81.695  -4.348  1.00 67.88           C  
ATOM    394  HA  PRO A  32      42.321  81.148  -4.009  1.00 67.34           H  
ATOM    395  CB  PRO A  32      41.631  83.196  -4.154  1.00 68.41           C  
ATOM    396  HB1 PRO A  32      41.350  83.507  -3.148  1.00 67.34           H  
ATOM    397  HB2 PRO A  32      42.659  83.497  -4.354  1.00 67.34           H  
ATOM    398  CG  PRO A  32      40.687  83.747  -5.184  1.00 69.28           C  
ATOM    399  HG1 PRO A  32      39.647  83.598  -4.893  1.00 67.34           H  
ATOM    400  HG2 PRO A  32      40.866  84.807  -5.363  1.00 67.34           H  
ATOM    401  C   PRO A  32      40.188  81.220  -3.605  1.00 65.58           C  
ATOM    402  O   PRO A  32      39.088  81.238  -4.153  1.00 65.00           O  
ATOM    403  N   VAL A  33      40.373  80.795  -2.361  1.00 63.50           N  
ATOM    404  HN  VAL A  33      41.365  80.800  -1.960  1.00 62.34           H  
ATOM    405  CA  VAL A  33      39.281  80.321  -1.518  1.00 62.28           C  
ATOM    406  HA  VAL A  33      38.376  80.870  -1.778  1.00 62.34           H  
ATOM    407  CB  VAL A  33      39.008  78.800  -1.689  1.00 59.14           C  
ATOM    408  HB  VAL A  33      38.481  78.447  -0.803  1.00 62.34           H  
ATOM    409  CG1 VAL A  33      38.129  78.554  -2.889  1.00 59.56           C  
ATOM    410 1HG1 VAL A  33      37.948  77.484  -2.994  1.00 62.34           H  
ATOM    411 2HG1 VAL A  33      38.624  78.928  -3.785  1.00 62.34           H  
ATOM    412 3HG1 VAL A  33      37.179  79.072  -2.756  1.00 62.34           H  
ATOM    413  CG2 VAL A  33      40.317  78.021  -1.809  1.00 55.83           C  
ATOM    414 1HG2 VAL A  33      40.099  76.960  -1.928  1.00 62.34           H  
ATOM    415 2HG2 VAL A  33      40.913  78.171  -0.909  1.00 62.34           H  
ATOM    416 3HG2 VAL A  33      40.874  78.376  -2.676  1.00 62.34           H  
ATOM    417  C   VAL A  33      39.604  80.580  -0.051  1.00 66.64           C  
ATOM    418  O   VAL A  33      38.638  80.628   0.755  1.00 69.45           O  
ATOM    419  HC  VAL A  33      40.631  80.718   0.287  1.00 62.34           H  
ATOM    420  N   ALA A  40      47.147  81.043   2.447  1.00 59.48           N  
ATOM    421  CA  ALA A  40      46.242  81.104   1.261  1.00 58.10           C  
ATOM    422  HA  ALA A  40      45.232  81.280   1.630  1.00 57.61           H  
ATOM    423  CB  ALA A  40      46.606  82.272   0.352  1.00 56.64           C  
ATOM    424  HB1 ALA A  40      45.931  82.292  -0.503  1.00 57.61           H  
ATOM    425  HB2 ALA A  40      47.632  82.155   0.002  1.00 57.61           H  
ATOM    426  HB3 ALA A  40      46.517  83.206   0.907  1.00 57.61           H  
ATOM    427  C   ALA A  40      46.223  79.775   0.482  1.00 57.51           C  
ATOM    428  O   ALA A  40      47.240  79.084   0.319  1.00 56.32           O  
ATOM    429  HN2 ALA A  40      48.145  80.830   2.124  1.00 57.61           H  
ATOM    430  HN1 ALA A  40      46.815  80.272   3.110  1.00 57.61           H  
ATOM    431  N   VAL A  41      45.024  79.427   0.030  1.00 54.69           N  
ATOM    432  HN  VAL A  41      44.205  80.094   0.202  1.00 50.82           H  
ATOM    433  CA  VAL A  41      44.766  78.197  -0.682  1.00 50.72           C  
ATOM    434  HA  VAL A  41      45.703  77.695  -0.922  1.00 50.82           H  
ATOM    435  CB  VAL A  41      43.863  77.271   0.178  1.00 51.04           C  
ATOM    436  HB  VAL A  41      42.970  77.829   0.459  1.00 50.82           H  
ATOM    437  CG1 VAL A  41      43.434  76.049  -0.596  1.00 50.63           C  
ATOM    438 1HG1 VAL A  41      42.803  75.422   0.034  1.00 50.82           H  
ATOM    439 2HG1 VAL A  41      44.315  75.485  -0.903  1.00 50.82           H  
ATOM    440 3HG1 VAL A  41      42.873  76.356  -1.479  1.00 50.82           H  
ATOM    441  CG2 VAL A  41      44.587  76.859   1.448  1.00 48.39           C  
ATOM    442 1HG2 VAL A  41      43.942  76.210   2.040  1.00 50.82           H  
ATOM    443 2HG2 VAL A  41      44.839  77.747   2.027  1.00 50.82           H  
ATOM    444 3HG2 VAL A  41      45.500  76.323   1.189  1.00 50.82           H  
ATOM    445  C   VAL A  41      44.027  78.556  -1.944  1.00 50.04           C  
ATOM    446  O   VAL A  41      43.247  79.512  -1.973  1.00 50.25           O  
ATOM    447  N   CYS A  42      44.289  77.785  -2.989  1.00 49.24           N  
ATOM    448  HN  CYS A  42      44.994  76.987  -2.881  1.00 52.25           H  
ATOM    449  CA  CYS A  42      43.650  77.990  -4.273  1.00 51.10           C  
ATOM    450  HA  CYS A  42      42.872  78.745  -4.160  1.00 52.25           H  
ATOM    451  CB  CYS A  42      44.664  78.482  -5.306  1.00 53.52           C  
ATOM    452  HB1 CYS A  42      45.646  78.095  -5.033  1.00 52.25           H  
ATOM    453  HB2 CYS A  42      44.377  78.089  -6.281  1.00 52.25           H  
ATOM    454  SG  CYS A  42      44.777  80.249  -5.429  1.00 57.08           S  
ATOM    455  HG  CYS A  42      43.585  80.750  -5.779  1.00 52.25           H  
ATOM    456  C   CYS A  42      43.018  76.715  -4.796  1.00 50.56           C  
ATOM    457  O   CYS A  42      43.478  75.605  -4.514  1.00 52.01           O  
ATOM    458  N   SER A  43      41.966  76.888  -5.579  1.00 48.19           N  
ATOM    459  HN  SER A  43      41.609  77.879  -5.769  1.00 49.01           H  
ATOM    460  CA  SER A  43      41.291  75.764  -6.181  1.00 49.79           C  
ATOM    461  HA  SER A  43      41.594  74.846  -5.678  1.00 49.01           H  
ATOM    462  CB  SER A  43      39.762  75.917  -6.095  1.00 46.11           C  
ATOM    463  HB1 SER A  43      39.305  74.972  -6.389  1.00 49.01           H  
ATOM    464  HB2 SER A  43      39.497  76.143  -5.062  1.00 49.01           H  
ATOM    465  OG  SER A  43      39.244  76.940  -6.923  1.00 43.24           O  
ATOM    466  HG  SER A  43      39.665  77.861  -6.647  1.00 49.01           H  
ATOM    467  C   SER A  43      41.768  75.733  -7.623  1.00 51.48           C  
ATOM    468  O   SER A  43      41.600  76.697  -8.358  1.00 55.24           O  
ATOM    469  N   ALA A  44      42.439  74.658  -8.004  1.00 51.27           N  
ATOM    470  HN  ALA A  44      42.619  73.873  -7.300  1.00 52.88           H  
ATOM    471  CA  ALA A  44      42.933  74.528  -9.359  1.00 50.45           C  
ATOM    472  HA  ALA A  44      42.686  75.428  -9.922  1.00 52.88           H  
ATOM    473  CB  ALA A  44      44.423  74.352  -9.327  1.00 52.24           C  
ATOM    474  HB1 ALA A  44      44.800  74.254 -10.345  1.00 52.88           H  
ATOM    475  HB2 ALA A  44      44.671  73.455  -8.760  1.00 52.88           H  
ATOM    476  HB3 ALA A  44      44.882  75.220  -8.853  1.00 52.88           H  
ATOM    477  C   ALA A  44      42.276  73.320 -10.020  1.00 53.54           C  
ATOM    478  O   ALA A  44      41.342  72.744  -9.472  1.00 56.92           O  
ATOM    479  N   VAL A  45      42.736  72.967 -11.216  1.00 52.87           N  
ATOM    480  HN  VAL A  45      43.502  73.560 -11.670  1.00 50.49           H  
ATOM    481  CA  VAL A  45      42.234  71.804 -11.928  1.00 49.85           C  
ATOM    482  HA  VAL A  45      41.604  71.194 -11.280  1.00 50.49           H  
ATOM    483  CB  VAL A  45      41.499  72.188 -13.180  1.00 50.42           C  
ATOM    484  HB  VAL A  45      42.186  72.739 -13.822  1.00 50.49           H  
ATOM    485  CG1 VAL A  45      41.056  70.918 -13.929  1.00 48.88           C  
ATOM    486 1HG1 VAL A  45      40.523  71.199 -14.837  1.00 50.49           H  
ATOM    487 2HG1 VAL A  45      40.398  70.329 -13.289  1.00 50.49           H  
ATOM    488 3HG1 VAL A  45      41.933  70.326 -14.191  1.00 50.49           H  
ATOM    489  CG2 VAL A  45      40.335  73.095 -12.847  1.00 47.94           C  
ATOM    490 1HG2 VAL A  45      39.811  73.366 -13.764  1.00 50.49           H  
ATOM    491 2HG2 VAL A  45      40.705  73.998 -12.360  1.00 50.49           H  
ATOM    492 3HG2 VAL A  45      39.650  72.576 -12.177  1.00 50.49           H  
ATOM    493  C   VAL A  45      43.444  71.032 -12.379  1.00 50.26           C  
ATOM    494  O   VAL A  45      44.381  71.626 -12.887  1.00 53.24           O  
ATOM    495  N   ASP A  46      43.472  69.723 -12.159  1.00 52.80           N  
ATOM    496  HN  ASP A  46      42.666  69.235 -11.652  1.00 52.45           H  
ATOM    497  CA  ASP A  46      44.627  68.967 -12.624  1.00 52.12           C  
ATOM    498  HA  ASP A  46      45.544  69.517 -12.414  1.00 52.45           H  
ATOM    499  CB  ASP A  46      44.695  67.575 -12.002  1.00 49.52           C  
ATOM    500  HB1 ASP A  46      44.589  67.669 -10.921  1.00 52.45           H  
ATOM    501  HB2 ASP A  46      43.876  66.975 -12.397  1.00 52.45           H  
ATOM    502  CG  ASP A  46      46.008  66.869 -12.304  1.00 51.61           C  
ATOM    503  OD1 ASP A  46      46.696  67.264 -13.269  1.00 55.20           O  
ATOM    504  OD2 ASP A  46      46.368  65.917 -11.584  1.00 48.33           O1-
ATOM    505  C   ASP A  46      44.399  68.883 -14.125  1.00 54.38           C  
ATOM    506  O   ASP A  46      43.435  68.270 -14.577  1.00 55.61           O  
ATOM    507  N   GLY A  47      45.246  69.571 -14.884  1.00 54.36           N  
ATOM    508  HN  GLY A  47      46.043  70.117 -14.424  1.00 53.85           H  
ATOM    509  CA  GLY A  47      45.104  69.592 -16.325  1.00 52.61           C  
ATOM    510  HA1 GLY A  47      44.168  70.090 -16.578  1.00 53.85           H  
ATOM    511  HA2 GLY A  47      45.939  70.148 -16.751  1.00 53.85           H  
ATOM    512  C   GLY A  47      45.091  68.208 -16.919  1.00 52.87           C  
ATOM    513  O   GLY A  47      44.491  67.989 -17.967  1.00 55.54           O  
ATOM    514  N   ARG A  48      45.746  67.280 -16.237  1.00 51.72           N  
ATOM    515  HN  ARG A  48      46.233  67.556 -15.325  1.00 53.04           H  
ATOM    516  CA  ARG A  48      45.826  65.902 -16.684  1.00 54.21           C  
ATOM    517  HA  ARG A  48      46.112  65.912 -17.736  1.00 53.04           H  
ATOM    518  CB  ARG A  48      46.922  65.172 -15.915  1.00 54.16           C  
ATOM    519  HB1 ARG A  48      46.723  65.285 -14.849  1.00 53.04           H  
ATOM    520  HB2 ARG A  48      46.880  64.116 -16.183  1.00 53.04           H  
ATOM    521  CG  ARG A  48      48.313  65.670 -16.187  1.00 53.52           C  
ATOM    522  HG1 ARG A  48      48.618  65.357 -17.186  1.00 53.04           H  
ATOM    523  HG2 ARG A  48      48.324  66.758 -16.128  1.00 53.04           H  
ATOM    524  CD  ARG A  48      49.274  65.108 -15.175  1.00 49.08           C  
ATOM    525  HD1 ARG A  48      49.146  64.027 -15.119  1.00 53.04           H  
ATOM    526  HD2 ARG A  48      50.294  65.338 -15.482  1.00 53.04           H  
ATOM    527  NE  ARG A  48      49.024  65.689 -13.867  1.00 50.85           N1+
ATOM    528  HE  ARG A  48      48.212  66.380 -13.776  1.00 53.04           H  
ATOM    529  CZ  ARG A  48      49.732  65.422 -12.778  1.00 51.07           C  
ATOM    530  NH1 ARG A  48      50.739  64.560 -12.841  1.00 53.13           N  
ATOM    531 1HH1 ARG A  48      50.978  64.083 -13.769  1.00 53.04           H  
ATOM    532 2HH1 ARG A  48      51.312  64.342 -11.964  1.00 53.04           H  
ATOM    533  NH2 ARG A  48      49.444  66.035 -11.637  1.00 50.48           N  
ATOM    534 1HH2 ARG A  48      48.642  66.743 -11.597  1.00 53.04           H  
ATOM    535 2HH2 ARG A  48      50.013  65.822 -10.757  1.00 53.04           H  
ATOM    536  C   ARG A  48      44.537  65.080 -16.561  1.00 55.33           C  
ATOM    537  O   ARG A  48      44.334  64.136 -17.331  1.00 59.88           O  
ATOM    538  N   THR A  49      43.672  65.410 -15.605  1.00 52.12           N  
ATOM    539  HN  THR A  49      43.861  66.254 -14.975  1.00 52.57           H  
ATOM    540  CA  THR A  49      42.468  64.615 -15.422  1.00 51.49           C  
ATOM    541  HA  THR A  49      42.461  63.885 -16.232  1.00 52.57           H  
ATOM    542  CB  THR A  49      42.530  63.809 -14.123  1.00 53.04           C  
ATOM    543  HB  THR A  49      41.619  63.217 -14.030  1.00 52.57           H  
ATOM    544  OG1 THR A  49      42.626  64.693 -12.999  1.00 52.46           O  
ATOM    545  HG1 THR A  49      43.495  65.276 -13.085  1.00 52.57           H  
ATOM    546  CG2 THR A  49      43.725  62.874 -14.135  1.00 51.95           C  
ATOM    547 1HG2 THR A  49      43.754  62.308 -13.204  1.00 52.57           H  
ATOM    548 2HG2 THR A  49      44.641  63.456 -14.235  1.00 52.57           H  
ATOM    549 3HG2 THR A  49      43.639  62.185 -14.975  1.00 52.57           H  
ATOM    550  C   THR A  49      41.136  65.324 -15.484  1.00 52.42           C  
ATOM    551  O   THR A  49      40.143  64.715 -15.876  1.00 54.52           O  
ATOM    552  N   GLY A  50      41.100  66.585 -15.070  1.00 52.62           N  
ATOM    553  HN  GLY A  50      41.993  67.044 -14.700  1.00 52.70           H  
ATOM    554  CA  GLY A  50      39.862  67.352 -15.112  1.00 52.55           C  
ATOM    555  HA1 GLY A  50      40.084  68.351 -15.487  1.00 52.70           H  
ATOM    556  HA2 GLY A  50      39.167  66.855 -15.789  1.00 52.70           H  
ATOM    557  C   GLY A  50      39.207  67.479 -13.756  1.00 52.32           C  
ATOM    558  O   GLY A  50      38.128  68.069 -13.621  1.00 53.30           O  
ATOM    559  N   ALA A  51      39.883  66.926 -12.752  1.00 50.64           N  
ATOM    560  HN  ALA A  51      40.818  66.456 -12.976  1.00 50.40           H  
ATOM    561  CA  ALA A  51      39.431  66.920 -11.365  1.00 50.52           C  
ATOM    562  HA  ALA A  51      38.342  66.877 -11.356  1.00 50.40           H  
ATOM    563  CB  ALA A  51      39.966  65.684 -10.681  1.00 45.09           C  
ATOM    564  HB1 ALA A  51      39.634  65.670  -9.643  1.00 50.40           H  
ATOM    565  HB2 ALA A  51      41.056  65.693 -10.713  1.00 50.40           H  
ATOM    566  HB3 ALA A  51      39.595  64.796 -11.193  1.00 50.40           H  
ATOM    567  C   ALA A  51      39.877  68.166 -10.590  1.00 52.14           C  
ATOM    568  O   ALA A  51      41.081  68.467 -10.566  1.00 53.63           O  
ATOM    569  N   LYS A  52      38.926  68.864  -9.945  1.00 48.65           N  
ATOM    570  HN  LYS A  52      37.908  68.539 -10.006  1.00 50.21           H  
ATOM    571  CA  LYS A  52      39.249  70.056  -9.163  1.00 45.14           C  
ATOM    572  HA  LYS A  52      39.811  70.743  -9.796  1.00 50.21           H  
ATOM    573  CB  LYS A  52      38.006  70.786  -8.634  1.00 43.45           C  
ATOM    574  HB1 LYS A  52      37.398  70.066  -8.085  1.00 50.21           H  
ATOM    575  HB2 LYS A  52      38.338  71.573  -7.957  1.00 50.21           H  
ATOM    576  CG  LYS A  52      37.131  71.423  -9.709  1.00 50.20           C  
ATOM    577  HG1 LYS A  52      37.708  72.206 -10.201  1.00 50.21           H  
ATOM    578  HG2 LYS A  52      36.867  70.654 -10.436  1.00 50.21           H  
ATOM    579  CD  LYS A  52      35.830  72.047  -9.172  1.00 53.93           C  
ATOM    580  HD1 LYS A  52      35.126  72.156  -9.997  1.00 50.21           H  
ATOM    581  HD2 LYS A  52      35.407  71.383  -8.418  1.00 50.21           H  
ATOM    582  CE  LYS A  52      36.067  73.417  -8.544  1.00 58.33           C  
ATOM    583  HE1 LYS A  52      36.751  73.305  -7.703  1.00 50.21           H  
ATOM    584  HE2 LYS A  52      36.513  74.074  -9.291  1.00 50.21           H  
ATOM    585  NZ  LYS A  52      34.789  74.037  -8.052  1.00 60.69           N1+
ATOM    586  HZ1 LYS A  52      34.999  74.993  -7.620  1.00 50.21           H  
ATOM    587  HZ2 LYS A  52      34.345  73.402  -7.313  1.00 50.21           H  
ATOM    588  HZ3 LYS A  52      34.112  74.157  -8.872  1.00 50.21           H  
ATOM    589  C   LYS A  52      40.142  69.618  -8.017  1.00 46.17           C  
ATOM    590  O   LYS A  52      39.985  68.532  -7.439  1.00 45.35           O  
ATOM    591  N   VAL A  53      41.088  70.486  -7.698  1.00 45.92           N  
ATOM    592  HN  VAL A  53      41.129  71.417  -8.224  1.00 45.54           H  
ATOM    593  CA  VAL A  53      42.068  70.228  -6.669  1.00 44.29           C  
ATOM    594  HA  VAL A  53      41.727  69.402  -6.046  1.00 45.54           H  
ATOM    595  CB  VAL A  53      43.384  69.828  -7.372  1.00 44.62           C  
ATOM    596  HB  VAL A  53      43.309  70.130  -8.417  1.00 45.54           H  
ATOM    597  CG1 VAL A  53      44.586  70.526  -6.774  1.00 49.16           C  
ATOM    598 1HG1 VAL A  53      45.488  70.213  -7.301  1.00 45.54           H  
ATOM    599 2HG1 VAL A  53      44.672  70.263  -5.720  1.00 45.54           H  
ATOM    600 3HG1 VAL A  53      44.465  71.605  -6.870  1.00 45.54           H  
ATOM    601  CG2 VAL A  53      43.540  68.340  -7.335  1.00 42.42           C  
ATOM    602 1HG2 VAL A  53      44.469  68.059  -7.831  1.00 45.54           H  
ATOM    603 2HG2 VAL A  53      42.699  67.873  -7.848  1.00 45.54           H  
ATOM    604 3HG2 VAL A  53      43.566  68.003  -6.299  1.00 45.54           H  
ATOM    605  C   VAL A  53      42.237  71.479  -5.803  1.00 44.97           C  
ATOM    606  O   VAL A  53      41.795  72.571  -6.185  1.00 47.43           O  
ATOM    607  N   ALA A  54      42.780  71.300  -4.603  1.00 42.17           N  
ATOM    608  HN  ALA A  54      43.034  70.309  -4.290  1.00 41.04           H  
ATOM    609  CA  ALA A  54      43.039  72.414  -3.703  1.00 40.52           C  
ATOM    610  HA  ALA A  54      42.651  73.333  -4.141  1.00 41.04           H  
ATOM    611  CB  ALA A  54      42.392  72.182  -2.369  1.00 38.36           C  
ATOM    612  HB1 ALA A  54      42.599  73.027  -1.712  1.00 41.04           H  
ATOM    613  HB2 ALA A  54      42.792  71.271  -1.924  1.00 41.04           H  
ATOM    614  HB3 ALA A  54      41.315  72.079  -2.500  1.00 41.04           H  
ATOM    615  C   ALA A  54      44.548  72.526  -3.542  1.00 43.59           C  
ATOM    616  O   ALA A  54      45.222  71.529  -3.252  1.00 40.54           O  
ATOM    617  N   ILE A  55      45.076  73.727  -3.786  1.00 46.03           N  
ATOM    618  HN  ILE A  55      44.427  74.526  -4.076  1.00 44.98           H  
ATOM    619  CA  ILE A  55      46.511  73.991  -3.671  1.00 45.31           C  
ATOM    620  HA  ILE A  55      47.021  73.066  -3.402  1.00 44.98           H  
ATOM    621  CB  ILE A  55      47.101  74.522  -4.981  1.00 45.99           C  
ATOM    622  HB  ILE A  55      46.640  75.481  -5.218  1.00 44.98           H  
ATOM    623  CG2 ILE A  55      48.607  74.712  -4.835  1.00 46.63           C  
ATOM    624 1HG2 ILE A  55      49.018  75.090  -5.771  1.00 44.98           H  
ATOM    625 2HG2 ILE A  55      49.073  73.756  -4.594  1.00 44.98           H  
ATOM    626 3HG2 ILE A  55      48.808  75.426  -4.036  1.00 44.98           H  
ATOM    627  CG1 ILE A  55      46.829  73.537  -6.122  1.00 40.24           C  
ATOM    628 1HG1 ILE A  55      47.321  72.591  -5.894  1.00 44.98           H  
ATOM    629 2HG1 ILE A  55      45.753  73.378  -6.200  1.00 44.98           H  
ATOM    630  CD1 ILE A  55      47.340  74.043  -7.442  1.00 41.71           C  
ATOM    631 1HD1 ILE A  55      47.124  73.311  -8.220  1.00 44.98           H  
ATOM    632 2HD1 ILE A  55      48.417  74.199  -7.379  1.00 44.98           H  
ATOM    633 3HD1 ILE A  55      46.850  74.986  -7.685  1.00 44.98           H  
ATOM    634  C   ILE A  55      46.762  75.019  -2.596  1.00 46.51           C  
ATOM    635  O   ILE A  55      46.271  76.145  -2.681  1.00 47.39           O  
ATOM    636  N   LYS A  56      47.539  74.618  -1.594  1.00 48.16           N  
ATOM    637  HN  LYS A  56      47.934  73.624  -1.625  1.00 47.92           H  
ATOM    638  CA  LYS A  56      47.882  75.462  -0.454  1.00 49.54           C  
ATOM    639  HA  LYS A  56      47.261  76.358  -0.469  1.00 47.92           H  
ATOM    640  CB  LYS A  56      47.645  74.703   0.858  1.00 50.38           C  
ATOM    641  HB1 LYS A  56      46.597  74.407   0.895  1.00 47.92           H  
ATOM    642  HB2 LYS A  56      48.275  73.813   0.855  1.00 47.92           H  
ATOM    643  CG  LYS A  56      47.957  75.500   2.112  1.00 46.35           C  
ATOM    644  HG1 LYS A  56      49.020  75.743   2.127  1.00 47.92           H  
ATOM    645  HG2 LYS A  56      47.373  76.421   2.105  1.00 47.92           H  
ATOM    646  CD  LYS A  56      47.618  74.715   3.332  1.00 46.29           C  
ATOM    647  HD1 LYS A  56      46.654  74.228   3.187  1.00 47.92           H  
ATOM    648  HD2 LYS A  56      48.386  73.959   3.496  1.00 47.92           H  
ATOM    649  CE  LYS A  56      47.542  75.613   4.542  1.00 46.07           C  
ATOM    650  HE1 LYS A  56      48.540  75.997   4.754  1.00 47.92           H  
ATOM    651  HE2 LYS A  56      46.872  76.443   4.318  1.00 47.92           H  
ATOM    652  NZ  LYS A  56      47.036  74.905   5.754  1.00 41.31           N1+
ATOM    653  HZ1 LYS A  56      47.003  75.587   6.578  1.00 47.92           H  
ATOM    654  HZ2 LYS A  56      47.689  74.091   5.991  1.00 47.92           H  
ATOM    655  HZ3 LYS A  56      46.053  74.529   5.563  1.00 47.92           H  
ATOM    656  C   LYS A  56      49.334  75.862  -0.501  1.00 52.71           C  
ATOM    657  O   LYS A  56      50.209  75.006  -0.512  1.00 50.43           O  
ATOM    658  N   LYS A  57      49.581  77.166  -0.487  1.00 58.23           N  
ATOM    659  HN  LYS A  57      48.756  77.847  -0.459  1.00 63.16           H  
ATOM    660  CA  LYS A  57      50.939  77.706  -0.508  1.00 61.77           C  
ATOM    661  HA  LYS A  57      51.623  76.951  -0.897  1.00 63.16           H  
ATOM    662  CB  LYS A  57      50.990  78.950  -1.404  1.00 61.46           C  
ATOM    663  HB1 LYS A  57      50.841  78.625  -2.434  1.00 63.16           H  
ATOM    664  HB2 LYS A  57      50.173  79.608  -1.108  1.00 63.16           H  
ATOM    665  CG  LYS A  57      52.283  79.760  -1.353  1.00 63.67           C  
ATOM    666  HG1 LYS A  57      52.474  80.066  -0.324  1.00 63.16           H  
ATOM    667  HG2 LYS A  57      53.107  79.141  -1.707  1.00 63.16           H  
ATOM    668  CD  LYS A  57      52.172  81.017  -2.244  1.00 66.85           C  
ATOM    669  HD1 LYS A  57      52.173  80.702  -3.288  1.00 63.16           H  
ATOM    670  HD2 LYS A  57      51.232  81.520  -2.017  1.00 63.16           H  
ATOM    671  CE  LYS A  57      53.323  82.015  -2.034  1.00 67.40           C  
ATOM    672  HE1 LYS A  57      53.207  82.834  -2.744  1.00 63.16           H  
ATOM    673  HE2 LYS A  57      53.265  82.404  -1.017  1.00 63.16           H  
ATOM    674  NZ  LYS A  57      54.669  81.400  -2.232  1.00 64.73           N1+
ATOM    675  HZ1 LYS A  57      55.426  82.139  -2.073  1.00 63.16           H  
ATOM    676  HZ2 LYS A  57      54.745  81.021  -3.230  1.00 63.16           H  
ATOM    677  HZ3 LYS A  57      54.802  80.599  -1.535  1.00 63.16           H  
ATOM    678  C   LYS A  57      51.336  78.060   0.920  1.00 62.18           C  
ATOM    679  O   LYS A  57      50.678  78.863   1.562  1.00 62.18           O  
ATOM    680  N   LEU A  58      52.355  77.386   1.444  1.00 66.78           N  
ATOM    681  HN  LEU A  58      52.829  76.619   0.868  1.00 68.94           H  
ATOM    682  CA  LEU A  58      52.839  77.672   2.789  1.00 69.76           C  
ATOM    683  HA  LEU A  58      52.004  77.662   3.490  1.00 68.94           H  
ATOM    684  CB  LEU A  58      53.897  76.659   3.232  1.00 66.96           C  
ATOM    685  HB1 LEU A  58      54.391  76.300   2.330  1.00 68.94           H  
ATOM    686  HB2 LEU A  58      54.615  77.198   3.850  1.00 68.94           H  
ATOM    687  CG  LEU A  58      53.463  75.428   4.023  1.00 67.54           C  
ATOM    688  HG  LEU A  58      54.356  74.876   4.317  1.00 68.94           H  
ATOM    689  CD1 LEU A  58      52.732  75.852   5.276  1.00 67.95           C  
ATOM    690 1HD1 LEU A  58      52.425  74.968   5.835  1.00 68.94           H  
ATOM    691 2HD1 LEU A  58      51.851  76.433   5.004  1.00 68.94           H  
ATOM    692 3HD1 LEU A  58      53.392  76.461   5.894  1.00 68.94           H  
ATOM    693  CD2 LEU A  58      52.596  74.518   3.184  1.00 66.08           C  
ATOM    694 1HD2 LEU A  58      52.302  73.650   3.774  1.00 68.94           H  
ATOM    695 2HD2 LEU A  58      53.155  74.189   2.308  1.00 68.94           H  
ATOM    696 3HD2 LEU A  58      51.705  75.058   2.864  1.00 68.94           H  
ATOM    697  C   LEU A  58      53.453  79.067   2.742  1.00 73.97           C  
ATOM    698  O   LEU A  58      54.463  79.302   2.064  1.00 72.46           O  
ATOM    699  N   TYR A  59      52.782  79.996   3.412  1.00 79.16           N  
ATOM    700  HN  TYR A  59      51.886  79.704   3.920  1.00 92.70           H  
ATOM    701  CA  TYR A  59      53.196  81.389   3.495  1.00 84.09           C  
ATOM    702  HA  TYR A  59      53.282  81.779   2.481  1.00 92.70           H  
ATOM    703  CB  TYR A  59      52.095  82.180   4.220  1.00 89.86           C  
ATOM    704  HB1 TYR A  59      51.184  82.109   3.625  1.00 92.70           H  
ATOM    705  HB2 TYR A  59      51.932  81.714   5.192  1.00 92.70           H  
ATOM    706  CG  TYR A  59      52.387  83.653   4.452  1.00 96.71           C  
ATOM    707  CD1 TYR A  59      52.845  84.477   3.410  1.00 98.52           C  
ATOM    708  HD1 TYR A  59      52.996  84.053   2.417  1.00 92.70           H  
ATOM    709  CE1 TYR A  59      53.112  85.840   3.629  1.00100.00           C  
ATOM    710  HE1 TYR A  59      53.466  86.468   2.812  1.00 92.70           H  
ATOM    711  CD2 TYR A  59      52.201  84.228   5.723  1.00 97.81           C  
ATOM    712  HD2 TYR A  59      51.846  83.606   6.544  1.00 92.70           H  
ATOM    713  CE2 TYR A  59      52.463  85.585   5.953  1.00100.00           C  
ATOM    714  HE2 TYR A  59      52.311  86.014   6.944  1.00 92.70           H  
ATOM    715  CZ  TYR A  59      52.920  86.384   4.903  1.00100.00           C  
ATOM    716  OH  TYR A  59      53.201  87.715   5.130  1.00 99.54           O  
ATOM    717  HH  TYR A  59      54.214  87.899   4.924  1.00 92.70           H  
ATOM    718  C   TYR A  59      54.514  81.684   4.236  1.00 83.49           C  
ATOM    719  O   TYR A  59      54.537  81.738   5.476  1.00 83.18           O  
ATOM    720  N   ARG A  60      55.588  81.894   3.467  1.00 80.81           N  
ATOM    721  HN  ARG A  60      55.454  81.885   2.405  1.00 78.65           H  
ATOM    722  CA  ARG A  60      56.942  82.136   3.989  1.00 79.04           C  
ATOM    723  HA  ARG A  60      57.650  81.891   3.197  1.00 78.65           H  
ATOM    724  CB  ARG A  60      57.146  83.614   4.354  1.00 78.70           C  
ATOM    725  HB1 ARG A  60      58.156  83.758   4.736  1.00 78.65           H  
ATOM    726  HB2 ARG A  60      56.424  83.903   5.118  1.00 78.65           H  
ATOM    727  C   ARG A  60      57.262  81.241   5.189  1.00 77.23           C  
ATOM    728  O   ARG A  60      57.520  81.726   6.282  1.00 77.48           O  
ATOM    729  HB3 ARG A  60      57.002  84.231   3.467  1.00 78.65           H  
ATOM    730  N   PRO A  61      57.263  79.915   4.984  1.00 75.75           N  
ATOM    731  CD  PRO A  61      57.131  79.264   3.670  1.00 74.21           C  
ATOM    732  HD1 PRO A  61      57.614  79.851   2.888  1.00 75.06           H  
ATOM    733  HD2 PRO A  61      56.084  79.105   3.411  1.00 75.06           H  
ATOM    734  CA  PRO A  61      57.535  78.920   6.024  1.00 75.16           C  
ATOM    735  HA  PRO A  61      56.740  78.971   6.768  1.00 75.06           H  
ATOM    736  CB  PRO A  61      57.406  77.602   5.267  1.00 75.20           C  
ATOM    737  HB1 PRO A  61      58.058  76.840   5.694  1.00 75.06           H  
ATOM    738  HB2 PRO A  61      56.376  77.245   5.274  1.00 75.06           H  
ATOM    739  CG  PRO A  61      57.838  77.965   3.887  1.00 73.62           C  
ATOM    740  HG1 PRO A  61      58.919  78.089   3.831  1.00 75.06           H  
ATOM    741  HG2 PRO A  61      57.519  77.215   3.163  1.00 75.06           H  
ATOM    742  C   PRO A  61      58.874  79.027   6.739  1.00 76.74           C  
ATOM    743  O   PRO A  61      59.016  78.553   7.866  1.00 74.75           O  
ATOM    744  N   PHE A  62      59.854  79.652   6.095  1.00 79.59           N  
ATOM    745  HN  PHE A  62      59.672  80.065   5.125  1.00 80.66           H  
ATOM    746  CA  PHE A  62      61.178  79.781   6.699  1.00 82.49           C  
ATOM    747  HA  PHE A  62      61.157  79.218   7.632  1.00 80.66           H  
ATOM    748  CB  PHE A  62      62.217  79.112   5.800  1.00 80.91           C  
ATOM    749  HB1 PHE A  62      62.302  79.688   4.878  1.00 80.66           H  
ATOM    750  HB2 PHE A  62      63.176  79.110   6.318  1.00 80.66           H  
ATOM    751  CG  PHE A  62      61.860  77.702   5.451  1.00 78.90           C  
ATOM    752  CD1 PHE A  62      61.675  76.756   6.454  1.00 79.17           C  
ATOM    753  HD1 PHE A  62      61.874  77.026   7.491  1.00 80.66           H  
ATOM    754  CD2 PHE A  62      61.611  77.338   4.138  1.00 78.60           C  
ATOM    755  HD2 PHE A  62      61.758  78.066   3.340  1.00 80.66           H  
ATOM    756  CE1 PHE A  62      61.239  75.469   6.152  1.00 79.70           C  
ATOM    757  HE1 PHE A  62      61.096  74.739   6.949  1.00 80.66           H  
ATOM    758  CE2 PHE A  62      61.176  76.057   3.826  1.00 79.46           C  
ATOM    759  HE2 PHE A  62      60.982  75.785   2.788  1.00 80.66           H  
ATOM    760  CZ  PHE A  62      60.987  75.119   4.837  1.00 79.38           C  
ATOM    761  HZ  PHE A  62      60.642  74.114   4.594  1.00 80.66           H  
ATOM    762  C   PHE A  62      61.542  81.222   7.058  1.00 84.85           C  
ATOM    763  O   PHE A  62      62.671  81.685   6.861  1.00 84.23           O  
ATOM    764  N   GLN A  63      60.550  81.909   7.618  1.00 87.09           N  
ATOM    765  HN  GLN A  63      59.609  81.417   7.751  1.00 89.55           H  
ATOM    766  CA  GLN A  63      60.670  83.288   8.059  1.00 88.09           C  
ATOM    767  HA  GLN A  63      61.455  83.788   7.492  1.00 89.55           H  
ATOM    768  CB  GLN A  63      59.342  84.008   7.844  1.00 86.79           C  
ATOM    769  HB1 GLN A  63      59.023  83.834   6.816  1.00 89.55           H  
ATOM    770  HB2 GLN A  63      58.609  83.582   8.529  1.00 89.55           H  
ATOM    771  CG  GLN A  63      59.392  85.501   8.076  1.00 90.37           C  
ATOM    772  HG1 GLN A  63      59.962  85.693   8.985  1.00 89.55           H  
ATOM    773  HG2 GLN A  63      59.892  85.968   7.228  1.00 89.55           H  
ATOM    774  CD  GLN A  63      58.008  86.123   8.229  1.00 91.87           C  
ATOM    775  OE1 GLN A  63      57.047  85.458   8.628  1.00 90.69           O  
ATOM    776  NE2 GLN A  63      57.906  87.414   7.924  1.00 92.09           N  
ATOM    777 1HE2 GLN A  63      58.768  87.955   7.593  1.00 89.55           H  
ATOM    778 2HE2 GLN A  63      56.962  87.911   8.010  1.00 89.55           H  
ATOM    779  C   GLN A  63      61.031  83.287   9.551  1.00 89.23           C  
ATOM    780  O   GLN A  63      61.468  84.303  10.090  1.00 89.69           O  
ATOM    781  N   SER A  64      60.851  82.142  10.209  1.00 88.73           N  
ATOM    782  HN  SER A  64      60.467  81.295   9.680  1.00 89.21           H  
ATOM    783  CA  SER A  64      61.162  82.007  11.634  1.00 89.00           C  
ATOM    784  HA  SER A  64      62.093  82.535  11.841  1.00 89.21           H  
ATOM    785  CB  SER A  64      60.047  82.617  12.495  1.00 89.80           C  
ATOM    786  HB1 SER A  64      60.401  82.708  13.522  1.00 89.21           H  
ATOM    787  HB2 SER A  64      59.798  83.605  12.107  1.00 89.21           H  
ATOM    788  OG  SER A  64      58.882  81.807  12.478  1.00 90.99           O  
ATOM    789  HG  SER A  64      58.532  81.718  11.492  1.00 89.21           H  
ATOM    790  C   SER A  64      61.337  80.541  12.010  1.00 87.92           C  
ATOM    791  O   SER A  64      61.401  79.679  11.145  1.00 88.84           O  
ATOM    792  N   GLU A  65      61.434  80.265  13.304  1.00 86.80           N  
ATOM    793  HN  GLU A  65      61.400  81.064  14.015  1.00 88.46           H  
ATOM    794  CA  GLU A  65      61.586  78.897  13.774  1.00 86.76           C  
ATOM    795  HA  GLU A  65      62.056  78.296  12.996  1.00 88.46           H  
ATOM    796  CB  GLU A  65      62.447  78.859  15.039  1.00 88.85           C  
ATOM    797  HB1 GLU A  65      63.401  79.339  14.821  1.00 88.46           H  
ATOM    798  HB2 GLU A  65      61.931  79.413  15.823  1.00 88.46           H  
ATOM    799  CG  GLU A  65      62.723  77.449  15.547  1.00 90.47           C  
ATOM    800  HG1 GLU A  65      61.770  76.956  15.738  1.00 88.46           H  
ATOM    801  HG2 GLU A  65      63.267  76.903  14.777  1.00 88.46           H  
ATOM    802  CD  GLU A  65      63.541  77.428  16.823  1.00 91.83           C  
ATOM    803  OE1 GLU A  65      64.692  77.918  16.811  1.00 91.06           O  
ATOM    804  OE2 GLU A  65      63.027  76.917  17.840  1.00 91.98           O1-
ATOM    805  C   GLU A  65      60.199  78.343  14.075  1.00 85.63           C  
ATOM    806  O   GLU A  65      59.949  77.138  13.952  1.00 82.75           O  
ATOM    807  N   LEU A  66      59.312  79.240  14.504  1.00 85.03           N  
ATOM    808  HN  LEU A  66      59.621  80.258  14.615  1.00 81.77           H  
ATOM    809  CA  LEU A  66      57.937  78.884  14.827  1.00 82.70           C  
ATOM    810  HA  LEU A  66      57.934  78.015  15.485  1.00 81.77           H  
ATOM    811  CB  LEU A  66      57.208  80.052  15.521  1.00 82.72           C  
ATOM    812  HB1 LEU A  66      57.779  80.301  16.415  1.00 81.77           H  
ATOM    813  HB2 LEU A  66      57.225  80.896  14.832  1.00 81.77           H  
ATOM    814  CG  LEU A  66      55.744  79.853  15.958  1.00 81.69           C  
ATOM    815  HG  LEU A  66      55.199  79.389  15.136  1.00 81.77           H  
ATOM    816  CD1 LEU A  66      55.678  78.924  17.166  1.00 80.22           C  
ATOM    817 1HD1 LEU A  66      54.639  78.791  17.466  1.00 81.77           H  
ATOM    818 2HD1 LEU A  66      56.241  79.360  17.991  1.00 81.77           H  
ATOM    819 3HD1 LEU A  66      56.107  77.957  16.905  1.00 81.77           H  
ATOM    820  CD2 LEU A  66      55.079  81.191  16.286  1.00 80.13           C  
ATOM    821 1HD2 LEU A  66      54.047  81.019  16.591  1.00 81.77           H  
ATOM    822 2HD2 LEU A  66      55.095  81.831  15.404  1.00 81.77           H  
ATOM    823 3HD2 LEU A  66      55.621  81.678  17.097  1.00 81.77           H  
ATOM    824  C   LEU A  66      57.237  78.532  13.525  1.00 80.07           C  
ATOM    825  O   LEU A  66      56.487  77.566  13.464  1.00 81.57           O  
ATOM    826  N   PHE A  67      57.498  79.303  12.479  1.00 77.41           N  
ATOM    827  HN  PHE A  67      58.171  80.128  12.582  1.00 78.58           H  
ATOM    828  CA  PHE A  67      56.875  79.035  11.191  1.00 76.85           C  
ATOM    829  HA  PHE A  67      55.805  78.912  11.359  1.00 78.58           H  
ATOM    830  CB  PHE A  67      57.065  80.217  10.235  1.00 77.22           C  
ATOM    831  HB1 PHE A  67      58.074  80.607  10.368  1.00 78.58           H  
ATOM    832  HB2 PHE A  67      56.946  79.855   9.214  1.00 78.58           H  
ATOM    833  CG  PHE A  67      56.089  81.341  10.456  1.00 78.26           C  
ATOM    834  CD1 PHE A  67      55.474  81.520  11.691  1.00 79.82           C  
ATOM    835  HD1 PHE A  67      55.696  80.832  12.507  1.00 78.58           H  
ATOM    836  CD2 PHE A  67      55.790  82.229   9.425  1.00 80.64           C  
ATOM    837  HD2 PHE A  67      56.262  82.100   8.451  1.00 78.58           H  
ATOM    838  CE1 PHE A  67      54.577  82.568  11.899  1.00 80.89           C  
ATOM    839  HE1 PHE A  67      54.103  82.695  12.872  1.00 78.58           H  
ATOM    840  CE2 PHE A  67      54.892  83.285   9.622  1.00 81.11           C  
ATOM    841  HE2 PHE A  67      54.669  83.973   8.807  1.00 78.58           H  
ATOM    842  CZ  PHE A  67      54.287  83.452  10.861  1.00 81.63           C  
ATOM    843  HZ  PHE A  67      53.587  84.272  11.021  1.00 78.58           H  
ATOM    844  C   PHE A  67      57.401  77.740  10.571  1.00 75.25           C  
ATOM    845  O   PHE A  67      56.617  76.893  10.117  1.00 75.35           O  
ATOM    846  N   ALA A  68      58.722  77.577  10.597  1.00 71.60           N  
ATOM    847  HN  ALA A  68      59.330  78.342  11.033  1.00 68.46           H  
ATOM    848  CA  ALA A  68      59.365  76.390  10.050  1.00 68.46           C  
ATOM    849  HA  ALA A  68      59.126  76.322   8.989  1.00 68.46           H  
ATOM    850  CB  ALA A  68      60.863  76.493  10.201  1.00 68.03           C  
ATOM    851  HB1 ALA A  68      61.333  75.600   9.789  1.00 68.46           H  
ATOM    852  HB2 ALA A  68      61.117  76.581  11.257  1.00 68.46           H  
ATOM    853  HB3 ALA A  68      61.223  77.372   9.666  1.00 68.46           H  
ATOM    854  C   ALA A  68      58.858  75.138  10.743  1.00 66.83           C  
ATOM    855  O   ALA A  68      58.439  74.183  10.085  1.00 67.36           O  
ATOM    856  N   LYS A  69      58.868  75.161  12.070  1.00 63.84           N  
ATOM    857  HN  LYS A  69      59.220  76.037  12.574  1.00 68.53           H  
ATOM    858  CA  LYS A  69      58.412  74.026  12.855  1.00 66.01           C  
ATOM    859  HA  LYS A  69      59.087  73.191  12.666  1.00 68.53           H  
ATOM    860  CB  LYS A  69      58.468  74.355  14.356  1.00 68.13           C  
ATOM    861  HB1 LYS A  69      59.468  74.721  14.588  1.00 68.53           H  
ATOM    862  HB2 LYS A  69      57.737  75.137  14.562  1.00 68.53           H  
ATOM    863  CG  LYS A  69      58.167  73.161  15.276  1.00 69.30           C  
ATOM    864  HG1 LYS A  69      57.137  72.843  15.111  1.00 68.53           H  
ATOM    865  HG2 LYS A  69      58.844  72.345  15.023  1.00 68.53           H  
ATOM    866  CD  LYS A  69      58.343  73.504  16.752  1.00 71.56           C  
ATOM    867  HD1 LYS A  69      58.192  72.600  17.343  1.00 68.53           H  
ATOM    868  HD2 LYS A  69      59.356  73.876  16.907  1.00 68.53           H  
ATOM    869  CE  LYS A  69      57.347  74.573  17.222  1.00 73.60           C  
ATOM    870  HE1 LYS A  69      57.512  75.484  16.646  1.00 68.53           H  
ATOM    871  HE2 LYS A  69      56.334  74.210  17.047  1.00 68.53           H  
ATOM    872  NZ  LYS A  69      57.501  74.890  18.682  1.00 72.45           N1+
ATOM    873  HZ1 LYS A  69      56.788  75.637  18.962  1.00 68.53           H  
ATOM    874  HZ2 LYS A  69      58.490  75.254  18.866  1.00 68.53           H  
ATOM    875  HZ3 LYS A  69      57.334  74.005  19.259  1.00 68.53           H  
ATOM    876  C   LYS A  69      57.000  73.596  12.453  1.00 65.55           C  
ATOM    877  O   LYS A  69      56.727  72.415  12.264  1.00 66.35           O  
ATOM    878  N   ARG A  70      56.112  74.564  12.292  1.00 65.13           N  
ATOM    879  HN  ARG A  70      56.409  75.581  12.439  1.00 70.74           H  
ATOM    880  CA  ARG A  70      54.743  74.266  11.919  1.00 65.16           C  
ATOM    881  HA  ARG A  70      54.363  73.518  12.615  1.00 70.74           H  
ATOM    882  CB  ARG A  70      53.879  75.524  12.064  1.00 67.13           C  
ATOM    883  HB1 ARG A  70      54.335  76.334  11.495  1.00 70.74           H  
ATOM    884  HB2 ARG A  70      52.884  75.317  11.669  1.00 70.74           H  
ATOM    885  CG  ARG A  70      53.753  75.954  13.527  1.00 67.32           C  
ATOM    886  HG1 ARG A  70      53.225  75.169  14.068  1.00 70.74           H  
ATOM    887  HG2 ARG A  70      54.757  76.066  13.936  1.00 70.74           H  
ATOM    888  CD  ARG A  70      53.006  77.260  13.737  1.00 70.96           C  
ATOM    889  HD1 ARG A  70      53.567  78.078  13.285  1.00 70.74           H  
ATOM    890  HD2 ARG A  70      52.021  77.195  13.275  1.00 70.74           H  
ATOM    891  NE  ARG A  70      52.859  77.501  15.174  1.00 78.02           N1+
ATOM    892  HE  ARG A  70      53.422  76.876  15.835  1.00 70.74           H  
ATOM    893  CZ  ARG A  70      52.083  78.433  15.730  1.00 79.23           C  
ATOM    894  NH1 ARG A  70      51.360  79.248  14.972  1.00 78.60           N  
ATOM    895 1HH1 ARG A  70      51.397  79.161  13.906  1.00 70.74           H  
ATOM    896 2HH1 ARG A  70      50.740  79.993  15.427  1.00 70.74           H  
ATOM    897  NH2 ARG A  70      52.034  78.548  17.057  1.00 78.22           N  
ATOM    898 1HH2 ARG A  70      52.616  77.894  17.673  1.00 70.74           H  
ATOM    899 2HH2 ARG A  70      51.413  79.294  17.507  1.00 70.74           H  
ATOM    900  C   ARG A  70      54.672  73.674  10.513  1.00 64.97           C  
ATOM    901  O   ARG A  70      54.035  72.641  10.303  1.00 63.41           O  
ATOM    902  N   ALA A  71      55.390  74.289   9.576  1.00 62.89           N  
ATOM    903  HN  ALA A  71      55.968  75.148   9.846  1.00 59.40           H  
ATOM    904  CA  ALA A  71      55.413  73.830   8.200  1.00 58.75           C  
ATOM    905  HA  ALA A  71      54.412  73.931   7.781  1.00 59.40           H  
ATOM    906  CB  ALA A  71      56.355  74.670   7.397  1.00 54.60           C  
ATOM    907  HB1 ALA A  71      56.366  74.319   6.365  1.00 59.40           H  
ATOM    908  HB2 ALA A  71      57.358  74.595   7.817  1.00 59.40           H  
ATOM    909  HB3 ALA A  71      56.028  75.709   7.423  1.00 59.40           H  
ATOM    910  C   ALA A  71      55.821  72.365   8.139  1.00 58.63           C  
ATOM    911  O   ALA A  71      55.147  71.549   7.517  1.00 62.12           O  
ATOM    912  N   TYR A  72      56.917  72.029   8.803  1.00 59.16           N  
ATOM    913  HN  TYR A  72      57.459  72.782   9.336  1.00 57.89           H  
ATOM    914  CA  TYR A  72      57.399  70.653   8.822  1.00 57.38           C  
ATOM    915  HA  TYR A  72      57.524  70.323   7.791  1.00 57.89           H  
ATOM    916  CB  TYR A  72      58.763  70.571   9.518  1.00 55.15           C  
ATOM    917  HB1 TYR A  72      59.508  71.003   8.850  1.00 57.89           H  
ATOM    918  HB2 TYR A  72      58.709  71.160  10.433  1.00 57.89           H  
ATOM    919  CG  TYR A  72      59.223  69.169   9.889  1.00 56.20           C  
ATOM    920  CD1 TYR A  72      58.836  68.581  11.094  1.00 56.75           C  
ATOM    921  HD1 TYR A  72      58.169  69.124  11.764  1.00 57.89           H  
ATOM    922  CE1 TYR A  72      59.284  67.320  11.455  1.00 59.23           C  
ATOM    923  HE1 TYR A  72      58.970  66.874  12.399  1.00 57.89           H  
ATOM    924  CD2 TYR A  72      60.072  68.452   9.059  1.00 56.10           C  
ATOM    925  HD2 TYR A  72      60.386  68.888   8.111  1.00 57.89           H  
ATOM    926  CE2 TYR A  72      60.529  67.191   9.413  1.00 55.79           C  
ATOM    927  HE2 TYR A  72      61.199  66.646   8.748  1.00 57.89           H  
ATOM    928  CZ  TYR A  72      60.134  66.631  10.605  1.00 58.73           C  
ATOM    929  OH  TYR A  72      60.591  65.380  10.953  1.00 62.36           O  
ATOM    930  HH  TYR A  72      61.128  65.441  11.853  1.00 57.89           H  
ATOM    931  C   TYR A  72      56.383  69.735   9.494  1.00 57.72           C  
ATOM    932  O   TYR A  72      56.133  68.633   9.011  1.00 60.07           O  
ATOM    933  N   ARG A  73      55.798  70.177  10.605  1.00 57.84           N  
ATOM    934  HN  ARG A  73      56.057  71.140  10.992  1.00 60.56           H  
ATOM    935  CA  ARG A  73      54.805  69.360  11.302  1.00 58.98           C  
ATOM    936  HA  ARG A  73      55.264  68.404  11.552  1.00 60.56           H  
ATOM    937  CB  ARG A  73      54.343  70.020  12.595  1.00 59.06           C  
ATOM    938  HB1 ARG A  73      54.126  71.065  12.375  1.00 60.56           H  
ATOM    939  HB2 ARG A  73      53.430  69.519  12.915  1.00 60.56           H  
ATOM    940  CG  ARG A  73      55.309  69.986  13.742  1.00 58.15           C  
ATOM    941  HG1 ARG A  73      55.876  69.055  13.728  1.00 60.56           H  
ATOM    942  HG2 ARG A  73      55.995  70.831  13.681  1.00 60.56           H  
ATOM    943  CD  ARG A  73      54.492  70.074  14.992  1.00 59.34           C  
ATOM    944  HD1 ARG A  73      53.750  70.862  14.860  1.00 60.56           H  
ATOM    945  HD2 ARG A  73      53.987  69.119  15.137  1.00 60.56           H  
ATOM    946  NE  ARG A  73      55.261  70.369  16.191  1.00 62.16           N1+
ATOM    947  HE  ARG A  73      55.913  69.611  16.572  1.00 60.56           H  
ATOM    948  CZ  ARG A  73      55.198  71.528  16.839  1.00 63.83           C  
ATOM    949  NH1 ARG A  73      54.451  72.523  16.359  1.00 61.55           N  
ATOM    950 1HH1 ARG A  73      53.901  72.389  15.451  1.00 60.56           H  
ATOM    951 2HH1 ARG A  73      54.402  73.455  16.882  1.00 60.56           H  
ATOM    952  NH2 ARG A  73      55.915  71.708  17.943  1.00 65.35           N  
ATOM    953 1HH2 ARG A  73      56.541  70.921  18.308  1.00 60.56           H  
ATOM    954 2HH2 ARG A  73      55.866  72.640  18.467  1.00 60.56           H  
ATOM    955  C   ARG A  73      53.582  69.089  10.428  1.00 59.45           C  
ATOM    956  O   ARG A  73      53.042  67.985  10.450  1.00 60.42           O  
ATOM    957  N   GLU A  74      53.147  70.110   9.683  1.00 58.14           N  
ATOM    958  HN  GLU A  74      53.663  71.045   9.747  1.00 54.83           H  
ATOM    959  CA  GLU A  74      51.994  70.007   8.781  1.00 55.64           C  
ATOM    960  HA  GLU A  74      51.143  69.634   9.351  1.00 54.83           H  
ATOM    961  CB  GLU A  74      51.629  71.375   8.210  1.00 52.31           C  
ATOM    962  HB1 GLU A  74      51.509  72.074   9.037  1.00 54.83           H  
ATOM    963  HB2 GLU A  74      52.442  71.709   7.566  1.00 54.83           H  
ATOM    964  CG  GLU A  74      50.352  71.364   7.403  1.00 52.21           C  
ATOM    965  HG1 GLU A  74      50.544  70.852   6.460  1.00 54.83           H  
ATOM    966  HG2 GLU A  74      49.593  70.820   7.965  1.00 54.83           H  
ATOM    967  CD  GLU A  74      49.819  72.753   7.096  1.00 56.83           C  
ATOM    968  OE1 GLU A  74      50.516  73.765   7.390  1.00 55.00           O  
ATOM    969  OE2 GLU A  74      48.689  72.823   6.556  1.00 54.47           O1-
ATOM    970  C   GLU A  74      52.268  69.037   7.636  1.00 54.71           C  
ATOM    971  O   GLU A  74      51.427  68.195   7.309  1.00 54.12           O  
ATOM    972  N   LEU A  75      53.429  69.179   7.005  1.00 52.60           N  
ATOM    973  HN  LEU A  75      54.098  69.962   7.295  1.00 49.46           H  
ATOM    974  CA  LEU A  75      53.796  68.283   5.928  1.00 51.01           C  
ATOM    975  HA  LEU A  75      53.056  68.355   5.131  1.00 49.46           H  
ATOM    976  CB  LEU A  75      55.157  68.663   5.384  1.00 46.85           C  
ATOM    977  HB1 LEU A  75      55.115  69.705   5.066  1.00 49.46           H  
ATOM    978  HB2 LEU A  75      55.885  68.557   6.189  1.00 49.46           H  
ATOM    979  CG  LEU A  75      55.634  67.823   4.199  1.00 46.71           C  
ATOM    980  HG  LEU A  75      55.820  66.805   4.542  1.00 49.46           H  
ATOM    981  CD1 LEU A  75      54.583  67.788   3.113  1.00 44.45           C  
ATOM    982 1HD1 LEU A  75      54.942  67.185   2.279  1.00 49.46           H  
ATOM    983 2HD1 LEU A  75      54.382  68.802   2.768  1.00 49.46           H  
ATOM    984 3HD1 LEU A  75      53.666  67.351   3.508  1.00 49.46           H  
ATOM    985  CD2 LEU A  75      56.929  68.405   3.671  1.00 45.07           C  
ATOM    986 1HD2 LEU A  75      57.276  67.812   2.825  1.00 49.46           H  
ATOM    987 2HD2 LEU A  75      57.682  68.390   4.459  1.00 49.46           H  
ATOM    988 3HD2 LEU A  75      56.761  69.433   3.349  1.00 49.46           H  
ATOM    989  C   LEU A  75      53.833  66.843   6.457  1.00 54.72           C  
ATOM    990  O   LEU A  75      53.061  65.985   6.008  1.00 54.29           O  
ATOM    991  N   ARG A  76      54.680  66.622   7.463  1.00 54.57           N  
ATOM    992  HN  ARG A  76      55.254  67.447   7.830  1.00 68.85           H  
ATOM    993  CA  ARG A  76      54.868  65.321   8.090  1.00 58.08           C  
ATOM    994  HA  ARG A  76      55.366  64.687   7.357  1.00 68.85           H  
ATOM    995  CB  ARG A  76      55.816  65.449   9.278  1.00 62.65           C  
ATOM    996  HB1 ARG A  76      55.634  66.411   9.758  1.00 68.85           H  
ATOM    997  HB2 ARG A  76      55.595  64.645   9.980  1.00 68.85           H  
ATOM    998  CG  ARG A  76      57.290  65.370   8.912  1.00 69.78           C  
ATOM    999  HG1 ARG A  76      57.437  65.848   7.943  1.00 68.85           H  
ATOM   1000  HG2 ARG A  76      57.869  65.898   9.670  1.00 68.85           H  
ATOM   1001  CD  ARG A  76      57.787  63.926   8.830  1.00 74.86           C  
ATOM   1002  HD1 ARG A  76      57.071  63.344   8.250  1.00 68.85           H  
ATOM   1003  HD2 ARG A  76      58.754  63.919   8.326  1.00 68.85           H  
ATOM   1004  NE  ARG A  76      57.941  63.301  10.145  1.00 76.79           N1+
ATOM   1005  HE  ARG A  76      57.722  63.893  11.009  1.00 68.85           H  
ATOM   1006  CZ  ARG A  76      58.335  62.046  10.334  1.00 77.88           C  
ATOM   1007  NH1 ARG A  76      58.631  61.273   9.297  1.00 81.32           N  
ATOM   1008 1HH1 ARG A  76      58.553  61.659   8.302  1.00 68.85           H  
ATOM   1009 2HH1 ARG A  76      58.948  60.263   9.456  1.00 68.85           H  
ATOM   1010  NH2 ARG A  76      58.443  61.561  11.562  1.00 79.04           N  
ATOM   1011 1HH2 ARG A  76      58.213  62.180  12.404  1.00 68.85           H  
ATOM   1012 2HH2 ARG A  76      58.760  60.550  11.712  1.00 68.85           H  
ATOM   1013  C   ARG A  76      53.606  64.583   8.527  1.00 59.56           C  
ATOM   1014  O   ARG A  76      53.472  63.384   8.279  1.00 62.82           O  
ATOM   1015  N   LEU A  77      52.712  65.271   9.229  1.00 57.83           N  
ATOM   1016  HN  LEU A  77      52.901  66.298   9.460  1.00 50.30           H  
ATOM   1017  CA  LEU A  77      51.478  64.648   9.689  1.00 53.05           C  
ATOM   1018  HA  LEU A  77      51.727  63.732  10.225  1.00 50.30           H  
ATOM   1019  CB  LEU A  77      50.726  65.579  10.635  1.00 48.14           C  
ATOM   1020  HB1 LEU A  77      50.564  66.521  10.111  1.00 50.30           H  
ATOM   1021  HB2 LEU A  77      49.765  65.116  10.858  1.00 50.30           H  
ATOM   1022  CG  LEU A  77      51.398  65.899  11.956  1.00 46.47           C  
ATOM   1023  HG  LEU A  77      52.453  66.103  11.773  1.00 50.30           H  
ATOM   1024  CD1 LEU A  77      50.762  67.127  12.558  1.00 45.51           C  
ATOM   1025 1HD1 LEU A  77      51.244  67.358  13.508  1.00 50.30           H  
ATOM   1026 2HD1 LEU A  77      49.701  66.942  12.725  1.00 50.30           H  
ATOM   1027 3HD1 LEU A  77      50.881  67.969  11.876  1.00 50.30           H  
ATOM   1028  CD2 LEU A  77      51.287  64.739  12.889  1.00 44.58           C  
ATOM   1029 1HD2 LEU A  77      51.774  64.983  13.833  1.00 50.30           H  
ATOM   1030 2HD2 LEU A  77      51.771  63.868  12.446  1.00 50.30           H  
ATOM   1031 3HD2 LEU A  77      50.235  64.517  13.070  1.00 50.30           H  
ATOM   1032  C   LEU A  77      50.576  64.294   8.503  1.00 53.62           C  
ATOM   1033  O   LEU A  77      49.931  63.242   8.489  1.00 53.17           O  
ATOM   1034  N   LEU A  78      50.520  65.180   7.515  1.00 54.00           N  
ATOM   1035  HN  LEU A  78      51.104  66.074   7.579  1.00 52.84           H  
ATOM   1036  CA  LEU A  78      49.677  64.958   6.342  1.00 54.05           C  
ATOM   1037  HA  LEU A  78      48.676  64.700   6.689  1.00 52.84           H  
ATOM   1038  CB  LEU A  78      49.572  66.226   5.484  1.00 51.25           C  
ATOM   1039  HB1 LEU A  78      50.555  66.697   5.459  1.00 52.84           H  
ATOM   1040  HB2 LEU A  78      49.286  65.926   4.476  1.00 52.84           H  
ATOM   1041  CG  LEU A  78      48.559  67.272   5.972  1.00 51.72           C  
ATOM   1042  HG  LEU A  78      48.825  67.569   6.987  1.00 52.84           H  
ATOM   1043  CD1 LEU A  78      48.601  68.498   5.080  1.00 49.51           C  
ATOM   1044 1HD1 LEU A  78      47.878  69.232   5.436  1.00 52.84           H  
ATOM   1045 2HD1 LEU A  78      48.354  68.213   4.057  1.00 52.84           H  
ATOM   1046 3HD1 LEU A  78      49.601  68.932   5.104  1.00 52.84           H  
ATOM   1047  CD2 LEU A  78      47.159  66.673   5.990  1.00 50.28           C  
ATOM   1048 1HD2 LEU A  78      46.447  67.422   6.337  1.00 52.84           H  
ATOM   1049 2HD2 LEU A  78      47.139  65.815   6.662  1.00 52.84           H  
ATOM   1050 3HD2 LEU A  78      46.887  66.353   4.984  1.00 52.84           H  
ATOM   1051  C   LEU A  78      50.209  63.795   5.538  1.00 54.59           C  
ATOM   1052  O   LEU A  78      49.441  62.996   5.029  1.00 57.31           O  
ATOM   1053  N   LYS A  79      51.529  63.686   5.453  1.00 55.00           N  
ATOM   1054  HN  LYS A  79      52.149  64.419   5.925  1.00 58.27           H  
ATOM   1055  CA  LYS A  79      52.144  62.590   4.731  1.00 54.39           C  
ATOM   1056  HA  LYS A  79      51.688  62.529   3.743  1.00 58.27           H  
ATOM   1057  CB  LYS A  79      53.638  62.833   4.559  1.00 53.25           C  
ATOM   1058  HB1 LYS A  79      54.035  63.205   5.503  1.00 58.27           H  
ATOM   1059  HB2 LYS A  79      54.113  61.883   4.313  1.00 58.27           H  
ATOM   1060  CG  LYS A  79      53.982  63.834   3.470  1.00 57.31           C  
ATOM   1061  HG1 LYS A  79      53.622  63.455   2.514  1.00 58.27           H  
ATOM   1062  HG2 LYS A  79      53.493  64.782   3.693  1.00 58.27           H  
ATOM   1063  CD  LYS A  79      55.487  64.061   3.378  1.00 61.85           C  
ATOM   1064  HD1 LYS A  79      55.694  64.709   2.526  1.00 58.27           H  
ATOM   1065  HD2 LYS A  79      55.827  64.544   4.294  1.00 58.27           H  
ATOM   1066  CE  LYS A  79      56.260  62.734   3.196  1.00 64.80           C  
ATOM   1067  HE1 LYS A  79      55.991  62.063   4.012  1.00 58.27           H  
ATOM   1068  HE2 LYS A  79      55.962  62.289   2.246  1.00 58.27           H  
ATOM   1069  NZ  LYS A  79      57.754  62.904   3.194  1.00 61.46           N1+
ATOM   1070  HZ1 LYS A  79      58.222  61.950   3.065  1.00 58.27           H  
ATOM   1071  HZ2 LYS A  79      58.066  63.331   4.124  1.00 58.27           H  
ATOM   1072  HZ3 LYS A  79      58.039  63.552   2.392  1.00 58.27           H  
ATOM   1073  C   LYS A  79      51.903  61.267   5.457  1.00 57.12           C  
ATOM   1074  O   LYS A  79      51.818  60.221   4.822  1.00 59.25           O  
ATOM   1075  N   HIS A  80      51.745  61.317   6.777  1.00 57.54           N  
ATOM   1076  HN  HIS A  80      51.788  62.265   7.271  1.00 67.49           H  
ATOM   1077  CA  HIS A  80      51.515  60.117   7.567  1.00 58.53           C  
ATOM   1078  HA  HIS A  80      52.062  59.311   7.079  1.00 67.49           H  
ATOM   1079  CB  HIS A  80      52.130  60.287   8.963  1.00 63.78           C  
ATOM   1080  HB1 HIS A  80      53.214  60.232   8.868  1.00 67.49           H  
ATOM   1081  HB2 HIS A  80      51.848  61.269   9.343  1.00 67.49           H  
ATOM   1082  CG  HIS A  80      51.692  59.252   9.960  1.00 72.54           C  
ATOM   1083  CD2 HIS A  80      50.625  59.219  10.800  1.00 76.59           C  
ATOM   1084  HD2 HIS A  80      49.853  59.983  10.894  1.00 67.49           H  
ATOM   1085  ND1 HIS A  80      52.390  58.086  10.188  1.00 75.69           N  
ATOM   1086  HD1 HIS A  80      53.291  57.797   9.688  1.00 67.49           H  
ATOM   1087  CE1 HIS A  80      51.773  57.379  11.121  1.00 78.51           C  
ATOM   1088  HE1 HIS A  80      52.096  56.411  11.505  1.00 67.49           H  
ATOM   1089  NE2 HIS A  80      50.699  58.044  11.509  1.00 76.52           N1+
ATOM   1090  HE2 HIS A  80      50.001  57.721  12.253  1.00 67.49           H  
ATOM   1091  C   HIS A  80      50.060  59.650   7.692  1.00 57.00           C  
ATOM   1092  O   HIS A  80      49.762  58.487   7.459  1.00 58.22           O  
ATOM   1093  N   MET A  81      49.164  60.544   8.088  1.00 55.91           N  
ATOM   1094  HN  MET A  81      49.475  61.555   8.252  1.00 51.39           H  
ATOM   1095  CA  MET A  81      47.765  60.188   8.307  1.00 52.11           C  
ATOM   1096  HA  MET A  81      47.735  59.408   9.068  1.00 51.39           H  
ATOM   1097  CB  MET A  81      46.980  61.394   8.839  1.00 54.12           C  
ATOM   1098  HB1 MET A  81      47.000  62.169   8.073  1.00 51.39           H  
ATOM   1099  HB2 MET A  81      45.952  61.074   9.007  1.00 51.39           H  
ATOM   1100  CG  MET A  81      47.498  62.012  10.144  1.00 52.22           C  
ATOM   1101  HG1 MET A  81      47.394  61.282  10.947  1.00 51.39           H  
ATOM   1102  HG2 MET A  81      48.550  62.270  10.021  1.00 51.39           H  
ATOM   1103  SD  MET A  81      46.569  63.514  10.586  1.00 47.79           S  
ATOM   1104  CE  MET A  81      46.890  64.523   9.116  1.00 44.95           C  
ATOM   1105  HE1 MET A  81      46.390  65.486   9.220  1.00 51.39           H  
ATOM   1106  HE2 MET A  81      46.510  64.010   8.233  1.00 51.39           H  
ATOM   1107  HE3 MET A  81      47.963  64.681   9.010  1.00 51.39           H  
ATOM   1108  C   MET A  81      47.084  59.652   7.069  1.00 51.18           C  
ATOM   1109  O   MET A  81      47.472  60.005   5.959  1.00 52.82           O  
ATOM   1110  N   ARG A  82      46.101  58.767   7.266  1.00 47.75           N  
ATOM   1111  HN  ARG A  82      45.880  58.464   8.268  1.00 47.85           H  
ATOM   1112  CA  ARG A  82      45.310  58.191   6.170  1.00 48.03           C  
ATOM   1113  HA  ARG A  82      45.199  58.946   5.392  1.00 47.85           H  
ATOM   1114  CB  ARG A  82      46.003  56.968   5.561  1.00 46.76           C  
ATOM   1115  HB1 ARG A  82      45.390  56.567   4.753  1.00 47.85           H  
ATOM   1116  HB2 ARG A  82      46.136  56.205   6.328  1.00 47.85           H  
ATOM   1117  C   ARG A  82      43.913  57.820   6.687  1.00 47.76           C  
ATOM   1118  O   ARG A  82      43.724  56.759   7.281  1.00 48.95           O  
ATOM   1119  HB3 ARG A  82      46.977  57.260   5.167  1.00 47.85           H  
ATOM   1120  N   HIS A  83      42.943  58.708   6.463  1.00 45.54           N  
ATOM   1121  HN  HIS A  83      43.182  59.608   5.935  1.00 43.33           H  
ATOM   1122  CA  HIS A  83      41.569  58.501   6.909  1.00 42.87           C  
ATOM   1123  HA  HIS A  83      41.364  57.431   6.891  1.00 43.33           H  
ATOM   1124  CB  HIS A  83      41.407  58.992   8.347  1.00 44.03           C  
ATOM   1125  HB1 HIS A  83      42.224  58.586   8.944  1.00 43.33           H  
ATOM   1126  HB2 HIS A  83      41.462  60.081   8.347  1.00 43.33           H  
ATOM   1127  CG  HIS A  83      40.116  58.584   8.976  1.00 41.92           C  
ATOM   1128  CD2 HIS A  83      39.809  57.533   9.766  1.00 37.46           C  
ATOM   1129  HD2 HIS A  83      40.509  56.803  10.173  1.00 43.33           H  
ATOM   1130  ND1 HIS A  83      38.927  59.234   8.723  1.00 45.82           N  
ATOM   1131  HD1 HIS A  83      38.820  60.121   8.134  1.00 43.33           H  
ATOM   1132  CE1 HIS A  83      37.940  58.592   9.321  1.00 40.61           C  
ATOM   1133  HE1 HIS A  83      36.887  58.870   9.292  1.00 43.33           H  
ATOM   1134  NE2 HIS A  83      38.448  57.556   9.960  1.00 40.41           N1+
ATOM   1135  HE2 HIS A  83      37.891  56.848  10.537  1.00 43.33           H  
ATOM   1136  C   HIS A  83      40.533  59.198   6.027  1.00 44.50           C  
ATOM   1137  O   HIS A  83      40.708  60.334   5.628  1.00 50.18           O  
ATOM   1138  N   GLU A  84      39.405  58.538   5.817  1.00 47.02           N  
ATOM   1139  HN  GLU A  84      39.288  57.579   6.277  1.00 62.90           H  
ATOM   1140  CA  GLU A  84      38.315  59.045   4.995  1.00 50.31           C  
ATOM   1141  HA  GLU A  84      38.669  59.113   3.966  1.00 62.90           H  
ATOM   1142  CB  GLU A  84      37.147  58.026   5.038  1.00 55.90           C  
ATOM   1143  HB1 GLU A  84      37.575  57.027   4.957  1.00 62.90           H  
ATOM   1144  HB2 GLU A  84      36.649  58.131   6.002  1.00 62.90           H  
ATOM   1145  CG  GLU A  84      36.066  58.171   3.928  1.00 70.58           C  
ATOM   1146  HG1 GLU A  84      35.209  57.559   4.208  1.00 62.90           H  
ATOM   1147  HG2 GLU A  84      35.766  59.218   3.882  1.00 62.90           H  
ATOM   1148  CD  GLU A  84      36.529  57.735   2.501  1.00 79.83           C  
ATOM   1149  OE1 GLU A  84      36.563  56.510   2.209  1.00 81.21           O  
ATOM   1150  OE2 GLU A  84      36.821  58.623   1.654  1.00 81.75           O1-
ATOM   1151  C   GLU A  84      37.833  60.441   5.429  1.00 48.46           C  
ATOM   1152  O   GLU A  84      37.189  61.159   4.658  1.00 51.03           O  
ATOM   1153  N   ASN A  85      38.164  60.829   6.651  1.00 46.02           N  
ATOM   1154  HN  ASN A  85      38.769  60.186   7.255  1.00 45.77           H  
ATOM   1155  CA  ASN A  85      37.729  62.100   7.192  1.00 46.01           C  
ATOM   1156  HA  ASN A  85      37.102  62.584   6.443  1.00 45.77           H  
ATOM   1157  CB  ASN A  85      36.870  61.846   8.424  1.00 46.88           C  
ATOM   1158  HB1 ASN A  85      37.456  61.280   9.148  1.00 45.77           H  
ATOM   1159  HB2 ASN A  85      36.586  62.806   8.856  1.00 45.77           H  
ATOM   1160  CG  ASN A  85      35.616  61.070   8.105  1.00 47.63           C  
ATOM   1161  OD1 ASN A  85      35.427  59.943   8.573  1.00 46.51           O  
ATOM   1162  ND2 ASN A  85      34.741  61.671   7.307  1.00 48.35           N  
ATOM   1163 1HD2 ASN A  85      34.946  62.651   6.930  1.00 45.77           H  
ATOM   1164 2HD2 ASN A  85      33.831  61.175   7.041  1.00 45.77           H  
ATOM   1165  C   ASN A  85      38.863  63.060   7.541  1.00 44.93           C  
ATOM   1166  O   ASN A  85      38.697  63.956   8.353  1.00 39.85           O  
ATOM   1167  N   VAL A  86      40.029  62.837   6.958  1.00 44.98           N  
ATOM   1168  HN  VAL A  86      40.132  62.005   6.293  1.00 45.33           H  
ATOM   1169  CA  VAL A  86      41.170  63.697   7.201  1.00 44.90           C  
ATOM   1170  HA  VAL A  86      40.845  64.629   7.663  1.00 45.33           H  
ATOM   1171  CB  VAL A  86      42.230  63.007   8.085  1.00 47.54           C  
ATOM   1172  HB  VAL A  86      42.590  62.121   7.561  1.00 45.33           H  
ATOM   1173  CG1 VAL A  86      43.422  63.942   8.327  1.00 41.99           C  
ATOM   1174 1HG1 VAL A  86      44.159  63.438   8.952  1.00 45.33           H  
ATOM   1175 2HG1 VAL A  86      43.079  64.847   8.829  1.00 45.33           H  
ATOM   1176 3HG1 VAL A  86      43.877  64.207   7.372  1.00 45.33           H  
ATOM   1177  CG2 VAL A  86      41.607  62.561   9.419  1.00 43.09           C  
ATOM   1178 1HG2 VAL A  86      42.367  62.076  10.031  1.00 45.33           H  
ATOM   1179 2HG2 VAL A  86      40.796  61.860   9.225  1.00 45.33           H  
ATOM   1180 3HG2 VAL A  86      41.216  63.431   9.947  1.00 45.33           H  
ATOM   1181  C   VAL A  86      41.751  63.969   5.836  1.00 46.35           C  
ATOM   1182  O   VAL A  86      42.034  63.029   5.075  1.00 48.49           O  
ATOM   1183  N   ILE A  87      41.912  65.251   5.516  1.00 44.44           N  
ATOM   1184  HN  ILE A  87      41.649  66.005   6.228  1.00 37.88           H  
ATOM   1185  CA  ILE A  87      42.439  65.651   4.217  1.00 39.92           C  
ATOM   1186  HA  ILE A  87      41.703  65.365   3.466  1.00 37.88           H  
ATOM   1187  CB  ILE A  87      42.627  67.182   4.118  1.00 37.31           C  
ATOM   1188  HB  ILE A  87      41.787  67.664   4.618  1.00 37.88           H  
ATOM   1189  CG2 ILE A  87      43.897  67.624   4.791  1.00 35.50           C  
ATOM   1190 1HG2 ILE A  87      43.998  68.706   4.703  1.00 37.88           H  
ATOM   1191 2HG2 ILE A  87      44.749  67.140   4.314  1.00 37.88           H  
ATOM   1192 3HG2 ILE A  87      43.866  67.347   5.845  1.00 37.88           H  
ATOM   1193  CG1 ILE A  87      42.612  67.591   2.654  1.00 36.65           C  
ATOM   1194 1HG1 ILE A  87      42.778  68.666   2.590  1.00 37.88           H  
ATOM   1195 2HG1 ILE A  87      43.416  67.067   2.137  1.00 37.88           H  
ATOM   1196  CD1 ILE A  87      41.289  67.258   1.966  1.00 36.11           C  
ATOM   1197 1HD1 ILE A  87      41.332  67.571   0.923  1.00 37.88           H  
ATOM   1198 2HD1 ILE A  87      40.476  67.782   2.468  1.00 37.88           H  
ATOM   1199 3HD1 ILE A  87      41.114  66.183   2.015  1.00 37.88           H  
ATOM   1200  C   ILE A  87      43.739  64.943   3.869  1.00 36.81           C  
ATOM   1201  O   ILE A  87      44.565  64.666   4.735  1.00 36.32           O  
ATOM   1202  N   GLY A  88      43.925  64.676   2.588  1.00 35.21           N  
ATOM   1203  HN  GLY A  88      43.192  64.968   1.865  1.00 38.41           H  
ATOM   1204  CA  GLY A  88      45.122  63.989   2.171  1.00 36.07           C  
ATOM   1205  HA1 GLY A  88      45.777  63.891   3.037  1.00 38.41           H  
ATOM   1206  HA2 GLY A  88      44.839  62.998   1.815  1.00 38.41           H  
ATOM   1207  C   GLY A  88      45.894  64.681   1.073  1.00 39.81           C  
ATOM   1208  O   GLY A  88      45.375  65.515   0.330  1.00 42.56           O  
ATOM   1209  N   LEU A  89      47.166  64.328   0.988  1.00 41.01           N  
ATOM   1210  HN  LEU A  89      47.554  63.612   1.682  1.00 38.84           H  
ATOM   1211  CA  LEU A  89      48.043  64.879  -0.012  1.00 40.55           C  
ATOM   1212  HA  LEU A  89      47.756  65.914  -0.199  1.00 38.84           H  
ATOM   1213  CB  LEU A  89      49.478  64.853   0.510  1.00 38.81           C  
ATOM   1214  HB1 LEU A  89      49.531  64.077   1.274  1.00 38.84           H  
ATOM   1215  HB2 LEU A  89      50.123  64.585  -0.327  1.00 38.84           H  
ATOM   1216  CG  LEU A  89      50.039  66.136   1.124  1.00 36.07           C  
ATOM   1217  HG  LEU A  89      50.842  66.498   0.482  1.00 38.84           H  
ATOM   1218  CD1 LEU A  89      48.974  67.226   1.216  1.00 35.50           C  
ATOM   1219 1HD1 LEU A  89      49.409  68.123   1.657  1.00 38.84           H  
ATOM   1220 2HD1 LEU A  89      48.150  66.878   1.839  1.00 38.84           H  
ATOM   1221 3HD1 LEU A  89      48.602  67.456   0.218  1.00 38.84           H  
ATOM   1222  CD2 LEU A  89      50.617  65.821   2.460  1.00 36.48           C  
ATOM   1223 1HD2 LEU A  89      51.020  66.730   2.906  1.00 38.84           H  
ATOM   1224 2HD2 LEU A  89      51.416  65.088   2.347  1.00 38.84           H  
ATOM   1225 3HD2 LEU A  89      49.839  65.414   3.106  1.00 38.84           H  
ATOM   1226  C   LEU A  89      47.959  64.106  -1.315  1.00 41.14           C  
ATOM   1227  O   LEU A  89      47.919  62.882  -1.309  1.00 41.18           O  
ATOM   1228  N   LEU A  90      47.886  64.834  -2.422  1.00 42.87           N  
ATOM   1229  HN  LEU A  90      47.845  65.900  -2.334  1.00 44.60           H  
ATOM   1230  CA  LEU A  90      47.860  64.242  -3.749  1.00 44.00           C  
ATOM   1231  HA  LEU A  90      47.687  63.168  -3.685  1.00 44.60           H  
ATOM   1232  CB  LEU A  90      46.808  64.899  -4.628  1.00 40.97           C  
ATOM   1233  HB1 LEU A  90      46.916  65.976  -4.499  1.00 44.60           H  
ATOM   1234  HB2 LEU A  90      47.044  64.630  -5.658  1.00 44.60           H  
ATOM   1235  CG  LEU A  90      45.336  64.575  -4.414  1.00 43.80           C  
ATOM   1236  HG  LEU A  90      45.053  64.862  -3.401  1.00 44.60           H  
ATOM   1237  CD1 LEU A  90      44.508  65.359  -5.395  1.00 39.75           C  
ATOM   1238 1HD1 LEU A  90      43.453  65.130  -5.245  1.00 44.60           H  
ATOM   1239 2HD1 LEU A  90      44.797  65.091  -6.411  1.00 44.60           H  
ATOM   1240 3HD1 LEU A  90      44.673  66.425  -5.240  1.00 44.60           H  
ATOM   1241  CD2 LEU A  90      45.081  63.095  -4.597  1.00 44.12           C  
ATOM   1242 1HD2 LEU A  90      44.023  62.886  -4.440  1.00 44.60           H  
ATOM   1243 2HD2 LEU A  90      45.673  62.532  -3.876  1.00 44.60           H  
ATOM   1244 3HD2 LEU A  90      45.363  62.800  -5.608  1.00 44.60           H  
ATOM   1245  C   LEU A  90      49.222  64.527  -4.364  1.00 49.61           C  
ATOM   1246  O   LEU A  90      49.729  63.765  -5.192  1.00 51.69           O  
ATOM   1247  N   ASP A  91      49.820  65.633  -3.935  1.00 53.92           N  
ATOM   1248  HN  ASP A  91      49.337  66.224  -3.185  1.00 54.07           H  
ATOM   1249  CA  ASP A  91      51.116  66.070  -4.452  1.00 54.97           C  
ATOM   1250  HA  ASP A  91      51.823  65.241  -4.452  1.00 54.07           H  
ATOM   1251  CB  ASP A  91      50.912  66.604  -5.891  1.00 53.32           C  
ATOM   1252  HB1 ASP A  91      50.461  65.811  -6.488  1.00 54.07           H  
ATOM   1253  HB2 ASP A  91      50.234  67.456  -5.845  1.00 54.07           H  
ATOM   1254  CG  ASP A  91      52.201  67.054  -6.588  1.00 51.11           C  
ATOM   1255  OD1 ASP A  91      53.292  66.508  -6.328  1.00 52.23           O  
ATOM   1256  OD2 ASP A  91      52.102  67.950  -7.453  1.00 49.12           O1-
ATOM   1257  C   ASP A  91      51.600  67.179  -3.528  1.00 57.31           C  
ATOM   1258  O   ASP A  91      50.820  67.773  -2.785  1.00 60.61           O  
ATOM   1259  N   VAL A  92      52.908  67.370  -3.511  1.00 58.83           N  
ATOM   1260  HN  VAL A  92      53.524  66.718  -4.094  1.00 61.67           H  
ATOM   1261  CA  VAL A  92      53.553  68.420  -2.741  1.00 61.14           C  
ATOM   1262  HA  VAL A  92      52.893  69.284  -2.661  1.00 61.67           H  
ATOM   1263  CB  VAL A  92      53.983  67.948  -1.330  1.00 63.19           C  
ATOM   1264  HB  VAL A  92      53.091  67.756  -0.733  1.00 61.67           H  
ATOM   1265  CG1 VAL A  92      54.781  66.698  -1.423  1.00 64.54           C  
ATOM   1266 1HG1 VAL A  92      55.076  66.379  -0.423  1.00 61.67           H  
ATOM   1267 2HG1 VAL A  92      55.673  66.879  -2.023  1.00 61.67           H  
ATOM   1268 3HG1 VAL A  92      54.181  65.917  -1.891  1.00 61.67           H  
ATOM   1269  CG2 VAL A  92      54.816  69.013  -0.644  1.00 62.43           C  
ATOM   1270 1HG2 VAL A  92      55.109  68.664   0.346  1.00 61.67           H  
ATOM   1271 2HG2 VAL A  92      54.230  69.927  -0.548  1.00 61.67           H  
ATOM   1272 3HG2 VAL A  92      55.708  69.215  -1.237  1.00 61.67           H  
ATOM   1273  C   VAL A  92      54.767  68.768  -3.588  1.00 61.33           C  
ATOM   1274  O   VAL A  92      55.463  67.878  -4.097  1.00 60.24           O  
ATOM   1275  N   PHE A  93      55.005  70.057  -3.771  1.00 60.48           N  
ATOM   1276  HN  PHE A  93      54.376  70.790  -3.311  1.00 57.09           H  
ATOM   1277  CA  PHE A  93      56.116  70.469  -4.593  1.00 60.78           C  
ATOM   1278  HA  PHE A  93      56.895  69.710  -4.523  1.00 57.09           H  
ATOM   1279  CB  PHE A  93      55.654  70.550  -6.044  1.00 60.61           C  
ATOM   1280  HB1 PHE A  93      56.521  70.770  -6.667  1.00 57.09           H  
ATOM   1281  HB2 PHE A  93      55.239  69.582  -6.326  1.00 57.09           H  
ATOM   1282  CG  PHE A  93      54.602  71.611  -6.299  1.00 57.76           C  
ATOM   1283  CD1 PHE A  93      54.968  72.922  -6.602  1.00 54.62           C  
ATOM   1284  HD1 PHE A  93      56.023  73.193  -6.622  1.00 57.09           H  
ATOM   1285  CD2 PHE A  93      53.252  71.291  -6.275  1.00 53.86           C  
ATOM   1286  HD2 PHE A  93      52.944  70.273  -6.037  1.00 57.09           H  
ATOM   1287  CE1 PHE A  93      54.005  73.891  -6.880  1.00 51.44           C  
ATOM   1288  HE1 PHE A  93      54.311  74.910  -7.117  1.00 57.09           H  
ATOM   1289  CE2 PHE A  93      52.279  72.262  -6.553  1.00 50.12           C  
ATOM   1290  HE2 PHE A  93      51.222  71.996  -6.532  1.00 57.09           H  
ATOM   1291  CZ  PHE A  93      52.661  73.560  -6.855  1.00 49.84           C  
ATOM   1292  HZ  PHE A  93      51.907  74.316  -7.072  1.00 57.09           H  
ATOM   1293  C   PHE A  93      56.710  71.795  -4.206  1.00 62.75           C  
ATOM   1294  O   PHE A  93      56.156  72.522  -3.399  1.00 65.72           O  
ATOM   1295  N   THR A  94      57.835  72.110  -4.832  1.00 65.79           N  
ATOM   1296  HN  THR A  94      58.252  71.400  -5.516  1.00 67.73           H  
ATOM   1297  CA  THR A  94      58.532  73.372  -4.636  1.00 66.86           C  
ATOM   1298  HA  THR A  94      57.799  74.145  -4.404  1.00 67.73           H  
ATOM   1299  CB  THR A  94      59.567  73.314  -3.498  1.00 68.11           C  
ATOM   1300  HB  THR A  94      59.044  73.161  -2.554  1.00 67.73           H  
ATOM   1301  OG1 THR A  94      60.271  74.561  -3.442  1.00 66.88           O  
ATOM   1302  HG1 THR A  94      60.760  74.729  -4.356  1.00 67.73           H  
ATOM   1303  CG2 THR A  94      60.561  72.172  -3.703  1.00 69.02           C  
ATOM   1304 1HG2 THR A  94      61.277  72.161  -2.881  1.00 67.73           H  
ATOM   1305 2HG2 THR A  94      61.091  72.316  -4.644  1.00 67.73           H  
ATOM   1306 3HG2 THR A  94      60.025  71.223  -3.730  1.00 67.73           H  
ATOM   1307  C   THR A  94      59.221  73.728  -5.949  1.00 69.15           C  
ATOM   1308  O   THR A  94      59.919  72.898  -6.541  1.00 68.30           O  
ATOM   1309  N   PRO A  95      58.969  74.944  -6.460  1.00 70.44           N  
ATOM   1310  CD  PRO A  95      58.022  75.923  -5.895  1.00 70.42           C  
ATOM   1311  HD1 PRO A  95      58.224  76.101  -4.839  1.00 72.28           H  
ATOM   1312  HD2 PRO A  95      56.992  75.589  -6.017  1.00 72.28           H  
ATOM   1313  CA  PRO A  95      59.543  75.445  -7.709  1.00 72.34           C  
ATOM   1314  HA  PRO A  95      59.495  74.677  -8.481  1.00 72.28           H  
ATOM   1315  CB  PRO A  95      58.613  76.595  -8.052  1.00 70.61           C  
ATOM   1316  HB1 PRO A  95      59.113  77.332  -8.680  1.00 72.28           H  
ATOM   1317  HB2 PRO A  95      57.714  76.238  -8.554  1.00 72.28           H  
ATOM   1318  CG  PRO A  95      58.295  77.156  -6.716  1.00 69.15           C  
ATOM   1319  HG1 PRO A  95      59.139  77.716  -6.314  1.00 72.28           H  
ATOM   1320  HG2 PRO A  95      57.418  77.801  -6.760  1.00 72.28           H  
ATOM   1321  C   PRO A  95      60.983  75.916  -7.519  1.00 76.59           C  
ATOM   1322  O   PRO A  95      61.492  76.743  -8.278  1.00 76.44           O  
ATOM   1323  N   ASP A  96      61.607  75.411  -6.460  1.00 81.15           N  
ATOM   1324  HN  ASP A  96      61.070  74.737  -5.825  1.00 87.16           H  
ATOM   1325  CA  ASP A  96      62.985  75.731  -6.124  1.00 85.89           C  
ATOM   1326  HA  ASP A  96      63.346  76.529  -6.773  1.00 87.16           H  
ATOM   1327  CB  ASP A  96      63.088  76.171  -4.657  1.00 87.26           C  
ATOM   1328  HB1 ASP A  96      62.819  75.327  -4.021  1.00 87.16           H  
ATOM   1329  HB2 ASP A  96      64.118  76.466  -4.454  1.00 87.16           H  
ATOM   1330  CG  ASP A  96      62.166  77.351  -4.321  1.00 88.52           C  
ATOM   1331  OD1 ASP A  96      61.895  78.193  -5.211  1.00 88.78           O  
ATOM   1332  OD2 ASP A  96      61.714  77.434  -3.157  1.00 87.39           O1-
ATOM   1333  C   ASP A  96      63.795  74.460  -6.371  1.00 89.23           C  
ATOM   1334  O   ASP A  96      63.591  73.427  -5.719  1.00 89.09           O  
ATOM   1335  N   GLU A  97      64.702  74.548  -7.336  1.00 92.57           N  
ATOM   1336  HN  GLU A  97      64.825  75.485  -7.838  1.00 97.10           H  
ATOM   1337  CA  GLU A  97      65.538  73.426  -7.742  1.00 94.80           C  
ATOM   1338  HA  GLU A  97      64.866  72.581  -7.890  1.00 97.10           H  
ATOM   1339  CB  GLU A  97      66.151  73.735  -9.110  1.00 96.50           C  
ATOM   1340  HB1 GLU A  97      66.731  74.655  -9.032  1.00 97.10           H  
ATOM   1341  HB2 GLU A  97      66.809  72.913  -9.390  1.00 97.10           H  
ATOM   1342  CG  GLU A  97      65.097  73.913 -10.206  1.00 99.27           C  
ATOM   1343  HG1 GLU A  97      64.705  72.930 -10.469  1.00 97.10           H  
ATOM   1344  HG2 GLU A  97      64.292  74.532  -9.811  1.00 97.10           H  
ATOM   1345  CD  GLU A  97      65.631  74.572 -11.474  1.00100.00           C  
ATOM   1346  OE1 GLU A  97      66.764  74.241 -11.898  1.00100.00           O  
ATOM   1347  OE2 GLU A  97      64.904  75.418 -12.049  1.00 98.59           O1-
ATOM   1348  C   GLU A  97      66.617  72.953  -6.762  1.00 95.78           C  
ATOM   1349  O   GLU A  97      67.025  71.791  -6.813  1.00 96.37           O  
ATOM   1350  N   THR A  98      67.065  73.833  -5.866  1.00 96.37           N  
ATOM   1351  HN  THR A  98      66.655  74.821  -5.853  1.00 98.89           H  
ATOM   1352  CA  THR A  98      68.109  73.474  -4.897  1.00 97.94           C  
ATOM   1353  HA  THR A  98      68.253  72.394  -4.932  1.00 98.89           H  
ATOM   1354  CB  THR A  98      69.457  74.157  -5.242  1.00 99.32           C  
ATOM   1355  HB  THR A  98      70.199  73.874  -4.495  1.00 98.89           H  
ATOM   1356  OG1 THR A  98      69.295  75.584  -5.220  1.00100.00           O  
ATOM   1357  HG1 THR A  98      68.571  75.866  -5.927  1.00 98.89           H  
ATOM   1358  CG2 THR A  98      69.954  73.722  -6.628  1.00100.00           C  
ATOM   1359 1HG2 THR A  98      70.901  74.215  -6.846  1.00 98.89           H  
ATOM   1360 2HG2 THR A  98      69.218  74.000  -7.382  1.00 98.89           H  
ATOM   1361 3HG2 THR A  98      70.096  72.641  -6.641  1.00 98.89           H  
ATOM   1362  C   THR A  98      67.760  73.865  -3.464  1.00 98.61           C  
ATOM   1363  O   THR A  98      67.021  74.825  -3.240  1.00100.00           O  
ATOM   1364  N   LEU A  99      68.330  73.147  -2.497  1.00 98.76           N  
ATOM   1365  HN  LEU A  99      68.977  72.337  -2.763  1.00 98.43           H  
ATOM   1366  CA  LEU A  99      68.096  73.435  -1.077  1.00 98.58           C  
ATOM   1367  HA  LEU A  99      67.026  73.359  -0.883  1.00 98.43           H  
ATOM   1368  CB  LEU A  99      68.820  72.412  -0.193  1.00 98.45           C  
ATOM   1369  HB1 LEU A  99      68.294  71.463  -0.301  1.00 98.43           H  
ATOM   1370  HB2 LEU A  99      69.834  72.312  -0.580  1.00 98.43           H  
ATOM   1371  CG  LEU A  99      68.935  72.699   1.314  1.00 98.85           C  
ATOM   1372  HG  LEU A  99      69.623  73.533   1.451  1.00 98.43           H  
ATOM   1373  CD1 LEU A  99      67.591  73.085   1.918  1.00 97.72           C  
ATOM   1374 1HD1 LEU A  99      67.713  73.280   2.983  1.00 98.43           H  
ATOM   1375 2HD1 LEU A  99      66.881  72.270   1.778  1.00 98.43           H  
ATOM   1376 3HD1 LEU A  99      67.215  73.982   1.426  1.00 98.43           H  
ATOM   1377  CD2 LEU A  99      69.513  71.480   2.027  1.00 99.45           C  
ATOM   1378 1HD2 LEU A  99      69.593  71.687   3.094  1.00 98.43           H  
ATOM   1379 2HD2 LEU A  99      70.502  71.258   1.625  1.00 98.43           H  
ATOM   1380 3HD2 LEU A  99      68.858  70.623   1.872  1.00 98.43           H  
ATOM   1381  C   LEU A  99      68.555  74.843  -0.699  1.00 98.17           C  
ATOM   1382  O   LEU A  99      67.985  75.475   0.196  1.00 97.49           O  
ATOM   1383  N   ASP A 100      69.589  75.320  -1.388  1.00 98.74           N  
ATOM   1384  HN  ASP A 100      70.027  74.707  -2.148  1.00 98.60           H  
ATOM   1385  CA  ASP A 100      70.148  76.645  -1.147  1.00 98.98           C  
ATOM   1386  HA  ASP A 100      70.541  76.656  -0.130  1.00 98.60           H  
ATOM   1387  CB  ASP A 100      71.322  76.902  -2.099  1.00 98.45           C  
ATOM   1388  HB1 ASP A 100      71.732  77.894  -1.911  1.00 98.60           H  
ATOM   1389  HB2 ASP A 100      70.974  76.843  -3.130  1.00 98.60           H  
ATOM   1390  C   ASP A 100      69.092  77.761  -1.248  1.00 98.38           C  
ATOM   1391  O   ASP A 100      68.933  78.546  -0.306  1.00 98.44           O  
ATOM   1392  HB3 ASP A 100      72.096  76.152  -1.934  1.00 98.60           H  
ATOM   1393  N   ASP A 101      68.357  77.824  -2.361  1.00 96.77           N  
ATOM   1394  HN  ASP A 101      68.521  77.117  -3.148  1.00 96.82           H  
ATOM   1395  CA  ASP A 101      67.326  78.857  -2.511  1.00 96.16           C  
ATOM   1396  HA  ASP A 101      67.528  79.581  -1.722  1.00 96.82           H  
ATOM   1397  CB  ASP A 101      67.472  79.644  -3.834  1.00 97.52           C  
ATOM   1398  HB1 ASP A 101      66.620  80.317  -3.931  1.00 96.82           H  
ATOM   1399  HB2 ASP A 101      68.393  80.226  -3.790  1.00 96.82           H  
ATOM   1400  CG  ASP A 101      67.524  78.752  -5.066  1.00 98.89           C  
ATOM   1401  OD1 ASP A 101      68.630  78.305  -5.442  1.00 98.35           O  
ATOM   1402  OD2 ASP A 101      66.463  78.532  -5.685  1.00100.00           O1-
ATOM   1403  C   ASP A 101      65.875  78.393  -2.274  1.00 93.79           C  
ATOM   1404  O   ASP A 101      64.919  79.116  -2.590  1.00 93.07           O  
ATOM   1405  N   PHE A 102      65.732  77.214  -1.665  1.00 90.10           N  
ATOM   1406  HN  PHE A 102      66.617  76.670  -1.408  1.00 85.61           H  
ATOM   1407  CA  PHE A 102      64.436  76.619  -1.327  1.00 85.47           C  
ATOM   1408  HA  PHE A 102      63.822  76.546  -2.225  1.00 85.61           H  
ATOM   1409  CB  PHE A 102      64.664  75.220  -0.744  1.00 85.53           C  
ATOM   1410  HB1 PHE A 102      64.932  74.551  -1.562  1.00 85.61           H  
ATOM   1411  HB2 PHE A 102      65.490  75.278  -0.035  1.00 85.61           H  
ATOM   1412  CG  PHE A 102      63.471  74.632  -0.028  1.00 85.34           C  
ATOM   1413  CD1 PHE A 102      62.226  74.559  -0.644  1.00 86.01           C  
ATOM   1414  HD1 PHE A 102      62.092  74.982  -1.639  1.00 85.61           H  
ATOM   1415  CD2 PHE A 102      63.617  74.089   1.247  1.00 85.55           C  
ATOM   1416  HD2 PHE A 102      64.585  74.143   1.745  1.00 85.61           H  
ATOM   1417  CE1 PHE A 102      61.149  73.951  -0.003  1.00 85.10           C  
ATOM   1418  HE1 PHE A 102      60.178  73.901  -0.496  1.00 85.61           H  
ATOM   1419  CE2 PHE A 102      62.548  73.479   1.895  1.00 85.80           C  
ATOM   1420  HE2 PHE A 102      62.681  73.059   2.892  1.00 85.61           H  
ATOM   1421  CZ  PHE A 102      61.313  73.407   1.269  1.00 85.19           C  
ATOM   1422  HZ  PHE A 102      60.473  72.926   1.770  1.00 85.61           H  
ATOM   1423  C   PHE A 102      63.737  77.494  -0.301  1.00 83.16           C  
ATOM   1424  O   PHE A 102      63.994  77.370   0.891  1.00 84.51           O  
ATOM   1425  N   THR A 103      62.858  78.380  -0.756  1.00 79.68           N  
ATOM   1426  HN  THR A 103      62.661  78.444  -1.806  1.00 77.84           H  
ATOM   1427  CA  THR A 103      62.163  79.263   0.167  1.00 77.22           C  
ATOM   1428  HA  THR A 103      62.758  79.300   1.079  1.00 77.84           H  
ATOM   1429  CB  THR A 103      62.075  80.700  -0.368  1.00 77.75           C  
ATOM   1430  HB  THR A 103      61.609  81.333   0.388  1.00 77.84           H  
ATOM   1431  OG1 THR A 103      61.275  80.724  -1.555  1.00 79.96           O  
ATOM   1432  HG1 THR A 103      61.711  80.107  -2.284  1.00 77.84           H  
ATOM   1433  CG2 THR A 103      63.464  81.237  -0.677  1.00 78.64           C  
ATOM   1434 1HG2 THR A 103      63.384  82.256  -1.055  1.00 77.84           H  
ATOM   1435 2HG2 THR A 103      63.939  80.607  -1.429  1.00 77.84           H  
ATOM   1436 3HG2 THR A 103      64.066  81.233   0.232  1.00 77.84           H  
ATOM   1437  C   THR A 103      60.772  78.795   0.565  1.00 75.88           C  
ATOM   1438  O   THR A 103      60.351  79.009   1.702  1.00 75.73           O  
ATOM   1439  N   ASP A 104      60.061  78.144  -0.352  1.00 74.50           N  
ATOM   1440  HN  ASP A 104      60.482  77.963  -1.319  1.00 75.57           H  
ATOM   1441  CA  ASP A 104      58.707  77.673  -0.050  1.00 72.91           C  
ATOM   1442  HA  ASP A 104      58.682  77.464   1.020  1.00 75.57           H  
ATOM   1443  CB  ASP A 104      57.679  78.788  -0.302  1.00 77.02           C  
ATOM   1444  HB1 ASP A 104      56.686  78.341  -0.346  1.00 75.57           H  
ATOM   1445  HB2 ASP A 104      57.724  79.495   0.526  1.00 75.57           H  
ATOM   1446  CG  ASP A 104      57.929  79.544  -1.600  1.00 80.09           C  
ATOM   1447  OD1 ASP A 104      58.292  78.915  -2.620  1.00 81.90           O  
ATOM   1448  OD2 ASP A 104      57.766  80.781  -1.593  1.00 82.01           O1-
ATOM   1449  C   ASP A 104      58.263  76.397  -0.751  1.00 68.34           C  
ATOM   1450  O   ASP A 104      58.992  75.830  -1.559  1.00 67.75           O  
ATOM   1451  N   PHE A 105      57.064  75.940  -0.402  1.00 64.51           N  
ATOM   1452  HN  PHE A 105      56.500  76.469   0.338  1.00 59.93           H  
ATOM   1453  CA  PHE A 105      56.501  74.744  -0.998  1.00 59.22           C  
ATOM   1454  HA  PHE A 105      56.800  74.725  -2.046  1.00 59.93           H  
ATOM   1455  CB  PHE A 105      57.048  73.483  -0.339  1.00 60.04           C  
ATOM   1456  HB1 PHE A 105      56.696  72.622  -0.908  1.00 59.93           H  
ATOM   1457  HB2 PHE A 105      58.137  73.524  -0.377  1.00 59.93           H  
ATOM   1458  CG  PHE A 105      56.637  73.298   1.092  1.00 59.53           C  
ATOM   1459  CD1 PHE A 105      57.204  74.071   2.101  1.00 58.67           C  
ATOM   1460  HD1 PHE A 105      57.914  74.857   1.843  1.00 59.93           H  
ATOM   1461  CD2 PHE A 105      55.726  72.302   1.435  1.00 60.43           C  
ATOM   1462  HD2 PHE A 105      55.273  71.694   0.651  1.00 59.93           H  
ATOM   1463  CE1 PHE A 105      56.876  73.853   3.430  1.00 58.70           C  
ATOM   1464  HE1 PHE A 105      57.329  74.463   4.211  1.00 59.93           H  
ATOM   1465  CE2 PHE A 105      55.387  72.073   2.760  1.00 61.55           C  
ATOM   1466  HE2 PHE A 105      54.674  71.290   3.016  1.00 59.93           H  
ATOM   1467  CZ  PHE A 105      55.966  72.853   3.765  1.00 62.44           C  
ATOM   1468  HZ  PHE A 105      55.706  72.679   4.809  1.00 59.93           H  
ATOM   1469  C   PHE A 105      54.993  74.747  -0.952  1.00 57.83           C  
ATOM   1470  O   PHE A 105      54.387  75.380  -0.086  1.00 56.36           O  
ATOM   1471  N   TYR A 106      54.403  74.009  -1.886  1.00 56.78           N  
ATOM   1472  HN  TYR A 106      55.020  73.463  -2.569  1.00 57.64           H  
ATOM   1473  CA  TYR A 106      52.958  73.908  -2.025  1.00 55.81           C  
ATOM   1474  HA  TYR A 106      52.502  74.617  -1.334  1.00 57.64           H  
ATOM   1475  CB  TYR A 106      52.552  74.303  -3.444  1.00 54.84           C  
ATOM   1476  HB1 TYR A 106      53.018  73.602  -4.137  1.00 57.64           H  
ATOM   1477  HB2 TYR A 106      51.468  74.223  -3.520  1.00 57.64           H  
ATOM   1478  CG  TYR A 106      52.950  75.707  -3.856  1.00 56.08           C  
ATOM   1479  CD1 TYR A 106      54.294  76.081  -3.961  1.00 57.27           C  
ATOM   1480  HD1 TYR A 106      55.071  75.361  -3.706  1.00 57.64           H  
ATOM   1481  CE1 TYR A 106      54.657  77.357  -4.385  1.00 57.12           C  
ATOM   1482  HE1 TYR A 106      55.708  77.634  -4.463  1.00 57.64           H  
ATOM   1483  CD2 TYR A 106      51.981  76.648  -4.184  1.00 56.20           C  
ATOM   1484  HD2 TYR A 106      50.928  76.379  -4.105  1.00 57.64           H  
ATOM   1485  CE2 TYR A 106      52.326  77.921  -4.609  1.00 59.97           C  
ATOM   1486  HE2 TYR A 106      51.550  78.642  -4.864  1.00 57.64           H  
ATOM   1487  CZ  TYR A 106      53.663  78.273  -4.708  1.00 61.40           C  
ATOM   1488  OH  TYR A 106      53.980  79.544  -5.138  1.00 63.17           O  
ATOM   1489  HH  TYR A 106      54.533  80.038  -4.395  1.00 57.64           H  
ATOM   1490  C   TYR A 106      52.402  72.516  -1.712  1.00 55.14           C  
ATOM   1491  O   TYR A 106      53.028  71.500  -2.010  1.00 57.87           O  
ATOM   1492  N   LEU A 107      51.218  72.487  -1.109  1.00 53.10           N  
ATOM   1493  HN  LEU A 107      50.737  73.414  -0.876  1.00 45.02           H  
ATOM   1494  CA  LEU A 107      50.549  71.244  -0.753  1.00 48.73           C  
ATOM   1495  HA  LEU A 107      51.224  70.404  -0.915  1.00 45.02           H  
ATOM   1496  CB  LEU A 107      50.085  71.261   0.715  1.00 46.75           C  
ATOM   1497  HB1 LEU A 107      49.504  72.175   0.838  1.00 45.02           H  
ATOM   1498  HB2 LEU A 107      49.432  70.396   0.836  1.00 45.02           H  
ATOM   1499  CG  LEU A 107      51.063  71.220   1.888  1.00 40.76           C  
ATOM   1500  HG  LEU A 107      51.614  72.160   1.934  1.00 45.02           H  
ATOM   1501  CD1 LEU A 107      50.240  71.058   3.143  1.00 37.50           C  
ATOM   1502 1HD1 LEU A 107      50.901  71.024   4.009  1.00 45.02           H  
ATOM   1503 2HD1 LEU A 107      49.668  70.132   3.086  1.00 45.02           H  
ATOM   1504 3HD1 LEU A 107      49.556  71.901   3.241  1.00 45.02           H  
ATOM   1505  CD2 LEU A 107      52.044  70.064   1.760  1.00 37.48           C  
ATOM   1506 1HD2 LEU A 107      52.723  70.067   2.612  1.00 45.02           H  
ATOM   1507 2HD2 LEU A 107      52.617  70.173   0.839  1.00 45.02           H  
ATOM   1508 3HD2 LEU A 107      51.496  69.122   1.737  1.00 45.02           H  
ATOM   1509  C   LEU A 107      49.338  71.108  -1.653  1.00 47.83           C  
ATOM   1510  O   LEU A 107      48.596  72.075  -1.872  1.00 48.03           O  
ATOM   1511  N   VAL A 108      49.138  69.905  -2.178  1.00 46.88           N  
ATOM   1512  HN  VAL A 108      49.819  69.111  -1.950  1.00 45.37           H  
ATOM   1513  CA  VAL A 108      48.009  69.649  -3.057  1.00 45.15           C  
ATOM   1514  HA  VAL A 108      47.450  70.578  -3.170  1.00 45.37           H  
ATOM   1515  CB  VAL A 108      48.464  69.195  -4.447  1.00 42.12           C  
ATOM   1516  HB  VAL A 108      48.847  68.176  -4.385  1.00 45.37           H  
ATOM   1517  CG1 VAL A 108      47.310  69.231  -5.402  1.00 43.19           C  
ATOM   1518 1HG1 VAL A 108      47.643  68.907  -6.388  1.00 45.37           H  
ATOM   1519 2HG1 VAL A 108      46.923  70.248  -5.466  1.00 45.37           H  
ATOM   1520 3HG1 VAL A 108      46.523  68.565  -5.047  1.00 45.37           H  
ATOM   1521  CG2 VAL A 108      49.539  70.093  -4.963  1.00 44.55           C  
ATOM   1522 1HG2 VAL A 108      49.851  69.756  -5.952  1.00 45.37           H  
ATOM   1523 2HG2 VAL A 108      50.392  70.066  -4.285  1.00 45.37           H  
ATOM   1524 3HG2 VAL A 108      49.160  71.113  -5.030  1.00 45.37           H  
ATOM   1525  C   VAL A 108      47.071  68.598  -2.468  1.00 47.06           C  
ATOM   1526  O   VAL A 108      47.483  67.481  -2.158  1.00 48.67           O  
ATOM   1527  N   MET A 109      45.818  68.998  -2.268  1.00 47.49           N  
ATOM   1528  HN  MET A 109      45.554  70.007  -2.508  1.00 48.15           H  
ATOM   1529  CA  MET A 109      44.795  68.114  -1.735  1.00 45.79           C  
ATOM   1530  HA  MET A 109      45.171  67.092  -1.699  1.00 48.15           H  
ATOM   1531  CB  MET A 109      44.351  68.553  -0.339  1.00 48.67           C  
ATOM   1532  HB1 MET A 109      43.848  69.515  -0.434  1.00 48.15           H  
ATOM   1533  HB2 MET A 109      43.648  67.810   0.038  1.00 48.15           H  
ATOM   1534  CG  MET A 109      45.454  68.705   0.676  1.00 49.92           C  
ATOM   1535  HG1 MET A 109      45.163  68.214   1.605  1.00 48.15           H  
ATOM   1536  HG2 MET A 109      46.366  68.248   0.293  1.00 48.15           H  
ATOM   1537  SD  MET A 109      45.744  70.455   0.986  1.00 58.39           S  
ATOM   1538  CE  MET A 109      44.059  70.980   1.494  1.00 44.53           C  
ATOM   1539  HE1 MET A 109      44.064  72.046   1.723  1.00 48.15           H  
ATOM   1540  HE2 MET A 109      43.755  70.420   2.378  1.00 48.15           H  
ATOM   1541  HE3 MET A 109      43.357  70.786   0.683  1.00 48.15           H  
ATOM   1542  C   MET A 109      43.597  68.190  -2.665  1.00 44.25           C  
ATOM   1543  O   MET A 109      43.472  69.123  -3.459  1.00 46.15           O  
ATOM   1544  N   PRO A 110      42.726  67.174  -2.614  1.00 41.04           N  
ATOM   1545  CD  PRO A 110      42.829  65.932  -1.831  1.00 36.38           C  
ATOM   1546  HD1 PRO A 110      43.227  66.121  -0.834  1.00 39.62           H  
ATOM   1547  HD2 PRO A 110      43.450  65.192  -2.336  1.00 39.62           H  
ATOM   1548  CA  PRO A 110      41.539  67.148  -3.456  1.00 40.26           C  
ATOM   1549  HA  PRO A 110      41.809  67.201  -4.511  1.00 39.62           H  
ATOM   1550  CB  PRO A 110      40.932  65.794  -3.117  1.00 37.25           C  
ATOM   1551  HB1 PRO A 110      39.843  65.845  -3.125  1.00 39.62           H  
ATOM   1552  HB2 PRO A 110      41.266  65.033  -3.823  1.00 39.62           H  
ATOM   1553  CG  PRO A 110      41.426  65.508  -1.777  1.00 32.12           C  
ATOM   1554  HG1 PRO A 110      40.875  66.078  -1.029  1.00 39.62           H  
ATOM   1555  HG2 PRO A 110      41.349  64.444  -1.552  1.00 39.62           H  
ATOM   1556  C   PRO A 110      40.596  68.287  -3.077  1.00 43.35           C  
ATOM   1557  O   PRO A 110      40.508  68.664  -1.912  1.00 46.92           O  
ATOM   1558  N   PHE A 111      39.925  68.880  -4.050  1.00 44.90           N  
ATOM   1559  HN  PHE A 111      40.056  68.577  -5.068  1.00 48.06           H  
ATOM   1560  CA  PHE A 111      39.007  69.951  -3.708  1.00 47.51           C  
ATOM   1561  HA  PHE A 111      39.503  70.662  -3.048  1.00 48.06           H  
ATOM   1562  CB  PHE A 111      38.526  70.664  -4.956  1.00 45.19           C  
ATOM   1563  HB1 PHE A 111      39.397  71.026  -5.502  1.00 48.06           H  
ATOM   1564  HB2 PHE A 111      37.982  69.948  -5.572  1.00 48.06           H  
ATOM   1565  CG  PHE A 111      37.633  71.819  -4.682  1.00 46.14           C  
ATOM   1566  CD1 PHE A 111      38.153  73.028  -4.214  1.00 45.08           C  
ATOM   1567  HD1 PHE A 111      39.219  73.107  -4.000  1.00 48.06           H  
ATOM   1568  CD2 PHE A 111      36.272  71.722  -4.946  1.00 47.21           C  
ATOM   1569  HD2 PHE A 111      35.856  70.781  -5.308  1.00 48.06           H  
ATOM   1570  CE1 PHE A 111      37.326  74.138  -4.016  1.00 46.51           C  
ATOM   1571  HE1 PHE A 111      37.747  75.076  -3.653  1.00 48.06           H  
ATOM   1572  CE2 PHE A 111      35.429  72.827  -4.750  1.00 53.09           C  
ATOM   1573  HE2 PHE A 111      34.362  72.744  -4.958  1.00 48.06           H  
ATOM   1574  CZ  PHE A 111      35.964  74.042  -4.284  1.00 51.54           C  
ATOM   1575  HZ  PHE A 111      35.314  74.904  -4.134  1.00 48.06           H  
ATOM   1576  C   PHE A 111      37.834  69.313  -2.982  1.00 49.49           C  
ATOM   1577  O   PHE A 111      37.230  68.370  -3.474  1.00 52.02           O  
ATOM   1578  N   MET A 112      37.524  69.824  -1.801  1.00 50.56           N  
ATOM   1579  HN  MET A 112      38.089  70.650  -1.422  1.00 54.02           H  
ATOM   1580  CA  MET A 112      36.439  69.288  -1.015  1.00 48.58           C  
ATOM   1581  HA  MET A 112      36.170  68.331  -1.462  1.00 54.02           H  
ATOM   1582  CB  MET A 112      36.924  68.992   0.393  1.00 50.44           C  
ATOM   1583  HB1 MET A 112      37.642  69.761   0.678  1.00 54.03           H  
ATOM   1584  HB2 MET A 112      36.067  69.026   1.066  1.00 54.03           H  
ATOM   1585  CG  MET A 112      37.582  67.658   0.536  1.00 55.21           C  
ATOM   1586  HG1 MET A 112      38.417  67.592  -0.162  1.00 54.03           H  
ATOM   1587  HG2 MET A 112      37.950  67.546   1.556  1.00 54.03           H  
ATOM   1588  SD  MET A 112      36.429  66.367   0.188  1.00 63.36           S  
ATOM   1589  CE  MET A 112      35.082  66.752   1.329  1.00 62.09           C  
ATOM   1590  HE1 MET A 112      34.287  66.015   1.215  1.00 54.03           H  
ATOM   1591  HE2 MET A 112      34.691  67.745   1.108  1.00 54.03           H  
ATOM   1592  HE3 MET A 112      35.455  66.728   2.353  1.00 54.03           H  
ATOM   1593  C   MET A 112      35.167  70.111  -0.943  1.00 48.30           C  
ATOM   1594  O   MET A 112      34.406  69.952   0.000  1.00 53.66           O  
ATOM   1595  N   GLY A 113      34.913  70.971  -1.917  1.00 46.06           N  
ATOM   1596  HN  GLY A 113      35.609  71.097  -2.720  1.00 50.68           H  
ATOM   1597  CA  GLY A 113      33.680  71.743  -1.886  1.00 49.08           C  
ATOM   1598  HA1 GLY A 113      33.319  71.839  -2.910  1.00 50.68           H  
ATOM   1599  HA2 GLY A 113      32.952  71.189  -1.294  1.00 50.68           H  
ATOM   1600  C   GLY A 113      33.795  73.136  -1.299  1.00 52.52           C  
ATOM   1601  O   GLY A 113      33.970  74.113  -2.051  1.00 55.04           O  
ATOM   1602  N   THR A 114      33.579  73.236   0.015  1.00 49.83           N  
ATOM   1603  HN  THR A 114      33.317  72.347   0.550  1.00 51.44           H  
ATOM   1604  CA  THR A 114      33.679  74.495   0.772  1.00 51.27           C  
ATOM   1605  HA  THR A 114      34.526  75.079   0.411  1.00 51.44           H  
ATOM   1606  CB  THR A 114      32.378  75.376   0.761  1.00 50.33           C  
ATOM   1607  HB  THR A 114      32.531  76.220   1.434  1.00 51.44           H  
ATOM   1608  OG1 THR A 114      31.265  74.617   1.241  1.00 53.18           O  
ATOM   1609  HG1 THR A 114      31.119  73.780   0.624  1.00 51.44           H  
ATOM   1610  CG2 THR A 114      32.076  75.919  -0.621  1.00 55.28           C  
ATOM   1611 1HG2 THR A 114      31.169  76.522  -0.585  1.00 51.44           H  
ATOM   1612 2HG2 THR A 114      31.933  75.090  -1.314  1.00 51.44           H  
ATOM   1613 3HG2 THR A 114      32.909  76.536  -0.960  1.00 51.44           H  
ATOM   1614  C   THR A 114      33.915  74.078   2.207  1.00 49.63           C  
ATOM   1615  O   THR A 114      33.834  72.900   2.521  1.00 50.55           O  
ATOM   1616  N   ASP A 115      34.206  75.041   3.071  1.00 47.27           N  
ATOM   1617  HN  ASP A 115      34.278  76.052   2.728  1.00 48.89           H  
ATOM   1618  CA  ASP A 115      34.428  74.745   4.473  1.00 46.43           C  
ATOM   1619  HA  ASP A 115      34.712  73.697   4.571  1.00 48.89           H  
ATOM   1620  CB  ASP A 115      35.549  75.612   5.034  1.00 51.48           C  
ATOM   1621  HB1 ASP A 115      35.696  75.355   6.083  1.00 48.89           H  
ATOM   1622  HB2 ASP A 115      36.462  75.404   4.476  1.00 48.89           H  
ATOM   1623  CG  ASP A 115      35.250  77.094   4.937  1.00 50.44           C  
ATOM   1624  OD1 ASP A 115      34.349  77.574   5.644  1.00 48.52           O  
ATOM   1625  OD2 ASP A 115      35.929  77.778   4.155  1.00 52.81           O1-
ATOM   1626  C   ASP A 115      33.136  74.976   5.237  1.00 46.29           C  
ATOM   1627  O   ASP A 115      32.325  75.801   4.834  1.00 47.91           O  
ATOM   1628  N   LEU A 116      32.964  74.271   6.353  1.00 46.55           N  
ATOM   1629  HN  LEU A 116      33.742  73.606   6.667  1.00 46.93           H  
ATOM   1630  CA  LEU A 116      31.754  74.370   7.166  1.00 47.95           C  
ATOM   1631  HA  LEU A 116      30.937  73.930   6.594  1.00 46.93           H  
ATOM   1632  CB  LEU A 116      31.908  73.554   8.450  1.00 46.71           C  
ATOM   1633  HB1 LEU A 116      32.380  72.607   8.190  1.00 46.93           H  
ATOM   1634  HB2 LEU A 116      32.557  74.111   9.125  1.00 46.93           H  
ATOM   1635  CG  LEU A 116      30.608  73.242   9.198  1.00 46.23           C  
ATOM   1636  HG  LEU A 116      30.105  74.181   9.429  1.00 46.93           H  
ATOM   1637  CD1 LEU A 116      29.690  72.401   8.323  1.00 44.27           C  
ATOM   1638 1HD1 LEU A 116      28.769  72.185   8.864  1.00 46.93           H  
ATOM   1639 2HD1 LEU A 116      30.188  71.466   8.067  1.00 46.93           H  
ATOM   1640 3HD1 LEU A 116      29.455  72.949   7.411  1.00 46.93           H  
ATOM   1641  CD2 LEU A 116      30.916  72.522  10.500  1.00 47.75           C  
ATOM   1642 1HD2 LEU A 116      29.986  72.305  11.024  1.00 46.93           H  
ATOM   1643 2HD2 LEU A 116      31.546  73.155  11.126  1.00 46.93           H  
ATOM   1644 3HD2 LEU A 116      31.438  71.589  10.285  1.00 46.93           H  
ATOM   1645  C   LEU A 116      31.354  75.806   7.512  1.00 49.33           C  
ATOM   1646  O   LEU A 116      30.171  76.121   7.607  1.00 46.66           O  
ATOM   1647  N   GLY A 117      32.353  76.661   7.704  1.00 51.04           N  
ATOM   1648  HN  GLY A 117      33.361  76.315   7.613  1.00 51.58           H  
ATOM   1649  CA  GLY A 117      32.109  78.050   8.033  1.00 51.06           C  
ATOM   1650  HA1 GLY A 117      31.594  78.098   8.992  1.00 51.58           H  
ATOM   1651  HA2 GLY A 117      33.066  78.566   8.108  1.00 51.58           H  
ATOM   1652  C   GLY A 117      31.264  78.745   6.993  1.00 51.94           C  
ATOM   1653  O   GLY A 117      30.255  79.353   7.323  1.00 52.26           O  
ATOM   1654  N   LYS A 118      31.682  78.648   5.734  1.00 55.84           N  
ATOM   1655  HN  LYS A 118      32.575  78.095   5.530  1.00 64.74           H  
ATOM   1656  CA  LYS A 118      30.971  79.265   4.622  1.00 57.26           C  
ATOM   1657  HA  LYS A 118      30.800  80.317   4.849  1.00 64.74           H  
ATOM   1658  CB  LYS A 118      31.776  79.157   3.321  1.00 57.89           C  
ATOM   1659  HB1 LYS A 118      31.988  78.103   3.141  1.00 64.74           H  
ATOM   1660  HB2 LYS A 118      31.163  79.549   2.510  1.00 64.74           H  
ATOM   1661  CG  LYS A 118      33.095  79.911   3.322  1.00 65.65           C  
ATOM   1662  HG1 LYS A 118      32.914  80.939   3.638  1.00 64.74           H  
ATOM   1663  HG2 LYS A 118      33.776  79.430   4.024  1.00 64.74           H  
ATOM   1664  CD  LYS A 118      33.743  79.925   1.929  1.00 72.34           C  
ATOM   1665  HD1 LYS A 118      33.666  78.926   1.501  1.00 64.74           H  
ATOM   1666  HD2 LYS A 118      33.201  80.633   1.301  1.00 64.74           H  
ATOM   1667  CE  LYS A 118      35.239  80.336   1.959  1.00 76.97           C  
ATOM   1668  HE1 LYS A 118      35.782  79.591   2.540  1.00 64.74           H  
ATOM   1669  HE2 LYS A 118      35.609  80.339   0.934  1.00 64.74           H  
ATOM   1670  NZ  LYS A 118      35.517  81.689   2.559  1.00 78.90           N1+
ATOM   1671  HZ1 LYS A 118      36.569  81.881   2.535  1.00 64.74           H  
ATOM   1672  HZ2 LYS A 118      35.175  81.707   3.573  1.00 64.74           H  
ATOM   1673  HZ3 LYS A 118      35.005  82.441   1.996  1.00 64.74           H  
ATOM   1674  C   LYS A 118      29.635  78.575   4.437  1.00 57.60           C  
ATOM   1675  O   LYS A 118      28.616  79.219   4.214  1.00 60.23           O  
ATOM   1676  N   LEU A 119      29.642  77.257   4.529  1.00 56.20           N  
ATOM   1677  HN  LEU A 119      30.560  76.744   4.726  1.00 56.38           H  
ATOM   1678  CA  LEU A 119      28.416  76.499   4.366  1.00 56.49           C  
ATOM   1679  HA  LEU A 119      28.056  76.648   3.348  1.00 56.38           H  
ATOM   1680  CB  LEU A 119      28.705  75.009   4.558  1.00 56.15           C  
ATOM   1681  HB1 LEU A 119      29.456  74.730   3.819  1.00 56.38           H  
ATOM   1682  HB2 LEU A 119      29.117  74.889   5.560  1.00 56.38           H  
ATOM   1683  CG  LEU A 119      27.554  74.018   4.424  1.00 55.81           C  
ATOM   1684  HG  LEU A 119      26.871  74.157   5.262  1.00 56.38           H  
ATOM   1685  CD1 LEU A 119      26.804  74.270   3.137  1.00 58.27           C  
ATOM   1686 1HD1 LEU A 119      25.983  73.558   3.049  1.00 56.38           H  
ATOM   1687 2HD1 LEU A 119      27.481  74.150   2.292  1.00 56.38           H  
ATOM   1688 3HD1 LEU A 119      26.405  75.284   3.141  1.00 56.38           H  
ATOM   1689  CD2 LEU A 119      28.089  72.601   4.460  1.00 54.15           C  
ATOM   1690 1HD2 LEU A 119      27.262  71.897   4.364  1.00 56.38           H  
ATOM   1691 2HD2 LEU A 119      28.603  72.430   5.406  1.00 56.38           H  
ATOM   1692 3HD2 LEU A 119      28.787  72.455   3.636  1.00 56.38           H  
ATOM   1693  C   LEU A 119      27.330  76.967   5.329  1.00 55.55           C  
ATOM   1694  O   LEU A 119      26.181  77.051   4.953  1.00 58.41           O  
ATOM   1695  N   MET A 120      27.713  77.333   6.547  1.00 57.14           N  
ATOM   1696  HN  MET A 120      28.755  77.303   6.790  1.00 57.41           H  
ATOM   1697  CA  MET A 120      26.763  77.776   7.569  1.00 59.71           C  
ATOM   1698  HA  MET A 120      25.895  77.118   7.519  1.00 57.41           H  
ATOM   1699  CB  MET A 120      27.372  77.630   8.962  1.00 59.46           C  
ATOM   1700  HB1 MET A 120      28.343  78.125   8.958  1.00 57.41           H  
ATOM   1701  HB2 MET A 120      26.712  78.129   9.672  1.00 57.41           H  
ATOM   1702  CG  MET A 120      27.575  76.207   9.433  1.00 54.09           C  
ATOM   1703  HG1 MET A 120      26.662  75.630   9.285  1.00 57.41           H  
ATOM   1704  HG2 MET A 120      28.392  75.743   8.880  1.00 57.41           H  
ATOM   1705  SD  MET A 120      27.971  76.282  11.148  1.00 53.40           S  
ATOM   1706  CE  MET A 120      29.672  75.842  11.164  1.00 50.57           C  
ATOM   1707  HE1 MET A 120      30.041  75.853  12.190  1.00 57.41           H  
ATOM   1708  HE2 MET A 120      30.238  76.557  10.567  1.00 57.41           H  
ATOM   1709  HE3 MET A 120      29.793  74.843  10.745  1.00 57.41           H  
ATOM   1710  C   MET A 120      26.266  79.201   7.427  1.00 62.43           C  
ATOM   1711  O   MET A 120      25.229  79.563   7.982  1.00 62.45           O  
ATOM   1712  N   LYS A 121      27.064  80.016   6.753  1.00 66.75           N  
ATOM   1713  HN  LYS A 121      27.978  79.623   6.360  1.00 75.13           H  
ATOM   1714  CA  LYS A 121      26.759  81.413   6.522  1.00 71.15           C  
ATOM   1715  HA  LYS A 121      26.428  81.865   7.457  1.00 75.13           H  
ATOM   1716  CB  LYS A 121      28.029  82.116   6.049  1.00 71.30           C  
ATOM   1717  HB1 LYS A 121      28.831  81.860   6.741  1.00 75.13           H  
ATOM   1718  HB2 LYS A 121      28.271  81.738   5.056  1.00 75.13           H  
ATOM   1719  CG  LYS A 121      27.950  83.619   5.966  1.00 75.75           C  
ATOM   1720  HG1 LYS A 121      27.251  83.905   5.181  1.00 75.13           H  
ATOM   1721  HG2 LYS A 121      27.609  84.020   6.920  1.00 75.13           H  
ATOM   1722  CD  LYS A 121      29.326  84.168   5.646  1.00 79.68           C  
ATOM   1723  HD1 LYS A 121      30.039  83.758   6.361  1.00 75.13           H  
ATOM   1724  HD2 LYS A 121      29.600  83.854   4.639  1.00 75.13           H  
ATOM   1725  CE  LYS A 121      29.387  85.683   5.715  1.00 80.99           C  
ATOM   1726  HE1 LYS A 121      28.752  86.107   4.937  1.00 75.13           H  
ATOM   1727  HE2 LYS A 121      29.037  86.016   6.692  1.00 75.13           H  
ATOM   1728  NZ  LYS A 121      30.794  86.136   5.510  1.00 82.29           N1+
ATOM   1729  HZ1 LYS A 121      30.836  87.204   5.559  1.00 75.13           H  
ATOM   1730  HZ2 LYS A 121      31.138  85.809   4.551  1.00 75.13           H  
ATOM   1731  HZ3 LYS A 121      31.418  85.720   6.273  1.00 75.13           H  
ATOM   1732  C   LYS A 121      25.654  81.551   5.483  1.00 74.01           C  
ATOM   1733  O   LYS A 121      24.809  82.439   5.576  1.00 74.24           O  
ATOM   1734  N   HIS A 122      25.659  80.643   4.513  1.00 77.93           N  
ATOM   1735  HN  HIS A 122      26.414  79.885   4.527  1.00 90.49           H  
ATOM   1736  CA  HIS A 122      24.681  80.634   3.430  1.00 82.53           C  
ATOM   1737  HA  HIS A 122      24.443  81.669   3.185  1.00 90.49           H  
ATOM   1738  CB  HIS A 122      25.272  79.976   2.173  1.00 88.04           C  
ATOM   1739  HB1 HIS A 122      25.601  78.971   2.437  1.00 90.49           H  
ATOM   1740  HB2 HIS A 122      24.488  79.916   1.418  1.00 90.49           H  
ATOM   1741  CG  HIS A 122      26.441  80.713   1.580  1.00 96.17           C  
ATOM   1742  CD2 HIS A 122      27.210  80.435   0.497  1.00 98.40           C  
ATOM   1743  HD2 HIS A 122      27.098  79.584  -0.175  1.00 90.49           H  
ATOM   1744  ND1 HIS A 122      26.950  81.881   2.115  1.00 97.93           N  
ATOM   1745  HD1 HIS A 122      26.569  82.380   2.982  1.00 90.49           H  
ATOM   1746  CE1 HIS A 122      27.979  82.287   1.392  1.00 97.07           C  
ATOM   1747  HE1 HIS A 122      28.578  83.179   1.578  1.00 90.49           H  
ATOM   1748  NE2 HIS A 122      28.158  81.428   0.405  1.00 99.19           N1+
ATOM   1749  HE2 HIS A 122      28.918  81.494  -0.345  1.00 90.49           H  
ATOM   1750  C   HIS A 122      23.380  79.928   3.793  1.00 83.37           C  
ATOM   1751  O   HIS A 122      22.296  80.405   3.453  1.00 84.28           O  
ATOM   1752  N   GLU A 123      23.482  78.810   4.510  1.00 83.41           N  
ATOM   1753  HN  GLU A 123      24.448  78.468   4.817  1.00 84.36           H  
ATOM   1754  CA  GLU A 123      22.296  78.043   4.884  1.00 83.30           C  
ATOM   1755  HA  GLU A 123      21.442  78.714   4.787  1.00 84.36           H  
ATOM   1756  CB  GLU A 123      22.093  76.919   3.872  1.00 83.31           C  
ATOM   1757  HB1 GLU A 123      21.272  76.289   4.214  1.00 84.36           H  
ATOM   1758  HB2 GLU A 123      21.835  77.362   2.910  1.00 84.36           H  
ATOM   1759  CG  GLU A 123      23.317  76.054   3.689  1.00 84.61           C  
ATOM   1760  HG1 GLU A 123      24.165  76.697   3.454  1.00 84.36           H  
ATOM   1761  HG2 GLU A 123      23.510  75.523   4.621  1.00 84.36           H  
ATOM   1762  CD  GLU A 123      23.157  75.037   2.576  1.00 87.30           C  
ATOM   1763  OE1 GLU A 123      23.424  75.390   1.405  1.00 84.97           O  
ATOM   1764  OE2 GLU A 123      22.779  73.881   2.879  1.00 88.03           O1-
ATOM   1765  C   GLU A 123      22.251  77.469   6.309  1.00 82.55           C  
ATOM   1766  O   GLU A 123      23.276  77.374   6.992  1.00 81.73           O  
ATOM   1767  N   LYS A 124      21.033  77.163   6.770  1.00 81.94           N  
ATOM   1768  HN  LYS A 124      20.182  77.360   6.151  1.00 84.88           H  
ATOM   1769  CA  LYS A 124      20.823  76.569   8.089  1.00 80.88           C  
ATOM   1770  HA  LYS A 124      21.621  76.865   8.770  1.00 84.88           H  
ATOM   1771  CB  LYS A 124      19.458  76.931   8.679  1.00 84.45           C  
ATOM   1772  HB1 LYS A 124      19.242  77.972   8.438  1.00 84.88           H  
ATOM   1773  HB2 LYS A 124      18.704  76.289   8.225  1.00 84.88           H  
ATOM   1774  CG  LYS A 124      19.390  76.759  10.205  1.00 87.45           C  
ATOM   1775  HG1 LYS A 124      18.412  77.087  10.557  1.00 84.88           H  
ATOM   1776  HG2 LYS A 124      19.532  75.707  10.451  1.00 84.88           H  
ATOM   1777  CD  LYS A 124      20.477  77.588  10.902  1.00 90.82           C  
ATOM   1778  HD1 LYS A 124      21.442  77.108  10.739  1.00 84.88           H  
ATOM   1779  HD2 LYS A 124      20.489  78.587  10.466  1.00 84.88           H  
ATOM   1780  CE  LYS A 124      20.239  77.712  12.404  1.00 92.72           C  
ATOM   1781  HE1 LYS A 124      19.910  76.744  12.782  1.00 84.88           H  
ATOM   1782  HE2 LYS A 124      21.180  77.989  12.880  1.00 84.88           H  
ATOM   1783  NZ  LYS A 124      19.210  78.733  12.762  1.00 92.32           N1+
ATOM   1784  HZ1 LYS A 124      19.095  78.766  13.825  1.00 84.88           H  
ATOM   1785  HZ2 LYS A 124      18.276  78.472  12.311  1.00 84.88           H  
ATOM   1786  HZ3 LYS A 124      19.521  79.693  12.407  1.00 84.88           H  
ATOM   1787  C   LYS A 124      20.889  75.086   7.817  1.00 76.97           C  
ATOM   1788  O   LYS A 124      20.334  74.613   6.821  1.00 76.35           O  
ATOM   1789  N   LEU A 125      21.528  74.352   8.717  1.00 72.26           N  
ATOM   1790  HN  LEU A 125      21.907  74.814   9.605  1.00 64.08           H  
ATOM   1791  CA  LEU A 125      21.717  72.938   8.512  1.00 67.61           C  
ATOM   1792  HA  LEU A 125      22.032  72.858   7.471  1.00 64.08           H  
ATOM   1793  CB  LEU A 125      22.925  72.478   9.302  1.00 64.04           C  
ATOM   1794  HB1 LEU A 125      22.816  72.795  10.339  1.00 64.08           H  
ATOM   1795  HB2 LEU A 125      22.988  71.391   9.258  1.00 64.08           H  
ATOM   1796  CG  LEU A 125      24.214  73.080   8.725  1.00 60.30           C  
ATOM   1797  HG  LEU A 125      24.124  74.166   8.731  1.00 64.08           H  
ATOM   1798  CD1 LEU A 125      25.386  72.691   9.583  1.00 57.58           C  
ATOM   1799 1HD1 LEU A 125      26.298  73.121   9.169  1.00 64.08           H  
ATOM   1800 2HD1 LEU A 125      25.475  71.605   9.607  1.00 64.08           H  
ATOM   1801 3HD1 LEU A 125      25.236  73.065  10.596  1.00 64.08           H  
ATOM   1802  CD2 LEU A 125      24.441  72.617   7.287  1.00 55.29           C  
ATOM   1803 1HD2 LEU A 125      25.361  73.059   6.903  1.00 64.08           H  
ATOM   1804 2HD2 LEU A 125      23.602  72.931   6.667  1.00 64.08           H  
ATOM   1805 3HD2 LEU A 125      24.523  71.530   7.263  1.00 64.08           H  
ATOM   1806  C   LEU A 125      20.543  71.977   8.622  1.00 67.65           C  
ATOM   1807  O   LEU A 125      19.974  71.575   7.607  1.00 67.88           O  
ATOM   1808  N   GLY A 126      20.172  71.588   9.825  1.00 67.54           N  
ATOM   1809  HN  GLY A 126      20.670  71.954  10.699  1.00 69.93           H  
ATOM   1810  CA  GLY A 126      19.072  70.652   9.933  1.00 69.82           C  
ATOM   1811  HA1 GLY A 126      18.278  71.103  10.528  1.00 69.93           H  
ATOM   1812  HA2 GLY A 126      18.696  70.427   8.935  1.00 69.93           H  
ATOM   1813  C   GLY A 126      19.518  69.367  10.595  1.00 71.75           C  
ATOM   1814  O   GLY A 126      20.573  68.822  10.270  1.00 70.63           O  
ATOM   1815  N   GLU A 127      18.667  68.862  11.484  1.00 73.97           N  
ATOM   1816  HN  GLU A 127      17.734  69.365  11.634  1.00 81.84           H  
ATOM   1817  CA  GLU A 127      18.936  67.661  12.265  1.00 75.92           C  
ATOM   1818  HA  GLU A 127      19.527  67.998  13.117  1.00 81.84           H  
ATOM   1819  CB  GLU A 127      17.639  67.112  12.865  1.00 80.91           C  
ATOM   1820  HB1 GLU A 127      16.920  66.961  12.060  1.00 81.84           H  
ATOM   1821  HB2 GLU A 127      17.854  66.157  13.345  1.00 81.84           H  
ATOM   1822  CG  GLU A 127      17.025  68.048  13.897  1.00 87.05           C  
ATOM   1823  HG1 GLU A 127      17.828  68.476  14.497  1.00 81.84           H  
ATOM   1824  HG2 GLU A 127      16.499  68.845  13.372  1.00 81.84           H  
ATOM   1825  CD  GLU A 127      16.044  67.355  14.827  1.00 89.95           C  
ATOM   1826  OE1 GLU A 127      16.337  66.229  15.288  1.00 90.58           O  
ATOM   1827  OE2 GLU A 127      14.986  67.955  15.116  1.00 92.80           O1-
ATOM   1828  C   GLU A 127      19.748  66.546  11.631  1.00 72.94           C  
ATOM   1829  O   GLU A 127      20.819  66.213  12.125  1.00 72.42           O  
ATOM   1830  N   ASP A 128      19.257  65.975  10.542  1.00 72.81           N  
ATOM   1831  HN  ASP A 128      18.331  66.319  10.132  1.00 74.96           H  
ATOM   1832  CA  ASP A 128      19.973  64.879   9.899  1.00 73.38           C  
ATOM   1833  HA  ASP A 128      20.089  64.085  10.637  1.00 74.96           H  
ATOM   1834  CB  ASP A 128      19.164  64.303   8.723  1.00 76.74           C  
ATOM   1835  HB1 ASP A 128      18.678  65.127   8.201  1.00 74.96           H  
ATOM   1836  HB2 ASP A 128      19.851  63.797   8.045  1.00 74.96           H  
ATOM   1837  CG  ASP A 128      18.080  63.295   9.165  1.00 77.99           C  
ATOM   1838  OD1 ASP A 128      17.682  63.292  10.357  1.00 75.87           O  
ATOM   1839  OD2 ASP A 128      17.624  62.504   8.298  1.00 77.29           O1-
ATOM   1840  C   ASP A 128      21.368  65.292   9.448  1.00 72.23           C  
ATOM   1841  O   ASP A 128      22.338  64.566   9.694  1.00 73.38           O  
ATOM   1842  N   ARG A 129      21.461  66.471   8.827  1.00 71.28           N  
ATOM   1843  HN  ARG A 129      20.566  67.041   8.687  1.00 81.46           H  
ATOM   1844  CA  ARG A 129      22.728  67.029   8.325  1.00 68.06           C  
ATOM   1845  HA  ARG A 129      23.157  66.319   7.618  1.00 81.46           H  
ATOM   1846  CB  ARG A 129      22.475  68.353   7.584  1.00 72.15           C  
ATOM   1847  HB1 ARG A 129      21.510  68.742   7.908  1.00 81.46           H  
ATOM   1848  HB2 ARG A 129      23.262  69.053   7.864  1.00 81.46           H  
ATOM   1849  CG  ARG A 129      22.456  68.246   6.058  1.00 78.33           C  
ATOM   1850  HG1 ARG A 129      23.458  67.976   5.725  1.00 81.46           H  
ATOM   1851  HG2 ARG A 129      21.756  67.457   5.783  1.00 81.46           H  
ATOM   1852  CD  ARG A 129      22.037  69.537   5.322  1.00 87.40           C  
ATOM   1853  HD1 ARG A 129      21.343  69.272   4.524  1.00 81.46           H  
ATOM   1854  HD2 ARG A 129      21.539  70.196   6.033  1.00 81.46           H  
ATOM   1855  NE  ARG A 129      23.139  70.236   4.751  1.00 95.58           N1+
ATOM   1856  HE  ARG A 129      23.769  70.633   5.519  1.00 81.46           H  
ATOM   1857  CZ  ARG A 129      23.622  70.544   3.547  1.00 99.37           C  
ATOM   1858  NH1 ARG A 129      23.141  70.253   2.339  1.00100.00           N  
ATOM   1859 1HH1 ARG A 129      22.235  69.691   2.245  1.00 81.46           H  
ATOM   1860 2HH1 ARG A 129      23.660  70.581   1.463  1.00 81.46           H  
ATOM   1861  NH2 ARG A 129      24.763  71.201   3.646  1.00 99.39           N  
ATOM   1862 1HH2 ARG A 129      25.175  71.416   4.610  1.00 81.46           H  
ATOM   1863 2HH2 ARG A 129      25.276  71.519   2.762  1.00 81.46           H  
ATOM   1864  C   ARG A 129      23.748  67.271   9.439  1.00 63.77           C  
ATOM   1865  O   ARG A 129      24.887  66.799   9.374  1.00 60.78           O  
ATOM   1866  N   ILE A 130      23.330  68.025  10.450  1.00 59.15           N  
ATOM   1867  HN  ILE A 130      22.332  68.411  10.428  1.00 56.04           H  
ATOM   1868  CA  ILE A 130      24.180  68.344  11.583  1.00 55.33           C  
ATOM   1869  HA  ILE A 130      25.011  68.954  11.227  1.00 56.04           H  
ATOM   1870  CB  ILE A 130      23.410  69.145  12.622  1.00 53.82           C  
ATOM   1871  HB  ILE A 130      22.533  68.573  12.923  1.00 56.04           H  
ATOM   1872  CG2 ILE A 130      24.265  69.397  13.843  1.00 54.60           C  
ATOM   1873 1HG2 ILE A 130      23.696  69.971  14.574  1.00 56.04           H  
ATOM   1874 2HG2 ILE A 130      25.155  69.957  13.555  1.00 56.04           H  
ATOM   1875 3HG2 ILE A 130      24.562  68.445  14.282  1.00 56.04           H  
ATOM   1876  CG1 ILE A 130      22.945  70.462  12.001  1.00 55.35           C  
ATOM   1877 1HG1 ILE A 130      23.828  71.068  11.797  1.00 56.04           H  
ATOM   1878 2HG1 ILE A 130      22.437  70.231  11.064  1.00 56.04           H  
ATOM   1879  CD1 ILE A 130      21.997  71.288  12.858  1.00 55.35           C  
ATOM   1880 1HD1 ILE A 130      21.728  72.201  12.327  1.00 56.04           H  
ATOM   1881 2HD1 ILE A 130      22.487  71.546  13.797  1.00 56.04           H  
ATOM   1882 3HD1 ILE A 130      21.096  70.710  13.065  1.00 56.04           H  
ATOM   1883  C   ILE A 130      24.747  67.091  12.218  1.00 56.26           C  
ATOM   1884  O   ILE A 130      25.909  67.081  12.606  1.00 58.43           O  
ATOM   1885  N   GLN A 131      23.938  66.032  12.293  1.00 57.96           N  
ATOM   1886  HN  GLN A 131      22.942  66.119  11.913  1.00 60.43           H  
ATOM   1887  CA  GLN A 131      24.362  64.752  12.877  1.00 57.75           C  
ATOM   1888  HA  GLN A 131      24.757  64.938  13.876  1.00 60.43           H  
ATOM   1889  CB  GLN A 131      23.193  63.769  12.988  1.00 58.05           C  
ATOM   1890  HB1 GLN A 131      22.425  64.209  13.625  1.00 60.43           H  
ATOM   1891  HB2 GLN A 131      22.785  63.597  11.992  1.00 60.43           H  
ATOM   1892  CG  GLN A 131      23.615  62.429  13.583  1.00 60.25           C  
ATOM   1893  HG1 GLN A 131      24.548  62.122  13.110  1.00 60.43           H  
ATOM   1894  HG2 GLN A 131      23.776  62.564  14.652  1.00 60.43           H  
ATOM   1895  CD  GLN A 131      22.590  61.316  13.389  1.00 63.87           C  
ATOM   1896  OE1 GLN A 131      22.302  60.555  14.315  1.00 63.78           O  
ATOM   1897  NE2 GLN A 131      22.062  61.195  12.172  1.00 68.48           N  
ATOM   1898 1HE2 GLN A 131      22.362  61.861  11.390  1.00 60.43           H  
ATOM   1899 2HE2 GLN A 131      21.338  60.432  11.977  1.00 60.43           H  
ATOM   1900  C   GLN A 131      25.443  64.097  12.042  1.00 56.11           C  
ATOM   1901  O   GLN A 131      26.488  63.708  12.556  1.00 57.65           O  
ATOM   1902  N   PHE A 132      25.165  63.960  10.751  1.00 55.06           N  
ATOM   1903  HN  PHE A 132      24.226  64.317  10.382  1.00 52.93           H  
ATOM   1904  CA  PHE A 132      26.098  63.339   9.822  1.00 50.74           C  
ATOM   1905  HA  PHE A 132      26.257  62.303  10.122  1.00 52.93           H  
ATOM   1906  CB  PHE A 132      25.522  63.360   8.412  1.00 51.78           C  
ATOM   1907  HB1 PHE A 132      24.491  63.008   8.456  1.00 52.93           H  
ATOM   1908  HB2 PHE A 132      25.541  64.387   8.048  1.00 52.93           H  
ATOM   1909  CG  PHE A 132      26.273  62.501   7.440  1.00 52.91           C  
ATOM   1910  CD1 PHE A 132      26.813  61.281   7.846  1.00 55.98           C  
ATOM   1911  HD1 PHE A 132      26.696  60.961   8.881  1.00 52.93           H  
ATOM   1912  CD2 PHE A 132      26.430  62.897   6.114  1.00 50.30           C  
ATOM   1913  HD2 PHE A 132      26.013  63.848   5.784  1.00 52.93           H  
ATOM   1914  CE1 PHE A 132      27.502  60.463   6.947  1.00 55.67           C  
ATOM   1915  HE1 PHE A 132      27.920  59.512   7.278  1.00 52.93           H  
ATOM   1916  CE2 PHE A 132      27.111  62.096   5.206  1.00 52.66           C  
ATOM   1917  HE2 PHE A 132      27.224  62.419   4.171  1.00 52.93           H  
ATOM   1918  CZ  PHE A 132      27.651  60.874   5.621  1.00 55.48           C  
ATOM   1919  HZ  PHE A 132      28.187  60.244   4.911  1.00 52.93           H  
ATOM   1920  C   PHE A 132      27.425  64.062   9.837  1.00 49.52           C  
ATOM   1921  O   PHE A 132      28.479  63.439   9.941  1.00 52.09           O  
ATOM   1922  N   LEU A 133      27.371  65.389   9.789  1.00 44.97           N  
ATOM   1923  HN  LEU A 133      26.421  65.879   9.753  1.00 36.76           H  
ATOM   1924  CA  LEU A 133      28.590  66.181   9.785  1.00 39.06           C  
ATOM   1925  HA  LEU A 133      29.184  65.857   8.930  1.00 36.76           H  
ATOM   1926  CB  LEU A 133      28.282  67.668   9.587  1.00 36.47           C  
ATOM   1927  HB1 LEU A 133      27.552  67.965  10.340  1.00 36.76           H  
ATOM   1928  HB2 LEU A 133      29.206  68.227   9.735  1.00 36.76           H  
ATOM   1929  CG  LEU A 133      27.721  68.033   8.210  1.00 33.49           C  
ATOM   1930  HG  LEU A 133      26.766  67.524   8.077  1.00 36.76           H  
ATOM   1931  CD1 LEU A 133      27.493  69.520   8.108  1.00 37.55           C  
ATOM   1932 1HD1 LEU A 133      27.094  69.760   7.122  1.00 36.76           H  
ATOM   1933 2HD1 LEU A 133      28.438  70.044   8.255  1.00 36.76           H  
ATOM   1934 3HD1 LEU A 133      26.782  69.832   8.873  1.00 36.76           H  
ATOM   1935  CD2 LEU A 133      28.669  67.569   7.130  1.00 29.96           C  
ATOM   1936 1HD2 LEU A 133      28.264  67.832   6.153  1.00 36.76           H  
ATOM   1937 2HD2 LEU A 133      28.791  66.488   7.193  1.00 36.76           H  
ATOM   1938 3HD2 LEU A 133      29.637  68.052   7.263  1.00 36.76           H  
ATOM   1939  C   LEU A 133      29.426  65.962  11.020  1.00 38.59           C  
ATOM   1940  O   LEU A 133      30.605  65.639  10.902  1.00 34.00           O  
ATOM   1941  N   VAL A 134      28.799  66.072  12.200  1.00 40.90           N  
ATOM   1942  HN  VAL A 134      27.754  66.300  12.209  1.00 38.86           H  
ATOM   1943  CA  VAL A 134      29.497  65.891  13.482  1.00 39.65           C  
ATOM   1944  HA  VAL A 134      30.352  66.567  13.484  1.00 38.86           H  
ATOM   1945  CB  VAL A 134      28.619  66.268  14.668  1.00 34.96           C  
ATOM   1946  HB  VAL A 134      27.797  65.556  14.736  1.00 38.86           H  
ATOM   1947  CG1 VAL A 134      29.425  66.210  15.960  1.00 28.70           C  
ATOM   1948 1HG1 VAL A 134      28.786  66.482  16.800  1.00 38.86           H  
ATOM   1949 2HG1 VAL A 134      30.260  66.908  15.899  1.00 38.86           H  
ATOM   1950 3HG1 VAL A 134      29.806  65.199  16.106  1.00 38.86           H  
ATOM   1951  CG2 VAL A 134      28.046  67.654  14.464  1.00 35.80           C  
ATOM   1952 1HG2 VAL A 134      27.419  67.918  15.316  1.00 38.86           H  
ATOM   1953 2HG2 VAL A 134      27.447  67.670  13.554  1.00 38.86           H  
ATOM   1954 3HG2 VAL A 134      28.859  68.374  14.375  1.00 38.86           H  
ATOM   1955  C   VAL A 134      30.038  64.473  13.681  1.00 44.86           C  
ATOM   1956  O   VAL A 134      31.095  64.291  14.284  1.00 47.17           O  
ATOM   1957  N   TYR A 135      29.309  63.480  13.177  1.00 44.23           N  
ATOM   1958  HN  TYR A 135      28.382  63.708  12.694  1.00 54.52           H  
ATOM   1959  CA  TYR A 135      29.735  62.102  13.264  1.00 47.58           C  
ATOM   1960  HA  TYR A 135      29.818  61.802  14.309  1.00 54.53           H  
ATOM   1961  CB  TYR A 135      28.729  61.200  12.535  1.00 52.50           C  
ATOM   1962  HB1 TYR A 135      27.752  61.327  13.002  1.00 54.53           H  
ATOM   1963  HB2 TYR A 135      28.678  61.515  11.493  1.00 54.53           H  
ATOM   1964  CG  TYR A 135      29.086  59.735  12.572  1.00 53.91           C  
ATOM   1965  CD1 TYR A 135      29.414  59.107  13.774  1.00 56.68           C  
ATOM   1966  HD1 TYR A 135      29.395  59.682  14.700  1.00 54.53           H  
ATOM   1967  CE1 TYR A 135      29.766  57.755  13.815  1.00 57.41           C  
ATOM   1968  HE1 TYR A 135      30.018  57.283  14.765  1.00 54.53           H  
ATOM   1969  CD2 TYR A 135      29.116  58.979  11.408  1.00 58.07           C  
ATOM   1970  HD2 TYR A 135      28.861  59.447  10.457  1.00 54.53           H  
ATOM   1971  CE2 TYR A 135      29.470  57.620  11.436  1.00 60.91           C  
ATOM   1972  HE2 TYR A 135      29.491  57.040  10.513  1.00 54.53           H  
ATOM   1973  CZ  TYR A 135      29.793  57.020  12.645  1.00 58.95           C  
ATOM   1974  OH  TYR A 135      30.150  55.692  12.677  1.00 64.25           O  
ATOM   1975  HH  TYR A 135      31.124  55.600  13.057  1.00 54.53           H  
ATOM   1976  C   TYR A 135      31.095  62.005  12.583  1.00 49.53           C  
ATOM   1977  O   TYR A 135      32.040  61.432  13.130  1.00 50.28           O  
ATOM   1978  N   GLN A 136      31.185  62.609  11.398  1.00 47.85           N  
ATOM   1979  HN  GLN A 136      30.321  63.110  11.013  1.00 48.98           H  
ATOM   1980  CA  GLN A 136      32.400  62.618  10.608  1.00 45.50           C  
ATOM   1981  HA  GLN A 136      32.725  61.584  10.490  1.00 48.98           H  
ATOM   1982  CB  GLN A 136      32.109  63.170   9.221  1.00 49.40           C  
ATOM   1983  HB1 GLN A 136      31.853  64.225   9.318  1.00 48.98           H  
ATOM   1984  HB2 GLN A 136      33.009  63.068   8.615  1.00 48.98           H  
ATOM   1985  CG  GLN A 136      30.982  62.473   8.514  1.00 47.41           C  
ATOM   1986  HG1 GLN A 136      31.142  61.396   8.570  1.00 48.98           H  
ATOM   1987  HG2 GLN A 136      30.044  62.727   9.008  1.00 48.98           H  
ATOM   1988  CD  GLN A 136      30.897  62.878   7.070  1.00 50.36           C  
ATOM   1989  OE1 GLN A 136      31.781  62.556   6.285  1.00 55.22           O  
ATOM   1990  NE2 GLN A 136      29.829  63.584   6.702  1.00 48.70           N  
ATOM   1991 1HE2 GLN A 136      29.081  63.837   7.423  1.00 48.98           H  
ATOM   1992 2HE2 GLN A 136      29.720  63.898   5.685  1.00 48.98           H  
ATOM   1993  C   GLN A 136      33.541  63.388  11.264  1.00 46.31           C  
ATOM   1994  O   GLN A 136      34.702  62.979  11.164  1.00 50.07           O  
ATOM   1995  N   MET A 137      33.236  64.504  11.919  1.00 43.82           N  
ATOM   1996  HN  MET A 137      32.225  64.853  11.943  1.00 44.22           H  
ATOM   1997  CA  MET A 137      34.290  65.255  12.608  1.00 44.92           C  
ATOM   1998  HA  MET A 137      35.022  65.627  11.891  1.00 44.22           H  
ATOM   1999  CB  MET A 137      33.704  66.410  13.419  1.00 38.65           C  
ATOM   2000  HB1 MET A 137      32.707  66.120  13.751  1.00 44.22           H  
ATOM   2001  HB2 MET A 137      34.343  66.574  14.286  1.00 44.22           H  
ATOM   2002  CG  MET A 137      33.589  67.694  12.681  1.00 43.60           C  
ATOM   2003  HG1 MET A 137      34.555  68.198  12.672  1.00 44.22           H  
ATOM   2004  HG2 MET A 137      33.271  67.499  11.657  1.00 44.22           H  
ATOM   2005  SD  MET A 137      32.380  68.730  13.498  1.00 50.10           S  
ATOM   2006  CE  MET A 137      31.132  68.848  12.246  1.00 41.53           C  
ATOM   2007  HE1 MET A 137      30.310  69.465  12.609  1.00 44.22           H  
ATOM   2008  HE2 MET A 137      30.760  67.851  12.008  1.00 44.22           H  
ATOM   2009  HE3 MET A 137      31.557  69.300  11.350  1.00 44.22           H  
ATOM   2010  C   MET A 137      34.949  64.309  13.596  1.00 45.12           C  
ATOM   2011  O   MET A 137      36.173  64.210  13.673  1.00 46.05           O  
ATOM   2012  N   LEU A 138      34.094  63.597  14.326  1.00 44.55           N  
ATOM   2013  HN  LEU A 138      33.047  63.714  14.141  1.00 40.85           H  
ATOM   2014  CA  LEU A 138      34.510  62.674  15.356  1.00 43.19           C  
ATOM   2015  HA  LEU A 138      35.210  63.229  15.981  1.00 40.85           H  
ATOM   2016  CB  LEU A 138      33.322  62.377  16.243  1.00 41.24           C  
ATOM   2017  HB1 LEU A 138      32.479  62.072  15.623  1.00 40.85           H  
ATOM   2018  HB2 LEU A 138      33.580  61.570  16.929  1.00 40.85           H  
ATOM   2019  CG  LEU A 138      32.930  63.617  17.050  1.00 38.94           C  
ATOM   2020  HG  LEU A 138      32.794  64.455  16.366  1.00 40.85           H  
ATOM   2021  CD1 LEU A 138      31.635  63.383  17.805  1.00 38.16           C  
ATOM   2022 1HD1 LEU A 138      31.377  64.278  18.371  1.00 40.85           H  
ATOM   2023 2HD1 LEU A 138      31.760  62.544  18.490  1.00 40.85           H  
ATOM   2024 3HD1 LEU A 138      30.837  63.159  17.097  1.00 40.85           H  
ATOM   2025  CD2 LEU A 138      34.040  63.949  18.014  1.00 36.58           C  
ATOM   2026 1HD2 LEU A 138      33.768  64.832  18.593  1.00 40.85           H  
ATOM   2027 2HD2 LEU A 138      34.957  64.148  17.459  1.00 40.85           H  
ATOM   2028 3HD2 LEU A 138      34.200  63.108  18.689  1.00 40.85           H  
ATOM   2029  C   LEU A 138      35.265  61.402  14.919  1.00 44.47           C  
ATOM   2030  O   LEU A 138      36.187  60.962  15.603  1.00 39.70           O  
ATOM   2031  N   LYS A 139      34.902  60.815  13.787  1.00 44.25           N  
ATOM   2032  HN  LYS A 139      34.080  61.194  13.217  1.00 52.86           H  
ATOM   2033  CA  LYS A 139      35.642  59.645  13.332  1.00 46.56           C  
ATOM   2034  HA  LYS A 139      35.735  58.935  14.154  1.00 52.86           H  
ATOM   2035  CB  LYS A 139      34.962  58.954  12.139  1.00 47.78           C  
ATOM   2036  HB1 LYS A 139      34.792  59.701  11.363  1.00 52.86           H  
ATOM   2037  HB2 LYS A 139      35.634  58.184  11.762  1.00 52.86           H  
ATOM   2038  CG  LYS A 139      33.628  58.301  12.473  1.00 52.83           C  
ATOM   2039  HG1 LYS A 139      33.637  58.010  13.523  1.00 52.86           H  
ATOM   2040  HG2 LYS A 139      32.833  59.028  12.304  1.00 52.86           H  
ATOM   2041  CD  LYS A 139      33.344  57.067  11.630  1.00 56.92           C  
ATOM   2042  HD1 LYS A 139      34.139  56.339  11.795  1.00 52.86           H  
ATOM   2043  HD2 LYS A 139      32.390  56.641  11.942  1.00 52.86           H  
ATOM   2044  CE  LYS A 139      33.274  57.390  10.137  1.00 67.21           C  
ATOM   2045  HE1 LYS A 139      32.390  58.002   9.959  1.00 52.86           H  
ATOM   2046  HE2 LYS A 139      34.167  57.952   9.865  1.00 52.86           H  
ATOM   2047  NZ  LYS A 139      33.193  56.167   9.254  1.00 69.28           N1+
ATOM   2048  HZ1 LYS A 139      33.147  56.469   8.229  1.00 52.86           H  
ATOM   2049  HZ2 LYS A 139      32.315  55.607   9.500  1.00 52.86           H  
ATOM   2050  HZ3 LYS A 139      34.059  55.558   9.407  1.00 52.86           H  
ATOM   2051  C   LYS A 139      37.025  60.141  12.938  1.00 44.45           C  
ATOM   2052  O   LYS A 139      38.039  59.494  13.226  1.00 46.50           O  
ATOM   2053  N   GLY A 140      37.054  61.305  12.295  1.00 41.44           N  
ATOM   2054  HN  GLY A 140      36.139  61.816  12.080  1.00 39.04           H  
ATOM   2055  CA  GLY A 140      38.313  61.885  11.885  1.00 37.30           C  
ATOM   2056  HA1 GLY A 140      38.840  61.194  11.227  1.00 39.04           H  
ATOM   2057  HA2 GLY A 140      38.133  62.823  11.359  1.00 39.04           H  
ATOM   2058  C   GLY A 140      39.137  62.143  13.119  1.00 38.11           C  
ATOM   2059  O   GLY A 140      40.314  61.776  13.177  1.00 39.32           O  
ATOM   2060  N   LEU A 141      38.488  62.682  14.149  1.00 38.56           N  
ATOM   2061  HN  LEU A 141      37.447  62.911  14.056  1.00 40.23           H  
ATOM   2062  CA  LEU A 141      39.176  62.964  15.401  1.00 42.52           C  
ATOM   2063  HA  LEU A 141      40.030  63.602  15.175  1.00 40.23           H  
ATOM   2064  CB  LEU A 141      38.284  63.710  16.369  1.00 38.90           C  
ATOM   2065  HB1 LEU A 141      37.277  63.734  15.952  1.00 40.23           H  
ATOM   2066  HB2 LEU A 141      38.274  63.163  17.312  1.00 40.23           H  
ATOM   2067  CG  LEU A 141      38.710  65.138  16.657  1.00 37.62           C  
ATOM   2068  HG  LEU A 141      38.311  65.793  15.883  1.00 40.23           H  
ATOM   2069  CD1 LEU A 141      38.106  65.520  17.990  1.00 34.75           C  
ATOM   2070 1HD1 LEU A 141      38.388  66.543  18.237  1.00 40.23           H  
ATOM   2071 2HD1 LEU A 141      38.474  64.845  18.763  1.00 40.23           H  
ATOM   2072 3HD1 LEU A 141      37.020  65.447  17.932  1.00 40.23           H  
ATOM   2073  CD2 LEU A 141      40.219  65.270  16.691  1.00 32.26           C  
ATOM   2074 1HD2 LEU A 141      40.489  66.305  16.900  1.00 40.23           H  
ATOM   2075 2HD2 LEU A 141      40.632  64.975  15.726  1.00 40.23           H  
ATOM   2076 3HD2 LEU A 141      40.623  64.625  17.472  1.00 40.23           H  
ATOM   2077  C   LEU A 141      39.698  61.715  16.083  1.00 46.46           C  
ATOM   2078  O   LEU A 141      40.857  61.678  16.482  1.00 50.80           O  
ATOM   2079  N   ARG A 142      38.849  60.690  16.191  1.00 48.56           N  
ATOM   2080  HN  ARG A 142      37.857  60.794  15.804  1.00 61.18           H  
ATOM   2081  CA  ARG A 142      39.233  59.440  16.817  1.00 50.78           C  
ATOM   2082  HA  ARG A 142      39.453  59.631  17.867  1.00 61.18           H  
ATOM   2083  CB  ARG A 142      38.119  58.395  16.734  1.00 55.32           C  
ATOM   2084  HB1 ARG A 142      37.163  58.891  16.901  1.00 61.18           H  
ATOM   2085  HB2 ARG A 142      38.130  57.952  15.738  1.00 61.18           H  
ATOM   2086  CG  ARG A 142      38.279  57.285  17.763  1.00 57.07           C  
ATOM   2087  HG1 ARG A 142      39.320  57.250  18.084  1.00 61.18           H  
ATOM   2088  HG2 ARG A 142      37.642  57.505  18.620  1.00 61.18           H  
ATOM   2089  CD  ARG A 142      37.897  55.939  17.207  1.00 63.65           C  
ATOM   2090  HD1 ARG A 142      38.646  55.641  16.473  1.00 61.18           H  
ATOM   2091  HD2 ARG A 142      37.881  55.218  18.024  1.00 61.18           H  
ATOM   2092  NE  ARG A 142      36.586  55.940  16.561  1.00 66.88           N1+
ATOM   2093  HE  ARG A 142      35.908  56.734  16.795  1.00 61.18           H  
ATOM   2094  CZ  ARG A 142      36.189  55.007  15.697  1.00 72.69           C  
ATOM   2095  NH1 ARG A 142      37.001  54.000  15.383  1.00 76.63           N  
ATOM   2096 1HH1 ARG A 142      37.974  53.939  15.825  1.00 61.18           H  
ATOM   2097 2HH1 ARG A 142      36.681  53.251  14.689  1.00 61.18           H  
ATOM   2098  NH2 ARG A 142      34.996  55.086  15.121  1.00 71.99           N  
ATOM   2099 1HH2 ARG A 142      34.345  55.904  15.349  1.00 61.18           H  
ATOM   2100 2HH2 ARG A 142      34.685  54.332  14.428  1.00 61.18           H  
ATOM   2101  C   ARG A 142      40.478  58.898  16.154  1.00 52.86           C  
ATOM   2102  O   ARG A 142      41.332  58.336  16.824  1.00 56.57           O  
ATOM   2103  N   TYR A 143      40.572  59.054  14.839  1.00 52.65           N  
ATOM   2104  HN  TYR A 143      39.773  59.523  14.304  1.00 53.41           H  
ATOM   2105  CA  TYR A 143      41.742  58.598  14.121  1.00 52.95           C  
ATOM   2106  HA  TYR A 143      41.937  57.558  14.384  1.00 53.41           H  
ATOM   2107  CB  TYR A 143      41.528  58.698  12.616  1.00 56.17           C  
ATOM   2108  HB1 TYR A 143      40.742  58.000  12.330  1.00 53.41           H  
ATOM   2109  HB2 TYR A 143      41.217  59.715  12.376  1.00 53.41           H  
ATOM   2110  CG  TYR A 143      42.776  58.374  11.819  1.00 54.26           C  
ATOM   2111  CD1 TYR A 143      43.197  57.057  11.660  1.00 52.30           C  
ATOM   2112  HD1 TYR A 143      42.586  56.247  12.059  1.00 53.41           H  
ATOM   2113  CE1 TYR A 143      44.381  56.757  11.002  1.00 52.59           C  
ATOM   2114  HE1 TYR A 143      44.696  55.720  10.886  1.00 53.41           H  
ATOM   2115  CD2 TYR A 143      43.571  59.390  11.288  1.00 52.16           C  
ATOM   2116  HD2 TYR A 143      43.254  60.428  11.391  1.00 53.41           H  
ATOM   2117  CE2 TYR A 143      44.758  59.101  10.631  1.00 53.06           C  
ATOM   2118  HE2 TYR A 143      45.370  59.906  10.226  1.00 53.41           H  
ATOM   2119  CZ  TYR A 143      45.161  57.781  10.493  1.00 52.48           C  
ATOM   2120  OH  TYR A 143      46.351  57.485   9.862  1.00 52.78           O  
ATOM   2121  HH  TYR A 143      46.988  56.986  10.531  1.00 53.41           H  
ATOM   2122  C   TYR A 143      42.951  59.447  14.516  1.00 54.05           C  
ATOM   2123  O   TYR A 143      43.945  58.928  14.997  1.00 55.50           O  
ATOM   2124  N   ILE A 144      42.859  60.755  14.320  1.00 52.84           N  
ATOM   2125  HN  ILE A 144      41.955  61.160  13.917  1.00 47.30           H  
ATOM   2126  CA  ILE A 144      43.962  61.655  14.641  1.00 50.01           C  
ATOM   2127  HA  ILE A 144      44.768  61.474  13.929  1.00 47.30           H  
ATOM   2128  CB  ILE A 144      43.513  63.118  14.495  1.00 44.87           C  
ATOM   2129  HB  ILE A 144      42.661  63.298  15.150  1.00 47.30           H  
ATOM   2130  CG2 ILE A 144      44.630  64.074  14.858  1.00 44.29           C  
ATOM   2131 1HG2 ILE A 144      44.282  65.101  14.745  1.00 47.30           H  
ATOM   2132 2HG2 ILE A 144      45.482  63.905  14.199  1.00 47.30           H  
ATOM   2133 3HG2 ILE A 144      44.932  63.905  15.892  1.00 47.30           H  
ATOM   2134  CG1 ILE A 144      43.101  63.375  13.060  1.00 37.49           C  
ATOM   2135 1HG1 ILE A 144      43.996  63.570  12.469  1.00 47.30           H  
ATOM   2136 2HG1 ILE A 144      42.598  62.487  12.677  1.00 47.30           H  
ATOM   2137  CD1 ILE A 144      42.184  64.534  12.930  1.00 38.97           C  
ATOM   2138 1HD1 ILE A 144      41.920  64.674  11.882  1.00 47.30           H  
ATOM   2139 2HD1 ILE A 144      42.677  65.432  13.303  1.00 47.30           H  
ATOM   2140 3HD1 ILE A 144      41.280  64.349  13.510  1.00 47.30           H  
ATOM   2141  C   ILE A 144      44.504  61.418  16.043  1.00 53.24           C  
ATOM   2142  O   ILE A 144      45.724  61.403  16.254  1.00 56.72           O  
ATOM   2143  N   HIS A 145      43.596  61.187  16.989  1.00 53.40           N  
ATOM   2144  HN  HIS A 145      42.561  61.175  16.717  1.00 50.26           H  
ATOM   2145  CA  HIS A 145      43.960  60.948  18.388  1.00 52.46           C  
ATOM   2146  HA  HIS A 145      44.720  61.683  18.654  1.00 50.26           H  
ATOM   2147  CB  HIS A 145      42.760  61.191  19.294  1.00 50.19           C  
ATOM   2148  HB1 HIS A 145      41.901  60.664  18.877  1.00 50.26           H  
ATOM   2149  HB2 HIS A 145      42.988  60.791  20.282  1.00 50.26           H  
ATOM   2150  CG  HIS A 145      42.404  62.635  19.439  1.00 50.08           C  
ATOM   2151  CD2 HIS A 145      43.116  63.757  19.178  1.00 48.90           C  
ATOM   2152  HD2 HIS A 145      44.126  63.802  18.770  1.00 50.26           H  
ATOM   2153  ND1 HIS A 145      41.191  63.058  19.937  1.00 48.29           N  
ATOM   2154  HD1 HIS A 145      40.390  62.418  20.242  1.00 50.26           H  
ATOM   2155  CE1 HIS A 145      41.173  64.378  19.979  1.00 47.85           C  
ATOM   2156  HE1 HIS A 145      40.344  64.993  20.330  1.00 50.26           H  
ATOM   2157  NE2 HIS A 145      42.328  64.827  19.524  1.00 46.55           N1+
ATOM   2158  HE2 HIS A 145      42.605  65.857  19.439  1.00 50.26           H  
ATOM   2159  C   HIS A 145      44.546  59.571  18.668  1.00 52.21           C  
ATOM   2160  O   HIS A 145      45.540  59.449  19.375  1.00 52.67           O  
ATOM   2161  N   ALA A 146      43.907  58.530  18.143  1.00 55.63           N  
ATOM   2162  HN  ALA A 146      43.020  58.699  17.569  1.00 54.86           H  
ATOM   2163  CA  ALA A 146      44.383  57.161  18.329  1.00 55.06           C  
ATOM   2164  HA  ALA A 146      44.398  56.924  19.393  1.00 54.86           H  
ATOM   2165  CB  ALA A 146      43.478  56.174  17.603  1.00 51.16           C  
ATOM   2166  HB1 ALA A 146      43.850  55.161  17.754  1.00 54.86           H  
ATOM   2167  HB2 ALA A 146      43.471  56.403  16.537  1.00 54.86           H  
ATOM   2168  HB3 ALA A 146      42.465  56.251  17.997  1.00 54.86           H  
ATOM   2169  C   ALA A 146      45.801  57.099  17.777  1.00 54.86           C  
ATOM   2170  O   ALA A 146      46.623  56.304  18.234  1.00 57.57           O  
ATOM   2171  N   ALA A 147      46.077  57.968  16.808  1.00 51.91           N  
ATOM   2172  HN  ALA A 147      45.307  58.631  16.474  1.00 51.28           H  
ATOM   2173  CA  ALA A 147      47.385  58.047  16.189  1.00 50.99           C  
ATOM   2174  HA  ALA A 147      47.795  57.040  16.112  1.00 51.28           H  
ATOM   2175  CB  ALA A 147      47.269  58.628  14.801  1.00 45.44           C  
ATOM   2176  HB1 ALA A 147      48.258  58.683  14.346  1.00 51.28           H  
ATOM   2177  HB2 ALA A 147      46.841  59.629  14.860  1.00 51.28           H  
ATOM   2178  HB3 ALA A 147      46.624  57.993  14.193  1.00 51.28           H  
ATOM   2179  C   ALA A 147      48.319  58.889  17.046  1.00 52.19           C  
ATOM   2180  O   ALA A 147      49.448  59.167  16.646  1.00 55.85           O  
ATOM   2181  N   GLY A 148      47.839  59.299  18.218  1.00 53.06           N  
ATOM   2182  HN  GLY A 148      46.842  59.027  18.496  1.00 53.32           H  
ATOM   2183  CA  GLY A 148      48.635  60.110  19.134  1.00 53.77           C  
ATOM   2184  HA1 GLY A 148      48.132  60.104  20.101  1.00 53.32           H  
ATOM   2185  HA2 GLY A 148      49.612  59.637  19.229  1.00 53.32           H  
ATOM   2186  C   GLY A 148      48.864  61.564  18.744  1.00 53.60           C  
ATOM   2187  O   GLY A 148      49.719  62.240  19.334  1.00 52.84           O  
ATOM   2188  N   ILE A 149      48.109  62.038  17.748  1.00 53.90           N  
ATOM   2189  HN  ILE A 149      47.399  61.380  17.292  1.00 50.55           H  
ATOM   2190  CA  ILE A 149      48.204  63.419  17.247  1.00 51.44           C  
ATOM   2191  HA  ILE A 149      49.199  63.808  17.463  1.00 50.55           H  
ATOM   2192  CB  ILE A 149      47.966  63.456  15.702  1.00 50.09           C  
ATOM   2193  HB  ILE A 149      47.017  62.964  15.487  1.00 50.55           H  
ATOM   2194  CG2 ILE A 149      47.895  64.887  15.185  1.00 50.53           C  
ATOM   2195 1HG2 ILE A 149      47.729  64.877  14.108  1.00 50.55           H  
ATOM   2196 2HG2 ILE A 149      48.832  65.399  15.403  1.00 50.55           H  
ATOM   2197 3HG2 ILE A 149      47.073  65.410  15.674  1.00 50.55           H  
ATOM   2198  CG1 ILE A 149      49.077  62.700  14.977  1.00 51.56           C  
ATOM   2199 1HG1 ILE A 149      49.995  63.283  15.054  1.00 50.55           H  
ATOM   2200 2HG1 ILE A 149      49.214  61.737  15.470  1.00 50.55           H  
ATOM   2201  CD1 ILE A 149      48.795  62.448  13.509  1.00 50.48           C  
ATOM   2202 1HD1 ILE A 149      49.631  61.907  13.066  1.00 50.55           H  
ATOM   2203 2HD1 ILE A 149      48.666  63.400  12.995  1.00 50.55           H  
ATOM   2204 3HD1 ILE A 149      47.885  61.856  13.410  1.00 50.55           H  
ATOM   2205  C   ILE A 149      47.161  64.320  17.913  1.00 49.55           C  
ATOM   2206  O   ILE A 149      46.113  63.845  18.372  1.00 46.83           O  
ATOM   2207  N   ILE A 150      47.480  65.610  18.005  1.00 48.52           N  
ATOM   2208  HN  ILE A 150      48.440  65.932  17.658  1.00 45.80           H  
ATOM   2209  CA  ILE A 150      46.561  66.602  18.565  1.00 46.97           C  
ATOM   2210  HA  ILE A 150      45.584  66.141  18.711  1.00 45.80           H  
ATOM   2211  CB  ILE A 150      47.058  67.160  19.906  1.00 45.40           C  
ATOM   2212  HB  ILE A 150      47.124  66.336  20.616  1.00 45.80           H  
ATOM   2213  CG2 ILE A 150      48.435  67.777  19.764  1.00 46.23           C  
ATOM   2214 1HG2 ILE A 150      48.762  68.164  20.729  1.00 45.80           H  
ATOM   2215 2HG2 ILE A 150      48.396  68.592  19.041  1.00 45.80           H  
ATOM   2216 3HG2 ILE A 150      49.139  67.020  19.420  1.00 45.80           H  
ATOM   2217  CG1 ILE A 150      46.063  68.172  20.441  1.00 42.00           C  
ATOM   2218 1HG1 ILE A 150      46.182  69.103  19.887  1.00 45.80           H  
ATOM   2219 2HG1 ILE A 150      45.056  67.784  20.289  1.00 45.80           H  
ATOM   2220  CD1 ILE A 150      46.248  68.454  21.885  1.00 38.12           C  
ATOM   2221 1HD1 ILE A 150      45.508  69.185  22.211  1.00 45.79           H  
ATOM   2222 2HD1 ILE A 150      47.249  68.852  22.053  1.00 45.79           H  
ATOM   2223 3HD1 ILE A 150      46.123  67.533  22.454  1.00 45.79           H  
ATOM   2224  C   ILE A 150      46.448  67.684  17.489  1.00 48.58           C  
ATOM   2225  O   ILE A 150      47.469  68.126  16.927  1.00 50.54           O  
ATOM   2226  N   HIS A 151      45.208  68.070  17.173  1.00 45.30           N  
ATOM   2227  HN  HIS A 151      44.379  67.665  17.715  1.00 39.02           H  
ATOM   2228  CA  HIS A 151      44.963  69.027  16.109  1.00 41.66           C  
ATOM   2229  HA  HIS A 151      45.679  68.801  15.319  1.00 39.02           H  
ATOM   2230  CB  HIS A 151      43.569  68.800  15.510  1.00 41.50           C  
ATOM   2231  HB1 HIS A 151      43.491  67.757  15.203  1.00 39.02           H  
ATOM   2232  HB2 HIS A 151      42.825  69.010  16.278  1.00 39.02           H  
ATOM   2233  CG  HIS A 151      43.283  69.667  14.322  1.00 38.77           C  
ATOM   2234  CD2 HIS A 151      43.332  69.400  12.996  1.00 37.51           C  
ATOM   2235  HD2 HIS A 151      43.520  68.429  12.538  1.00 39.02           H  
ATOM   2236  ND1 HIS A 151      43.002  71.018  14.434  1.00 34.51           N  
ATOM   2237  HD1 HIS A 151      42.882  71.553  15.353  1.00 39.02           H  
ATOM   2238  CE1 HIS A 151      42.906  71.541  13.226  1.00 36.48           C  
ATOM   2239  HE1 HIS A 151      42.701  72.588  13.000  1.00 39.02           H  
ATOM   2240  NE2 HIS A 151      43.100  70.583  12.335  1.00 34.10           N1+
ATOM   2241  HE2 HIS A 151      43.080  70.708  11.273  1.00 39.02           H  
ATOM   2242  C   HIS A 151      45.164  70.498  16.468  1.00 41.51           C  
ATOM   2243  O   HIS A 151      45.734  71.256  15.686  1.00 38.81           O  
ATOM   2244  N   ARG A 152      44.589  70.907  17.593  1.00 42.49           N  
ATOM   2245  HN  ARG A 152      44.021  70.200  18.161  1.00 44.41           H  
ATOM   2246  CA  ARG A 152      44.696  72.282  18.094  1.00 44.30           C  
ATOM   2247  HA  ARG A 152      44.167  72.286  19.047  1.00 44.41           H  
ATOM   2248  CB  ARG A 152      46.152  72.616  18.434  1.00 42.63           C  
ATOM   2249  HB1 ARG A 152      46.765  72.447  17.548  1.00 44.41           H  
ATOM   2250  HB2 ARG A 152      46.211  73.665  18.723  1.00 44.41           H  
ATOM   2251  CG  ARG A 152      46.692  71.773  19.563  1.00 44.71           C  
ATOM   2252  HG1 ARG A 152      46.718  72.360  20.481  1.00 44.41           H  
ATOM   2253  HG2 ARG A 152      46.055  70.900  19.708  1.00 44.41           H  
ATOM   2254  CD  ARG A 152      48.061  71.339  19.209  1.00 46.00           C  
ATOM   2255  HD1 ARG A 152      48.120  70.254  19.293  1.00 44.41           H  
ATOM   2256  HD2 ARG A 152      48.271  71.637  18.182  1.00 44.41           H  
ATOM   2257  NE  ARG A 152      49.055  71.932  20.082  1.00 48.00           N1+
ATOM   2258  HE  ARG A 152      48.857  71.948  21.133  1.00 44.41           H  
ATOM   2259  CZ  ARG A 152      50.197  72.456  19.653  1.00 44.87           C  
ATOM   2260  NH1 ARG A 152      50.470  72.482  18.368  1.00 39.28           N  
ATOM   2261 1HH1 ARG A 152      49.771  72.080  17.664  1.00 44.41           H  
ATOM   2262 2HH1 ARG A 152      51.391  72.905  18.025  1.00 44.41           H  
ATOM   2263  NH2 ARG A 152      51.115  72.840  20.522  1.00 47.52           N  
ATOM   2264 1HH2 ARG A 152      50.938  72.729  21.571  1.00 44.41           H  
ATOM   2265 2HH2 ARG A 152      52.035  73.262  20.176  1.00 44.41           H  
ATOM   2266  C   ARG A 152      44.091  73.432  17.286  1.00 42.70           C  
ATOM   2267  O   ARG A 152      44.510  74.574  17.450  1.00 45.98           O  
ATOM   2268  N   ASP A 153      43.145  73.152  16.401  1.00 37.86           N  
ATOM   2269  HN  ASP A 153      42.836  72.140  16.240  1.00 35.06           H  
ATOM   2270  CA  ASP A 153      42.537  74.229  15.657  1.00 33.03           C  
ATOM   2271  HA  ASP A 153      42.294  75.009  16.379  1.00 35.06           H  
ATOM   2272  CB  ASP A 153      43.536  74.834  14.681  1.00 35.33           C  
ATOM   2273  HB1 ASP A 153      44.525  74.829  15.140  1.00 35.06           H  
ATOM   2274  HB2 ASP A 153      43.553  74.230  13.774  1.00 35.06           H  
ATOM   2275  CG  ASP A 153      43.171  76.265  14.312  1.00 38.12           C  
ATOM   2276  OD1 ASP A 153      42.713  76.977  15.228  1.00 37.65           O  
ATOM   2277  OD2 ASP A 153      43.304  76.666  13.136  1.00 33.42           O1-
ATOM   2278  C   ASP A 153      41.237  73.882  14.934  1.00 34.11           C  
ATOM   2279  O   ASP A 153      40.935  74.422  13.858  1.00 30.96           O  
ATOM   2280  N   LEU A 154      40.456  72.989  15.519  1.00 31.67           N  
ATOM   2281  HN  LEU A 154      40.741  72.547  16.451  1.00 35.26           H  
ATOM   2282  CA  LEU A 154      39.215  72.620  14.884  1.00 34.72           C  
ATOM   2283  HA  LEU A 154      39.407  72.413  13.831  1.00 35.26           H  
ATOM   2284  CB  LEU A 154      38.629  71.363  15.537  1.00 32.99           C  
ATOM   2285  HB1 LEU A 154      38.443  71.553  16.594  1.00 35.26           H  
ATOM   2286  HB2 LEU A 154      37.693  71.098  15.045  1.00 35.26           H  
ATOM   2287  CG  LEU A 154      39.621  70.225  15.391  1.00 37.07           C  
ATOM   2288  HG  LEU A 154      40.532  70.472  15.936  1.00 35.26           H  
ATOM   2289  CD1 LEU A 154      39.040  68.954  15.949  1.00 38.07           C  
ATOM   2290 1HD1 LEU A 154      39.762  68.145  15.838  1.00 35.26           H  
ATOM   2291 2HD1 LEU A 154      38.128  68.703  15.408  1.00 35.26           H  
ATOM   2292 3HD1 LEU A 154      38.809  69.092  17.005  1.00 35.26           H  
ATOM   2293  CD2 LEU A 154      39.952  70.048  13.923  1.00 37.80           C  
ATOM   2294 1HD2 LEU A 154      40.665  69.232  13.807  1.00 35.26           H  
ATOM   2295 2HD2 LEU A 154      40.388  70.969  13.535  1.00 35.26           H  
ATOM   2296 3HD2 LEU A 154      39.042  69.816  13.370  1.00 35.26           H  
ATOM   2297  C   LEU A 154      38.261  73.801  14.986  1.00 33.66           C  
ATOM   2298  O   LEU A 154      37.984  74.316  16.070  1.00 36.09           O  
ATOM   2299  N   LYS A 155      37.817  74.275  13.840  1.00 33.76           N  
ATOM   2300  HN  LYS A 155      38.151  73.829  12.927  1.00 38.12           H  
ATOM   2301  CA  LYS A 155      36.886  75.388  13.785  1.00 33.65           C  
ATOM   2302  HA  LYS A 155      36.180  75.333  14.614  1.00 38.12           H  
ATOM   2303  CB  LYS A 155      37.633  76.721  13.812  1.00 34.17           C  
ATOM   2304  HB1 LYS A 155      36.892  77.521  13.815  1.00 38.12           H  
ATOM   2305  HB2 LYS A 155      38.215  76.761  14.733  1.00 38.12           H  
ATOM   2306  CG  LYS A 155      38.570  76.962  12.662  1.00 36.29           C  
ATOM   2307  HG1 LYS A 155      39.185  76.077  12.499  1.00 38.12           H  
ATOM   2308  HG2 LYS A 155      37.996  77.177  11.761  1.00 38.12           H  
ATOM   2309  CD  LYS A 155      39.460  78.147  12.994  1.00 40.90           C  
ATOM   2310  HD1 LYS A 155      38.844  78.952  13.395  1.00 38.12           H  
ATOM   2311  HD2 LYS A 155      40.193  77.843  13.741  1.00 38.12           H  
ATOM   2312  CE  LYS A 155      40.190  78.649  11.761  1.00 44.08           C  
ATOM   2313  HE1 LYS A 155      41.078  78.039  11.596  1.00 38.12           H  
ATOM   2314  HE2 LYS A 155      39.530  78.572  10.897  1.00 38.12           H  
ATOM   2315  NZ  LYS A 155      40.597  80.069  11.942  1.00 48.37           N1+
ATOM   2316  HZ1 LYS A 155      41.110  80.408  11.066  1.00 38.12           H  
ATOM   2317  HZ2 LYS A 155      41.247  80.149  12.788  1.00 38.12           H  
ATOM   2318  HZ3 LYS A 155      39.728  80.672  12.102  1.00 38.12           H  
ATOM   2319  C   LYS A 155      36.179  75.165  12.483  1.00 33.44           C  
ATOM   2320  O   LYS A 155      36.662  74.419  11.638  1.00 38.45           O  
ATOM   2321  N   PRO A 156      35.031  75.798  12.285  1.00 34.12           N  
ATOM   2322  CD  PRO A 156      34.387  76.820  13.132  1.00 36.22           C  
ATOM   2323  HD1 PRO A 156      34.835  77.801  12.975  1.00 37.17           H  
ATOM   2324  HD2 PRO A 156      34.452  76.555  14.187  1.00 37.17           H  
ATOM   2325  CA  PRO A 156      34.295  75.603  11.035  1.00 36.23           C  
ATOM   2326  HA  PRO A 156      33.865  74.601  11.023  1.00 37.17           H  
ATOM   2327  CB  PRO A 156      33.173  76.632  11.146  1.00 38.31           C  
ATOM   2328  HB1 PRO A 156      33.466  77.578  10.690  1.00 37.17           H  
ATOM   2329  HB2 PRO A 156      32.262  76.267  10.672  1.00 37.17           H  
ATOM   2330  CG  PRO A 156      32.977  76.791  12.656  1.00 32.77           C  
ATOM   2331  HG1 PRO A 156      32.456  77.718  12.895  1.00 37.17           H  
ATOM   2332  HG2 PRO A 156      32.431  75.948  13.078  1.00 37.17           H  
ATOM   2333  C   PRO A 156      35.141  75.803   9.781  1.00 38.17           C  
ATOM   2334  O   PRO A 156      35.019  75.056   8.801  1.00 44.37           O  
ATOM   2335  N   GLY A 157      36.032  76.782   9.825  1.00 36.42           N  
ATOM   2336  HN  GLY A 157      36.134  77.374  10.710  1.00 37.40           H  
ATOM   2337  CA  GLY A 157      36.869  77.050   8.672  1.00 36.45           C  
ATOM   2338  HA1 GLY A 157      36.213  77.186   7.812  1.00 37.40           H  
ATOM   2339  HA2 GLY A 157      37.412  77.975   8.866  1.00 37.40           H  
ATOM   2340  C   GLY A 157      37.888  75.984   8.310  1.00 37.09           C  
ATOM   2341  O   GLY A 157      38.461  76.025   7.222  1.00 39.63           O  
ATOM   2342  N   ASN A 158      38.189  75.092   9.243  1.00 35.94           N  
ATOM   2343  HN  ASN A 158      37.728  75.162  10.206  1.00 38.80           H  
ATOM   2344  CA  ASN A 158      39.134  74.022   8.980  1.00 38.00           C  
ATOM   2345  HA  ASN A 158      39.661  74.241   8.052  1.00 38.80           H  
ATOM   2346  CB  ASN A 158      40.154  73.878  10.098  1.00 40.07           C  
ATOM   2347  HB1 ASN A 158      39.622  73.704  11.034  1.00 38.80           H  
ATOM   2348  HB2 ASN A 158      40.793  73.022   9.878  1.00 38.80           H  
ATOM   2349  CG  ASN A 158      41.023  75.098  10.258  1.00 43.16           C  
ATOM   2350  OD1 ASN A 158      41.442  75.723   9.272  1.00 37.20           O  
ATOM   2351  ND2 ASN A 158      41.318  75.441  11.515  1.00 34.89           N  
ATOM   2352 1HD2 ASN A 158      40.941  74.860  12.331  1.00 38.80           H  
ATOM   2353 2HD2 ASN A 158      41.931  76.297  11.706  1.00 38.80           H  
ATOM   2354  C   ASN A 158      38.407  72.690   8.827  1.00 40.26           C  
ATOM   2355  O   ASN A 158      38.937  71.653   9.224  1.00 40.86           O  
ATOM   2356  N   LEU A 159      37.180  72.725   8.317  1.00 37.04           N  
ATOM   2357  HN  LEU A 159      36.738  73.668   8.072  1.00 37.24           H  
ATOM   2358  CA  LEU A 159      36.431  71.504   8.087  1.00 38.44           C  
ATOM   2359  HA  LEU A 159      37.116  70.656   8.094  1.00 37.24           H  
ATOM   2360  CB  LEU A 159      35.360  71.292   9.152  1.00 37.87           C  
ATOM   2361  HB1 LEU A 159      34.684  72.146   9.100  1.00 37.24           H  
ATOM   2362  HB2 LEU A 159      34.820  70.384   8.886  1.00 37.24           H  
ATOM   2363  CG  LEU A 159      35.789  71.147  10.614  1.00 38.17           C  
ATOM   2364  HG  LEU A 159      36.398  72.010  10.884  1.00 37.24           H  
ATOM   2365  CD1 LEU A 159      34.536  71.153  11.472  1.00 31.96           C  
ATOM   2366 1HD1 LEU A 159      34.813  71.051  12.521  1.00 37.24           H  
ATOM   2367 2HD1 LEU A 159      33.894  70.321  11.184  1.00 37.24           H  
ATOM   2368 3HD1 LEU A 159      34.001  72.092  11.328  1.00 37.24           H  
ATOM   2369  CD2 LEU A 159      36.626  69.872  10.825  1.00 33.65           C  
ATOM   2370 1HD2 LEU A 159      36.916  69.796  11.873  1.00 37.24           H  
ATOM   2371 2HD2 LEU A 159      37.520  69.917  10.203  1.00 37.24           H  
ATOM   2372 3HD2 LEU A 159      36.035  68.999  10.548  1.00 37.24           H  
ATOM   2373  C   LEU A 159      35.781  71.608   6.719  1.00 39.10           C  
ATOM   2374  O   LEU A 159      34.894  72.428   6.520  1.00 41.71           O  
ATOM   2375  N   ALA A 160      36.217  70.766   5.784  1.00 38.19           N  
ATOM   2376  HN  ALA A 160      36.980  70.059   6.034  1.00 41.33           H  
ATOM   2377  CA  ALA A 160      35.680  70.784   4.428  1.00 41.44           C  
ATOM   2378  HA  ALA A 160      35.330  71.797   4.230  1.00 41.33           H  
ATOM   2379  CB  ALA A 160      36.768  70.479   3.426  1.00 39.51           C  
ATOM   2380  HB1 ALA A 160      36.351  70.496   2.419  1.00 41.33           H  
ATOM   2381  HB2 ALA A 160      37.184  69.492   3.629  1.00 41.33           H  
ATOM   2382  HB3 ALA A 160      37.556  71.228   3.505  1.00 41.33           H  
ATOM   2383  C   ALA A 160      34.483  69.840   4.243  1.00 43.35           C  
ATOM   2384  O   ALA A 160      34.450  68.741   4.794  1.00 44.14           O  
ATOM   2385  N   VAL A 161      33.514  70.279   3.445  1.00 42.13           N  
ATOM   2386  HN  VAL A 161      33.640  71.220   2.952  1.00 44.71           H  
ATOM   2387  CA  VAL A 161      32.301  69.534   3.220  1.00 43.71           C  
ATOM   2388  HA  VAL A 161      32.440  68.490   3.502  1.00 44.71           H  
ATOM   2389  CB  VAL A 161      31.125  70.168   4.040  1.00 45.02           C  
ATOM   2390  HB  VAL A 161      30.955  71.176   3.660  1.00 44.71           H  
ATOM   2391  CG1 VAL A 161      29.842  69.370   3.846  1.00 45.25           C  
ATOM   2392 1HG1 VAL A 161      29.038  69.827   4.424  1.00 44.71           H  
ATOM   2393 2HG1 VAL A 161      29.996  68.346   4.186  1.00 44.71           H  
ATOM   2394 3HG1 VAL A 161      29.572  69.366   2.790  1.00 44.71           H  
ATOM   2395  CG2 VAL A 161      31.473  70.275   5.510  1.00 40.03           C  
ATOM   2396 1HG2 VAL A 161      30.637  70.718   6.051  1.00 44.71           H  
ATOM   2397 2HG2 VAL A 161      32.356  70.902   5.630  1.00 44.71           H  
ATOM   2398 3HG2 VAL A 161      31.677  69.281   5.909  1.00 44.71           H  
ATOM   2399  C   VAL A 161      31.932  69.638   1.759  1.00 46.04           C  
ATOM   2400  O   VAL A 161      31.724  70.740   1.273  1.00 50.80           O  
ATOM   2401  N   ASN A 162      31.809  68.512   1.061  1.00 47.62           N  
ATOM   2402  HN  ASN A 162      31.989  67.570   1.535  1.00 49.95           H  
ATOM   2403  CA  ASN A 162      31.429  68.556  -0.349  1.00 49.32           C  
ATOM   2404  HA  ASN A 162      31.752  69.524  -0.733  1.00 49.95           H  
ATOM   2405  CB  ASN A 162      32.185  67.492  -1.140  1.00 50.43           C  
ATOM   2406  HB1 ASN A 162      31.939  67.604  -2.196  1.00 49.95           H  
ATOM   2407  HB2 ASN A 162      33.254  67.647  -0.997  1.00 49.95           H  
ATOM   2408  CG  ASN A 162      31.840  66.079  -0.711  1.00 52.01           C  
ATOM   2409  OD1 ASN A 162      30.747  65.820  -0.199  1.00 51.44           O  
ATOM   2410  ND2 ASN A 162      32.779  65.150  -0.920  1.00 48.74           N  
ATOM   2411 1HD2 ASN A 162      33.712  65.423  -1.368  1.00 49.95           H  
ATOM   2412 2HD2 ASN A 162      32.598  64.133  -0.640  1.00 49.95           H  
ATOM   2413  C   ASN A 162      29.905  68.461  -0.598  1.00 51.11           C  
ATOM   2414  O   ASN A 162      29.111  68.428   0.343  1.00 48.96           O  
ATOM   2415  N   GLU A 163      29.512  68.433  -1.870  1.00 55.50           N  
ATOM   2416  HN  GLU A 163      30.260  68.473  -2.634  1.00 67.88           H  
ATOM   2417  CA  GLU A 163      28.100  68.350  -2.278  1.00 61.45           C  
ATOM   2418  HA  GLU A 163      27.602  69.269  -1.969  1.00 67.88           H  
ATOM   2419  CB  GLU A 163      27.988  68.234  -3.803  1.00 68.07           C  
ATOM   2420  HB1 GLU A 163      28.420  67.276  -4.093  1.00 67.88           H  
ATOM   2421  HB2 GLU A 163      26.928  68.247  -4.057  1.00 67.88           H  
ATOM   2422  CG  GLU A 163      28.672  69.316  -4.629  1.00 73.73           C  
ATOM   2423  HG1 GLU A 163      28.266  70.287  -4.346  1.00 67.88           H  
ATOM   2424  HG2 GLU A 163      29.742  69.295  -4.424  1.00 67.88           H  
ATOM   2425  CD  GLU A 163      28.449  69.101  -6.127  1.00 77.17           C  
ATOM   2426  OE1 GLU A 163      28.698  67.969  -6.620  1.00 79.46           O  
ATOM   2427  OE2 GLU A 163      28.014  70.059  -6.802  1.00 76.47           O1-
ATOM   2428  C   GLU A 163      27.335  67.162  -1.671  1.00 60.68           C  
ATOM   2429  O   GLU A 163      26.124  67.239  -1.460  1.00 58.41           O  
ATOM   2430  N   ASP A 164      28.037  66.050  -1.470  1.00 60.54           N  
ATOM   2431  HN  ASP A 164      29.072  66.038  -1.742  1.00 66.06           H  
ATOM   2432  CA  ASP A 164      27.450  64.848  -0.894  1.00 61.87           C  
ATOM   2433  HA  ASP A 164      26.388  64.841  -1.141  1.00 66.06           H  
ATOM   2434  CB  ASP A 164      28.088  63.607  -1.520  1.00 65.40           C  
ATOM   2435  HB1 ASP A 164      29.172  63.703  -1.457  1.00 66.06           H  
ATOM   2436  HB2 ASP A 164      27.767  62.729  -0.959  1.00 66.06           H  
ATOM   2437  CG  ASP A 164      27.698  63.419  -2.985  1.00 70.38           C  
ATOM   2438  OD1 ASP A 164      26.792  64.138  -3.475  1.00 75.26           O  
ATOM   2439  OD2 ASP A 164      28.289  62.537  -3.650  1.00 72.93           O1-
ATOM   2440  C   ASP A 164      27.580  64.809   0.628  1.00 60.86           C  
ATOM   2441  O   ASP A 164      27.508  63.751   1.243  1.00 61.26           O  
ATOM   2442  N   CYS A 165      27.725  65.987   1.224  1.00 61.10           N  
ATOM   2443  HN  CYS A 165      27.737  66.862   0.609  1.00 60.79           H  
ATOM   2444  CA  CYS A 165      27.869  66.163   2.667  1.00 59.91           C  
ATOM   2445  HA  CYS A 165      28.150  67.207   2.805  1.00 60.79           H  
ATOM   2446  CB  CYS A 165      26.522  66.006   3.378  1.00 62.25           C  
ATOM   2447  HB1 CYS A 165      25.931  65.264   2.841  1.00 60.79           H  
ATOM   2448  HB2 CYS A 165      26.705  65.658   4.395  1.00 60.79           H  
ATOM   2449  SG  CYS A 165      25.575  67.549   3.459  1.00 69.45           S  
ATOM   2450  HG  CYS A 165      26.280  68.472   4.127  1.00 60.79           H  
ATOM   2451  C   CYS A 165      28.969  65.351   3.355  1.00 56.36           C  
ATOM   2452  O   CYS A 165      28.874  65.030   4.541  1.00 55.67           O  
ATOM   2453  N   GLU A 166      30.027  65.049   2.611  1.00 53.49           N  
ATOM   2454  HN  GLU A 166      30.049  65.354   1.586  1.00 57.89           H  
ATOM   2455  CA  GLU A 166      31.156  64.314   3.156  1.00 51.71           C  
ATOM   2456  HA  GLU A 166      30.806  63.655   3.951  1.00 57.89           H  
ATOM   2457  CB  GLU A 166      31.810  63.479   2.065  1.00 56.51           C  
ATOM   2458  HB1 GLU A 166      32.255  64.147   1.327  1.00 57.89           H  
ATOM   2459  HB2 GLU A 166      32.588  62.860   2.512  1.00 57.89           H  
ATOM   2460  CG  GLU A 166      30.799  62.576   1.368  1.00 61.45           C  
ATOM   2461  HG1 GLU A 166      30.315  61.955   2.121  1.00 57.89           H  
ATOM   2462  HG2 GLU A 166      30.054  63.204   0.881  1.00 57.89           H  
ATOM   2463  CD  GLU A 166      31.419  61.668   0.323  1.00 65.93           C  
ATOM   2464  OE1 GLU A 166      32.019  62.190  -0.637  1.00 64.13           O  
ATOM   2465  OE2 GLU A 166      31.286  60.429   0.453  1.00 68.55           O1-
ATOM   2466  C   GLU A 166      32.117  65.345   3.744  1.00 50.11           C  
ATOM   2467  O   GLU A 166      32.265  66.456   3.220  1.00 49.13           O  
ATOM   2468  N   LEU A 167      32.735  64.998   4.864  1.00 45.15           N  
ATOM   2469  HN  LEU A 167      32.581  64.023   5.277  1.00 38.53           H  
ATOM   2470  CA  LEU A 167      33.616  65.930   5.530  1.00 40.51           C  
ATOM   2471  HA  LEU A 167      33.653  66.839   4.930  1.00 38.53           H  
ATOM   2472  CB  LEU A 167      33.032  66.300   6.905  1.00 39.98           C  
ATOM   2473  HB1 LEU A 167      32.113  66.853   6.711  1.00 38.53           H  
ATOM   2474  HB2 LEU A 167      32.793  65.359   7.401  1.00 38.53           H  
ATOM   2475  CG  LEU A 167      33.838  67.137   7.921  1.00 38.58           C  
ATOM   2476  HG  LEU A 167      34.474  67.822   7.360  1.00 38.53           H  
ATOM   2477  CD1 LEU A 167      32.926  67.970   8.808  1.00 27.71           C  
ATOM   2478 1HD1 LEU A 167      33.528  68.546   9.510  1.00 38.53           H  
ATOM   2479 2HD1 LEU A 167      32.255  67.312   9.360  1.00 38.53           H  
ATOM   2480 3HD1 LEU A 167      32.340  68.650   8.190  1.00 38.53           H  
ATOM   2481  CD2 LEU A 167      34.751  66.237   8.771  1.00 34.34           C  
ATOM   2482 1HD2 LEU A 167      35.309  66.850   9.479  1.00 38.53           H  
ATOM   2483 2HD2 LEU A 167      35.448  65.709   8.121  1.00 38.53           H  
ATOM   2484 3HD2 LEU A 167      34.144  65.514   9.316  1.00 38.53           H  
ATOM   2485  C   LEU A 167      35.027  65.419   5.676  1.00 41.00           C  
ATOM   2486  O   LEU A 167      35.252  64.219   5.774  1.00 40.97           O  
ATOM   2487  N   LYS A 168      35.973  66.355   5.642  1.00 40.86           N  
ATOM   2488  HN  LYS A 168      35.673  67.369   5.479  1.00 47.91           H  
ATOM   2489  CA  LYS A 168      37.392  66.079   5.814  1.00 42.41           C  
ATOM   2490  HA  LYS A 168      37.497  65.143   6.363  1.00 47.91           H  
ATOM   2491  CB  LYS A 168      38.098  65.929   4.460  1.00 42.92           C  
ATOM   2492  HB1 LYS A 168      37.727  66.706   3.791  1.00 47.91           H  
ATOM   2493  HB2 LYS A 168      39.169  66.063   4.614  1.00 47.91           H  
ATOM   2494  CG  LYS A 168      37.872  64.560   3.787  1.00 44.62           C  
ATOM   2495  HG1 LYS A 168      38.510  63.821   4.272  1.00 47.91           H  
ATOM   2496  HG2 LYS A 168      36.827  64.276   3.912  1.00 47.91           H  
ATOM   2497  CD  LYS A 168      38.198  64.587   2.296  1.00 52.06           C  
ATOM   2498  HD1 LYS A 168      37.418  65.148   1.781  1.00 47.91           H  
ATOM   2499  HD2 LYS A 168      39.157  65.087   2.160  1.00 47.91           H  
ATOM   2500  CE  LYS A 168      38.285  63.188   1.673  1.00 57.60           C  
ATOM   2501  HE1 LYS A 168      37.458  62.588   2.054  1.00 47.91           H  
ATOM   2502  HE2 LYS A 168      38.195  63.286   0.591  1.00 47.91           H  
ATOM   2503  NZ  LYS A 168      39.581  62.471   1.984  1.00 61.25           N1+
ATOM   2504  HZ1 LYS A 168      39.575  61.506   1.521  1.00 47.91           H  
ATOM   2505  HZ2 LYS A 168      39.681  62.357   3.043  1.00 47.91           H  
ATOM   2506  HZ3 LYS A 168      40.404  63.042   1.608  1.00 47.91           H  
ATOM   2507  C   LYS A 168      38.004  67.211   6.659  1.00 43.49           C  
ATOM   2508  O   LYS A 168      37.774  68.406   6.403  1.00 46.01           O  
ATOM   2509  N   ILE A 169      38.672  66.826   7.741  1.00 39.75           N  
ATOM   2510  HN  ILE A 169      38.748  65.782   7.960  1.00 40.09           H  
ATOM   2511  CA  ILE A 169      39.303  67.784   8.636  1.00 41.55           C  
ATOM   2512  HA  ILE A 169      38.587  68.571   8.873  1.00 40.09           H  
ATOM   2513  CB  ILE A 169      39.748  67.105   9.942  1.00 42.17           C  
ATOM   2514  HB  ILE A 169      40.349  66.234   9.682  1.00 40.09           H  
ATOM   2515  CG2 ILE A 169      40.620  68.051  10.780  1.00 40.60           C  
ATOM   2516 1HG2 ILE A 169      40.923  67.549  11.699  1.00 40.09           H  
ATOM   2517 2HG2 ILE A 169      40.051  68.947  11.027  1.00 40.09           H  
ATOM   2518 3HG2 ILE A 169      41.506  68.330  10.210  1.00 40.09           H  
ATOM   2519  CG1 ILE A 169      38.511  66.618  10.701  1.00 34.99           C  
ATOM   2520 1HG1 ILE A 169      37.895  67.482  10.950  1.00 40.09           H  
ATOM   2521 2HG1 ILE A 169      37.949  65.946  10.053  1.00 40.09           H  
ATOM   2522  CD1 ILE A 169      38.838  65.903  11.945  1.00 36.55           C  
ATOM   2523 1HD1 ILE A 169      37.918  65.585  12.434  1.00 40.09           H  
ATOM   2524 2HD1 ILE A 169      39.392  66.565  12.610  1.00 40.09           H  
ATOM   2525 3HD1 ILE A 169      39.447  65.029  11.713  1.00 40.09           H  
ATOM   2526  C   ILE A 169      40.495  68.401   7.937  1.00 42.13           C  
ATOM   2527  O   ILE A 169      41.334  67.691   7.391  1.00 43.01           O  
ATOM   2528  N   LEU A 170      40.547  69.729   7.938  1.00 42.65           N  
ATOM   2529  HN  LEU A 170      39.779  70.282   8.437  1.00 37.73           H  
ATOM   2530  CA  LEU A 170      41.627  70.449   7.274  1.00 40.48           C  
ATOM   2531  HA  LEU A 170      42.184  69.752   6.648  1.00 37.73           H  
ATOM   2532  CB  LEU A 170      41.044  71.549   6.392  1.00 36.56           C  
ATOM   2533  HB1 LEU A 170      40.517  72.240   7.050  1.00 37.73           H  
ATOM   2534  HB2 LEU A 170      41.884  72.062   5.924  1.00 37.73           H  
ATOM   2535  CG  LEU A 170      40.081  71.170   5.282  1.00 33.24           C  
ATOM   2536  HG  LEU A 170      39.297  70.541   5.703  1.00 37.73           H  
ATOM   2537  CD1 LEU A 170      39.440  72.425   4.712  1.00 27.21           C  
ATOM   2538 1HD1 LEU A 170      38.749  72.151   3.915  1.00 37.73           H  
ATOM   2539 2HD1 LEU A 170      40.214  73.079   4.311  1.00 37.73           H  
ATOM   2540 3HD1 LEU A 170      38.897  72.946   5.500  1.00 37.73           H  
ATOM   2541  CD2 LEU A 170      40.827  70.367   4.212  1.00 35.84           C  
ATOM   2542 1HD2 LEU A 170      40.136  70.094   3.414  1.00 37.73           H  
ATOM   2543 2HD2 LEU A 170      41.241  69.463   4.658  1.00 37.73           H  
ATOM   2544 3HD2 LEU A 170      41.635  70.972   3.801  1.00 37.73           H  
ATOM   2545  C   LEU A 170      42.579  71.106   8.242  1.00 41.06           C  
ATOM   2546  O   LEU A 170      42.460  70.963   9.453  1.00 44.82           O  
ATOM   2547  N   ASP A 171      43.548  71.808   7.666  1.00 43.17           N  
ATOM   2548  HN  ASP A 171      43.610  71.794   6.598  1.00 43.02           H  
ATOM   2549  CA  ASP A 171      44.527  72.593   8.393  1.00 40.30           C  
ATOM   2550  HA  ASP A 171      45.275  72.918   7.670  1.00 43.02           H  
ATOM   2551  CB  ASP A 171      43.844  73.848   8.921  1.00 42.72           C  
ATOM   2552  HB1 ASP A 171      43.066  74.143   8.217  1.00 43.02           H  
ATOM   2553  HB2 ASP A 171      43.393  73.619   9.887  1.00 43.02           H  
ATOM   2554  CG  ASP A 171      44.799  75.005   9.097  1.00 44.84           C  
ATOM   2555  OD1 ASP A 171      46.025  74.775   9.215  1.00 47.06           O  
ATOM   2556  OD2 ASP A 171      44.312  76.146   9.106  1.00 39.79           O1-
ATOM   2557  C   ASP A 171      45.268  71.961   9.536  1.00 42.45           C  
ATOM   2558  O   ASP A 171      44.912  72.174  10.691  1.00 43.81           O  
ATOM   2559  N   PHE A 172      46.327  71.218   9.246  1.00 46.22           N  
ATOM   2560  HN  PHE A 172      46.603  71.037   8.228  1.00 42.70           H  
ATOM   2561  CA  PHE A 172      47.108  70.653  10.337  1.00 43.13           C  
ATOM   2562  HA  PHE A 172      46.469  70.599  11.218  1.00 42.70           H  
ATOM   2563  CB  PHE A 172      47.570  69.249  10.004  1.00 40.11           C  
ATOM   2564  HB1 PHE A 172      47.871  69.221   8.957  1.00 42.70           H  
ATOM   2565  HB2 PHE A 172      48.425  69.005  10.635  1.00 42.70           H  
ATOM   2566  CG  PHE A 172      46.511  68.227  10.222  1.00 42.51           C  
ATOM   2567  CD1 PHE A 172      45.443  68.113   9.334  1.00 37.18           C  
ATOM   2568  HD1 PHE A 172      45.414  68.738   8.441  1.00 42.70           H  
ATOM   2569  CD2 PHE A 172      46.538  67.420  11.351  1.00 43.32           C  
ATOM   2570  HD2 PHE A 172      47.371  67.499  12.050  1.00 42.70           H  
ATOM   2571  CE1 PHE A 172      44.424  67.219   9.574  1.00 39.35           C  
ATOM   2572  HE1 PHE A 172      43.593  67.143   8.872  1.00 42.70           H  
ATOM   2573  CE2 PHE A 172      45.509  66.507  11.602  1.00 42.40           C  
ATOM   2574  HE2 PHE A 172      45.538  65.876  12.490  1.00 42.70           H  
ATOM   2575  CZ  PHE A 172      44.449  66.412  10.708  1.00 40.02           C  
ATOM   2576  HZ  PHE A 172      43.639  65.707  10.894  1.00 42.70           H  
ATOM   2577  C   PHE A 172      48.268  71.569  10.653  1.00 44.84           C  
ATOM   2578  O   PHE A 172      49.223  71.164  11.295  1.00 50.63           O  
ATOM   2579  N   GLY A 173      48.127  72.835  10.269  1.00 45.22           N  
ATOM   2580  HN  GLY A 173      47.221  73.135   9.785  1.00 47.24           H  
ATOM   2581  CA  GLY A 173      49.171  73.821  10.489  1.00 46.84           C  
ATOM   2582  HA1 GLY A 173      50.067  73.478   9.972  1.00 47.24           H  
ATOM   2583  HA2 GLY A 173      48.837  74.762  10.053  1.00 47.24           H  
ATOM   2584  C   GLY A 173      49.545  74.088  11.934  1.00 47.38           C  
ATOM   2585  O   GLY A 173      50.623  74.616  12.205  1.00 49.51           O  
ATOM   2586  N   LEU A 174      48.646  73.763  12.856  1.00 45.52           N  
ATOM   2587  HN  LEU A 174      47.706  73.351  12.552  1.00 47.67           H  
ATOM   2588  CA  LEU A 174      48.916  73.957  14.271  1.00 44.63           C  
ATOM   2589  HA  LEU A 174      49.890  74.433  14.384  1.00 47.67           H  
ATOM   2590  CB  LEU A 174      47.856  74.841  14.908  1.00 44.61           C  
ATOM   2591  HB1 LEU A 174      47.665  75.678  14.236  1.00 47.67           H  
ATOM   2592  HB2 LEU A 174      46.947  74.251  15.022  1.00 47.67           H  
ATOM   2593  CG  LEU A 174      48.229  75.406  16.275  1.00 49.88           C  
ATOM   2594  HG  LEU A 174      48.514  74.582  16.929  1.00 47.67           H  
ATOM   2595  CD1 LEU A 174      49.408  76.350  16.138  1.00 50.28           C  
ATOM   2596 1HD1 LEU A 174      49.669  76.750  17.118  1.00 47.67           H  
ATOM   2597 2HD1 LEU A 174      49.142  77.170  15.470  1.00 47.67           H  
ATOM   2598 3HD1 LEU A 174      50.261  75.810  15.727  1.00 47.67           H  
ATOM   2599  CD2 LEU A 174      47.046  76.133  16.893  1.00 54.32           C  
ATOM   2600 1HD2 LEU A 174      47.331  76.529  17.868  1.00 47.67           H  
ATOM   2601 2HD2 LEU A 174      46.214  75.439  17.013  1.00 47.67           H  
ATOM   2602 3HD2 LEU A 174      46.743  76.953  16.242  1.00 47.67           H  
ATOM   2603  C   LEU A 174      48.941  72.605  14.969  1.00 44.93           C  
ATOM   2604  O   LEU A 174      49.053  72.541  16.182  1.00 47.20           O  
ATOM   2605  N   ALA A 175      48.845  71.517  14.208  1.00 45.79           N  
ATOM   2606  HN  ALA A 175      48.760  71.621  13.146  1.00 44.76           H  
ATOM   2607  CA  ALA A 175      48.854  70.176  14.807  1.00 44.94           C  
ATOM   2608  HA  ALA A 175      48.269  70.220  15.725  1.00 44.76           H  
ATOM   2609  CB  ALA A 175      48.187  69.187  13.888  1.00 46.67           C  
ATOM   2610  HB1 ALA A 175      48.202  68.198  14.346  1.00 44.76           H  
ATOM   2611  HB2 ALA A 175      48.721  69.155  12.938  1.00 44.76           H  
ATOM   2612  HB3 ALA A 175      47.155  69.491  13.714  1.00 44.76           H  
ATOM   2613  C   ALA A 175      50.243  69.692  15.171  1.00 44.54           C  
ATOM   2614  O   ALA A 175      51.235  70.270  14.750  1.00 41.86           O  
ATOM   2615  N   ARG A 176      50.296  68.641  15.985  1.00 49.19           N  
ATOM   2616  HN  ARG A 176      49.377  68.211  16.324  1.00 56.67           H  
ATOM   2617  CA  ARG A 176      51.561  68.042  16.440  1.00 51.90           C  
ATOM   2618  HA  ARG A 176      52.215  67.875  15.584  1.00 56.67           H  
ATOM   2619  CB  ARG A 176      52.271  68.948  17.464  1.00 51.52           C  
ATOM   2620  HB1 ARG A 176      53.346  68.793  17.374  1.00 56.67           H  
ATOM   2621  HB2 ARG A 176      52.032  69.986  17.231  1.00 56.67           H  
ATOM   2622  CG  ARG A 176      51.857  68.668  18.925  1.00 55.87           C  
ATOM   2623  HG1 ARG A 176      50.779  68.507  18.948  1.00 56.67           H  
ATOM   2624  HG2 ARG A 176      52.368  67.764  19.256  1.00 56.67           H  
ATOM   2625  CD  ARG A 176      52.190  69.783  19.899  1.00 61.12           C  
ATOM   2626  HD1 ARG A 176      51.832  70.720  19.472  1.00 56.67           H  
ATOM   2627  HD2 ARG A 176      51.662  69.583  20.831  1.00 56.67           H  
ATOM   2628  NE  ARG A 176      53.611  69.945  20.212  1.00 62.43           N1+
ATOM   2629  HE  ARG A 176      54.085  70.854  19.906  1.00 56.67           H  
ATOM   2630  CZ  ARG A 176      54.355  69.049  20.846  1.00 61.30           C  
ATOM   2631  NH1 ARG A 176      53.838  67.888  21.224  1.00 64.17           N  
ATOM   2632 1HH1 ARG A 176      52.812  67.667  21.018  1.00 56.67           H  
ATOM   2633 2HH1 ARG A 176      54.447  67.172  21.735  1.00 56.67           H  
ATOM   2634  NH2 ARG A 176      55.584  69.365  21.216  1.00 58.26           N  
ATOM   2635 1HH2 ARG A 176      55.973  70.339  21.004  1.00 56.67           H  
ATOM   2636 2HH2 ARG A 176      56.190  68.647  21.728  1.00 56.67           H  
ATOM   2637  C   ARG A 176      51.247  66.701  17.116  1.00 55.98           C  
ATOM   2638  O   ARG A 176      50.073  66.283  17.216  1.00 51.59           O  
ATOM   2639  N   GLN A 177      52.308  66.044  17.587  1.00 60.36           N  
ATOM   2640  HN  GLN A 177      53.282  66.463  17.443  1.00 70.19           H  
ATOM   2641  CA  GLN A 177      52.184  64.772  18.293  1.00 63.98           C  
ATOM   2642  HA  GLN A 177      51.347  64.200  17.892  1.00 70.19           H  
ATOM   2643  CB  GLN A 177      53.480  63.968  18.168  1.00 67.70           C  
ATOM   2644  HB1 GLN A 177      53.732  63.891  17.110  1.00 70.19           H  
ATOM   2645  HB2 GLN A 177      54.268  64.510  18.691  1.00 70.19           H  
ATOM   2646  CG  GLN A 177      53.409  62.558  18.744  1.00 74.25           C  
ATOM   2647  HG1 GLN A 177      52.920  62.600  19.717  1.00 70.19           H  
ATOM   2648  HG2 GLN A 177      52.824  61.932  18.070  1.00 70.19           H  
ATOM   2649  CD  GLN A 177      54.789  61.941  18.914  1.00 79.21           C  
ATOM   2650  OE1 GLN A 177      55.633  62.471  19.640  1.00 82.48           O  
ATOM   2651  NE2 GLN A 177      55.028  60.825  18.239  1.00 79.83           N  
ATOM   2652 1HE2 GLN A 177      54.268  60.404  17.614  1.00 70.19           H  
ATOM   2653 2HE2 GLN A 177      55.981  60.345  18.319  1.00 70.19           H  
ATOM   2654  C   GLN A 177      51.927  65.126  19.758  1.00 63.42           C  
ATOM   2655  O   GLN A 177      52.665  65.916  20.353  1.00 60.44           O  
ATOM   2656  N   ALA A 178      50.862  64.570  20.323  1.00 64.02           N  
ATOM   2657  HN  ALA A 178      50.245  63.911  19.749  1.00 64.99           H  
ATOM   2658  CA  ALA A 178      50.519  64.844  21.716  1.00 65.23           C  
ATOM   2659  HA  ALA A 178      50.332  65.914  21.812  1.00 64.99           H  
ATOM   2660  CB  ALA A 178      49.238  64.103  22.111  1.00 60.29           C  
ATOM   2661  HB1 ALA A 178      48.999  64.320  23.152  1.00 64.99           H  
ATOM   2662  HB2 ALA A 178      49.386  63.030  21.988  1.00 64.99           H  
ATOM   2663  HB3 ALA A 178      48.417  64.431  21.474  1.00 64.99           H  
ATOM   2664  C   ALA A 178      51.662  64.478  22.660  1.00 66.35           C  
ATOM   2665  O   ALA A 178      52.307  63.438  22.512  1.00 69.08           O  
ATOM   2666  N   ASP A 179      51.940  65.372  23.596  1.00 67.31           N  
ATOM   2667  HN  ASP A 179      51.373  66.279  23.633  1.00 71.11           H  
ATOM   2668  CA  ASP A 179      52.993  65.158  24.576  1.00 68.71           C  
ATOM   2669  HA  ASP A 179      53.136  64.087  24.718  1.00 71.11           H  
ATOM   2670  CB  ASP A 179      54.304  65.777  24.083  1.00 71.26           C  
ATOM   2671  HB1 ASP A 179      54.441  65.513  23.034  1.00 71.11           H  
ATOM   2672  HB2 ASP A 179      54.235  66.861  24.179  1.00 71.11           H  
ATOM   2673  CG  ASP A 179      55.520  65.295  24.869  1.00 73.83           C  
ATOM   2674  OD1 ASP A 179      55.531  64.124  25.314  1.00 74.47           O  
ATOM   2675  OD2 ASP A 179      56.471  66.089  25.034  1.00 73.49           O1-
ATOM   2676  C   ASP A 179      52.537  65.780  25.894  1.00 68.87           C  
ATOM   2677  O   ASP A 179      51.394  66.210  26.010  1.00 70.97           O  
ATOM   2678  N   SER A 180      53.411  65.817  26.891  1.00 69.23           N  
ATOM   2679  HN  SER A 180      54.399  65.436  26.739  1.00 68.94           H  
ATOM   2680  CA  SER A 180      53.046  66.368  28.190  1.00 68.77           C  
ATOM   2681  HA  SER A 180      52.026  66.039  28.391  1.00 68.94           H  
ATOM   2682  CB  SER A 180      53.922  65.760  29.281  1.00 70.30           C  
ATOM   2683  HB1 SER A 180      54.951  65.705  28.925  1.00 68.94           H  
ATOM   2684  HB2 SER A 180      53.877  66.390  30.169  1.00 68.94           H  
ATOM   2685  OG  SER A 180      53.473  64.456  29.611  1.00 71.23           O  
ATOM   2686  HG  SER A 180      52.483  64.503  29.957  1.00 68.94           H  
ATOM   2687  C   SER A 180      53.043  67.885  28.307  1.00 67.64           C  
ATOM   2688  O   SER A 180      52.133  68.460  28.891  1.00 66.44           O  
ATOM   2689  N   GLU A 181      54.052  68.534  27.748  1.00 68.69           N  
ATOM   2690  HN  GLU A 181      54.812  67.984  27.233  1.00 78.85           H  
ATOM   2691  CA  GLU A 181      54.143  69.984  27.823  1.00 71.37           C  
ATOM   2692  HA  GLU A 181      53.265  70.364  28.345  1.00 78.85           H  
ATOM   2693  CB  GLU A 181      55.388  70.373  28.610  1.00 75.55           C  
ATOM   2694  HB1 GLU A 181      55.811  69.467  29.043  1.00 78.85           H  
ATOM   2695  HB2 GLU A 181      56.104  70.813  27.916  1.00 78.85           H  
ATOM   2696  CG  GLU A 181      55.149  71.368  29.736  1.00 83.03           C  
ATOM   2697  HG1 GLU A 181      54.617  72.230  29.334  1.00 78.85           H  
ATOM   2698  HG2 GLU A 181      54.539  70.889  30.502  1.00 78.85           H  
ATOM   2699  CD  GLU A 181      56.454  71.850  30.376  1.00 87.43           C  
ATOM   2700  OE1 GLU A 181      57.151  71.028  31.014  1.00 90.21           O  
ATOM   2701  OE2 GLU A 181      56.787  73.050  30.235  1.00 87.65           O1-
ATOM   2702  C   GLU A 181      54.198  70.612  26.431  1.00 71.61           C  
ATOM   2703  O   GLU A 181      55.273  70.689  25.820  1.00 74.10           O  
ATOM   2704  N   MET A 182      53.042  71.050  25.929  1.00 68.51           N  
ATOM   2705  HN  MET A 182      52.155  70.951  26.519  1.00 60.34           H  
ATOM   2706  CA  MET A 182      52.940  71.662  24.599  1.00 64.13           C  
ATOM   2707  HA  MET A 182      53.816  71.349  24.031  1.00 60.34           H  
ATOM   2708  CB  MET A 182      51.709  71.109  23.875  1.00 59.85           C  
ATOM   2709  HB1 MET A 182      50.819  71.342  24.460  1.00 60.34           H  
ATOM   2710  HB2 MET A 182      51.634  71.579  22.894  1.00 60.34           H  
ATOM   2711  CG  MET A 182      51.801  69.609  23.696  1.00 56.94           C  
ATOM   2712  HG1 MET A 182      52.584  69.404  22.966  1.00 60.34           H  
ATOM   2713  HG2 MET A 182      52.075  69.171  24.656  1.00 60.34           H  
ATOM   2714  SD  MET A 182      50.316  68.824  23.140  1.00 53.18           S  
ATOM   2715  CE  MET A 182      49.474  68.578  24.651  1.00 54.19           C  
ATOM   2716  HE1 MET A 182      48.518  68.091  24.460  1.00 60.34           H  
ATOM   2717  HE2 MET A 182      49.301  69.541  25.132  1.00 60.34           H  
ATOM   2718  HE3 MET A 182      50.077  67.949  25.305  1.00 60.34           H  
ATOM   2719  C   MET A 182      52.932  73.194  24.612  1.00 61.59           C  
ATOM   2720  O   MET A 182      52.872  73.807  25.675  1.00 64.31           O  
ATOM   2721  HC  MET A 182      52.980  73.744  23.672  1.00 60.34           H  
ATOM   2722  N   GLY A 184      51.804  76.966  24.533  1.00 55.74           N  
ATOM   2723  CA  GLY A 184      50.660  77.612  25.145  1.00 51.90           C  
ATOM   2724  HA1 GLY A 184      50.196  76.860  25.782  1.00 53.91           H  
ATOM   2725  HA2 GLY A 184      51.063  78.414  25.763  1.00 53.91           H  
ATOM   2726  C   GLY A 184      49.537  78.229  24.343  1.00 53.51           C  
ATOM   2727  O   GLY A 184      48.381  77.829  24.499  1.00 54.51           O  
ATOM   2728  HN1 GLY A 184      52.323  77.669  23.916  1.00 53.91           H  
ATOM   2729  HN2 GLY A 184      51.472  76.144  23.934  1.00 53.91           H  
ATOM   2730  HC  GLY A 184      49.748  79.025  23.629  1.00 53.92           H  
ATOM   2731  N   VAL A 186      47.394  78.224  21.719  1.00 43.44           N  
ATOM   2732  CA  VAL A 186      46.934  77.368  20.630  1.00 43.98           C  
ATOM   2733  HA  VAL A 186      47.349  77.755  19.699  1.00 43.23           H  
ATOM   2734  CB  VAL A 186      47.453  75.918  20.820  1.00 45.53           C  
ATOM   2735  HB  VAL A 186      47.136  75.323  19.963  1.00 43.23           H  
ATOM   2736  CG1 VAL A 186      48.985  75.906  20.878  1.00 41.30           C  
ATOM   2737 1HG1 VAL A 186      49.336  74.883  21.012  1.00 43.23           H  
ATOM   2738 2HG1 VAL A 186      49.322  76.517  21.715  1.00 43.23           H  
ATOM   2739 3HG1 VAL A 186      49.387  76.309  19.949  1.00 43.23           H  
ATOM   2740  CG2 VAL A 186      46.861  75.297  22.085  1.00 41.14           C  
ATOM   2741 1HG2 VAL A 186      47.237  74.280  22.201  1.00 43.23           H  
ATOM   2742 2HG2 VAL A 186      45.774  75.275  22.005  1.00 43.23           H  
ATOM   2743 3HG2 VAL A 186      47.150  75.892  22.952  1.00 43.23           H  
ATOM   2744  C   VAL A 186      45.399  77.374  20.506  1.00 43.27           C  
ATOM   2745  O   VAL A 186      44.709  77.710  21.459  1.00 43.93           O  
ATOM   2746  HN2 VAL A 186      46.982  77.878  22.644  1.00 43.23           H  
ATOM   2747  HN1 VAL A 186      47.076  79.230  21.541  1.00 43.23           H  
ATOM   2748  N   VAL A 187      44.876  76.987  19.339  1.00 42.53           N  
ATOM   2749  HN  VAL A 187      45.549  76.673  18.568  1.00 38.65           H  
ATOM   2750  CA  VAL A 187      43.424  76.965  19.044  1.00 39.94           C  
ATOM   2751  HA  VAL A 187      43.268  76.402  18.124  1.00 38.65           H  
ATOM   2752  CB  VAL A 187      42.552  76.336  20.154  1.00 35.61           C  
ATOM   2753  HB  VAL A 187      42.513  77.026  20.997  1.00 38.65           H  
ATOM   2754  CG1 VAL A 187      41.151  76.138  19.630  1.00 28.79           C  
ATOM   2755 1HG1 VAL A 187      40.531  75.694  20.409  1.00 38.65           H  
ATOM   2756 2HG1 VAL A 187      41.176  75.475  18.765  1.00 38.65           H  
ATOM   2757 3HG1 VAL A 187      40.732  77.101  19.337  1.00 38.65           H  
ATOM   2758  CG2 VAL A 187      43.126  75.015  20.638  1.00 40.37           C  
ATOM   2759 1HG2 VAL A 187      42.485  74.604  21.418  1.00 38.65           H  
ATOM   2760 2HG2 VAL A 187      44.126  75.178  21.039  1.00 38.65           H  
ATOM   2761 3HG2 VAL A 187      43.179  74.314  19.805  1.00 38.65           H  
ATOM   2762  C   VAL A 187      42.882  78.366  18.846  1.00 40.34           C  
ATOM   2763  O   VAL A 187      43.285  79.282  19.544  1.00 42.95           O  
ATOM   2764  N   THR A 188      41.973  78.537  17.894  1.00 41.92           N  
ATOM   2765  HN  THR A 188      41.671  77.703  17.296  1.00 42.24           H  
ATOM   2766  CA  THR A 188      41.383  79.843  17.653  1.00 40.96           C  
ATOM   2767  HA  THR A 188      42.175  80.590  17.610  1.00 42.24           H  
ATOM   2768  CB  THR A 188      40.589  79.880  16.351  1.00 43.57           C  
ATOM   2769  HB  THR A 188      39.849  79.079  16.358  1.00 42.24           H  
ATOM   2770  OG1 THR A 188      41.488  79.684  15.247  1.00 44.23           O  
ATOM   2771  HG1 THR A 188      42.209  80.447  15.243  1.00 42.24           H  
ATOM   2772  CG2 THR A 188      39.871  81.233  16.185  1.00 39.70           C  
ATOM   2773 1HG2 THR A 188      39.312  81.236  15.250  1.00 42.24           H  
ATOM   2774 2HG2 THR A 188      40.608  82.036  16.169  1.00 42.24           H  
ATOM   2775 3HG2 THR A 188      39.185  81.386  17.018  1.00 42.24           H  
ATOM   2776  C   THR A 188      40.489  80.137  18.835  1.00 42.63           C  
ATOM   2777  O   THR A 188      39.720  79.274  19.256  1.00 42.64           O  
ATOM   2778  N   ARG A 189      40.589  81.364  19.356  1.00 47.22           N  
ATOM   2779  HN  ARG A 189      41.252  82.061  18.889  1.00 47.03           H  
ATOM   2780  CA  ARG A 189      39.832  81.805  20.541  1.00 46.27           C  
ATOM   2781  HA  ARG A 189      40.416  81.457  21.393  1.00 47.03           H  
ATOM   2782  CB  ARG A 189      39.832  83.337  20.661  1.00 44.74           C  
ATOM   2783  HB1 ARG A 189      40.857  83.695  20.558  1.00 47.03           H  
ATOM   2784  HB2 ARG A 189      39.220  83.749  19.859  1.00 47.03           H  
ATOM   2785  CG  ARG A 189      39.276  83.826  22.001  1.00 44.51           C  
ATOM   2786  HG1 ARG A 189      38.326  83.324  22.185  1.00 47.03           H  
ATOM   2787  HG2 ARG A 189      39.985  83.563  22.786  1.00 47.03           H  
ATOM   2788  CD  ARG A 189      39.046  85.319  22.042  1.00 50.52           C  
ATOM   2789  HD1 ARG A 189      38.348  85.588  21.249  1.00 47.03           H  
ATOM   2790  HD2 ARG A 189      38.617  85.581  23.009  1.00 47.03           H  
ATOM   2791  NE  ARG A 189      40.285  86.078  21.856  1.00 52.32           N1+
ATOM   2792  HE  ARG A 189      41.145  85.772  22.413  1.00 47.03           H  
ATOM   2793  CZ  ARG A 189      40.414  87.123  21.041  1.00 48.94           C  
ATOM   2794  NH1 ARG A 189      39.377  87.551  20.338  1.00 46.67           N  
ATOM   2795 1HH1 ARG A 189      38.432  87.057  20.424  1.00 47.03           H  
ATOM   2796 2HH1 ARG A 189      39.484  88.391  19.684  1.00 47.03           H  
ATOM   2797  NH2 ARG A 189      41.593  87.711  20.897  1.00 49.00           N  
ATOM   2798 1HH2 ARG A 189      42.442  87.346  21.436  1.00 47.03           H  
ATOM   2799 2HH2 ARG A 189      41.696  88.551  20.242  1.00 47.03           H  
ATOM   2800  C   ARG A 189      38.411  81.281  20.796  1.00 43.48           C  
ATOM   2801  O   ARG A 189      38.168  80.638  21.809  1.00 43.66           O  
ATOM   2802  N   TRP A 190      37.472  81.540  19.899  1.00 42.94           N  
ATOM   2803  HN  TRP A 190      37.711  82.066  18.998  1.00 59.61           H  
ATOM   2804  CA  TRP A 190      36.100  81.095  20.160  1.00 47.70           C  
ATOM   2805  HA  TRP A 190      35.823  81.511  21.129  1.00 59.61           H  
ATOM   2806  CB  TRP A 190      35.109  81.689  19.133  1.00 51.97           C  
ATOM   2807  HB1 TRP A 190      35.358  81.298  18.147  1.00 59.61           H  
ATOM   2808  HB2 TRP A 190      34.101  81.375  19.405  1.00 59.61           H  
ATOM   2809  CG  TRP A 190      35.140  83.211  19.070  1.00 60.34           C  
ATOM   2810  CD2 TRP A 190      34.766  84.045  17.962  1.00 65.03           C  
ATOM   2811  CE2 TRP A 190      35.024  85.384  18.341  1.00 67.03           C  
ATOM   2812  CE3 TRP A 190      34.243  83.791  16.684  1.00 69.62           C  
ATOM   2813  HE3 TRP A 190      34.032  82.771  16.362  1.00 59.61           H  
ATOM   2814  CD1 TRP A 190      35.588  84.059  20.042  1.00 61.70           C  
ATOM   2815  HD1 TRP A 190      35.945  83.745  21.023  1.00 59.61           H  
ATOM   2816  NE1 TRP A 190      35.526  85.360  19.613  1.00 64.05           N  
ATOM   2817  HE1 TRP A 190      35.822  86.217  20.181  1.00 59.61           H  
ATOM   2818  CZ2 TRP A 190      34.777  86.469  17.490  1.00 68.94           C  
ATOM   2819  HZ2 TRP A 190      34.982  87.492  17.806  1.00 59.61           H  
ATOM   2820  CZ3 TRP A 190      33.998  84.875  15.832  1.00 71.43           C  
ATOM   2821  HZ3 TRP A 190      33.594  84.694  14.836  1.00 59.61           H  
ATOM   2822  CH2 TRP A 190      34.267  86.199  16.244  1.00 71.73           C  
ATOM   2823  HH2 TRP A 190      34.066  87.023  15.559  1.00 59.61           H  
ATOM   2824  C   TRP A 190      35.934  79.580  20.280  1.00 46.92           C  
ATOM   2825  O   TRP A 190      34.914  79.111  20.771  1.00 45.10           O  
ATOM   2826  N   TYR A 191      36.958  78.818  19.900  1.00 45.76           N  
ATOM   2827  HN  TYR A 191      37.859  79.280  19.553  1.00 45.84           H  
ATOM   2828  CA  TYR A 191      36.870  77.358  19.950  1.00 44.82           C  
ATOM   2829  HA  TYR A 191      35.870  77.089  20.290  1.00 45.84           H  
ATOM   2830  CB  TYR A 191      37.074  76.770  18.551  1.00 45.18           C  
ATOM   2831  HB1 TYR A 191      38.090  76.989  18.222  1.00 45.84           H  
ATOM   2832  HB2 TYR A 191      36.932  75.690  18.599  1.00 45.84           H  
ATOM   2833  CG  TYR A 191      36.101  77.347  17.549  1.00 44.44           C  
ATOM   2834  CD1 TYR A 191      34.805  76.844  17.441  1.00 45.23           C  
ATOM   2835  HD1 TYR A 191      34.529  75.948  17.997  1.00 45.84           H  
ATOM   2836  CE1 TYR A 191      33.857  77.471  16.632  1.00 46.26           C  
ATOM   2837  HE1 TYR A 191      32.846  77.071  16.558  1.00 45.84           H  
ATOM   2838  CD2 TYR A 191      36.431  78.484  16.807  1.00 46.36           C  
ATOM   2839  HD2 TYR A 191      37.443  78.885  16.863  1.00 45.84           H  
ATOM   2840  CE2 TYR A 191      35.491  79.113  15.999  1.00 44.56           C  
ATOM   2841  HE2 TYR A 191      35.764  80.001  15.428  1.00 45.84           H  
ATOM   2842  CZ  TYR A 191      34.213  78.606  15.925  1.00 44.09           C  
ATOM   2843  OH  TYR A 191      33.284  79.254  15.170  1.00 50.17           O  
ATOM   2844  HH  TYR A 191      32.913  78.602  14.435  1.00 45.84           H  
ATOM   2845  C   TYR A 191      37.866  76.795  20.928  1.00 45.92           C  
ATOM   2846  O   TYR A 191      37.965  75.582  21.129  1.00 47.32           O  
ATOM   2847  N   ARG A 192      38.553  77.709  21.597  1.00 47.41           N  
ATOM   2848  HN  ARG A 192      38.359  78.742  21.396  1.00 47.10           H  
ATOM   2849  CA  ARG A 192      39.555  77.373  22.588  1.00 45.02           C  
ATOM   2850  HA  ARG A 192      40.149  76.541  22.209  1.00 47.10           H  
ATOM   2851  CB  ARG A 192      40.475  78.570  22.786  1.00 41.99           C  
ATOM   2852  HB1 ARG A 192      40.907  78.833  21.820  1.00 47.10           H  
ATOM   2853  HB2 ARG A 192      39.877  79.403  23.156  1.00 47.10           H  
ATOM   2854  CG  ARG A 192      41.584  78.332  23.742  1.00 40.62           C  
ATOM   2855  HG1 ARG A 192      41.315  78.726  24.722  1.00 47.10           H  
ATOM   2856  HG2 ARG A 192      41.778  77.262  23.821  1.00 47.10           H  
ATOM   2857  CD  ARG A 192      42.805  79.030  23.235  1.00 43.71           C  
ATOM   2858  HD1 ARG A 192      43.679  78.625  23.745  1.00 47.10           H  
ATOM   2859  HD2 ARG A 192      42.893  78.852  22.163  1.00 47.10           H  
ATOM   2860  NE  ARG A 192      42.746  80.460  23.469  1.00 48.59           N1+
ATOM   2861  HE  ARG A 192      42.407  80.795  24.427  1.00 47.10           H  
ATOM   2862  CZ  ARG A 192      43.082  81.378  22.579  1.00 49.04           C  
ATOM   2863  NH1 ARG A 192      43.491  81.023  21.374  1.00 45.98           N  
ATOM   2864 1HH1 ARG A 192      43.552  79.987  21.113  1.00 47.10           H  
ATOM   2865 2HH1 ARG A 192      43.761  81.771  20.659  1.00 47.10           H  
ATOM   2866  NH2 ARG A 192      43.089  82.654  22.930  1.00 56.70           N  
ATOM   2867 1HH2 ARG A 192      42.824  82.936  23.928  1.00 47.10           H  
ATOM   2868 2HH2 ARG A 192      43.360  83.404  22.216  1.00 47.10           H  
ATOM   2869  C   ARG A 192      38.920  76.950  23.916  1.00 47.93           C  
ATOM   2870  O   ARG A 192      38.024  77.608  24.442  1.00 51.10           O  
ATOM   2871  N   ALA A 193      39.371  75.818  24.436  1.00 48.22           N  
ATOM   2872  HN  ALA A 193      40.130  75.274  23.914  1.00 45.78           H  
ATOM   2873  CA  ALA A 193      38.869  75.295  25.688  1.00 44.88           C  
ATOM   2874  HA  ALA A 193      37.786  75.412  25.728  1.00 45.78           H  
ATOM   2875  CB  ALA A 193      39.229  73.835  25.817  1.00 42.35           C  
ATOM   2876  HB1 ALA A 193      38.848  73.448  26.762  1.00 45.78           H  
ATOM   2877  HB2 ALA A 193      40.313  73.724  25.790  1.00 45.78           H  
ATOM   2878  HB3 ALA A 193      38.787  73.277  24.992  1.00 45.78           H  
ATOM   2879  C   ALA A 193      39.508  76.082  26.807  1.00 44.69           C  
ATOM   2880  O   ALA A 193      40.666  76.484  26.710  1.00 48.77           O  
ATOM   2881  N   PRO A 194      38.792  76.243  27.924  1.00 43.42           N  
ATOM   2882  CD  PRO A 194      37.483  75.650  28.237  1.00 38.63           C  
ATOM   2883  HD1 PRO A 194      37.361  74.680  27.756  1.00 42.41           H  
ATOM   2884  HD2 PRO A 194      36.667  76.309  27.940  1.00 42.41           H  
ATOM   2885  CA  PRO A 194      39.310  76.989  29.071  1.00 42.80           C  
ATOM   2886  HA  PRO A 194      39.351  78.046  28.806  1.00 42.41           H  
ATOM   2887  CB  PRO A 194      38.217  76.794  30.120  1.00 39.72           C  
ATOM   2888  HB1 PRO A 194      38.646  76.704  31.118  1.00 42.41           H  
ATOM   2889  HB2 PRO A 194      37.507  77.621  30.102  1.00 42.41           H  
ATOM   2890  CG  PRO A 194      37.561  75.517  29.702  1.00 42.17           C  
ATOM   2891  HG1 PRO A 194      38.165  74.655  29.986  1.00 42.41           H  
ATOM   2892  HG2 PRO A 194      36.567  75.425  30.141  1.00 42.41           H  
ATOM   2893  C   PRO A 194      40.691  76.564  29.592  1.00 44.92           C  
ATOM   2894  O   PRO A 194      41.541  77.421  29.911  1.00 45.24           O  
ATOM   2895  N   GLU A 195      40.943  75.259  29.640  1.00 43.82           N  
ATOM   2896  HN  GLU A 195      40.219  74.552  29.292  1.00 43.88           H  
ATOM   2897  CA  GLU A 195      42.215  74.810  30.171  1.00 40.22           C  
ATOM   2898  HA  GLU A 195      42.319  75.290  31.144  1.00 43.88           H  
ATOM   2899  CB  GLU A 195      42.231  73.305  30.443  1.00 42.63           C  
ATOM   2900  HB1 GLU A 195      43.101  73.085  31.062  1.00 43.88           H  
ATOM   2901  HB2 GLU A 195      41.322  73.053  30.989  1.00 43.88           H  
ATOM   2902  CG  GLU A 195      42.296  72.440  29.238  1.00 44.64           C  
ATOM   2903  HG1 GLU A 195      42.968  72.905  28.517  1.00 43.88           H  
ATOM   2904  HG2 GLU A 195      42.694  71.469  29.533  1.00 43.88           H  
ATOM   2905  CD  GLU A 195      40.954  72.224  28.571  1.00 49.90           C  
ATOM   2906  OE1 GLU A 195      39.900  72.670  29.096  1.00 50.67           O  
ATOM   2907  OE2 GLU A 195      40.968  71.587  27.498  1.00 50.63           O1-
ATOM   2908  C   GLU A 195      43.414  75.237  29.371  1.00 38.03           C  
ATOM   2909  O   GLU A 195      44.526  75.174  29.874  1.00 34.35           O  
ATOM   2910  N   VAL A 196      43.210  75.708  28.142  1.00 40.58           N  
ATOM   2911  HN  VAL A 196      42.222  75.751  27.734  1.00 43.99           H  
ATOM   2912  CA  VAL A 196      44.360  76.166  27.357  1.00 44.46           C  
ATOM   2913  HA  VAL A 196      45.086  75.357  27.282  1.00 43.99           H  
ATOM   2914  CB  VAL A 196      43.965  76.621  25.944  1.00 42.44           C  
ATOM   2915  HB  VAL A 196      43.260  77.449  26.025  1.00 43.99           H  
ATOM   2916  CG1 VAL A 196      45.201  77.098  25.184  1.00 40.12           C  
ATOM   2917 1HG1 VAL A 196      44.912  77.419  24.183  1.00 43.99           H  
ATOM   2918 2HG1 VAL A 196      45.920  76.282  25.110  1.00 43.99           H  
ATOM   2919 3HG1 VAL A 196      45.655  77.934  25.716  1.00 43.99           H  
ATOM   2920  CG2 VAL A 196      43.298  75.480  25.198  1.00 41.61           C  
ATOM   2921 1HG2 VAL A 196      43.021  75.812  24.197  1.00 43.99           H  
ATOM   2922 2HG2 VAL A 196      42.403  75.167  25.736  1.00 43.99           H  
ATOM   2923 3HG2 VAL A 196      43.989  74.641  25.124  1.00 43.99           H  
ATOM   2924  C   VAL A 196      44.997  77.345  28.104  1.00 48.11           C  
ATOM   2925  O   VAL A 196      46.200  77.606  27.997  1.00 50.59           O  
ATOM   2926  N   ILE A 197      44.176  78.018  28.908  1.00 48.55           N  
ATOM   2927  HN  ILE A 197      43.153  77.713  28.984  1.00 47.26           H  
ATOM   2928  CA  ILE A 197      44.633  79.150  29.680  1.00 46.36           C  
ATOM   2929  HA  ILE A 197      45.632  79.397  29.320  1.00 47.26           H  
ATOM   2930  CB  ILE A 197      43.753  80.354  29.402  1.00 47.63           C  
ATOM   2931  HB  ILE A 197      42.710  80.081  29.563  1.00 47.26           H  
ATOM   2932  CG2 ILE A 197      44.118  81.523  30.327  1.00 49.36           C  
ATOM   2933 1HG2 ILE A 197      43.474  82.375  30.109  1.00 47.26           H  
ATOM   2934 2HG2 ILE A 197      45.158  81.804  30.165  1.00 47.26           H  
ATOM   2935 3HG2 ILE A 197      43.982  81.221  31.366  1.00 47.26           H  
ATOM   2936  CG1 ILE A 197      43.949  80.746  27.941  1.00 44.16           C  
ATOM   2937 1HG1 ILE A 197      44.995  81.014  27.791  1.00 47.26           H  
ATOM   2938 2HG1 ILE A 197      43.700  79.889  27.315  1.00 47.26           H  
ATOM   2939  CD1 ILE A 197      43.114  81.880  27.533  1.00 52.88           C  
ATOM   2940 1HD1 ILE A 197      43.300  82.110  26.484  1.00 47.26           H  
ATOM   2941 2HD1 ILE A 197      43.358  82.750  28.143  1.00 47.26           H  
ATOM   2942 3HD1 ILE A 197      42.063  81.625  27.668  1.00 47.26           H  
ATOM   2943  C   ILE A 197      44.757  78.862  31.169  1.00 45.00           C  
ATOM   2944  O   ILE A 197      45.778  79.186  31.778  1.00 44.15           O  
ATOM   2945  N   LEU A 198      43.742  78.241  31.757  1.00 43.62           N  
ATOM   2946  HN  LEU A 198      42.872  77.987  31.188  1.00 45.77           H  
ATOM   2947  CA  LEU A 198      43.807  77.903  33.176  1.00 46.21           C  
ATOM   2948  HA  LEU A 198      44.005  78.814  33.741  1.00 45.77           H  
ATOM   2949  CB  LEU A 198      42.491  77.304  33.665  1.00 43.96           C  
ATOM   2950  HB1 LEU A 198      42.303  76.386  33.108  1.00 45.77           H  
ATOM   2951  HB2 LEU A 198      42.592  77.071  34.725  1.00 45.77           H  
ATOM   2952  CG  LEU A 198      41.284  78.234  33.487  1.00 48.66           C  
ATOM   2953  HG  LEU A 198      41.044  78.289  32.425  1.00 45.77           H  
ATOM   2954  CD1 LEU A 198      40.060  77.679  34.234  1.00 37.35           C  
ATOM   2955 1HD1 LEU A 198      39.214  78.352  34.096  1.00 45.77           H  
ATOM   2956 2HD1 LEU A 198      40.289  77.597  35.297  1.00 45.77           H  
ATOM   2957 3HD1 LEU A 198      39.809  76.694  33.839  1.00 45.77           H  
ATOM   2958  CD2 LEU A 198      41.664  79.652  33.977  1.00 43.46           C  
ATOM   2959 1HD2 LEU A 198      40.812  80.320  33.854  1.00 45.77           H  
ATOM   2960 2HD2 LEU A 198      42.505  80.026  33.393  1.00 45.77           H  
ATOM   2961 3HD2 LEU A 198      41.944  79.610  35.030  1.00 45.77           H  
ATOM   2962  C   LEU A 198      44.936  76.915  33.436  1.00 49.78           C  
ATOM   2963  O   LEU A 198      45.580  76.949  34.482  1.00 53.09           O  
ATOM   2964  N   ASN A 199      45.178  76.044  32.462  1.00 52.51           N  
ATOM   2965  HN  ASN A 199      44.585  76.085  31.572  1.00 52.99           H  
ATOM   2966  CA  ASN A 199      46.217  75.042  32.566  1.00 52.27           C  
ATOM   2967  HA  ASN A 199      46.684  75.125  33.547  1.00 52.99           H  
ATOM   2968  CB  ASN A 199      45.614  73.642  32.428  1.00 54.10           C  
ATOM   2969  HB1 ASN A 199      44.720  73.583  33.049  1.00 52.99           H  
ATOM   2970  HB2 ASN A 199      45.344  73.478  31.385  1.00 52.99           H  
ATOM   2971  CG  ASN A 199      46.574  72.559  32.856  1.00 55.00           C  
ATOM   2972  OD1 ASN A 199      47.741  72.839  33.178  1.00 47.20           O  
ATOM   2973  ND2 ASN A 199      46.092  71.315  32.879  1.00 55.42           N  
ATOM   2974 1HD2 ASN A 199      45.075  71.130  32.603  1.00 52.99           H  
ATOM   2975 2HD2 ASN A 199      46.723  70.502  33.174  1.00 52.99           H  
ATOM   2976  C   ASN A 199      47.276  75.249  31.508  1.00 52.19           C  
ATOM   2977  O   ASN A 199      47.615  74.329  30.782  1.00 55.24           O  
ATOM   2978  N   TRP A 200      47.823  76.454  31.459  1.00 53.79           N  
ATOM   2979  HN  TRP A 200      47.490  77.193  32.157  1.00 52.17           H  
ATOM   2980  CA  TRP A 200      48.861  76.824  30.496  1.00 55.23           C  
ATOM   2981  HA  TRP A 200      48.379  77.098  29.558  1.00 52.17           H  
ATOM   2982  CB  TRP A 200      49.623  78.037  31.019  1.00 51.90           C  
ATOM   2983  HB1 TRP A 200      48.897  78.801  31.297  1.00 52.17           H  
ATOM   2984  HB2 TRP A 200      50.185  77.731  31.901  1.00 52.17           H  
ATOM   2985  CG  TRP A 200      50.569  78.629  30.051  1.00 52.56           C  
ATOM   2986  CD2 TRP A 200      50.228  79.384  28.885  1.00 51.63           C  
ATOM   2987  CE2 TRP A 200      51.444  79.822  28.298  1.00 51.06           C  
ATOM   2988  CE3 TRP A 200      49.018  79.740  28.280  1.00 48.62           C  
ATOM   2989  HE3 TRP A 200      48.068  79.417  28.706  1.00 52.17           H  
ATOM   2990  CD1 TRP A 200      51.938  78.625  30.125  1.00 53.16           C  
ATOM   2991  HD1 TRP A 200      52.521  78.127  30.900  1.00 52.17           H  
ATOM   2992  NE1 TRP A 200      52.472  79.347  29.070  1.00 52.41           N  
ATOM   2993  HE1 TRP A 200      53.514  79.507  28.888  1.00 52.17           H  
ATOM   2994  CZ2 TRP A 200      51.474  80.597  27.138  1.00 50.38           C  
ATOM   2995  HZ2 TRP A 200      52.418  80.923  26.701  1.00 52.17           H  
ATOM   2996  CZ3 TRP A 200      49.051  80.512  27.127  1.00 48.80           C  
ATOM   2997  HZ3 TRP A 200      48.115  80.797  26.646  1.00 52.17           H  
ATOM   2998  CH2 TRP A 200      50.274  80.934  26.567  1.00 47.32           C  
ATOM   2999  HH2 TRP A 200      50.265  81.541  25.661  1.00 52.17           H  
ATOM   3000  C   TRP A 200      49.845  75.687  30.219  1.00 56.22           C  
ATOM   3001  O   TRP A 200      50.379  75.081  31.153  1.00 57.24           O  
ATOM   3002  N   MET A 201      49.994  75.362  28.932  1.00 56.44           N  
ATOM   3003  HN  MET A 201      49.409  75.901  28.217  1.00 54.11           H  
ATOM   3004  CA  MET A 201      50.899  74.322  28.421  1.00 53.74           C  
ATOM   3005  HA  MET A 201      50.818  74.370  27.335  1.00 54.11           H  
ATOM   3006  CB  MET A 201      52.353  74.674  28.741  1.00 51.39           C  
ATOM   3007  HB1 MET A 201      52.452  74.777  29.822  1.00 54.11           H  
ATOM   3008  HB2 MET A 201      52.988  73.859  28.394  1.00 54.11           H  
ATOM   3009  CG  MET A 201      52.822  75.945  28.100  1.00 52.93           C  
ATOM   3010  HG1 MET A 201      52.630  75.883  27.029  1.00 54.11           H  
ATOM   3011  HG2 MET A 201      52.256  76.775  28.523  1.00 54.11           H  
ATOM   3012  SD  MET A 201      54.585  76.266  28.350  1.00 57.67           S  
ATOM   3013  CE  MET A 201      54.759  77.836  27.394  1.00 54.12           C  
ATOM   3014  HE1 MET A 201      55.793  78.179  27.442  1.00 54.11           H  
ATOM   3015  HE2 MET A 201      54.105  78.596  27.821  1.00 54.11           H  
ATOM   3016  HE3 MET A 201      54.483  77.661  26.354  1.00 54.11           H  
ATOM   3017  C   MET A 201      50.652  72.856  28.789  1.00 53.26           C  
ATOM   3018  O   MET A 201      51.457  71.998  28.416  1.00 53.36           O  
ATOM   3019  N   ARG A 202      49.549  72.545  29.468  1.00 48.76           N  
ATOM   3020  HN  ARG A 202      48.847  73.308  29.733  1.00 54.48           H  
ATOM   3021  CA  ARG A 202      49.305  71.159  29.848  1.00 49.12           C  
ATOM   3022  HA  ARG A 202      50.023  70.554  29.294  1.00 54.48           H  
ATOM   3023  CB  ARG A 202      49.613  70.952  31.330  1.00 51.67           C  
ATOM   3024  HB1 ARG A 202      48.902  71.537  31.914  1.00 54.48           H  
ATOM   3025  HB2 ARG A 202      49.492  69.894  31.562  1.00 54.48           H  
ATOM   3026  CG  ARG A 202      51.028  71.375  31.726  1.00 53.45           C  
ATOM   3027  HG1 ARG A 202      51.746  70.830  31.113  1.00 54.48           H  
ATOM   3028  HG2 ARG A 202      51.140  72.445  31.552  1.00 54.48           H  
ATOM   3029  CD  ARG A 202      51.303  71.081  33.186  1.00 54.45           C  
ATOM   3030  HD1 ARG A 202      50.681  71.731  33.801  1.00 54.48           H  
ATOM   3031  HD2 ARG A 202      51.055  70.040  33.390  1.00 54.48           H  
ATOM   3032  NE  ARG A 202      52.706  71.309  33.524  1.00 59.92           N1+
ATOM   3033  HE  ARG A 202      53.397  70.511  33.349  1.00 54.48           H  
ATOM   3034  CZ  ARG A 202      53.184  72.441  34.034  1.00 60.71           C  
ATOM   3035  NH1 ARG A 202      52.361  73.459  34.275  1.00 63.06           N  
ATOM   3036 1HH1 ARG A 202      51.317  73.366  34.059  1.00 54.48           H  
ATOM   3037 2HH1 ARG A 202      52.743  74.370  34.685  1.00 54.48           H  
ATOM   3038  NH2 ARG A 202      54.485  72.559  34.288  1.00 55.04           N  
ATOM   3039 1HH2 ARG A 202      55.146  71.744  34.082  1.00 54.48           H  
ATOM   3040 2HH2 ARG A 202      54.870  73.469  34.698  1.00 54.48           H  
ATOM   3041  C   ARG A 202      47.927  70.604  29.522  1.00 50.94           C  
ATOM   3042  O   ARG A 202      47.401  69.760  30.252  1.00 52.21           O  
ATOM   3043  N   TYR A 203      47.340  71.091  28.433  1.00 51.16           N  
ATOM   3044  HN  TYR A 203      47.841  71.855  27.876  1.00 46.50           H  
ATOM   3045  CA  TYR A 203      46.035  70.622  27.967  1.00 50.51           C  
ATOM   3046  HA  TYR A 203      45.368  70.454  28.813  1.00 46.50           H  
ATOM   3047  CB  TYR A 203      45.430  71.641  27.010  1.00 44.92           C  
ATOM   3048  HB1 TYR A 203      44.541  71.209  26.550  1.00 46.50           H  
ATOM   3049  HB2 TYR A 203      45.152  72.532  27.573  1.00 46.50           H  
ATOM   3050  CG  TYR A 203      46.398  72.030  25.929  1.00 41.85           C  
ATOM   3051  CD1 TYR A 203      47.290  73.073  26.126  1.00 44.76           C  
ATOM   3052  HD1 TYR A 203      47.269  73.622  27.067  1.00 46.50           H  
ATOM   3053  CE1 TYR A 203      48.216  73.435  25.144  1.00 46.08           C  
ATOM   3054  HE1 TYR A 203      48.911  74.256  25.322  1.00 46.50           H  
ATOM   3055  CD2 TYR A 203      46.445  71.348  24.717  1.00 42.63           C  
ATOM   3056  HD2 TYR A 203      45.754  70.525  24.535  1.00 46.50           H  
ATOM   3057  CE2 TYR A 203      47.365  71.704  23.732  1.00 43.91           C  
ATOM   3058  HE2 TYR A 203      47.394  71.161  22.787  1.00 46.50           H  
ATOM   3059  CZ  TYR A 203      48.245  72.755  23.962  1.00 43.02           C  
ATOM   3060  OH  TYR A 203      49.143  73.143  23.013  1.00 48.44           O  
ATOM   3061  HH  TYR A 203      48.960  74.141  22.744  1.00 46.50           H  
ATOM   3062  C   TYR A 203      46.277  69.312  27.212  1.00 51.12           C  
ATOM   3063  O   TYR A 203      47.418  68.937  26.951  1.00 49.65           O  
ATOM   3064  N   THR A 204      45.206  68.631  26.837  1.00 51.91           N  
ATOM   3065  HN  THR A 204      44.229  69.002  27.068  1.00 52.69           H  
ATOM   3066  CA  THR A 204      45.353  67.381  26.112  1.00 53.02           C  
ATOM   3067  HA  THR A 204      46.400  67.286  25.823  1.00 52.69           H  
ATOM   3068  CB  THR A 204      44.992  66.157  26.978  1.00 52.28           C  
ATOM   3069  HB  THR A 204      45.138  65.253  26.387  1.00 52.69           H  
ATOM   3070  OG1 THR A 204      43.626  66.228  27.379  1.00 50.51           O  
ATOM   3071  HG1 THR A 204      43.470  67.103  27.937  1.00 52.69           H  
ATOM   3072  CG2 THR A 204      45.861  66.085  28.194  1.00 53.26           C  
ATOM   3073 1HG2 THR A 204      45.585  65.213  28.787  1.00 52.69           H  
ATOM   3074 2HG2 THR A 204      45.727  66.987  28.791  1.00 52.69           H  
ATOM   3075 3HG2 THR A 204      46.905  66.003  27.891  1.00 52.69           H  
ATOM   3076  C   THR A 204      44.521  67.339  24.848  1.00 53.44           C  
ATOM   3077  O   THR A 204      43.982  68.348  24.403  1.00 54.40           O  
ATOM   3078  N   GLN A 205      44.423  66.147  24.272  1.00 51.77           N  
ATOM   3079  HN  GLN A 205      44.915  65.309  24.720  1.00 51.85           H  
ATOM   3080  CA  GLN A 205      43.671  65.952  23.059  1.00 47.48           C  
ATOM   3081  HA  GLN A 205      44.067  66.604  22.280  1.00 51.85           H  
ATOM   3082  CB  GLN A 205      43.783  64.514  22.612  1.00 48.68           C  
ATOM   3083  HB1 GLN A 205      43.213  63.896  23.306  1.00 51.85           H  
ATOM   3084  HB2 GLN A 205      43.352  64.433  21.614  1.00 51.85           H  
ATOM   3085  CG  GLN A 205      45.191  63.988  22.561  1.00 55.89           C  
ATOM   3086  HG1 GLN A 205      45.769  64.589  21.859  1.00 51.85           H  
ATOM   3087  HG2 GLN A 205      45.634  64.062  23.554  1.00 51.85           H  
ATOM   3088  CD  GLN A 205      45.222  62.550  22.116  1.00 53.57           C  
ATOM   3089  OE1 GLN A 205      44.566  61.692  22.704  1.00 58.78           O  
ATOM   3090  NE2 GLN A 205      45.947  62.285  21.054  1.00 50.87           N  
ATOM   3091 1HE2 GLN A 205      46.474  63.072  20.556  1.00 51.85           H  
ATOM   3092 2HE2 GLN A 205      46.011  61.282  20.686  1.00 51.85           H  
ATOM   3093  C   GLN A 205      42.221  66.284  23.296  1.00 47.68           C  
ATOM   3094  O   GLN A 205      41.445  66.363  22.356  1.00 51.93           O  
ATOM   3095  N   THR A 206      41.823  66.431  24.552  1.00 48.65           N  
ATOM   3096  HN  THR A 206      42.513  66.305  25.360  1.00 46.17           H  
ATOM   3097  CA  THR A 206      40.428  66.768  24.813  1.00 46.66           C  
ATOM   3098  HA  THR A 206      39.811  66.082  24.232  1.00 46.17           H  
ATOM   3099  CB  THR A 206      40.041  66.601  26.288  1.00 47.50           C  
ATOM   3100  HB  THR A 206      39.150  67.199  26.478  1.00 46.17           H  
ATOM   3101  OG1 THR A 206      41.097  67.087  27.128  1.00 46.28           O  
ATOM   3102  HG1 THR A 206      41.975  66.544  26.937  1.00 46.17           H  
ATOM   3103  CG2 THR A 206      39.718  65.163  26.588  1.00 46.28           C  
ATOM   3104 1HG2 THR A 206      39.446  65.063  27.639  1.00 46.17           H  
ATOM   3105 2HG2 THR A 206      40.590  64.543  26.378  1.00 46.17           H  
ATOM   3106 3HG2 THR A 206      38.884  64.840  25.965  1.00 46.17           H  
ATOM   3107  C   THR A 206      40.084  68.191  24.363  1.00 43.42           C  
ATOM   3108  O   THR A 206      38.904  68.518  24.225  1.00 44.40           O  
ATOM   3109  N   VAL A 207      41.099  69.026  24.133  1.00 35.84           N  
ATOM   3110  HN  VAL A 207      42.107  68.696  24.272  1.00 35.02           H  
ATOM   3111  CA  VAL A 207      40.833  70.378  23.695  1.00 35.15           C  
ATOM   3112  HA  VAL A 207      40.162  70.841  24.419  1.00 35.02           H  
ATOM   3113  CB  VAL A 207      42.085  71.257  23.578  1.00 32.83           C  
ATOM   3114  HB  VAL A 207      41.753  72.294  23.526  1.00 35.02           H  
ATOM   3115  CG1 VAL A 207      42.909  71.118  24.788  1.00 36.23           C  
ATOM   3116 1HG1 VAL A 207      43.796  71.745  24.698  1.00 35.02           H  
ATOM   3117 2HG1 VAL A 207      43.211  70.077  24.905  1.00 35.02           H  
ATOM   3118 3HG1 VAL A 207      42.332  71.429  25.659  1.00 35.02           H  
ATOM   3119  CG2 VAL A 207      42.860  70.970  22.327  1.00 25.70           C  
ATOM   3120 1HG2 VAL A 207      43.737  71.615  22.286  1.00 35.02           H  
ATOM   3121 2HG2 VAL A 207      42.230  71.159  21.458  1.00 35.02           H  
ATOM   3122 3HG2 VAL A 207      43.176  69.927  22.326  1.00 35.02           H  
ATOM   3123  C   VAL A 207      40.127  70.341  22.361  1.00 38.57           C  
ATOM   3124  O   VAL A 207      39.278  71.196  22.089  1.00 40.83           O  
ATOM   3125  N   ASP A 208      40.440  69.325  21.553  1.00 39.59           N  
ATOM   3126  HN  ASP A 208      41.167  68.610  21.877  1.00 43.32           H  
ATOM   3127  CA  ASP A 208      39.820  69.159  20.237  1.00 38.84           C  
ATOM   3128  HA  ASP A 208      39.868  70.107  19.701  1.00 43.32           H  
ATOM   3129  CB  ASP A 208      40.553  68.078  19.413  1.00 41.46           C  
ATOM   3130  HB1 ASP A 208      40.598  67.164  20.005  1.00 43.32           H  
ATOM   3131  HB2 ASP A 208      39.984  67.893  18.502  1.00 43.32           H  
ATOM   3132  CG  ASP A 208      41.987  68.475  19.019  1.00 47.15           C  
ATOM   3133  OD1 ASP A 208      42.281  69.691  18.870  1.00 52.58           O  
ATOM   3134  OD2 ASP A 208      42.825  67.568  18.821  1.00 46.19           O1-
ATOM   3135  C   ASP A 208      38.353  68.767  20.424  1.00 38.51           C  
ATOM   3136  O   ASP A 208      37.529  68.978  19.546  1.00 42.24           O  
ATOM   3137  N   ILE A 209      38.027  68.159  21.558  1.00 39.36           N  
ATOM   3138  HN  ILE A 209      38.782  67.937  22.283  1.00 44.41           H  
ATOM   3139  CA  ILE A 209      36.639  67.793  21.816  1.00 43.32           C  
ATOM   3140  HA  ILE A 209      36.209  67.389  20.899  1.00 44.41           H  
ATOM   3141  CB  ILE A 209      36.502  66.733  22.934  1.00 44.35           C  
ATOM   3142  HB  ILE A 209      37.044  67.068  23.818  1.00 44.41           H  
ATOM   3143  CG2 ILE A 209      35.041  66.512  23.292  1.00 44.55           C  
ATOM   3144 1HG2 ILE A 209      34.969  65.763  24.080  1.00 44.41           H  
ATOM   3145 2HG2 ILE A 209      34.499  66.166  22.412  1.00 44.41           H  
ATOM   3146 3HG2 ILE A 209      34.606  67.449  23.641  1.00 44.41           H  
ATOM   3147  CG1 ILE A 209      37.085  65.408  22.455  1.00 44.48           C  
ATOM   3148 1HG1 ILE A 209      38.136  65.558  22.207  1.00 44.41           H  
ATOM   3149 2HG1 ILE A 209      37.002  64.678  23.260  1.00 44.41           H  
ATOM   3150  CD1 ILE A 209      36.376  64.872  21.245  1.00 48.72           C  
ATOM   3151 1HD1 ILE A 209      36.830  63.928  20.946  1.00 44.41           H  
ATOM   3152 2HD1 ILE A 209      36.458  65.589  20.428  1.00 44.41           H  
ATOM   3153 3HD1 ILE A 209      35.324  64.710  21.482  1.00 44.41           H  
ATOM   3154  C   ILE A 209      35.886  69.057  22.188  1.00 43.82           C  
ATOM   3155  O   ILE A 209      34.718  69.210  21.846  1.00 46.67           O  
ATOM   3156  N   TRP A 210      36.567  69.974  22.867  1.00 44.58           N  
ATOM   3157  HN  TRP A 210      37.582  69.780  23.144  1.00 47.06           H  
ATOM   3158  CA  TRP A 210      35.952  71.235  23.238  1.00 44.70           C  
ATOM   3159  HA  TRP A 210      35.059  71.044  23.833  1.00 47.06           H  
ATOM   3160  CB  TRP A 210      36.920  72.114  24.034  1.00 46.84           C  
ATOM   3161  HB1 TRP A 210      37.244  71.569  24.920  1.00 47.06           H  
ATOM   3162  HB2 TRP A 210      37.785  72.341  23.410  1.00 47.06           H  
ATOM   3163  CG  TRP A 210      36.274  73.413  24.467  1.00 47.76           C  
ATOM   3164  CD2 TRP A 210      35.514  73.641  25.658  1.00 45.56           C  
ATOM   3165  CE2 TRP A 210      35.007  74.956  25.587  1.00 48.25           C  
ATOM   3166  CE3 TRP A 210      35.204  72.859  26.776  1.00 45.53           C  
ATOM   3167  HE3 TRP A 210      35.579  71.839  26.861  1.00 47.06           H  
ATOM   3168  CD1 TRP A 210      36.216  74.577  23.750  1.00 50.28           C  
ATOM   3169  HD1 TRP A 210      36.706  74.744  22.791  1.00 47.06           H  
ATOM   3170  NE1 TRP A 210      35.451  75.504  24.413  1.00 50.26           N  
ATOM   3171  HE1 TRP A 210      35.236  76.494  24.069  1.00 47.06           H  
ATOM   3172  CZ2 TRP A 210      34.209  75.507  26.590  1.00 46.57           C  
ATOM   3173  HZ2 TRP A 210      33.829  76.526  26.515  1.00 47.06           H  
ATOM   3174  CZ3 TRP A 210      34.410  73.405  27.775  1.00 45.12           C  
ATOM   3175  HZ3 TRP A 210      34.162  72.807  28.652  1.00 47.06           H  
ATOM   3176  CH2 TRP A 210      33.921  74.718  27.672  1.00 48.42           C  
ATOM   3177  HH2 TRP A 210      33.298  75.118  28.472  1.00 47.06           H  
ATOM   3178  C   TRP A 210      35.560  71.921  21.938  1.00 46.84           C  
ATOM   3179  O   TRP A 210      34.385  72.195  21.707  1.00 48.19           O  
ATOM   3180  N   SER A 211      36.544  72.137  21.065  1.00 46.81           N  
ATOM   3181  HN  SER A 211      37.539  71.840  21.323  1.00 44.17           H  
ATOM   3182  CA  SER A 211      36.308  72.765  19.769  1.00 43.53           C  
ATOM   3183  HA  SER A 211      36.059  73.813  19.938  1.00 44.17           H  
ATOM   3184  CB  SER A 211      37.571  72.707  18.920  1.00 43.53           C  
ATOM   3185  HB1 SER A 211      37.871  71.666  18.798  1.00 44.17           H  
ATOM   3186  HB2 SER A 211      37.364  73.143  17.943  1.00 44.17           H  
ATOM   3187  OG  SER A 211      38.633  73.428  19.535  1.00 40.65           O  
ATOM   3188  HG  SER A 211      38.353  74.433  19.652  1.00 44.17           H  
ATOM   3189  C   SER A 211      35.138  72.107  19.041  1.00 44.00           C  
ATOM   3190  O   SER A 211      34.242  72.796  18.551  1.00 46.51           O  
ATOM   3191  N   VAL A 212      35.105  70.778  19.002  1.00 39.83           N  
ATOM   3192  HN  VAL A 212      35.893  70.207  19.447  1.00 31.60           H  
ATOM   3193  CA  VAL A 212      33.981  70.097  18.344  1.00 34.15           C  
ATOM   3194  HA  VAL A 212      33.948  70.434  17.308  1.00 31.60           H  
ATOM   3195  CB  VAL A 212      34.190  68.574  18.336  1.00 28.26           C  
ATOM   3196  HB  VAL A 212      34.416  68.230  19.345  1.00 31.60           H  
ATOM   3197  CG1 VAL A 212      32.964  67.879  17.829  1.00 26.78           C  
ATOM   3198 1HG1 VAL A 212      33.130  66.802  17.830  1.00 31.60           H  
ATOM   3199 2HG1 VAL A 212      32.751  68.212  16.813  1.00 31.60           H  
ATOM   3200 3HG1 VAL A 212      32.118  68.117  18.474  1.00 31.60           H  
ATOM   3201  CG2 VAL A 212      35.343  68.245  17.417  1.00 31.42           C  
ATOM   3202 1HG2 VAL A 212      35.501  67.167  17.403  1.00 31.60           H  
ATOM   3203 2HG2 VAL A 212      36.246  68.739  17.775  1.00 31.60           H  
ATOM   3204 3HG2 VAL A 212      35.115  68.591  16.409  1.00 31.60           H  
ATOM   3205  C   VAL A 212      32.631  70.450  18.997  1.00 31.62           C  
ATOM   3206  O   VAL A 212      31.613  70.506  18.338  1.00 29.16           O  
ATOM   3207  N   GLY A 213      32.629  70.683  20.301  1.00 33.40           N  
ATOM   3208  HN  GLY A 213      33.539  70.611  20.859  1.00 35.45           H  
ATOM   3209  CA  GLY A 213      31.392  71.036  20.973  1.00 35.22           C  
ATOM   3210  HA1 GLY A 213      30.625  70.307  20.712  1.00 35.45           H  
ATOM   3211  HA2 GLY A 213      31.556  71.022  22.050  1.00 35.45           H  
ATOM   3212  C   GLY A 213      30.918  72.426  20.560  1.00 37.95           C  
ATOM   3213  O   GLY A 213      29.744  72.615  20.289  1.00 35.24           O  
ATOM   3214  N   CYS A 214      31.834  73.392  20.538  1.00 37.44           N  
ATOM   3215  HN  CYS A 214      32.840  73.160  20.817  1.00 40.19           H  
ATOM   3216  CA  CYS A 214      31.508  74.749  20.147  1.00 41.88           C  
ATOM   3217  HA  CYS A 214      30.714  75.138  20.784  1.00 40.19           H  
ATOM   3218  CB  CYS A 214      32.745  75.643  20.252  1.00 41.96           C  
ATOM   3219  HB1 CYS A 214      33.526  75.224  19.617  1.00 40.19           H  
ATOM   3220  HB2 CYS A 214      32.480  76.638  19.894  1.00 40.19           H  
ATOM   3221  SG  CYS A 214      33.384  75.795  21.892  1.00 39.81           S  
ATOM   3222  HG  CYS A 214      32.446  76.323  22.690  1.00 40.19           H  
ATOM   3223  C   CYS A 214      31.043  74.720  18.702  1.00 40.71           C  
ATOM   3224  O   CYS A 214      30.112  75.433  18.307  1.00 39.35           O  
ATOM   3225  N   ILE A 215      31.700  73.886  17.913  1.00 37.31           N  
ATOM   3226  HN  ILE A 215      32.495  73.289  18.308  1.00 34.81           H  
ATOM   3227  CA  ILE A 215      31.339  73.782  16.507  1.00 38.73           C  
ATOM   3228  HA  ILE A 215      31.286  74.792  16.101  1.00 34.81           H  
ATOM   3229  CB  ILE A 215      32.409  72.992  15.684  1.00 32.03           C  
ATOM   3230  HB  ILE A 215      32.460  71.962  16.036  1.00 34.81           H  
ATOM   3231  CG2 ILE A 215      32.071  73.014  14.236  1.00 31.47           C  
ATOM   3232 1HG2 ILE A 215      32.826  72.460  13.678  1.00 34.80           H  
ATOM   3233 2HG2 ILE A 215      32.044  74.045  13.884  1.00 34.80           H  
ATOM   3234 3HG2 ILE A 215      31.095  72.553  14.083  1.00 34.80           H  
ATOM   3235  CG1 ILE A 215      33.782  73.656  15.818  1.00 33.57           C  
ATOM   3236 1HG1 ILE A 215      33.734  74.630  15.330  1.00 34.80           H  
ATOM   3237 2HG1 ILE A 215      33.988  73.791  16.880  1.00 34.80           H  
ATOM   3238  CD1 ILE A 215      34.962  72.869  15.198  1.00 24.34           C  
ATOM   3239 1HD1 ILE A 215      35.888  73.424  15.347  1.00 34.80           H  
ATOM   3240 2HD1 ILE A 215      34.788  72.733  14.131  1.00 34.80           H  
ATOM   3241 3HD1 ILE A 215      35.042  71.894  15.680  1.00 34.80           H  
ATOM   3242  C   ILE A 215      29.956  73.153  16.373  1.00 38.02           C  
ATOM   3243  O   ILE A 215      29.100  73.682  15.688  1.00 42.97           O  
ATOM   3244  N   MET A 216      29.722  72.035  17.044  1.00 42.70           N  
ATOM   3245  HN  MET A 216      30.494  71.605  17.647  1.00 45.90           H  
ATOM   3246  CA  MET A 216      28.414  71.385  16.965  1.00 45.15           C  
ATOM   3247  HA  MET A 216      28.203  71.152  15.921  1.00 45.90           H  
ATOM   3248  CB  MET A 216      28.397  70.087  17.769  1.00 42.87           C  
ATOM   3249  HB1 MET A 216      29.285  69.509  17.515  1.00 45.90           H  
ATOM   3250  HB2 MET A 216      28.415  70.335  18.830  1.00 45.90           H  
ATOM   3251  CG  MET A 216      27.181  69.246  17.493  1.00 46.65           C  
ATOM   3252  HG1 MET A 216      26.324  69.911  17.388  1.00 45.90           H  
ATOM   3253  HG2 MET A 216      27.342  68.710  16.557  1.00 45.90           H  
ATOM   3254  SD  MET A 216      26.807  68.048  18.765  1.00 48.35           S  
ATOM   3255  CE  MET A 216      25.210  67.551  18.193  1.00 52.21           C  
ATOM   3256  HE1 MET A 216      24.802  66.795  18.864  1.00 45.90           H  
ATOM   3257  HE2 MET A 216      25.296  67.136  17.189  1.00 45.90           H  
ATOM   3258  HE3 MET A 216      24.546  68.415  18.173  1.00 45.90           H  
ATOM   3259  C   MET A 216      27.326  72.326  17.486  1.00 44.30           C  
ATOM   3260  O   MET A 216      26.244  72.404  16.935  1.00 45.00           O  
ATOM   3261  N   ALA A 217      27.641  73.060  18.539  1.00 46.20           N  
ATOM   3262  HN  ALA A 217      28.619  72.965  18.962  1.00 46.99           H  
ATOM   3263  CA  ALA A 217      26.706  73.989  19.140  1.00 44.76           C  
ATOM   3264  HA  ALA A 217      25.790  73.457  19.396  1.00 46.99           H  
ATOM   3265  CB  ALA A 217      27.311  74.562  20.395  1.00 46.54           C  
ATOM   3266  HB1 ALA A 217      26.610  75.262  20.850  1.00 46.99           H  
ATOM   3267  HB2 ALA A 217      28.236  75.084  20.148  1.00 46.99           H  
ATOM   3268  HB3 ALA A 217      27.526  73.756  21.096  1.00 46.99           H  
ATOM   3269  C   ALA A 217      26.377  75.105  18.157  1.00 48.08           C  
ATOM   3270  O   ALA A 217      25.232  75.528  18.056  1.00 49.39           O  
ATOM   3271  N   GLU A 218      27.387  75.553  17.410  1.00 49.97           N  
ATOM   3272  HN  GLU A 218      28.354  75.113  17.533  1.00 48.10           H  
ATOM   3273  CA  GLU A 218      27.221  76.619  16.433  1.00 47.93           C  
ATOM   3274  HA  GLU A 218      26.722  77.457  16.921  1.00 48.10           H  
ATOM   3275  CB  GLU A 218      28.574  77.097  15.924  1.00 46.10           C  
ATOM   3276  HB1 GLU A 218      29.245  77.215  16.775  1.00 48.10           H  
ATOM   3277  HB2 GLU A 218      28.976  76.346  15.245  1.00 48.10           H  
ATOM   3278  CG  GLU A 218      28.487  78.409  15.194  1.00 47.97           C  
ATOM   3279  HG1 GLU A 218      27.875  78.268  14.303  1.00 48.10           H  
ATOM   3280  HG2 GLU A 218      28.011  79.137  15.851  1.00 48.10           H  
ATOM   3281  CD  GLU A 218      29.831  78.956  14.768  1.00 47.47           C  
ATOM   3282  OE1 GLU A 218      30.825  78.726  15.481  1.00 44.18           O  
ATOM   3283  OE2 GLU A 218      29.882  79.637  13.721  1.00 48.14           O1-
ATOM   3284  C   GLU A 218      26.371  76.173  15.268  1.00 49.11           C  
ATOM   3285  O   GLU A 218      25.577  76.952  14.743  1.00 52.00           O  
ATOM   3286  N   MET A 219      26.554  74.935  14.833  1.00 48.28           N  
ATOM   3287  HN  MET A 219      27.287  74.309  15.297  1.00 47.40           H  
ATOM   3288  CA  MET A 219      25.760  74.427  13.727  1.00 50.18           C  
ATOM   3289  HA  MET A 219      25.930  75.053  12.851  1.00 47.40           H  
ATOM   3290  CB  MET A 219      26.156  72.996  13.397  1.00 46.12           C  
ATOM   3291  HB1 MET A 219      26.109  72.409  14.314  1.00 47.40           H  
ATOM   3292  HB2 MET A 219      25.440  72.602  12.676  1.00 47.40           H  
ATOM   3293  CG  MET A 219      27.522  72.854  12.822  1.00 40.50           C  
ATOM   3294  HG1 MET A 219      27.513  73.188  11.784  1.00 47.40           H  
ATOM   3295  HG2 MET A 219      28.220  73.465  13.395  1.00 47.40           H  
ATOM   3296  SD  MET A 219      28.039  71.143  12.889  1.00 39.20           S  
ATOM   3297  CE  MET A 219      27.603  70.545  11.311  1.00 39.33           C  
ATOM   3298  HE1 MET A 219      27.875  69.492  11.233  1.00 47.40           H  
ATOM   3299  HE2 MET A 219      28.133  71.114  10.547  1.00 47.40           H  
ATOM   3300  HE3 MET A 219      26.528  70.654  11.165  1.00 47.40           H  
ATOM   3301  C   MET A 219      24.273  74.473  14.092  1.00 55.31           C  
ATOM   3302  O   MET A 219      23.442  74.875  13.278  1.00 60.29           O  
ATOM   3303  N   ILE A 220      23.950  74.109  15.333  1.00 57.04           N  
ATOM   3304  HN  ILE A 220      24.731  73.826  16.008  1.00 55.91           H  
ATOM   3305  CA  ILE A 220      22.564  74.082  15.806  1.00 57.34           C  
ATOM   3306  HA  ILE A 220      21.975  73.547  15.061  1.00 55.91           H  
ATOM   3307  CB  ILE A 220      22.454  73.302  17.128  1.00 55.22           C  
ATOM   3308  HB  ILE A 220      22.962  73.858  17.915  1.00 55.91           H  
ATOM   3309  CG2 ILE A 220      21.000  73.130  17.501  1.00 57.26           C  
ATOM   3310 1HG2 ILE A 220      20.928  72.577  18.438  1.00 55.91           H  
ATOM   3311 2HG2 ILE A 220      20.485  72.579  16.714  1.00 55.91           H  
ATOM   3312 3HG2 ILE A 220      20.537  74.109  17.621  1.00 55.91           H  
ATOM   3313  CG1 ILE A 220      23.106  71.930  16.982  1.00 52.68           C  
ATOM   3314 1HG1 ILE A 220      22.516  71.341  16.280  1.00 55.91           H  
ATOM   3315 2HG1 ILE A 220      24.112  72.067  16.586  1.00 55.91           H  
ATOM   3316  CD1 ILE A 220      23.204  71.173  18.267  1.00 52.70           C  
ATOM   3317 1HD1 ILE A 220      23.678  70.208  18.086  1.00 55.91           H  
ATOM   3318 2HD1 ILE A 220      22.205  71.016  18.674  1.00 55.91           H  
ATOM   3319 3HD1 ILE A 220      23.801  71.742  18.980  1.00 55.91           H  
ATOM   3320  C   ILE A 220      21.914  75.458  16.006  1.00 58.12           C  
ATOM   3321  O   ILE A 220      20.817  75.710  15.512  1.00 56.89           O  
ATOM   3322  N   THR A 221      22.575  76.317  16.778  1.00 58.79           N  
ATOM   3323  HN  THR A 221      23.512  76.019  17.200  1.00 58.90           H  
ATOM   3324  CA  THR A 221      22.064  77.651  17.067  1.00 57.98           C  
ATOM   3325  HA  THR A 221      21.004  77.570  17.307  1.00 58.90           H  
ATOM   3326  CB  THR A 221      22.782  78.293  18.256  1.00 57.73           C  
ATOM   3327  HB  THR A 221      22.266  79.215  18.523  1.00 58.90           H  
ATOM   3328  OG1 THR A 221      24.127  78.607  17.885  1.00 56.32           O  
ATOM   3329  HG1 THR A 221      24.628  77.727  17.606  1.00 58.90           H  
ATOM   3330  CG2 THR A 221      22.777  77.357  19.464  1.00 58.26           C  
ATOM   3331 1HG2 THR A 221      23.293  77.835  20.297  1.00 58.90           H  
ATOM   3332 2HG2 THR A 221      23.286  76.428  19.207  1.00 58.90           H  
ATOM   3333 3HG2 THR A 221      21.748  77.139  19.751  1.00 58.90           H  
ATOM   3334  C   THR A 221      22.220  78.605  15.904  1.00 58.94           C  
ATOM   3335  O   THR A 221      21.296  79.333  15.573  1.00 64.25           O  
ATOM   3336  N   GLY A 222      23.407  78.618  15.310  1.00 59.14           N  
ATOM   3337  HN  GLY A 222      24.174  77.959  15.660  1.00 56.53           H  
ATOM   3338  CA  GLY A 222      23.687  79.505  14.198  1.00 56.36           C  
ATOM   3339  HA1 GLY A 222      24.188  78.946  13.408  1.00 56.53           H  
ATOM   3340  HA2 GLY A 222      22.750  79.913  13.817  1.00 56.53           H  
ATOM   3341  C   GLY A 222      24.582  80.643  14.652  1.00 55.05           C  
ATOM   3342  O   GLY A 222      25.162  81.360  13.845  1.00 55.58           O  
ATOM   3343  N   LYS A 223      24.713  80.785  15.962  1.00 54.94           N  
ATOM   3344  HN  LYS A 223      24.200  80.103  16.607  1.00 56.51           H  
ATOM   3345  CA  LYS A 223      25.526  81.831  16.556  1.00 56.18           C  
ATOM   3346  HA  LYS A 223      25.825  82.541  15.785  1.00 56.51           H  
ATOM   3347  CB  LYS A 223      24.709  82.569  17.648  1.00 54.06           C  
ATOM   3348  HB1 LYS A 223      25.321  83.354  18.092  1.00 56.51           H  
ATOM   3349  HB2 LYS A 223      24.411  81.860  18.421  1.00 56.51           H  
ATOM   3350  C   LYS A 223      26.764  81.202  17.174  1.00 57.53           C  
ATOM   3351  O   LYS A 223      26.759  80.029  17.531  1.00 59.83           O  
ATOM   3352  HB3 LYS A 223      23.820  83.013  17.200  1.00 56.51           H  
ATOM   3353  N   THR A 224      27.833  81.979  17.277  1.00 58.39           N  
ATOM   3354  HN  THR A 224      27.790  82.979  16.898  1.00 57.17           H  
ATOM   3355  CA  THR A 224      29.065  81.505  17.894  1.00 57.22           C  
ATOM   3356  HA  THR A 224      29.372  80.555  17.457  1.00 57.17           H  
ATOM   3357  CB  THR A 224      30.161  82.544  17.736  1.00 55.38           C  
ATOM   3358  HB  THR A 224      29.822  83.484  18.173  1.00 57.17           H  
ATOM   3359  OG1 THR A 224      30.399  82.741  16.341  1.00 55.02           O  
ATOM   3360  HG1 THR A 224      30.699  81.834  15.905  1.00 57.17           H  
ATOM   3361  CG2 THR A 224      31.436  82.108  18.435  1.00 51.61           C  
ATOM   3362 1HG2 THR A 224      32.202  82.872  18.304  1.00 57.17           H  
ATOM   3363 2HG2 THR A 224      31.784  81.169  18.005  1.00 57.17           H  
ATOM   3364 3HG2 THR A 224      31.239  81.970  19.498  1.00 57.17           H  
ATOM   3365  C   THR A 224      28.724  81.331  19.373  1.00 59.77           C  
ATOM   3366  O   THR A 224      28.139  82.233  19.984  1.00 62.77           O  
ATOM   3367  N   LEU A 225      29.090  80.181  19.943  1.00 59.25           N  
ATOM   3368  HN  LEU A 225      29.638  79.468  19.363  1.00 55.02           H  
ATOM   3369  CA  LEU A 225      28.768  79.863  21.332  1.00 55.72           C  
ATOM   3370  HA  LEU A 225      27.694  80.014  21.441  1.00 55.02           H  
ATOM   3371  CB  LEU A 225      29.030  78.380  21.638  1.00 54.46           C  
ATOM   3372  HB1 LEU A 225      28.478  77.785  20.910  1.00 55.02           H  
ATOM   3373  HB2 LEU A 225      30.098  78.198  21.522  1.00 55.02           H  
ATOM   3374  CG  LEU A 225      28.621  77.909  23.038  1.00 55.79           C  
ATOM   3375  HG  LEU A 225      29.239  78.426  23.772  1.00 55.02           H  
ATOM   3376  CD1 LEU A 225      27.169  78.259  23.299  1.00 55.88           C  
ATOM   3377 1HD1 LEU A 225      26.887  77.921  24.296  1.00 55.02           H  
ATOM   3378 2HD1 LEU A 225      26.538  77.769  22.557  1.00 55.02           H  
ATOM   3379 3HD1 LEU A 225      27.037  79.339  23.231  1.00 55.02           H  
ATOM   3380  CD2 LEU A 225      28.844  76.420  23.185  1.00 52.89           C  
ATOM   3381 1HD2 LEU A 225      28.548  76.105  24.185  1.00 55.02           H  
ATOM   3382 2HD2 LEU A 225      29.899  76.193  23.031  1.00 55.02           H  
ATOM   3383 3HD2 LEU A 225      28.246  75.888  22.445  1.00 55.02           H  
ATOM   3384  C   LEU A 225      29.428  80.748  22.359  1.00 52.47           C  
ATOM   3385  O   LEU A 225      28.741  81.315  23.198  1.00 53.73           O  
ATOM   3386  N   PHE A 226      30.747  80.861  22.310  1.00 49.89           N  
ATOM   3387  HN  PHE A 226      31.297  80.336  21.557  1.00 49.85           H  
ATOM   3388  CA  PHE A 226      31.455  81.695  23.273  1.00 52.29           C  
ATOM   3389  HA  PHE A 226      30.722  82.218  23.887  1.00 49.85           H  
ATOM   3390  CB  PHE A 226      32.365  80.847  24.200  1.00 49.67           C  
ATOM   3391  HB1 PHE A 226      33.176  80.436  23.598  1.00 49.85           H  
ATOM   3392  HB2 PHE A 226      32.777  81.504  24.966  1.00 49.85           H  
ATOM   3393  CG  PHE A 226      31.652  79.684  24.900  1.00 50.17           C  
ATOM   3394  CD1 PHE A 226      30.515  79.896  25.674  1.00 46.15           C  
ATOM   3395  HD1 PHE A 226      30.136  80.909  25.807  1.00 49.85           H  
ATOM   3396  CD2 PHE A 226      32.115  78.376  24.755  1.00 45.89           C  
ATOM   3397  HD2 PHE A 226      33.007  78.187  24.157  1.00 49.85           H  
ATOM   3398  CE1 PHE A 226      29.857  78.834  26.279  1.00 47.66           C  
ATOM   3399  HE1 PHE A 226      28.967  79.020  26.880  1.00 49.85           H  
ATOM   3400  CE2 PHE A 226      31.457  77.306  25.361  1.00 46.03           C  
ATOM   3401  HE2 PHE A 226      31.835  76.292  25.233  1.00 49.85           H  
ATOM   3402  CZ  PHE A 226      30.328  77.531  26.122  1.00 46.99           C  
ATOM   3403  HZ  PHE A 226      29.809  76.698  26.596  1.00 49.85           H  
ATOM   3404  C   PHE A 226      32.285  82.726  22.520  1.00 55.03           C  
ATOM   3405  O   PHE A 226      33.462  82.500  22.252  1.00 58.57           O  
ATOM   3406  N   LYS A 227      31.672  83.852  22.163  1.00 56.37           N  
ATOM   3407  HN  LYS A 227      30.642  83.997  22.415  1.00 60.00           H  
ATOM   3408  CA  LYS A 227      32.391  84.894  21.429  1.00 58.68           C  
ATOM   3409  HA  LYS A 227      33.175  84.420  20.838  1.00 60.00           H  
ATOM   3410  CB  LYS A 227      31.442  85.638  20.472  1.00 57.97           C  
ATOM   3411  HB1 LYS A 227      31.996  86.408  19.936  1.00 60.00           H  
ATOM   3412  HB2 LYS A 227      30.638  86.101  21.044  1.00 60.00           H  
ATOM   3413  C   LYS A 227      33.043  85.866  22.400  1.00 60.44           C  
ATOM   3414  O   LYS A 227      32.417  86.835  22.818  1.00 66.55           O  
ATOM   3415  HB3 LYS A 227      31.019  84.932  19.757  1.00 60.00           H  
ATOM   3416  N   GLY A 228      34.284  85.602  22.785  1.00 56.04           N  
ATOM   3417  HN  GLY A 228      34.791  84.735  22.416  1.00 58.07           H  
ATOM   3418  CA  GLY A 228      34.948  86.499  23.711  1.00 57.52           C  
ATOM   3419  HA1 GLY A 228      34.187  87.010  24.301  1.00 58.07           H  
ATOM   3420  HA2 GLY A 228      35.582  85.906  24.370  1.00 58.07           H  
ATOM   3421  C   GLY A 228      35.807  87.542  23.033  1.00 58.39           C  
ATOM   3422  O   GLY A 228      36.307  87.299  21.943  1.00 60.34           O  
ATOM   3423  N   SER A 229      36.031  88.677  23.693  1.00 60.80           N  
ATOM   3424  HN  SER A 229      35.612  88.807  24.669  1.00 63.20           H  
ATOM   3425  CA  SER A 229      36.841  89.753  23.109  1.00 62.63           C  
ATOM   3426  HA  SER A 229      36.555  89.827  22.060  1.00 63.20           H  
ATOM   3427  CB  SER A 229      36.518  91.112  23.754  1.00 65.47           C  
ATOM   3428  HB1 SER A 229      37.046  91.891  23.205  1.00 63.20           H  
ATOM   3429  HB2 SER A 229      35.444  91.283  23.685  1.00 63.20           H  
ATOM   3430  OG  SER A 229      36.901  91.182  25.121  1.00 68.06           O  
ATOM   3431  HG  SER A 229      36.393  90.442  25.666  1.00 63.20           H  
ATOM   3432  C   SER A 229      38.347  89.487  23.137  1.00 61.84           C  
ATOM   3433  O   SER A 229      39.062  89.861  22.205  1.00 60.42           O  
ATOM   3434  N   ASP A 230      38.829  88.889  24.223  1.00 61.24           N  
ATOM   3435  HN  ASP A 230      38.163  88.653  25.026  1.00 66.25           H  
ATOM   3436  CA  ASP A 230      40.245  88.546  24.348  1.00 62.31           C  
ATOM   3437  HA  ASP A 230      40.662  88.470  23.344  1.00 66.25           H  
ATOM   3438  CB  ASP A 230      41.051  89.616  25.118  1.00 65.38           C  
ATOM   3439  HB1 ASP A 230      42.081  89.271  25.213  1.00 66.25           H  
ATOM   3440  HB2 ASP A 230      41.029  90.543  24.546  1.00 66.25           H  
ATOM   3441  CG  ASP A 230      40.501  89.898  26.522  1.00 72.67           C  
ATOM   3442  OD1 ASP A 230      39.610  90.774  26.644  1.00 74.17           O  
ATOM   3443  OD2 ASP A 230      40.969  89.266  27.507  1.00 74.27           O1-
ATOM   3444  C   ASP A 230      40.345  87.171  25.004  1.00 61.21           C  
ATOM   3445  O   ASP A 230      39.328  86.630  25.459  1.00 58.76           O  
ATOM   3446  N   HIS A 231      41.556  86.614  25.070  1.00 59.36           N  
ATOM   3447  HN  HIS A 231      42.408  87.146  24.702  1.00 58.17           H  
ATOM   3448  CA  HIS A 231      41.722  85.284  25.642  1.00 57.51           C  
ATOM   3449  HA  HIS A 231      41.128  84.610  25.025  1.00 58.17           H  
ATOM   3450  CB  HIS A 231      43.158  84.802  25.535  1.00 56.81           C  
ATOM   3451  HB1 HIS A 231      43.195  83.766  25.873  1.00 58.17           H  
ATOM   3452  HB2 HIS A 231      43.457  84.854  24.488  1.00 58.17           H  
ATOM   3453  CG  HIS A 231      44.141  85.592  26.341  1.00 58.17           C  
ATOM   3454  CD2 HIS A 231      44.715  85.340  27.539  1.00 56.46           C  
ATOM   3455  HD2 HIS A 231      44.476  84.514  28.209  1.00 58.17           H  
ATOM   3456  ND1 HIS A 231      44.740  86.738  25.862  1.00 58.28           N  
ATOM   3457  HD1 HIS A 231      44.504  87.219  24.936  1.00 58.17           H  
ATOM   3458  CE1 HIS A 231      45.649  87.148  26.725  1.00 60.01           C  
ATOM   3459  HE1 HIS A 231      46.288  88.024  26.609  1.00 58.17           H  
ATOM   3460  NE2 HIS A 231      45.655  86.318  27.754  1.00 58.55           N1+
ATOM   3461  HE2 HIS A 231      46.288  86.395  28.613  1.00 58.17           H  
ATOM   3462  C   HIS A 231      41.203  85.131  27.056  1.00 58.59           C  
ATOM   3463  O   HIS A 231      40.656  84.084  27.408  1.00 57.97           O  
ATOM   3464  N   LEU A 232      41.352  86.178  27.863  1.00 59.32           N  
ATOM   3465  HN  LEU A 232      41.832  87.063  27.500  1.00 56.98           H  
ATOM   3466  CA  LEU A 232      40.868  86.131  29.233  1.00 56.31           C  
ATOM   3467  HA  LEU A 232      41.118  85.164  29.670  1.00 56.98           H  
ATOM   3468  CB  LEU A 232      41.507  87.239  30.063  1.00 57.78           C  
ATOM   3469  HB1 LEU A 232      41.323  88.180  29.545  1.00 56.98           H  
ATOM   3470  HB2 LEU A 232      41.005  87.252  31.030  1.00 56.98           H  
ATOM   3471  CG  LEU A 232      43.006  87.152  30.330  1.00 58.25           C  
ATOM   3472  HG  LEU A 232      43.541  87.193  29.381  1.00 56.98           H  
ATOM   3473  CD1 LEU A 232      43.424  88.343  31.192  1.00 57.87           C  
ATOM   3474 1HD1 LEU A 232      44.495  88.291  31.389  1.00 56.98           H  
ATOM   3475 2HD1 LEU A 232      42.879  88.318  32.136  1.00 56.98           H  
ATOM   3476 3HD1 LEU A 232      43.196  89.270  30.666  1.00 56.98           H  
ATOM   3477  CD2 LEU A 232      43.330  85.839  31.029  1.00 57.82           C  
ATOM   3478 1HD2 LEU A 232      44.402  85.782  31.217  1.00 56.98           H  
ATOM   3479 2HD2 LEU A 232      43.028  85.005  30.395  1.00 56.98           H  
ATOM   3480 3HD2 LEU A 232      42.792  85.788  31.976  1.00 56.98           H  
ATOM   3481  C   LEU A 232      39.360  86.303  29.226  1.00 54.89           C  
ATOM   3482  O   LEU A 232      38.647  85.625  29.959  1.00 53.63           O  
ATOM   3483  N   ASP A 233      38.873  87.203  28.381  1.00 52.94           N  
ATOM   3484  HN  ASP A 233      39.536  87.751  27.745  1.00 51.99           H  
ATOM   3485  CA  ASP A 233      37.438  87.447  28.317  1.00 52.88           C  
ATOM   3486  HA  ASP A 233      37.086  87.672  29.324  1.00 51.99           H  
ATOM   3487  CB  ASP A 233      37.137  88.650  27.428  1.00 50.13           C  
ATOM   3488  HB1 ASP A 233      37.696  89.509  27.800  1.00 52.00           H  
ATOM   3489  HB2 ASP A 233      37.455  88.422  26.411  1.00 52.00           H  
ATOM   3490  CG  ASP A 233      35.659  89.001  27.410  1.00 53.12           C  
ATOM   3491  OD1 ASP A 233      35.084  89.224  28.499  1.00 50.34           O  
ATOM   3492  OD2 ASP A 233      35.064  89.050  26.308  1.00 54.43           O1-
ATOM   3493  C   ASP A 233      36.691  86.212  27.817  1.00 51.75           C  
ATOM   3494  O   ASP A 233      35.496  86.041  28.086  1.00 50.37           O  
ATOM   3495  N   GLN A 234      37.406  85.364  27.080  1.00 50.61           N  
ATOM   3496  HN  GLN A 234      38.430  85.597  26.876  1.00 48.67           H  
ATOM   3497  CA  GLN A 234      36.846  84.131  26.541  1.00 49.41           C  
ATOM   3498  HA  GLN A 234      35.943  84.359  25.975  1.00 48.67           H  
ATOM   3499  CB  GLN A 234      37.863  83.453  25.624  1.00 49.04           C  
ATOM   3500  HB1 GLN A 234      38.109  84.143  24.817  1.00 48.67           H  
ATOM   3501  HB2 GLN A 234      38.759  83.240  26.206  1.00 48.67           H  
ATOM   3502  CG  GLN A 234      37.375  82.151  25.006  1.00 47.78           C  
ATOM   3503  HG1 GLN A 234      38.232  81.621  24.591  1.00 48.67           H  
ATOM   3504  HG2 GLN A 234      36.918  81.546  25.789  1.00 48.67           H  
ATOM   3505  CD  GLN A 234      36.360  82.361  23.905  1.00 47.73           C  
ATOM   3506  OE1 GLN A 234      36.505  83.262  23.083  1.00 47.97           O  
ATOM   3507  NE2 GLN A 234      35.334  81.515  23.869  1.00 45.60           N  
ATOM   3508 1HE2 GLN A 234      35.258  80.735  24.597  1.00 48.67           H  
ATOM   3509 2HE2 GLN A 234      34.584  81.615  23.112  1.00 48.67           H  
ATOM   3510  C   GLN A 234      36.494  83.222  27.717  1.00 49.27           C  
ATOM   3511  O   GLN A 234      35.467  82.524  27.707  1.00 50.65           O  
ATOM   3512  N   LEU A 235      37.330  83.261  28.749  1.00 45.01           N  
ATOM   3513  HN  LEU A 235      38.200  83.882  28.706  1.00 47.14           H  
ATOM   3514  CA  LEU A 235      37.070  82.470  29.927  1.00 46.44           C  
ATOM   3515  HA  LEU A 235      37.016  81.418  29.646  1.00 47.14           H  
ATOM   3516  CB  LEU A 235      38.168  82.654  30.964  1.00 44.69           C  
ATOM   3517  HB1 LEU A 235      38.301  83.722  31.135  1.00 47.14           H  
ATOM   3518  HB2 LEU A 235      37.848  82.174  31.889  1.00 47.14           H  
ATOM   3519  CG  LEU A 235      39.524  82.060  30.559  1.00 47.12           C  
ATOM   3520  HG  LEU A 235      39.907  82.605  29.696  1.00 47.14           H  
ATOM   3521  CD1 LEU A 235      40.508  82.181  31.694  1.00 44.48           C  
ATOM   3522 1HD1 LEU A 235      41.465  81.756  31.393  1.00 47.14           H  
ATOM   3523 2HD1 LEU A 235      40.129  81.643  32.563  1.00 47.14           H  
ATOM   3524 3HD1 LEU A 235      40.642  83.232  31.949  1.00 47.14           H  
ATOM   3525  CD2 LEU A 235      39.365  80.586  30.187  1.00 44.56           C  
ATOM   3526 1HD2 LEU A 235      40.334  80.176  29.902  1.00 47.14           H  
ATOM   3527 2HD2 LEU A 235      38.672  80.495  29.351  1.00 47.14           H  
ATOM   3528 3HD2 LEU A 235      38.976  80.035  31.043  1.00 47.14           H  
ATOM   3529  C   LEU A 235      35.735  82.904  30.480  1.00 51.21           C  
ATOM   3530  O   LEU A 235      34.843  82.074  30.645  1.00 53.59           O  
ATOM   3531  N   LYS A 236      35.550  84.219  30.641  1.00 55.97           N  
ATOM   3532  HN  LYS A 236      36.338  84.895  30.380  1.00 60.90           H  
ATOM   3533  CA  LYS A 236      34.286  84.755  31.169  1.00 55.78           C  
ATOM   3534  HA  LYS A 236      34.154  84.344  32.170  1.00 60.90           H  
ATOM   3535  CB  LYS A 236      34.305  86.293  31.304  1.00 58.61           C  
ATOM   3536  HB1 LYS A 236      35.042  86.562  32.061  1.00 60.90           H  
ATOM   3537  HB2 LYS A 236      34.598  86.718  30.344  1.00 60.90           H  
ATOM   3538  CG  LYS A 236      32.938  86.905  31.713  1.00 62.72           C  
ATOM   3539  HG1 LYS A 236      32.375  87.115  30.803  1.00 60.90           H  
ATOM   3540  HG2 LYS A 236      32.402  86.167  32.311  1.00 60.90           H  
ATOM   3541  CD  LYS A 236      33.029  88.206  32.529  1.00 68.09           C  
ATOM   3542  HD1 LYS A 236      32.025  88.478  32.855  1.00 60.90           H  
ATOM   3543  HD2 LYS A 236      33.657  88.022  33.400  1.00 60.90           H  
ATOM   3544  CE  LYS A 236      33.620  89.388  31.748  1.00 70.68           C  
ATOM   3545  HE1 LYS A 236      34.630  89.126  31.431  1.00 60.90           H  
ATOM   3546  HE2 LYS A 236      32.999  89.571  30.871  1.00 60.90           H  
ATOM   3547  NZ  LYS A 236      33.684  90.650  32.563  1.00 68.15           N1+
ATOM   3548  HZ1 LYS A 236      34.102  91.437  31.971  1.00 60.90           H  
ATOM   3549  HZ2 LYS A 236      34.298  90.488  33.425  1.00 60.90           H  
ATOM   3550  HZ3 LYS A 236      32.698  90.924  32.874  1.00 60.90           H  
ATOM   3551  C   LYS A 236      33.093  84.311  30.339  1.00 53.90           C  
ATOM   3552  O   LYS A 236      32.080  83.872  30.892  1.00 54.18           O  
ATOM   3553  N   GLU A 237      33.209  84.405  29.019  1.00 50.88           N  
ATOM   3554  HN  GLU A 237      34.108  84.782  28.578  1.00 55.54           H  
ATOM   3555  CA  GLU A 237      32.100  83.990  28.186  1.00 54.56           C  
ATOM   3556  HA  GLU A 237      31.233  84.586  28.469  1.00 55.54           H  
ATOM   3557  CB  GLU A 237      32.373  84.243  26.700  1.00 56.02           C  
ATOM   3558  HB1 GLU A 237      33.435  84.081  26.518  1.00 55.54           H  
ATOM   3559  HB2 GLU A 237      31.791  83.526  26.121  1.00 55.54           H  
ATOM   3560  CG  GLU A 237      32.014  85.656  26.210  1.00 56.39           C  
ATOM   3561  HG1 GLU A 237      32.744  86.359  26.612  1.00 55.54           H  
ATOM   3562  HG2 GLU A 237      32.059  85.668  25.121  1.00 55.54           H  
ATOM   3563  CD  GLU A 237      30.623  86.100  26.643  1.00 55.60           C  
ATOM   3564  OE1 GLU A 237      29.628  85.450  26.253  1.00 56.67           O  
ATOM   3565  OE2 GLU A 237      30.531  87.102  27.387  1.00 56.02           O1-
ATOM   3566  C   GLU A 237      31.757  82.531  28.433  1.00 56.25           C  
ATOM   3567  O   GLU A 237      30.587  82.191  28.598  1.00 57.45           O  
ATOM   3568  N   ILE A 238      32.781  81.681  28.531  1.00 57.26           N  
ATOM   3569  HN  ILE A 238      33.781  82.050  28.439  1.00 50.05           H  
ATOM   3570  CA  ILE A 238      32.562  80.256  28.762  1.00 53.01           C  
ATOM   3571  HA  ILE A 238      31.888  79.868  27.998  1.00 50.05           H  
ATOM   3572  CB  ILE A 238      33.877  79.482  28.711  1.00 51.46           C  
ATOM   3573  HB  ILE A 238      34.583  79.975  29.379  1.00 50.05           H  
ATOM   3574  CG2 ILE A 238      33.664  78.052  29.221  1.00 45.00           C  
ATOM   3575 1HG2 ILE A 238      34.607  77.507  29.181  1.00 50.05           H  
ATOM   3576 2HG2 ILE A 238      32.927  77.548  28.595  1.00 50.05           H  
ATOM   3577 3HG2 ILE A 238      33.306  78.082  30.250  1.00 50.05           H  
ATOM   3578  CG1 ILE A 238      34.454  79.532  27.292  1.00 45.54           C  
ATOM   3579 1HG1 ILE A 238      33.867  78.865  26.660  1.00 50.05           H  
ATOM   3580 2HG1 ILE A 238      34.366  80.554  26.923  1.00 50.05           H  
ATOM   3581  CD1 ILE A 238      35.900  79.119  27.202  1.00 40.99           C  
ATOM   3582 1HD1 ILE A 238      36.232  79.182  26.166  1.00 50.05           H  
ATOM   3583 2HD1 ILE A 238      36.008  78.094  27.556  1.00 50.05           H  
ATOM   3584 3HD1 ILE A 238      36.507  79.782  27.819  1.00 50.05           H  
ATOM   3585  C   ILE A 238      31.946  80.045  30.121  1.00 52.69           C  
ATOM   3586  O   ILE A 238      30.942  79.351  30.265  1.00 54.46           O  
ATOM   3587  N   MET A 239      32.551  80.680  31.111  1.00 51.80           N  
ATOM   3588  HN  MET A 239      33.397  81.297  30.892  1.00 55.27           H  
ATOM   3589  CA  MET A 239      32.101  80.565  32.484  1.00 53.98           C  
ATOM   3590  HA  MET A 239      32.226  79.530  32.803  1.00 55.27           H  
ATOM   3591  CB  MET A 239      32.951  81.457  33.390  1.00 58.39           C  
ATOM   3592  HB1 MET A 239      32.735  82.495  33.137  1.00 55.27           H  
ATOM   3593  HB2 MET A 239      32.657  81.265  34.422  1.00 55.27           H  
ATOM   3594  CG  MET A 239      34.465  81.251  33.285  1.00 59.22           C  
ATOM   3595  HG1 MET A 239      34.711  81.085  32.236  1.00 55.27           H  
ATOM   3596  HG2 MET A 239      34.955  82.160  33.634  1.00 55.27           H  
ATOM   3597  SD  MET A 239      35.103  79.889  34.221  1.00 53.80           S  
ATOM   3598  CE  MET A 239      36.700  79.701  33.468  1.00 56.98           C  
ATOM   3599  HE1 MET A 239      37.233  78.879  33.946  1.00 55.27           H  
ATOM   3600  HE2 MET A 239      37.270  80.622  33.589  1.00 55.27           H  
ATOM   3601  HE3 MET A 239      36.579  79.486  32.406  1.00 55.27           H  
ATOM   3602  C   MET A 239      30.633  80.944  32.639  1.00 54.25           C  
ATOM   3603  O   MET A 239      29.916  80.323  33.410  1.00 53.75           O  
ATOM   3604  N   LYS A 240      30.178  81.953  31.902  1.00 53.74           N  
ATOM   3605  HN  LYS A 240      30.835  82.455  31.223  1.00 54.10           H  
ATOM   3606  CA  LYS A 240      28.789  82.378  32.015  1.00 53.83           C  
ATOM   3607  HA  LYS A 240      28.613  82.682  33.047  1.00 54.10           H  
ATOM   3608  CB  LYS A 240      28.512  83.594  31.106  1.00 47.67           C  
ATOM   3609  HB1 LYS A 240      27.469  83.894  31.207  1.00 54.10           H  
ATOM   3610  HB2 LYS A 240      28.714  83.326  30.069  1.00 54.10           H  
ATOM   3611  C   LYS A 240      27.850  81.210  31.700  1.00 56.30           C  
ATOM   3612  O   LYS A 240      26.700  81.176  32.150  1.00 58.97           O  
ATOM   3613  HB3 LYS A 240      29.157  84.422  31.399  1.00 54.10           H  
ATOM   3614  N   VAL A 241      28.383  80.206  31.006  1.00 59.49           N  
ATOM   3615  HN  VAL A 241      29.412  80.266  30.719  1.00 60.28           H  
ATOM   3616  CA  VAL A 241      27.612  79.025  30.622  1.00 59.78           C  
ATOM   3617  HA  VAL A 241      26.554  79.259  30.743  1.00 60.28           H  
ATOM   3618  CB  VAL A 241      27.853  78.679  29.162  1.00 60.56           C  
ATOM   3619  HB  VAL A 241      28.915  78.476  29.022  1.00 60.28           H  
ATOM   3620  CG1 VAL A 241      27.066  77.440  28.772  1.00 62.14           C  
ATOM   3621 1HG1 VAL A 241      27.251  77.207  27.723  1.00 60.28           H  
ATOM   3622 2HG1 VAL A 241      26.002  77.623  28.921  1.00 60.28           H  
ATOM   3623 3HG1 VAL A 241      27.380  76.600  29.391  1.00 60.28           H  
ATOM   3624  CG2 VAL A 241      27.469  79.851  28.302  1.00 63.26           C  
ATOM   3625 1HG2 VAL A 241      27.641  79.605  27.254  1.00 60.28           H  
ATOM   3626 2HG2 VAL A 241      28.073  80.716  28.576  1.00 60.28           H  
ATOM   3627 3HG2 VAL A 241      26.414  80.082  28.452  1.00 60.28           H  
ATOM   3628  C   VAL A 241      27.917  77.786  31.451  1.00 59.47           C  
ATOM   3629  O   VAL A 241      27.003  77.110  31.917  1.00 57.29           O  
ATOM   3630  N   THR A 242      29.204  77.498  31.633  1.00 60.72           N  
ATOM   3631  HN  THR A 242      29.946  78.149  31.219  1.00 60.50           H  
ATOM   3632  CA  THR A 242      29.634  76.313  32.385  1.00 61.22           C  
ATOM   3633  HA  THR A 242      28.894  75.525  32.249  1.00 60.50           H  
ATOM   3634  CB  THR A 242      31.002  75.798  31.892  1.00 60.58           C  
ATOM   3635  HB  THR A 242      31.177  74.804  32.304  1.00 60.50           H  
ATOM   3636  OG1 THR A 242      32.034  76.682  32.350  1.00 55.53           O  
ATOM   3637  HG1 THR A 242      31.864  77.646  31.970  1.00 60.50           H  
ATOM   3638  CG2 THR A 242      31.041  75.718  30.365  1.00 60.52           C  
ATOM   3639 1HG2 THR A 242      32.016  75.352  30.045  1.00 60.50           H  
ATOM   3640 2HG2 THR A 242      30.869  76.709  29.944  1.00 60.50           H  
ATOM   3641 3HG2 THR A 242      30.265  75.036  30.016  1.00 60.50           H  
ATOM   3642  C   THR A 242      29.802  76.570  33.867  1.00 61.59           C  
ATOM   3643  O   THR A 242      30.175  75.683  34.618  1.00 63.32           O  
ATOM   3644  N   GLY A 243      29.542  77.789  34.294  1.00 62.62           N  
ATOM   3645  HN  GLY A 243      29.191  78.540  33.618  1.00 63.28           H  
ATOM   3646  CA  GLY A 243      29.740  78.092  35.691  1.00 62.61           C  
ATOM   3647  HA1 GLY A 243      29.209  79.007  35.954  1.00 63.28           H  
ATOM   3648  HA2 GLY A 243      29.376  77.270  36.307  1.00 63.28           H  
ATOM   3649  C   GLY A 243      31.229  78.278  35.899  1.00 63.54           C  
ATOM   3650  O   GLY A 243      32.044  77.976  35.011  1.00 64.34           O  
ATOM   3651  N   THR A 244      31.587  78.805  37.061  1.00 63.44           N  
ATOM   3652  HN  THR A 244      30.830  79.072  37.768  1.00 64.06           H  
ATOM   3653  CA  THR A 244      32.982  79.029  37.398  1.00 64.76           C  
ATOM   3654  HA  THR A 244      33.585  79.017  36.490  1.00 64.06           H  
ATOM   3655  CB  THR A 244      33.149  80.373  38.110  1.00 62.43           C  
ATOM   3656  HB  THR A 244      34.155  80.435  38.526  1.00 64.06           H  
ATOM   3657  OG1 THR A 244      32.192  80.460  39.177  1.00 63.24           O  
ATOM   3658  HG1 THR A 244      31.221  80.387  38.784  1.00 64.06           H  
ATOM   3659  CG2 THR A 244      32.941  81.520  37.138  1.00 61.77           C  
ATOM   3660 1HG2 THR A 244      33.064  82.468  37.662  1.00 64.06           H  
ATOM   3661 2HG2 THR A 244      31.936  81.464  36.719  1.00 64.06           H  
ATOM   3662 3HG2 THR A 244      33.674  81.453  36.334  1.00 64.06           H  
ATOM   3663  C   THR A 244      33.440  77.917  38.333  1.00 65.99           C  
ATOM   3664  O   THR A 244      32.622  77.309  39.033  1.00 66.76           O  
ATOM   3665  N   PRO A 245      34.752  77.628  38.354  1.00 66.25           N  
ATOM   3666  CD  PRO A 245      35.815  78.257  37.563  1.00 65.64           C  
ATOM   3667  HD1 PRO A 245      36.245  79.113  38.084  1.00 67.55           H  
ATOM   3668  HD2 PRO A 245      35.450  78.572  36.585  1.00 67.55           H  
ATOM   3669  CA  PRO A 245      35.312  76.582  39.218  1.00 68.52           C  
ATOM   3670  HA  PRO A 245      34.807  75.627  39.077  1.00 67.55           H  
ATOM   3671  CB  PRO A 245      36.782  76.521  38.775  1.00 65.48           C  
ATOM   3672  HB1 PRO A 245      37.415  77.076  39.467  1.00 67.55           H  
ATOM   3673  HB2 PRO A 245      37.124  75.487  38.719  1.00 67.55           H  
ATOM   3674  CG  PRO A 245      36.797  77.145  37.444  1.00 65.27           C  
ATOM   3675  HG1 PRO A 245      37.790  77.527  37.206  1.00 67.55           H  
ATOM   3676  HG2 PRO A 245      36.487  76.434  36.678  1.00 67.55           H  
ATOM   3677  C   PRO A 245      35.248  77.051  40.677  1.00 70.05           C  
ATOM   3678  O   PRO A 245      34.965  78.224  40.948  1.00 71.64           O  
ATOM   3679  N   PRO A 246      35.473  76.136  41.633  1.00 70.03           N  
ATOM   3680  CD  PRO A 246      35.623  74.679  41.496  1.00 71.65           C  
ATOM   3681  HD1 PRO A 246      36.191  74.420  40.602  1.00 69.60           H  
ATOM   3682  HD2 PRO A 246      34.654  74.180  41.469  1.00 69.60           H  
ATOM   3683  CA  PRO A 246      35.441  76.521  43.046  1.00 69.69           C  
ATOM   3684  HA  PRO A 246      34.465  76.932  43.305  1.00 69.60           H  
ATOM   3685  CB  PRO A 246      35.669  75.191  43.769  1.00 71.23           C  
ATOM   3686  HB1 PRO A 246      36.290  75.332  44.654  1.00 69.60           H  
ATOM   3687  HB2 PRO A 246      34.720  74.740  44.059  1.00 69.60           H  
ATOM   3688  CG  PRO A 246      36.380  74.335  42.744  1.00 71.10           C  
ATOM   3689  HG1 PRO A 246      37.432  74.606  42.659  1.00 69.60           H  
ATOM   3690  HG2 PRO A 246      36.295  73.275  42.982  1.00 69.60           H  
ATOM   3691  C   PRO A 246      36.547  77.541  43.347  1.00 69.33           C  
ATOM   3692  O   PRO A 246      37.622  77.508  42.741  1.00 64.19           O  
ATOM   3693  N   ALA A 247      36.258  78.451  44.275  1.00 70.91           N  
ATOM   3694  HN  ALA A 247      35.307  78.407  44.764  1.00 72.10           H  
ATOM   3695  CA  ALA A 247      37.192  79.503  44.646  1.00 71.76           C  
ATOM   3696  HA  ALA A 247      37.386  80.090  43.749  1.00 72.10           H  
ATOM   3697  CB  ALA A 247      36.550  80.434  45.659  1.00 74.06           C  
ATOM   3698  HB1 ALA A 247      37.256  81.218  45.931  1.00 72.10           H  
ATOM   3699  HB2 ALA A 247      36.275  79.869  46.549  1.00 72.10           H  
ATOM   3700  HB3 ALA A 247      35.657  80.884  45.225  1.00 72.10           H  
ATOM   3701  C   ALA A 247      38.542  79.000  45.155  1.00 72.39           C  
ATOM   3702  O   ALA A 247      39.572  79.646  44.922  1.00 71.39           O  
ATOM   3703  N   GLU A 248      38.540  77.850  45.833  1.00 72.68           N  
ATOM   3704  HN  GLU A 248      37.614  77.338  45.994  1.00 74.46           H  
ATOM   3705  CA  GLU A 248      39.783  77.273  46.363  1.00 72.35           C  
ATOM   3706  HA  GLU A 248      40.310  78.062  46.900  1.00 74.46           H  
ATOM   3707  CB  GLU A 248      39.482  76.149  47.366  1.00 75.32           C  
ATOM   3708  HB1 GLU A 248      40.429  75.823  47.796  1.00 74.46           H  
ATOM   3709  HB2 GLU A 248      38.849  76.562  48.151  1.00 74.46           H  
ATOM   3710  CG  GLU A 248      38.774  74.912  46.792  1.00 78.97           C  
ATOM   3711  HG1 GLU A 248      38.305  74.369  47.612  1.00 74.46           H  
ATOM   3712  HG2 GLU A 248      38.008  75.245  46.091  1.00 74.46           H  
ATOM   3713  CD  GLU A 248      39.720  73.968  46.064  1.00 77.64           C  
ATOM   3714  OE1 GLU A 248      40.911  73.895  46.450  1.00 78.83           O  
ATOM   3715  OE2 GLU A 248      39.267  73.309  45.101  1.00 76.10           O1-
ATOM   3716  C   GLU A 248      40.704  76.777  45.250  1.00 69.53           C  
ATOM   3717  O   GLU A 248      41.926  76.767  45.401  1.00 68.72           O  
ATOM   3718  N   PHE A 249      40.103  76.372  44.133  1.00 66.74           N  
ATOM   3719  HN  PHE A 249      39.034  76.395  44.083  1.00 64.65           H  
ATOM   3720  CA  PHE A 249      40.853  75.898  42.976  1.00 64.30           C  
ATOM   3721  HA  PHE A 249      41.578  75.156  43.310  1.00 64.65           H  
ATOM   3722  CB  PHE A 249      39.916  75.243  41.941  1.00 65.74           C  
ATOM   3723  HB1 PHE A 249      39.606  74.271  42.325  1.00 64.65           H  
ATOM   3724  HB2 PHE A 249      39.041  75.881  41.817  1.00 64.65           H  
ATOM   3725  CG  PHE A 249      40.554  75.039  40.585  1.00 65.12           C  
ATOM   3726  CD1 PHE A 249      41.650  74.199  40.436  1.00 64.44           C  
ATOM   3727  HD1 PHE A 249      42.025  73.645  41.297  1.00 64.65           H  
ATOM   3728  CD2 PHE A 249      40.090  75.731  39.474  1.00 65.16           C  
ATOM   3729  HD2 PHE A 249      39.228  76.391  39.574  1.00 64.65           H  
ATOM   3730  CE1 PHE A 249      42.274  74.056  39.204  1.00 65.96           C  
ATOM   3731  HE1 PHE A 249      43.134  73.393  39.103  1.00 64.65           H  
ATOM   3732  CE2 PHE A 249      40.709  75.594  38.235  1.00 65.98           C  
ATOM   3733  HE2 PHE A 249      40.332  76.145  37.373  1.00 64.65           H  
ATOM   3734  CZ  PHE A 249      41.803  74.758  38.098  1.00 65.67           C  
ATOM   3735  HZ  PHE A 249      42.293  74.650  37.130  1.00 64.65           H  
ATOM   3736  C   PHE A 249      41.598  77.042  42.316  1.00 61.39           C  
ATOM   3737  O   PHE A 249      42.794  76.949  42.054  1.00 60.61           O  
ATOM   3738  N   VAL A 250      40.870  78.116  42.035  1.00 58.42           N  
ATOM   3739  HN  VAL A 250      39.833  78.129  42.297  1.00 58.29           H  
ATOM   3740  CA  VAL A 250      41.451  79.271  41.381  1.00 58.47           C  
ATOM   3741  HA  VAL A 250      41.962  78.892  40.496  1.00 58.29           H  
ATOM   3742  CB  VAL A 250      40.328  80.239  40.857  1.00 58.77           C  
ATOM   3743  HB  VAL A 250      40.205  80.047  39.791  1.00 58.29           H  
ATOM   3744  CG1 VAL A 250      39.005  79.926  41.527  1.00 55.42           C  
ATOM   3745 1HG1 VAL A 250      38.238  80.605  41.153  1.00 58.29           H  
ATOM   3746 2HG1 VAL A 250      39.105  80.050  42.605  1.00 58.29           H  
ATOM   3747 3HG1 VAL A 250      38.719  78.898  41.305  1.00 58.29           H  
ATOM   3748  CG2 VAL A 250      40.716  81.713  41.014  1.00 57.44           C  
ATOM   3749 1HG2 VAL A 250      39.910  82.343  40.639  1.00 58.29           H  
ATOM   3750 2HG2 VAL A 250      41.626  81.912  40.448  1.00 58.29           H  
ATOM   3751 3HG2 VAL A 250      40.889  81.934  42.067  1.00 58.29           H  
ATOM   3752  C   VAL A 250      42.524  79.945  42.234  1.00 59.92           C  
ATOM   3753  O   VAL A 250      43.397  80.641  41.724  1.00 59.56           O  
ATOM   3754  N   GLN A 251      42.498  79.655  43.528  1.00 63.44           N  
ATOM   3755  HN  GLN A 251      41.739  78.993  43.890  1.00 75.39           H  
ATOM   3756  CA  GLN A 251      43.460  80.201  44.477  1.00 66.17           C  
ATOM   3757  HA  GLN A 251      43.464  81.290  44.423  1.00 75.39           H  
ATOM   3758  CB  GLN A 251      43.089  79.744  45.890  1.00 72.98           C  
ATOM   3759  HB1 GLN A 251      42.711  78.724  45.825  1.00 75.39           H  
ATOM   3760  HB2 GLN A 251      43.994  79.759  46.497  1.00 75.39           H  
ATOM   3761  CG  GLN A 251      42.041  80.587  46.593  1.00 82.34           C  
ATOM   3762  HG1 GLN A 251      41.405  81.054  45.841  1.00 75.39           H  
ATOM   3763  HG2 GLN A 251      41.438  79.938  47.228  1.00 75.39           H  
ATOM   3764  CD  GLN A 251      42.660  81.677  47.455  1.00 87.06           C  
ATOM   3765  OE1 GLN A 251      43.662  82.315  47.075  1.00 89.37           O  
ATOM   3766  NE2 GLN A 251      42.074  81.889  48.634  1.00 87.39           N  
ATOM   3767 1HE2 GLN A 251      41.223  81.308  48.921  1.00 75.39           H  
ATOM   3768 2HE2 GLN A 251      42.455  82.640  49.293  1.00 75.39           H  
ATOM   3769  C   GLN A 251      44.842  79.658  44.173  1.00 65.76           C  
ATOM   3770  O   GLN A 251      45.834  80.390  44.193  1.00 64.04           O  
ATOM   3771  N   ARG A 252      44.870  78.352  43.910  1.00 65.24           N  
ATOM   3772  HN  ARG A 252      43.937  77.828  43.895  1.00 61.31           H  
ATOM   3773  CA  ARG A 252      46.084  77.583  43.641  1.00 61.76           C  
ATOM   3774  HA  ARG A 252      46.886  78.014  44.241  1.00 61.31           H  
ATOM   3775  CB  ARG A 252      45.878  76.139  44.113  1.00 60.12           C  
ATOM   3776  HB1 ARG A 252      45.154  75.661  43.454  1.00 61.31           H  
ATOM   3777  HB2 ARG A 252      46.832  75.615  44.047  1.00 61.31           H  
ATOM   3778  CG  ARG A 252      45.375  76.036  45.527  1.00 56.26           C  
ATOM   3779  HG1 ARG A 252      46.082  76.530  46.193  1.00 61.31           H  
ATOM   3780  HG2 ARG A 252      44.405  76.528  45.597  1.00 61.31           H  
ATOM   3781  CD  ARG A 252      45.228  74.603  45.943  1.00 57.65           C  
ATOM   3782  HD1 ARG A 252      46.082  74.044  45.562  1.00 61.31           H  
ATOM   3783  HD2 ARG A 252      45.220  74.559  47.032  1.00 61.31           H  
ATOM   3784  NE  ARG A 252      44.008  73.977  45.447  1.00 58.68           N1+
ATOM   3785  HE  ARG A 252      43.081  74.486  45.608  1.00 61.31           H  
ATOM   3786  CZ  ARG A 252      43.978  72.812  44.807  1.00 64.29           C  
ATOM   3787  NH1 ARG A 252      45.115  72.148  44.566  1.00 64.56           N  
ATOM   3788 1HH1 ARG A 252      46.051  72.555  44.889  1.00 61.31           H  
ATOM   3789 2HH1 ARG A 252      45.088  71.211  44.051  1.00 61.31           H  
ATOM   3790  NH2 ARG A 252      42.807  72.262  44.484  1.00 63.90           N  
ATOM   3791 1HH2 ARG A 252      41.894  72.758  44.740  1.00 61.31           H  
ATOM   3792 2HH2 ARG A 252      42.780  71.325  43.969  1.00 61.31           H  
ATOM   3793  C   ARG A 252      46.553  77.567  42.191  1.00 61.07           C  
ATOM   3794  O   ARG A 252      47.524  76.877  41.868  1.00 60.87           O  
ATOM   3795  N   LEU A 253      45.856  78.283  41.313  1.00 58.85           N  
ATOM   3796  HN  LEU A 253      44.997  78.831  41.639  1.00 55.79           H  
ATOM   3797  CA  LEU A 253      46.252  78.328  39.907  1.00 58.13           C  
ATOM   3798  HA  LEU A 253      46.134  77.329  39.488  1.00 55.79           H  
ATOM   3799  CB  LEU A 253      45.365  79.286  39.113  1.00 55.76           C  
ATOM   3800  HB1 LEU A 253      45.188  80.182  39.707  1.00 55.79           H  
ATOM   3801  HB2 LEU A 253      45.873  79.557  38.188  1.00 55.79           H  
ATOM   3802  CG  LEU A 253      44.028  78.643  38.775  1.00 56.00           C  
ATOM   3803  HG  LEU A 253      43.543  78.348  39.705  1.00 55.79           H  
ATOM   3804  CD1 LEU A 253      43.136  79.649  38.066  1.00 55.50           C  
ATOM   3805 1HD1 LEU A 253      42.180  79.183  37.827  1.00 55.79           H  
ATOM   3806 2HD1 LEU A 253      43.619  79.979  37.146  1.00 55.79           H  
ATOM   3807 3HD1 LEU A 253      42.968  80.508  38.716  1.00 55.79           H  
ATOM   3808  CD2 LEU A 253      44.272  77.395  37.943  1.00 50.77           C  
ATOM   3809 1HD2 LEU A 253      43.318  76.929  37.697  1.00 55.79           H  
ATOM   3810 2HD2 LEU A 253      44.883  76.693  38.511  1.00 55.79           H  
ATOM   3811 3HD2 LEU A 253      44.791  77.666  37.023  1.00 55.79           H  
ATOM   3812  C   LEU A 253      47.706  78.736  39.756  1.00 57.02           C  
ATOM   3813  O   LEU A 253      48.157  79.699  40.357  1.00 54.31           O  
ATOM   3814  N   GLN A 254      48.424  77.955  38.963  1.00 58.40           N  
ATOM   3815  HN  GLN A 254      47.941  77.119  38.501  1.00 66.50           H  
ATOM   3816  CA  GLN A 254      49.830  78.175  38.690  1.00 60.84           C  
ATOM   3817  HA  GLN A 254      50.372  78.261  39.632  1.00 66.50           H  
ATOM   3818  CB  GLN A 254      50.369  76.983  37.901  1.00 64.22           C  
ATOM   3819  HB1 GLN A 254      49.616  76.195  37.920  1.00 66.50           H  
ATOM   3820  HB2 GLN A 254      50.533  77.304  36.872  1.00 66.50           H  
ATOM   3821  CG  GLN A 254      51.660  76.409  38.424  1.00 68.16           C  
ATOM   3822  HG1 GLN A 254      51.484  75.999  39.419  1.00 66.50           H  
ATOM   3823  HG2 GLN A 254      51.986  75.613  37.755  1.00 66.50           H  
ATOM   3824  CD  GLN A 254      52.749  77.440  38.513  1.00 72.41           C  
ATOM   3825  OE1 GLN A 254      53.249  77.737  39.603  1.00 76.25           O  
ATOM   3826  NE2 GLN A 254      53.118  78.014  37.368  1.00 72.87           N  
ATOM   3827 1HE2 GLN A 254      52.643  77.733  36.451  1.00 66.50           H  
ATOM   3828 2HE2 GLN A 254      53.889  78.756  37.366  1.00 66.50           H  
ATOM   3829  C   GLN A 254      50.021  79.454  37.877  1.00 63.09           C  
ATOM   3830  O   GLN A 254      50.902  80.264  38.168  1.00 62.24           O  
ATOM   3831  N   SER A 255      49.205  79.614  36.838  1.00 65.92           N  
ATOM   3832  HN  SER A 255      48.476  78.861  36.624  1.00 69.53           H  
ATOM   3833  CA  SER A 255      49.284  80.793  35.987  1.00 69.87           C  
ATOM   3834  HA  SER A 255      50.325  80.943  35.700  1.00 69.53           H  
ATOM   3835  CB  SER A 255      48.452  80.600  34.715  1.00 68.37           C  
ATOM   3836  HB1 SER A 255      48.638  79.604  34.314  1.00 69.53           H  
ATOM   3837  HB2 SER A 255      47.395  80.701  34.961  1.00 69.53           H  
ATOM   3838  OG  SER A 255      48.798  81.571  33.732  1.00 69.97           O  
ATOM   3839  HG  SER A 255      48.618  82.533  34.111  1.00 69.53           H  
ATOM   3840  C   SER A 255      48.805  82.037  36.742  1.00 71.99           C  
ATOM   3841  O   SER A 255      47.654  82.094  37.200  1.00 71.07           O  
ATOM   3842  N   ASP A 256      49.705  83.011  36.899  1.00 73.00           N  
ATOM   3843  HN  ASP A 256      50.692  82.877  36.509  1.00 73.52           H  
ATOM   3844  CA  ASP A 256      49.374  84.255  37.590  1.00 73.33           C  
ATOM   3845  HA  ASP A 256      49.017  84.013  38.591  1.00 73.52           H  
ATOM   3846  CB  ASP A 256      50.613  85.157  37.714  1.00 74.14           C  
ATOM   3847  HB1 ASP A 256      51.139  85.160  36.759  1.00 73.52           H  
ATOM   3848  HB2 ASP A 256      50.284  86.169  37.951  1.00 73.52           H  
ATOM   3849  CG  ASP A 256      51.581  84.690  38.803  1.00 75.83           C  
ATOM   3850  OD1 ASP A 256      51.381  83.585  39.366  1.00 72.12           O  
ATOM   3851  OD2 ASP A 256      52.539  85.444  39.100  1.00 75.25           O1-
ATOM   3852  C   ASP A 256      48.264  84.982  36.838  1.00 72.86           C  
ATOM   3853  O   ASP A 256      47.215  85.294  37.409  1.00 71.63           O  
ATOM   3854  N   GLU A 257      48.480  85.180  35.539  1.00 71.33           N  
ATOM   3855  HN  GLU A 257      49.393  84.829  35.106  1.00 76.77           H  
ATOM   3856  CA  GLU A 257      47.515  85.857  34.693  1.00 70.82           C  
ATOM   3857  HA  GLU A 257      47.457  86.900  35.005  1.00 76.77           H  
ATOM   3858  CB  GLU A 257      47.975  85.815  33.237  1.00 73.48           C  
ATOM   3859  HB1 GLU A 257      49.010  86.154  33.192  1.00 76.77           H  
ATOM   3860  HB2 GLU A 257      47.914  84.785  32.885  1.00 76.77           H  
ATOM   3861  CG  GLU A 257      47.138  86.692  32.312  1.00 79.68           C  
ATOM   3862  HG1 GLU A 257      46.084  86.509  32.521  1.00 76.77           H  
ATOM   3863  HG2 GLU A 257      47.373  87.736  32.518  1.00 76.77           H  
ATOM   3864  CD  GLU A 257      47.393  86.421  30.838  1.00 83.87           C  
ATOM   3865  OE1 GLU A 257      46.896  85.392  30.329  1.00 87.45           O  
ATOM   3866  OE2 GLU A 257      48.075  87.241  30.185  1.00 84.43           O1-
ATOM   3867  C   GLU A 257      46.122  85.235  34.825  1.00 69.00           C  
ATOM   3868  O   GLU A 257      45.142  85.943  35.057  1.00 70.87           O  
ATOM   3869  N   ALA A 258      46.047  83.912  34.746  1.00 64.38           N  
ATOM   3870  HN  ALA A 258      46.942  83.344  34.604  1.00 62.35           H  
ATOM   3871  CA  ALA A 258      44.773  83.220  34.848  1.00 61.36           C  
ATOM   3872  HA  ALA A 258      44.082  83.675  34.139  1.00 62.35           H  
ATOM   3873  CB  ALA A 258      44.947  81.778  34.472  1.00 61.51           C  
ATOM   3874  HB1 ALA A 258      43.989  81.264  34.550  1.00 62.35           H  
ATOM   3875  HB2 ALA A 258      45.666  81.311  35.145  1.00 62.35           H  
ATOM   3876  HB3 ALA A 258      45.313  81.711  33.447  1.00 62.35           H  
ATOM   3877  C   ALA A 258      44.162  83.323  36.239  1.00 62.25           C  
ATOM   3878  O   ALA A 258      42.939  83.437  36.380  1.00 62.23           O  
ATOM   3879  N   LYS A 259      45.016  83.273  37.261  1.00 62.86           N  
ATOM   3880  HN  LYS A 259      46.062  83.184  37.054  1.00 62.07           H  
ATOM   3881  CA  LYS A 259      44.575  83.336  38.658  1.00 62.10           C  
ATOM   3882  HA  LYS A 259      43.814  82.572  38.813  1.00 62.07           H  
ATOM   3883  CB  LYS A 259      45.742  83.053  39.607  1.00 61.01           C  
ATOM   3884  HB1 LYS A 259      46.204  82.111  39.311  1.00 62.07           H  
ATOM   3885  HB2 LYS A 259      46.468  83.861  39.509  1.00 62.07           H  
ATOM   3886  CG  LYS A 259      45.335  82.949  41.071  1.00 59.43           C  
ATOM   3887  HG1 LYS A 259      44.711  83.805  41.329  1.00 62.07           H  
ATOM   3888  HG2 LYS A 259      44.770  82.029  41.219  1.00 62.07           H  
ATOM   3889  CD  LYS A 259      46.552  82.934  41.973  1.00 61.81           C  
ATOM   3890  HD1 LYS A 259      46.229  82.815  43.007  1.00 62.07           H  
ATOM   3891  HD2 LYS A 259      47.194  82.098  41.694  1.00 62.07           H  
ATOM   3892  CE  LYS A 259      47.336  84.230  41.841  1.00 62.87           C  
ATOM   3893  HE1 LYS A 259      47.536  84.409  40.785  1.00 62.07           H  
ATOM   3894  HE2 LYS A 259      46.731  85.044  42.240  1.00 62.07           H  
ATOM   3895  NZ  LYS A 259      48.630  84.199  42.570  1.00 65.85           N1+
ATOM   3896  HZ1 LYS A 259      49.135  85.134  42.441  1.00 62.07           H  
ATOM   3897  HZ2 LYS A 259      49.239  83.409  42.183  1.00 62.07           H  
ATOM   3898  HZ3 LYS A 259      48.449  84.032  43.611  1.00 62.07           H  
ATOM   3899  C   LYS A 259      43.967  84.690  38.983  1.00 61.36           C  
ATOM   3900  O   LYS A 259      42.892  84.768  39.568  1.00 61.36           O  
ATOM   3901  N   ASN A 260      44.676  85.752  38.621  1.00 61.56           N  
ATOM   3902  HN  ASN A 260      45.626  85.613  38.149  1.00 65.85           H  
ATOM   3903  CA  ASN A 260      44.187  87.098  38.854  1.00 63.85           C  
ATOM   3904  HA  ASN A 260      44.029  87.233  39.924  1.00 65.85           H  
ATOM   3905  CB  ASN A 260      45.210  88.150  38.367  1.00 66.73           C  
ATOM   3906  HB1 ASN A 260      45.426  87.964  37.315  1.00 65.85           H  
ATOM   3907  HB2 ASN A 260      44.769  89.141  38.478  1.00 65.85           H  
ATOM   3908  CG  ASN A 260      46.539  88.110  39.157  1.00 70.36           C  
ATOM   3909  OD1 ASN A 260      47.609  88.416  38.610  1.00 69.25           O  
ATOM   3910  ND2 ASN A 260      46.467  87.738  40.443  1.00 68.95           N  
ATOM   3911 1HD2 ASN A 260      45.521  87.486  40.875  1.00 65.85           H  
ATOM   3912 2HD2 ASN A 260      47.356  87.693  41.037  1.00 65.85           H  
ATOM   3913  C   ASN A 260      42.846  87.277  38.131  1.00 62.65           C  
ATOM   3914  O   ASN A 260      41.862  87.685  38.745  1.00 63.44           O  
ATOM   3915  N   TYR A 261      42.785  86.905  36.854  1.00 60.38           N  
ATOM   3916  HN  TYR A 261      43.651  86.492  36.379  1.00 56.37           H  
ATOM   3917  CA  TYR A 261      41.549  87.056  36.098  1.00 59.21           C  
ATOM   3918  HA  TYR A 261      41.313  88.120  36.068  1.00 56.37           H  
ATOM   3919  CB  TYR A 261      41.712  86.583  34.652  1.00 55.63           C  
ATOM   3920  HB1 TYR A 261      42.557  87.105  34.202  1.00 56.37           H  
ATOM   3921  HB2 TYR A 261      41.904  85.510  34.650  1.00 56.37           H  
ATOM   3922  CG  TYR A 261      40.477  86.860  33.839  1.00 54.34           C  
ATOM   3923  CD1 TYR A 261      40.187  88.154  33.412  1.00 53.78           C  
ATOM   3924  HD1 TYR A 261      40.910  88.950  33.591  1.00 56.37           H  
ATOM   3925  CE1 TYR A 261      38.998  88.449  32.764  1.00 53.32           C  
ATOM   3926  HE1 TYR A 261      38.790  89.468  32.436  1.00 56.37           H  
ATOM   3927  CD2 TYR A 261      39.541  85.855  33.585  1.00 51.88           C  
ATOM   3928  HD2 TYR A 261      39.754  84.833  33.898  1.00 56.37           H  
ATOM   3929  CE2 TYR A 261      38.341  86.137  32.939  1.00 52.07           C  
ATOM   3930  HE2 TYR A 261      37.617  85.344  32.752  1.00 56.37           H  
ATOM   3931  CZ  TYR A 261      38.074  87.439  32.535  1.00 55.96           C  
ATOM   3932  OH  TYR A 261      36.870  87.744  31.941  1.00 56.83           O  
ATOM   3933  HH  TYR A 261      36.352  88.438  32.535  1.00 56.37           H  
ATOM   3934  C   TYR A 261      40.364  86.345  36.740  1.00 60.20           C  
ATOM   3935  O   TYR A 261      39.337  86.960  37.003  1.00 62.83           O  
ATOM   3936  N   MET A 262      40.509  85.055  36.999  1.00 61.91           N  
ATOM   3937  HN  MET A 262      41.433  84.575  36.752  1.00 65.74           H  
ATOM   3938  CA  MET A 262      39.440  84.268  37.614  1.00 67.00           C  
ATOM   3939  HA  MET A 262      38.566  84.327  36.965  1.00 65.74           H  
ATOM   3940  CB  MET A 262      39.870  82.797  37.691  1.00 65.79           C  
ATOM   3941  HB1 MET A 262      40.846  82.751  38.174  1.00 65.74           H  
ATOM   3942  HB2 MET A 262      39.139  82.258  38.294  1.00 65.74           H  
ATOM   3943  CG  MET A 262      39.973  82.113  36.351  1.00 61.11           C  
ATOM   3944  HG1 MET A 262      40.620  82.701  35.700  1.00 65.74           H  
ATOM   3945  HG2 MET A 262      40.402  81.121  36.490  1.00 65.74           H  
ATOM   3946  SD  MET A 262      38.363  81.953  35.587  1.00 69.48           S  
ATOM   3947  CE  MET A 262      37.512  80.925  36.813  1.00 60.57           C  
ATOM   3948  HE1 MET A 262      36.491  80.734  36.482  1.00 65.74           H  
ATOM   3949  HE2 MET A 262      37.492  81.443  37.772  1.00 65.74           H  
ATOM   3950  HE3 MET A 262      38.040  79.978  36.923  1.00 65.74           H  
ATOM   3951  C   MET A 262      39.025  84.771  39.016  1.00 70.53           C  
ATOM   3952  O   MET A 262      37.904  84.508  39.493  1.00 69.52           O  
ATOM   3953  N   LYS A 263      39.952  85.472  39.671  1.00 73.96           N  
ATOM   3954  HN  LYS A 263      40.893  85.639  39.189  1.00 78.90           H  
ATOM   3955  CA  LYS A 263      39.754  86.027  41.014  1.00 75.91           C  
ATOM   3956  HA  LYS A 263      39.368  85.257  41.682  1.00 78.90           H  
ATOM   3957  CB  LYS A 263      41.087  86.561  41.544  1.00 76.69           C  
ATOM   3958  HB1 LYS A 263      41.881  86.121  40.941  1.00 78.90           H  
ATOM   3959  HB2 LYS A 263      41.085  87.643  41.410  1.00 78.90           H  
ATOM   3960  CG  LYS A 263      41.411  86.279  43.008  1.00 79.65           C  
ATOM   3961  HG1 LYS A 263      42.154  87.001  43.348  1.00 78.90           H  
ATOM   3962  HG2 LYS A 263      40.500  86.390  43.596  1.00 78.90           H  
ATOM   3963  CD  LYS A 263      41.962  84.873  43.220  1.00 80.55           C  
ATOM   3964  HD1 LYS A 263      41.138  84.161  43.172  1.00 78.90           H  
ATOM   3965  HD2 LYS A 263      42.679  84.653  42.429  1.00 78.90           H  
ATOM   3966  CE  LYS A 263      42.666  84.728  44.584  1.00 82.92           C  
ATOM   3967  HE1 LYS A 263      42.043  85.202  45.342  1.00 78.90           H  
ATOM   3968  HE2 LYS A 263      42.765  83.666  44.806  1.00 78.90           H  
ATOM   3969  NZ  LYS A 263      44.035  85.351  44.641  1.00 83.41           N1+
ATOM   3970  HZ1 LYS A 263      44.453  85.207  45.616  1.00 78.90           H  
ATOM   3971  HZ2 LYS A 263      43.959  86.399  44.437  1.00 78.90           H  
ATOM   3972  HZ3 LYS A 263      44.668  84.891  43.911  1.00 78.90           H  
ATOM   3973  C   LYS A 263      38.761  87.179  40.918  1.00 78.18           C  
ATOM   3974  O   LYS A 263      37.725  87.174  41.582  1.00 78.79           O  
ATOM   3975  N   GLY A 264      39.079  88.148  40.063  1.00 79.73           N  
ATOM   3976  HN  GLY A 264      39.988  88.074  39.503  1.00 82.40           H  
ATOM   3977  CA  GLY A 264      38.219  89.306  39.872  1.00 82.86           C  
ATOM   3978  HA1 GLY A 264      38.060  89.779  40.841  1.00 82.40           H  
ATOM   3979  HA2 GLY A 264      38.726  90.004  39.206  1.00 82.40           H  
ATOM   3980  C   GLY A 264      36.864  88.972  39.274  1.00 83.39           C  
ATOM   3981  O   GLY A 264      35.882  89.699  39.450  1.00 83.61           O  
ATOM   3982  N   LEU A 265      36.808  87.854  38.570  1.00 84.09           N  
ATOM   3983  HN  LEU A 265      37.693  87.263  38.458  1.00 85.40           H  
ATOM   3984  CA  LEU A 265      35.577  87.408  37.946  1.00 85.51           C  
ATOM   3985  HA  LEU A 265      35.197  88.191  37.290  1.00 85.40           H  
ATOM   3986  CB  LEU A 265      35.865  86.153  37.127  1.00 86.17           C  
ATOM   3987  HB1 LEU A 265      36.862  86.265  36.700  1.00 85.40           H  
ATOM   3988  HB2 LEU A 265      35.857  85.307  37.814  1.00 85.40           H  
ATOM   3989  CG  LEU A 265      34.918  85.819  35.986  1.00 84.25           C  
ATOM   3990  HG  LEU A 265      33.888  85.884  36.336  1.00 85.40           H  
ATOM   3991  CD1 LEU A 265      35.147  86.837  34.890  1.00 85.31           C  
ATOM   3992 1HD1 LEU A 265      34.481  86.626  34.053  1.00 85.40           H  
ATOM   3993 2HD1 LEU A 265      36.182  86.782  34.553  1.00 85.40           H  
ATOM   3994 3HD1 LEU A 265      34.942  87.837  35.273  1.00 85.40           H  
ATOM   3995  CD2 LEU A 265      35.195  84.415  35.476  1.00 85.83           C  
ATOM   3996 1HD2 LEU A 265      34.512  84.184  34.659  1.00 85.40           H  
ATOM   3997 2HD2 LEU A 265      35.049  83.699  36.285  1.00 85.40           H  
ATOM   3998 3HD2 LEU A 265      36.223  84.354  35.118  1.00 85.40           H  
ATOM   3999  C   LEU A 265      34.524  87.075  39.006  1.00 85.92           C  
ATOM   4000  O   LEU A 265      34.862  86.627  40.104  1.00 86.10           O  
ATOM   4001  N   PRO A 266      33.237  87.340  38.706  1.00 86.24           N  
ATOM   4002  CD  PRO A 266      32.765  88.126  37.549  1.00 87.36           C  
ATOM   4003  HD1 PRO A 266      32.620  87.492  36.675  1.00 86.24           H  
ATOM   4004  HD2 PRO A 266      33.463  88.927  37.306  1.00 86.24           H  
ATOM   4005  CA  PRO A 266      32.130  87.055  39.627  1.00 85.30           C  
ATOM   4006  HA  PRO A 266      32.241  87.598  40.566  1.00 86.24           H  
ATOM   4007  CB  PRO A 266      30.913  87.534  38.846  1.00 85.43           C  
ATOM   4008  HB1 PRO A 266      30.530  86.747  38.197  1.00 86.24           H  
ATOM   4009  HB2 PRO A 266      30.123  87.868  39.519  1.00 86.24           H  
ATOM   4010  CG  PRO A 266      31.455  88.678  38.043  1.00 87.16           C  
ATOM   4011  HG1 PRO A 266      30.793  88.927  37.214  1.00 86.24           H  
ATOM   4012  HG2 PRO A 266      31.607  89.560  38.665  1.00 86.24           H  
ATOM   4013  C   PRO A 266      32.040  85.550  39.858  1.00 84.88           C  
ATOM   4014  O   PRO A 266      32.840  84.786  39.324  1.00 87.31           O  
ATOM   4015  N   GLU A 267      31.067  85.117  40.644  1.00 83.69           N  
ATOM   4016  HN  GLU A 267      30.393  85.817  41.092  1.00 86.66           H  
ATOM   4017  CA  GLU A 267      30.911  83.693  40.901  1.00 82.37           C  
ATOM   4018  HA  GLU A 267      31.785  83.161  40.524  1.00 86.66           H  
ATOM   4019  CB  GLU A 267      30.773  83.437  42.408  1.00 85.51           C  
ATOM   4020  HB1 GLU A 267      31.575  83.971  42.918  1.00 86.66           H  
ATOM   4021  HB2 GLU A 267      29.810  83.832  42.732  1.00 86.66           H  
ATOM   4022  CG  GLU A 267      30.846  81.966  42.816  1.00 89.58           C  
ATOM   4023  HG1 GLU A 267      29.832  81.595  42.962  1.00 86.66           H  
ATOM   4024  HG2 GLU A 267      31.326  81.406  42.013  1.00 86.66           H  
ATOM   4025  CD  GLU A 267      31.638  81.744  44.108  1.00 92.32           C  
ATOM   4026  OE1 GLU A 267      32.873  81.566  44.028  1.00 90.72           O  
ATOM   4027  OE2 GLU A 267      31.028  81.738  45.202  1.00 95.10           O1-
ATOM   4028  C   GLU A 267      29.679  83.245  40.130  1.00 79.96           C  
ATOM   4029  O   GLU A 267      28.548  83.476  40.557  1.00 80.72           O  
ATOM   4030  N   LEU A 268      29.912  82.646  38.965  1.00 77.43           N  
ATOM   4031  HN  LEU A 268      30.926  82.497  38.658  1.00 75.08           H  
ATOM   4032  CA  LEU A 268      28.836  82.182  38.086  1.00 74.63           C  
ATOM   4033  HA  LEU A 268      27.975  82.827  38.260  1.00 75.08           H  
ATOM   4034  CB  LEU A 268      29.257  82.370  36.633  1.00 73.36           C  
ATOM   4035  HB1 LEU A 268      30.186  81.825  36.462  1.00 75.09           H  
ATOM   4036  HB2 LEU A 268      28.476  81.970  35.986  1.00 75.09           H  
ATOM   4037  CG  LEU A 268      29.478  83.844  36.289  1.00 75.38           C  
ATOM   4038  HG  LEU A 268      29.797  84.356  37.197  1.00 75.09           H  
ATOM   4039  CD1 LEU A 268      30.569  84.017  35.246  1.00 75.55           C  
ATOM   4040 1HD1 LEU A 268      30.698  85.077  35.027  1.00 75.09           H  
ATOM   4041 2HD1 LEU A 268      30.288  83.490  34.334  1.00 75.09           H  
ATOM   4042 3HD1 LEU A 268      31.505  83.609  35.627  1.00 75.09           H  
ATOM   4043  CD2 LEU A 268      28.162  84.464  35.838  1.00 76.30           C  
ATOM   4044 1HD2 LEU A 268      28.320  85.514  35.593  1.00 75.08           H  
ATOM   4045 2HD2 LEU A 268      27.429  84.385  36.641  1.00 75.08           H  
ATOM   4046 3HD2 LEU A 268      27.795  83.937  34.957  1.00 75.08           H  
ATOM   4047  C   LEU A 268      28.381  80.744  38.319  1.00 73.30           C  
ATOM   4048  O   LEU A 268      29.169  79.886  38.709  1.00 74.73           O  
ATOM   4049  N   GLU A 269      27.096  80.494  38.086  1.00 72.05           N  
ATOM   4050  HN  GLU A 269      26.464  81.294  37.762  1.00 69.46           H  
ATOM   4051  CA  GLU A 269      26.518  79.163  38.258  1.00 68.74           C  
ATOM   4052  HA  GLU A 269      27.213  78.552  38.833  1.00 69.46           H  
ATOM   4053  CB  GLU A 269      25.197  79.253  39.022  1.00 69.80           C  
ATOM   4054  HB1 GLU A 269      24.778  78.254  39.143  1.00 69.46           H  
ATOM   4055  HB2 GLU A 269      24.496  79.876  38.465  1.00 69.46           H  
ATOM   4056  C   GLU A 269      26.299  78.507  36.899  1.00 68.69           C  
ATOM   4057  O   GLU A 269      26.070  79.195  35.894  1.00 68.02           O  
ATOM   4058  HB3 GLU A 269      25.374  79.693  40.003  1.00 69.46           H  
ATOM   4059  N   LYS A 270      26.365  77.177  36.877  1.00 67.81           N  
ATOM   4060  HN  LYS A 270      26.556  76.657  37.792  1.00 65.60           H  
ATOM   4061  CA  LYS A 270      26.187  76.399  35.651  1.00 66.51           C  
ATOM   4062  HA  LYS A 270      26.845  76.806  34.883  1.00 65.60           H  
ATOM   4063  CB  LYS A 270      26.579  74.939  35.906  1.00 65.95           C  
ATOM   4064  HB1 LYS A 270      27.087  74.890  36.869  1.00 65.60           H  
ATOM   4065  HB2 LYS A 270      25.665  74.347  35.947  1.00 65.60           H  
ATOM   4066  CG  LYS A 270      27.495  74.318  34.859  1.00 65.03           C  
ATOM   4067  HG1 LYS A 270      28.242  75.057  34.570  1.00 65.60           H  
ATOM   4068  HG2 LYS A 270      27.990  73.453  35.300  1.00 65.60           H  
ATOM   4069  CD  LYS A 270      26.752  73.866  33.611  1.00 67.47           C  
ATOM   4070  HD1 LYS A 270      26.141  74.693  33.250  1.00 65.60           H  
ATOM   4071  HD2 LYS A 270      27.483  73.594  32.849  1.00 65.60           H  
ATOM   4072  CE  LYS A 270      25.843  72.662  33.871  1.00 65.62           C  
ATOM   4073  HE1 LYS A 270      26.415  71.896  34.394  1.00 65.60           H  
ATOM   4074  HE2 LYS A 270      25.007  72.980  34.494  1.00 65.60           H  
ATOM   4075  NZ  LYS A 270      25.301  72.077  32.593  1.00 63.93           N1+
ATOM   4076  HZ1 LYS A 270      24.673  71.241  32.821  1.00 65.60           H  
ATOM   4077  HZ2 LYS A 270      26.113  71.755  31.975  1.00 65.60           H  
ATOM   4078  HZ3 LYS A 270      24.731  72.819  32.074  1.00 65.60           H  
ATOM   4079  C   LYS A 270      24.744  76.474  35.145  1.00 64.72           C  
ATOM   4080  O   LYS A 270      23.809  76.242  35.901  1.00 63.39           O  
ATOM   4081  N   LYS A 271      24.578  76.816  33.869  1.00 64.97           N  
ATOM   4082  HN  LYS A 271      25.442  77.026  33.274  1.00 65.86           H  
ATOM   4083  CA  LYS A 271      23.260  76.915  33.253  1.00 66.39           C  
ATOM   4084  HA  LYS A 271      22.516  77.095  34.029  1.00 65.86           H  
ATOM   4085  CB  LYS A 271      23.218  78.070  32.236  1.00 64.29           C  
ATOM   4086  HB1 LYS A 271      22.226  78.125  31.789  1.00 65.86           H  
ATOM   4087  HB2 LYS A 271      23.958  77.895  31.455  1.00 65.86           H  
ATOM   4088  C   LYS A 271      22.950  75.599  32.560  1.00 67.32           C  
ATOM   4089  O   LYS A 271      23.857  74.886  32.149  1.00 66.32           O  
ATOM   4090  HB3 LYS A 271      23.440  79.009  32.743  1.00 65.86           H  
ATOM   4091  N   ASP A 272      21.669  75.258  32.479  1.00 68.76           N  
ATOM   4092  HN  ASP A 272      20.931  75.900  32.912  1.00 71.64           H  
ATOM   4093  CA  ASP A 272      21.243  74.034  31.817  1.00 69.07           C  
ATOM   4094  HA  ASP A 272      21.840  73.185  32.150  1.00 71.64           H  
ATOM   4095  CB  ASP A 272      19.754  73.789  32.075  1.00 71.48           C  
ATOM   4096  HB1 ASP A 272      19.559  73.920  33.139  1.00 71.64           H  
ATOM   4097  HB2 ASP A 272      19.178  74.519  31.507  1.00 71.64           H  
ATOM   4098  CG  ASP A 272      19.306  72.392  31.667  1.00 73.84           C  
ATOM   4099  OD1 ASP A 272      19.171  72.114  30.454  1.00 71.55           O  
ATOM   4100  OD2 ASP A 272      19.089  71.564  32.575  1.00 77.98           O1-
ATOM   4101  C   ASP A 272      21.464  74.304  30.340  1.00 69.46           C  
ATOM   4102  O   ASP A 272      21.092  75.377  29.850  1.00 70.94           O  
ATOM   4103  N   PHE A 273      22.067  73.352  29.628  1.00 67.27           N  
ATOM   4104  HN  PHE A 273      22.364  72.439  30.100  1.00 62.86           H  
ATOM   4105  CA  PHE A 273      22.322  73.555  28.206  1.00 65.52           C  
ATOM   4106  HA  PHE A 273      22.860  74.499  28.121  1.00 62.86           H  
ATOM   4107  CB  PHE A 273      23.250  72.476  27.651  1.00 64.25           C  
ATOM   4108  HB1 PHE A 273      22.993  71.526  28.119  1.00 62.86           H  
ATOM   4109  HB2 PHE A 273      23.092  72.406  26.575  1.00 62.86           H  
ATOM   4110  CG  PHE A 273      24.709  72.749  27.900  1.00 62.46           C  
ATOM   4111  CD1 PHE A 273      25.107  73.610  28.917  1.00 60.94           C  
ATOM   4112  HD1 PHE A 273      24.351  74.111  29.522  1.00 62.86           H  
ATOM   4113  CD2 PHE A 273      25.685  72.128  27.137  1.00 61.49           C  
ATOM   4114  HD2 PHE A 273      25.392  71.455  26.331  1.00 62.86           H  
ATOM   4115  CE1 PHE A 273      26.451  73.841  29.174  1.00 61.06           C  
ATOM   4116  HE1 PHE A 273      26.745  74.518  29.976  1.00 62.86           H  
ATOM   4117  CE2 PHE A 273      27.036  72.354  27.388  1.00 61.15           C  
ATOM   4118  HE2 PHE A 273      27.793  71.858  26.781  1.00 62.86           H  
ATOM   4119  CZ  PHE A 273      27.418  73.209  28.408  1.00 61.20           C  
ATOM   4120  HZ  PHE A 273      28.475  73.384  28.608  1.00 62.86           H  
ATOM   4121  C   PHE A 273      21.072  73.694  27.354  1.00 64.48           C  
ATOM   4122  O   PHE A 273      21.047  74.484  26.418  1.00 61.60           O  
ATOM   4123  N   ALA A 274      20.022  72.964  27.715  1.00 68.22           N  
ATOM   4124  HN  ALA A 274      20.107  72.322  28.567  1.00 70.17           H  
ATOM   4125  CA  ALA A 274      18.750  73.008  26.985  1.00 70.31           C  
ATOM   4126  HA  ALA A 274      18.933  72.696  25.957  1.00 70.17           H  
ATOM   4127  CB  ALA A 274      17.743  72.036  27.613  1.00 70.17           C  
ATOM   4128  HB1 ALA A 274      16.804  72.079  27.062  1.00 70.17           H  
ATOM   4129  HB2 ALA A 274      17.567  72.315  28.652  1.00 70.17           H  
ATOM   4130  HB3 ALA A 274      18.142  71.022  27.572  1.00 70.17           H  
ATOM   4131  C   ALA A 274      18.172  74.422  26.963  1.00 71.26           C  
ATOM   4132  O   ALA A 274      17.389  74.760  26.076  1.00 70.90           O  
ATOM   4133  N   SER A 275      18.580  75.233  27.942  1.00 72.70           N  
ATOM   4134  HN  SER A 275      19.269  74.847  28.664  1.00 74.70           H  
ATOM   4135  CA  SER A 275      18.137  76.620  28.082  1.00 75.09           C  
ATOM   4136  HA  SER A 275      17.061  76.654  27.911  1.00 74.70           H  
ATOM   4137  CB  SER A 275      18.414  77.119  29.507  1.00 71.52           C  
ATOM   4138  HB1 SER A 275      18.081  78.152  29.602  1.00 74.70           H  
ATOM   4139  HB2 SER A 275      19.483  77.062  29.711  1.00 74.70           H  
ATOM   4140  C   SER A 275      18.812  77.541  27.068  1.00 76.67           C  
ATOM   4141  O   SER A 275      18.351  78.658  26.835  1.00 77.53           O  
ATOM   4142  HB3 SER A 275      17.875  76.497  30.222  1.00 74.70           H  
ATOM   4143  N   ILE A 276      19.910  77.065  26.482  1.00 78.33           N  
ATOM   4144  HN  ILE A 276      20.243  76.082  26.741  1.00 79.11           H  
ATOM   4145  CA  ILE A 276      20.680  77.826  25.501  1.00 79.35           C  
ATOM   4146  HA  ILE A 276      20.451  78.886  25.611  1.00 79.11           H  
ATOM   4147  CB  ILE A 276      22.197  77.612  25.695  1.00 78.11           C  
ATOM   4148  HB  ILE A 276      22.443  76.593  25.397  1.00 79.11           H  
ATOM   4149  CG2 ILE A 276      22.989  78.578  24.816  1.00 77.70           C  
ATOM   4150 1HG2 ILE A 276      24.056  78.414  24.965  1.00 79.11           H  
ATOM   4151 2HG2 ILE A 276      22.739  79.604  25.086  1.00 79.11           H  
ATOM   4152 3HG2 ILE A 276      22.738  78.406  23.769  1.00 79.11           H  
ATOM   4153  CG1 ILE A 276      22.574  77.792  27.161  1.00 76.81           C  
ATOM   4154 1HG1 ILE A 276      22.410  78.834  27.437  1.00 79.11           H  
ATOM   4155 2HG1 ILE A 276      21.934  77.150  27.766  1.00 79.11           H  
ATOM   4156  CD1 ILE A 276      24.002  77.443  27.441  1.00 78.58           C  
ATOM   4157 1HD1 ILE A 276      24.212  77.591  28.500  1.00 79.11           H  
ATOM   4158 2HD1 ILE A 276      24.656  78.083  26.849  1.00 79.11           H  
ATOM   4159 3HD1 ILE A 276      24.180  76.400  27.178  1.00 79.11           H  
ATOM   4160  C   ILE A 276      20.347  77.388  24.082  1.00 81.21           C  
ATOM   4161  O   ILE A 276      20.114  78.219  23.201  1.00 82.83           O  
ATOM   4162  N   LEU A 277      20.374  76.078  23.861  1.00 82.38           N  
ATOM   4163  HN  LEU A 277      20.608  75.424  24.675  1.00 82.78           H  
ATOM   4164  CA  LEU A 277      20.097  75.498  22.551  1.00 84.58           C  
ATOM   4165  HA  LEU A 277      20.544  76.129  21.782  1.00 82.78           H  
ATOM   4166  CB  LEU A 277      20.715  74.104  22.471  1.00 82.44           C  
ATOM   4167  HB1 LEU A 277      20.035  73.407  22.960  1.00 82.78           H  
ATOM   4168  HB2 LEU A 277      20.811  73.840  21.418  1.00 82.78           H  
ATOM   4169  CG  LEU A 277      22.094  73.954  23.123  1.00 78.99           C  
ATOM   4170  HG  LEU A 277      22.008  74.221  24.176  1.00 82.78           H  
ATOM   4171  CD1 LEU A 277      22.548  72.525  23.032  1.00 77.89           C  
ATOM   4172 1HD1 LEU A 277      23.529  72.424  23.497  1.00 82.78           H  
ATOM   4173 2HD1 LEU A 277      22.611  72.229  21.985  1.00 82.78           H  
ATOM   4174 3HD1 LEU A 277      21.834  71.883  23.548  1.00 82.78           H  
ATOM   4175  CD2 LEU A 277      23.094  74.877  22.479  1.00 78.90           C  
ATOM   4176 1HD2 LEU A 277      24.065  74.753  22.958  1.00 82.78           H  
ATOM   4177 2HD2 LEU A 277      22.763  75.909  22.593  1.00 82.78           H  
ATOM   4178 3HD2 LEU A 277      23.179  74.638  21.419  1.00 82.78           H  
ATOM   4179  C   LEU A 277      18.588  75.430  22.323  1.00 88.19           C  
ATOM   4180  O   LEU A 277      17.954  74.398  22.580  1.00 88.83           O  
ATOM   4181  N   THR A 278      18.037  76.533  21.809  1.00 91.86           N  
ATOM   4182  HN  THR A 278      18.682  77.355  21.578  1.00 96.00           H  
ATOM   4183  CA  THR A 278      16.602  76.687  21.542  1.00 95.60           C  
ATOM   4184  HA  THR A 278      16.130  76.827  22.515  1.00 96.00           H  
ATOM   4185  CB  THR A 278      16.305  77.987  20.731  1.00 96.74           C  
ATOM   4186  HB  THR A 278      15.273  77.954  20.382  1.00 96.00           H  
ATOM   4187  OG1 THR A 278      17.175  78.065  19.592  1.00 97.74           O  
ATOM   4188  HG1 THR A 278      18.174  78.080  19.915  1.00 96.00           H  
ATOM   4189  CG2 THR A 278      16.488  79.226  21.604  1.00 96.80           C  
ATOM   4190 1HG2 THR A 278      16.275  80.119  21.017  1.00 96.00           H  
ATOM   4191 2HG2 THR A 278      17.515  79.267  21.967  1.00 96.00           H  
ATOM   4192 3HG2 THR A 278      15.805  79.178  22.452  1.00 96.00           H  
ATOM   4193  C   THR A 278      15.878  75.502  20.890  1.00 96.73           C  
ATOM   4194  O   THR A 278      15.055  74.850  21.540  1.00 96.50           O  
ATOM   4195  N   ASN A 279      16.173  75.233  19.618  1.00 97.17           N  
ATOM   4196  HN  ASN A 279      16.903  75.830  19.113  1.00 97.35           H  
ATOM   4197  CA  ASN A 279      15.521  74.139  18.895  1.00 97.22           C  
ATOM   4198  HA  ASN A 279      14.657  73.861  19.498  1.00 97.35           H  
ATOM   4199  CB  ASN A 279      14.947  74.643  17.547  1.00 98.87           C  
ATOM   4200  HB1 ASN A 279      14.504  73.796  17.023  1.00 97.35           H  
ATOM   4201  HB2 ASN A 279      14.176  75.384  17.757  1.00 97.35           H  
ATOM   4202  CG  ASN A 279      16.007  75.289  16.622  1.00 98.85           C  
ATOM   4203  OD1 ASN A 279      15.748  75.510  15.433  1.00 97.86           O  
ATOM   4204  ND2 ASN A 279      17.181  75.600  17.167  1.00 98.78           N  
ATOM   4205 1HD2 ASN A 279      17.359  75.401  18.203  1.00 97.35           H  
ATOM   4206 2HD2 ASN A 279      17.946  76.049  16.569  1.00 97.35           H  
ATOM   4207  C   ASN A 279      16.340  72.842  18.716  1.00 95.08           C  
ATOM   4208  O   ASN A 279      16.081  72.042  17.806  1.00 94.98           O  
ATOM   4209  N   ALA A 280      17.294  72.621  19.617  1.00 91.73           N  
ATOM   4210  HN  ALA A 280      17.447  73.340  20.394  1.00 87.92           H  
ATOM   4211  CA  ALA A 280      18.140  71.431  19.582  1.00 88.32           C  
ATOM   4212  HA  ALA A 280      18.422  71.244  18.546  1.00 87.92           H  
ATOM   4213  CB  ALA A 280      19.401  71.676  20.378  1.00 86.22           C  
ATOM   4214  HB1 ALA A 280      20.029  70.785  20.349  1.00 87.92           H  
ATOM   4215  HB2 ALA A 280      19.140  71.902  21.412  1.00 87.92           H  
ATOM   4216  HB3 ALA A 280      19.945  72.517  19.948  1.00 87.92           H  
ATOM   4217  C   ALA A 280      17.423  70.196  20.111  1.00 85.96           C  
ATOM   4218  O   ALA A 280      16.430  70.315  20.816  1.00 87.39           O  
ATOM   4219  N   SER A 281      17.929  69.011  19.783  1.00 83.44           N  
ATOM   4220  HN  SER A 281      18.802  68.965  19.166  1.00 80.83           H  
ATOM   4221  CA  SER A 281      17.314  67.768  20.251  1.00 81.03           C  
ATOM   4222  HA  SER A 281      16.235  67.910  20.306  1.00 80.83           H  
ATOM   4223  CB  SER A 281      17.611  66.616  19.280  1.00 80.40           C  
ATOM   4224  HB1 SER A 281      16.747  65.952  19.252  1.00 80.83           H  
ATOM   4225  HB2 SER A 281      17.782  67.032  18.287  1.00 80.83           H  
ATOM   4226  OG  SER A 281      18.755  65.858  19.658  1.00 78.93           O  
ATOM   4227  HG  SER A 281      19.598  66.484  19.681  1.00 80.83           H  
ATOM   4228  C   SER A 281      17.841  67.429  21.658  1.00 80.89           C  
ATOM   4229  O   SER A 281      18.879  67.962  22.088  1.00 80.28           O  
ATOM   4230  N   PRO A 282      17.123  66.558  22.402  1.00 79.46           N  
ATOM   4231  CD  PRO A 282      15.867  65.899  22.000  1.00 80.18           C  
ATOM   4232  HD1 PRO A 282      15.863  65.672  20.934  1.00 76.63           H  
ATOM   4233  HD2 PRO A 282      15.002  66.515  22.244  1.00 76.63           H  
ATOM   4234  CA  PRO A 282      17.503  66.136  23.757  1.00 76.00           C  
ATOM   4235  HA  PRO A 282      17.498  66.998  24.425  1.00 76.63           H  
ATOM   4236  CB  PRO A 282      16.368  65.180  24.140  1.00 77.79           C  
ATOM   4237  HB1 PRO A 282      16.737  64.377  24.778  1.00 76.63           H  
ATOM   4238  HB2 PRO A 282      15.568  65.714  24.653  1.00 76.63           H  
ATOM   4239  CG  PRO A 282      15.890  64.639  22.826  1.00 78.34           C  
ATOM   4240  HG1 PRO A 282      16.583  63.904  22.418  1.00 76.63           H  
ATOM   4241  HG2 PRO A 282      14.898  64.196  22.911  1.00 76.63           H  
ATOM   4242  C   PRO A 282      18.875  65.447  23.813  1.00 72.47           C  
ATOM   4243  O   PRO A 282      19.733  65.847  24.601  1.00 72.15           O  
ATOM   4244  N   LEU A 283      19.074  64.441  22.962  1.00 69.58           N  
ATOM   4245  HN  LEU A 283      18.279  64.165  22.301  1.00 66.75           H  
ATOM   4246  CA  LEU A 283      20.334  63.697  22.892  1.00 66.84           C  
ATOM   4247  HA  LEU A 283      20.540  63.256  23.867  1.00 66.75           H  
ATOM   4248  CB  LEU A 283      20.214  62.581  21.857  1.00 67.61           C  
ATOM   4249  HB1 LEU A 283      19.873  63.038  20.928  1.00 66.75           H  
ATOM   4250  HB2 LEU A 283      21.211  62.165  21.714  1.00 66.75           H  
ATOM   4251  CG  LEU A 283      19.279  61.417  22.157  1.00 67.77           C  
ATOM   4252  HG  LEU A 283      18.319  61.814  22.487  1.00 66.75           H  
ATOM   4253  CD1 LEU A 283      19.057  60.566  20.908  1.00 67.54           C  
ATOM   4254 1HD1 LEU A 283      18.386  59.740  21.145  1.00 66.75           H  
ATOM   4255 2HD1 LEU A 283      20.012  60.170  20.563  1.00 66.75           H  
ATOM   4256 3HD1 LEU A 283      18.614  61.180  20.124  1.00 66.75           H  
ATOM   4257  CD2 LEU A 283      19.880  60.589  23.283  1.00 66.72           C  
ATOM   4258 1HD2 LEU A 283      19.221  59.751  23.510  1.00 66.75           H  
ATOM   4259 2HD2 LEU A 283      19.994  61.211  24.171  1.00 66.75           H  
ATOM   4260 3HD2 LEU A 283      20.855  60.211  22.976  1.00 66.75           H  
ATOM   4261  C   LEU A 283      21.498  64.606  22.501  1.00 65.21           C  
ATOM   4262  O   LEU A 283      22.634  64.415  22.951  1.00 62.73           O  
ATOM   4263  N   ALA A 284      21.203  65.569  21.629  1.00 63.12           N  
ATOM   4264  HN  ALA A 284      20.196  65.647  21.276  1.00 61.00           H  
ATOM   4265  CA  ALA A 284      22.191  66.522  21.133  1.00 60.14           C  
ATOM   4266  HA  ALA A 284      23.036  65.980  20.709  1.00 61.00           H  
ATOM   4267  CB  ALA A 284      21.578  67.419  20.064  1.00 61.39           C  
ATOM   4268  HB1 ALA A 284      22.329  68.123  19.706  1.00 61.00           H  
ATOM   4269  HB2 ALA A 284      20.738  67.969  20.488  1.00 61.00           H  
ATOM   4270  HB3 ALA A 284      21.228  66.807  19.232  1.00 61.00           H  
ATOM   4271  C   ALA A 284      22.663  67.359  22.286  1.00 59.39           C  
ATOM   4272  O   ALA A 284      23.859  67.632  22.431  1.00 60.98           O  
ATOM   4273  N   VAL A 285      21.709  67.762  23.118  1.00 57.13           N  
ATOM   4274  HN  VAL A 285      20.694  67.480  22.932  1.00 50.55           H  
ATOM   4275  CA  VAL A 285      22.024  68.581  24.278  1.00 52.53           C  
ATOM   4276  HA  VAL A 285      22.612  69.439  23.952  1.00 50.55           H  
ATOM   4277  CB  VAL A 285      20.761  69.083  24.952  1.00 46.76           C  
ATOM   4278  HB  VAL A 285      20.112  68.233  25.162  1.00 50.55           H  
ATOM   4279  CG1 VAL A 285      21.095  69.769  26.245  1.00 46.62           C  
ATOM   4280 1HG1 VAL A 285      20.178  70.123  26.716  1.00 50.55           H  
ATOM   4281 2HG1 VAL A 285      21.753  70.616  26.048  1.00 50.55           H  
ATOM   4282 3HG1 VAL A 285      21.597  69.067  26.910  1.00 50.55           H  
ATOM   4283  CG2 VAL A 285      20.047  70.021  24.030  1.00 43.24           C  
ATOM   4284 1HG2 VAL A 285      19.139  70.384  24.512  1.00 50.55           H  
ATOM   4285 2HG2 VAL A 285      19.786  69.498  23.110  1.00 50.55           H  
ATOM   4286 3HG2 VAL A 285      20.696  70.865  23.796  1.00 50.55           H  
ATOM   4287  C   VAL A 285      22.856  67.757  25.239  1.00 52.85           C  
ATOM   4288  O   VAL A 285      23.844  68.241  25.796  1.00 54.74           O  
ATOM   4289  N   ASN A 286      22.504  66.487  25.384  1.00 53.65           N  
ATOM   4290  HN  ASN A 286      21.669  66.093  24.843  1.00 55.44           H  
ATOM   4291  CA  ASN A 286      23.262  65.634  26.285  1.00 54.13           C  
ATOM   4292  HA  ASN A 286      23.282  66.117  27.262  1.00 55.44           H  
ATOM   4293  CB  ASN A 286      22.612  64.260  26.458  1.00 55.87           C  
ATOM   4294  HB1 ASN A 286      21.581  64.399  26.784  1.00 55.44           H  
ATOM   4295  HB2 ASN A 286      22.624  63.744  25.498  1.00 55.44           H  
ATOM   4296  CG  ASN A 286      23.331  63.410  27.474  1.00 56.36           C  
ATOM   4297  OD1 ASN A 286      23.119  63.548  28.674  1.00 59.83           O  
ATOM   4298  ND2 ASN A 286      24.224  62.557  27.002  1.00 57.96           N  
ATOM   4299 1HD2 ASN A 286      24.403  62.498  25.949  1.00 55.44           H  
ATOM   4300 2HD2 ASN A 286      24.768  61.926  27.673  1.00 55.44           H  
ATOM   4301  C   ASN A 286      24.699  65.505  25.803  1.00 52.66           C  
ATOM   4302  O   ASN A 286      25.612  65.766  26.571  1.00 53.03           O  
ATOM   4303  N   LEU A 287      24.900  65.170  24.529  1.00 51.12           N  
ATOM   4304  HN  LEU A 287      24.060  64.990  23.892  1.00 50.66           H  
ATOM   4305  CA  LEU A 287      26.254  65.045  23.990  1.00 52.14           C  
ATOM   4306  HA  LEU A 287      26.756  64.225  24.504  1.00 50.66           H  
ATOM   4307  CB  LEU A 287      26.211  64.727  22.504  1.00 49.83           C  
ATOM   4308  HB1 LEU A 287      25.685  63.781  22.373  1.00 50.66           H  
ATOM   4309  HB2 LEU A 287      25.660  65.522  22.002  1.00 50.66           H  
ATOM   4310  CG  LEU A 287      27.583  64.605  21.842  1.00 50.21           C  
ATOM   4311  HG  LEU A 287      28.095  65.562  21.942  1.00 50.66           H  
ATOM   4312  CD1 LEU A 287      28.442  63.532  22.510  1.00 47.77           C  
ATOM   4313 1HD1 LEU A 287      29.409  63.477  22.010  1.00 50.66           H  
ATOM   4314 2HD1 LEU A 287      27.940  62.567  22.437  1.00 50.66           H  
ATOM   4315 3HD1 LEU A 287      28.590  63.786  23.560  1.00 50.66           H  
ATOM   4316  CD2 LEU A 287      27.382  64.329  20.366  1.00 51.00           C  
ATOM   4317 1HD2 LEU A 287      28.352  64.239  19.877  1.00 50.66           H  
ATOM   4318 2HD2 LEU A 287      26.823  65.149  19.915  1.00 50.66           H  
ATOM   4319 3HD2 LEU A 287      26.826  63.400  20.242  1.00 50.66           H  
ATOM   4320  C   LEU A 287      27.072  66.322  24.200  1.00 51.93           C  
ATOM   4321  O   LEU A 287      28.222  66.274  24.641  1.00 51.31           O  
ATOM   4322  N   LEU A 288      26.464  67.459  23.882  1.00 52.28           N  
ATOM   4323  HN  LEU A 288      25.465  67.426  23.501  1.00 48.54           H  
ATOM   4324  CA  LEU A 288      27.119  68.749  24.037  1.00 51.31           C  
ATOM   4325  HA  LEU A 288      28.011  68.759  23.410  1.00 48.54           H  
ATOM   4326  CB  LEU A 288      26.186  69.871  23.568  1.00 48.57           C  
ATOM   4327  HB1 LEU A 288      25.173  69.645  23.902  1.00 48.54           H  
ATOM   4328  HB2 LEU A 288      26.516  70.809  24.015  1.00 48.54           H  
ATOM   4329  CG  LEU A 288      26.175  70.031  22.050  1.00 43.02           C  
ATOM   4330  HG  LEU A 288      25.895  69.081  21.596  1.00 48.54           H  
ATOM   4331  CD1 LEU A 288      25.190  71.084  21.626  1.00 45.13           C  
ATOM   4332 1HD1 LEU A 288      25.202  71.178  20.540  1.00 48.54           H  
ATOM   4333 2HD1 LEU A 288      25.462  72.039  22.076  1.00 48.54           H  
ATOM   4334 3HD1 LEU A 288      24.190  70.800  21.954  1.00 48.54           H  
ATOM   4335  CD2 LEU A 288      27.569  70.400  21.596  1.00 45.57           C  
ATOM   4336 1HD2 LEU A 288      27.579  70.518  20.513  1.00 48.54           H  
ATOM   4337 2HD2 LEU A 288      28.265  69.611  21.881  1.00 48.54           H  
ATOM   4338 3HD2 LEU A 288      27.869  71.337  22.066  1.00 48.54           H  
ATOM   4339  C   LEU A 288      27.546  68.951  25.478  1.00 52.12           C  
ATOM   4340  O   LEU A 288      28.676  69.352  25.754  1.00 50.35           O  
ATOM   4341  N   GLU A 289      26.640  68.613  26.391  1.00 56.07           N  
ATOM   4342  HN  GLU A 289      25.691  68.247  26.059  1.00 66.06           H  
ATOM   4343  CA  GLU A 289      26.884  68.720  27.826  1.00 57.96           C  
ATOM   4344  HA  GLU A 289      27.077  69.763  28.078  1.00 66.06           H  
ATOM   4345  CB  GLU A 289      25.644  68.239  28.592  1.00 61.42           C  
ATOM   4346  HB1 GLU A 289      24.771  68.406  27.961  1.00 66.06           H  
ATOM   4347  HB2 GLU A 289      25.757  67.172  28.781  1.00 66.06           H  
ATOM   4348  CG  GLU A 289      25.400  68.936  29.934  1.00 70.06           C  
ATOM   4349  HG1 GLU A 289      25.277  68.174  30.704  1.00 66.06           H  
ATOM   4350  HG2 GLU A 289      26.268  69.552  30.168  1.00 66.06           H  
ATOM   4351  CD  GLU A 289      24.156  69.828  29.929  1.00 75.57           C  
ATOM   4352  OE1 GLU A 289      23.070  69.360  29.504  1.00 79.13           O  
ATOM   4353  OE2 GLU A 289      24.257  70.996  30.367  1.00 77.67           O1-
ATOM   4354  C   GLU A 289      28.117  67.876  28.195  1.00 57.14           C  
ATOM   4355  O   GLU A 289      28.948  68.295  28.995  1.00 59.49           O  
ATOM   4356  N   LYS A 290      28.254  66.711  27.565  1.00 57.77           N  
ATOM   4357  HN  LYS A 290      27.512  66.421  26.851  1.00 63.04           H  
ATOM   4358  CA  LYS A 290      29.382  65.814  27.813  1.00 56.73           C  
ATOM   4359  HA  LYS A 290      29.551  65.775  28.889  1.00 63.04           H  
ATOM   4360  CB  LYS A 290      29.072  64.396  27.331  1.00 59.00           C  
ATOM   4361  HB1 LYS A 290      28.527  64.470  26.390  1.00 63.04           H  
ATOM   4362  HB2 LYS A 290      30.018  63.881  27.164  1.00 63.04           H  
ATOM   4363  CG  LYS A 290      28.246  63.563  28.289  1.00 65.30           C  
ATOM   4364  HG1 LYS A 290      28.837  63.349  29.179  1.00 63.04           H  
ATOM   4365  HG2 LYS A 290      27.353  64.121  28.570  1.00 63.04           H  
ATOM   4366  CD  LYS A 290      27.831  62.249  27.636  1.00 70.07           C  
ATOM   4367  HD1 LYS A 290      27.078  62.457  26.876  1.00 63.04           H  
ATOM   4368  HD2 LYS A 290      28.706  61.799  27.167  1.00 63.04           H  
ATOM   4369  CE  LYS A 290      27.253  61.264  28.642  1.00 72.60           C  
ATOM   4370  HE1 LYS A 290      26.957  60.360  28.110  1.00 63.04           H  
ATOM   4371  HE2 LYS A 290      28.026  61.021  29.371  1.00 63.04           H  
ATOM   4372  NZ  LYS A 290      26.061  61.794  29.375  1.00 75.97           N1+
ATOM   4373  HZ1 LYS A 290      25.707  61.055  30.063  1.00 63.04           H  
ATOM   4374  HZ2 LYS A 290      25.287  62.029  28.675  1.00 63.04           H  
ATOM   4375  HZ3 LYS A 290      26.336  62.678  29.912  1.00 63.04           H  
ATOM   4376  C   LYS A 290      30.664  66.299  27.153  1.00 54.56           C  
ATOM   4377  O   LYS A 290      31.747  65.972  27.628  1.00 55.32           O  
ATOM   4378  N   MET A 291      30.548  67.033  26.046  1.00 50.46           N  
ATOM   4379  HN  MET A 291      29.575  67.246  25.654  1.00 50.32           H  
ATOM   4380  CA  MET A 291      31.729  67.551  25.361  1.00 49.47           C  
ATOM   4381  HA  MET A 291      32.532  66.823  25.480  1.00 50.32           H  
ATOM   4382  CB  MET A 291      31.475  67.733  23.860  1.00 50.79           C  
ATOM   4383  HB1 MET A 291      30.654  68.440  23.741  1.00 50.32           H  
ATOM   4384  HB2 MET A 291      32.379  68.147  23.414  1.00 50.32           H  
ATOM   4385  CG  MET A 291      31.118  66.472  23.107  1.00 51.91           C  
ATOM   4386  HG1 MET A 291      31.778  65.674  23.447  1.00 50.32           H  
ATOM   4387  HG2 MET A 291      30.085  66.216  23.343  1.00 50.32           H  
ATOM   4388  SD  MET A 291      31.272  66.605  21.305  1.00 53.03           S  
ATOM   4389  CE  MET A 291      29.663  67.185  20.858  1.00 50.33           C  
ATOM   4390  HE1 MET A 291      29.610  67.313  19.777  1.00 50.32           H  
ATOM   4391  HE2 MET A 291      29.472  68.141  21.346  1.00 50.32           H  
ATOM   4392  HE3 MET A 291      28.914  66.459  21.175  1.00 50.32           H  
ATOM   4393  C   MET A 291      32.207  68.879  25.947  1.00 48.92           C  
ATOM   4394  O   MET A 291      33.397  69.155  25.977  1.00 47.63           O  
ATOM   4395  N   LEU A 292      31.282  69.701  26.429  1.00 52.57           N  
ATOM   4396  HN  LEU A 292      30.254  69.405  26.416  1.00 48.89           H  
ATOM   4397  CA  LEU A 292      31.651  71.003  26.977  1.00 51.71           C  
ATOM   4398  HA  LEU A 292      32.628  71.241  26.556  1.00 48.89           H  
ATOM   4399  CB  LEU A 292      30.701  72.073  26.465  1.00 47.99           C  
ATOM   4400  HB1 LEU A 292      29.674  71.774  26.673  1.00 48.89           H  
ATOM   4401  HB2 LEU A 292      30.914  73.016  26.968  1.00 48.89           H  
ATOM   4402  CG  LEU A 292      30.881  72.248  24.969  1.00 42.58           C  
ATOM   4403  HG  LEU A 292      30.741  71.288  24.473  1.00 48.89           H  
ATOM   4404  CD1 LEU A 292      29.864  73.233  24.449  1.00 43.81           C  
ATOM   4405 1HD1 LEU A 292      29.995  73.358  23.374  1.00 48.89           H  
ATOM   4406 2HD1 LEU A 292      30.001  74.194  24.945  1.00 48.89           H  
ATOM   4407 3HD1 LEU A 292      28.860  72.860  24.652  1.00 48.89           H  
ATOM   4408  CD2 LEU A 292      32.283  72.736  24.724  1.00 44.00           C  
ATOM   4409 1HD2 LEU A 292      32.440  72.871  23.654  1.00 48.89           H  
ATOM   4410 2HD2 LEU A 292      32.995  72.004  25.106  1.00 48.89           H  
ATOM   4411 3HD2 LEU A 292      32.432  73.687  25.235  1.00 48.89           H  
ATOM   4412  C   LEU A 292      31.808  71.099  28.483  1.00 52.95           C  
ATOM   4413  O   LEU A 292      31.595  72.157  29.065  1.00 55.50           O  
ATOM   4414  N   VAL A 293      32.185  69.992  29.115  1.00 54.34           N  
ATOM   4415  HN  VAL A 293      32.316  69.089  28.556  1.00 56.21           H  
ATOM   4416  CA  VAL A 293      32.424  69.982  30.551  1.00 54.23           C  
ATOM   4417  HA  VAL A 293      31.605  70.497  31.054  1.00 56.21           H  
ATOM   4418  CB  VAL A 293      32.518  68.562  31.078  1.00 53.83           C  
ATOM   4419  HB  VAL A 293      33.064  67.950  30.360  1.00 56.21           H  
ATOM   4420  CG1 VAL A 293      33.250  68.539  32.409  1.00 59.94           C  
ATOM   4421 1HG1 VAL A 293      33.309  67.514  32.774  1.00 56.21           H  
ATOM   4422 2HG1 VAL A 293      32.710  69.151  33.132  1.00 56.21           H  
ATOM   4423 3HG1 VAL A 293      34.257  68.936  32.278  1.00 56.21           H  
ATOM   4424  CG2 VAL A 293      31.120  68.000  31.248  1.00 55.41           C  
ATOM   4425 1HG2 VAL A 293      31.182  66.980  31.626  1.00 56.21           H  
ATOM   4426 2HG2 VAL A 293      30.608  68.000  30.285  1.00 56.21           H  
ATOM   4427 3HG2 VAL A 293      30.564  68.616  31.954  1.00 56.21           H  
ATOM   4428  C   VAL A 293      33.725  70.746  30.800  1.00 56.33           C  
ATOM   4429  O   VAL A 293      34.662  70.668  30.009  1.00 59.41           O  
ATOM   4430  N   LEU A 294      33.761  71.502  31.888  1.00 56.82           N  
ATOM   4431  HN  LEU A 294      32.912  71.502  32.539  1.00 58.79           H  
ATOM   4432  CA  LEU A 294      34.903  72.332  32.236  1.00 57.42           C  
ATOM   4433  HA  LEU A 294      35.150  72.945  31.370  1.00 58.79           H  
ATOM   4434  CB  LEU A 294      34.479  73.263  33.368  1.00 56.30           C  
ATOM   4435  HB1 LEU A 294      33.480  73.638  33.143  1.00 58.79           H  
ATOM   4436  HB2 LEU A 294      34.451  72.684  34.291  1.00 58.79           H  
ATOM   4437  CG  LEU A 294      35.393  74.456  33.587  1.00 61.01           C  
ATOM   4438  HG  LEU A 294      36.419  74.103  33.687  1.00 58.79           H  
ATOM   4439  CD1 LEU A 294      35.302  75.375  32.387  1.00 60.96           C  
ATOM   4440 1HD1 LEU A 294      35.956  76.234  32.536  1.00 58.79           H  
ATOM   4441 2HD1 LEU A 294      34.274  75.717  32.268  1.00 58.79           H  
ATOM   4442 3HD1 LEU A 294      35.611  74.836  31.491  1.00 58.79           H  
ATOM   4443  CD2 LEU A 294      34.999  75.181  34.848  1.00 63.07           C  
ATOM   4444 1HD2 LEU A 294      35.659  76.035  34.998  1.00 58.79           H  
ATOM   4445 2HD2 LEU A 294      35.083  74.504  35.698  1.00 58.79           H  
ATOM   4446 3HD2 LEU A 294      33.970  75.529  34.761  1.00 58.79           H  
ATOM   4447  C   LEU A 294      36.154  71.535  32.626  1.00 59.44           C  
ATOM   4448  O   LEU A 294      37.299  71.966  32.404  1.00 55.27           O  
ATOM   4449  N   ASP A 295      35.892  70.370  33.215  1.00 63.78           N  
ATOM   4450  HN  ASP A 295      34.863  70.106  33.345  1.00 69.95           H  
ATOM   4451  CA  ASP A 295      36.891  69.426  33.697  1.00 65.51           C  
ATOM   4452  HA  ASP A 295      37.735  69.970  34.121  1.00 69.95           H  
ATOM   4453  CB  ASP A 295      36.239  68.552  34.785  1.00 70.58           C  
ATOM   4454  HB1 ASP A 295      35.817  69.208  35.546  1.00 69.95           H  
ATOM   4455  HB2 ASP A 295      35.442  67.967  34.326  1.00 69.95           H  
ATOM   4456  CG  ASP A 295      37.219  67.586  35.466  1.00 75.84           C  
ATOM   4457  OD1 ASP A 295      38.460  67.725  35.307  1.00 76.64           O  
ATOM   4458  OD2 ASP A 295      36.723  66.687  36.190  1.00 75.05           O1-
ATOM   4459  C   ASP A 295      37.369  68.562  32.533  1.00 66.04           C  
ATOM   4460  O   ASP A 295      36.697  67.605  32.145  1.00 66.19           O  
ATOM   4461  N   ALA A 296      38.539  68.895  31.998  1.00 64.20           N  
ATOM   4462  HN  ALA A 296      39.072  69.729  32.405  1.00 65.92           H  
ATOM   4463  CA  ALA A 296      39.122  68.169  30.881  1.00 64.21           C  
ATOM   4464  HA  ALA A 296      38.558  68.436  29.987  1.00 65.92           H  
ATOM   4465  CB  ALA A 296      40.551  68.617  30.666  1.00 66.83           C  
ATOM   4466  HB1 ALA A 296      40.982  68.069  29.828  1.00 65.92           H  
ATOM   4467  HB2 ALA A 296      41.133  68.420  31.566  1.00 65.92           H  
ATOM   4468  HB3 ALA A 296      40.569  69.685  30.449  1.00 65.92           H  
ATOM   4469  C   ALA A 296      39.072  66.653  31.017  1.00 66.32           C  
ATOM   4470  O   ALA A 296      38.827  65.952  30.035  1.00 68.03           O  
ATOM   4471  N   GLU A 297      39.282  66.146  32.229  1.00 67.54           N  
ATOM   4472  HN  GLU A 297      39.456  66.810  33.050  1.00 71.89           H  
ATOM   4473  CA  GLU A 297      39.280  64.701  32.465  1.00 69.08           C  
ATOM   4474  HA  GLU A 297      39.975  64.266  31.746  1.00 71.89           H  
ATOM   4475  CB  GLU A 297      39.837  64.390  33.857  1.00 73.29           C  
ATOM   4476  HB1 GLU A 297      39.252  64.946  34.590  1.00 71.89           H  
ATOM   4477  HB2 GLU A 297      39.724  63.321  34.038  1.00 71.89           H  
ATOM   4478  CG  GLU A 297      41.315  64.755  34.046  1.00 77.90           C  
ATOM   4479  HG1 GLU A 297      41.451  65.798  33.759  1.00 71.89           H  
ATOM   4480  HG2 GLU A 297      41.567  64.632  35.099  1.00 71.89           H  
ATOM   4481  CD  GLU A 297      42.278  63.895  33.215  1.00 76.74           C  
ATOM   4482  OE1 GLU A 297      42.214  62.645  33.321  1.00 76.29           O  
ATOM   4483  OE2 GLU A 297      43.116  64.476  32.484  1.00 68.77           O1-
ATOM   4484  C   GLU A 297      37.939  63.982  32.271  1.00 69.12           C  
ATOM   4485  O   GLU A 297      37.899  62.890  31.700  1.00 68.24           O  
ATOM   4486  N   GLN A 298      36.856  64.569  32.782  1.00 70.30           N  
ATOM   4487  HN  GLN A 298      36.971  65.499  33.298  1.00 78.47           H  
ATOM   4488  CA  GLN A 298      35.509  63.988  32.664  1.00 70.51           C  
ATOM   4489  HA  GLN A 298      35.576  62.913  32.829  1.00 78.47           H  
ATOM   4490  CB  GLN A 298      34.557  64.590  33.712  1.00 77.11           C  
ATOM   4491  HB1 GLN A 298      34.493  65.663  33.529  1.00 78.47           H  
ATOM   4492  HB2 GLN A 298      33.575  64.138  33.571  1.00 78.47           H  
ATOM   4493  CG  GLN A 298      34.963  64.386  35.180  1.00 84.98           C  
ATOM   4494  HG1 GLN A 298      35.932  64.859  35.341  1.00 78.47           H  
ATOM   4495  HG2 GLN A 298      34.216  64.861  35.816  1.00 78.47           H  
ATOM   4496  CD  GLN A 298      35.069  62.916  35.570  1.00 89.04           C  
ATOM   4497  OE1 GLN A 298      36.034  62.500  36.231  1.00 88.81           O  
ATOM   4498  NE2 GLN A 298      34.078  62.119  35.158  1.00 89.92           N  
ATOM   4499 1HE2 GLN A 298      33.269  62.523  34.587  1.00 78.47           H  
ATOM   4500 2HE2 GLN A 298      34.094  61.077  35.399  1.00 78.47           H  
ATOM   4501  C   GLN A 298      34.925  64.235  31.279  1.00 67.98           C  
ATOM   4502  O   GLN A 298      33.889  63.681  30.916  1.00 67.58           O  
ATOM   4503  N   ARG A 299      35.601  65.087  30.515  1.00 65.78           N  
ATOM   4504  HN  ARG A 299      36.494  65.529  30.904  1.00 53.88           H  
ATOM   4505  CA  ARG A 299      35.175  65.441  29.173  1.00 61.73           C  
ATOM   4506  HA  ARG A 299      34.136  65.768  29.214  1.00 53.88           H  
ATOM   4507  CB  ARG A 299      36.032  66.602  28.650  1.00 58.40           C  
ATOM   4508  HB1 ARG A 299      36.203  67.296  29.473  1.00 53.88           H  
ATOM   4509  HB2 ARG A 299      36.985  66.196  28.312  1.00 53.88           H  
ATOM   4510  CG  ARG A 299      35.414  67.371  27.505  1.00 54.82           C  
ATOM   4511  HG1 ARG A 299      35.889  67.068  26.572  1.00 53.88           H  
ATOM   4512  HG2 ARG A 299      34.348  67.150  27.459  1.00 53.88           H  
ATOM   4513  CD  ARG A 299      35.606  68.862  27.702  1.00 51.47           C  
ATOM   4514  HD1 ARG A 299      34.916  69.394  27.047  1.00 53.88           H  
ATOM   4515  HD2 ARG A 299      35.385  69.109  28.740  1.00 53.88           H  
ATOM   4516  NE  ARG A 299      36.961  69.289  27.398  1.00 49.45           N1+
ATOM   4517  HE  ARG A 299      37.487  68.764  26.629  1.00 53.88           H  
ATOM   4518  CZ  ARG A 299      37.593  70.286  28.008  1.00 45.18           C  
ATOM   4519  NH1 ARG A 299      37.021  70.984  28.968  1.00 41.01           N  
ATOM   4520 1HH1 ARG A 299      36.022  70.753  29.275  1.00 53.88           H  
ATOM   4521 2HH1 ARG A 299      37.555  71.781  29.441  1.00 53.88           H  
ATOM   4522  NH2 ARG A 299      38.811  70.586  27.647  1.00 41.47           N  
ATOM   4523 1HH2 ARG A 299      39.290  70.031  26.867  1.00 53.88           H  
ATOM   4524 2HH2 ARG A 299      39.330  71.387  28.131  1.00 53.88           H  
ATOM   4525  C   ARG A 299      35.263  64.218  28.264  1.00 61.00           C  
ATOM   4526  O   ARG A 299      36.294  63.532  28.206  1.00 62.34           O  
ATOM   4527  N   VAL A 300      34.163  63.936  27.580  1.00 57.90           N  
ATOM   4528  HN  VAL A 300      33.308  64.569  27.698  1.00 57.66           H  
ATOM   4529  CA  VAL A 300      34.072  62.799  26.674  1.00 58.42           C  
ATOM   4530  HA  VAL A 300      34.128  61.886  27.267  1.00 57.66           H  
ATOM   4531  CB  VAL A 300      32.705  62.816  25.939  1.00 57.66           C  
ATOM   4532  HB  VAL A 300      32.025  63.433  26.527  1.00 57.66           H  
ATOM   4533  CG1 VAL A 300      32.824  63.453  24.560  1.00 55.44           C  
ATOM   4534 1HG1 VAL A 300      31.849  63.449  24.072  1.00 57.66           H  
ATOM   4535 2HG1 VAL A 300      33.534  62.886  23.957  1.00 57.66           H  
ATOM   4536 3HG1 VAL A 300      33.174  64.480  24.663  1.00 57.66           H  
ATOM   4537  CG2 VAL A 300      32.115  61.428  25.872  1.00 55.50           C  
ATOM   4538 1HG2 VAL A 300      31.157  61.464  25.353  1.00 57.66           H  
ATOM   4539 2HG2 VAL A 300      31.966  61.047  26.882  1.00 57.66           H  
ATOM   4540 3HG2 VAL A 300      32.795  60.769  25.333  1.00 57.66           H  
ATOM   4541  C   VAL A 300      35.218  62.777  25.649  1.00 58.99           C  
ATOM   4542  O   VAL A 300      35.803  63.812  25.336  1.00 59.70           O  
ATOM   4543  N   THR A 301      35.589  61.584  25.193  1.00 59.90           N  
ATOM   4544  HN  THR A 301      35.106  60.703  25.563  1.00 57.40           H  
ATOM   4545  CA  THR A 301      36.648  61.461  24.193  1.00 58.31           C  
ATOM   4546  HA  THR A 301      37.230  62.382  24.153  1.00 57.40           H  
ATOM   4547  CB  THR A 301      37.584  60.256  24.448  1.00 57.90           C  
ATOM   4548  HB  THR A 301      38.351  60.243  23.674  1.00 57.40           H  
ATOM   4549  OG1 THR A 301      36.829  59.036  24.363  1.00 56.38           O  
ATOM   4550  HG1 THR A 301      36.066  59.045  25.084  1.00 57.40           H  
ATOM   4551  CG2 THR A 301      38.266  60.361  25.802  1.00 50.97           C  
ATOM   4552 1HG2 THR A 301      38.916  59.499  25.950  1.00 57.40           H  
ATOM   4553 2HG2 THR A 301      37.512  60.385  26.588  1.00 57.40           H  
ATOM   4554 3HG2 THR A 301      38.860  61.274  25.840  1.00 57.40           H  
ATOM   4555  C   THR A 301      35.954  61.227  22.858  1.00 60.17           C  
ATOM   4556  O   THR A 301      34.751  60.924  22.817  1.00 58.15           O  
ATOM   4557  N   ALA A 302      36.714  61.355  21.773  1.00 59.12           N  
ATOM   4558  HN  ALA A 302      37.746  61.616  21.885  1.00 57.09           H  
ATOM   4559  CA  ALA A 302      36.175  61.149  20.440  1.00 55.83           C  
ATOM   4560  HA  ALA A 302      35.392  61.885  20.260  1.00 57.09           H  
ATOM   4561  CB  ALA A 302      37.251  61.325  19.409  1.00 55.91           C  
ATOM   4562  HB1 ALA A 302      36.832  61.168  18.415  1.00 57.09           H  
ATOM   4563  HB2 ALA A 302      38.047  60.601  19.586  1.00 57.09           H  
ATOM   4564  HB3 ALA A 302      37.657  62.334  19.476  1.00 57.09           H  
ATOM   4565  C   ALA A 302      35.570  59.758  20.348  1.00 56.24           C  
ATOM   4566  O   ALA A 302      34.484  59.596  19.803  1.00 58.36           O  
ATOM   4567  N   GLY A 303      36.260  58.762  20.906  1.00 57.09           N  
ATOM   4568  HN  GLY A 303      37.200  58.968  21.373  1.00 58.51           H  
ATOM   4569  CA  GLY A 303      35.752  57.402  20.888  1.00 56.42           C  
ATOM   4570  HA1 GLY A 303      35.627  57.077  19.855  1.00 58.51           H  
ATOM   4571  HA2 GLY A 303      36.461  56.745  21.393  1.00 58.51           H  
ATOM   4572  C   GLY A 303      34.413  57.338  21.600  1.00 60.07           C  
ATOM   4573  O   GLY A 303      33.407  56.881  21.030  1.00 60.46           O  
ATOM   4574  N   GLU A 304      34.397  57.837  22.840  1.00 61.02           N  
ATOM   4575  HN  GLU A 304      35.304  58.236  23.244  1.00 67.93           H  
ATOM   4576  CA  GLU A 304      33.193  57.860  23.667  1.00 60.96           C  
ATOM   4577  HA  GLU A 304      32.838  56.839  23.808  1.00 67.93           H  
ATOM   4578  CB  GLU A 304      33.487  58.484  25.041  1.00 65.27           C  
ATOM   4579  HB1 GLU A 304      33.879  59.487  24.873  1.00 67.93           H  
ATOM   4580  HB2 GLU A 304      32.545  58.548  25.585  1.00 67.93           H  
ATOM   4581  CG  GLU A 304      34.485  57.735  25.924  1.00 69.45           C  
ATOM   4582  HG1 GLU A 304      34.083  56.746  26.145  1.00 67.93           H  
ATOM   4583  HG2 GLU A 304      35.425  57.633  25.381  1.00 67.93           H  
ATOM   4584  CD  GLU A 304      34.757  58.462  27.247  1.00 75.82           C  
ATOM   4585  OE1 GLU A 304      33.801  59.023  27.833  1.00 78.78           O  
ATOM   4586  OE2 GLU A 304      35.924  58.471  27.710  1.00 77.52           O1-
ATOM   4587  C   GLU A 304      32.113  58.670  22.965  1.00 60.89           C  
ATOM   4588  O   GLU A 304      30.950  58.245  22.903  1.00 61.63           O  
ATOM   4589  N   ALA A 305      32.513  59.826  22.425  1.00 58.26           N  
ATOM   4590  HN  ALA A 305      33.541  60.106  22.521  1.00 53.87           H  
ATOM   4591  CA  ALA A 305      31.609  60.724  21.709  1.00 54.78           C  
ATOM   4592  HA  ALA A 305      30.901  61.144  22.424  1.00 53.87           H  
ATOM   4593  CB  ALA A 305      32.395  61.863  21.083  1.00 51.09           C  
ATOM   4594  HB1 ALA A 305      31.713  62.527  20.552  1.00 53.87           H  
ATOM   4595  HB2 ALA A 305      33.127  61.459  20.383  1.00 53.87           H  
ATOM   4596  HB3 ALA A 305      32.910  62.422  21.864  1.00 53.87           H  
ATOM   4597  C   ALA A 305      30.825  59.965  20.640  1.00 53.25           C  
ATOM   4598  O   ALA A 305      29.610  60.047  20.594  1.00 51.95           O  
ATOM   4599  N   LEU A 306      31.533  59.200  19.814  1.00 53.54           N  
ATOM   4600  HN  LEU A 306      32.595  59.162  19.939  1.00 51.56           H  
ATOM   4601  CA  LEU A 306      30.931  58.410  18.746  1.00 52.85           C  
ATOM   4602  HA  LEU A 306      30.382  59.076  18.080  1.00 51.56           H  
ATOM   4603  CB  LEU A 306      32.022  57.711  17.953  1.00 50.42           C  
ATOM   4604  HB1 LEU A 306      32.660  57.187  18.664  1.00 51.56           H  
ATOM   4605  HB2 LEU A 306      31.538  56.988  17.297  1.00 51.56           H  
ATOM   4606  CG  LEU A 306      32.920  58.585  17.089  1.00 49.59           C  
ATOM   4607  HG  LEU A 306      33.279  59.421  17.689  1.00 51.56           H  
ATOM   4608  CD1 LEU A 306      34.102  57.793  16.604  1.00 43.28           C  
ATOM   4609 1HD1 LEU A 306      34.737  58.428  15.987  1.00 51.56           H  
ATOM   4610 2HD1 LEU A 306      33.754  56.945  16.014  1.00 51.56           H  
ATOM   4611 3HD1 LEU A 306      34.673  57.430  17.459  1.00 51.56           H  
ATOM   4612  CD2 LEU A 306      32.114  59.131  15.916  1.00 49.83           C  
ATOM   4613 1HD2 LEU A 306      32.754  59.758  15.295  1.00 51.56           H  
ATOM   4614 2HD2 LEU A 306      31.280  59.724  16.292  1.00 51.56           H  
ATOM   4615 3HD2 LEU A 306      31.730  58.302  15.321  1.00 51.56           H  
ATOM   4616  C   LEU A 306      29.978  57.358  19.285  1.00 57.51           C  
ATOM   4617  O   LEU A 306      28.951  57.058  18.671  1.00 55.46           O  
ATOM   4618  N   ALA A 307      30.339  56.788  20.433  1.00 62.58           N  
ATOM   4619  HN  ALA A 307      31.254  57.096  20.894  1.00 63.72           H  
ATOM   4620  CA  ALA A 307      29.533  55.755  21.091  1.00 63.64           C  
ATOM   4621  HA  ALA A 307      29.307  54.991  20.347  1.00 63.72           H  
ATOM   4622  CB  ALA A 307      30.350  55.090  22.202  1.00 61.54           C  
ATOM   4623  HB1 ALA A 307      29.747  54.323  22.688  1.00 63.72           H  
ATOM   4624  HB2 ALA A 307      30.644  55.840  22.936  1.00 63.72           H  
ATOM   4625  HB3 ALA A 307      31.242  54.633  21.774  1.00 63.72           H  
ATOM   4626  C   ALA A 307      28.195  56.262  21.655  1.00 63.94           C  
ATOM   4627  O   ALA A 307      27.332  55.457  22.020  1.00 66.89           O  
ATOM   4628  N   HIS A 308      28.018  57.586  21.699  1.00 59.49           N  
ATOM   4629  HN  HIS A 308      28.795  58.219  21.324  1.00 48.74           H  
ATOM   4630  CA  HIS A 308      26.806  58.207  22.238  1.00 55.38           C  
ATOM   4631  HA  HIS A 308      26.669  57.822  23.248  1.00 48.74           H  
ATOM   4632  CB  HIS A 308      27.030  59.708  22.355  1.00 48.83           C  
ATOM   4633  HB1 HIS A 308      28.018  59.873  22.784  1.00 48.74           H  
ATOM   4634  HB2 HIS A 308      26.991  60.138  21.354  1.00 48.74           H  
ATOM   4635  CG  HIS A 308      26.025  60.414  23.208  1.00 45.66           C  
ATOM   4636  CD2 HIS A 308      26.062  60.768  24.514  1.00 42.30           C  
ATOM   4637  HD2 HIS A 308      26.861  60.550  25.222  1.00 48.74           H  
ATOM   4638  ND1 HIS A 308      24.826  60.892  22.713  1.00 43.32           N  
ATOM   4639  HD1 HIS A 308      24.481  60.776  21.707  1.00 48.74           H  
ATOM   4640  CE1 HIS A 308      24.174  61.513  23.676  1.00 39.82           C  
ATOM   4641  HE1 HIS A 308      23.200  61.993  23.579  1.00 48.74           H  
ATOM   4642  NE2 HIS A 308      24.899  61.455  24.778  1.00 40.32           N1+
ATOM   4643  HE2 HIS A 308      24.626  61.874  25.724  1.00 48.74           H  
ATOM   4644  C   HIS A 308      25.512  57.913  21.459  1.00 56.49           C  
ATOM   4645  O   HIS A 308      25.512  57.769  20.244  1.00 55.81           O  
ATOM   4646  N   PRO A 309      24.379  57.823  22.169  1.00 60.56           N  
ATOM   4647  CD  PRO A 309      24.244  57.833  23.639  1.00 61.55           C  
ATOM   4648  HD1 PRO A 309      24.171  58.851  24.022  1.00 61.97           H  
ATOM   4649  HD2 PRO A 309      25.082  57.324  24.116  1.00 61.97           H  
ATOM   4650  CA  PRO A 309      23.085  57.544  21.542  1.00 61.17           C  
ATOM   4651  HA  PRO A 309      23.094  56.538  21.123  1.00 61.97           H  
ATOM   4652  CB  PRO A 309      22.127  57.592  22.728  1.00 61.18           C  
ATOM   4653  HB1 PRO A 309      21.793  58.611  22.921  1.00 61.97           H  
ATOM   4654  HB2 PRO A 309      21.261  56.951  22.559  1.00 61.97           H  
ATOM   4655  CG  PRO A 309      22.961  57.081  23.847  1.00 63.08           C  
ATOM   4656  HG1 PRO A 309      22.515  57.316  24.814  1.00 61.97           H  
ATOM   4657  HG2 PRO A 309      23.114  56.005  23.769  1.00 61.97           H  
ATOM   4658  C   PRO A 309      22.665  58.535  20.471  1.00 61.90           C  
ATOM   4659  O   PRO A 309      21.673  58.306  19.780  1.00 64.35           O  
ATOM   4660  N   TYR A 310      23.376  59.654  20.367  1.00 60.89           N  
ATOM   4661  HN  TYR A 310      24.203  59.811  21.027  1.00 57.35           H  
ATOM   4662  CA  TYR A 310      23.052  60.676  19.369  1.00 60.03           C  
ATOM   4663  HA  TYR A 310      21.988  60.908  19.426  1.00 57.35           H  
ATOM   4664  CB  TYR A 310      23.865  61.959  19.634  1.00 60.71           C  
ATOM   4665  HB1 TYR A 310      23.581  62.344  20.614  1.00 57.35           H  
ATOM   4666  HB2 TYR A 310      24.922  61.695  19.640  1.00 57.35           H  
ATOM   4667  CG  TYR A 310      23.661  63.068  18.614  1.00 57.56           C  
ATOM   4668  CD1 TYR A 310      22.395  63.613  18.399  1.00 58.70           C  
ATOM   4669  HD1 TYR A 310      21.546  63.230  18.965  1.00 57.35           H  
ATOM   4670  CE1 TYR A 310      22.193  64.642  17.471  1.00 57.82           C  
ATOM   4671  HE1 TYR A 310      21.196  65.055  17.320  1.00 57.35           H  
ATOM   4672  CD2 TYR A 310      24.733  63.575  17.872  1.00 54.92           C  
ATOM   4673  HD2 TYR A 310      25.732  63.166  18.025  1.00 57.35           H  
ATOM   4674  CE2 TYR A 310      24.543  64.601  16.935  1.00 55.04           C  
ATOM   4675  HE2 TYR A 310      25.387  64.980  16.359  1.00 57.35           H  
ATOM   4676  CZ  TYR A 310      23.268  65.133  16.745  1.00 55.99           C  
ATOM   4677  OH  TYR A 310      23.049  66.160  15.856  1.00 51.18           O  
ATOM   4678  HH  TYR A 310      22.355  65.853  15.130  1.00 57.35           H  
ATOM   4679  C   TYR A 310      23.376  60.143  17.976  1.00 59.78           C  
ATOM   4680  O   TYR A 310      22.630  60.362  17.016  1.00 55.61           O  
ATOM   4681  N   PHE A 311      24.480  59.407  17.901  1.00 62.46           N  
ATOM   4682  HN  PHE A 311      25.033  59.229  18.800  1.00 62.93           H  
ATOM   4683  CA  PHE A 311      24.976  58.831  16.662  1.00 66.25           C  
ATOM   4684  HA  PHE A 311      24.628  59.442  15.829  1.00 62.93           H  
ATOM   4685  CB  PHE A 311      26.508  58.854  16.681  1.00 62.42           C  
ATOM   4686  HB1 PHE A 311      26.851  58.211  17.492  1.00 62.93           H  
ATOM   4687  HB2 PHE A 311      26.869  58.464  15.730  1.00 62.93           H  
ATOM   4688  CG  PHE A 311      27.094  60.230  16.884  1.00 60.59           C  
ATOM   4689  CD1 PHE A 311      26.792  61.272  16.007  1.00 61.21           C  
ATOM   4690  HD1 PHE A 311      26.123  61.090  15.166  1.00 62.93           H  
ATOM   4691  CD2 PHE A 311      27.950  60.492  17.950  1.00 59.64           C  
ATOM   4692  HD2 PHE A 311      28.198  59.692  18.647  1.00 62.93           H  
ATOM   4693  CE1 PHE A 311      27.338  62.552  16.194  1.00 58.52           C  
ATOM   4694  HE1 PHE A 311      27.093  63.356  15.500  1.00 62.93           H  
ATOM   4695  CE2 PHE A 311      28.500  61.770  18.143  1.00 58.27           C  
ATOM   4696  HE2 PHE A 311      29.169  61.954  18.984  1.00 62.93           H  
ATOM   4697  CZ  PHE A 311      28.193  62.795  17.266  1.00 55.34           C  
ATOM   4698  HZ  PHE A 311      28.618  63.788  17.413  1.00 62.93           H  
ATOM   4699  C   PHE A 311      24.476  57.404  16.464  1.00 72.07           C  
ATOM   4700  O   PHE A 311      25.114  56.616  15.757  1.00 75.44           O  
ATOM   4701  N   GLU A 312      23.319  57.097  17.056  1.00 75.20           N  
ATOM   4702  HN  GLU A 312      22.814  57.866  17.603  1.00 84.04           H  
ATOM   4703  CA  GLU A 312      22.697  55.767  17.002  1.00 77.76           C  
ATOM   4704  HA  GLU A 312      23.361  55.072  17.515  1.00 84.04           H  
ATOM   4705  CB  GLU A 312      21.367  55.793  17.772  1.00 83.58           C  
ATOM   4706  HB1 GLU A 312      21.570  56.167  18.775  1.00 84.04           H  
ATOM   4707  HB2 GLU A 312      20.696  56.480  17.256  1.00 84.04           H  
ATOM   4708  CG  GLU A 312      20.645  54.446  17.910  1.00 89.04           C  
ATOM   4709  HG1 GLU A 312      20.559  53.994  16.922  1.00 84.04           H  
ATOM   4710  HG2 GLU A 312      21.237  53.798  18.556  1.00 84.04           H  
ATOM   4711  CD  GLU A 312      19.245  54.583  18.507  1.00 91.58           C  
ATOM   4712  OE1 GLU A 312      18.421  55.321  17.924  1.00 94.32           O  
ATOM   4713  OE2 GLU A 312      18.962  53.952  19.549  1.00 91.87           O1-
ATOM   4714  C   GLU A 312      22.472  55.231  15.583  1.00 77.48           C  
ATOM   4715  O   GLU A 312      22.915  54.123  15.245  1.00 75.56           O  
ATOM   4716  N   SER A 313      21.807  56.036  14.754  1.00 76.34           N  
ATOM   4717  HN  SER A 313      21.487  56.992  15.112  1.00 73.34           H  
ATOM   4718  CA  SER A 313      21.498  55.662  13.372  1.00 74.37           C  
ATOM   4719  HA  SER A 313      21.070  54.660  13.395  1.00 73.34           H  
ATOM   4720  CB  SER A 313      20.431  56.601  12.798  1.00 72.62           C  
ATOM   4721  HB1 SER A 313      20.116  56.227  11.824  1.00 73.34           H  
ATOM   4722  HB2 SER A 313      19.576  56.621  13.474  1.00 73.34           H  
ATOM   4723  OG  SER A 313      20.929  57.916  12.647  1.00 70.90           O  
ATOM   4724  HG  SER A 313      21.230  58.286  13.582  1.00 73.34           H  
ATOM   4725  C   SER A 313      22.704  55.621  12.430  1.00 73.93           C  
ATOM   4726  O   SER A 313      22.549  55.396  11.228  1.00 71.90           O  
ATOM   4727  N   LEU A 314      23.901  55.802  12.976  1.00 73.98           N  
ATOM   4728  HN  LEU A 314      23.982  55.956  14.032  1.00 74.08           H  
ATOM   4729  CA  LEU A 314      25.102  55.794  12.157  1.00 75.64           C  
ATOM   4730  HA  LEU A 314      24.818  55.486  11.151  1.00 74.08           H  
ATOM   4731  CB  LEU A 314      25.672  57.218  12.071  1.00 74.66           C  
ATOM   4732  HB1 LEU A 314      26.041  57.468  13.066  1.00 74.08           H  
ATOM   4733  HB2 LEU A 314      26.508  57.179  11.372  1.00 74.08           H  
ATOM   4734  CG  LEU A 314      24.779  58.387  11.625  1.00 71.80           C  
ATOM   4735  HG  LEU A 314      23.889  58.406  12.254  1.00 74.08           H  
ATOM   4736  CD1 LEU A 314      25.527  59.698  11.801  1.00 69.63           C  
ATOM   4737 1HD1 LEU A 314      24.892  60.525  11.484  1.00 74.08           H  
ATOM   4738 2HD1 LEU A 314      26.433  59.684  11.195  1.00 74.08           H  
ATOM   4739 3HD1 LEU A 314      25.794  59.827  12.850  1.00 74.08           H  
ATOM   4740  CD2 LEU A 314      24.348  58.222  10.177  1.00 70.16           C  
ATOM   4741 1HD2 LEU A 314      23.717  59.062   9.887  1.00 74.08           H  
ATOM   4742 2HD2 LEU A 314      23.788  57.293  10.068  1.00 74.08           H  
ATOM   4743 3HD2 LEU A 314      25.229  58.192   9.536  1.00 74.08           H  
ATOM   4744  C   LEU A 314      26.186  54.828  12.657  1.00 78.57           C  
ATOM   4745  O   LEU A 314      27.044  54.404  11.874  1.00 78.19           O  
ATOM   4746  N   HIS A 315      26.120  54.465  13.945  1.00 81.27           N  
ATOM   4747  HN  HIS A 315      25.312  54.850  14.531  1.00 83.43           H  
ATOM   4748  CA  HIS A 315      27.088  53.569  14.610  1.00 83.32           C  
ATOM   4749  HA  HIS A 315      28.026  54.121  14.662  1.00 83.43           H  
ATOM   4750  CB  HIS A 315      26.651  53.328  16.069  1.00 81.93           C  
ATOM   4751  HB1 HIS A 315      27.366  52.667  16.558  1.00 83.43           H  
ATOM   4752  HB2 HIS A 315      25.663  52.867  16.082  1.00 83.43           H  
ATOM   4753  C   HIS A 315      27.419  52.221  13.922  1.00 84.70           C  
ATOM   4754  O   HIS A 315      26.613  51.753  13.084  1.00 85.92           O  
ATOM   4755  HC  HIS A 315      28.339  51.688  14.163  1.00 83.43           H  
ATOM   4756  HB3 HIS A 315      26.614  54.279  16.600  1.00 83.43           H  
ATOM   4757  N   GLN A 322      42.293  49.682  13.733  1.00 86.57           N  
ATOM   4758  CA  GLN A 322      43.440  50.091  14.600  1.00 88.79           C  
ATOM   4759  HA  GLN A 322      43.048  50.646  15.453  1.00 88.48           H  
ATOM   4760  CB  GLN A 322      44.176  48.854  15.122  1.00 89.10           C  
ATOM   4761  HB1 GLN A 322      45.009  49.165  15.752  1.00 88.48           H  
ATOM   4762  HB2 GLN A 322      44.555  48.274  14.280  1.00 88.48           H  
ATOM   4763  C   GLN A 322      44.391  51.010  13.816  1.00 89.57           C  
ATOM   4764  O   GLN A 322      44.502  50.893  12.582  1.00 88.38           O  
ATOM   4765  HN2 GLN A 322      42.662  49.157  12.876  1.00 88.48           H  
ATOM   4766  HN1 GLN A 322      41.758  50.552  13.415  1.00 88.48           H  
ATOM   4767  HB3 GLN A 322      43.489  48.241  15.706  1.00 88.48           H  
ATOM   4768  N   VAL A 323      45.078  51.914  14.527  1.00 88.86           N  
ATOM   4769  HN  VAL A 323      44.968  51.939  15.591  1.00 87.02           H  
ATOM   4770  CA  VAL A 323      45.981  52.874  13.872  1.00 88.07           C  
ATOM   4771  HA  VAL A 323      46.002  52.596  12.818  1.00 87.02           H  
ATOM   4772  CB  VAL A 323      45.417  54.326  13.922  1.00 87.12           C  
ATOM   4773  HB  VAL A 323      45.923  54.914  13.156  1.00 87.02           H  
ATOM   4774  CG1 VAL A 323      43.921  54.343  13.623  1.00 86.52           C  
ATOM   4775 1HG1 VAL A 323      43.553  55.368  13.664  1.00 87.02           H  
ATOM   4776 2HG1 VAL A 323      43.395  53.739  14.362  1.00 87.02           H  
ATOM   4777 3HG1 VAL A 323      43.744  53.934  12.628  1.00 87.02           H  
ATOM   4778  CG2 VAL A 323      45.701  54.951  15.255  1.00 86.12           C  
ATOM   4779 1HG2 VAL A 323      45.301  55.965  15.274  1.00 87.02           H  
ATOM   4780 2HG2 VAL A 323      46.778  54.983  15.420  1.00 87.02           H  
ATOM   4781 3HG2 VAL A 323      45.231  54.360  16.041  1.00 87.02           H  
ATOM   4782  C   VAL A 323      47.447  52.934  14.322  1.00 87.21           C  
ATOM   4783  O   VAL A 323      47.788  52.739  15.501  1.00 85.22           O  
ATOM   4784  N   GLN A 324      48.289  53.298  13.360  1.00 85.99           N  
ATOM   4785  HN  GLN A 324      47.890  53.514  12.391  1.00 86.18           H  
ATOM   4786  CA  GLN A 324      49.727  53.418  13.559  1.00 85.96           C  
ATOM   4787  HA  GLN A 324      50.045  52.651  14.266  1.00 86.18           H  
ATOM   4788  CB  GLN A 324      50.463  53.192  12.227  1.00 87.87           C  
ATOM   4789  HB1 GLN A 324      51.538  53.284  12.385  1.00 86.18           H  
ATOM   4790  HB2 GLN A 324      50.138  53.937  11.501  1.00 86.18           H  
ATOM   4791  C   GLN A 324      50.086  54.782  14.130  1.00 84.87           C  
ATOM   4792  O   GLN A 324      49.899  55.816  13.477  1.00 86.20           O  
ATOM   4793  HB3 GLN A 324      50.235  52.195  11.850  1.00 86.18           H  
ATOM   4794  N   LYS A 325      50.621  54.777  15.344  1.00 81.30           N  
ATOM   4795  HN  LYS A 325      50.764  53.845  15.850  1.00 83.69           H  
ATOM   4796  CA  LYS A 325      51.015  56.009  15.998  1.00 79.16           C  
ATOM   4797  HA  LYS A 325      50.144  56.662  16.044  1.00 83.69           H  
ATOM   4798  CB  LYS A 325      51.475  55.729  17.426  1.00 80.69           C  
ATOM   4799  HB1 LYS A 325      52.226  54.940  17.396  1.00 83.69           H  
ATOM   4800  HB2 LYS A 325      51.920  56.640  17.828  1.00 83.69           H  
ATOM   4801  CG  LYS A 325      50.351  55.287  18.366  1.00 84.68           C  
ATOM   4802  HG1 LYS A 325      49.444  55.841  18.124  1.00 83.69           H  
ATOM   4803  HG2 LYS A 325      50.172  54.220  18.232  1.00 83.69           H  
ATOM   4804  CD  LYS A 325      50.725  55.552  19.819  1.00 88.94           C  
ATOM   4805  HD1 LYS A 325      49.851  55.389  20.450  1.00 83.69           H  
ATOM   4806  HD2 LYS A 325      51.520  54.868  20.115  1.00 83.69           H  
ATOM   4807  CE  LYS A 325      51.212  56.998  19.995  1.00 91.51           C  
ATOM   4808  HE1 LYS A 325      52.135  57.122  19.428  1.00 83.69           H  
ATOM   4809  HE2 LYS A 325      50.449  57.669  19.600  1.00 83.69           H  
ATOM   4810  NZ  LYS A 325      51.477  57.370  21.416  1.00 91.97           N1+
ATOM   4811  HZ1 LYS A 325      51.811  58.385  21.463  1.00 83.69           H  
ATOM   4812  HZ2 LYS A 325      52.232  56.728  21.819  1.00 83.69           H  
ATOM   4813  HZ3 LYS A 325      50.578  57.264  21.987  1.00 83.69           H  
ATOM   4814  C   LYS A 325      52.109  56.733  15.228  1.00 77.26           C  
ATOM   4815  O   LYS A 325      53.028  56.112  14.713  1.00 77.74           O  
ATOM   4816  N   TYR A 326      51.968  58.047  15.108  1.00 76.32           N  
ATOM   4817  HN  TYR A 326      51.105  58.515  15.533  1.00 70.48           H  
ATOM   4818  CA  TYR A 326      52.948  58.874  14.418  1.00 76.35           C  
ATOM   4819  HA  TYR A 326      53.189  58.424  13.455  1.00 70.48           H  
ATOM   4820  CB  TYR A 326      52.352  60.272  14.195  1.00 68.98           C  
ATOM   4821  HB1 TYR A 326      51.533  60.179  13.482  1.00 70.48           H  
ATOM   4822  HB2 TYR A 326      51.965  60.629  15.149  1.00 70.48           H  
ATOM   4823  CG  TYR A 326      53.311  61.304  13.668  1.00 63.42           C  
ATOM   4824  CD1 TYR A 326      53.667  61.346  12.329  1.00 65.98           C  
ATOM   4825  HD1 TYR A 326      53.237  60.622  11.636  1.00 70.48           H  
ATOM   4826  CE1 TYR A 326      54.573  62.307  11.851  1.00 67.91           C  
ATOM   4827  HE1 TYR A 326      54.841  62.330  10.795  1.00 70.48           H  
ATOM   4828  CD2 TYR A 326      53.874  62.240  14.520  1.00 64.75           C  
ATOM   4829  HD2 TYR A 326      53.603  62.227  15.576  1.00 70.48           H  
ATOM   4830  CE2 TYR A 326      54.778  63.198  14.064  1.00 66.04           C  
ATOM   4831  HE2 TYR A 326      55.208  63.919  14.759  1.00 70.48           H  
ATOM   4832  CZ  TYR A 326      55.126  63.230  12.733  1.00 67.09           C  
ATOM   4833  OH  TYR A 326      56.029  64.183  12.307  1.00 66.12           O  
ATOM   4834  HH  TYR A 326      56.872  63.709  11.898  1.00 70.48           H  
ATOM   4835  C   TYR A 326      54.211  58.921  15.290  1.00 80.86           C  
ATOM   4836  O   TYR A 326      54.115  58.889  16.519  1.00 82.00           O  
ATOM   4837  N   ASP A 327      55.386  58.966  14.660  1.00 85.46           N  
ATOM   4838  HN  ASP A 327      55.398  58.981  13.590  1.00 92.11           H  
ATOM   4839  CA  ASP A 327      56.665  58.996  15.385  1.00 88.92           C  
ATOM   4840  HA  ASP A 327      56.476  59.169  16.444  1.00 92.11           H  
ATOM   4841  CB  ASP A 327      57.356  57.640  15.207  1.00 92.60           C  
ATOM   4842  HB1 ASP A 327      56.608  56.853  15.304  1.00 92.11           H  
ATOM   4843  HB2 ASP A 327      57.797  57.603  14.211  1.00 92.11           H  
ATOM   4844  CG  ASP A 327      58.449  57.395  16.228  1.00 96.72           C  
ATOM   4845  OD1 ASP A 327      58.152  57.452  17.449  1.00 97.04           O  
ATOM   4846  OD2 ASP A 327      59.597  57.128  15.802  1.00 96.71           O1-
ATOM   4847  C   ASP A 327      57.555  60.122  14.835  1.00 89.81           C  
ATOM   4848  O   ASP A 327      57.327  60.579  13.717  1.00 89.60           O  
ATOM   4849  N   ASP A 328      58.567  60.561  15.589  1.00 91.43           N  
ATOM   4850  HN  ASP A 328      58.745  60.127  16.551  1.00 96.95           H  
ATOM   4851  CA  ASP A 328      59.437  61.641  15.098  1.00 95.64           C  
ATOM   4852  HA  ASP A 328      59.787  61.329  14.114  1.00 96.95           H  
ATOM   4853  CB  ASP A 328      58.594  62.915  14.876  1.00 98.53           C  
ATOM   4854  HB1 ASP A 328      57.680  62.638  14.350  1.00 96.95           H  
ATOM   4855  HB2 ASP A 328      58.340  63.336  15.849  1.00 96.95           H  
ATOM   4856  CG  ASP A 328      59.321  63.985  14.058  1.00 99.84           C  
ATOM   4857  OD1 ASP A 328      59.618  63.737  12.868  1.00 99.15           O  
ATOM   4858  OD2 ASP A 328      59.596  65.074  14.614  1.00100.00           O1-
ATOM   4859  C   ASP A 328      60.700  62.002  15.914  1.00 96.78           C  
ATOM   4860  O   ASP A 328      60.964  61.456  16.994  1.00 94.25           O  
ATOM   4861  N   SER A 329      61.483  62.912  15.329  1.00 97.59           N  
ATOM   4862  HN  SER A 329      61.181  63.270  14.367  1.00 97.80           H  
ATOM   4863  CA  SER A 329      62.716  63.461  15.888  1.00 98.55           C  
ATOM   4864  HA  SER A 329      62.574  63.609  16.959  1.00 97.80           H  
ATOM   4865  CB  SER A 329      63.911  62.500  15.681  1.00 98.40           C  
ATOM   4866  HB1 SER A 329      64.798  62.950  16.127  1.00 97.80           H  
ATOM   4867  HB2 SER A 329      63.689  61.558  16.183  1.00 97.80           H  
ATOM   4868  OG  SER A 329      64.182  62.229  14.313  1.00 95.53           O  
ATOM   4869  HG  SER A 329      63.339  61.786  13.870  1.00 97.80           H  
ATOM   4870  C   SER A 329      62.967  64.840  15.233  1.00 98.82           C  
ATOM   4871  O   SER A 329      63.589  64.920  14.149  1.00 97.91           O  
ATOM   4872  HC  SER A 329      62.601  65.746  15.717  1.00 97.80           H  
ATOM   4873  N   ARG A 335      66.574  73.051  17.072  1.00 96.21           N  
ATOM   4874  CA  ARG A 335      67.107  73.039  15.674  1.00 97.17           C  
ATOM   4875  HA  ARG A 335      68.113  72.620  15.697  1.00 96.51           H  
ATOM   4876  CB  ARG A 335      66.235  72.140  14.791  1.00 95.49           C  
ATOM   4877  HB1 ARG A 335      66.629  72.136  13.775  1.00 96.51           H  
ATOM   4878  HB2 ARG A 335      65.213  72.519  14.783  1.00 96.51           H  
ATOM   4879  C   ARG A 335      67.192  74.454  15.088  1.00 97.18           C  
ATOM   4880  O   ARG A 335      66.399  75.327  15.442  1.00 96.48           O  
ATOM   4881  HN1 ARG A 335      65.592  73.477  17.076  1.00 96.51           H  
ATOM   4882  HN2 ARG A 335      67.219  73.635  17.695  1.00 96.51           H  
ATOM   4883  HB3 ARG A 335      66.242  71.124  15.187  1.00 96.51           H  
ATOM   4884  N   THR A 336      68.168  74.677  14.209  1.00 98.59           N  
ATOM   4885  HN  THR A 336      68.833  73.875  13.963  1.00 99.47           H  
ATOM   4886  CA  THR A 336      68.366  75.984  13.564  1.00 99.84           C  
ATOM   4887  HA  THR A 336      68.200  76.756  14.316  1.00 99.47           H  
ATOM   4888  CB  THR A 336      69.833  76.154  13.014  1.00100.00           C  
ATOM   4889  HB  THR A 336      69.942  77.159  12.605  1.00 99.47           H  
ATOM   4890  OG1 THR A 336      70.094  75.200  11.975  1.00 98.96           O  
ATOM   4891  HG1 THR A 336      69.984  74.228  12.356  1.00 99.47           H  
ATOM   4892  CG2 THR A 336      70.854  75.962  14.128  1.00100.00           C  
ATOM   4893 1HG2 THR A 336      71.859  76.084  13.725  1.00 99.47           H  
ATOM   4894 2HG2 THR A 336      70.750  74.962  14.548  1.00 99.47           H  
ATOM   4895 3HG2 THR A 336      70.684  76.703  14.909  1.00 99.47           H  
ATOM   4896  C   THR A 336      67.368  76.221  12.418  1.00 99.87           C  
ATOM   4897  O   THR A 336      66.680  75.293  11.987  1.00 99.03           O  
ATOM   4898  N   LEU A 337      67.282  77.466  11.940  1.00100.00           N  
ATOM   4899  HN  LEU A 337      67.892  78.232  12.371  1.00 99.36           H  
ATOM   4900  CA  LEU A 337      66.375  77.812  10.841  1.00 99.62           C  
ATOM   4901  HA  LEU A 337      65.352  77.588  11.142  1.00 99.36           H  
ATOM   4902  CB  LEU A 337      66.479  79.303  10.497  1.00 97.19           C  
ATOM   4903  HB1 LEU A 337      65.797  79.536   9.679  1.00 99.36           H  
ATOM   4904  HB2 LEU A 337      67.500  79.537  10.196  1.00 99.36           H  
ATOM   4905  C   LEU A 337      66.735  76.959   9.630  1.00100.00           C  
ATOM   4906  O   LEU A 337      65.857  76.453   8.926  1.00100.00           O  
ATOM   4907  HB3 LEU A 337      66.214  79.897  11.371  1.00 99.36           H  
ATOM   4908  N   ASP A 338      68.036  76.768   9.427  1.00100.00           N  
ATOM   4909  HN  ASP A 338      68.736  77.220  10.098  1.00 99.82           H  
ATOM   4910  CA  ASP A 338      68.538  75.964   8.321  1.00 99.97           C  
ATOM   4911  HA  ASP A 338      67.962  76.235   7.436  1.00 99.82           H  
ATOM   4912  CB  ASP A 338      69.997  76.304   8.033  1.00 99.46           C  
ATOM   4913  HB1 ASP A 338      70.525  76.414   8.980  1.00 99.82           H  
ATOM   4914  HB2 ASP A 338      70.441  75.488   7.462  1.00 99.82           H  
ATOM   4915  CG  ASP A 338      70.143  77.587   7.243  1.00100.00           C  
ATOM   4916  OD1 ASP A 338      69.313  78.511   7.425  1.00 99.14           O  
ATOM   4917  OD2 ASP A 338      71.088  77.659   6.427  1.00100.00           O1-
ATOM   4918  C   ASP A 338      68.368  74.459   8.529  1.00100.00           C  
ATOM   4919  O   ASP A 338      68.460  73.689   7.569  1.00100.00           O  
ATOM   4920  N   GLU A 339      68.156  74.040   9.779  1.00100.00           N  
ATOM   4921  HN  GLU A 339      68.144  74.755  10.575  1.00 99.85           H  
ATOM   4922  CA  GLU A 339      67.939  72.623  10.086  1.00 99.87           C  
ATOM   4923  HA  GLU A 339      68.604  72.025   9.463  1.00 99.85           H  
ATOM   4924  CB  GLU A 339      68.235  72.311  11.559  1.00 99.85           C  
ATOM   4925  HB1 GLU A 339      67.921  73.164  12.161  1.00 99.85           H  
ATOM   4926  HB2 GLU A 339      67.660  71.431  11.847  1.00 99.85           H  
ATOM   4927  CG  GLU A 339      69.713  72.036  11.844  1.00100.00           C  
ATOM   4928  HG1 GLU A 339      70.013  71.149  11.286  1.00 99.85           H  
ATOM   4929  HG2 GLU A 339      70.295  72.893  11.505  1.00 99.85           H  
ATOM   4930  CD  GLU A 339      70.015  71.802  13.320  1.00100.00           C  
ATOM   4931  OE1 GLU A 339      69.468  70.835  13.901  1.00100.00           O  
ATOM   4932  OE2 GLU A 339      70.814  72.579  13.894  1.00 99.80           O1-
ATOM   4933  C   GLU A 339      66.495  72.269   9.739  1.00 99.10           C  
ATOM   4934  O   GLU A 339      66.230  71.212   9.162  1.00100.00           O  
ATOM   4935  N   TRP A 340      65.571  73.170  10.074  1.00 97.23           N  
ATOM   4936  HN  TRP A 340      65.875  74.060  10.584  1.00 88.04           H  
ATOM   4937  CA  TRP A 340      64.155  72.979   9.765  1.00 94.09           C
[truncated: 19,558 more chars]
