# Supplementary material for: Proteome-wide prediction of targets for aspirin: new insight into the molecular mechanism of aspirin
Source: PeerJ. 2016 Mar 10;4:e1791. doi: 10.7717/peerj.1791 (PMC4793309; doi:10.7717/peerj.1791)
Supplement: File S1 — The raw data contains all strucures of the identified 79 proteins. The Protocols show how to prepare protein strucure and run CDOCKER. [file peerj-04-1791-s004.zip › 79_protein_strucures/NP_877950_EGFLAM.pdb]

REMARK   Accelrys Discovery Studio PDB file
REMARK   Created:  Fri Jan 22 12:57:24 �й���׼ʱ�� 2016
ATOM      1  N   GLN A 586     -34.329 -13.004  -5.234  1.00 71.15           N  
ATOM      2  HT1 GLN A 586     -34.626 -13.027  -4.206  1.00 71.15           H  
ATOM      3  HT2 GLN A 586     -34.921 -13.699  -5.792  1.00 71.15           H  
ATOM      4  CA  GLN A 586     -32.899 -13.373  -5.344  1.00 71.15           C  
ATOM      5  HA  GLN A 586     -32.298 -12.663  -4.776  1.00 71.15           H  
ATOM      6  CB  GLN A 586     -32.679 -14.789  -4.785  1.00 71.15           C  
ATOM      7  HB1 GLN A 586     -33.294 -15.488  -5.352  1.00 71.15           H  
ATOM      8  HB2 GLN A 586     -31.628 -15.052  -4.902  1.00 71.15           H  
ATOM      9  CG  GLN A 586     -33.050 -14.899  -3.303  1.00 71.15           C  
ATOM     10  HG1 GLN A 586     -32.437 -14.211  -2.721  1.00 71.15           H  
ATOM     11  HG2 GLN A 586     -34.103 -14.649  -3.170  1.00 71.15           H  
ATOM     12  CD  GLN A 586     -32.801 -16.327  -2.835  1.00 71.15           C  
ATOM     13  OE1 GLN A 586     -32.109 -16.554  -1.841  1.00 71.15           O  
ATOM     14  NE2 GLN A 586     -33.386 -17.318  -3.558  1.00 71.15           N  
ATOM     15 1HE2 GLN A 586     -33.987 -17.076  -4.410  1.00 71.15           H  
ATOM     16 2HE2 GLN A 586     -33.246 -18.340  -3.276  1.00 71.15           H  
ATOM     17  C   GLN A 586     -32.486 -13.337  -6.777  1.00 71.15           C  
ATOM     18  O   GLN A 586     -33.329 -13.263  -7.670  1.00 71.15           O  
ATOM     19  N   LYS A 587     -31.166 -13.360  -7.041  1.00 99.79           N  
ATOM     20  HN  LYS A 587     -30.443 -13.421  -6.254  1.00 99.79           H  
ATOM     21  CA  LYS A 587     -30.766 -13.300  -8.413  1.00 99.79           C  
ATOM     22  HA  LYS A 587     -31.489 -13.859  -9.007  1.00 99.79           H  
ATOM     23  CB  LYS A 587     -30.692 -11.865  -8.962  1.00 99.79           C  
ATOM     24  HB1 LYS A 587     -31.554 -11.309  -8.594  1.00 99.79           H  
ATOM     25  HB2 LYS A 587     -29.776 -11.401  -8.596  1.00 99.79           H  
ATOM     26  CG  LYS A 587     -30.691 -11.803 -10.490  1.00 99.79           C  
ATOM     27  HG1 LYS A 587     -29.689 -12.042 -10.845  1.00 99.79           H  
ATOM     28  HG2 LYS A 587     -31.397 -12.543 -10.867  1.00 99.79           H  
ATOM     29  CD  LYS A 587     -31.087 -10.431 -11.040  1.00 99.79           C  
ATOM     30  HD1 LYS A 587     -30.575  -9.664 -10.458  1.00 99.79           H  
ATOM     31  HD2 LYS A 587     -30.769 -10.371 -12.081  1.00 99.79           H  
ATOM     32  CE  LYS A 587     -32.594 -10.164 -10.976  1.00 99.79           C  
ATOM     33  HE1 LYS A 587     -33.111 -10.860 -11.636  1.00 99.79           H  
ATOM     34  HE2 LYS A 587     -32.941 -10.306  -9.953  1.00 99.79           H  
ATOM     35  NZ  LYS A 587     -32.887  -8.777 -11.403  1.00 99.79           N1+
ATOM     36  HZ1 LYS A 587     -33.942  -8.603 -11.354  1.00 99.79           H  
ATOM     37  HZ2 LYS A 587     -32.549  -8.634 -12.408  1.00 99.79           H  
ATOM     38  HZ3 LYS A 587     -32.382  -8.090 -10.756  1.00 99.79           H  
ATOM     39  C   LYS A 587     -29.428 -13.951  -8.563  1.00 99.79           C  
ATOM     40  O   LYS A 587     -28.918 -14.585  -7.640  1.00 99.79           O  
ATOM     41  N   ALA A 588     -28.842 -13.817  -9.769  1.00 44.01           N  
ATOM     42  HN  ALA A 588     -29.338 -13.233 -10.516  1.00 44.01           H  
ATOM     43  CA  ALA A 588     -27.584 -14.421 -10.096  1.00 44.01           C  
ATOM     44  HA  ALA A 588     -27.609 -15.467  -9.789  1.00 44.01           H  
ATOM     45  CB  ALA A 588     -27.239 -14.356 -11.594  1.00 44.01           C  
ATOM     46  HB1 ALA A 588     -26.274 -14.832 -11.766  1.00 44.01           H  
ATOM     47  HB2 ALA A 588     -27.191 -13.314 -11.912  1.00 44.01           H  
ATOM     48  HB3 ALA A 588     -28.007 -14.875 -12.167  1.00 44.01           H  
ATOM     49  C   ALA A 588     -26.486 -13.731  -9.355  1.00 44.01           C  
ATOM     50  O   ALA A 588     -26.618 -12.589  -8.918  1.00 44.01           O  
ATOM     51  N   ILE A 589     -25.360 -14.450  -9.194  1.00 60.72           N  
ATOM     52  HN  ILE A 589     -25.322 -15.437  -9.605  1.00 60.72           H  
ATOM     53  CA  ILE A 589     -24.210 -13.955  -8.498  1.00 60.72           C  
ATOM     54  HA  ILE A 589     -24.517 -13.508  -7.552  1.00 60.72           H  
ATOM     55  CB  ILE A 589     -23.165 -15.000  -8.248  1.00 60.72           C  
ATOM     56  HB  ILE A 589     -22.352 -14.541  -7.685  1.00 60.72           H  
ATOM     57  CG2 ILE A 589     -23.787 -16.106  -7.380  1.00 60.72           C  
ATOM     58 1HG2 ILE A 589     -23.042 -16.878  -7.186  1.00 60.72           H  
ATOM     59 2HG2 ILE A 589     -24.637 -16.545  -7.903  1.00 60.72           H  
ATOM     60 3HG2 ILE A 589     -24.124 -15.680  -6.435  1.00 60.72           H  
ATOM     61  CG1 ILE A 589     -22.600 -15.500  -9.590  1.00 60.72           C  
ATOM     62 1HG1 ILE A 589     -23.337 -16.159 -10.048  1.00 60.72           H  
ATOM     63 2HG1 ILE A 589     -22.433 -14.637 -10.235  1.00 60.72           H  
ATOM     64  CD1 ILE A 589     -21.285 -16.265  -9.462  1.00 60.72           C  
ATOM     65 1HD1 ILE A 589     -20.952 -16.584 -10.450  1.00 60.72           H  
ATOM     66 2HD1 ILE A 589     -21.433 -17.140  -8.829  1.00 60.72           H  
ATOM     67 3HD1 ILE A 589     -20.530 -15.618  -9.016  1.00 60.72           H  
ATOM     68  C   ILE A 589     -23.554 -12.924  -9.353  1.00 60.72           C  
ATOM     69  O   ILE A 589     -23.444 -13.079 -10.569  1.00 60.72           O  
ATOM     70  N   ILE A 590     -23.120 -11.816  -8.730  1.00 85.02           N  
ATOM     71  HN  ILE A 590     -23.279 -11.686  -7.680  1.00 85.02           H  
ATOM     72  CA  ILE A 590     -22.443 -10.815  -9.490  1.00 85.02           C  
ATOM     73  HA  ILE A 590     -22.376 -11.137 -10.529  1.00 85.02           H  
ATOM     74  CB  ILE A 590     -23.091  -9.464  -9.431  1.00 85.02           C  
ATOM     75  HB  ILE A 590     -24.143  -9.586  -9.687  1.00 85.02           H  
ATOM     76  CG2 ILE A 590     -23.014  -8.948  -7.986  1.00 85.02           C  
ATOM     77 1HG2 ILE A 590     -23.481  -7.965  -7.925  1.00 85.02           H  
ATOM     78 2HG2 ILE A 590     -21.970  -8.873  -7.682  1.00 85.02           H  
ATOM     79 3HG2 ILE A 590     -23.536  -9.639  -7.324  1.00 85.02           H  
ATOM     80  CG1 ILE A 590     -22.457  -8.531 -10.473  1.00 85.02           C  
ATOM     81 1HG1 ILE A 590     -21.455  -8.266 -10.134  1.00 85.02           H  
ATOM     82 2HG1 ILE A 590     -22.391  -9.066 -11.420  1.00 85.02           H  
ATOM     83  CD1 ILE A 590     -23.245  -7.244 -10.700  1.00 85.02           C  
ATOM     84 1HD1 ILE A 590     -22.738  -6.634 -11.448  1.00 85.02           H  
ATOM     85 2HD1 ILE A 590     -23.312  -6.689  -9.764  1.00 85.02           H  
ATOM     86 3HD1 ILE A 590     -24.248  -7.488 -11.050  1.00 85.02           H  
ATOM     87  C   ILE A 590     -21.071 -10.688  -8.925  1.00 85.02           C  
ATOM     88  O   ILE A 590     -20.885 -10.659  -7.709  1.00 85.02           O  
ATOM     89  N   GLU A 591     -20.064 -10.631  -9.815  1.00 65.90           N  
ATOM     90  HN  GLU A 591     -20.279 -10.669 -10.862  1.00 65.90           H  
ATOM     91  CA  GLU A 591     -18.709 -10.520  -9.374  1.00 65.90           C  
ATOM     92  HA  GLU A 591     -18.627 -10.862  -8.342  1.00 65.90           H  
ATOM     93  CB  GLU A 591     -17.712 -11.287 -10.259  1.00 65.90           C  
ATOM     94  HB1 GLU A 591     -18.110 -12.286 -10.438  1.00 65.90           H  
ATOM     95  HB2 GLU A 591     -17.617 -10.758 -11.207  1.00 65.90           H  
ATOM     96  CG  GLU A 591     -16.318 -11.426  -9.643  1.00 65.90           C  
ATOM     97  HG1 GLU A 591     -15.576 -11.566 -10.430  1.00 65.90           H  
ATOM     98  HG2 GLU A 591     -16.075 -10.532  -9.069  1.00 65.90           H  
ATOM     99  CD  GLU A 591     -16.339 -12.642  -8.727  1.00 65.90           C  
ATOM    100  OE1 GLU A 591     -16.452 -13.775  -9.265  1.00 65.90           O  
ATOM    101  OE2 GLU A 591     -16.252 -12.458  -7.483  1.00 65.90           O  
ATOM    102  C   GLU A 591     -18.345  -9.078  -9.460  1.00 65.90           C  
ATOM    103  O   GLU A 591     -18.844  -8.350 -10.316  1.00 65.90           O  
ATOM    104  N   ALA A 592     -17.475  -8.617  -8.545  1.00 32.82           N  
ATOM    105  HN  ALA A 592     -17.096  -9.273  -7.789  1.00 32.82           H  
ATOM    106  CA  ALA A 592     -17.055  -7.249  -8.582  1.00 32.82           C  
ATOM    107  HA  ALA A 592     -17.923  -6.602  -8.706  1.00 32.82           H  
ATOM    108  CB  ALA A 592     -16.253  -6.809  -7.346  1.00 32.82           C  
ATOM    109  HB1 ALA A 592     -15.971  -5.761  -7.449  1.00 32.82           H  
ATOM    110  HB2 ALA A 592     -15.354  -7.419  -7.259  1.00 32.82           H  
ATOM    111  HB3 ALA A 592     -16.864  -6.934  -6.452  1.00 32.82           H  
ATOM    112  C   ALA A 592     -16.165  -7.126  -9.769  1.00 32.82           C  
ATOM    113  O   ALA A 592     -15.657  -8.126 -10.272  1.00 32.82           O  
ATOM    114  N   ILE A 593     -15.960  -5.893 -10.267  1.00155.25           N  
ATOM    115  HN  ILE A 593     -16.398  -5.029  -9.813  1.00155.25           H  
ATOM    116  CA  ILE A 593     -15.134  -5.786 -11.427  1.00155.25           C  
ATOM    117  HA  ILE A 593     -15.187  -6.730 -11.970  1.00155.25           H  
ATOM    118  CB  ILE A 593     -15.570  -4.679 -12.363  1.00155.25           C  
ATOM    119  HB  ILE A 593     -16.613  -4.878 -12.611  1.00155.25           H  
ATOM    120  CG2 ILE A 593     -15.551  -3.340 -11.606  1.00155.25           C  
ATOM    121 1HG2 ILE A 593     -15.864  -2.539 -12.276  1.00155.25           H  
ATOM    122 2HG2 ILE A 593     -14.541  -3.139 -11.247  1.00155.25           H  
ATOM    123 3HG2 ILE A 593     -16.234  -3.392 -10.758  1.00155.25           H  
ATOM    124  CG1 ILE A 593     -14.792  -4.698 -13.697  1.00155.25           C  
ATOM    125 1HG1 ILE A 593     -14.880  -5.698 -14.122  1.00155.25           H  
ATOM    126 2HG1 ILE A 593     -15.258  -3.976 -14.367  1.00155.25           H  
ATOM    127  CD1 ILE A 593     -13.304  -4.357 -13.599  1.00155.25           C  
ATOM    128 1HD1 ILE A 593     -12.855  -4.400 -14.591  1.00155.25           H  
ATOM    129 2HD1 ILE A 593     -12.808  -5.075 -12.945  1.00155.25           H  
ATOM    130 3HD1 ILE A 593     -13.187  -3.353 -13.191  1.00155.25           H  
ATOM    131  C   ILE A 593     -13.725  -5.592 -10.967  1.00155.25           C  
ATOM    132  O   ILE A 593     -13.296  -4.504 -10.587  1.00155.25           O  
ATOM    133  N   GLU A 594     -12.976  -6.708 -10.973  1.00155.58           N  
ATOM    134  HN  GLU A 594     -13.443  -7.628 -11.258  1.00155.58           H  
ATOM    135  CA  GLU A 594     -11.592  -6.736 -10.620  1.00155.58           C  
ATOM    136  HA  GLU A 594     -11.323  -7.777 -10.438  1.00155.58           H  
ATOM    137  CB  GLU A 594     -10.649  -6.202 -11.712  1.00155.58           C  
ATOM    138  HB1 GLU A 594     -11.121  -5.345 -12.193  1.00155.58           H  
ATOM    139  HB2 GLU A 594      -9.716  -5.888 -11.245  1.00155.58           H  
ATOM    140  CG  GLU A 594     -10.335  -7.250 -12.778  1.00155.58           C  
ATOM    141  HG1 GLU A 594     -11.258  -7.671 -13.176  1.00155.58           H  
ATOM    142  HG2 GLU A 594      -9.761  -6.802 -13.589  1.00155.58           H  
ATOM    143  CD  GLU A 594      -9.516  -8.334 -12.089  1.00155.58           C  
ATOM    144  OE1 GLU A 594      -8.526  -7.967 -11.403  1.00155.58           O  
ATOM    145  OE2 GLU A 594      -9.868  -9.535 -12.234  1.00155.58           O  
ATOM    146  C   GLU A 594     -11.334  -5.985  -9.365  1.00155.58           C  
ATOM    147  O   GLU A 594     -10.407  -5.180  -9.308  1.00155.58           O  
ATOM    148  N   ILE A 595     -12.123  -6.218  -8.303  1.00 77.28           N  
ATOM    149  HN  ILE A 595     -12.956  -6.889  -8.331  1.00 77.28           H  
ATOM    150  CA  ILE A 595     -11.750  -5.489  -7.132  1.00 77.28           C  
ATOM    151  HA  ILE A 595     -10.878  -4.873  -7.354  1.00 77.28           H  
ATOM    152  CB  ILE A 595     -12.813  -4.640  -6.543  1.00 77.28           C  
ATOM    153  HB  ILE A 595     -13.643  -5.276  -6.235  1.00 77.28           H  
ATOM    154  CG2 ILE A 595     -12.140  -4.063  -5.296  1.00 77.28           C  
ATOM    155 1HG2 ILE A 595     -12.840  -3.411  -4.773  1.00 77.28           H  
ATOM    156 2HG2 ILE A 595     -11.261  -3.490  -5.589  1.00 77.28           H  
ATOM    157 3HG2 ILE A 595     -11.839  -4.876  -4.636  1.00 77.28           H  
ATOM    158  CG1 ILE A 595     -13.335  -3.579  -7.528  1.00 77.28           C  
ATOM    159 1HG1 ILE A 595     -12.574  -2.807  -7.639  1.00 77.28           H  
ATOM    160 2HG1 ILE A 595     -13.510  -4.059  -8.491  1.00 77.28           H  
ATOM    161  CD1 ILE A 595     -14.635  -2.915  -7.074  1.00 77.28           C  
ATOM    162 1HD1 ILE A 595     -14.945  -2.178  -7.815  1.00 77.28           H  
ATOM    163 2HD1 ILE A 595     -14.476  -2.421  -6.116  1.00 77.28           H  
ATOM    164 3HD1 ILE A 595     -15.412  -3.672  -6.967  1.00 77.28           H  
ATOM    165  C   ILE A 595     -11.405  -6.462  -6.054  1.00 77.28           C  
ATOM    166  O   ILE A 595     -12.237  -7.278  -5.662  1.00 77.28           O  
ATOM    167  N   PRO A 596     -10.167  -6.444  -5.630  1.00139.62           N  
ATOM    168  CD  PRO A 596      -9.134  -6.469  -6.654  1.00139.62           C  
ATOM    169  HD1 PRO A 596      -9.578  -6.615  -7.639  1.00139.62           H  
ATOM    170  HD2 PRO A 596      -8.567  -5.538  -6.645  1.00139.62           H  
ATOM    171  CA  PRO A 596      -9.813  -7.286  -4.512  1.00139.62           C  
ATOM    172  HA  PRO A 596     -10.491  -8.139  -4.489  1.00139.62           H  
ATOM    173  CB  PRO A 596      -8.399  -7.794  -4.777  1.00139.62           C  
ATOM    174  HB1 PRO A 596      -7.665  -7.188  -4.247  1.00139.62           H  
ATOM    175  HB2 PRO A 596      -8.299  -8.836  -4.472  1.00139.62           H  
ATOM    176  CG  PRO A 596      -8.226  -7.653  -6.295  1.00139.62           C  
ATOM    177  HG1 PRO A 596      -7.188  -7.438  -6.550  1.00139.62           H  
ATOM    178  HG2 PRO A 596      -8.547  -8.559  -6.809  1.00139.62           H  
ATOM    179  C   PRO A 596      -9.878  -6.582  -3.182  1.00139.62           C  
ATOM    180  O   PRO A 596      -9.436  -5.440  -3.090  1.00139.62           O  
ATOM    181  N   GLN A 597     -10.328  -7.272  -2.116  1.00 95.48           N  
ATOM    182  HN  GLN A 597     -10.664  -8.278  -2.261  1.00 95.48           H  
ATOM    183  CA  GLN A 597     -10.376  -6.714  -0.792  1.00 95.48           C  
ATOM    184  HA  GLN A 597     -10.405  -5.626  -0.844  1.00 95.48           H  
ATOM    185  CB  GLN A 597     -11.569  -7.238   0.027  1.00 95.48           C  
ATOM    186  HB1 GLN A 597     -12.485  -6.979  -0.505  1.00 95.48           H  
ATOM    187  HB2 GLN A 597     -11.483  -8.322   0.096  1.00 95.48           H  
ATOM    188  CG  GLN A 597     -11.669  -6.678   1.447  1.00 95.48           C  
ATOM    189  HG1 GLN A 597     -10.744  -6.870   1.991  1.00 95.48           H  
ATOM    190  HG2 GLN A 597     -11.855  -5.605   1.414  1.00 95.48           H  
ATOM    191  CD  GLN A 597     -12.831  -7.389   2.125  1.00 95.48           C  
ATOM    192  OE1 GLN A 597     -13.008  -8.596   1.960  1.00 95.48           O  
ATOM    193  NE2 GLN A 597     -13.652  -6.629   2.898  1.00 95.48           N  
ATOM    194 1HE2 GLN A 597     -13.466  -5.581   3.007  1.00 95.48           H  
ATOM    195 2HE2 GLN A 597     -14.484  -7.079   3.398  1.00 95.48           H  
ATOM    196  C   GLN A 597      -9.130  -7.166  -0.091  1.00 95.48           C  
ATOM    197  O   GLN A 597      -8.630  -8.255  -0.364  1.00 95.48           O  
ATOM    198  N   PHE A 598      -8.593  -6.337   0.832  1.00 86.71           N  
ATOM    199  HN  PHE A 598      -9.067  -5.402   1.046  1.00 86.71           H  
ATOM    200  CA  PHE A 598      -7.389  -6.703   1.529  1.00 86.71           C  
ATOM    201  HA  PHE A 598      -7.037  -7.662   1.150  1.00 86.71           H  
ATOM    202  CB  PHE A 598      -6.266  -5.663   1.382  1.00 86.71           C  
ATOM    203  HB1 PHE A 598      -6.664  -4.661   1.541  1.00 86.71           H  
ATOM    204  HB2 PHE A 598      -5.478  -5.861   2.109  1.00 86.71           H  
ATOM    205  CG  PHE A 598      -5.723  -5.780  -0.001  1.00 86.71           C  
ATOM    206  CD1 PHE A 598      -6.436  -5.321  -1.085  1.00 86.71           C  
ATOM    207  HD1 PHE A 598      -7.414  -4.863  -0.934  1.00 86.71           H  
ATOM    208  CD2 PHE A 598      -4.484  -6.341  -0.209  1.00 86.71           C  
ATOM    209  HD2 PHE A 598      -3.905  -6.699   0.642  1.00 86.71           H  
ATOM    210  CE1 PHE A 598      -5.926  -5.435  -2.358  1.00 86.71           C  
ATOM    211  HE1 PHE A 598      -6.502  -5.073  -3.210  1.00 86.71           H  
ATOM    212  CE2 PHE A 598      -3.969  -6.455  -1.478  1.00 86.71           C  
ATOM    213  HE2 PHE A 598      -2.987  -6.903  -1.629  1.00 86.71           H  
ATOM    214  CZ  PHE A 598      -4.691  -6.005  -2.556  1.00 86.71           C  
ATOM    215  HZ  PHE A 598      -4.287  -6.099  -3.564  1.00 86.71           H  
ATOM    216  C   PHE A 598      -7.682  -6.835   2.997  1.00 86.71           C  
ATOM    217  O   PHE A 598      -8.633  -6.259   3.515  1.00 86.71           O  
ATOM    218  N   ILE A 599      -6.944  -7.748   3.659  1.00 87.30           N  
ATOM    219  HN  ILE A 599      -6.284  -8.344   3.064  1.00 87.30           H  
ATOM    220  CA  ILE A 599      -6.940  -8.016   5.075  1.00 87.30           C  
ATOM    221  HA  ILE A 599      -7.962  -7.894   5.435  1.00 87.30           H  
ATOM    222  CB  ILE A 599      -6.511  -9.416   5.400  1.00 87.30           C  
ATOM    223  HB  ILE A 599      -5.546  -9.596   4.927  1.00 87.30           H  
ATOM    224  CG2 ILE A 599      -6.327  -9.515   6.924  1.00 87.30           C  
ATOM    225 1HG2 ILE A 599      -6.014 -10.525   7.188  1.00 87.30           H  
ATOM    226 2HG2 ILE A 599      -7.270  -9.286   7.420  1.00 87.30           H  
ATOM    227 3HG2 ILE A 599      -5.566  -8.804   7.246  1.00 87.30           H  
ATOM    228  CG1 ILE A 599      -7.524 -10.421   4.827  1.00 87.30           C  
ATOM    229 1HG1 ILE A 599      -8.442 -10.355   5.410  1.00 87.30           H  
ATOM    230 2HG1 ILE A 599      -7.730 -10.150   3.792  1.00 87.30           H  
ATOM    231  CD1 ILE A 599      -7.035 -11.867   4.859  1.00 87.30           C  
ATOM    232 1HD1 ILE A 599      -7.801 -12.519   4.439  1.00 87.30           H  
ATOM    233 2HD1 ILE A 599      -6.833 -12.160   5.889  1.00 87.30           H  
ATOM    234 3HD1 ILE A 599      -6.121 -11.955   4.271  1.00 87.30           H  
ATOM    235  C   ILE A 599      -6.070  -7.082   5.863  1.00 87.30           C  
ATOM    236  O   ILE A 599      -6.381  -6.743   7.004  1.00 87.30           O  
ATOM    237  N   GLY A 600      -4.927  -6.680   5.274  1.00 74.65           N  
ATOM    238  HN  GLY A 600      -4.780  -6.910   4.239  1.00 74.65           H  
ATOM    239  CA  GLY A 600      -3.897  -5.958   5.966  1.00 74.65           C  
ATOM    240  HA1 GLY A 600      -3.726  -4.992   5.490  1.00 74.65           H  
ATOM    241  HA2 GLY A 600      -4.176  -5.805   7.009  1.00 74.65           H  
ATOM    242  C   GLY A 600      -2.662  -6.812   5.875  1.00 74.65           C  
ATOM    243  O   GLY A 600      -1.542  -6.319   6.005  1.00 74.65           O  
ATOM    244  N   ARG A 601      -2.844  -8.144   5.795  1.00117.45           N  
ATOM    245  HN  ARG A 601      -3.837  -8.527   5.908  1.00117.45           H  
ATOM    246  CA  ARG A 601      -1.773  -9.082   5.565  1.00117.45           C  
ATOM    247  HA  ARG A 601      -0.879  -8.698   6.055  1.00117.45           H  
ATOM    248  CB  ARG A 601      -2.074 -10.471   6.149  1.00117.45           C  
ATOM    249  HB1 ARG A 601      -2.269 -10.366   7.216  1.00117.45           H  
ATOM    250  HB2 ARG A 601      -2.959 -10.873   5.655  1.00117.45           H  
ATOM    251  CG  ARG A 601      -0.918 -11.455   5.958  1.00117.45           C  
ATOM    252  HG1 ARG A 601      -0.724 -11.551   4.890  1.00117.45           H  
ATOM    253  HG2 ARG A 601      -0.037 -11.047   6.453  1.00117.45           H  
ATOM    254  CD  ARG A 601      -1.184 -12.851   6.525  1.00117.45           C  
ATOM    255  HD1 ARG A 601      -0.240 -13.366   6.702  1.00117.45           H  
ATOM    256  HD2 ARG A 601      -1.736 -12.773   7.461  1.00117.45           H  
ATOM    257  NE  ARG A 601      -1.991 -13.599   5.520  1.00117.45           N  
ATOM    258  HE  ARG A 601      -1.501 -14.190   4.775  1.00117.45           H  
ATOM    259  CZ  ARG A 601      -3.353 -13.531   5.549  1.00117.45           C  
ATOM    260  NH1 ARG A 601      -3.979 -12.774   6.497  1.00117.45           N  
ATOM    261 1HH1 ARG A 601      -3.401 -12.234   7.218  1.00117.45           H  
ATOM    262 2HH1 ARG A 601      -5.047 -12.721   6.519  1.00117.45           H  
ATOM    263  NH2 ARG A 601      -4.088 -14.217   4.625  1.00117.45           N  
ATOM    264 1HH2 ARG A 601      -3.595 -14.806   3.880  1.00117.45           H  
ATOM    265 2HH2 ARG A 601      -5.157 -14.165   4.646  1.00117.45           H  
ATOM    266  C   ARG A 601      -1.447  -9.300   4.105  1.00117.45           C  
ATOM    267  O   ARG A 601      -0.285  -9.464   3.734  1.00117.45           O  
ATOM    268  N   SER A 602      -2.481  -9.311   3.236  1.00104.75           N  
ATOM    269  HN  SER A 602      -3.437  -8.974   3.579  1.00104.75           H  
ATOM    270  CA  SER A 602      -2.362  -9.754   1.868  1.00104.75           C  
ATOM    271  HA  SER A 602      -2.085 -10.808   1.863  1.00104.75           H  
ATOM    272  CB  SER A 602      -3.685  -9.588   1.108  1.00104.75           C  
ATOM    273  HB1 SER A 602      -3.893  -8.527   0.969  1.00104.75           H  
ATOM    274  HB2 SER A 602      -3.608 -10.074   0.136  1.00104.75           H  
ATOM    275  OG  SER A 602      -4.739 -10.182   1.851  1.00104.75           O  
ATOM    276  HG  SER A 602      -4.540 -11.204   1.986  1.00104.75           H  
ATOM    277  C   SER A 602      -1.316  -8.977   1.128  1.00104.75           C  
ATOM    278  O   SER A 602      -1.238  -7.756   1.240  1.00104.75           O  
ATOM    279  N   TYR A 603      -0.462  -9.679   0.345  1.00 76.77           N  
ATOM    280  HN  TYR A 603      -0.513 -10.747   0.301  1.00 76.77           H  
ATOM    281  CA  TYR A 603       0.514  -8.957  -0.425  1.00 76.77           C  
ATOM    282  HA  TYR A 603       0.251  -7.899  -0.407  1.00 76.77           H  
ATOM    283  CB  TYR A 603       1.960  -9.106   0.085  1.00 76.77           C  
ATOM    284  HB1 TYR A 603       2.608  -8.414  -0.454  1.00 76.77           H  
ATOM    285  HB2 TYR A 603       1.994  -8.880   1.151  1.00 76.77           H  
ATOM    286  CG  TYR A 603       2.428 -10.501  -0.141  1.00 76.77           C  
ATOM    287  CD1 TYR A 603       2.024 -11.523   0.687  1.00 76.77           C  
ATOM    288  HD1 TYR A 603       1.349 -11.310   1.516  1.00 76.77           H  
ATOM    289  CE1 TYR A 603       2.463 -12.810   0.480  1.00 76.77           C  
ATOM    290  HE1 TYR A 603       2.134 -13.612   1.141  1.00 76.77           H  
ATOM    291  CD2 TYR A 603       3.286 -10.784  -1.177  1.00 76.77           C  
ATOM    292  HD2 TYR A 603       3.619  -9.983  -1.838  1.00 76.77           H  
ATOM    293  CE2 TYR A 603       3.727 -12.068  -1.386  1.00 76.77           C  
ATOM    294  HE2 TYR A 603       4.407 -12.280  -2.211  1.00 76.77           H  
ATOM    295  CZ  TYR A 603       3.317 -13.084  -0.562  1.00 76.77           C  
ATOM    296  OH  TYR A 603       3.780 -14.396  -0.792  1.00 76.77           O  
ATOM    297  HH  TYR A 603       4.306 -14.735   0.051  1.00 76.77           H  
ATOM    298  C   TYR A 603       0.442  -9.436  -1.842  1.00 76.77           C  
ATOM    299  O   TYR A 603       0.539 -10.629  -2.123  1.00 76.77           O  
ATOM    300  N   LEU A 604       0.283  -8.501  -2.793  1.00 72.83           N  
ATOM    301  HN  LEU A 604       0.253  -7.465  -2.525  1.00 72.83           H  
ATOM    302  CA  LEU A 604       0.154  -8.890  -4.165  1.00 72.83           C  
ATOM    303  HA  LEU A 604      -0.224  -9.910  -4.231  1.00 72.83           H  
ATOM    304  CB  LEU A 604      -0.774  -7.934  -4.929  1.00 72.83           C  
ATOM    305  HB1 LEU A 604      -0.362  -6.926  -4.871  1.00 72.83           H  
ATOM    306  HB2 LEU A 604      -0.819  -8.249  -5.971  1.00 72.83           H  
ATOM    307  CG  LEU A 604      -2.204  -7.917  -4.355  1.00 72.83           C  
ATOM    308  HG  LEU A 604      -2.128  -7.580  -3.321  1.00 72.83           H  
ATOM    309  CD1 LEU A 604      -3.106  -6.914  -5.089  1.00 72.83           C  
ATOM    310 1HD1 LEU A 604      -4.104  -6.935  -4.652  1.00 72.83           H  
ATOM    311 2HD1 LEU A 604      -3.166  -7.183  -6.144  1.00 72.83           H  
ATOM    312 3HD1 LEU A 604      -2.689  -5.912  -4.993  1.00 72.83           H  
ATOM    313  CD2 LEU A 604      -2.801  -9.332  -4.323  1.00 72.83           C  
ATOM    314 1HD2 LEU A 604      -3.810  -9.292  -3.914  1.00 72.83           H  
ATOM    315 2HD2 LEU A 604      -2.181  -9.974  -3.697  1.00 72.83           H  
ATOM    316 3HD2 LEU A 604      -2.836  -9.735  -5.335  1.00 72.83           H  
ATOM    317  C   LEU A 604       1.508  -8.806  -4.778  1.00 72.83           C  
ATOM    318  O   LEU A 604       1.980  -7.723  -5.118  1.00 72.83           O  
ATOM    319  N   THR A 605       2.173  -9.962  -4.958  1.00 62.18           N  
ATOM    320  HN  THR A 605       1.744 -10.900  -4.674  1.00 62.18           H  
ATOM    321  CA  THR A 605       3.476  -9.888  -5.544  1.00 62.18           C  
ATOM    322  HA  THR A 605       3.905  -8.907  -5.338  1.00 62.18           H  
ATOM    323  CB  THR A 605       4.429 -10.949  -5.080  1.00 62.18           C  
ATOM    324  HB  THR A 605       4.007 -11.932  -5.291  1.00 62.18           H  
ATOM    325  OG1 THR A 605       4.653 -10.823  -3.687  1.00 62.18           O  
ATOM    326  HG1 THR A 605       5.062  -9.878  -3.482  1.00 62.18           H  
ATOM    327  CG2 THR A 605       5.756 -10.788  -5.841  1.00 62.18           C  
ATOM    328 1HG2 THR A 605       6.459 -11.554  -5.513  1.00 62.18           H  
ATOM    329 2HG2 THR A 605       6.174  -9.802  -5.639  1.00 62.18           H  
ATOM    330 3HG2 THR A 605       5.577 -10.894  -6.911  1.00 62.18           H  
ATOM    331  C   THR A 605       3.313 -10.050  -7.011  1.00 62.18           C  
ATOM    332  O   THR A 605       3.142 -11.158  -7.515  1.00 62.18           O  
ATOM    333  N   TYR A 606       3.389  -8.930  -7.750  1.00124.12           N  
ATOM    334  HN  TYR A 606       3.577  -7.982  -7.291  1.00124.12           H  
ATOM    335  CA  TYR A 606       3.212  -9.038  -9.163  1.00124.12           C  
ATOM    336  HA  TYR A 606       2.767 -10.001  -9.412  1.00124.12           H  
ATOM    337  CB  TYR A 606       2.394  -7.897  -9.801  1.00124.12           C  
ATOM    338  HB1 TYR A 606       2.902  -6.951  -9.616  1.00124.12           H  
ATOM    339  HB2 TYR A 606       2.325  -8.069 -10.875  1.00124.12           H  
ATOM    340  CG  TYR A 606       1.016  -7.826  -9.232  1.00124.12           C  
ATOM    341  CD1 TYR A 606       0.342  -8.962  -8.862  1.00124.12           C  
ATOM    342  HD1 TYR A 606       0.836  -9.929  -8.961  1.00124.12           H  
ATOM    343  CE1 TYR A 606      -0.938  -8.912  -8.370  1.00124.12           C  
ATOM    344  HE1 TYR A 606      -1.446  -9.828  -8.069  1.00124.12           H  
ATOM    345  CD2 TYR A 606       0.358  -6.621  -9.135  1.00124.12           C  
ATOM    346  HD2 TYR A 606       0.861  -5.707  -9.450  1.00124.12           H  
ATOM    347  CE2 TYR A 606      -0.926  -6.556  -8.645  1.00124.12           C  
ATOM    348  HE2 TYR A 606      -1.429  -5.592  -8.563  1.00124.12           H  
ATOM    349  CZ  TYR A 606      -1.575  -7.703  -8.259  1.00124.12           C  
ATOM    350  OH  TYR A 606      -2.892  -7.645  -7.761  1.00124.12           O  
ATOM    351  HH  TYR A 606      -3.526  -8.210  -8.379  1.00124.12           H  
ATOM    352  C   TYR A 606       4.571  -8.931  -9.768  1.00124.12           C  
ATOM    353  O   TYR A 606       5.194  -7.873  -9.730  1.00124.12           O  
ATOM    354  N   ASP A 607       5.078 -10.034 -10.348  1.00 45.99           N  
ATOM    355  HN  ASP A 607       4.514 -10.943 -10.366  1.00 45.99           H  
ATOM    356  CA  ASP A 607       6.381  -9.978 -10.942  1.00 45.99           C  
ATOM    357  HA  ASP A 607       6.918  -9.107 -10.566  1.00 45.99           H  
ATOM    358  CB  ASP A 607       7.215 -11.246 -10.695  1.00 45.99           C  
ATOM    359  HB1 ASP A 607       6.625 -12.129 -10.940  1.00 45.99           H  
ATOM    360  HB2 ASP A 607       8.111 -11.224 -11.315  1.00 45.99           H  
ATOM    361  CG  ASP A 607       7.606 -11.279  -9.225  1.00 45.99           C  
ATOM    362  OD1 ASP A 607       8.129 -10.245  -8.729  1.00 45.99           O  
ATOM    363  OD2 ASP A 607       7.396 -12.341  -8.580  1.00 45.99           O  
ATOM    364  C   ASP A 607       6.202  -9.857 -12.421  1.00 45.99           C  
ATOM    365  O   ASP A 607       5.908 -10.842 -13.097  1.00 45.99           O  
ATOM    366  N   ASN A 608       6.361  -8.635 -12.968  1.00 80.02           N  
ATOM    367  HN  ASN A 608       6.598  -7.786 -12.361  1.00 80.02           H  
ATOM    368  CA  ASN A 608       6.203  -8.507 -14.385  1.00 80.02           C  
ATOM    369  HA  ASN A 608       6.164  -9.500 -14.832  1.00 80.02           H  
ATOM    370  CB  ASN A 608       4.937  -7.727 -14.776  1.00 80.02           C  
ATOM    371  HB1 ASN A 608       4.099  -8.053 -14.160  1.00 80.02           H  
ATOM    372  HB2 ASN A 608       5.102  -6.660 -14.630  1.00 80.02           H  
ATOM    373  CG  ASN A 608       4.637  -8.005 -16.241  1.00 80.02           C  
ATOM    374  OD1 ASN A 608       5.380  -8.709 -16.924  1.00 80.02           O  
ATOM    375  ND2 ASN A 608       3.509  -7.436 -16.741  1.00 80.02           N  
ATOM    376 1HD2 ASN A 608       2.890  -6.832 -16.111  1.00 80.02           H  
ATOM    377 2HD2 ASN A 608       3.240  -7.592 -17.765  1.00 80.02           H  
ATOM    378  C   ASN A 608       7.384  -7.766 -14.932  1.00 80.02           C  
ATOM    379  O   ASN A 608       7.538  -6.556 -14.766  1.00 80.02           O  
ATOM    380  N   PRO A 609       8.250  -8.544 -15.515  1.00228.76           N  
ATOM    381  CD  PRO A 609       8.471  -9.881 -14.988  1.00228.76           C  
ATOM    382  HD1 PRO A 609       8.206  -9.922 -13.932  1.00228.76           H  
ATOM    383  HD2 PRO A 609       7.878 -10.610 -15.540  1.00228.76           H  
ATOM    384  CA  PRO A 609       9.397  -8.044 -16.225  1.00228.76           C  
ATOM    385  HA  PRO A 609       9.845  -7.202 -15.697  1.00228.76           H  
ATOM    386  CB  PRO A 609      10.377  -9.212 -16.319  1.00228.76           C  
ATOM    387  HB1 PRO A 609      10.286  -9.714 -17.282  1.00228.76           H  
ATOM    388  HB2 PRO A 609      11.402  -8.866 -16.184  1.00228.76           H  
ATOM    389  CG  PRO A 609       9.968 -10.156 -15.175  1.00228.76           C  
ATOM    390  HG1 PRO A 609      10.140 -11.196 -15.451  1.00228.76           H  
ATOM    391  HG2 PRO A 609      10.521  -9.925 -14.265  1.00228.76           H  
ATOM    392  C   PRO A 609       8.936  -7.635 -17.585  1.00228.76           C  
ATOM    393  O   PRO A 609       9.730  -7.121 -18.369  1.00228.76           O  
ATOM    394  N   ASP A 610       7.662  -7.889 -17.913  1.00 99.39           N  
ATOM    395  HN  ASP A 610       6.971  -8.270 -17.190  1.00 99.39           H  
ATOM    396  CA  ASP A 610       7.256  -7.635 -19.258  1.00 99.39           C  
ATOM    397  HA  ASP A 610       8.028  -8.011 -19.929  1.00 99.39           H  
ATOM    398  CB  ASP A 610       5.922  -8.319 -19.614  1.00 99.39           C  
ATOM    399  HB1 ASP A 610       5.201  -8.163 -18.812  1.00 99.39           H  
ATOM    400  HB2 ASP A 610       5.530  -7.903 -20.542  1.00 99.39           H  
ATOM    401  CG  ASP A 610       6.188  -9.811 -19.787  1.00 99.39           C  
ATOM    402  OD1 ASP A 610       6.846 -10.176 -20.798  1.00 99.39           O  
ATOM    403  OD2 ASP A 610       5.733 -10.605 -18.920  1.00 99.39           O  
ATOM    404  C   ASP A 610       7.105  -6.168 -19.484  1.00 99.39           C  
ATOM    405  O   ASP A 610       6.317  -5.762 -20.336  1.00 99.39           O  
ATOM    406  N   ILE A 611       7.849  -5.311 -18.755  1.00119.89           N  
ATOM    407  HN  ILE A 611       8.498  -5.624 -17.964  1.00119.89           H  
ATOM    408  CA  ILE A 611       7.687  -3.944 -19.142  1.00119.89           C  
ATOM    409  HA  ILE A 611       6.622  -3.712 -19.174  1.00119.89           H  
ATOM    410  CB  ILE A 611       8.372  -2.961 -18.222  1.00119.89           C  
ATOM    411  HB  ILE A 611       8.195  -1.960 -18.616  1.00119.89           H  
ATOM    412  CG2 ILE A 611       7.685  -3.052 -16.850  1.00119.89           C  
ATOM    413 1HG2 ILE A 611       8.157  -2.353 -16.160  1.00119.89           H  
ATOM    414 2HG2 ILE A 611       7.781  -4.066 -16.462  1.00119.89           H  
ATOM    415 3HG2 ILE A 611       6.629  -2.802 -16.954  1.00119.89           H  
ATOM    416  CG1 ILE A 611       9.894  -3.175 -18.156  1.00119.89           C  
ATOM    417 1HG1 ILE A 611      10.297  -3.087 -19.165  1.00119.89           H  
ATOM    418 2HG1 ILE A 611      10.323  -2.397 -17.524  1.00119.89           H  
ATOM    419  CD1 ILE A 611      10.305  -4.533 -17.591  1.00119.89           C  
ATOM    420 1HD1 ILE A 611      11.392  -4.607 -17.577  1.00119.89           H  
ATOM    421 2HD1 ILE A 611       9.895  -5.326 -18.216  1.00119.89           H  
ATOM    422 3HD1 ILE A 611       9.921  -4.636 -16.576  1.00119.89           H  
ATOM    423  C   ILE A 611       8.249  -3.822 -20.525  1.00119.89           C  
ATOM    424  O   ILE A 611       7.576  -3.358 -21.444  1.00119.89           O  
ATOM    425  N   LEU A 612       9.501  -4.287 -20.711  1.00117.49           N  
ATOM    426  HN  LEU A 612      10.029  -4.675 -19.865  1.00117.49           H  
ATOM    427  CA  LEU A 612      10.160  -4.288 -21.983  1.00117.49           C  
ATOM    428  HA  LEU A 612       9.445  -4.527 -22.771  1.00117.49           H  
ATOM    429  CB  LEU A 612      10.912  -2.985 -22.333  1.00117.49           C  
ATOM    430  HB1 LEU A 612      11.604  -2.771 -21.518  1.00117.49           H  
ATOM    431  HB2 LEU A 612      11.474  -3.161 -23.250  1.00117.49           H  
ATOM    432  CG  LEU A 612      10.037  -1.731 -22.550  1.00117.49           C  
ATOM    433  HG  LEU A 612       9.214  -2.026 -23.201  1.00117.49           H  
ATOM    434  CD1 LEU A 612       9.414  -1.218 -21.242  1.00117.49           C  
ATOM    435 1HD1 LEU A 612       8.809  -0.336 -21.449  1.00117.49           H  
ATOM    436 2HD1 LEU A 612      10.206  -0.958 -20.539  1.00117.49           H  
ATOM    437 3HD1 LEU A 612       8.785  -1.996 -20.809  1.00117.49           H  
ATOM    438  CD2 LEU A 612      10.823  -0.636 -23.288  1.00117.49           C  
ATOM    439 1HD2 LEU A 612      10.186   0.237 -23.429  1.00117.49           H  
ATOM    440 2HD2 LEU A 612      11.145  -1.011 -24.260  1.00117.49           H  
ATOM    441 3HD2 LEU A 612      11.697  -0.356 -22.700  1.00117.49           H  
ATOM    442  C   LEU A 612      11.198  -5.358 -21.898  1.00117.49           C  
ATOM    443  O   LEU A 612      11.957  -5.433 -20.933  1.00117.49           O  
ATOM    444  N   LYS A 613      11.270  -6.214 -22.925  1.00171.49           N  
ATOM    445  HN  LYS A 613      10.619  -6.081 -23.764  1.00171.49           H  
ATOM    446  CA  LYS A 613      12.199  -7.303 -22.926  1.00171.49           C  
ATOM    447  HA  LYS A 613      12.034  -7.917 -22.041  1.00171.49           H  
ATOM    448  CB  LYS A 613      12.065  -8.177 -24.182  1.00171.49           C  
ATOM    449  HB1 LYS A 613      11.111  -8.702 -24.139  1.00171.49           H  
ATOM    450  HB2 LYS A 613      12.085  -7.530 -25.059  1.00171.49           H  
ATOM    451  CG  LYS A 613      13.184  -9.210 -24.313  1.00171.49           C  
ATOM    452  HG1 LYS A 613      14.113  -8.684 -24.532  1.00171.49           H  
ATOM    453  HG2 LYS A 613      13.279  -9.736 -23.363  1.00171.49           H  
ATOM    454  CD  LYS A 613      12.946 -10.244 -25.413  1.00171.49           C  
ATOM    455  HD1 LYS A 613      12.194 -10.952 -25.066  1.00171.49           H  
ATOM    456  HD2 LYS A 613      12.579  -9.728 -26.300  1.00171.49           H  
ATOM    457  CE  LYS A 613      14.210 -11.021 -25.789  1.00171.49           C  
ATOM    458  HE1 LYS A 613      13.960 -11.780 -26.531  1.00171.49           H  
ATOM    459  HE2 LYS A 613      14.946 -10.333 -26.205  1.00171.49           H  
ATOM    460  NZ  LYS A 613      14.775 -11.676 -24.589  1.00171.49           N1+
ATOM    461  HZ1 LYS A 613      15.658 -12.217 -24.860  1.00171.49           H  
ATOM    462  HZ2 LYS A 613      14.055 -12.352 -24.179  1.00171.49           H  
ATOM    463  HZ3 LYS A 613      15.022 -10.933 -23.860  1.00171.49           H  
ATOM    464  C   LYS A 613      13.603  -6.794 -22.918  1.00171.49           C  
ATOM    465  O   LYS A 613      14.467  -7.371 -22.260  1.00171.49           O  
ATOM    466  N   ARG A 614      13.876  -5.699 -23.650  1.00186.42           N  
ATOM    467  HN  ARG A 614      13.092  -5.182 -24.163  1.00186.42           H  
ATOM    468  CA  ARG A 614      15.228  -5.232 -23.735  1.00186.42           C  
ATOM    469  HA  ARG A 614      15.867  -6.075 -23.997  1.00186.42           H  
ATOM    470  CB  ARG A 614      15.471  -4.106 -24.752  1.00186.42           C  
ATOM    471  HB1 ARG A 614      14.929  -4.335 -25.669  1.00186.42           H  
ATOM    472  HB2 ARG A 614      15.103  -3.168 -24.336  1.00186.42           H  
ATOM    473  CG  ARG A 614      16.959  -3.955 -25.079  1.00186.42           C  
ATOM    474  HG1 ARG A 614      17.489  -3.738 -24.152  1.00186.42           H  
ATOM    475  HG2 ARG A 614      17.313  -4.901 -25.487  1.00186.42           H  
ATOM    476  CD  ARG A 614      17.289  -2.852 -26.083  1.00186.42           C  
ATOM    477  HD1 ARG A 614      16.682  -2.970 -26.981  1.00186.42           H  
ATOM    478  HD2 ARG A 614      17.098  -1.874 -25.641  1.00186.42           H  
ATOM    479  NE  ARG A 614      18.735  -2.987 -26.421  1.00186.42           N  
ATOM    480  HE  ARG A 614      19.276  -3.857 -26.112  1.00186.42           H  
ATOM    481  CZ  ARG A 614      19.371  -2.004 -27.124  1.00186.42           C  
ATOM    482  NH1 ARG A 614      18.695  -0.868 -27.467  1.00186.42           N  
ATOM    483 1HH1 ARG A 614      17.670  -0.750 -27.185  1.00186.42           H  
ATOM    484 2HH1 ARG A 614      19.191  -0.096 -28.018  1.00186.42           H  
ATOM    485  NH2 ARG A 614      20.681  -2.153 -27.479  1.00186.42           N  
ATOM    486 1HH2 ARG A 614      21.211  -3.041 -27.206  1.00186.42           H  
ATOM    487 2HH2 ARG A 614      21.177  -1.381 -28.030  1.00186.42           H  
ATOM    488  C   ARG A 614      15.626  -4.744 -22.386  1.00186.42           C  
ATOM    489  O   ARG A 614      14.855  -4.844 -21.435  1.00186.42           O  
ATOM    490  N   VAL A 615      16.870  -4.238 -22.269  1.00254.40           N  
ATOM    491  HN  VAL A 615      17.481  -4.151 -23.143  1.00254.40           H  
ATOM    492  CA  VAL A 615      17.397  -3.813 -21.006  1.00254.40           C  
ATOM    493  HA  VAL A 615      17.409  -4.667 -20.328  1.00254.40           H  
ATOM    494  CB  VAL A 615      18.784  -3.244 -21.085  1.00254.40           C  
ATOM    495  HB  VAL A 615      19.082  -2.924 -20.087  1.00254.40           H  
ATOM    496  CG1 VAL A 615      19.744  -4.353 -21.547  1.00254.40           C  
ATOM    497 1HG1 VAL A 615      20.757  -3.955 -21.609  1.00254.40           H  
ATOM    498 2HG1 VAL A 615      19.436  -4.716 -22.528  1.00254.40           H  
ATOM    499 3HG1 VAL A 615      19.721  -5.175 -20.832  1.00254.40           H  
ATOM    500  CG2 VAL A 615      18.757  -2.012 -22.003  1.00254.40           C  
ATOM    501 1HG2 VAL A 615      19.758  -1.587 -22.071  1.00254.40           H  
ATOM    502 2HG2 VAL A 615      18.074  -1.268 -21.593  1.00254.40           H  
ATOM    503 3HG2 VAL A 615      18.420  -2.306 -22.997  1.00254.40           H  
ATOM    504  C   VAL A 615      16.508  -2.766 -20.437  1.00254.40           C  
ATOM    505  O   VAL A 615      16.143  -1.793 -21.094  1.00254.40           O  
ATOM    506  N   SER A 616      16.135  -2.963 -19.162  1.00143.43           N  
ATOM    507  HN  SER A 616      16.520  -3.807 -18.629  1.00143.43           H  
ATOM    508  CA  SER A 616      15.237  -2.073 -18.503  1.00143.43           C  
ATOM    509  HA  SER A 616      14.451  -1.783 -19.201  1.00143.43           H  
ATOM    510  CB  SER A 616      14.590  -2.679 -17.248  1.00143.43           C  
ATOM    511  HB1 SER A 616      15.371  -3.015 -16.566  1.00143.43           H  
ATOM    512  HB2 SER A 616      13.979  -1.922 -16.756  1.00143.43           H  
ATOM    513  OG  SER A 616      13.772  -3.783 -17.607  1.00143.43           O  
ATOM    514  HG  SER A 616      13.018  -3.462 -18.263  1.00143.43           H  
ATOM    515  C   SER A 616      15.994  -0.856 -18.093  1.00143.43           C  
ATOM    516  O   SER A 616      17.222  -0.827 -18.103  1.00143.43           O  
ATOM    517  N   GLY A 617      15.246   0.177 -17.676  1.00 88.28           N  
ATOM    518  HN  GLY A 617      14.185   0.043 -17.636  1.00 88.28           H  
ATOM    519  CA  GLY A 617      15.775   1.443 -17.282  1.00 88.28           C  
ATOM    520  HA1 GLY A 617      15.706   1.560 -16.201  1.00 88.28           H  
ATOM    521  HA2 GLY A 617      16.817   1.529 -17.591  1.00 88.28           H  
ATOM    522  C   GLY A 617      14.947   2.477 -17.967  1.00 88.28           C  
ATOM    523  O   GLY A 617      15.409   3.198 -18.850  1.00 88.28           O  
ATOM    524  N   SER A 618      13.686   2.598 -17.509  1.00 58.71           N  
ATOM    525  HN  SER A 618      13.361   1.972 -16.704  1.00 58.71           H  
ATOM    526  CA  SER A 618      12.771   3.542 -18.071  1.00 58.71           C  
ATOM    527  HA  SER A 618      12.955   3.630 -19.142  1.00 58.71           H  
ATOM    528  CB  SER A 618      11.292   3.196 -17.834  1.00 58.71           C  
ATOM    529  HB1 SER A 618      10.665   3.874 -18.414  1.00 58.71           H  
ATOM    530  HB2 SER A 618      11.106   2.169 -18.150  1.00 58.71           H  
ATOM    531  OG  SER A 618      10.978   3.328 -16.456  1.00 58.71           O  
ATOM    532  HG  SER A 618      11.580   2.675 -15.895  1.00 58.71           H  
ATOM    533  C   SER A 618      13.026   4.854 -17.417  1.00 58.71           C  
ATOM    534  O   SER A 618      13.648   4.912 -16.358  1.00 58.71           O  
ATOM    535  N   ARG A 619      12.637   5.947 -18.101  1.00130.22           N  
ATOM    536  HN  ARG A 619      12.213   5.820 -19.075  1.00130.22           H  
ATOM    537  CA  ARG A 619      12.769   7.274 -17.575  1.00130.22           C  
ATOM    538  HA  ARG A 619      13.742   7.344 -17.089  1.00130.22           H  
ATOM    539  CB  ARG A 619      12.713   8.351 -18.670  1.00130.22           C  
ATOM    540  HB1 ARG A 619      13.321   8.020 -19.512  1.00130.22           H  
ATOM    541  HB2 ARG A 619      11.677   8.464 -18.991  1.00130.22           H  
ATOM    542  CG  ARG A 619      13.229   9.715 -18.206  1.00130.22           C  
ATOM    543  HG1 ARG A 619      12.590  10.070 -17.398  1.00130.22           H  
ATOM    544  HG2 ARG A 619      14.248   9.593 -17.838  1.00130.22           H  
ATOM    545  CD  ARG A 619      13.237  10.766 -19.317  1.00130.22           C  
ATOM    546  HD1 ARG A 619      12.223  10.933 -19.681  1.00130.22           H  
ATOM    547  HD2 ARG A 619      13.648  11.703 -18.942  1.00130.22           H  
ATOM    548  NE  ARG A 619      14.093  10.235 -20.415  1.00130.22           N  
ATOM    549  HE  ARG A 619      13.653   9.665 -21.206  1.00130.22           H  
ATOM    550  CZ  ARG A 619      15.437  10.474 -20.415  1.00130.22           C  
ATOM    551  NH1 ARG A 619      15.997  11.219 -19.418  1.00130.22           N  
ATOM    552 1HH1 ARG A 619      15.383  11.615 -18.637  1.00130.22           H  
ATOM    553 2HH1 ARG A 619      17.050  11.407 -19.418  1.00130.22           H  
ATOM    554  NH2 ARG A 619      16.219   9.965 -21.411  1.00130.22           N  
ATOM    555 1HH2 ARG A 619      15.778   9.379 -22.191  1.00130.22           H  
ATOM    556 2HH2 ARG A 619      17.273  10.152 -21.412  1.00130.22           H  
ATOM    557  C   ARG A 619      11.714   7.593 -16.544  1.00130.22           C  
ATOM    558  O   ARG A 619      12.023   8.205 -15.523  1.00130.22           O  
ATOM    559  N   SER A 620      10.436   7.194 -16.770  1.00112.85           N  
ATOM    560  HN  SER A 620      10.201   6.587 -17.619  1.00112.85           H  
ATOM    561  CA  SER A 620       9.395   7.600 -15.848  1.00112.85           C  
ATOM    562  HA  SER A 620       9.833   7.722 -14.857  1.00112.85           H  
ATOM    563  CB  SER A 620       8.705   8.915 -16.248  1.00112.85           C  
ATOM    564  HB1 SER A 620       8.310   8.820 -17.259  1.00112.85           H  
ATOM    565  HB2 SER A 620       7.888   9.117 -15.555  1.00112.85           H  
ATOM    566  OG  SER A 620       9.629   9.991 -16.207  1.00112.85           O  
ATOM    567  HG  SER A 620      10.011  10.088 -15.234  1.00112.85           H  
ATOM    568  C   SER A 620       8.302   6.556 -15.770  1.00112.85           C  
ATOM    569  O   SER A 620       8.240   5.653 -16.602  1.00112.85           O  
ATOM    570  N   ASN A 621       7.398   6.674 -14.758  1.00111.66           N  
ATOM    571  HN  ASN A 621       7.468   7.524 -14.112  1.00111.66           H  
ATOM    572  CA  ASN A 621       6.346   5.707 -14.512  1.00111.66           C  
ATOM    573  HA  ASN A 621       6.114   5.208 -15.453  1.00111.66           H  
ATOM    574  CB  ASN A 621       6.793   4.642 -13.500  1.00111.66           C  
ATOM    575  HB1 ASN A 621       5.942   4.023 -13.215  1.00111.66           H  
ATOM    576  HB2 ASN A 621       7.567   4.015 -13.942  1.00111.66           H  
ATOM    577  CG  ASN A 621       7.346   5.356 -12.273  1.00111.66           C  
ATOM    578  OD1 ASN A 621       6.621   5.793 -11.380  1.00111.66           O  
ATOM    579  ND2 ASN A 621       8.701   5.473 -12.231  1.00111.66           N  
ATOM    580 1HD2 ASN A 621       9.297   5.076 -13.026  1.00111.66           H  
ATOM    581 2HD2 ASN A 621       9.170   5.962 -11.403  1.00111.66           H  
ATOM    582  C   ASN A 621       5.066   6.367 -13.990  1.00111.66           C  
ATOM    583  O   ASN A 621       5.074   7.578 -13.756  1.00111.66           O  
ATOM    584  N   VAL A 622       3.939   5.592 -13.811  1.00 99.94           N  
ATOM    585  HN  VAL A 622       4.025   4.541 -13.992  1.00 99.94           H  
ATOM    586  CA  VAL A 622       2.624   6.108 -13.388  1.00 99.94           C  
ATOM    587  HA  VAL A 622       2.783   7.044 -12.853  1.00 99.94           H  
ATOM    588  CB  VAL A 622       1.740   6.392 -14.577  1.00 99.94           C  
ATOM    589  HB  VAL A 622       1.576   5.458 -15.114  1.00 99.94           H  
ATOM    590  CG1 VAL A 622       0.377   6.926 -14.109  1.00 99.94           C  
ATOM    591 1HG1 VAL A 622      -0.252   7.127 -14.976  1.00 99.94           H  
ATOM    592 2HG1 VAL A 622       0.522   7.847 -13.544  1.00 99.94           H  
ATOM    593 3HG1 VAL A 622      -0.106   6.183 -13.475  1.00 99.94           H  
ATOM    594  CG2 VAL A 622       2.491   7.359 -15.506  1.00 99.94           C  
ATOM    595 1HG2 VAL A 622       1.873   7.582 -16.376  1.00 99.94           H  
ATOM    596 2HG2 VAL A 622       3.424   6.899 -15.832  1.00 99.94           H  
ATOM    597 3HG2 VAL A 622       2.709   8.283 -14.970  1.00 99.94           H  
ATOM    598  C   VAL A 622       1.862   5.127 -12.436  1.00 99.94           C  
ATOM    599  O   VAL A 622       2.263   3.965 -12.358  1.00 99.94           O  
ATOM    600  N   PHE A 623       0.760   5.551 -11.681  1.00196.15           N  
ATOM    601  HN  PHE A 623       0.428   6.559 -11.817  1.00196.15           H  
ATOM    602  CA  PHE A 623       0.007   4.701 -10.694  1.00196.15           C  
ATOM    603  HA  PHE A 623       0.131   3.664 -11.007  1.00196.15           H  
ATOM    604  CB  PHE A 623       0.619   4.822  -9.287  1.00196.15           C  
ATOM    605  HB1 PHE A 623       0.500   5.840  -8.916  1.00196.15           H  
ATOM    606  HB2 PHE A 623       0.127   4.127  -8.607  1.00196.15           H  
ATOM    607  CG  PHE A 623       2.070   4.487  -9.397  1.00196.15           C  
ATOM    608  CD1 PHE A 623       2.982   5.463  -9.729  1.00196.15           C  
ATOM    609  HD1 PHE A 623       2.636   6.481  -9.910  1.00196.15           H  
ATOM    610  CD2 PHE A 623       2.525   3.208  -9.173  1.00196.15           C  
ATOM    611  HD2 PHE A 623       1.818   2.421  -8.910  1.00196.15           H  
ATOM    612  CE1 PHE A 623       4.323   5.174  -9.836  1.00196.15           C  
ATOM    613  HE1 PHE A 623       5.031   5.959 -10.102  1.00196.15           H  
ATOM    614  CE2 PHE A 623       3.865   2.914  -9.278  1.00196.15           C  
ATOM    615  HE2 PHE A 623       4.212   1.897  -9.098  1.00196.15           H  
ATOM    616  CZ  PHE A 623       4.768   3.896  -9.608  1.00196.15           C  
ATOM    617  HZ  PHE A 623       5.829   3.662  -9.688  1.00196.15           H  
ATOM    618  C   PHE A 623      -1.594   4.952 -10.503  1.00196.15           C  
ATOM    619  O   PHE A 623      -1.987   6.064 -10.861  1.00196.15           O  
ATOM    620  N   MET A 624      -2.443   3.960  -9.846  1.00290.25           N  
ATOM    621  HN  MET A 624      -1.752   3.290  -9.379  1.00290.25           H  
ATOM    622  CA  MET A 624      -3.842   3.385  -9.482  1.00290.25           C  
ATOM    623  HA  MET A 624      -4.309   3.179 -10.445  1.00290.25           H  
ATOM    624  CB  MET A 624      -3.690   2.005  -8.828  1.00290.25           C  
ATOM    625  HB1 MET A 624      -4.670   1.661  -8.498  1.00290.25           H  
ATOM    626  HB2 MET A 624      -3.288   1.308  -9.563  1.00290.25           H  
ATOM    627  CG  MET A 624      -2.747   2.052  -7.620  1.00290.25           C  
ATOM    628  HG1 MET A 624      -2.575   1.028  -7.288  1.00290.25           H  
ATOM    629  HG2 MET A 624      -1.805   2.492  -7.946  1.00290.25           H  
ATOM    630  SD  MET A 624      -3.348   3.008  -6.196  1.00290.25           S  
ATOM    631  CE  MET A 624      -4.496   1.726  -5.622  1.00290.25           C  
ATOM    632  HE1 MET A 624      -5.011   2.074  -4.727  1.00290.25           H  
ATOM    633  HE2 MET A 624      -3.940   0.817  -5.391  1.00290.25           H  
ATOM    634  HE3 MET A 624      -5.227   1.516  -6.403  1.00290.25           H  
ATOM    635  C   MET A 624      -4.996   4.019  -8.614  1.00290.25           C  
ATOM    636  O   MET A 624      -5.034   5.206  -8.320  1.00290.25           O  
ATOM    637  N   ARG A 625      -6.044   3.166  -8.221  1.00166.79           N  
ATOM    638  HN  ARG A 625      -5.886   2.131  -8.440  1.00166.79           H  
ATOM    639  CA  ARG A 625      -7.339   3.471  -7.549  1.00166.79           C  
ATOM    640  HA  ARG A 625      -7.337   4.519  -7.248  1.00166.79           H  
ATOM    641  CB  ARG A 625      -8.471   3.254  -8.574  1.00166.79           C  
ATOM    642  HB1 ARG A 625      -8.216   3.835  -9.460  1.00166.79           H  
ATOM    643  HB2 ARG A 625      -8.478   2.193  -8.824  1.00166.79           H  
ATOM    644  CG  ARG A 625      -9.897   3.632  -8.185  1.00166.79           C  
ATOM    645  HG1 ARG A 625     -10.352   2.806  -7.638  1.00166.79           H  
ATOM    646  HG2 ARG A 625      -9.874   4.519  -7.552  1.00166.79           H  
ATOM    647  CD  ARG A 625     -10.727   3.927  -9.438  1.00166.79           C  
ATOM    648  HD1 ARG A 625     -10.383   4.857  -9.892  1.00166.79           H  
ATOM    649  HD2 ARG A 625     -10.613   3.110 -10.151  1.00166.79           H  
ATOM    650  NE  ARG A 625     -12.158   4.059  -9.059  1.00166.79           N  
ATOM    651  HE  ARG A 625     -12.488   4.883  -8.462  1.00166.79           H  
ATOM    652  CZ  ARG A 625     -13.044   3.112  -9.484  1.00166.79           C  
ATOM    653  NH1 ARG A 625     -12.605   2.055 -10.229  1.00166.79           N  
ATOM    654 1HH1 ARG A 625     -11.568   1.970 -10.479  1.00166.79           H  
ATOM    655 2HH1 ARG A 625     -13.298   1.311 -10.563  1.00166.79           H  
ATOM    656  NH2 ARG A 625     -14.368   3.225  -9.176  1.00166.79           N  
ATOM    657 1HH2 ARG A 625     -14.714   4.058  -8.600  1.00166.79           H  
ATOM    658 2HH2 ARG A 625     -15.060   2.481  -9.511  1.00166.79           H  
ATOM    659  C   ARG A 625      -7.597   2.599  -6.302  1.00166.79           C  
ATOM    660  O   ARG A 625      -7.150   1.455  -6.252  1.00166.79           O  
ATOM    661  N   PHE A 626      -8.360   3.082  -5.260  1.00221.32           N  
ATOM    662  HN  PHE A 626      -8.887   4.009  -5.354  1.00221.32           H  
ATOM    663  CA  PHE A 626      -8.436   2.306  -4.026  1.00221.32           C  
ATOM    664  HA  PHE A 626      -8.394   1.239  -4.245  1.00221.32           H  
ATOM    665  CB  PHE A 626      -7.251   2.717  -3.132  1.00221.32           C  
ATOM    666  HB1 PHE A 626      -6.399   2.947  -3.772  1.00221.32           H  
ATOM    667  HB2 PHE A 626      -7.535   3.607  -2.571  1.00221.32           H  
ATOM    668  CG  PHE A 626      -6.843   1.663  -2.167  1.00221.32           C  
ATOM    669  CD1 PHE A 626      -7.643   1.250  -1.132  1.00221.32           C  
ATOM    670  HD1 PHE A 626      -8.630   1.694  -1.000  1.00221.32           H  
ATOM    671  CD2 PHE A 626      -5.590   1.117  -2.289  1.00221.32           C  
ATOM    672  HD2 PHE A 626      -4.937   1.457  -3.093  1.00221.32           H  
ATOM    673  CE1 PHE A 626      -7.210   0.282  -0.261  1.00221.32           C  
ATOM    674  HE1 PHE A 626      -7.857  -0.049   0.551  1.00221.32           H  
ATOM    675  CE2 PHE A 626      -5.140   0.154  -1.423  1.00221.32           C  
ATOM    676  HE2 PHE A 626      -4.142  -0.268  -1.537  1.00221.32           H  
ATOM    677  CZ  PHE A 626      -5.961  -0.270  -0.413  1.00221.32           C  
ATOM    678  HZ  PHE A 626      -5.623  -1.047   0.272  1.00221.32           H  
ATOM    679  C   PHE A 626      -9.687   2.633  -3.215  1.00221.32           C  
ATOM    680  O   PHE A 626     -10.258   3.715  -3.303  1.00221.32           O  
ATOM    681  N   LYS A 627     -10.136   1.683  -2.362  1.00121.13           N  
ATOM    682  HN  LYS A 627      -9.626   0.742  -2.361  1.00121.13           H  
ATOM    683  CA  LYS A 627     -11.244   1.836  -1.457  1.00121.13           C  
ATOM    684  HA  LYS A 627     -11.649   2.846  -1.515  1.00121.13           H  
ATOM    685  CB  LYS A 627     -12.345   0.797  -1.725  1.00121.13           C  
ATOM    686  HB1 LYS A 627     -12.560   0.798  -2.794  1.00121.13           H  
ATOM    687  HB2 LYS A 627     -11.967  -0.182  -1.431  1.00121.13           H  
ATOM    688  CG  LYS A 627     -13.650   1.046  -0.977  1.00121.13           C  
ATOM    689  HG1 LYS A 627     -13.493   0.825   0.079  1.00121.13           H  
ATOM    690  HG2 LYS A 627     -13.922   2.095  -1.093  1.00121.13           H  
ATOM    691  CD  LYS A 627     -14.804   0.183  -1.490  1.00121.13           C  
ATOM    692  HD1 LYS A 627     -14.436  -0.834  -1.625  1.00121.13           H  
ATOM    693  HD2 LYS A 627     -15.594   0.187  -0.739  1.00121.13           H  
ATOM    694  CE  LYS A 627     -15.399   0.658  -2.815  1.00121.13           C  
ATOM    695  HE1 LYS A 627     -15.766   1.678  -2.703  1.00121.13           H  
ATOM    696  HE2 LYS A 627     -14.632   0.630  -3.589  1.00121.13           H  
ATOM    697  NZ  LYS A 627     -16.519  -0.230  -3.199  1.00121.13           N1+
ATOM    698  HZ1 LYS A 627     -16.936   0.102  -4.127  1.00121.13           H  
ATOM    699  HZ2 LYS A 627     -17.273  -0.203  -2.440  1.00121.13           H  
ATOM    700  HZ3 LYS A 627     -16.159  -1.232  -3.309  1.00121.13           H  
ATOM    701  C   LYS A 627     -10.688   1.567  -0.083  1.00121.13           C  
ATOM    702  O   LYS A 627     -10.696   0.430   0.383  1.00121.13           O  
ATOM    703  N   THR A 628     -10.207   2.609   0.627  1.00 87.23           N  
ATOM    704  HN  THR A 628     -10.295   3.608   0.254  1.00 87.23           H  
ATOM    705  CA  THR A 628      -9.572   2.353   1.898  1.00 87.23           C  
ATOM    706  HA  THR A 628      -9.161   1.344   1.855  1.00 87.23           H  
ATOM    707  CB  THR A 628      -8.430   3.286   2.189  1.00 87.23           C  
ATOM    708  HB  THR A 628      -8.792   4.314   2.210  1.00 87.23           H  
ATOM    709  OG1 THR A 628      -7.443   3.147   1.179  1.00 87.23           O  
ATOM    710  HG1 THR A 628      -7.093   2.157   1.165  1.00 87.23           H  
ATOM    711  CG2 THR A 628      -7.811   2.928   3.549  1.00 87.23           C  
ATOM    712 1HG2 THR A 628      -6.983   3.604   3.761  1.00 87.23           H  
ATOM    713 2HG2 THR A 628      -7.444   1.902   3.523  1.00 87.23           H  
ATOM    714 3HG2 THR A 628      -8.566   3.024   4.329  1.00 87.23           H  
ATOM    715  C   THR A 628     -10.556   2.382   3.025  1.00 87.23           C  
ATOM    716  O   THR A 628     -11.580   3.054   2.946  1.00 87.23           O  
ATOM    717  N   THR A 629     -10.366   1.486   4.022  1.00192.82           N  
ATOM    718  HN  THR A 629      -9.585   0.760   3.933  1.00192.82           H  
ATOM    719  CA  THR A 629     -11.193   1.490   5.199  1.00192.82           C  
ATOM    720  HA  THR A 629     -12.143   1.932   4.900  1.00192.82           H  
ATOM    721  CB  THR A 629     -11.515   0.107   5.709  1.00192.82           C  
ATOM    722  HB  THR A 629     -11.799  -0.529   4.871  1.00192.82           H  
ATOM    723  OG1 THR A 629     -12.591   0.176   6.632  1.00192.82           O  
ATOM    724  HG1 THR A 629     -12.321   0.790   7.440  1.00192.82           H  
ATOM    725  CG2 THR A 629     -10.287  -0.494   6.410  1.00192.82           C  
ATOM    726 1HG2 THR A 629     -10.529  -1.492   6.775  1.00192.82           H  
ATOM    727 2HG2 THR A 629     -10.001   0.140   7.249  1.00192.82           H  
ATOM    728 3HG2 THR A 629      -9.459  -0.556   5.704  1.00192.82           H  
ATOM    729  C   THR A 629     -10.697   2.309   6.372  1.00192.82           C  
ATOM    730  O   THR A 629     -11.500   2.957   7.029  1.00192.82           O  
ATOM    731  N   ALA A 630      -9.419   2.154   6.800  1.00135.28           N  
ATOM    732  HN  ALA A 630      -8.746   1.529   6.251  1.00135.28           H  
ATOM    733  CA  ALA A 630      -8.961   2.829   7.996  1.00135.28           C  
ATOM    734  HA  ALA A 630      -9.830   2.907   8.649  1.00135.28           H  
ATOM    735  CB  ALA A 630      -7.929   1.985   8.761  1.00135.28           C  
ATOM    736  HB1 ALA A 630      -7.608   2.523   9.653  1.00135.28           H  
ATOM    737  HB2 ALA A 630      -7.067   1.796   8.121  1.00135.28           H  
ATOM    738  HB3 ALA A 630      -8.379   1.036   9.053  1.00135.28           H  
ATOM    739  C   ALA A 630      -8.378   4.213   7.914  1.00135.28           C  
ATOM    740  O   ALA A 630      -9.007   5.193   8.313  1.00135.28           O  
ATOM    741  N   LYS A 631      -7.179   4.324   7.284  1.00189.30           N  
ATOM    742  HN  LYS A 631      -6.803   3.510   6.701  1.00189.30           H  
ATOM    743  CA  LYS A 631      -6.415   5.541   7.403  1.00189.30           C  
ATOM    744  HA  LYS A 631      -6.761   6.269   6.669  1.00189.30           H  
ATOM    745  CB  LYS A 631      -6.492   6.146   8.815  1.00189.30           C  
ATOM    746  HB1 LYS A 631      -5.752   6.942   8.898  1.00189.30           H  
ATOM    747  HB2 LYS A 631      -7.489   6.559   8.967  1.00189.30           H  
ATOM    748  CG  LYS A 631      -6.219   5.100   9.899  1.00189.30           C  
ATOM    749  HG1 LYS A 631      -7.100   4.463   9.984  1.00189.30           H  
ATOM    750  HG2 LYS A 631      -5.366   4.500   9.583  1.00189.30           H  
ATOM    751  CD  LYS A 631      -5.911   5.671  11.283  1.00189.30           C  
ATOM    752  HD1 LYS A 631      -6.361   6.661  11.358  1.00189.30           H  
ATOM    753  HD2 LYS A 631      -6.348   5.014  12.035  1.00189.30           H  
ATOM    754  CE  LYS A 631      -4.412   5.795  11.557  1.00189.30           C  
ATOM    755  HE1 LYS A 631      -3.928   4.840  11.351  1.00189.30           H  
ATOM    756  HE2 LYS A 631      -3.990   6.564  10.910  1.00189.30           H  
ATOM    757  NZ  LYS A 631      -4.182   6.165  12.970  1.00189.30           N1+
ATOM    758  HZ1 LYS A 631      -3.131   6.249  13.151  1.00189.30           H  
ATOM    759  HZ2 LYS A 631      -4.594   5.411  13.608  1.00189.30           H  
ATOM    760  HZ3 LYS A 631      -4.655   7.103  13.175  1.00189.30           H  
ATOM    761  C   LYS A 631      -4.952   5.235   7.174  1.00189.30           C  
ATOM    762  O   LYS A 631      -4.292   5.900   6.379  1.00189.30           O  
ATOM    763  N   ASP A 632      -4.393   4.246   7.913  1.00107.36           N  
ATOM    764  HN  ASP A 632      -5.018   3.679   8.572  1.00107.36           H  
ATOM    765  CA  ASP A 632      -2.986   3.928   7.845  1.00107.36           C  
ATOM    766  HA  ASP A 632      -2.477   4.667   7.226  1.00107.36           H  
ATOM    767  CB  ASP A 632      -2.345   3.905   9.246  1.00107.36           C  
ATOM    768  HB1 ASP A 632      -2.523   4.862   9.737  1.00107.36           H  
ATOM    769  HB2 ASP A 632      -2.797   3.105   9.833  1.00107.36           H  
ATOM    770  CG  ASP A 632      -0.845   3.666   9.147  1.00107.36           C  
ATOM    771  OD1 ASP A 632      -0.318   3.626   8.006  1.00107.36           O  
ATOM    772  OD2 ASP A 632      -0.202   3.523  10.221  1.00107.36           O  
ATOM    773  C   ASP A 632      -2.801   2.561   7.246  1.00107.36           C  
ATOM    774  O   ASP A 632      -3.475   1.607   7.630  1.00107.36           O  
ATOM    775  N   GLY A 633      -1.875   2.437   6.270  1.00 45.84           N  
ATOM    776  HN  GLY A 633      -1.353   3.308   5.933  1.00 45.84           H  
ATOM    777  CA  GLY A 633      -1.572   1.164   5.672  1.00 45.84           C  
ATOM    778  HA1 GLY A 633      -0.925   0.589   6.335  1.00 45.84           H  
ATOM    779  HA2 GLY A 633      -2.494   0.611   5.493  1.00 45.84           H  
ATOM    780  C   GLY A 633      -0.869   1.419   4.369  1.00 45.84           C  
ATOM    781  O   GLY A 633      -1.225   2.320   3.618  1.00 45.84           O  
ATOM    782  N   LEU A 634       0.134   0.585   4.045  1.00190.07           N  
ATOM    783  HN  LEU A 634       0.352  -0.216   4.720  1.00190.07           H  
ATOM    784  CA  LEU A 634       0.939   0.692   2.851  1.00190.07           C  
ATOM    785  HA  LEU A 634       1.138   1.740   2.625  1.00190.07           H  
ATOM    786  CB  LEU A 634       2.266  -0.066   3.071  1.00190.07           C  
ATOM    787  HB1 LEU A 634       2.898   0.562   3.700  1.00190.07           H  
ATOM    788  HB2 LEU A 634       2.028  -0.989   3.600  1.00190.07           H  
ATOM    789  CG  LEU A 634       3.093  -0.450   1.829  1.00190.07           C  
ATOM    790  HG  LEU A 634       4.076  -0.737   2.201  1.00190.07           H  
ATOM    791  CD1 LEU A 634       2.545  -1.679   1.097  1.00190.07           C  
ATOM    792 1HD1 LEU A 634       3.172  -1.897   0.232  1.00190.07           H  
ATOM    793 2HD1 LEU A 634       1.526  -1.481   0.765  1.00190.07           H  
ATOM    794 3HD1 LEU A 634       2.547  -2.535   1.772  1.00190.07           H  
ATOM    795  CD2 LEU A 634       3.327   0.746   0.903  1.00190.07           C  
ATOM    796 1HD2 LEU A 634       3.914   0.429   0.041  1.00190.07           H  
ATOM    797 2HD2 LEU A 634       3.866   1.524   1.443  1.00190.07           H  
ATOM    798 3HD2 LEU A 634       2.368   1.137   0.565  1.00190.07           H  
ATOM    799  C   LEU A 634       0.234   0.039   1.697  1.00190.07           C  
ATOM    800  O   LEU A 634      -0.105  -1.138   1.754  1.00190.07           O  
ATOM    801  N   LEU A 635      -0.087   0.830   0.652  1.00163.61           N  
ATOM    802  HN  LEU A 635       0.129   1.874   0.747  1.00163.61           H  
ATOM    803  CA  LEU A 635      -0.695   0.396  -0.581  1.00163.61           C  
ATOM    804  HA  LEU A 635      -1.428  -0.372  -0.332  1.00163.61           H  
ATOM    805  CB  LEU A 635      -1.455   1.564  -1.253  1.00163.61           C  
ATOM    806  HB1 LEU A 635      -2.088   2.017  -0.490  1.00163.61           H  
ATOM    807  HB2 LEU A 635      -0.708   2.287  -1.582  1.00163.61           H  
ATOM    808  CG  LEU A 635      -2.359   1.254  -2.473  1.00163.61           C  
ATOM    809  HG  LEU A 635      -3.116   0.539  -2.150  1.00163.61           H  
ATOM    810  CD1 LEU A 635      -3.087   2.535  -2.911  1.00163.61           C  
ATOM    811 1HD1 LEU A 635      -3.723   2.317  -3.769  1.00163.61           H  
ATOM    812 2HD1 LEU A 635      -2.354   3.294  -3.186  1.00163.61           H  
ATOM    813 3HD1 LEU A 635      -3.701   2.904  -2.089  1.00163.61           H  
ATOM    814  CD2 LEU A 635      -1.610   0.632  -3.665  1.00163.61           C  
ATOM    815 1HD2 LEU A 635      -2.312   0.445  -4.478  1.00163.61           H  
ATOM    816 2HD2 LEU A 635      -1.153  -0.308  -3.357  1.00163.61           H  
ATOM    817 3HD2 LEU A 635      -0.835   1.318  -4.006  1.00163.61           H  
ATOM    818  C   LEU A 635       0.266  -0.201  -1.581  1.00163.61           C  
ATOM    819  O   LEU A 635      -0.076  -1.165  -2.254  1.00163.61           O  
ATOM    820  N   LEU A 636       1.480   0.343  -1.771  1.00156.20           N  
ATOM    821  HN  LEU A 636       1.870   1.106  -1.130  1.00156.20           H  
ATOM    822  CA  LEU A 636       2.222  -0.168  -2.895  1.00156.20           C  
ATOM    823  HA  LEU A 636       1.941  -1.209  -3.057  1.00156.20           H  
ATOM    824  CB  LEU A 636       1.865   0.645  -4.159  1.00156.20           C  
ATOM    825  HB1 LEU A 636       0.789   0.555  -4.306  1.00156.20           H  
ATOM    826  HB2 LEU A 636       2.119   1.685  -3.955  1.00156.20           H  
ATOM    827  CG  LEU A 636       2.539   0.265  -5.489  1.00156.20           C  
ATOM    828  HG  LEU A 636       2.387  -0.802  -5.653  1.00156.20           H  
ATOM    829  CD1 LEU A 636       1.874   1.026  -6.645  1.00156.20           C  
ATOM    830 1HD1 LEU A 636       2.355   0.753  -7.584  1.00156.20           H  
ATOM    831 2HD1 LEU A 636       1.978   2.099  -6.482  1.00156.20           H  
ATOM    832 3HD1 LEU A 636       0.816   0.767  -6.690  1.00156.20           H  
ATOM    833  CD2 LEU A 636       4.052   0.534  -5.470  1.00156.20           C  
ATOM    834 1HD2 LEU A 636       4.484   0.250  -6.430  1.00156.20           H  
ATOM    835 2HD2 LEU A 636       4.516  -0.052  -4.676  1.00156.20           H  
ATOM    836 3HD2 LEU A 636       4.231   1.594  -5.291  1.00156.20           H  
ATOM    837  C   LEU A 636       3.694  -0.103  -2.617  1.00156.20           C  
ATOM    838  O   LEU A 636       4.174   0.752  -1.881  1.00156.20           O  
ATOM    839  N   TRP A 637       4.459  -1.056  -3.176  1.00125.43           N  
ATOM    840  HN  TRP A 637       3.984  -1.830  -3.742  1.00125.43           H  
ATOM    841  CA  TRP A 637       5.883  -1.077  -3.045  1.00125.43           C  
ATOM    842  HA  TRP A 637       6.255  -0.053  -3.020  1.00125.43           H  
ATOM    843  CB  TRP A 637       6.352  -1.813  -1.782  1.00125.43           C  
ATOM    844  HB1 TRP A 637       6.212  -1.152  -0.926  1.00125.43           H  
ATOM    845  HB2 TRP A 637       5.740  -2.706  -1.656  1.00125.43           H  
ATOM    846  CG  TRP A 637       7.797  -2.230  -1.829  1.00125.43           C  
ATOM    847  CD2 TRP A 637       8.930  -1.347  -1.802  1.00125.43           C  
ATOM    848  CE2 TRP A 637      10.070  -2.141  -1.920  1.00125.43           C  
ATOM    849  CE3 TRP A 637       9.015   0.011  -1.699  1.00125.43           C  
ATOM    850  HE3 TRP A 637       8.122   0.631  -1.615  1.00125.43           H  
ATOM    851  CD1 TRP A 637       8.294  -3.490  -1.976  1.00125.43           C  
ATOM    852  HD1 TRP A 637       7.691  -4.395  -2.048  1.00125.43           H  
ATOM    853  NE1 TRP A 637       9.662  -3.454  -2.020  1.00125.43           N  
ATOM    854  HE1 TRP A 637      10.306  -4.303  -2.116  1.00125.43           H  
ATOM    855  CZ2 TRP A 637      11.318  -1.586  -1.933  1.00125.43           C  
ATOM    856  HZ2 TRP A 637      12.211  -2.204  -2.030  1.00125.43           H  
ATOM    857  CZ3 TRP A 637      10.276   0.567  -1.705  1.00125.43           C  
ATOM    858  HZ3 TRP A 637      10.383   1.648  -1.618  1.00125.43           H  
ATOM    859  CH2 TRP A 637      11.406  -0.216  -1.819  1.00125.43           C  
ATOM    860  HH2 TRP A 637      12.387   0.258  -1.819  1.00125.43           H  
ATOM    861  C   TRP A 637       6.443  -1.774  -4.247  1.00125.43           C  
ATOM    862  O   TRP A 637       5.956  -2.832  -4.634  1.00125.43           O  
ATOM    863  N   ARG A 638       7.485  -1.196  -4.882  1.00146.07           N  
ATOM    864  HN  ARG A 638       7.881  -0.268  -4.526  1.00146.07           H  
ATOM    865  CA  ARG A 638       8.063  -1.829  -6.037  1.00146.07           C  
ATOM    866  HA  ARG A 638       7.867  -2.900  -5.987  1.00146.07           H  
ATOM    867  CB  ARG A 638       7.523  -1.287  -7.373  1.00146.07           C  
ATOM    868  HB1 ARG A 638       8.023  -1.817  -8.184  1.00146.07           H  
ATOM    869  HB2 ARG A 638       6.452  -1.486  -7.414  1.00146.07           H  
ATOM    870  CG  ARG A 638       7.740   0.214  -7.576  1.00146.07           C  
ATOM    871  HG1 ARG A 638       7.248   0.751  -6.765  1.00146.07           H  
ATOM    872  HG2 ARG A 638       8.810   0.418  -7.551  1.00146.07           H  
ATOM    873  CD  ARG A 638       7.177   0.715  -8.907  1.00146.07           C  
ATOM    874  HD1 ARG A 638       7.680   0.212  -9.733  1.00146.07           H  
ATOM    875  HD2 ARG A 638       6.107   0.512  -8.955  1.00146.07           H  
ATOM    876  NE  ARG A 638       7.416   2.183  -8.990  1.00146.07           N  
ATOM    877  HE  ARG A 638       6.661   2.864  -8.657  1.00146.07           H  
ATOM    878  CZ  ARG A 638       8.591   2.666  -9.488  1.00146.07           C  
ATOM    879  NH1 ARG A 638       9.575   1.806  -9.884  1.00146.07           N  
ATOM    880 1HH1 ARG A 638       9.426   0.749  -9.804  1.00146.07           H  
ATOM    881 2HH1 ARG A 638      10.495   2.189 -10.274  1.00146.07           H  
ATOM    882  NH2 ARG A 638       8.783   4.013  -9.598  1.00146.07           N  
ATOM    883 1HH2 ARG A 638       8.012   4.690  -9.294  1.00146.07           H  
ATOM    884 2HH2 ARG A 638       9.704   4.392  -9.988  1.00146.07           H  
ATOM    885  C   ARG A 638       9.545  -1.606  -6.007  1.00146.07           C  
ATOM    886  O   ARG A 638      10.037  -0.740  -5.286  1.00146.07           O  
ATOM    887  N   GLY A 639      10.307  -2.400  -6.792  1.00 55.74           N  
ATOM    888  HN  GLY A 639       9.847  -3.123  -7.433  1.00 55.74           H  
ATOM    889  CA  GLY A 639      11.740  -2.268  -6.762  1.00 55.74           C  
ATOM    890  HA1 GLY A 639      12.023  -1.256  -7.051  1.00 55.74           H  
ATOM    891  HA2 GLY A 639      12.108  -2.476  -5.757  1.00 55.74           H  
ATOM    892  C   GLY A 639      12.324  -3.254  -7.731  1.00 55.74           C  
ATOM    893  O   GLY A 639      12.169  -3.123  -8.943  1.00 55.74           O  
ATOM    894  N   ASP A 640      13.003  -4.286  -7.194  1.00133.61           N  
ATOM    895  HN  ASP A 640      13.089  -4.319  -6.128  1.00133.61           H  
ATOM    896  CA  ASP A 640      13.621  -5.345  -7.942  1.00133.61           C  
ATOM    897  HA  ASP A 640      14.172  -5.959  -7.230  1.00133.61           H  
ATOM    898  CB  ASP A 640      12.602  -6.266  -8.638  1.00133.61           C  
ATOM    899  HB1 ASP A 640      11.783  -6.495  -7.956  1.00133.61           H  
ATOM    900  HB2 ASP A 640      12.208  -5.777  -9.529  1.00133.61           H  
ATOM    901  CG  ASP A 640      13.324  -7.548  -9.028  1.00133.61           C  
ATOM    902  OD1 ASP A 640      14.560  -7.623  -8.797  1.00133.61           O  
ATOM    903  OD2 ASP A 640      12.649  -8.470  -9.558  1.00133.61           O  
ATOM    904  C   ASP A 640      14.605  -4.880  -8.972  1.00133.61           C  
ATOM    905  O   ASP A 640      14.365  -5.005 -10.172  1.00133.61           O  
ATOM    906  N   SER A 641      15.722  -4.269  -8.523  1.00192.96           N  
ATOM    907  HN  SER A 641      15.786  -3.972  -7.497  1.00192.96           H  
ATOM    908  CA  SER A 641      16.824  -4.013  -9.405  1.00192.96           C  
ATOM    909  HA  SER A 641      16.982  -4.921  -9.987  1.00192.96           H  
ATOM    910  CB  SER A 641      16.674  -2.864 -10.405  1.00192.96           C  
ATOM    911  HB1 SER A 641      16.355  -1.967  -9.874  1.00192.96           H  
ATOM    912  HB2 SER A 641      17.635  -2.680 -10.886  1.00192.96           H  
ATOM    913  OG  SER A 641      15.712  -3.186 -11.394  1.00192.96           O  
ATOM    914  HG  SER A 641      16.015  -4.048 -11.910  1.00192.96           H  
ATOM    915  C   SER A 641      18.052  -3.808  -8.575  1.00192.96           C  
ATOM    916  O   SER A 641      19.046  -4.482  -8.824  1.00192.96           O  
ATOM    917  N   PRO A 642      18.088  -2.900  -7.635  1.00115.10           N  
ATOM    918  CD  PRO A 642      17.448  -1.601  -7.794  1.00115.10           C  
ATOM    919  HD1 PRO A 642      17.653  -1.194  -8.784  1.00115.10           H  
ATOM    920  HD2 PRO A 642      16.371  -1.686  -7.651  1.00115.10           H  
ATOM    921  CA  PRO A 642      19.286  -2.794  -6.844  1.00115.10           C  
ATOM    922  HA  PRO A 642      20.131  -3.110  -7.456  1.00115.10           H  
ATOM    923  CB  PRO A 642      19.459  -1.317  -6.512  1.00115.10           C  
ATOM    924  HB1 PRO A 642      19.790  -1.190  -5.481  1.00115.10           H  
ATOM    925  HB2 PRO A 642      20.180  -0.853  -7.185  1.00115.10           H  
ATOM    926  CG  PRO A 642      18.063  -0.711  -6.711  1.00115.10           C  
ATOM    927  HG1 PRO A 642      17.482  -0.758  -5.790  1.00115.10           H  
ATOM    928  HG2 PRO A 642      18.130   0.324  -7.047  1.00115.10           H  
ATOM    929  C   PRO A 642      19.245  -3.649  -5.623  1.00115.10           C  
ATOM    930  O   PRO A 642      18.167  -4.060  -5.197  1.00115.10           O  
ATOM    931  N   MET A 643      20.426  -3.937  -5.053  1.00 88.23           N  
ATOM    932  HN  MET A 643      21.326  -3.597  -5.522  1.00 88.23           H  
ATOM    933  CA  MET A 643      20.517  -4.685  -3.838  1.00 88.23           C  
ATOM    934  HA  MET A 643      19.899  -5.579  -3.927  1.00 88.23           H  
ATOM    935  CB  MET A 643      21.954  -5.106  -3.492  1.00 88.23           C  
ATOM    936  HB1 MET A 643      22.589  -4.220  -3.506  1.00 88.23           H  
ATOM    937  HB2 MET A 643      21.958  -5.541  -2.493  1.00 88.23           H  
ATOM    938  CG  MET A 643      22.525  -6.130  -4.472  1.00 88.23           C  
ATOM    939  HG1 MET A 643      21.884  -7.011  -4.455  1.00 88.23           H  
ATOM    940  HG2 MET A 643      22.513  -5.690  -5.469  1.00 88.23           H  
ATOM    941  SD  MET A 643      24.223  -6.658  -4.107  1.00 88.23           S  
ATOM    942  CE  MET A 643      24.311  -7.806  -5.510  1.00 88.23           C  
ATOM    943  HE1 MET A 643      25.289  -8.288  -5.525  1.00 88.23           H  
ATOM    944  HE2 MET A 643      24.163  -7.256  -6.440  1.00 88.23           H  
ATOM    945  HE3 MET A 643      23.535  -8.564  -5.409  1.00 88.23           H  
ATOM    946  C   MET A 643      20.002  -3.851  -2.712  1.00 88.23           C  
ATOM    947  O   MET A 643      19.368  -4.358  -1.789  1.00 88.23           O  
ATOM    948  N   ARG A 644      20.255  -2.531  -2.767  1.00331.17           N  
ATOM    949  HN  ARG A 644      20.707  -2.103  -3.637  1.00331.17           H  
ATOM    950  CA  ARG A 644      19.914  -1.705  -1.651  1.00331.17           C  
ATOM    951  HA  ARG A 644      20.126  -2.253  -0.733  1.00331.17           H  
ATOM    952  CB  ARG A 644      20.679  -0.372  -1.618  1.00331.17           C  
ATOM    953  HB1 ARG A 644      20.415   0.202  -2.506  1.00331.17           H  
ATOM    954  HB2 ARG A 644      20.379   0.179  -0.727  1.00331.17           H  
ATOM    955  CG  ARG A 644      22.197  -0.555  -1.589  1.00331.17           C  
ATOM    956  HG1 ARG A 644      22.505  -1.023  -2.524  1.00331.17           H  
ATOM    957  HG2 ARG A 644      22.660   0.428  -1.505  1.00331.17           H  
ATOM    958  CD  ARG A 644      22.691  -1.422  -0.430  1.00331.17           C  
ATOM    959  HD1 ARG A 644      22.179  -2.384  -0.443  1.00331.17           H  
ATOM    960  HD2 ARG A 644      23.766  -1.580  -0.517  1.00331.17           H  
ATOM    961  NE  ARG A 644      22.386  -0.703   0.837  1.00331.17           N  
ATOM    962  HE  ARG A 644      21.612   0.035   0.868  1.00331.17           H  
ATOM    963  CZ  ARG A 644      23.106  -0.997   1.958  1.00331.17           C  
ATOM    964  NH1 ARG A 644      24.099  -1.931   1.898  1.00331.17           N  
ATOM    965 1HH1 ARG A 644      24.310  -2.429   0.975  1.00331.17           H  
ATOM    966 2HH1 ARG A 644      24.667  -2.165   2.774  1.00331.17           H  
ATOM    967  NH2 ARG A 644      22.837  -0.360   3.135  1.00331.17           N  
ATOM    968 1HH2 ARG A 644      22.059   0.373   3.181  1.00331.17           H  
ATOM    969 2HH2 ARG A 644      23.404  -0.594   4.012  1.00331.17           H  
ATOM    970  C   ARG A 644      18.469  -1.389  -1.692  1.00331.17           C  
ATOM    971  O   ARG A 644      17.923  -0.898  -2.680  1.00331.17           O  
ATOM    972  N   PRO A 645      17.832  -1.673  -0.595  1.00236.63           N  
ATOM    973  CD  PRO A 645      18.164  -2.810   0.246  1.00236.63           C  
ATOM    974  HD1 PRO A 645      18.490  -3.654  -0.361  1.00236.63           H  
ATOM    975  HD2 PRO A 645      18.949  -2.547   0.955  1.00236.63           H  
ATOM    976  CA  PRO A 645      16.472  -1.271  -0.463  1.00236.63           C  
ATOM    977  HA  PRO A 645      15.878  -1.637  -1.300  1.00236.63           H  
ATOM    978  CB  PRO A 645      15.989  -1.880   0.850  1.00236.63           C  
ATOM    979  HB1 PRO A 645      16.159  -1.198   1.683  1.00236.63           H  
ATOM    980  HB2 PRO A 645      14.930  -2.134   0.798  1.00236.63           H  
ATOM    981  CG  PRO A 645      16.857  -3.148   0.986  1.00236.63           C  
ATOM    982  HG1 PRO A 645      17.055  -3.367   2.035  1.00236.63           H  
ATOM    983  HG2 PRO A 645      16.364  -4.003   0.523  1.00236.63           H  
ATOM    984  C   PRO A 645      16.575   0.210  -0.498  1.00236.63           C  
ATOM    985  O   PRO A 645      15.662   0.869  -0.992  1.00236.63           O  
ATOM    986  N   ASN A 646      17.721   0.732  -0.016  1.00 42.30           N  
ATOM    987  HN  ASN A 646      18.453   0.070   0.398  1.00 42.30           H  
ATOM    988  CA  ASN A 646      17.995   2.129  -0.036  1.00 42.30           C  
ATOM    989  HA  ASN A 646      17.253   2.683   0.539  1.00 42.30           H  
ATOM    990  CB  ASN A 646      19.419   2.459   0.435  1.00 42.30           C  
ATOM    991  HB1 ASN A 646      20.145   1.962  -0.208  1.00 42.30           H  
ATOM    992  HB2 ASN A 646      19.579   3.537   0.399  1.00 42.30           H  
ATOM    993  CG  ASN A 646      19.573   1.963   1.864  1.00 42.30           C  
ATOM    994  OD1 ASN A 646      18.597   1.808   2.596  1.00 42.30           O  
ATOM    995  ND2 ASN A 646      20.843   1.697   2.273  1.00 42.30           N  
ATOM    996 1HD2 ASN A 646      21.663   1.840   1.600  1.00 42.30           H  
ATOM    997 2HD2 ASN A 646      21.022   1.345   3.267  1.00 42.30           H  
ATOM    998  C   ASN A 646      17.927   2.482  -1.475  1.00 42.30           C  
ATOM    999  O   ASN A 646      17.369   3.508  -1.859  1.00 42.30           O  
ATOM   1000  N   SER A 647      18.489   1.598  -2.318  1.00123.97           N  
ATOM   1001  HN  SER A 647      18.955   0.709  -1.949  1.00123.97           H  
ATOM   1002  CA  SER A 647      18.448   1.875  -3.716  1.00123.97           C  
ATOM   1003  HA  SER A 647      18.737   2.914  -3.874  1.00123.97           H  
ATOM   1004  CB  SER A 647      19.370   0.976  -4.550  1.00123.97           C  
ATOM   1005  HB1 SER A 647      19.108  -0.067  -4.374  1.00123.97           H  
ATOM   1006  HB2 SER A 647      19.240   1.211  -5.606  1.00123.97           H  
ATOM   1007  OG  SER A 647      20.728   1.183  -4.190  1.00123.97           O  
ATOM   1008  HG  SER A 647      20.987   2.186  -4.360  1.00123.97           H  
ATOM   1009  C   SER A 647      17.049   1.685  -4.217  1.00123.97           C  
ATOM   1010  O   SER A 647      16.378   0.700  -3.913  1.00123.97           O  
ATOM   1011  N   ASP A 648      16.588   2.660  -5.021  1.00108.24           N  
ATOM   1012  HN  ASP A 648      17.205   3.524  -5.156  1.00108.24           H  
ATOM   1013  CA  ASP A 648      15.335   2.627  -5.708  1.00108.24           C  
ATOM   1014  HA  ASP A 648      15.085   3.646  -6.003  1.00108.24           H  
ATOM   1015  CB  ASP A 648      15.436   1.776  -6.978  1.00108.24           C  
ATOM   1016  HB1 ASP A 648      16.340   2.047  -7.524  1.00108.24           H  
ATOM   1017  HB2 ASP A 648      15.479   0.722  -6.704  1.00108.24           H  
ATOM   1018  CG  ASP A 648      14.231   2.017  -7.855  1.00108.24           C  
ATOM   1019  OD1 ASP A 648      13.187   2.525  -7.368  1.00108.24           O  
ATOM   1020  OD2 ASP A 648      14.365   1.687  -9.060  1.00108.24           O  
ATOM   1021  C   ASP A 648      14.212   2.099  -4.858  1.00108.24           C  
ATOM   1022  O   ASP A 648      13.812   0.951  -5.038  1.00108.24           O  
ATOM   1023  N   PHE A 649      13.686   2.895  -3.894  1.00128.92           N  
ATOM   1024  HN  PHE A 649      14.122   3.852  -3.695  1.00128.92           H  
ATOM   1025  CA  PHE A 649      12.538   2.454  -3.134  1.00128.92           C  
ATOM   1026  HA  PHE A 649      12.425   1.370  -3.161  1.00128.92           H  
ATOM   1027  CB  PHE A 649      12.350   3.015  -1.709  1.00128.92           C  
ATOM   1028  HB1 PHE A 649      12.308   4.100  -1.800  1.00128.92           H  
ATOM   1029  HB2 PHE A 649      11.391   2.643  -1.347  1.00128.92           H  
ATOM   1030  CG  PHE A 649      13.355   2.709  -0.658  1.00128.92           C  
ATOM   1031  CD1 PHE A 649      14.439   3.533  -0.494  1.00128.92           C  
ATOM   1032  HD1 PHE A 649      14.574   4.391  -1.153  1.00128.92           H  
ATOM   1033  CD2 PHE A 649      13.183   1.649   0.204  1.00128.92           C  
ATOM   1034  HD2 PHE A 649      12.309   1.006   0.099  1.00128.92           H  
ATOM   1035  CE1 PHE A 649      15.354   3.282   0.496  1.00128.92           C  
ATOM   1036  HE1 PHE A 649      16.219   3.936   0.610  1.00128.92           H  
ATOM   1037  CE2 PHE A 649      14.101   1.392   1.196  1.00128.92           C  
ATOM   1038  HE2 PHE A 649      13.963   0.539   1.860  1.00128.92           H  
ATOM   1039  CZ  PHE A 649      15.192   2.214   1.347  1.00128.92           C  
ATOM   1040  HZ  PHE A 649      15.922   2.021   2.133  1.00128.92           H  
ATOM   1041  C   PHE A 649      11.343   3.155  -3.715  1.00128.92           C  
ATOM   1042  O   PHE A 649      11.299   4.381  -3.727  1.00128.92           O  
ATOM   1043  N   ILE A 650      10.312   2.427  -4.174  1.00122.22           N  
ATOM   1044  HN  ILE A 650      10.361   1.358  -4.193  1.00122.22           H  
ATOM   1045  CA  ILE A 650       9.140   3.120  -4.640  1.00122.22           C  
ATOM   1046  HA  ILE A 650       9.210   4.178  -4.386  1.00122.22           H  
ATOM   1047  CB  ILE A 650       8.932   2.964  -6.120  1.00122.22           C  
ATOM   1048  HB  ILE A 650       8.921   1.899  -6.353  1.00122.22           H  
ATOM   1049  CG2 ILE A 650       7.557   3.547  -6.471  1.00122.22           C  
ATOM   1050 1HG2 ILE A 650       7.382   3.446  -7.542  1.00122.22           H  
ATOM   1051 2HG2 ILE A 650       7.528   4.602  -6.197  1.00122.22           H  
ATOM   1052 3HG2 ILE A 650       6.783   3.008  -5.924  1.00122.22           H  
ATOM   1053  CG1 ILE A 650      10.089   3.615  -6.898  1.00122.22           C  
ATOM   1054 1HG1 ILE A 650      11.023   3.149  -6.583  1.00122.22           H  
ATOM   1055 2HG1 ILE A 650       9.934   3.436  -7.962  1.00122.22           H  
ATOM   1056  CD1 ILE A 650      10.199   5.120  -6.672  1.00122.22           C  
ATOM   1057 1HD1 ILE A 650      11.035   5.515  -7.250  1.00122.22           H  
ATOM   1058 2HD1 ILE A 650      10.365   5.318  -5.613  1.00122.22           H  
ATOM   1059 3HD1 ILE A 650       9.276   5.604  -6.992  1.00122.22           H  
ATOM   1060  C   ILE A 650       7.972   2.503  -3.930  1.00122.22           C  
ATOM   1061  O   ILE A 650       7.863   1.279  -3.866  1.00122.22           O  
ATOM   1062  N   SER A 651       7.063   3.328  -3.363  1.00 69.67           N  
ATOM   1063  HN  SER A 651       7.154   4.390  -3.455  1.00 69.67           H  
ATOM   1064  CA  SER A 651       5.970   2.741  -2.633  1.00 69.67           C  
ATOM   1065  HA  SER A 651       5.594   1.876  -3.180  1.00 69.67           H  
ATOM   1066  CB  SER A 651       6.386   2.309  -1.230  1.00 69.67           C  
ATOM   1067  HB1 SER A 651       5.547   1.813  -0.743  1.00 69.67           H  
ATOM   1068  HB2 SER A 651       7.226   1.618  -1.301  1.00 69.67           H  
ATOM   1069  OG  SER A 651       6.772   3.439  -0.462  1.00 69.67           O  
ATOM   1070  HG  SER A 651       7.582   3.919  -0.927  1.00 69.67           H  
ATOM   1071  C   SER A 651       4.864   3.748  -2.473  1.00 69.67           C  
ATOM   1072  O   SER A 651       4.999   4.912  -2.833  1.00 69.67           O  
ATOM   1073  N   LEU A 652       3.709   3.300  -1.942  1.00101.72           N  
ATOM   1074  HN  LEU A 652       3.640   2.266  -1.675  1.00101.72           H  
ATOM   1075  CA  LEU A 652       2.567   4.138  -1.716  1.00101.72           C  
ATOM   1076  HA  LEU A 652       2.849   5.190  -1.673  1.00101.72           H  
ATOM   1077  CB  LEU A 652       1.485   3.892  -2.777  1.00101.72           C  
ATOM   1078  HB1 LEU A 652       1.263   2.825  -2.800  1.00101.72           H  
ATOM   1079  HB2 LEU A 652       0.590   4.444  -2.489  1.00101.72           H  
ATOM   1080  CG  LEU A 652       1.891   4.332  -4.190  1.00101.72           C  
ATOM   1081  HG  LEU A 652       2.850   3.870  -4.424  1.00101.72           H  
ATOM   1082  CD1 LEU A 652       0.872   3.868  -5.241  1.00101.72           C  
ATOM   1083 1HD1 LEU A 652       1.193   4.198  -6.229  1.00101.72           H  
ATOM   1084 2HD1 LEU A 652      -0.105   4.296  -5.015  1.00101.72           H  
ATOM   1085 3HD1 LEU A 652       0.804   2.780  -5.226  1.00101.72           H  
ATOM   1086  CD2 LEU A 652       2.077   5.853  -4.225  1.00101.72           C  
ATOM   1087 1HD2 LEU A 652       2.365   6.161  -5.230  1.00101.72           H  
ATOM   1088 2HD2 LEU A 652       2.857   6.141  -3.520  1.00101.72           H  
ATOM   1089 3HD2 LEU A 652       1.141   6.340  -3.950  1.00101.72           H  
ATOM   1090  C   LEU A 652       1.958   3.685  -0.427  1.00101.72           C  
ATOM   1091  O   LEU A 652       1.615   2.518  -0.312  1.00101.72           O  
ATOM   1092  N   GLY A 653       1.768   4.563   0.577  1.00 48.86           N  
ATOM   1093  HN  GLY A 653       2.054   5.588   0.466  1.00 48.86           H  
ATOM   1094  CA  GLY A 653       1.171   4.095   1.804  1.00 48.86           C  
ATOM   1095  HA1 GLY A 653       0.604   3.184   1.612  1.00 48.86           H  
ATOM   1096  HA2 GLY A 653       1.951   3.890   2.537  1.00 48.86           H  
ATOM   1097  C   GLY A 653       0.251   5.164   2.329  1.00 48.86           C  
ATOM   1098  O   GLY A 653       0.278   6.303   1.870  1.00 48.86           O  
ATOM   1099  N   LEU A 654      -0.590   4.823   3.331  1.00113.06           N  
ATOM   1100  HN  LEU A 654      -0.550   3.834   3.737  1.00113.06           H  
ATOM   1101  CA  LEU A 654      -1.539   5.767   3.862  1.00113.06           C  
ATOM   1102  HA  LEU A 654      -1.507   6.680   3.268  1.00113.06           H  
ATOM   1103  CB  LEU A 654      -2.980   5.231   3.889  1.00113.06           C  
ATOM   1104  HB1 LEU A 654      -2.999   4.323   4.492  1.00113.06           H  
ATOM   1105  HB2 LEU A 654      -3.620   5.985   4.346  1.00113.06           H  
ATOM   1106  CG  LEU A 654      -3.538   4.900   2.493  1.00113.06           C  
ATOM   1107  HG  LEU A 654      -3.389   5.783   1.871  1.00113.06           H  
ATOM   1108  CD1 LEU A 654      -2.756   3.751   1.839  1.00113.06           C  
ATOM   1109 1HD1 LEU A 654      -3.174   3.541   0.854  1.00113.06           H  
ATOM   1110 2HD1 LEU A 654      -2.830   2.860   2.462  1.00113.06           H  
ATOM   1111 3HD1 LEU A 654      -1.709   4.036   1.735  1.00113.06           H  
ATOM   1112  CD2 LEU A 654      -5.051   4.635   2.544  1.00113.06           C  
ATOM   1113 1HD2 LEU A 654      -5.414   4.404   1.542  1.00113.06           H  
ATOM   1114 2HD2 LEU A 654      -5.563   5.521   2.920  1.00113.06           H  
ATOM   1115 3HD2 LEU A 654      -5.251   3.792   3.205  1.00113.06           H  
ATOM   1116  C   LEU A 654      -1.168   6.087   5.281  1.00113.06           C  
ATOM   1117  O   LEU A 654      -0.806   5.205   6.054  1.00113.06           O  
ATOM   1118  N   ARG A 655      -1.223   7.380   5.658  1.00204.47           N  
ATOM   1119  HN  ARG A 655      -1.508   8.125   4.945  1.00204.47           H  
ATOM   1120  CA  ARG A 655      -0.906   7.773   6.997  1.00204.47           C  
ATOM   1121  HA  ARG A 655      -0.996   6.908   7.654  1.00204.47           H  
ATOM   1122  CB  ARG A 655       0.506   8.369   7.138  1.00204.47           C  
ATOM   1123  HB1 ARG A 655       1.226   7.639   6.769  1.00204.47           H  
ATOM   1124  HB2 ARG A 655       0.560   9.273   6.531  1.00204.47           H  
ATOM   1125  CG  ARG A 655       0.880   8.731   8.577  1.00204.47           C  
ATOM   1126  HG1 ARG A 655       0.095   9.366   8.988  1.00204.47           H  
ATOM   1127  HG2 ARG A 655       0.945   7.811   9.158  1.00204.47           H  
ATOM   1128  CD  ARG A 655       2.213   9.472   8.693  1.00204.47           C  
ATOM   1129  HD1 ARG A 655       2.163  10.415   8.149  1.00204.47           H  
ATOM   1130  HD2 ARG A 655       2.440   9.668   9.741  1.00204.47           H  
ATOM   1131  NE  ARG A 655       3.264   8.599   8.100  1.00204.47           N  
ATOM   1132  HE  ARG A 655       3.249   7.544   8.275  1.00204.47           H  
ATOM   1133  CZ  ARG A 655       4.247   9.153   7.332  1.00204.47           C  
ATOM   1134  NH1 ARG A 655       4.265  10.501   7.116  1.00204.47           N  
ATOM   1135 1HH1 ARG A 655       3.509  11.122   7.549  1.00204.47           H  
ATOM   1136 2HH1 ARG A 655       5.035  10.936   6.514  1.00204.47           H  
ATOM   1137  NH2 ARG A 655       5.208   8.359   6.776  1.00204.47           N  
ATOM   1138 1HH2 ARG A 655       5.191   7.302   6.942  1.00204.47           H  
ATOM   1139 2HH2 ARG A 655       5.979   8.793   6.174  1.00204.47           H  
ATOM   1140  C   ARG A 655      -1.868   8.829   7.441  1.00204.47           C  
ATOM   1141  O   ARG A 655      -2.120   9.811   6.746  1.00204.47           O  
ATOM   1142  N   ASP A 656      -2.435   8.640   8.641  1.00112.29           N  
ATOM   1143  HN  ASP A 656      -2.248   7.737   9.183  1.00112.29           H  
ATOM   1144  CA  ASP A 656      -3.287   9.641   9.197  1.00112.29           C  
ATOM   1145  HA  ASP A 656      -3.618   9.326  10.187  1.00112.29           H  
ATOM   1146  CB  ASP A 656      -2.564  10.987   9.307  1.00112.29           C  
ATOM   1147  HB1 ASP A 656      -1.561  10.843   9.710  1.00112.29           H  
ATOM   1148  HB2 ASP A 656      -2.498  11.459   8.327  1.00112.29           H  
ATOM   1149  CG  ASP A 656      -3.382  11.842  10.242  1.00112.29           C  
ATOM   1150  OD1 ASP A 656      -3.704  11.341  11.352  1.00112.29           O  
ATOM   1151  OD2 ASP A 656      -3.717  12.992   9.854  1.00112.29           O  
ATOM   1152  C   ASP A 656      -4.479   9.837   8.313  1.00112.29           C  
ATOM   1153  O   ASP A 656      -5.176  10.844   8.422  1.00112.29           O  
ATOM   1154  N   GLY A 657      -4.785   8.855   7.447  1.00 38.39           N  
ATOM   1155  HN  GLY A 657      -4.161   7.990   7.365  1.00 38.39           H  
ATOM   1156  CA  GLY A 657      -5.961   8.984   6.634  1.00 38.39           C  
ATOM   1157  HA1 GLY A 657      -6.416   8.001   6.512  1.00 38.39           H  
ATOM   1158  HA2 GLY A 657      -6.664   9.652   7.132  1.00 38.39           H  
ATOM   1159  C   GLY A 657      -5.636   9.543   5.275  1.00 38.39           C  
ATOM   1160  O   GLY A 657      -6.553   9.878   4.525  1.00 38.39           O  
ATOM   1161  N   ALA A 658      -4.342   9.675   4.909  1.00 42.03           N  
ATOM   1162  HN  ALA A 658      -3.557   9.401   5.583  1.00 42.03           H  
ATOM   1163  CA  ALA A 658      -4.032  10.190   3.598  1.00 42.03           C  
ATOM   1164  HA  ALA A 658      -4.930  10.162   2.981  1.00 42.03           H  
ATOM   1165  CB  ALA A 658      -3.480  11.625   3.621  1.00 42.03           C  
ATOM   1166  HB1 ALA A 658      -3.268  11.950   2.602  1.00 42.03           H  
ATOM   1167  HB2 ALA A 658      -2.562  11.652   4.209  1.00 42.03           H  
ATOM   1168  HB3 ALA A 658      -4.218  12.291   4.068  1.00 42.03           H  
ATOM   1169  C   ALA A 658      -2.978   9.321   2.973  1.00 42.03           C  
ATOM   1170  O   ALA A 658      -2.169   8.728   3.673  1.00 42.03           O  
ATOM   1171  N   LEU A 659      -2.957   9.199   1.630  1.00 62.66           N  
ATOM   1172  HN  LEU A 659      -3.681   9.726   1.044  1.00 62.66           H  
ATOM   1173  CA  LEU A 659      -1.977   8.371   0.967  1.00 62.66           C  
ATOM   1174  HA  LEU A 659      -1.721   7.531   1.613  1.00 62.66           H  
ATOM   1175  CB  LEU A 659      -2.458   7.835  -0.394  1.00 62.66           C  
ATOM   1176  HB1 LEU A 659      -3.360   7.245  -0.232  1.00 62.66           H  
ATOM   1177  HB2 LEU A 659      -2.690   8.685  -1.035  1.00 62.66           H  
ATOM   1178  CG  LEU A 659      -1.423   6.951  -1.115  1.00 62.66           C  
ATOM   1179  HG  LEU A 659      -0.481   7.499  -1.116  1.00 62.66           H  
ATOM   1180  CD1 LEU A 659      -1.182   5.642  -0.350  1.00 62.66           C  
ATOM   1181 1HD1 LEU A 659      -0.447   5.039  -0.883  1.00 62.66           H  
ATOM   1182 2HD1 LEU A 659      -2.118   5.088  -0.272  1.00 62.66           H  
ATOM   1183 3HD1 LEU A 659      -0.810   5.868   0.649  1.00 62.66           H  
ATOM   1184  CD2 LEU A 659      -1.811   6.718  -2.585  1.00 62.66           C  
ATOM   1185 1HD2 LEU A 659      -1.060   6.091  -3.065  1.00 62.66           H  
ATOM   1186 2HD2 LEU A 659      -1.868   7.676  -3.102  1.00 62.66           H  
ATOM   1187 3HD2 LEU A 659      -2.781   6.222  -2.631  1.00 62.66           H  
ATOM   1188  C   LEU A 659      -0.744   9.184   0.704  1.00 62.66           C  
ATOM   1189  O   LEU A 659      -0.788  10.411   0.739  1.00 62.66           O  
ATOM   1190  N   VAL A 660       0.408   8.516   0.457  1.00128.82           N  
ATOM   1191  HN  VAL A 660       0.421   7.446   0.471  1.00128.82           H  
ATOM   1192  CA  VAL A 660       1.614   9.248   0.176  1.00128.82           C  
ATOM   1193  HA  VAL A 660       1.376  10.155  -0.380  1.00128.82           H  
ATOM   1194  CB  VAL A 660       2.364   9.601   1.434  1.00128.82           C  
ATOM   1195  HB  VAL A 660       3.240  10.191   1.166  1.00128.82           H  
ATOM   1196  CG1 VAL A 660       1.446  10.454   2.324  1.00128.82           C  
ATOM   1197 1HG1 VAL A 660       1.972  10.720   3.241  1.00128.82           H  
ATOM   1198 2HG1 VAL A 660       0.549   9.886   2.572  1.00128.82           H  
ATOM   1199 3HG1 VAL A 660       1.164  11.362   1.791  1.00128.82           H  
ATOM   1200  CG2 VAL A 660       2.830   8.314   2.138  1.00128.82           C  
ATOM   1201 1HG2 VAL A 660       3.372   8.573   3.048  1.00128.82           H  
ATOM   1202 2HG2 VAL A 660       3.485   7.752   1.472  1.00128.82           H  
ATOM   1203 3HG2 VAL A 660       1.963   7.705   2.393  1.00128.82           H  
ATOM   1204  C   VAL A 660       2.514   8.364  -0.648  1.00128.82           C  
ATOM   1205  O   VAL A 660       2.698   7.188  -0.350  1.00128.82           O  
ATOM   1206  N   PHE A 661       3.124   8.907  -1.716  1.00 83.71           N  
ATOM   1207  HN  PHE A 661       2.937   9.927  -1.979  1.00 83.71           H  
ATOM   1208  CA  PHE A 661       4.028   8.115  -2.503  1.00 83.71           C  
ATOM   1209  HA  PHE A 661       3.808   7.054  -2.382  1.00 83.71           H  
ATOM   1210  CB  PHE A 661       3.955   8.514  -3.992  1.00 83.71           C  
ATOM   1211  HB1 PHE A 661       2.961   8.280  -4.373  1.00 83.71           H  
ATOM   1212  HB2 PHE A 661       4.135   9.585  -4.080  1.00 83.71           H  
ATOM   1213  CG  PHE A 661       4.969   7.784  -4.806  1.00 83.71           C  
ATOM   1214  CD1 PHE A 661       4.817   6.451  -5.098  1.00 83.71           C  
ATOM   1215  HD1 PHE A 661       3.947   5.916  -4.718  1.00 83.71           H  
ATOM   1216  CD2 PHE A 661       6.063   8.447  -5.313  1.00 83.71           C  
ATOM   1217  HD2 PHE A 661       6.195   9.509  -5.107  1.00 83.71           H  
ATOM   1218  CE1 PHE A 661       5.740   5.781  -5.859  1.00 83.71           C  
ATOM   1219  HE1 PHE A 661       5.602   4.721  -6.074  1.00 83.71           H  
ATOM   1220  CE2 PHE A 661       6.991   7.780  -6.078  1.00 83.71           C  
ATOM   1221  HE2 PHE A 661       7.855   8.316  -6.471  1.00 83.71           H  
ATOM   1222  CZ  PHE A 661       6.837   6.443  -6.350  1.00 83.71           C  
ATOM   1223  HZ  PHE A 661       7.578   5.914  -6.949  1.00 83.71           H  
ATOM   1224  C   PHE A 661       5.397   8.422  -2.000  1.00 83.71           C  
ATOM   1225  O   PHE A 661       5.918   9.501  -2.260  1.00 83.71           O  
ATOM   1226  N   SER A 662       6.028   7.479  -1.273  1.00 57.12           N  
ATOM   1227  HN  SER A 662       5.570   6.526  -1.108  1.00 57.12           H  
ATOM   1228  CA  SER A 662       7.324   7.768  -0.722  1.00 57.12           C  
ATOM   1229  HA  SER A 662       7.564   8.818  -0.889  1.00 57.12           H  
ATOM   1230  CB  SER A 662       7.420   7.452   0.780  1.00 57.12           C  
ATOM   1231  HB1 SER A 662       7.135   6.414   0.950  1.00 57.12           H  
ATOM   1232  HB2 SER A 662       8.445   7.608   1.117  1.00 57.12           H  
ATOM   1233  OG  SER A 662       6.549   8.304   1.509  1.00 57.12           O  
ATOM   1234  HG  SER A 662       6.822   9.305   1.348  1.00 57.12           H  
ATOM   1235  C   SER A 662       8.337   6.908  -1.411  1.00 57.12           C  
ATOM   1236  O   SER A 662       8.235   5.684  -1.402  1.00 57.12           O  
ATOM   1237  N   TYR A 663       9.360   7.533  -2.027  1.00 91.87           N  
ATOM   1238  HN  TYR A 663       9.439   8.600  -1.996  1.00 91.87           H  
ATOM   1239  CA  TYR A 663      10.343   6.752  -2.725  1.00 91.87           C  
ATOM   1240  HA  TYR A 663      10.297   5.717  -2.385  1.00 91.87           H  
ATOM   1241  CB  TYR A 663      10.143   6.803  -4.248  1.00 91.87           C  
ATOM   1242  HB1 TYR A 663      10.877   6.165  -4.740  1.00 91.87           H  
ATOM   1243  HB2 TYR A 663       9.138   6.465  -4.502  1.00 91.87           H  
ATOM   1244  CG  TYR A 663      10.327   8.217  -4.681  1.00 91.87           C  
ATOM   1245  CD1 TYR A 663      11.564   8.698  -5.041  1.00 91.87           C  
ATOM   1246  HD1 TYR A 663      12.431   8.038  -5.011  1.00 91.87           H  
ATOM   1247  CE1 TYR A 663      11.715  10.007  -5.439  1.00 91.87           C  
ATOM   1248  HE1 TYR A 663      12.697  10.378  -5.731  1.00 91.87           H  
ATOM   1249  CD2 TYR A 663       9.252   9.070  -4.713  1.00 91.87           C  
ATOM   1250  HD2 TYR A 663       8.269   8.702  -4.419  1.00 91.87           H  
ATOM   1251  CE2 TYR A 663       9.390  10.376  -5.108  1.00 91.87           C  
ATOM   1252  HE2 TYR A 663       8.523  11.036  -5.136  1.00 91.87           H  
ATOM   1253  CZ  TYR A 663      10.627  10.846  -5.468  1.00 91.87           C  
ATOM   1254  OH  TYR A 663      10.768  12.189  -5.872  1.00 91.87           O  
ATOM   1255  HH  TYR A 663      11.442  12.679  -5.232  1.00 91.87           H  
ATOM   1256  C   TYR A 663      11.703   7.313  -2.443  1.00 91.87           C  
ATOM   1257  O   TYR A 663      11.854   8.526  -2.296  1.00 91.87           O  
ATOM   1258  N   ASN A 664      12.731   6.436  -2.367  1.00115.61           N  
ATOM   1259  HN  ASN A 664      12.546   5.395  -2.532  1.00115.61           H  
ATOM   1260  CA  ASN A 664      14.066   6.876  -2.069  1.00115.61           C  
ATOM   1261  HA  ASN A 664      14.152   7.949  -2.241  1.00115.61           H  
ATOM   1262  CB  ASN A 664      14.427   6.546  -0.615  1.00115.61           C  
ATOM   1263  HB1 ASN A 664      13.746   7.049   0.071  1.00115.61           H  
ATOM   1264  HB2 ASN A 664      14.385   5.470  -0.446  1.00115.61           H  
ATOM   1265  CG  ASN A 664      15.826   7.052  -0.431  1.00115.61           C  
ATOM   1266  OD1 ASN A 664      16.206   7.927  -1.201  1.00115.61           O  
ATOM   1267  ND2 ASN A 664      16.590   6.498   0.548  1.00115.61           N  
ATOM   1268 1HD2 ASN A 664      16.189   5.721   1.164  1.00115.61           H  
ATOM   1269 2HD2 ASN A 664      17.592   6.839   0.702  1.00115.61           H  
ATOM   1270  C   ASN A 664      15.057   6.134  -2.930  1.00115.61           C  
ATOM   1271  O   ASN A 664      15.431   5.009  -2.604  1.00115.61           O  
ATOM   1272  N   LEU A 665      15.454   6.716  -4.086  1.00247.19           N  
ATOM   1273  HN  LEU A 665      14.996   7.645  -4.354  1.00247.19           H  
ATOM   1274  CA  LEU A 665      16.449   6.178  -4.986  1.00247.19           C  
ATOM   1275  HA  LEU A 665      16.344   5.094  -5.025  1.00247.19           H  
ATOM   1276  CB  LEU A 665      16.338   6.743  -6.411  1.00247.19           C  
ATOM   1277  HB1 LEU A 665      16.551   7.811  -6.373  1.00247.19           H  
ATOM   1278  HB2 LEU A 665      17.081   6.246  -7.035  1.00247.19           H  
ATOM   1279  CG  LEU A 665      14.962   6.550  -7.055  1.00247.19           C  
ATOM   1280  HG  LEU A 665      15.037   6.933  -8.073  1.00247.19           H  
ATOM   1281  CD1 LEU A 665      14.604   5.065  -7.169  1.00247.19           C  
ATOM   1282 1HD1 LEU A 665      13.622   4.962  -7.630  1.00247.19           H  
ATOM   1283 2HD1 LEU A 665      14.587   4.617  -6.175  1.00247.19           H  
ATOM   1284 3HD1 LEU A 665      15.348   4.557  -7.783  1.00247.19           H  
ATOM   1285  CD2 LEU A 665      13.896   7.395  -6.344  1.00247.19           C  
ATOM   1286 1HD2 LEU A 665      12.929   7.238  -6.822  1.00247.19           H  
ATOM   1287 2HD2 LEU A 665      14.166   8.449  -6.407  1.00247.19           H  
ATOM   1288 3HD2 LEU A 665      13.835   7.098  -5.297  1.00247.19           H  
ATOM   1289  C   LEU A 665      17.858   6.522  -4.558  1.00247.19           C  
ATOM   1290  O   LEU A 665      18.812   5.865  -4.959  1.00247.19           O  
ATOM   1291  N   GLY A 666      18.076   7.730  -4.009  1.00118.63           N  
ATOM   1292  HN  GLY A 666      17.270   8.427  -3.913  1.00118.63           H  
ATOM   1293  CA  GLY A 666      19.397   8.087  -3.549  1.00118.63           C  
ATOM   1294  HA1 GLY A 666      20.120   7.524  -4.140  1.00118.63           H  
ATOM   1295  HA2 GLY A 666      19.535   9.154  -3.726  1.00118.63           H  
ATOM   1296  C   GLY A 666      19.680   7.821  -2.102  1.00118.63           C  
ATOM   1297  O   GLY A 666      20.691   7.217  -1.737  1.00118.63           O  
ATOM   1298  N   SER A 667      18.777   8.329  -1.236  1.00137.06           N  
ATOM   1299  HN  SER A 667      17.889   8.783  -1.622  1.00137.06           H  
ATOM   1300  CA  SER A 667      18.969   8.280   0.186  1.00137.06           C  
ATOM   1301  HA  SER A 667      18.948   7.243   0.522  1.00137.06           H  
ATOM   1302  CB  SER A 667      20.291   8.934   0.617  1.00137.06           C  
ATOM   1303  HB1 SER A 667      21.122   8.415   0.140  1.00137.06           H  
ATOM   1304  HB2 SER A 667      20.292   9.980   0.312  1.00137.06           H  
ATOM   1305  OG  SER A 667      20.436   8.856   2.028  1.00137.06           O  
ATOM   1306  HG  SER A 667      19.637   9.356   2.491  1.00137.06           H  
ATOM   1307  C   SER A 667      17.852   9.049   0.848  1.00137.06           C  
ATOM   1308  O   SER A 667      17.577   8.850   2.032  1.00137.06           O  
ATOM   1309  N   GLY A 668      17.178   9.963   0.111  1.00 54.42           N  
ATOM   1310  HN  GLY A 668      17.431  10.132  -0.915  1.00 54.42           H  
ATOM   1311  CA  GLY A 668      16.114  10.702   0.738  1.00 54.42           C  
ATOM   1312  HA1 GLY A 668      16.101  10.485   1.806  1.00 54.42           H  
ATOM   1313  HA2 GLY A 668      16.274  11.769   0.586  1.00 54.42           H  
ATOM   1314  C   GLY A 668      14.804  10.301   0.130  1.00 54.42           C  
ATOM   1315  O   GLY A 668      14.593  10.415  -1.076  1.00 54.42           O  
ATOM   1316  N   VAL A 669      13.864   9.850   0.984  1.00106.90           N  
ATOM   1317  HN  VAL A 669      14.089   9.817   2.030  1.00106.90           H  
ATOM   1318  CA  VAL A 669      12.570   9.412   0.538  1.00106.90           C  
ATOM   1319  HA  VAL A 669      12.675   8.880  -0.407  1.00106.90           H  
ATOM   1320  CB  VAL A 669      11.855   8.536   1.524  1.00106.90           C  
ATOM   1321  HB  VAL A 669      12.511   7.711   1.801  1.00106.90           H  
ATOM   1322  CG1 VAL A 669      11.546   9.368   2.781  1.00106.90           C  
ATOM   1323 1HG1 VAL A 669      11.026   8.747   3.510  1.00106.90           H  
ATOM   1324 2HG1 VAL A 669      10.916  10.215   2.511  1.00106.90           H  
ATOM   1325 3HG1 VAL A 669      12.478   9.732   3.214  1.00106.90           H  
ATOM   1326  CG2 VAL A 669      10.601   7.963   0.840  1.00106.90           C  
ATOM   1327 1HG2 VAL A 669      10.065   7.322   1.540  1.00106.90           H  
ATOM   1328 2HG2 VAL A 669      10.897   7.380  -0.032  1.00106.90           H  
ATOM   1329 3HG2 VAL A 669       9.952   8.781   0.527  1.00106.90           H  
ATOM   1330  C   VAL A 669      11.717  10.622   0.332  1.00106.90           C  
ATOM   1331  O   VAL A 669      11.816  11.595   1.076  1.00106.90           O  
ATOM   1332  N   ALA A 670      10.857  10.606  -0.705  1.00 55.48           N  
ATOM   1333  HN  ALA A 670      10.801   9.763  -1.361  1.00 55.48           H  
ATOM   1334  CA  ALA A 670      10.018  11.753  -0.904  1.00 55.48           C  
ATOM   1335  HA  ALA A 670      10.288  12.530  -0.189  1.00 55.48           H  
ATOM   1336  CB  ALA A 670      10.097  12.318  -2.333  1.00 55.48           C  
ATOM   1337  HB1 ALA A 670       9.440  13.184  -2.419  1.00 55.48           H  
ATOM   1338  HB2 ALA A 670       9.785  11.553  -3.044  1.00 55.48           H  
ATOM   1339  HB3 ALA A 670      11.122  12.618  -2.550  1.00 55.48           H  
ATOM   1340  C   ALA A 670       8.610  11.322  -0.665  1.00 55.48           C  
ATOM   1341  O   ALA A 670       8.070  10.509  -1.410  1.00 55.48           O  
ATOM   1342  N   SER A 671       7.955  11.882   0.368  1.00 57.68           N  
ATOM   1343  HN  SER A 671       8.419  12.629   0.977  1.00 57.68           H  
ATOM   1344  CA  SER A 671       6.617  11.445   0.625  1.00 57.68           C  
ATOM   1345  HA  SER A 671       6.444  10.505   0.101  1.00 57.68           H  
ATOM   1346  CB  SER A 671       6.323  11.245   2.123  1.00 57.68           C  
ATOM   1347  HB1 SER A 671       5.289  10.924   2.246  1.00 57.68           H  
ATOM   1348  HB2 SER A 671       6.991  10.481   2.521  1.00 57.68           H  
ATOM   1349  OG  SER A 671       6.524  12.457   2.835  1.00 57.68           O  
ATOM   1350  HG  SER A 671       7.520  12.769   2.722  1.00 57.68           H  
ATOM   1351  C   SER A 671       5.679  12.475   0.095  1.00 57.68           C  
ATOM   1352  O   SER A 671       5.324  13.436   0.774  1.00 57.68           O  
ATOM   1353  N   ILE A 672       5.206  12.256  -1.142  1.00119.18           N  
ATOM   1354  HN  ILE A 672       5.517  11.390  -1.688  1.00119.18           H  
ATOM   1355  CA  ILE A 672       4.287  13.180  -1.729  1.00119.18           C  
ATOM   1356  HA  ILE A 672       4.504  14.188  -1.375  1.00119.18           H  
ATOM   1357  CB  ILE A 672       4.383  13.139  -3.229  1.00119.18           C  
ATOM   1358  HB  ILE A 672       3.583  13.755  -3.639  1.00119.18           H  
ATOM   1359  CG2 ILE A 672       5.728  13.761  -3.642  1.00119.18           C  
ATOM   1360 1HG2 ILE A 672       5.820  13.742  -4.728  1.00119.18           H  
ATOM   1361 2HG2 ILE A 672       6.544  13.190  -3.199  1.00119.18           H  
ATOM   1362 3HG2 ILE A 672       5.775  14.792  -3.292  1.00119.18           H  
ATOM   1363  CG1 ILE A 672       4.186  11.697  -3.732  1.00119.18           C  
ATOM   1364 1HG1 ILE A 672       5.040  11.103  -3.406  1.00119.18           H  
ATOM   1365 2HG1 ILE A 672       3.275  11.301  -3.284  1.00119.18           H  
ATOM   1366  CD1 ILE A 672       4.067  11.571  -5.246  1.00119.18           C  
ATOM   1367 1HD1 ILE A 672       3.931  10.523  -5.514  1.00119.18           H  
ATOM   1368 2HD1 ILE A 672       4.975  11.950  -5.715  1.00119.18           H  
ATOM   1369 3HD1 ILE A 672       3.210  12.149  -5.593  1.00119.18           H  
ATOM   1370  C   ILE A 672       2.925  12.764  -1.262  1.00119.18           C  
ATOM   1371  O   ILE A 672       2.151  12.114  -1.962  1.00119.18           O  
ATOM   1372  N   MET A 673       2.586  13.207  -0.040  1.00 82.12           N  
ATOM   1373  HN  MET A 673       3.266  13.859   0.468  1.00 82.12           H  
ATOM   1374  CA  MET A 673       1.362  12.854   0.621  1.00 82.12           C  
ATOM   1375  HA  MET A 673       1.279  11.770   0.699  1.00 82.12           H  
ATOM   1376  CB  MET A 673       1.241  13.493   2.015  1.00 82.12           C  
ATOM   1377  HB1 MET A 673       1.199  14.575   1.891  1.00 82.12           H  
ATOM   1378  HB2 MET A 673       0.314  13.143   2.470  1.00 82.12           H  
ATOM   1379  CG  MET A 673       2.394  13.166   2.967  1.00 82.12           C  
ATOM   1380  HG1 MET A 673       2.427  12.085   3.103  1.00 82.12           H  
ATOM   1381  HG2 MET A 673       3.322  13.504   2.506  1.00 82.12           H  
ATOM   1382  SD  MET A 673       2.260  13.940   4.607  1.00 82.12           S  
ATOM   1383  CE  MET A 673       3.904  13.412   5.171  1.00 82.12           C  
ATOM   1384  HE1 MET A 673       4.074  13.772   6.186  1.00 82.12           H  
ATOM   1385  HE2 MET A 673       4.665  13.823   4.508  1.00 82.12           H  
ATOM   1386  HE3 MET A 673       3.961  12.324   5.158  1.00 82.12           H  
ATOM   1387  C   MET A 673       0.224  13.399  -0.179  1.00 82.12           C  
ATOM   1388  O   MET A 673       0.421  14.121  -1.151  1.00 82.12           O  
ATOM   1389  N   VAL A 674      -1.014  13.023   0.194  1.00108.95           N  
ATOM   1390  HN  VAL A 674      -1.146  12.348   1.014  1.00108.95           H  
ATOM   1391  CA  VAL A 674      -2.158  13.531  -0.513  1.00108.95           C  
ATOM   1392  HA  VAL A 674      -1.818  14.106  -1.375  1.00108.95           H  
ATOM   1393  CB  VAL A 674      -3.103  12.459  -0.979  1.00108.95           C  
ATOM   1394  HB  VAL A 674      -2.550  11.754  -1.599  1.00108.95           H  
ATOM   1395  CG1 VAL A 674      -3.644  11.711   0.250  1.00108.95           C  
ATOM   1396 1HG1 VAL A 674      -4.332  10.930  -0.073  1.00108.95           H  
ATOM   1397 2HG1 VAL A 674      -4.170  12.411   0.900  1.00108.95           H  
ATOM   1398 3HG1 VAL A 674      -2.815  11.261   0.796  1.00108.95           H  
ATOM   1399  CG2 VAL A 674      -4.198  13.113  -1.838  1.00108.95           C  
ATOM   1400 1HG2 VAL A 674      -4.893  12.349  -2.185  1.00108.95           H  
ATOM   1401 2HG2 VAL A 674      -3.741  13.605  -2.697  1.00108.95           H  
ATOM   1402 3HG2 VAL A 674      -4.737  13.850  -1.242  1.00108.95           H  
ATOM   1403  C   VAL A 674      -2.915  14.436   0.412  1.00108.95           C  
ATOM   1404  O   VAL A 674      -2.968  14.207   1.618  1.00108.95           O  
ATOM   1405  N   ASN A 675      -3.502  15.526  -0.124  1.00149.32           N  
ATOM   1406  HN  ASN A 675      -3.420  15.733  -1.171  1.00149.32           H  
ATOM   1407  CA  ASN A 675      -4.239  16.402   0.743  1.00149.32           C  
ATOM   1408  HA  ASN A 675      -4.008  16.162   1.781  1.00149.32           H  
ATOM   1409  CB  ASN A 675      -3.941  17.889   0.484  1.00149.32           C  
ATOM   1410  HB1 ASN A 675      -2.864  18.042   0.415  1.00149.32           H  
ATOM   1411  HB2 ASN A 675      -4.414  18.203  -0.447  1.00149.32           H  
ATOM   1412  CG  ASN A 675      -4.503  18.698   1.645  1.00149.32           C  
ATOM   1413  OD1 ASN A 675      -3.936  18.707   2.737  1.00149.32           O  
ATOM   1414  ND2 ASN A 675      -5.642  19.402   1.407  1.00149.32           N  
ATOM   1415 1HD2 ASN A 675      -6.099  19.370   0.440  1.00149.32           H  
ATOM   1416 2HD2 ASN A 675      -6.081  19.988   2.187  1.00149.32           H  
ATOM   1417  C   ASN A 675      -5.702  16.187   0.497  1.00149.32           C  
ATOM   1418  O   ASN A 675      -6.448  17.137   0.264  1.00149.32           O  
ATOM   1419  N   GLY A 676      -6.164  14.927   0.595  1.00 43.38           N  
ATOM   1420  HN  GLY A 676      -5.488  14.131   0.827  1.00 43.38           H  
ATOM   1421  CA  GLY A 676      -7.557  14.641   0.391  1.00 43.38           C  
ATOM   1422  HA1 GLY A 676      -8.169  15.464   0.759  1.00 43.38           H  
ATOM   1423  HA2 GLY A 676      -7.759  14.483  -0.668  1.00 43.38           H  
ATOM   1424  C   GLY A 676      -7.846  13.393   1.165  1.00 43.38           C  
ATOM   1425  O   GLY A 676      -6.983  12.525   1.274  1.00 43.38           O  
ATOM   1426  N   SER A 677      -9.079  13.270   1.709  1.00 93.91           N  
ATOM   1427  HN  SER A 677      -9.809  14.031   1.528  1.00 93.91           H  
ATOM   1428  CA  SER A 677      -9.432  12.137   2.527  1.00 93.91           C  
ATOM   1429  HA  SER A 677      -8.615  11.944   3.222  1.00 93.91           H  
ATOM   1430  CB  SER A 677     -10.723  12.348   3.338  1.00 93.91           C  
ATOM   1431  HB1 SER A 677     -10.597  13.206   3.998  1.00 93.91           H  
ATOM   1432  HB2 SER A 677     -11.552  12.533   2.654  1.00 93.91           H  
ATOM   1433  OG  SER A 677     -11.006  11.195   4.117  1.00 93.91           O  
ATOM   1434  HG  SER A 677     -11.129  10.366   3.484  1.00 93.91           H  
ATOM   1435  C   SER A 677      -9.624  10.922   1.670  1.00 93.91           C  
ATOM   1436  O   SER A 677     -10.411  10.918   0.725  1.00 93.91           O  
ATOM   1437  N   PHE A 678      -8.807   9.889   1.942  1.00121.80           N  
ATOM   1438  HN  PHE A 678      -8.083  10.035   2.716  1.00121.80           H  
ATOM   1439  CA  PHE A 678      -8.813   8.605   1.291  1.00121.80           C  
ATOM   1440  HA  PHE A 678      -9.119   8.748   0.255  1.00121.80           H  
ATOM   1441  CB  PHE A 678      -7.400   7.998   1.298  1.00121.80           C  
ATOM   1442  HB1 PHE A 678      -6.658   8.795   1.250  1.00121.80           H  
ATOM   1443  HB2 PHE A 678      -7.254   7.419   2.210  1.00121.80           H  
ATOM   1444  CG  PHE A 678      -7.259   7.111   0.113  1.00121.80           C  
ATOM   1445  CD1 PHE A 678      -6.968   7.671  -1.110  1.00121.80           C  
ATOM   1446  HD1 PHE A 678      -6.853   8.752  -1.191  1.00121.80           H  
ATOM   1447  CD2 PHE A 678      -7.398   5.748   0.201  1.00121.80           C  
ATOM   1448  HD2 PHE A 678      -7.626   5.287   1.162  1.00121.80           H  
ATOM   1449  CE1 PHE A 678      -6.820   6.890  -2.230  1.00121.80           C  
ATOM   1450  HE1 PHE A 678      -6.587   7.350  -3.190  1.00121.80           H  
ATOM   1451  CE2 PHE A 678      -7.251   4.962  -0.919  1.00121.80           C  
ATOM   1452  HE2 PHE A 678      -7.361   3.881  -0.839  1.00121.80           H  
ATOM   1453  CZ  PHE A 678      -6.967   5.529  -2.136  1.00121.80           C  
ATOM   1454  HZ  PHE A 678      -6.859   4.903  -3.022  1.00121.80           H  
ATOM   1455  C   PHE A 678      -9.758   7.623   1.933  1.00121.80           C  
ATOM   1456  O   PHE A 678     -10.321   6.756   1.264  1.00121.80           O  
ATOM   1457  N   ASN A 679      -9.930   7.697   3.270  1.00122.70           N  
ATOM   1458  HN  ASN A 679      -9.520   8.514   3.826  1.00122.70           H  
ATOM   1459  CA  ASN A 679     -10.675   6.658   3.937  1.00122.70           C  
ATOM   1460  HA  ASN A 679     -10.415   5.699   3.490  1.00122.70           H  
ATOM   1461  CB  ASN A 679     -10.380   6.596   5.447  1.00122.70           C  
ATOM   1462  HB1 ASN A 679     -10.953   5.789   5.903  1.00122.70           H  
ATOM   1463  HB2 ASN A 679      -9.316   6.424   5.609  1.00122.70           H  
ATOM   1464  CG  ASN A 679     -10.787   7.929   6.061  1.00122.70           C  
ATOM   1465  OD1 ASN A 679     -10.318   8.987   5.643  1.00122.70           O  
ATOM   1466  ND2 ASN A 679     -11.698   7.883   7.069  1.00122.70           N  
ATOM   1467 1HD2 ASN A 679     -12.091   6.942   7.392  1.00122.70           H  
ATOM   1468 2HD2 ASN A 679     -12.022   8.788   7.539  1.00122.70           H  
ATOM   1469  C   ASN A 679     -12.148   6.880   3.775  1.00122.70           C  
ATOM   1470  O   ASN A 679     -12.905   6.796   4.742  1.00122.70           O  
ATOM   1471  N   ASP A 680     -12.586   7.169   2.535  1.00 80.48           N  
ATOM   1472  HN  ASP A 680     -11.865   7.276   1.752  1.00 80.48           H  
ATOM   1473  CA  ASP A 680     -13.974   7.340   2.213  1.00 80.48           C  
ATOM   1474  HA  ASP A 680     -14.442   7.905   3.019  1.00 80.48           H  
ATOM   1475  CB  ASP A 680     -14.210   8.099   0.897  1.00 80.48           C  
ATOM   1476  HB1 ASP A 680     -13.601   7.664   0.105  1.00 80.48           H  
ATOM   1477  HB2 ASP A 680     -15.263   8.041   0.620  1.00 80.48           H  
ATOM   1478  CG  ASP A 680     -13.812   9.552   1.115  1.00 80.48           C  
ATOM   1479  OD1 ASP A 680     -13.280   9.858   2.216  1.00 80.48           O  
ATOM   1480  OD2 ASP A 680     -14.040  10.374   0.188  1.00 80.48           O  
ATOM   1481  C   ASP A 680     -14.671   6.018   2.104  1.00 80.48           C  
ATOM   1482  O   ASP A 680     -15.877   5.934   2.311  1.00 80.48           O  
ATOM   1483  N   GLY A 681     -13.961   4.940   1.730  1.00 29.88           N  
ATOM   1484  HN  GLY A 681     -12.907   5.006   1.560  1.00 29.88           H  
ATOM   1485  CA  GLY A 681     -14.661   3.698   1.566  1.00 29.88           C  
ATOM   1486  HA1 GLY A 681     -13.973   2.860   1.675  1.00 29.88           H  
ATOM   1487  HA2 GLY A 681     -15.457   3.613   2.305  1.00 29.88           H  
ATOM   1488  C   GLY A 681     -15.235   3.720   0.188  1.00 29.88           C  
ATOM   1489  O   GLY A 681     -16.105   2.922  -0.155  1.00 29.88           O  
ATOM   1490  N   ARG A 682     -14.751   4.664  -0.639  1.00 76.14           N  
ATOM   1491  HN  ARG A 682     -14.001   5.339  -0.283  1.00 76.14           H  
ATOM   1492  CA  ARG A 682     -15.220   4.782  -1.986  1.00 76.14           C  
ATOM   1493  HA  ARG A 682     -15.935   3.985  -2.189  1.00 76.14           H  
ATOM   1494  CB  ARG A 682     -15.875   6.142  -2.289  1.00 76.14           C  
ATOM   1495  HB1 ARG A 682     -15.211   6.933  -1.942  1.00 76.14           H  
ATOM   1496  HB2 ARG A 682     -16.013   6.230  -3.367  1.00 76.14           H  
ATOM   1497  CG  ARG A 682     -17.235   6.310  -1.606  1.00 76.14           C  
ATOM   1498  HG1 ARG A 682     -17.672   7.251  -1.939  1.00 76.14           H  
ATOM   1499  HG2 ARG A 682     -17.877   5.483  -1.910  1.00 76.14           H  
ATOM   1500  CD  ARG A 682     -17.161   6.326  -0.079  1.00 76.14           C  
ATOM   1501  HD1 ARG A 682     -16.645   5.434   0.276  1.00 76.14           H  
ATOM   1502  HD2 ARG A 682     -16.625   7.214   0.256  1.00 76.14           H  
ATOM   1503  NE  ARG A 682     -18.556   6.348   0.449  1.00 76.14           N  
ATOM   1504  HE  ARG A 682     -19.062   5.427   0.651  1.00 76.14           H  
ATOM   1505  CZ  ARG A 682     -19.192   7.534   0.676  1.00 76.14           C  
ATOM   1506  NH1 ARG A 682     -18.557   8.713   0.407  1.00 76.14           N  
ATOM   1507 1HH1 ARG A 682     -17.560   8.707   0.018  1.00 76.14           H  
ATOM   1508 2HH1 ARG A 682     -19.056   9.642   0.585  1.00 76.14           H  
ATOM   1509  NH2 ARG A 682     -20.463   7.541   1.174  1.00 76.14           N  
ATOM   1510 1HH2 ARG A 682     -20.960   6.617   1.386  1.00 76.14           H  
ATOM   1511 2HH2 ARG A 682     -20.963   8.470   1.352  1.00 76.14           H  
ATOM   1512  C   ARG A 682     -14.034   4.619  -2.880  1.00 76.14           C  
ATOM   1513  O   ARG A 682     -12.890   4.658  -2.430  1.00 76.14           O  
ATOM   1514  N   TRP A 683     -14.286   4.405  -4.186  1.00102.41           N  
ATOM   1515  HN  TRP A 683     -15.294   4.393  -4.544  1.00102.41           H  
ATOM   1516  CA  TRP A 683     -13.197   4.194  -5.095  1.00102.41           C  
ATOM   1517  HA  TRP A 683     -12.434   3.600  -4.592  1.00102.41           H  
ATOM   1518  CB  TRP A 683     -13.605   3.475  -6.384  1.00102.41           C  
ATOM   1519  HB1 TRP A 683     -14.537   3.903  -6.752  1.00102.41           H  
ATOM   1520  HB2 TRP A 683     -12.823   3.609  -7.131  1.00102.41           H  
ATOM   1521  CG  TRP A 683     -13.801   2.013  -6.137  1.00102.41           C  
ATOM   1522  CD2 TRP A 683     -12.693   1.154  -5.860  1.00102.41           C  
ATOM   1523  CE2 TRP A 683     -13.209  -0.114  -5.626  1.00102.41           C  
ATOM   1524  CE3 TRP A 683     -11.353   1.412  -5.794  1.00102.41           C  
ATOM   1525  HE3 TRP A 683     -10.960   2.413  -5.969  1.00102.41           H  
ATOM   1526  CD1 TRP A 683     -14.926   1.246  -6.062  1.00102.41           C  
ATOM   1527  HD1 TRP A 683     -15.943   1.605  -6.221  1.00102.41           H  
ATOM   1528  NE1 TRP A 683     -14.581  -0.049  -5.755  1.00102.41           N  
ATOM   1529  HE1 TRP A 683     -15.261  -0.867  -5.636  1.00102.41           H  
ATOM   1530  CZ2 TRP A 683     -12.383  -1.148  -5.321  1.00102.41           C  
ATOM   1531  HZ2 TRP A 683     -12.779  -2.144  -5.126  1.00102.41           H  
ATOM   1532  CZ3 TRP A 683     -10.519   0.358  -5.498  1.00102.41           C  
ATOM   1533  HZ3 TRP A 683      -9.442   0.520  -5.447  1.00102.41           H  
ATOM   1534  CH2 TRP A 683     -11.030  -0.900  -5.266  1.00102.41           C  
ATOM   1535  HH2 TRP A 683     -10.348  -1.718  -5.034  1.00102.41           H  
ATOM   1536  C   TRP A 683     -12.600   5.503  -5.485  1.00102.41           C  
ATOM   1537  O   TRP A 683     -13.130   6.228  -6.325  1.00102.41           O  
ATOM   1538  N   HIS A 684     -11.442   5.820  -4.882  1.00 93.29           N  
ATOM   1539  HN  HIS A 684     -11.017   5.146  -4.168  1.00 93.29           H  
ATOM   1540  CA  HIS A 684     -10.770   7.045  -5.181  1.00 93.29           C  
ATOM   1541  HA  HIS A 684     -11.503   7.768  -5.539  1.00 93.29           H  
ATOM   1542  CB  HIS A 684     -10.010   7.657  -3.994  1.00 93.29           C  
ATOM   1543  HB1 HIS A 684      -9.489   6.858  -3.467  1.00 93.29           H  
ATOM   1544  HB2 HIS A 684      -9.283   8.372  -4.379  1.00 93.29           H  
ATOM   1545  CG  HIS A 684     -10.905   8.363  -3.024  1.00 93.29           C  
ATOM   1546  CD2 HIS A 684     -11.151   9.694  -2.886  1.00 93.29           C  
ATOM   1547  HD2 HIS A 684     -10.702  10.475  -3.499  1.00 93.29           H  
ATOM   1548  ND1 HIS A 684     -11.667   7.737  -2.065  1.00 93.29           N  
ATOM   1549  HD1 HIS A 684     -11.724   6.684  -1.881  1.00 93.29           H  
ATOM   1550  CE1 HIS A 684     -12.332   8.713  -1.398  1.00 93.29           C  
ATOM   1551  HE1 HIS A 684     -13.021   8.524  -0.574  1.00 93.29           H  
ATOM   1552  NE2 HIS A 684     -12.050   9.918  -1.860  1.00 93.29           N1+
ATOM   1553  HE2 HIS A 684     -12.432  10.857  -1.517  1.00 93.29           H  
ATOM   1554  C   HIS A 684      -9.771   6.806  -6.254  1.00 93.29           C  
ATOM   1555  O   HIS A 684      -9.302   5.692  -6.482  1.00 93.29           O  
ATOM   1556  N   ARG A 685      -9.423   7.886  -6.965  1.00112.88           N  
ATOM   1557  HN  ARG A 685      -9.871   8.837  -6.767  1.00112.88           H  
ATOM   1558  CA  ARG A 685      -8.445   7.744  -7.990  1.00112.88           C  
ATOM   1559  HA  ARG A 685      -8.246   6.688  -8.173  1.00112.88           H  
ATOM   1560  CB  ARG A 685      -8.850   8.438  -9.301  1.00112.88           C  
ATOM   1561  HB1 ARG A 685      -9.858   8.115  -9.560  1.00112.88           H  
ATOM   1562  HB2 ARG A 685      -8.845   9.515  -9.132  1.00112.88           H  
ATOM   1563  CG  ARG A 685      -7.933   8.136 -10.485  1.00112.88           C  
ATOM   1564  HG1 ARG A 685      -8.154   8.846 -11.282  1.00112.88           H  
ATOM   1565  HG2 ARG A 685      -6.900   8.262 -10.162  1.00112.88           H  
ATOM   1566  CD  ARG A 685      -8.097   6.721 -11.038  1.00112.88           C  
ATOM   1567  HD1 ARG A 685      -7.772   5.990 -10.297  1.00112.88           H  
ATOM   1568  HD2 ARG A 685      -9.140   6.539 -11.295  1.00112.88           H  
ATOM   1569  NE  ARG A 685      -7.247   6.625 -12.256  1.00112.88           N  
ATOM   1570  HE  ARG A 685      -6.610   7.440 -12.529  1.00112.88           H  
ATOM   1571  CZ  ARG A 685      -7.280   5.498 -13.024  1.00112.88           C  
ATOM   1572  NH1 ARG A 685      -8.074   4.447 -12.661  1.00112.88           N  
ATOM   1573 1HH1 ARG A 685      -8.670   4.508 -11.774  1.00112.88           H  
ATOM   1574 2HH1 ARG A 685      -8.100   3.563 -13.263  1.00112.88           H  
ATOM   1575  NH2 ARG A 685      -6.519   5.421 -14.154  1.00112.88           N  
ATOM   1576 1HH2 ARG A 685      -5.897   6.244 -14.437  1.00112.88           H  
ATOM   1577 2HH2 ARG A 685      -6.544   4.537 -14.757  1.00112.88           H  
ATOM   1578  C   ARG A 685      -7.213   8.415  -7.480  1.00112.88           C  
ATOM   1579  O   ARG A 685      -7.274   9.482  -6.878  1.00112.88           O  
ATOM   1580  N   VAL A 686      -6.043   7.787  -7.659  1.00132.64           N  
ATOM   1581  HN  VAL A 686      -6.002   6.821  -8.117  1.00132.64           H  
ATOM   1582  CA  VAL A 686      -4.850   8.445  -7.220  1.00132.64           C  
ATOM   1583  HA  VAL A 686      -5.063   9.502  -7.060  1.00132.64           H  
ATOM   1584  CB  VAL A 686      -4.233   7.872  -5.972  1.00132.64           C  
ATOM   1585  HB  VAL A 686      -4.998   7.829  -5.197  1.00132.64           H  
ATOM   1586  CG1 VAL A 686      -3.740   6.444  -6.249  1.00132.64           C  
ATOM   1587 1HG1 VAL A 686      -3.294   6.031  -5.344  1.00132.64           H  
ATOM   1588 2HG1 VAL A 686      -2.995   6.464  -7.044  1.00132.64           H  
ATOM   1589 3HG1 VAL A 686      -4.581   5.822  -6.555  1.00132.64           H  
ATOM   1590  CG2 VAL A 686      -3.121   8.827  -5.506  1.00132.64           C  
ATOM   1591 1HG2 VAL A 686      -2.658   8.433  -4.601  1.00132.64           H  
ATOM   1592 2HG2 VAL A 686      -3.548   9.808  -5.297  1.00132.64           H  
ATOM   1593 3HG2 VAL A 686      -2.368   8.918  -6.289  1.00132.64           H  
ATOM   1594  C   VAL A 686      -3.879   8.307  -8.339  1.00132.64           C  
ATOM   1595  O   VAL A 686      -4.020   7.426  -9.187  1.00132.64           O  
ATOM   1596  N   LYS A 687      -2.879   9.201  -8.400  1.00175.42           N  
ATOM   1597  HN  LYS A 687      -2.761   9.958  -7.653  1.00175.42           H  
ATOM   1598  CA  LYS A 687      -1.981   9.099  -9.504  1.00175.42           C  
ATOM   1599  HA  LYS A 687      -1.926   8.066  -9.847  1.00175.42           H  
ATOM   1600  CB  LYS A 687      -2.388  10.018 -10.666  1.00175.42           C  
ATOM   1601  HB1 LYS A 687      -3.450   9.870 -10.863  1.00175.42           H  
ATOM   1602  HB2 LYS A 687      -2.215  11.050 -10.361  1.00175.42           H  
ATOM   1603  CG  LYS A 687      -1.623   9.768 -11.962  1.00175.42           C  
ATOM   1604  HG1 LYS A 687      -0.570   9.989 -11.790  1.00175.42           H  
ATOM   1605  HG2 LYS A 687      -1.735   8.718 -12.233  1.00175.42           H  
ATOM   1606  CD  LYS A 687      -2.114  10.626 -13.130  1.00175.42           C  
ATOM   1607  HD1 LYS A 687      -1.985  11.675 -12.862  1.00175.42           H  
ATOM   1608  HD2 LYS A 687      -1.504  10.396 -14.004  1.00175.42           H  
ATOM   1609  CE  LYS A 687      -3.583  10.401 -13.496  1.00175.42           C  
ATOM   1610  HE1 LYS A 687      -3.782  10.839 -14.474  1.00175.42           H  
ATOM   1611  HE2 LYS A 687      -3.787   9.331 -13.528  1.00175.42           H  
ATOM   1612  NZ  LYS A 687      -4.458  11.037 -12.487  1.00175.42           N1+
ATOM   1613  HZ1 LYS A 687      -5.482  10.875 -12.750  1.00175.42           H  
ATOM   1614  HZ2 LYS A 687      -4.260  12.088 -12.454  1.00175.42           H  
ATOM   1615  HZ3 LYS A 687      -4.265  10.608 -11.526  1.00175.42           H  
ATOM   1616  C   LYS A 687      -0.642   9.555  -9.045  1.00175.42           C  
ATOM   1617  O   LYS A 687      -0.508  10.202  -8.006  1.00175.42           O  
ATOM   1618  N   ALA A 688       0.407   9.180  -9.795  1.00 76.49           N  
ATOM   1619  HN  ALA A 688       0.282   8.529 -10.635  1.00 76.49           H  
ATOM   1620  CA  ALA A 688       1.696   9.681  -9.433  1.00 76.49           C  
ATOM   1621  HA  ALA A 688       1.591  10.664  -8.974  1.00 76.49           H  
ATOM   1622  CB  ALA A 688       2.471   8.748  -8.486  1.00 76.49           C  
ATOM   1623  HB1 ALA A 688       3.440   9.190  -8.252  1.00 76.49           H  
ATOM   1624  HB2 ALA A 688       2.620   7.782  -8.968  1.00 76.49           H  
ATOM   1625  HB3 ALA A 688       1.903   8.611  -7.566  1.00 76.49           H  
ATOM   1626  C   ALA A 688       2.487   9.798 -10.691  1.00 76.49           C  
ATOM   1627  O   ALA A 688       2.580   8.857 -11.475  1.00 76.49           O  
ATOM   1628  N   VAL A 689       3.085  10.975 -10.926  1.00 56.90           N  
ATOM   1629  HN  VAL A 689       2.942  11.804 -10.264  1.00 56.90           H  
ATOM   1630  CA  VAL A 689       3.919  11.097 -12.083  1.00 56.90           C  
ATOM   1631  HA  VAL A 689       3.786  10.235 -12.736  1.00 56.90           H  
ATOM   1632  CB  VAL A 689       3.703  12.369 -12.851  1.00 56.90           C  
ATOM   1633  HB  VAL A 689       3.853  13.211 -12.175  1.00 56.90           H  
ATOM   1634  CG1 VAL A 689       4.756  12.446 -13.970  1.00 56.90           C  
ATOM   1635 1HG1 VAL A 689       4.615  13.364 -14.540  1.00 56.90           H  
ATOM   1636 2HG1 VAL A 689       4.646  11.588 -14.633  1.00 56.90           H  
ATOM   1637 3HG1 VAL A 689       5.754  12.441 -13.532  1.00 56.90           H  
ATOM   1638  CG2 VAL A 689       2.250  12.401 -13.356  1.00 56.90           C  
ATOM   1639 1HG2 VAL A 689       2.080  13.320 -13.916  1.00 56.90           H  
ATOM   1640 2HG2 VAL A 689       1.569  12.362 -12.506  1.00 56.90           H  
ATOM   1641 3HG2 VAL A 689       2.071  11.543 -14.004  1.00 56.90           H  
ATOM   1642  C   VAL A 689       5.306  11.133 -11.555  1.00 56.90           C  
ATOM   1643  O   VAL A 689       5.702  12.091 -10.893  1.00 56.90           O  
ATOM   1644  N   ARG A 690       6.098  10.084 -11.827  1.00199.76           N  
ATOM   1645  HN  ARG A 690       5.769   9.264 -12.431  1.00199.76           H  
ATOM   1646  CA  ARG A 690       7.411  10.131 -11.259  1.00199.76           C  
ATOM   1647  HA  ARG A 690       7.496  11.029 -10.647  1.00199.76           H  
ATOM   1648  CB  ARG A 690       7.717   8.914 -10.389  1.00199.76           C  
ATOM   1649  HB1 ARG A 690       6.828   8.665  -9.810  1.00199.76           H  
ATOM   1650  HB2 ARG A 690       7.976   8.076 -11.036  1.00199.76           H  
ATOM   1651  CG  ARG A 690       8.871   9.167  -9.430  1.00199.76           C  
ATOM   1652  HG1 ARG A 690       9.800   9.228  -9.998  1.00199.76           H  
ATOM   1653  HG2 ARG A 690       8.701  10.109  -8.908  1.00199.76           H  
ATOM   1654  CD  ARG A 690       8.984   8.050  -8.413  1.00199.76           C  
ATOM   1655  HD1 ARG A 690       9.574   8.379  -7.558  1.00199.76           H  
ATOM   1656  HD2 ARG A 690       7.993   7.747  -8.076  1.00199.76           H  
ATOM   1657  NE  ARG A 690       9.658   6.921  -9.093  1.00199.76           N  
ATOM   1658  HE  ARG A 690       9.107   6.211  -9.674  1.00199.76           H  
ATOM   1659  CZ  ARG A 690      11.005   6.823  -8.949  1.00199.76           C  
ATOM   1660  NH1 ARG A 690      11.646   7.674  -8.097  1.00199.76           N  
ATOM   1661 1HH1 ARG A 690      11.088   8.407  -7.552  1.00199.76           H  
ATOM   1662 2HH1 ARG A 690      12.707   7.609  -7.973  1.00199.76           H  
ATOM   1663  NH2 ARG A 690      11.703   5.892  -9.654  1.00199.76           N  
ATOM   1664 1HH2 ARG A 690      11.191   5.234 -10.325  1.00199.76           H  
ATOM   1665 2HH2 ARG A 690      12.764   5.818  -9.538  1.00199.76           H  
ATOM   1666  C   ARG A 690       8.411  10.205 -12.358  1.00199.76           C  
ATOM   1667  O   ARG A 690       8.481   9.326 -13.215  1.00199.76           O  
ATOM   1668  N   ASP A 691       9.216  11.284 -12.359  1.00 97.51           N  
ATOM   1669  HN  ASP A 691       9.118  12.030 -11.598  1.00 97.51           H  
ATOM   1670  CA  ASP A 691      10.203  11.425 -13.385  1.00 97.51           C  
ATOM   1671  HA  ASP A 691      10.235  10.510 -13.977  1.00 97.51           H  
ATOM   1672  CB  ASP A 691       9.957  12.622 -14.322  1.00 97.51           C  
ATOM   1673  HB1 ASP A 691       8.934  12.591 -14.698  1.00 97.51           H  
ATOM   1674  HB2 ASP A 691      10.117  13.553 -13.779  1.00 97.51           H  
ATOM   1675  CG  ASP A 691      10.936  12.531 -15.486  1.00 97.51           C  
ATOM   1676  OD1 ASP A 691      11.804  11.618 -15.468  1.00 97.51           O  
ATOM   1677  OD2 ASP A 691      10.827  13.378 -16.412  1.00 97.51           O  
ATOM   1678  C   ASP A 691      11.530  11.634 -12.737  1.00 97.51           C  
ATOM   1679  O   ASP A 691      11.701  12.555 -11.939  1.00 97.51           O  
ATOM   1680  N   GLY A 692      12.498  10.753 -13.058  1.00 59.28           N  
ATOM   1681  HN  GLY A 692      12.261   9.921 -13.687  1.00 59.28           H  
ATOM   1682  CA  GLY A 692      13.838  10.907 -12.575  1.00 59.28           C  
ATOM   1683  HA1 GLY A 692      14.431  10.036 -12.853  1.00 59.28           H  
ATOM   1684  HA2 GLY A 692      14.284  11.803 -13.007  1.00 59.28           H  
ATOM   1685  C   GLY A 692      13.794  11.033 -11.087  1.00 59.28           C  
ATOM   1686  O   GLY A 692      13.514  10.072 -10.375  1.00 59.28           O  
ATOM   1687  N   GLN A 693      14.211  12.219 -10.605  1.00166.60           N  
ATOM   1688  HN  GLN A 693      14.569  12.927 -11.323  1.00166.60           H  
ATOM   1689  CA  GLN A 693      14.227  12.636  -9.232  1.00166.60           C  
ATOM   1690  HA  GLN A 693      14.524  11.782  -8.623  1.00166.60           H  
ATOM   1691  CB  GLN A 693      15.233  13.771  -8.981  1.00166.60           C  
ATOM   1692  HB1 GLN A 693      15.262  13.976  -7.911  1.00166.60           H  
ATOM   1693  HB2 GLN A 693      16.217  13.441  -9.315  1.00166.60           H  
ATOM   1694  CG  GLN A 693      14.883  15.068  -9.714  1.00166.60           C  
ATOM   1695  HG1 GLN A 693      13.836  15.318  -9.541  1.00166.60           H  
ATOM   1696  HG2 GLN A 693      15.515  15.879  -9.351  1.00166.60           H  
ATOM   1697  CD  GLN A 693      15.123  14.854 -11.203  1.00166.60           C  
ATOM   1698  OE1 GLN A 693      14.462  15.459 -12.045  1.00166.60           O  
ATOM   1699  NE2 GLN A 693      16.104  13.973 -11.539  1.00166.60           N  
ATOM   1700 1HE2 GLN A 693      16.659  13.473 -10.773  1.00166.60           H  
ATOM   1701 2HE2 GLN A 693      16.320  13.780 -12.569  1.00166.60           H  
ATOM   1702  C   GLN A 693      12.894  13.118  -8.738  1.00166.60           C  
ATOM   1703  O   GLN A 693      12.556  12.925  -7.572  1.00166.60           O  
ATOM   1704  N   SER A 694      12.102  13.790  -9.596  1.00 57.21           N  
ATOM   1705  HN  SER A 694      12.358  13.850 -10.633  1.00 57.21           H  
ATOM   1706  CA  SER A 694      10.908  14.426  -9.104  1.00 57.21           C  
ATOM   1707  HA  SER A 694      11.036  14.634  -8.042  1.00 57.21           H  
ATOM   1708  CB  SER A 694      10.591  15.746  -9.829  1.00 57.21           C  
ATOM   1709  HB1 SER A 694       9.711  16.203  -9.376  1.00 57.21           H  
ATOM   1710  HB2 SER A 694      11.441  16.421  -9.735  1.00 57.21           H  
ATOM   1711  OG  SER A 694      10.336  15.501 -11.205  1.00 57.21           O  
ATOM   1712  HG  SER A 694      11.182  15.062 -11.645  1.00 57.21           H  
ATOM   1713  C   SER A 694       9.725  13.528  -9.276  1.00 57.21           C  
ATOM   1714  O   SER A 694       9.514  12.940 -10.334  1.00 57.21           O  
ATOM   1715  N   GLY A 695       8.896  13.421  -8.217  1.00 48.38           N  
ATOM   1716  HN  GLY A 695       9.106  13.974  -7.325  1.00 48.38           H  
ATOM   1717  CA  GLY A 695       7.735  12.576  -8.268  1.00 48.38           C  
ATOM   1718  HA1 GLY A 695       7.672  12.091  -9.242  1.00 48.38           H  
ATOM   1719  HA2 GLY A 695       7.794  11.818  -7.487  1.00 48.38           H  
ATOM   1720  C   GLY A 695       6.530  13.440  -8.050  1.00 48.38           C  
ATOM   1721  O   GLY A 695       6.657  14.595  -7.654  1.00 48.38           O  
ATOM   1722  N   LYS A 696       5.317  12.903  -8.305  1.00162.33           N  
ATOM   1723  HN  LYS A 696       5.237  11.879  -8.605  1.00162.33           H  
ATOM   1724  CA  LYS A 696       4.134  13.709  -8.173  1.00162.33           C  
ATOM   1725  HA  LYS A 696       4.301  14.502  -7.444  1.00162.33           H  
ATOM   1726  CB  LYS A 696       3.747  14.317  -9.536  1.00162.33           C  
ATOM   1727  HB1 LYS A 696       4.664  14.654 -10.019  1.00162.33           H  
ATOM   1728  HB2 LYS A 696       3.290  13.527 -10.132  1.00162.33           H  
ATOM   1729  CG  LYS A 696       2.776  15.498  -9.511  1.00162.33           C  
ATOM   1730  HG1 LYS A 696       3.172  16.248  -8.826  1.00162.33           H  
ATOM   1731  HG2 LYS A 696       2.724  15.915 -10.517  1.00162.33           H  
ATOM   1732  CD  LYS A 696       1.357  15.152  -9.067  1.00162.33           C  
ATOM   1733  HD1 LYS A 696       1.420  14.563  -8.152  1.00162.33           H  
ATOM   1734  HD2 LYS A 696       0.827  16.083  -8.865  1.00162.33           H  
ATOM   1735  CE  LYS A 696       0.550  14.355 -10.094  1.00162.33           C  
ATOM   1736  HE1 LYS A 696      -0.504  14.620 -10.009  1.00162.33           H  
ATOM   1737  HE2 LYS A 696       0.906  14.593 -11.096  1.00162.33           H  
ATOM   1738  NZ  LYS A 696       0.712  12.904  -9.848  1.00162.33           N1+
ATOM   1739  HZ1 LYS A 696       0.145  12.354 -10.570  1.00162.33           H  
ATOM   1740  HZ2 LYS A 696       0.362  12.667  -8.865  1.00162.33           H  
ATOM   1741  HZ3 LYS A 696       1.746  12.641  -9.931  1.00162.33           H  
ATOM   1742  C   LYS A 696       3.030  12.805  -7.707  1.00162.33           C  
ATOM   1743  O   LYS A 696       3.097  11.596  -7.908  1.00162.33           O  
ATOM   1744  N   ILE A 697       2.013  13.353  -7.005  1.00140.05           N  
ATOM   1745  HN  ILE A 697       2.031  14.398  -6.776  1.00140.05           H  
ATOM   1746  CA  ILE A 697       0.909  12.548  -6.563  1.00140.05           C  
ATOM   1747  HA  ILE A 697       0.844  11.652  -7.180  1.00140.05           H  
ATOM   1748  CB  ILE A 697       1.006  12.153  -5.116  1.00140.05           C  
ATOM   1749  HB  ILE A 697       2.000  11.739  -4.944  1.00140.05           H  
ATOM   1750  CG2 ILE A 697       0.866  13.425  -4.266  1.00140.05           C  
ATOM   1751 1HG2 ILE A 697       0.933  13.166  -3.209  1.00140.05           H  
ATOM   1752 2HG2 ILE A 697      -0.099  13.891  -4.465  1.00140.05           H  
ATOM   1753 3HG2 ILE A 697       1.665  14.122  -4.520  1.00140.05           H  
ATOM   1754  CG1 ILE A 697      -0.028  11.066  -4.778  1.00140.05           C  
ATOM   1755 1HG1 ILE A 697      -0.050  10.936  -3.696  1.00140.05           H  
ATOM   1756 2HG1 ILE A 697      -1.006  11.401  -5.124  1.00140.05           H  
ATOM   1757  CD1 ILE A 697       0.275   9.714  -5.421  1.00140.05           C  
ATOM   1758 1HD1 ILE A 697      -0.495   8.996  -5.139  1.00140.05           H  
ATOM   1759 2HD1 ILE A 697       1.246   9.357  -5.078  1.00140.05           H  
ATOM   1760 3HD1 ILE A 697       0.291   9.822  -6.506  1.00140.05           H  
ATOM   1761  C   ILE A 697      -0.347  13.350  -6.716  1.00140.05           C  
ATOM   1762  O   ILE A 697      -0.358  14.550  -6.452  1.00140.05           O  
ATOM   1763  N   THR A 698      -1.450  12.719  -7.164  1.00127.48           N  
ATOM   1764  HN  THR A 698      -1.429  11.681  -7.421  1.00127.48           H  
ATOM   1765  CA  THR A 698      -2.652  13.491  -7.283  1.00127.48           C  
ATOM   1766  HA  THR A 698      -2.602  14.334  -6.594  1.00127.48           H  
ATOM   1767  CB  THR A 698      -2.846  14.010  -8.678  1.00127.48           C  
ATOM   1768  HB  THR A 698      -1.923  14.487  -9.009  1.00127.48           H  
ATOM   1769  OG1 THR A 698      -3.888  14.967  -8.698  1.00127.48           O  
ATOM   1770  HG1 THR A 698      -4.780  14.521  -8.369  1.00127.48           H  
ATOM   1771  CG2 THR A 698      -3.169  12.841  -9.624  1.00127.48           C  
ATOM   1772 1HG2 THR A 698      -3.309  13.220 -10.636  1.00127.48           H  
ATOM   1773 2HG2 THR A 698      -4.082  12.346  -9.292  1.00127.48           H  
ATOM   1774 3HG2 THR A 698      -2.345  12.127  -9.615  1.00127.48           H  
ATOM   1775  C   THR A 698      -3.822  12.633  -6.919  1.00127.48           C  
ATOM   1776  O   THR A 698      -3.942  11.494  -7.365  1.00127.48           O  
ATOM   1777  N   VAL A 699      -4.734  13.160  -6.082  1.00127.42           N  
ATOM   1778  HN  VAL A 699      -4.597  14.135  -5.663  1.00127.42           H  
ATOM   1779  CA  VAL A 699      -5.889  12.382  -5.768  1.00127.42           C  
ATOM   1780  HA  VAL A 699      -5.668  11.332  -5.961  1.00127.42           H  
ATOM   1781  CB  VAL A 699      -6.338  12.529  -4.335  1.00127.42           C  
ATOM   1782  HB  VAL A 699      -5.514  12.220  -3.692  1.00127.42           H  
ATOM   1783  CG1 VAL A 699      -6.654  14.003  -4.024  1.00127.42           C  
ATOM   1784 1HG1 VAL A 699      -6.977  14.095  -2.987  1.00127.42           H  
ATOM   1785 2HG1 VAL A 699      -7.449  14.352  -4.684  1.00127.42           H  
ATOM   1786 3HG1 VAL A 699      -5.761  14.608  -4.181  1.00127.42           H  
ATOM   1787  CG2 VAL A 699      -7.511  11.567  -4.094  1.00127.42           C  
ATOM   1788 1HG2 VAL A 699      -7.850  11.658  -3.062  1.00127.42           H  
ATOM   1789 2HG2 VAL A 699      -7.186  10.543  -4.280  1.00127.42           H  
ATOM   1790 3HG2 VAL A 699      -8.330  11.816  -4.769  1.00127.42           H  
ATOM   1791  C   VAL A 699      -6.959  12.832  -6.715  1.00127.42           C  
ATOM   1792  O   VAL A 699      -7.484  13.937  -6.625  1.00127.42           O  
ATOM   1793  N   ASP A 700      -7.330  11.958  -7.664  1.00 67.84           N  
ATOM   1794  HN  ASP A 700      -6.873  10.991  -7.694  1.00 67.84           H  
ATOM   1795  CA  ASP A 700      -8.324  12.295  -8.635  1.00 67.84           C  
ATOM   1796  HA  ASP A 700      -8.497  11.431  -9.277  1.00 67.84           H  
ATOM   1797  CB  ASP A 700      -9.660  12.716  -7.998  1.00 67.84           C  
ATOM   1798  HB1 ASP A 700      -9.481  13.469  -7.231  1.00 67.84           H  
ATOM   1799  HB2 ASP A 700     -10.319  13.126  -8.763  1.00 67.84           H  
ATOM   1800  CG  ASP A 700     -10.302  11.488  -7.371  1.00 67.84           C  
ATOM   1801  OD1 ASP A 700     -10.264  10.407  -8.016  1.00 67.84           O  
ATOM   1802  OD2 ASP A 700     -10.831  11.613  -6.234  1.00 67.84           O  
ATOM   1803  C   ASP A 700      -7.836  13.432  -9.476  1.00 67.84           C  
ATOM   1804  O   ASP A 700      -8.623  14.249  -9.941  1.00 67.84           O  
ATOM   1805  N   ASP A 701      -6.516  13.496  -9.720  1.00 60.64           N  
ATOM   1806  HN  ASP A 701      -5.869  12.784  -9.251  1.00 60.64           H  
ATOM   1807  CA  ASP A 701      -5.943  14.486 -10.588  1.00 60.64           C  
ATOM   1808  HA  ASP A 701      -4.864  14.332 -10.612  1.00 60.64           H  
ATOM   1809  CB  ASP A 701      -6.473  14.382 -12.030  1.00 60.64           C  
ATOM   1810  HB1 ASP A 701      -6.506  13.336 -12.336  1.00 60.64           H  
ATOM   1811  HB2 ASP A 701      -7.474  14.810 -12.086  1.00 60.64           H  
ATOM   1812  CG  ASP A 701      -5.531  15.155 -12.942  1.00 60.64           C  
ATOM   1813  OD1 ASP A 701      -4.358  15.374 -12.532  1.00 60.64           O  
ATOM   1814  OD2 ASP A 701      -5.966  15.525 -14.065  1.00 60.64           O  
ATOM   1815  C   ASP A 701      -6.205  15.876 -10.090  1.00 60.64           C  
ATOM   1816  O   ASP A 701      -6.321  16.805 -10.888  1.00 60.64           O  
ATOM   1817  N   TYR A 702      -6.295  16.068  -8.759  1.00 85.18           N  
ATOM   1818  HN  TYR A 702      -6.265  15.230  -8.095  1.00 85.18           H  
ATOM   1819  CA  TYR A 702      -6.431  17.397  -8.232  1.00 85.18           C  
ATOM   1820  HA  TYR A 702      -6.198  18.112  -9.021  1.00 85.18           H  
ATOM   1821  CB  TYR A 702      -7.825  17.725  -7.663  1.00 85.18           C  
ATOM   1822  HB1 TYR A 702      -8.174  16.897  -7.046  1.00 85.18           H  
ATOM   1823  HB2 TYR A 702      -7.772  18.631  -7.060  1.00 85.18           H  
ATOM   1824  CG  TYR A 702      -8.766  17.934  -8.803  1.00 85.18           C  
ATOM   1825  CD1 TYR A 702      -9.290  16.866  -9.490  1.00 85.18           C  
ATOM   1826  HD1 TYR A 702      -9.015  15.853  -9.198  1.00 85.18           H  
ATOM   1827  CE1 TYR A 702     -10.157  17.056 -10.541  1.00 85.18           C  
ATOM   1828  HE1 TYR A 702     -10.557  16.197 -11.080  1.00 85.18           H  
ATOM   1829  CD2 TYR A 702      -9.137  19.207  -9.179  1.00 85.18           C  
ATOM   1830  HD2 TYR A 702      -8.739  20.066  -8.639  1.00 85.18           H  
ATOM   1831  CE2 TYR A 702     -10.004  19.405 -10.228  1.00 85.18           C  
ATOM   1832  HE2 TYR A 702     -10.284  20.418 -10.519  1.00 85.18           H  
ATOM   1833  CZ  TYR A 702     -10.518  18.329 -10.910  1.00 85.18           C  
ATOM   1834  OH  TYR A 702     -11.408  18.529 -11.987  1.00 85.18           O  
ATOM   1835  HH  TYR A 702     -10.997  18.120 -12.862  1.00 85.18           H  
ATOM   1836  C   TYR A 702      -5.442  17.566  -7.122  1.00 85.18           C  
ATOM   1837  O   TYR A 702      -4.979  16.580  -6.562  1.00 85.18           O  
ATOM   1838  N   GLY A 703      -5.028  18.821  -6.838  1.00 65.86           N  
ATOM   1839  HN  GLY A 703      -5.330  19.617  -7.486  1.00 65.86           H  
ATOM   1840  CA  GLY A 703      -4.198  19.136  -5.701  1.00 65.86           C  
ATOM   1841  HA1 GLY A 703      -3.845  20.163  -5.789  1.00 65.86           H  
ATOM   1842  HA2 GLY A 703      -4.785  19.030  -4.789  1.00 65.86           H  
ATOM   1843  C   GLY A 703      -3.018  18.214  -5.636  1.00 65.86           C  
ATOM   1844  O   GLY A 703      -2.884  17.449  -4.682  1.00 65.86           O  
ATOM   1845  N   ALA A 704      -2.153  18.228  -6.664  1.00 50.24           N  
ATOM   1846  HN  ALA A 704      -2.295  18.923  -7.465  1.00 50.24           H  
ATOM   1847  CA  ALA A 704      -1.039  17.321  -6.700  1.00 50.24           C  
ATOM   1848  HA  ALA A 704      -1.403  16.310  -6.516  1.00 50.24           H  
ATOM   1849  CB  ALA A 704      -0.313  17.347  -8.051  1.00 50.24           C  
ATOM   1850  HB1 ALA A 704       0.521  16.645  -8.029  1.00 50.24           H  
ATOM   1851  HB2 ALA A 704       0.063  18.352  -8.243  1.00 50.24           H  
ATOM   1852  HB3 ALA A 704      -1.006  17.062  -8.842  1.00 50.24           H  
ATOM   1853  C   ALA A 704      -0.026  17.669  -5.650  1.00 50.24           C  
ATOM   1854  O   ALA A 704       0.280  18.837  -5.419  1.00 50.24           O  
ATOM   1855  N   ARG A 705       0.536  16.638  -4.985  1.00133.47           N  
ATOM   1856  HN  ARG A 705       0.203  15.639  -5.174  1.00133.47           H  
ATOM   1857  CA  ARG A 705       1.576  16.873  -4.027  1.00133.47           C  
ATOM   1858  HA  ARG A 705       1.691  17.948  -3.887  1.00133.47           H  
ATOM   1859  CB  ARG A 705       1.336  16.215  -2.661  1.00133.47           C  
ATOM   1860  HB1 ARG A 705       0.937  15.213  -2.820  1.00133.47           H  
ATOM   1861  HB2 ARG A 705       2.287  16.148  -2.132  1.00133.47           H  
ATOM   1862  CG  ARG A 705       0.348  17.009  -1.800  1.00133.47           C  
ATOM   1863  HG1 ARG A 705       0.256  16.509  -0.836  1.00133.47           H  
ATOM   1864  HG2 ARG A 705       0.751  18.011  -1.653  1.00133.47           H  
ATOM   1865  CD  ARG A 705      -1.049  17.138  -2.410  1.00133.47           C  
ATOM   1866  HD1 ARG A 705      -0.977  17.519  -3.429  1.00133.47           H  
ATOM   1867  HD2 ARG A 705      -1.543  16.166  -2.419  1.00133.47           H  
ATOM   1868  NE  ARG A 705      -1.819  18.093  -1.562  1.00133.47           N  
ATOM   1869  HE  ARG A 705      -2.447  17.728  -0.777  1.00133.47           H  
ATOM   1870  CZ  ARG A 705      -1.719  19.435  -1.792  1.00133.47           C  
ATOM   1871  NH1 ARG A 705      -0.921  19.894  -2.800  1.00133.47           N  
ATOM   1872 1HH1 ARG A 705      -0.376  19.202  -3.408  1.00133.47           H  
ATOM   1873 2HH1 ARG A 705      -0.841  20.945  -2.982  1.00133.47           H  
ATOM   1874  NH2 ARG A 705      -2.410  20.319  -1.014  1.00133.47           N  
ATOM   1875 1HH2 ARG A 705      -3.033  19.961  -0.221  1.00133.47           H  
ATOM   1876 2HH2 ARG A 705      -2.329  21.370  -1.197  1.00133.47           H  
ATOM   1877  C   ARG A 705       2.821  16.329  -4.643  1.00133.47           C  
ATOM   1878  O   ARG A 705       2.879  15.170  -5.050  1.00133.47           O  
ATOM   1879  N   THR A 706       3.866  17.169  -4.717  1.00116.49           N  
ATOM   1880  HN  THR A 706       3.832  18.114  -4.216  1.00116.49           H  
ATOM   1881  CA  THR A 706       5.025  16.795  -5.468  1.00116.49           C  
ATOM   1882  HA  THR A 706       4.910  15.776  -5.837  1.00116.49           H  
ATOM   1883  CB  THR A 706       5.196  17.736  -6.627  1.00116.49           C  
ATOM   1884  HB  THR A 706       5.362  18.746  -6.251  1.00116.49           H  
ATOM   1885  OG1 THR A 706       4.028  17.719  -7.431  1.00116.49           O  
ATOM   1886  HG1 THR A 706       3.866  16.747  -7.793  1.00116.49           H  
ATOM   1887  CG2 THR A 706       6.388  17.311  -7.478  1.00116.49           C  
ATOM   1888 1HG2 THR A 706       6.502  18.000  -8.315  1.00116.49           H  
ATOM   1889 2HG2 THR A 706       6.223  16.303  -7.858  1.00116.49           H  
ATOM   1890 3HG2 THR A 706       7.293  17.326  -6.870  1.00116.49           H  
ATOM   1891  C   THR A 706       6.237  16.881  -4.590  1.00116.49           C  
ATOM   1892  O   THR A 706       6.193  17.449  -3.501  1.00116.49           O  
ATOM   1893  N   GLY A 707       7.352  16.266  -5.042  1.00 28.99           N  
ATOM   1894  HN  GLY A 707       7.307  15.727  -5.965  1.00 28.99           H  
ATOM   1895  CA  GLY A 707       8.594  16.311  -4.325  1.00 28.99           C  
ATOM   1896  HA1 GLY A 707       8.878  17.345  -4.130  1.00 28.99           H  
ATOM   1897  HA2 GLY A 707       8.502  15.775  -3.380  1.00 28.99           H  
ATOM   1898  C   GLY A 707       9.618  15.651  -5.194  1.00 28.99           C  
ATOM   1899  O   GLY A 707       9.288  14.812  -6.029  1.00 28.99           O  
ATOM   1900  N   LYS A 708      10.906  16.008  -5.016  1.00125.26           N  
ATOM   1901  HN  LYS A 708      11.169  16.727  -4.269  1.00125.26           H  
ATOM   1902  CA  LYS A 708      11.921  15.414  -5.838  1.00125.26           C  
ATOM   1903  HA  LYS A 708      11.537  14.492  -6.274  1.00125.26           H  
ATOM   1904  CB  LYS A 708      12.425  16.336  -6.962  1.00125.26           C  
ATOM   1905  HB1 LYS A 708      13.101  15.766  -7.599  1.00125.26           H  
ATOM   1906  HB2 LYS A 708      11.567  16.669  -7.547  1.00125.26           H  
ATOM   1907  CG  LYS A 708      13.169  17.570  -6.448  1.00125.26           C  
ATOM   1908  HG1 LYS A 708      12.440  18.256  -6.017  1.00125.26           H  
ATOM   1909  HG2 LYS A 708      13.871  17.252  -5.677  1.00125.26           H  
ATOM   1910  CD  LYS A 708      13.950  18.315  -7.534  1.00125.26           C  
ATOM   1911  HD1 LYS A 708      14.816  18.788  -7.072  1.00125.26           H  
ATOM   1912  HD2 LYS A 708      14.284  17.590  -8.276  1.00125.26           H  
ATOM   1913  CE  LYS A 708      13.132  19.394  -8.246  1.00125.26           C  
ATOM   1914  HE1 LYS A 708      13.626  19.665  -9.179  1.00125.26           H  
ATOM   1915  HE2 LYS A 708      12.135  19.009  -8.460  1.00125.26           H  
ATOM   1916  NZ  LYS A 708      13.021  20.592  -7.384  1.00125.26           N1+
ATOM   1917  HZ1 LYS A 708      12.448  21.342  -7.887  1.00125.26           H  
ATOM   1918  HZ2 LYS A 708      13.999  20.972  -7.173  1.00125.26           H  
ATOM   1919  HZ3 LYS A 708      12.536  20.329  -6.467  1.00125.26           H  
ATOM   1920  C   LYS A 708      13.100  15.097  -4.974  1.00125.26           C  
ATOM   1921  O   LYS A 708      13.255  15.643  -3.883  1.00125.26           O  
ATOM   1922  N   SER A 709      13.963  14.176  -5.447  1.00105.42           N  
ATOM   1923  HN  SER A 709      13.774  13.712  -6.393  1.00105.42           H  
ATOM   1924  CA  SER A 709      15.129  13.810  -4.701  1.00105.42           C  
ATOM   1925  HA  SER A 709      14.902  13.917  -3.640  1.00105.42           H  
ATOM   1926  CB  SER A 709      15.570  12.355  -4.954  1.00105.42           C  
ATOM   1927  HB1 SER A 709      16.496  12.162  -4.413  1.00105.42           H  
ATOM   1928  HB2 SER A 709      14.793  11.678  -4.598  1.00105.42           H  
ATOM   1929  OG  SER A 709      15.784  12.131  -6.339  1.00105.42           O  
ATOM   1930  HG  SER A 709      14.894  12.312  -6.865  1.00105.42           H  
ATOM   1931  C   SER A 709      16.245  14.751  -5.038  1.00105.42           C  
ATOM   1932  O   SER A 709      16.140  15.612  -5.910  1.00105.42           O  
ATOM   1933  N   PRO A 710      17.326  14.561  -4.337  1.00226.16           N  
ATOM   1934  CD  PRO A 710      17.222  13.982  -3.006  1.00226.16           C  
ATOM   1935  HD1 PRO A 710      16.278  14.266  -2.541  1.00226.16           H  
ATOM   1936  HD2 PRO A 710      17.289  12.895  -3.058  1.00226.16           H  
ATOM   1937  CA  PRO A 710      18.492  15.395  -4.462  1.00226.16           C  
ATOM   1938  HA  PRO A 710      18.183  16.433  -4.342  1.00226.16           H  
ATOM   1939  CB  PRO A 710      19.393  15.025  -3.286  1.00226.16           C  
ATOM   1940  HB1 PRO A 710      20.081  14.225  -3.560  1.00226.16           H  
ATOM   1941  HB2 PRO A 710      19.959  15.891  -2.942  1.00226.16           H  
ATOM   1942  CG  PRO A 710      18.404  14.553  -2.209  1.00226.16           C  
ATOM   1943  HG1 PRO A 710      18.854  13.784  -1.581  1.00226.16           H  
ATOM   1944  HG2 PRO A 710      18.083  15.388  -1.587  1.00226.16           H  
ATOM   1945  C   PRO A 710      19.150  15.254  -5.794  1.00226.16           C  
ATOM   1946  O   PRO A 710      20.238  15.793  -5.964  1.00226.16           O  
ATOM   1947  N   GLY A 711      18.578  14.492  -6.738  1.00 38.98           N  
ATOM   1948  HN  GLY A 711      17.677  13.949  -6.545  1.00 38.98           H  
ATOM   1949  CA  GLY A 711      19.224  14.435  -8.017  1.00 38.98           C  
ATOM   1950  HA1 GLY A 711      18.537  14.046  -8.768  1.00 38.98           H  
ATOM   1951  HA2 GLY A 711      19.562  15.428  -8.312  1.00 38.98           H  
ATOM   1952  C   GLY A 711      20.389  13.521  -7.865  1.00 38.98           C  
ATOM   1953  O   GLY A 711      21.343  13.564  -8.642  1.00 38.98           O  
ATOM   1954  N   MET A 712      20.346  12.700  -6.803  1.00 75.53           N  
ATOM   1955  HN  MET A 712      19.519  12.765  -6.127  1.00 75.53           H  
ATOM   1956  CA  MET A 712      21.377  11.742  -6.553  1.00 75.53           C  
ATOM   1957  HA  MET A 712      22.346  12.241  -6.564  1.00 75.53           H  
ATOM   1958  CB  MET A 712      21.201  10.992  -5.222  1.00 75.53           C  
ATOM   1959  HB1 MET A 712      20.196  10.572  -5.200  1.00 75.53           H  
ATOM   1960  HB2 MET A 712      21.934  10.186  -5.187  1.00 75.53           H  
ATOM   1961  CG  MET A 712      21.384  11.856  -3.974  1.00 75.53           C  
ATOM   1962  HG1 MET A 712      22.389  12.278  -3.992  1.00 75.53           H  
ATOM   1963  HG2 MET A 712      20.651  12.662  -4.003  1.00 75.53           H  
ATOM   1964  SD  MET A 712      21.172  10.943  -2.416  1.00 75.53           S  
ATOM   1965  CE  MET A 712      22.670   9.941  -2.635  1.00 75.53           C  
ATOM   1966  HE1 MET A 712      22.784   9.267  -1.786  1.00 75.53           H  
ATOM   1967  HE2 MET A 712      23.539  10.595  -2.698  1.00 75.53           H  
ATOM   1968  HE3 MET A 712      22.587   9.358  -3.552  1.00 75.53           H  
ATOM   1969  C   MET A 712      21.345  10.692  -7.618  1.00 75.53           C  
ATOM   1970  O   MET A 712      22.397  10.217  -8.039  1.00 75.53           O  
ATOM   1971  N   MET A 713      20.145  10.259  -8.067  1.00147.53           N  
ATOM   1972  HN  MET A 713      19.224  10.680  -7.721  1.00147.53           H  
ATOM   1973  CA  MET A 713      20.183   9.198  -9.038  1.00147.53           C  
ATOM   1974  HA  MET A 713      21.181   9.171  -9.475  1.00147.53           H  
ATOM   1975  CB  MET A 713      19.889   7.818  -8.423  1.00147.53           C  
ATOM   1976  HB1 MET A 713      20.494   7.704  -7.524  1.00147.53           H  
ATOM   1977  HB2 MET A 713      18.832   7.775  -8.159  1.00147.53           H  
ATOM   1978  CG  MET A 713      20.201   6.657  -9.369  1.00147.53           C  
ATOM   1979  HG1 MET A 713      19.448   6.648 -10.157  1.00147.53           H  
ATOM   1980  HG2 MET A 713      21.184   6.829  -9.807  1.00147.53           H  
ATOM   1981  SD  MET A 713      20.211   5.023  -8.573  1.00147.53           S  
ATOM   1982  CE  MET A 713      21.823   5.256  -7.768  1.00147.53           C  
ATOM   1983  HE1 MET A 713      22.075   4.365  -7.193  1.00147.53           H  
ATOM   1984  HE2 MET A 713      21.775   6.116  -7.101  1.00147.53           H  
ATOM   1985  HE3 MET A 713      22.587   5.427  -8.526  1.00147.53           H  
ATOM   1986  C   MET A 713      19.195   9.441 -10.140  1.00147.53           C  
ATOM   1987  O   MET A 713      17.994   9.214 -10.001  1.00147.53           O  
ATOM   1988  N   ARG A 714      19.720   9.889 -11.291  1.00173.33           N  
ATOM   1989  HN  ARG A 714      20.780  10.035 -11.315  1.00173.33           H  
ATOM   1990  CA  ARG A 714      18.997  10.191 -12.493  1.00173.33           C  
ATOM   1991  HA  ARG A 714      18.153  10.838 -12.255  1.00173.33           H  
ATOM   1992  CB  ARG A 714      19.884  10.875 -13.547  1.00173.33           C  
ATOM   1993  HB1 ARG A 714      20.275  11.798 -13.119  1.00173.33           H  
ATOM   1994  HB2 ARG A 714      20.711  10.206 -13.786  1.00173.33           H  
ATOM   1995  CG  ARG A 714      19.153  11.219 -14.846  1.00173.33           C  
ATOM   1996  HG1 ARG A 714      18.581  10.347 -15.162  1.00173.33           H  
ATOM   1997  HG2 ARG A 714      18.474  12.049 -14.651  1.00173.33           H  
ATOM   1998  CD  ARG A 714      20.094  11.620 -15.984  1.00173.33           C  
ATOM   1999  HD1 ARG A 714      20.769  10.796 -16.216  1.00173.33           H  
ATOM   2000  HD2 ARG A 714      19.515  11.877 -16.871  1.00173.33           H  
ATOM   2001  NE  ARG A 714      20.877  12.804 -15.529  1.00173.33           N  
ATOM   2002  HE  ARG A 714      20.430  13.527 -14.879  1.00173.33           H  
ATOM   2003  CZ  ARG A 714      22.167  12.962 -15.946  1.00173.33           C  
ATOM   2004  NH1 ARG A 714      22.734  12.029 -16.765  1.00173.33           N  
ATOM   2005 1HH1 ARG A 714      22.167  11.177 -17.078  1.00173.33           H  
ATOM   2006 2HH1 ARG A 714      23.745  12.150 -17.094  1.00173.33           H  
ATOM   2007  NH2 ARG A 714      22.891  14.046 -15.542  1.00173.33           N  
ATOM   2008 1HH2 ARG A 714      22.448  14.775 -14.896  1.00173.33           H  
ATOM   2009 2HH2 ARG A 714      23.902  14.167 -15.871  1.00173.33           H  
ATOM   2010  C   ARG A 714      18.496   8.930 -13.115  1.00173.33           C  
ATOM   2011  O   ARG A 714      17.487   8.940 -13.816  1.00173.33           O  
ATOM   2012  N   GLN A 715      19.222   7.811 -12.951  1.00 65.87           N  
ATOM   2013  HN  GLN A 715      20.113   7.793 -12.359  1.00 65.87           H  
ATOM   2014  CA  GLN A 715      18.728   6.646 -13.617  1.00 65.87           C  
ATOM   2015  HA  GLN A 715      17.731   6.861 -14.002  1.00 65.87           H  
ATOM   2016  CB  GLN A 715      19.615   6.192 -14.782  1.00 65.87           C  
ATOM   2017  HB1 GLN A 715      20.618   5.998 -14.401  1.00 65.87           H  
ATOM   2018  HB2 GLN A 715      19.200   5.274 -15.199  1.00 65.87           H  
ATOM   2019  CG  GLN A 715      19.708   7.236 -15.895  1.00 65.87           C  
ATOM   2020  HG1 GLN A 715      18.714   7.445 -16.292  1.00 65.87           H  
ATOM   2021  HG2 GLN A 715      20.145   8.156 -15.505  1.00 65.87           H  
ATOM   2022  CD  GLN A 715      20.593   6.667 -16.990  1.00 65.87           C  
ATOM   2023  OE1 GLN A 715      20.995   5.506 -16.932  1.00 65.87           O  
ATOM   2024  NE2 GLN A 715      20.902   7.500 -18.019  1.00 65.87           N  
ATOM   2025 1HE2 GLN A 715      20.525   8.501 -18.028  1.00 65.87           H  
ATOM   2026 2HE2 GLN A 715      21.522   7.154 -18.819  1.00 65.87           H  
ATOM   2027  C   GLN A 715      18.632   5.509 -12.655  1.00 65.87           C  
ATOM   2028  O   GLN A 715      19.623   5.080 -12.067  1.00 65.87           O  
ATOM   2029  N   LEU A 716      17.405   4.981 -12.488  1.00143.78           N  
ATOM   2030  HN  LEU A 716      16.576   5.413 -13.009  1.00143.78           H  
ATOM   2031  CA  LEU A 716      17.181   3.860 -11.635  1.00143.78           C  
ATOM   2032  HA  LEU A 716      18.081   3.626 -11.067  1.00143.78           H  
ATOM   2033  CB  LEU A 716      15.973   3.992 -10.698  1.00143.78           C  
ATOM   2034  HB1 LEU A 716      15.970   3.146 -10.011  1.00143.78           H  
ATOM   2035  HB2 LEU A 716      16.068   4.919 -10.133  1.00143.78           H  
ATOM   2036  CG  LEU A 716      14.634   4.014 -11.462  1.00143.78           C  
ATOM   2037  HG  LEU A 716      14.643   3.176 -12.159  1.00143.78           H  
ATOM   2038  CD1 LEU A 716      13.449   3.810 -10.517  1.00143.78           C  
ATOM   2039 1HD1 LEU A 716      12.521   3.831 -11.088  1.00143.78           H  
ATOM   2040 2HD1 LEU A 716      13.436   4.607  -9.773  1.00143.78           H  
ATOM   2041 3HD1 LEU A 716      13.545   2.847 -10.016  1.00143.78           H  
ATOM   2042  CD2 LEU A 716      14.475   5.299 -12.290  1.00143.78           C  
ATOM   2043 1HD2 LEU A 716      13.520   5.278 -12.814  1.00143.78           H  
ATOM   2044 2HD2 LEU A 716      15.286   5.367 -13.016  1.00143.78           H  
ATOM   2045 3HD2 LEU A 716      14.507   6.165 -11.628  1.00143.78           H  
ATOM   2046  C   LEU A 716      16.820   2.727 -12.534  1.00143.78           C  
ATOM   2047  O   LEU A 716      16.376   2.939 -13.662  1.00143.78           O  
ATOM   2048  N   ASN A 717      17.030   1.481 -12.068  1.00 77.32           N  
ATOM   2049  HN  ASN A 717      17.496   1.328 -11.117  1.00 77.32           H  
ATOM   2050  CA  ASN A 717      16.620   0.366 -12.864  1.00 77.32           C  
ATOM   2051  HA  ASN A 717      16.194   0.721 -13.803  1.00 77.32           H  
ATOM   2052  CB  ASN A 717      17.742  -0.645 -13.152  1.00 77.32           C  
ATOM   2053  HB1 ASN A 717      18.243  -0.915 -12.222  1.00 77.32           H  
ATOM   2054  HB2 ASN A 717      17.323  -1.540 -13.612  1.00 77.32           H  
ATOM   2055  CG  ASN A 717      18.737   0.006 -14.103  1.00 77.32           C  
ATOM   2056  OD1 ASN A 717      18.906   1.223 -14.125  1.00 77.32           O  
ATOM   2057  ND2 ASN A 717      19.412  -0.840 -14.927  1.00 77.32           N  
ATOM   2058 1HD2 ASN A 717      19.228  -1.893 -14.880  1.00 77.32           H  
ATOM   2059 2HD2 ASN A 717      20.127  -0.453 -15.622  1.00 77.32           H  
ATOM   2060  C   ASN A 717      15.575  -0.351 -12.076  1.00 77.32           C  
ATOM   2061  O   ASN A 717      15.649  -0.397 -10.852  1.00 77.32           O  
ATOM   2062  N   ILE A 718      14.519  -0.839 -12.756  1.00188.05           N  
ATOM   2063  HN  ILE A 718      14.426  -0.611 -13.797  1.00188.05           H  
ATOM   2064  CA  ILE A 718      13.513  -1.654 -12.134  1.00188.05           C  
ATOM   2065  HA  ILE A 718      14.016  -2.322 -11.434  1.00188.05           H  
ATOM   2066  CB  ILE A 718      12.431  -0.930 -11.376  1.00188.05           C  
ATOM   2067  HB  ILE A 718      11.679  -1.680 -11.131  1.00188.05           H  
ATOM   2068  CG2 ILE A 718      13.017  -0.464 -10.044  1.00188.05           C  
ATOM   2069 1HG2 ILE A 718      12.252   0.064  -9.475  1.00188.05           H  
ATOM   2070 2HG2 ILE A 718      13.857   0.205 -10.230  1.00188.05           H  
ATOM   2071 3HG2 ILE A 718      13.360  -1.328  -9.475  1.00188.05           H  
ATOM   2072  CG1 ILE A 718      11.716   0.129 -12.236  1.00188.05           C  
ATOM   2073 1HG1 ILE A 718      11.145   0.777 -11.571  1.00188.05           H  
ATOM   2074 2HG1 ILE A 718      12.476   0.716 -12.752  1.00188.05           H  
ATOM   2075  CD1 ILE A 718      10.759  -0.439 -13.285  1.00188.05           C  
ATOM   2076 1HD1 ILE A 718      10.302   0.379 -13.842  1.00188.05           H  
ATOM   2077 2HD1 ILE A 718       9.981  -1.020 -12.791  1.00188.05           H  
ATOM   2078 3HD1 ILE A 718      11.311  -1.081 -13.971  1.00188.05           H  
ATOM   2079  C   ILE A 718      12.850  -2.502 -13.171  1.00188.05           C  
ATOM   2080  O   ILE A 718      12.695  -2.132 -14.333  1.00188.05           O  
ATOM   2081  N   ASN A 719      12.429  -3.682 -12.718  1.00168.59           N  
ATOM   2082  HN  ASN A 719      12.643  -3.886 -11.690  1.00168.59           H  
ATOM   2083  CA  ASN A 719      11.728  -4.715 -13.421  1.00168.59           C  
ATOM   2084  HA  ASN A 719      12.238  -4.945 -14.356  1.00168.59           H  
ATOM   2085  CB  ASN A 719      11.691  -5.955 -12.522  1.00168.59           C  
ATOM   2086  HB1 ASN A 719      12.698  -6.361 -12.425  1.00168.59           H  
ATOM   2087  HB2 ASN A 719      11.315  -5.676 -11.538  1.00168.59           H  
ATOM   2088  CG  ASN A 719      10.788  -6.998 -13.124  1.00168.59           C  
ATOM   2089  OD1 ASN A 719       9.573  -6.952 -12.943  1.00168.59           O  
ATOM   2090  ND2 ASN A 719      11.406  -7.969 -13.845  1.00168.59           N  
ATOM   2091 1HD2 ASN A 719      12.470  -7.958 -13.955  1.00168.59           H  
ATOM   2092 2HD2 ASN A 719      10.829  -8.745 -14.303  1.00168.59           H  
ATOM   2093  C   ASN A 719      10.316  -4.272 -13.697  1.00168.59           C  
ATOM   2094  O   ASN A 719       9.582  -4.913 -14.450  1.00168.59           O  
ATOM   2095  N   GLY A 720       9.845  -3.216 -13.015  1.00 48.87           N  
ATOM   2096  HN  GLY A 720      10.462  -2.682 -12.323  1.00 48.87           H  
ATOM   2097  CA  GLY A 720       8.485  -2.831 -13.248  1.00 48.87           C  
ATOM   2098  HA1 GLY A 720       8.327  -1.789 -12.970  1.00 48.87           H  
ATOM   2099  HA2 GLY A 720       8.219  -2.972 -14.296  1.00 48.87           H  
ATOM   2100  C   GLY A 720       7.687  -3.733 -12.378  1.00 48.87           C  
ATOM   2101  O   GLY A 720       6.461  -3.793 -12.456  1.00 48.87           O  
ATOM   2102  N   ALA A 721       8.409  -4.453 -11.502  1.00 63.60           N  
ATOM   2103  HN  ALA A 721       9.473  -4.340 -11.492  1.00 63.60           H  
ATOM   2104  CA  ALA A 721       7.802  -5.364 -10.583  1.00 63.60           C  
ATOM   2105  HA  ALA A 721       7.198  -6.086 -11.133  1.00 63.60           H  
ATOM   2106  CB  ALA A 721       8.815  -6.112  -9.700  1.00 63.60           C  
ATOM   2107  HB1 ALA A 721       8.284  -6.786  -9.028  1.00 63.60           H  
ATOM   2108  HB2 ALA A 721       9.388  -5.393  -9.115  1.00 63.60           H  
ATOM   2109  HB3 ALA A 721       9.492  -6.688 -10.331  1.00 63.60           H  
ATOM   2110  C   ALA A 721       6.917  -4.543  -9.705  1.00 63.60           C  
ATOM   2111  O   ALA A 721       6.970  -3.315  -9.733  1.00 63.60           O  
ATOM   2112  N   LEU A 722       6.013  -5.198  -8.955  1.00104.87           N  
ATOM   2113  HN  LEU A 722       5.981  -6.267  -8.947  1.00104.87           H  
ATOM   2114  CA  LEU A 722       5.091  -4.430  -8.165  1.00104.87           C  
ATOM   2115  HA  LEU A 722       5.571  -3.518  -7.809  1.00104.87           H  
ATOM   2116  CB  LEU A 722       3.839  -4.083  -8.982  1.00104.87           C  
ATOM   2117  HB1 LEU A 722       4.144  -3.457  -9.821  1.00104.87           H  
ATOM   2118  HB2 LEU A 722       3.411  -5.012  -9.358  1.00104.87           H  
ATOM   2119  CG  LEU A 722       2.749  -3.337  -8.201  1.00104.87           C  
ATOM   2120  HG  LEU A 722       2.688  -3.813  -7.222  1.00104.87           H  
ATOM   2121  CD1 LEU A 722       3.128  -1.869  -7.950  1.00104.87           C  
ATOM   2122 1HD1 LEU A 722       2.330  -1.377  -7.394  1.00104.87           H  
ATOM   2123 2HD1 LEU A 722       3.272  -1.362  -8.904  1.00104.87           H  
ATOM   2124 3HD1 LEU A 722       4.052  -1.825  -7.373  1.00104.87           H  
ATOM   2125  CD2 LEU A 722       1.379  -3.527  -8.866  1.00104.87           C  
ATOM   2126 1HD2 LEU A 722       0.621  -2.990  -8.296  1.00104.87           H  
ATOM   2127 2HD2 LEU A 722       1.131  -4.588  -8.891  1.00104.87           H  
ATOM   2128 3HD2 LEU A 722       1.411  -3.138  -9.884  1.00104.87           H  
ATOM   2129  C   LEU A 722       4.596  -5.239  -7.003  1.00104.87           C  
ATOM   2130  O   LEU A 722       4.359  -6.441  -7.112  1.00104.87           O  
ATOM   2131  N   TYR A 723       4.424  -4.575  -5.845  1.00129.60           N  
ATOM   2132  HN  TYR A 723       4.714  -3.546  -5.791  1.00129.60           H  
ATOM   2133  CA  TYR A 723       3.864  -5.200  -4.677  1.00129.60           C  
ATOM   2134  HA  TYR A 723       3.444  -6.176  -4.922  1.00129.60           H  
ATOM   2135  CB  TYR A 723       4.860  -5.309  -3.511  1.00129.60           C  
ATOM   2136  HB1 TYR A 723       5.191  -4.314  -3.213  1.00129.60           H  
ATOM   2137  HB2 TYR A 723       4.385  -5.803  -2.664  1.00129.60           H  
ATOM   2138  CG  TYR A 723       6.024  -6.111  -3.975  1.00129.60           C  
ATOM   2139  CD1 TYR A 723       7.025  -5.509  -4.700  1.00129.60           C  
ATOM   2140  HD1 TYR A 723       6.959  -4.446  -4.931  1.00129.60           H  
ATOM   2141  CE1 TYR A 723       8.108  -6.234  -5.137  1.00129.60           C  
ATOM   2142  HE1 TYR A 723       8.893  -5.748  -5.716  1.00129.60           H  
ATOM   2143  CD2 TYR A 723       6.123  -7.452  -3.682  1.00129.60           C  
ATOM   2144  HD2 TYR A 723       5.339  -7.939  -3.102  1.00129.60           H  
ATOM   2145  CE2 TYR A 723       7.205  -8.182  -4.116  1.00129.60           C  
ATOM   2146  HE2 TYR A 723       7.274  -9.245  -3.884  1.00129.60           H  
ATOM   2147  CZ  TYR A 723       8.199  -7.572  -4.842  1.00129.60           C  
ATOM   2148  OH  TYR A 723       9.309  -8.319  -5.288  1.00129.60           O  
ATOM   2149  HH  TYR A 723       9.354  -8.287  -6.337  1.00129.60           H  
ATOM   2150  C   TYR A 723       2.795  -4.262  -4.207  1.00129.60           C  
ATOM   2151  O   TYR A 723       3.060  -3.089  -3.969  1.00129.60           O  
ATOM   2152  N   VAL A 724       1.545  -4.714  -4.043  1.00 78.69           N  
ATOM   2153  HN  VAL A 724       1.276  -5.736  -4.213  1.00 78.69           H  
ATOM   2154  CA  VAL A 724       0.593  -3.727  -3.623  1.00 78.69           C  
ATOM   2155  HA  VAL A 724       1.115  -2.844  -3.254  1.00 78.69           H  
ATOM   2156  CB  VAL A 724      -0.326  -3.342  -4.750  1.00 78.69           C  
ATOM   2157  HB  VAL A 724      -0.767  -4.254  -5.153  1.00 78.69           H  
ATOM   2158  CG1 VAL A 724      -1.465  -2.453  -4.226  1.00 78.69           C  
ATOM   2159 1HG1 VAL A 724      -2.123  -2.181  -5.051  1.00 78.69           H  
ATOM   2160 2HG1 VAL A 724      -1.047  -1.549  -3.783  1.00 78.69           H  
ATOM   2161 3HG1 VAL A 724      -2.034  -2.997  -3.472  1.00 78.69           H  
ATOM   2162  CG2 VAL A 724       0.521  -2.692  -5.858  1.00 78.69           C  
ATOM   2163 1HG2 VAL A 724      -0.124  -2.404  -6.688  1.00 78.69           H  
ATOM   2164 2HG2 VAL A 724       1.268  -3.404  -6.210  1.00 78.69           H  
ATOM   2165 3HG2 VAL A 724       1.020  -1.807  -5.463  1.00 78.69           H  
ATOM   2166  C   VAL A 724      -0.257  -4.306  -2.534  1.00 78.69           C  
ATOM   2167  O   VAL A 724      -0.834  -5.378  -2.689  1.00 78.69           O  
ATOM   2168  N   GLY A 725      -0.414  -3.567  -1.420  1.00 52.60           N  
ATOM   2169  HN  GLY A 725       0.105  -2.635  -1.334  1.00 52.60           H  
ATOM   2170  CA  GLY A 725      -1.258  -3.997  -0.347  1.00 52.60           C  
ATOM   2171  HA1 GLY A 725      -1.987  -3.215  -0.134  1.00 52.60           H  
ATOM   2172  HA2 GLY A 725      -1.778  -4.907  -0.647  1.00 52.60           H  
ATOM   2173  C   GLY A 725      -0.466  -4.274   0.889  1.00 52.60           C  
ATOM   2174  O   GLY A 725      -1.035  -4.644   1.915  1.00 52.60           O  
ATOM   2175  N   GLY A 726       0.867  -4.115   0.847  1.00 50.56           N  
ATOM   2176  HN  GLY A 726       1.368  -3.811  -0.048  1.00 50.56           H  
ATOM   2177  CA  GLY A 726       1.587  -4.373   2.063  1.00 50.56           C  
ATOM   2178  HA1 GLY A 726       1.734  -3.443   2.612  1.00 50.56           H  
ATOM   2179  HA2 GLY A 726       1.030  -5.076   2.682  1.00 50.56           H  
ATOM   2180  C   GLY A 726       2.907  -4.958   1.692  1.00 50.56           C  
ATOM   2181  O   GLY A 726       3.511  -4.561   0.699  1.00 50.56           O  
ATOM   2182  N   MET A 727       3.419  -5.896   2.512  1.00 96.48           N  
ATOM   2183  HN  MET A 727       2.891  -6.199   3.392  1.00 96.48           H  
ATOM   2184  CA  MET A 727       4.686  -6.481   2.182  1.00 96.48           C  
ATOM   2185  HA  MET A 727       4.679  -6.758   1.128  1.00 96.48           H  
ATOM   2186  CB  MET A 727       5.872  -5.539   2.435  1.00 96.48           C  
ATOM   2187  HB1 MET A 727       5.631  -4.909   3.291  1.00 96.48           H  
ATOM   2188  HB2 MET A 727       6.747  -6.146   2.665  1.00 96.48           H  
ATOM   2189  CG  MET A 727       6.214  -4.635   1.257  1.00 96.48           C  
ATOM   2190  HG1 MET A 727       5.294  -4.194   0.873  1.00 96.48           H  
ATOM   2191  HG2 MET A 727       6.880  -3.844   1.602  1.00 96.48           H  
ATOM   2192  SD  MET A 727       7.033  -5.548  -0.085  1.00 96.48           S  
ATOM   2193  CE  MET A 727       5.522  -6.263  -0.789  1.00 96.48           C  
ATOM   2194  HE1 MET A 727       5.779  -6.881  -1.649  1.00 96.48           H  
ATOM   2195  HE2 MET A 727       4.853  -5.462  -1.104  1.00 96.48           H  
ATOM   2196  HE3 MET A 727       5.025  -6.876  -0.037  1.00 96.48           H  
ATOM   2197  C   MET A 727       4.946  -7.704   2.995  1.00 96.48           C  
ATOM   2198  O   MET A 727       4.772  -7.713   4.214  1.00 96.48           O  
ATOM   2199  N   LYS A 728       5.390  -8.781   2.316  1.00 44.96           N  
ATOM   2200  HN  LYS A 728       5.467  -8.743   1.249  1.00 44.96           H  
ATOM   2201  CA  LYS A 728       5.758  -9.974   3.014  1.00 44.96           C  
ATOM   2202  HA  LYS A 728       4.945 -10.288   3.669  1.00 44.96           H  
ATOM   2203  CB  LYS A 728       6.137 -11.119   2.059  1.00 44.96           C  
ATOM   2204  HB1 LYS A 728       5.370 -11.192   1.288  1.00 44.96           H  
ATOM   2205  HB2 LYS A 728       7.095 -10.880   1.598  1.00 44.96           H  
ATOM   2206  CG  LYS A 728       6.259 -12.478   2.749  1.00 44.96           C  
ATOM   2207  HG1 LYS A 728       7.187 -12.493   3.321  1.00 44.96           H  
ATOM   2208  HG2 LYS A 728       5.413 -12.599   3.425  1.00 44.96           H  
ATOM   2209  CD  LYS A 728       6.272 -13.656   1.773  1.00 44.96           C  
ATOM   2210  HD1 LYS A 728       5.354 -13.628   1.187  1.00 44.96           H  
ATOM   2211  HD2 LYS A 728       7.130 -13.546   1.110  1.00 44.96           H  
ATOM   2212  CE  LYS A 728       6.365 -15.018   2.463  1.00 44.96           C  
ATOM   2213  HE1 LYS A 728       7.315 -15.090   2.993  1.00 44.96           H  
ATOM   2214  HE2 LYS A 728       5.544 -15.120   3.173  1.00 44.96           H  
ATOM   2215  NZ  LYS A 728       6.281 -16.102   1.458  1.00 44.96           N1+
ATOM   2216  HZ1 LYS A 728       6.347 -17.050   1.949  1.00 44.96           H  
ATOM   2217  HZ2 LYS A 728       7.087 -16.006   0.760  1.00 44.96           H  
ATOM   2218  HZ3 LYS A 728       5.349 -16.035   0.937  1.00 44.96           H  
ATOM   2219  C   LYS A 728       6.960  -9.614   3.827  1.00 44.96           C  
ATOM   2220  O   LYS A 728       7.029  -9.912   5.019  1.00 44.96           O  
ATOM   2221  N   GLU A 729       7.941  -8.935   3.192  1.00118.46           N  
ATOM   2222  HN  GLU A 729       7.862  -8.738   2.143  1.00118.46           H  
ATOM   2223  CA  GLU A 729       9.089  -8.478   3.923  1.00118.46           C  
ATOM   2224  HA  GLU A 729       9.073  -8.916   4.921  1.00118.46           H  
ATOM   2225  CB  GLU A 729      10.446  -8.794   3.254  1.00118.46           C  
ATOM   2226  HB1 GLU A 729      11.234  -8.380   3.882  1.00118.46           H  
ATOM   2227  HB2 GLU A 729      10.552  -9.878   3.205  1.00118.46           H  
ATOM   2228  CG  GLU A 729      10.630  -8.238   1.839  1.00118.46           C  
ATOM   2229  HG1 GLU A 729       9.980  -8.771   1.145  1.00118.46           H  
ATOM   2230  HG2 GLU A 729      10.385  -7.176   1.824  1.00118.46           H  
ATOM   2231  CD  GLU A 729      12.088  -8.438   1.439  1.00118.46           C  
ATOM   2232  OE1 GLU A 729      12.863  -8.977   2.273  1.00118.46           O  
ATOM   2233  OE2 GLU A 729      12.447  -8.051   0.294  1.00118.46           O  
ATOM   2234  C   GLU A 729       8.934  -6.992   4.038  1.00118.46           C  
ATOM   2235  O   GLU A 729       9.394  -6.214   3.207  1.00118.46           O  
ATOM   2236  N   ILE A 730       8.301  -6.589   5.147  1.00176.51           N  
ATOM   2237  HN  ILE A 730       8.063  -7.370   5.839  1.00176.51           H  
ATOM   2238  CA  ILE A 730       7.892  -5.278   5.553  1.00176.51           C  
ATOM   2239  HA  ILE A 730       7.251  -4.852   4.781  1.00176.51           H  
ATOM   2240  CB  ILE A 730       7.137  -5.319   6.845  1.00176.51           C  
ATOM   2241  HB  ILE A 730       6.430  -6.147   6.798  1.00176.51           H  
ATOM   2242  CG2 ILE A 730       8.141  -5.613   7.971  1.00176.51           C  
ATOM   2243 1HG2 ILE A 730       7.617  -5.649   8.926  1.00176.51           H  
ATOM   2244 2HG2 ILE A 730       8.895  -4.827   8.000  1.00176.51           H  
ATOM   2245 3HG2 ILE A 730       8.624  -6.573   7.786  1.00176.51           H  
ATOM   2246  CG1 ILE A 730       6.341  -4.024   7.035  1.00176.51           C  
ATOM   2247 1HG1 ILE A 730       5.915  -4.016   8.038  1.00176.51           H  
ATOM   2248 2HG1 ILE A 730       7.015  -3.175   6.919  1.00176.51           H  
ATOM   2249  CD1 ILE A 730       5.211  -3.901   6.017  1.00176.51           C  
ATOM   2250 1HD1 ILE A 730       4.670  -2.970   6.185  1.00176.51           H  
ATOM   2251 2HD1 ILE A 730       4.527  -4.743   6.129  1.00176.51           H  
ATOM   2252 3HD1 ILE A 730       5.627  -3.903   5.010  1.00176.51           H  
ATOM   2253  C   ILE A 730       9.074  -4.374   5.759  1.00176.51           C  
ATOM   2254  O   ILE A 730       8.937  -3.155   5.720  1.00176.51           O  
ATOM   2255  N   ALA A 731      10.268  -4.936   6.001  1.00 63.92           N  
ATOM   2256  HN  ALA A 731      10.363  -5.995   5.884  1.00 63.92           H  
ATOM   2257  CA  ALA A 731      11.430  -4.188   6.410  1.00 63.92           C  
ATOM   2258  HA  ALA A 731      11.261  -3.808   7.418  1.00 63.92           H  
ATOM   2259  CB  ALA A 731      12.709  -5.044   6.418  1.00 63.92           C  
ATOM   2260  HB1 ALA A 731      13.554  -4.432   6.733  1.00 63.92           H  
ATOM   2261  HB2 ALA A 731      12.895  -5.430   5.416  1.00 63.92           H  
ATOM   2262  HB3 ALA A 731      12.585  -5.877   7.111  1.00 63.92           H  
ATOM   2263  C   ALA A 731      11.678  -3.022   5.495  1.00 63.92           C  
ATOM   2264  O   ALA A 731      12.236  -2.011   5.919  1.00 63.92           O  
ATOM   2265  N   LEU A 732      11.278  -3.125   4.219  1.00141.81           N  
ATOM   2266  HN  LEU A 732      10.738  -3.999   3.920  1.00141.81           H  
ATOM   2267  CA  LEU A 732      11.543  -2.112   3.237  1.00141.81           C  
ATOM   2268  HA  LEU A 732      12.624  -1.975   3.199  1.00141.81           H  
ATOM   2269  CB  LEU A 732      11.087  -2.524   1.828  1.00141.81           C  
ATOM   2270  HB1 LEU A 732      10.030  -2.787   1.861  1.00141.81           H  
ATOM   2271  HB2 LEU A 732      11.232  -1.684   1.149  1.00141.81           H  
ATOM   2272  CG  LEU A 732      11.890  -3.735   1.307  1.00141.81           C  
ATOM   2273  HG  LEU A 732      12.943  -3.499   1.459  1.00141.81           H  
ATOM   2274  CD1 LEU A 732      11.602  -5.000   2.128  1.00141.81           C  
ATOM   2275 1HD1 LEU A 732      12.185  -5.831   1.732  1.00141.81           H  
ATOM   2276 2HD1 LEU A 732      10.540  -5.240   2.067  1.00141.81           H  
ATOM   2277 3HD1 LEU A 732      11.876  -4.828   3.169  1.00141.81           H  
ATOM   2278  CD2 LEU A 732      11.702  -3.946  -0.199  1.00141.81           C  
ATOM   2279 1HD2 LEU A 732      12.285  -4.809  -0.521  1.00141.81           H  
ATOM   2280 2HD2 LEU A 732      12.039  -3.059  -0.736  1.00141.81           H  
ATOM   2281 3HD2 LEU A 732      10.648  -4.121  -0.413  1.00141.81           H  
ATOM   2282  C   LEU A 732      10.939  -0.783   3.600  1.00141.81           C  
ATOM   2283  O   LEU A 732      11.447   0.256   3.181  1.00141.81           O  
ATOM   2284  N   HIS A 733       9.847  -0.746   4.382  1.00130.07           N  
ATOM   2285  HN  HIS A 733       9.462  -1.634   4.838  1.00130.07           H  
ATOM   2286  CA  HIS A 733       9.214   0.528   4.584  1.00130.07           C  
ATOM   2287  HA  HIS A 733       8.888   0.898   3.612  1.00130.07           H  
ATOM   2288  CB  HIS A 733       8.026   0.567   5.517  1.00130.07           C  
ATOM   2289  HB1 HIS A 733       7.286  -0.173   5.212  1.00130.07           H  
ATOM   2290  HB2 HIS A 733       8.346   0.362   6.539  1.00130.07           H  
ATOM   2291  CG  HIS A 733       7.443   1.947   5.427  1.00130.07           C  
ATOM   2292  CD2 HIS A 733       6.763   2.686   6.337  1.00130.07           C  
ATOM   2293  HD2 HIS A 733       6.565   2.373   7.362  1.00130.07           H  
ATOM   2294  ND1 HIS A 733       7.453   2.701   4.274  1.00130.07           N  
ATOM   2295  HD1 HIS A 733       7.898   2.431   3.340  1.00130.07           H  
ATOM   2296  CE1 HIS A 733       6.790   3.852   4.550  1.00130.07           C  
ATOM   2297  HE1 HIS A 733       6.636   4.653   3.827  1.00130.07           H  
ATOM   2298  NE2 HIS A 733       6.354   3.889   5.794  1.00130.07           N1+
ATOM   2299  HE2 HIS A 733       5.807   4.673   6.274  1.00130.07           H  
ATOM   2300  C   HIS A 733      10.094   1.560   5.194  1.00130.07           C  
ATOM   2301  O   HIS A 733      10.064   2.711   4.773  1.00130.07           O  
ATOM   2302  N   THR A 734      10.879   1.184   6.206  1.00275.51           N  
ATOM   2303  HN  THR A 734      10.930   0.139   6.430  1.00275.51           H  
ATOM   2304  CA  THR A 734      11.660   2.074   7.017  1.00275.51           C  
ATOM   2305  HA  THR A 734      12.216   1.446   7.713  1.00275.51           H  
ATOM   2306  CB  THR A 734      12.683   2.948   6.321  1.00275.51           C  
ATOM   2307  HB  THR A 734      13.356   3.361   7.072  1.00275.51           H  
ATOM   2308  OG1 THR A 734      12.096   4.020   5.600  1.00275.51           O  
ATOM   2309  HG1 THR A 734      11.451   3.637   4.865  1.00275.51           H  
ATOM   2310  CG2 THR A 734      13.497   2.050   5.373  1.00275.51           C  
ATOM   2311 1HG2 THR A 734      14.244   2.651   4.855  1.00275.51           H  
ATOM   2312 2HG2 THR A 734      12.830   1.593   4.643  1.00275.51           H  
ATOM   2313 3HG2 THR A 734      13.994   1.269   5.949  1.00275.51           H  
ATOM   2314  C   THR A 734      10.729   2.923   7.858  1.00275.51           C  
ATOM   2315  O   THR A 734      11.168   3.916   8.433  1.00275.51           O  
ATOM   2316  N   ASN A 735       9.427   2.542   7.988  1.00301.29           N  
ATOM   2317  HN  ASN A 735       9.073   1.701   7.429  1.00301.29           H  
ATOM   2318  CA  ASN A 735       8.504   3.247   8.865  1.00301.29           C  
ATOM   2319  HA  ASN A 735       9.034   3.472   9.790  1.00301.29           H  
ATOM   2320  CB  ASN A 735       7.990   4.582   8.283  1.00301.29           C  
ATOM   2321  HB1 ASN A 735       8.831   5.164   7.907  1.00301.29           H  
ATOM   2322  HB2 ASN A 735       7.294   4.381   7.469  1.00301.29           H  
ATOM   2323  CG  ASN A 735       7.279   5.363   9.381  1.00301.29           C  
ATOM   2324  OD1 ASN A 735       6.180   5.873   9.170  1.00301.29           O  
ATOM   2325  ND2 ASN A 735       7.911   5.451  10.582  1.00301.29           N  
ATOM   2326 1HD2 ASN A 735       8.863   4.983  10.721  1.00301.29           H  
ATOM   2327 2HD2 ASN A 735       7.456   5.988  11.388  1.00301.29           H  
ATOM   2328  C   ASN A 735       7.308   2.334   9.221  1.00301.29           C  
ATOM   2329  O   ASN A 735       7.203   1.227   8.698  1.00301.29           O  
ATOM   2330  N   ARG A 736       6.384   2.797  10.120  1.00206.09           N  
ATOM   2331  HN  ARG A 736       6.544   3.815  10.409  1.00206.09           H  
ATOM   2332  CA  ARG A 736       5.219   2.181  10.768  1.00206.09           C  
ATOM   2333  HA  ARG A 736       5.565   1.247  11.210  1.00206.09           H  
ATOM   2334  CB  ARG A 736       4.723   3.061  11.930  1.00206.09           C  
ATOM   2335  HB1 ARG A 736       5.538   3.171  12.645  1.00206.09           H  
ATOM   2336  HB2 ARG A 736       4.458   4.039  11.527  1.00206.09           H  
ATOM   2337  CG  ARG A 736       3.508   2.507  12.674  1.00206.09           C  
ATOM   2338  HG1 ARG A 736       2.666   2.474  11.982  1.00206.09           H  
ATOM   2339  HG2 ARG A 736       3.742   1.497  13.011  1.00206.09           H  
ATOM   2340  CD  ARG A 736       3.101   3.342  13.893  1.00206.09           C  
ATOM   2341  HD1 ARG A 736       2.072   3.114  14.171  1.00206.09           H  
ATOM   2342  HD2 ARG A 736       3.762   3.120  14.731  1.00206.09           H  
ATOM   2343  NE  ARG A 736       3.218   4.783  13.524  1.00206.09           N  
ATOM   2344  HE  ARG A 736       2.607   5.189  12.745  1.00206.09           H  
ATOM   2345  CZ  ARG A 736       4.108   5.581  14.184  1.00206.09           C  
ATOM   2346  NH1 ARG A 736       4.841   5.074  15.218  1.00206.09           N  
ATOM   2347 1HH1 ARG A 736       4.718   4.052  15.511  1.00206.09           H  
ATOM   2348 2HH1 ARG A 736       5.539   5.698  15.736  1.00206.09           H  
ATOM   2349  NH2 ARG A 736       4.261   6.887  13.818  1.00206.09           N  
ATOM   2350 1HH2 ARG A 736       3.683   7.288  13.012  1.00206.09           H  
ATOM   2351 2HH2 ARG A 736       4.959   7.510  14.337  1.00206.09           H  
ATOM   2352  C   ARG A 736       3.993   1.840   9.931  1.00206.09           C  
ATOM   2353  O   ARG A 736       3.334   0.824  10.154  1.00206.09           O  
ATOM   2354  N   GLN A 737       3.633   2.668   8.946  1.00151.35           N  
ATOM   2355  HN  GLN A 737       4.284   3.488   8.723  1.00151.35           H  
ATOM   2356  CA  GLN A 737       2.430   2.535   8.163  1.00151.35           C  
ATOM   2357  HA  GLN A 737       1.542   2.714   8.770  1.00151.35           H  
ATOM   2358  CB  GLN A 737       2.538   3.554   7.022  1.00151.35           C  
ATOM   2359  HB1 GLN A 737       2.539   4.544   7.478  1.00151.35           H  
ATOM   2360  HB2 GLN A 737       3.494   3.380   6.529  1.00151.35           H  
ATOM   2361  CG  GLN A 737       1.474   3.565   5.937  1.00151.35           C  
ATOM   2362  HG1 GLN A 737       1.370   2.581   5.481  1.00151.35           H  
ATOM   2363  HG2 GLN A 737       0.511   3.885   6.335  1.00151.35           H  
ATOM   2364  CD  GLN A 737       2.016   4.576   4.938  1.00151.35           C  
ATOM   2365  OE1 GLN A 737       2.764   4.213   4.032  1.00151.35           O  
ATOM   2366  NE2 GLN A 737       1.682   5.879   5.133  1.00151.35           N  
ATOM   2367 1HE2 GLN A 737       1.063   6.154   5.961  1.00151.35           H  
ATOM   2368 2HE2 GLN A 737       2.038   6.629   4.458  1.00151.35           H  
ATOM   2369  C   GLN A 737       2.416   1.157   7.573  1.00151.35           C  
ATOM   2370  O   GLN A 737       1.365   0.560   7.334  1.00151.35           O  
ATOM   2371  N   TYR A 738       3.614   0.646   7.270  1.00142.97           N  
ATOM   2372  HN  TYR A 738       4.480   1.253   7.434  1.00142.97           H  
ATOM   2373  CA  TYR A 738       3.800  -0.673   6.736  1.00142.97           C  
ATOM   2374  HA  TYR A 738       3.138  -0.785   5.877  1.00142.97           H  
ATOM   2375  CB  TYR A 738       5.214  -0.969   6.278  1.00142.97           C  
ATOM   2376  HB1 TYR A 738       5.922  -0.453   6.927  1.00142.97           H  
ATOM   2377  HB2 TYR A 738       5.394  -2.043   6.325  1.00142.97           H  
ATOM   2378  CG  TYR A 738       5.389  -0.501   4.888  1.00142.97           C  
ATOM   2379  CD1 TYR A 738       4.934   0.728   4.478  1.00142.97           C  
ATOM   2380  HD1 TYR A 738       4.390   1.373   5.168  1.00142.97           H  
ATOM   2381  CE1 TYR A 738       5.173   1.133   3.189  1.00142.97           C  
ATOM   2382  HE1 TYR A 738       4.809   2.101   2.844  1.00142.97           H  
ATOM   2383  CD2 TYR A 738       6.087  -1.308   4.023  1.00142.97           C  
ATOM   2384  HD2 TYR A 738       6.454  -2.275   4.366  1.00142.97           H  
ATOM   2385  CE2 TYR A 738       6.326  -0.912   2.737  1.00142.97           C  
ATOM   2386  HE2 TYR A 738       6.867  -1.560   2.047  1.00142.97           H  
ATOM   2387  CZ  TYR A 738       5.873   0.314   2.333  1.00142.97           C  
ATOM   2388  OH  TYR A 738       6.120   0.724   1.015  1.00142.97           O  
ATOM   2389  HH  TYR A 738       5.207   0.885   0.521  1.00142.97           H  
ATOM   2390  C   TYR A 738       3.468  -1.746   7.715  1.00142.97           C  
ATOM   2391  O   TYR A 738       3.047  -2.830   7.318  1.00142.97           O  
ATOM   2392  N   MET A 739       3.689  -1.500   9.015  1.00 54.90           N  
ATOM   2393  HN  MET A 739       4.024  -0.532   9.325  1.00 54.90           H  
ATOM   2394  CA  MET A 739       3.479  -2.526   9.989  1.00 54.90           C  
ATOM   2395  HA  MET A 739       4.135  -3.368   9.768  1.00 54.90           H  
ATOM   2396  CB  MET A 739       3.732  -2.053  11.431  1.00 54.90           C  
ATOM   2397  HB1 MET A 739       4.713  -1.580  11.474  1.00 54.90           H  
ATOM   2398  HB2 MET A 739       2.965  -1.326  11.697  1.00 54.90           H  
ATOM   2399  CG  MET A 739       3.696  -3.194  12.449  1.00 54.90           C  
ATOM   2400  HG1 MET A 739       2.669  -3.553  12.520  1.00 54.90           H  
ATOM   2401  HG2 MET A 739       4.338  -3.996  12.083  1.00 54.90           H  
ATOM   2402  SD  MET A 739       4.253  -2.741  14.118  1.00 54.90           S  
ATOM   2403  CE  MET A 739       2.858  -1.633  14.464  1.00 54.90           C  
ATOM   2404  HE1 MET A 739       2.967  -1.211  15.463  1.00 54.90           H  
ATOM   2405  HE2 MET A 739       1.925  -2.194  14.407  1.00 54.90           H  
ATOM   2406  HE3 MET A 739       2.843  -0.827  13.730  1.00 54.90           H  
ATOM   2407  C   MET A 739       2.058  -2.966   9.866  1.00 54.90           C  
ATOM   2408  O   MET A 739       1.757  -4.142  10.059  1.00 54.90           O  
ATOM   2409  N   ARG A 740       1.137  -2.034   9.560  1.00 95.77           N  
ATOM   2410  HN  ARG A 740       1.402  -1.000   9.486  1.00 95.77           H  
ATOM   2411  CA  ARG A 740      -0.210  -2.470   9.336  1.00 95.77           C  
ATOM   2412  HA  ARG A 740      -0.317  -3.499   9.679  1.00 95.77           H  
ATOM   2413  CB  ARG A 740      -1.290  -1.598   9.999  1.00 95.77           C  
ATOM   2414  HB1 ARG A 740      -1.059  -0.555   9.785  1.00 95.77           H  
ATOM   2415  HB2 ARG A 740      -2.251  -1.857   9.555  1.00 95.77           H  
ATOM   2416  CG  ARG A 740      -1.413  -1.753  11.516  1.00 95.77           C  
ATOM   2417  HG1 ARG A 740      -1.400  -2.815  11.763  1.00 95.77           H  
ATOM   2418  HG2 ARG A 740      -0.564  -1.259  11.990  1.00 95.77           H  
ATOM   2419  CD  ARG A 740      -2.707  -1.136  12.055  1.00 95.77           C  
ATOM   2420  HD1 ARG A 740      -2.754  -0.082  11.781  1.00 95.77           H  
ATOM   2421  HD2 ARG A 740      -3.566  -1.659  11.636  1.00 95.77           H  
ATOM   2422  NE  ARG A 740      -2.711  -1.271  13.539  1.00 95.77           N  
ATOM   2423  HE  ARG A 740      -2.197  -2.084  14.008  1.00 95.77           H  
ATOM   2424  CZ  ARG A 740      -3.377  -0.348  14.295  1.00 95.77           C  
ATOM   2425  NH1 ARG A 740      -4.037   0.679  13.685  1.00 95.77           N  
ATOM   2426 1HH1 ARG A 740      -4.032   0.760  12.618  1.00 95.77           H  
ATOM   2427 2HH1 ARG A 740      -4.560   1.404  14.274  1.00 95.77           H  
ATOM   2428  NH2 ARG A 740      -3.373  -0.439  15.657  1.00 95.77           N  
ATOM   2429 1HH2 ARG A 740      -2.846  -1.236  16.138  1.00 95.77           H  
ATOM   2430 2HH2 ARG A 740      -3.897   0.287  16.243  1.00 95.77           H  
ATOM   2431  C   ARG A 740      -0.467  -2.410   7.863  1.00 95.77           C  
ATOM   2432  O   ARG A 740      -0.492  -1.334   7.268  1.00 95.77           O  
ATOM   2433  N   GLY A 741      -0.713  -3.576   7.237  1.00 37.45           N  
ATOM   2434  HN  GLY A 741      -0.718  -4.489   7.796  1.00 37.45           H  
ATOM   2435  CA  GLY A 741      -0.969  -3.603   5.824  1.00 37.45           C  
ATOM   2436  HA1 GLY A 741      -0.188  -3.064   5.287  1.00 37.45           H  
ATOM   2437  HA2 GLY A 741      -1.012  -4.632   5.466  1.00 37.45           H  
ATOM   2438  C   GLY A 741      -2.291  -2.930   5.633  1.00 37.45           C  
ATOM   2439  O   GLY A 741      -2.943  -2.560   6.607  1.00 37.45           O  
ATOM   2440  N   LEU A 742      -2.711  -2.712   4.370  1.00133.26           N  
ATOM   2441  HN  LEU A 742      -2.130  -3.055   3.540  1.00133.26           H  
ATOM   2442  CA  LEU A 742      -3.946  -2.015   4.152  1.00133.26           C  
ATOM   2443  HA  LEU A 742      -4.116  -1.356   5.003  1.00133.26           H  
ATOM   2444  CB  LEU A 742      -3.918  -1.146   2.873  1.00133.26           C  
ATOM   2445  HB1 LEU A 742      -2.987  -0.579   2.877  1.00133.26           H  
ATOM   2446  HB2 LEU A 742      -3.931  -1.818   2.015  1.00133.26           H  
ATOM   2447  CG  LEU A 742      -5.082  -0.140   2.701  1.00133.26           C  
ATOM   2448  HG  LEU A 742      -4.851   0.453   1.816  1.00133.26           H  
ATOM   2449  CD1 LEU A 742      -6.431  -0.818   2.432  1.00133.26           C  
ATOM   2450 1HD1 LEU A 742      -7.204  -0.058   2.321  1.00133.26           H  
ATOM   2451 2HD1 LEU A 742      -6.682  -1.472   3.267  1.00133.26           H  
ATOM   2452 3HD1 LEU A 742      -6.366  -1.406   1.517  1.00133.26           H  
ATOM   2453  CD2 LEU A 742      -5.144   0.843   3.882  1.00133.26           C  
ATOM   2454 1HD2 LEU A 742      -5.971   1.538   3.734  1.00133.26           H  
ATOM   2455 2HD2 LEU A 742      -4.209   1.400   3.942  1.00133.26           H  
ATOM   2456 3HD2 LEU A 742      -5.296   0.289   4.809  1.00133.26           H  
ATOM   2457  C   LEU A 742      -5.096  -2.984   4.077  1.00133.26           C  
ATOM   2458  O   LEU A 742      -4.970  -4.111   3.592  1.00133.26           O  
ATOM   2459  N   VAL A 743      -6.263  -2.572   4.618  1.00128.26           N  
ATOM   2460  HN  VAL A 743      -6.308  -1.648   5.155  1.00128.26           H  
ATOM   2461  CA  VAL A 743      -7.442  -3.377   4.470  1.00128.26           C  
ATOM   2462  HA  VAL A 743      -7.198  -4.264   3.886  1.00128.26           H  
ATOM   2463  CB  VAL A 743      -8.037  -3.802   5.789  1.00128.26           C  
ATOM   2464  HB  VAL A 743      -7.348  -4.493   6.274  1.00128.26           H  
ATOM   2465  CG1 VAL A 743      -8.211  -2.569   6.691  1.00128.26           C  
ATOM   2466 1HG1 VAL A 743      -8.641  -2.874   7.645  1.00128.26           H  
ATOM   2467 2HG1 VAL A 743      -8.875  -1.854   6.206  1.00128.26           H  
ATOM   2468 3HG1 VAL A 743      -7.240  -2.104   6.863  1.00128.26           H  
ATOM   2469  CG2 VAL A 743      -9.361  -4.538   5.518  1.00128.26           C  
ATOM   2470 1HG2 VAL A 743      -9.803  -4.852   6.464  1.00128.26           H  
ATOM   2471 2HG2 VAL A 743      -9.170  -5.414   4.899  1.00128.26           H  
ATOM   2472 3HG2 VAL A 743     -10.049  -3.870   5.000  1.00128.26           H  
ATOM   2473  C   VAL A 743      -8.442  -2.548   3.712  1.00128.26           C  
ATOM   2474  O   VAL A 743      -9.040  -1.627   4.257  1.00128.26           O  
ATOM   2475  N   GLY A 744      -8.669  -2.864   2.421  1.00 50.57           N  
ATOM   2476  HN  GLY A 744      -8.154  -3.695   1.986  1.00 50.57           H  
ATOM   2477  CA  GLY A 744      -9.590  -2.106   1.617  1.00 50.57           C  
ATOM   2478  HA1 GLY A 744     -10.577  -2.112   2.078  1.00 50.57           H  
ATOM   2479  HA2 GLY A 744      -9.240  -1.078   1.521  1.00 50.57           H  
ATOM   2480  C   GLY A 744      -9.654  -2.751   0.268  1.00 50.57           C  
ATOM   2481  O   GLY A 744      -9.294  -3.917   0.111  1.00 50.57           O  
ATOM   2482  N   CYS A 745     -10.137  -2.013  -0.754  1.00 71.84           N  
ATOM   2483  HN  CYS A 745     -10.445  -0.999  -0.605  1.00 71.84           H  
ATOM   2484  CA  CYS A 745     -10.225  -2.633  -2.051  1.00 71.84           C  
ATOM   2485  HA  CYS A 745      -9.816  -3.641  -1.976  1.00 71.84           H  
ATOM   2486  CB  CYS A 745     -11.666  -2.735  -2.600  1.00 71.84           C  
ATOM   2487  HB1 CYS A 745     -12.122  -1.746  -2.553  1.00 71.84           H  
ATOM   2488  HB2 CYS A 745     -11.616  -3.064  -3.638  1.00 71.84           H  
ATOM   2489  SG  CYS A 745     -12.726  -3.903  -1.676  1.00 71.84           S  
ATOM   2490  HG  CYS A 745     -12.192  -5.131  -1.731  1.00 71.84           H  
ATOM   2491  C   CYS A 745      -9.381  -1.855  -3.016  1.00 71.84           C  
ATOM   2492  O   CYS A 745      -9.179  -0.658  -2.865  1.00 71.84           O  
ATOM   2493  N   ILE A 746      -8.826  -2.516  -4.044  1.00 91.30           N  
ATOM   2494  HN  ILE A 746      -9.021  -3.558  -4.192  1.00 91.30           H  
ATOM   2495  CA  ILE A 746      -7.968  -1.800  -4.938  1.00 91.30           C  
ATOM   2496  HA  ILE A 746      -8.127  -0.726  -4.847  1.00 91.30           H  
ATOM   2497  CB  ILE A 746      -6.548  -2.149  -4.642  1.00 91.30           C  
ATOM   2498  HB  ILE A 746      -6.399  -3.210  -4.843  1.00 91.30           H  
ATOM   2499  CG2 ILE A 746      -5.614  -1.338  -5.557  1.00 91.30           C  
ATOM   2500 1HG2 ILE A 746      -4.578  -1.595  -5.339  1.00 91.30           H  
ATOM   2501 2HG2 ILE A 746      -5.768  -0.273  -5.382  1.00 91.30           H  
ATOM   2502 3HG2 ILE A 746      -5.834  -1.571  -6.599  1.00 91.30           H  
ATOM   2503  CG1 ILE A 746      -6.337  -1.897  -3.144  1.00 91.30           C  
ATOM   2504 1HG1 ILE A 746      -6.211  -0.824  -2.997  1.00 91.30           H  
ATOM   2505 2HG1 ILE A 746      -7.229  -2.234  -2.617  1.00 91.30           H  
ATOM   2506  CD1 ILE A 746      -5.132  -2.602  -2.530  1.00 91.30           C  
ATOM   2507 1HD1 ILE A 746      -5.070  -2.360  -1.469  1.00 91.30           H  
ATOM   2508 2HD1 ILE A 746      -4.222  -2.271  -3.031  1.00 91.30           H  
ATOM   2509 3HD1 ILE A 746      -5.241  -3.680  -2.651  1.00 91.30           H  
ATOM   2510  C   ILE A 746      -8.297  -2.267  -6.318  1.00 91.30           C  
ATOM   2511  O   ILE A 746      -8.617  -3.440  -6.512  1.00 91.30           O  
ATOM   2512  N   SER A 747      -8.257  -1.370  -7.322  1.00101.18           N  
ATOM   2513  HN  SER A 747      -8.009  -0.344  -7.149  1.00101.18           H  
ATOM   2514  CA  SER A 747      -8.564  -1.859  -8.635  1.00101.18           C  
ATOM   2515  HA  SER A 747      -8.100  -2.836  -8.767  1.00101.18           H  
ATOM   2516  CB  SER A 747     -10.073  -1.980  -8.909  1.00101.18           C  
ATOM   2517  HB1 SER A 747     -10.515  -2.671  -8.191  1.00101.18           H  
ATOM   2518  HB2 SER A 747     -10.538  -1.000  -8.805  1.00101.18           H  
ATOM   2519  OG  SER A 747     -10.294  -2.466 -10.224  1.00101.18           O  
ATOM   2520  HG  SER A 747      -9.871  -1.802 -10.919  1.00101.18           H  
ATOM   2521  C   SER A 747      -8.004  -0.914  -9.648  1.00101.18           C  
ATOM   2522  O   SER A 747      -7.609   0.209  -9.333  1.00101.18           O  
ATOM   2523  N   HIS A 748      -7.945  -1.381 -10.909  1.00 99.70           N  
ATOM   2524  HN  HIS A 748      -8.238  -2.392 -11.100  1.00 99.70           H  
ATOM   2525  CA  HIS A 748      -7.504  -0.570 -12.002  1.00 99.70           C  
ATOM   2526  HA  HIS A 748      -7.365  -1.216 -12.869  1.00 99.70           H  
ATOM   2527  CB  HIS A 748      -8.525   0.515 -12.375  1.00 99.70           C  
ATOM   2528  HB1 HIS A 748      -8.690   1.158 -11.511  1.00 99.70           H  
ATOM   2529  HB2 HIS A 748      -8.127   1.107 -13.199  1.00 99.70           H  
ATOM   2530  CG  HIS A 748      -9.836  -0.083 -12.794  1.00 99.70           C  
ATOM   2531  CD2 HIS A 748     -10.146  -1.374 -13.096  1.00 99.70           C  
ATOM   2532  HD2 HIS A 748      -9.438  -2.203 -13.076  1.00 99.70           H  
ATOM   2533  ND1 HIS A 748     -11.005   0.628 -12.942  1.00 99.70           N  
ATOM   2534  HD1 HIS A 748     -11.138   1.678 -12.786  1.00 99.70           H  
ATOM   2535  CE1 HIS A 748     -11.957  -0.261 -13.325  1.00 99.70           C  
ATOM   2536  HE1 HIS A 748     -12.995   0.008 -13.522  1.00 99.70           H  
ATOM   2537  NE2 HIS A 748     -11.483  -1.489 -13.432  1.00 99.70           N1+
ATOM   2538  HE2 HIS A 748     -12.014  -2.374 -13.715  1.00 99.70           H  
ATOM   2539  C   HIS A 748      -6.187   0.059 -11.677  1.00 99.70           C  
ATOM   2540  O   HIS A 748      -6.045   1.281 -11.704  1.00 99.70           O  
ATOM   2541  N   PHE A 749      -5.187  -0.772 -11.329  1.00178.59           N  
ATOM   2542  HN  PHE A 749      -5.371  -1.823 -11.243  1.00178.59           H  
ATOM   2543  CA  PHE A 749      -3.877  -0.252 -11.074  1.00178.59           C  
ATOM   2544  HA  PHE A 749      -3.928   0.835 -11.011  1.00178.59           H  
ATOM   2545  CB  PHE A 749      -3.188  -0.802  -9.813  1.00178.59           C  
ATOM   2546  HB1 PHE A 749      -3.573  -0.304  -8.923  1.00178.59           H  
ATOM   2547  HB2 PHE A 749      -3.354  -1.876  -9.729  1.00178.59           H  
ATOM   2548  CG  PHE A 749      -1.727  -0.513  -9.980  1.00178.59           C  
ATOM   2549  CD1 PHE A 749      -1.205   0.741  -9.759  1.00178.59           C  
ATOM   2550  HD1 PHE A 749      -1.870   1.548  -9.451  1.00178.59           H  
ATOM   2551  CD2 PHE A 749      -0.864  -1.515 -10.367  1.00178.59           C  
ATOM   2552  HD2 PHE A 749      -1.251  -2.518 -10.547  1.00178.59           H  
ATOM   2553  CE1 PHE A 749       0.135   0.998  -9.918  1.00178.59           C  
ATOM   2554  HE1 PHE A 749       0.524   2.000  -9.739  1.00178.59           H  
ATOM   2555  CE2 PHE A 749       0.479  -1.267 -10.529  1.00178.59           C  
ATOM   2556  HE2 PHE A 749       1.146  -2.072 -10.838  1.00178.59           H  
ATOM   2557  CZ  PHE A 749       0.983  -0.010 -10.303  1.00178.59           C  
ATOM   2558  HZ  PHE A 749       2.048   0.186 -10.428  1.00178.59           H  
ATOM   2559  C   PHE A 749      -2.992  -0.636 -12.205  1.00178.59           C  
ATOM   2560  O   PHE A 749      -2.855  -1.812 -12.545  1.00178.59           O  
ATOM   2561  N   THR A 750      -2.360   0.377 -12.823  1.00120.46           N  
ATOM   2562  HN  THR A 750      -2.545   1.390 -12.532  1.00120.46           H  
ATOM   2563  CA  THR A 750      -1.440   0.084 -13.871  1.00120.46           C  
ATOM   2564  HA  THR A 750      -1.090  -0.944 -13.774  1.00120.46           H  
ATOM   2565  CB  THR A 750      -2.003   0.296 -15.245  1.00120.46           C  
ATOM   2566  HB  THR A 750      -2.939  -0.255 -15.338  1.00120.46           H  
ATOM   2567  OG1 THR A 750      -1.089  -0.166 -16.228  1.00120.46           O  
ATOM   2568  HG1 THR A 750      -0.186   0.362 -16.143  1.00120.46           H  
ATOM   2569  CG2 THR A 750      -2.278   1.797 -15.436  1.00120.46           C  
ATOM   2570 1HG2 THR A 750      -2.688   1.968 -16.431  1.00120.46           H  
ATOM   2571 2HG2 THR A 750      -1.348   2.354 -15.326  1.00120.46           H  
ATOM   2572 3HG2 THR A 750      -2.993   2.134 -14.686  1.00120.46           H  
ATOM   2573  C   THR A 750      -0.294   1.019 -13.718  1.00120.46           C  
ATOM   2574  O   THR A 750      -0.448   2.134 -13.222  1.00120.46           O  
ATOM   2575  N   LEU A 751       0.906   0.564 -14.112  1.00136.01           N  
ATOM   2576  HN  LEU A 751       1.013  -0.440 -14.466  1.00136.01           H  
ATOM   2577  CA  LEU A 751       2.037   1.431 -14.054  1.00136.01           C  
ATOM   2578  HA  LEU A 751       1.719   2.446 -13.818  1.00136.01           H  
ATOM   2579  CB  LEU A 751       3.097   0.956 -13.037  1.00136.01           C  
ATOM   2580  HB1 LEU A 751       2.587   0.767 -12.092  1.00136.01           H  
ATOM   2581  HB2 LEU A 751       3.523   0.026 -13.413  1.00136.01           H  
ATOM   2582  CG  LEU A 751       4.266   1.926 -12.753  1.00136.01           C  
ATOM   2583  HG  LEU A 751       3.840   2.822 -12.301  1.00136.01           H  
ATOM   2584  CD1 LEU A 751       5.233   1.315 -11.727  1.00136.01           C  
ATOM   2585 1HD1 LEU A 751       6.050   2.011 -11.538  1.00136.01           H  
ATOM   2586 2HD1 LEU A 751       5.635   0.380 -12.118  1.00136.01           H  
ATOM   2587 3HD1 LEU A 751       4.700   1.120 -10.796  1.00136.01           H  
ATOM   2588  CD2 LEU A 751       5.001   2.365 -14.026  1.00136.01           C  
ATOM   2589 1HD2 LEU A 751       5.811   3.045 -13.762  1.00136.01           H  
ATOM   2590 2HD2 LEU A 751       4.303   2.873 -14.692  1.00136.01           H  
ATOM   2591 3HD2 LEU A 751       5.412   1.490 -14.529  1.00136.01           H  
ATOM   2592  C   LEU A 751       2.626   1.383 -15.430  1.00136.01           C  
ATOM   2593  O   LEU A 751       3.076   0.335 -15.890  1.00136.01           O  
ATOM   2594  N   SER A 752       2.646   2.535 -16.122  1.00166.86           N  
ATOM   2595  HN  SER A 752       2.248   3.423 -15.678  1.00166.86           H  
ATOM   2596  CA  SER A 752       3.192   2.592 -17.446  1.00166.86           C  
ATOM   2597  HA  SER A 752       3.012   3.586 -17.856  1.00166.86           H  
ATOM   2598  CB  SER A 752       4.700   2.301 -17.502  1.00166.86           C  
ATOM   2599  HB1 SER A 752       4.900   1.341 -17.026  1.00166.86           H  
ATOM   2600  HB2 SER A 752       5.021   2.264 -18.543  1.00166.86           H  
ATOM   2601  OG  SER A 752       5.420   3.320 -16.824  1.00166.86           O  
ATOM   2602  HG  SER A 752       5.231   4.246 -17.281  1.00166.86           H  
ATOM   2603  C   SER A 752       2.496   1.589 -18.299  1.00166.86           C  
ATOM   2604  O   SER A 752       3.115   0.969 -19.162  1.00166.86           O  
ATOM   2605  N   THR A 753       1.177   1.419 -18.082  1.00110.31           N  
ATOM   2606  HN  THR A 753       0.695   1.986 -17.313  1.00110.31           H  
ATOM   2607  CA  THR A 753       0.406   0.495 -18.859  1.00110.31           C  
ATOM   2608  HA  THR A 753      -0.600   0.422 -18.446  1.00110.31           H  
ATOM   2609  CB  THR A 753       0.327   0.890 -20.309  1.00110.31           C  
ATOM   2610  HB  THR A 753       1.317   0.828 -20.761  1.00110.31           H  
ATOM   2611  OG1 THR A 753      -0.165   2.218 -20.416  1.00110.31           O  
ATOM   2612  HG1 THR A 753      -1.122   2.273 -19.988  1.00110.31           H  
ATOM   2613  CG2 THR A 753      -0.639  -0.060 -21.042  1.00110.31           C  
ATOM   2614 1HG2 THR A 753      -0.699   0.222 -22.093  1.00110.31           H  
ATOM   2615 2HG2 THR A 753      -1.629   0.008 -20.591  1.00110.31           H  
ATOM   2616 3HG2 THR A 753      -0.273  -1.084 -20.962  1.00110.31           H  
ATOM   2617  C   THR A 753       1.092  -0.827 -18.739  1.00110.31           C  
ATOM   2618  O   THR A 753       1.152  -1.615 -19.681  1.00110.31           O  
ATOM   2619  N   ASP A 754       1.636  -1.103 -17.542  1.00135.09           N  
ATOM   2620  HN  ASP A 754       1.549  -0.408 -16.733  1.00135.09           H  
ATOM   2621  CA  ASP A 754       2.332  -2.336 -17.366  1.00135.09           C  
ATOM   2622  HA  ASP A 754       2.958  -2.503 -18.242  1.00135.09           H  
ATOM   2623  CB  ASP A 754       3.230  -2.388 -16.114  1.00135.09           C  
ATOM   2624  HB1 ASP A 754       3.688  -3.374 -16.034  1.00135.09           H  
ATOM   2625  HB2 ASP A 754       4.009  -1.630 -16.192  1.00135.09           H  
ATOM   2626  CG  ASP A 754       2.377  -2.119 -14.881  1.00135.09           C  
ATOM   2627  OD1 ASP A 754       1.152  -1.876 -15.041  1.00135.09           O  
ATOM   2628  OD2 ASP A 754       2.947  -2.135 -13.757  1.00135.09           O  
ATOM   2629  C   ASP A 754       1.331  -3.421 -17.299  1.00135.09           C  
ATOM   2630  O   ASP A 754       0.167  -3.191 -16.975  1.00135.09           O  
ATOM   2631  N   TYR A 755       1.771  -4.654 -17.597  1.00142.06           N  
ATOM   2632  HN  TYR A 755       2.800  -4.844 -17.820  1.00142.06           H  
ATOM   2633  CA  TYR A 755       0.804  -5.695 -17.602  1.00142.06           C  
ATOM   2634  HA  TYR A 755      -0.163  -5.307 -17.923  1.00142.06           H  
ATOM   2635  CB  TYR A 755       1.219  -6.878 -18.490  1.00142.06           C  
ATOM   2636  HB1 TYR A 755       2.174  -7.286 -18.159  1.00142.06           H  
ATOM   2637  HB2 TYR A 755       0.460  -7.660 -18.463  1.00142.06           H  
ATOM   2638  CG  TYR A 755       1.340  -6.316 -19.865  1.00142.06           C  
ATOM   2639  CD1 TYR A 755       2.481  -5.646 -20.245  1.00142.06           C  
ATOM   2640  HD1 TYR A 755       3.299  -5.531 -19.534  1.00142.06           H  
ATOM   2641  CE1 TYR A 755       2.602  -5.120 -21.510  1.00142.06           C  
ATOM   2642  HE1 TYR A 755       3.512  -4.594 -21.799  1.00142.06           H  
ATOM   2643  CD2 TYR A 755       0.314  -6.449 -20.772  1.00142.06           C  
ATOM   2644  HD2 TYR A 755      -0.597  -6.973 -20.484  1.00142.06           H  
ATOM   2645  CE2 TYR A 755       0.429  -5.926 -22.038  1.00142.06           C  
ATOM   2646  HE2 TYR A 755      -0.389  -6.040 -22.750  1.00142.06           H  
ATOM   2647  CZ  TYR A 755       1.572  -5.260 -22.409  1.00142.06           C  
ATOM   2648  OH  TYR A 755       1.686  -4.723 -23.708  1.00142.06           O  
ATOM   2649  HH  TYR A 755       1.827  -3.684 -23.647  1.00142.06           H  
ATOM   2650  C   TYR A 755       0.725  -6.158 -16.198  1.00142.06           C  
ATOM   2651  O   TYR A 755       0.992  -7.314 -15.877  1.00142.06           O  
ATOM   2652  N   HIS A 756       0.339  -5.215 -15.323  1.00153.05           N  
ATOM   2653  HN  HIS A 756       0.206  -4.210 -15.665  1.00153.05           H  
ATOM   2654  CA  HIS A 756       0.102  -5.518 -13.953  1.00153.05           C  
ATOM   2655  HA  HIS A 756       0.335  -6.564 -13.755  1.00153.05           H  
ATOM   2656  CB  HIS A 756       0.881  -4.612 -12.986  1.00153.05           C  
ATOM   2657  HB1 HIS A 756       0.881  -3.597 -13.384  1.00153.05           H  
ATOM   2658  HB2 HIS A 756       0.379  -4.623 -12.018  1.00153.05           H  
ATOM   2659  CG  HIS A 756       2.304  -5.051 -12.793  1.00153.05           C  
ATOM   2660  CD2 HIS A 756       3.407  -4.874 -13.571  1.00153.05           C  
ATOM   2661  HD2 HIS A 756       3.419  -4.331 -14.516  1.00153.05           H  
ATOM   2662  ND1 HIS A 756       2.727  -5.782 -11.706  1.00153.05           N  
ATOM   2663  HD1 HIS A 756       2.125  -6.108 -10.884  1.00153.05           H  
ATOM   2664  CE1 HIS A 756       4.053  -6.010 -11.877  1.00153.05           C  
ATOM   2665  HE1 HIS A 756       4.670  -6.568 -11.172  1.00153.05           H  
ATOM   2666  NE2 HIS A 756       4.511  -5.478 -12.996  1.00153.05           N1+
ATOM   2667  HE2 HIS A 756       5.512  -5.508 -13.373  1.00153.05           H  
ATOM   2668  C   HIS A 756      -1.349  -5.267 -13.732  1.00153.05           C  
ATOM   2669  O   HIS A 756      -1.831  -5.195 -12.605  1.00153.05           O  
ATOM   2670  N   ILE A 757      -2.089  -5.132 -14.838  1.00151.83           N  
ATOM   2671  HN  ILE A 757      -1.607  -5.187 -15.792  1.00151.83           H  
ATOM   2672  CA  ILE A 757      -3.498  -4.917 -14.790  1.00151.83           C  
ATOM   2673  HA  ILE A 757      -3.710  -4.073 -14.134  1.00151.83           H  
ATOM   2674  CB  ILE A 757      -4.097  -4.654 -16.143  1.00151.83           C  
ATOM   2675  HB  ILE A 757      -3.516  -3.863 -16.618  1.00151.83           H  
ATOM   2676  CG2 ILE A 757      -3.948  -5.925 -16.995  1.00151.83           C  
ATOM   2677 1HG2 ILE A 757      -4.377  -5.754 -17.982  1.00151.83           H  
ATOM   2678 2HG2 ILE A 757      -4.469  -6.751 -16.511  1.00151.83           H  
ATOM   2679 3HG2 ILE A 757      -2.891  -6.173 -17.097  1.00151.83           H  
ATOM   2680  CG1 ILE A 757      -5.546  -4.156 -16.003  1.00151.83           C  
ATOM   2681 1HG1 ILE A 757      -6.173  -4.997 -15.708  1.00151.83           H  
ATOM   2682 2HG1 ILE A 757      -5.574  -3.391 -15.227  1.00151.83           H  
ATOM   2683  CD1 ILE A 757      -6.112  -3.560 -17.290  1.00151.83           C  
ATOM   2684 1HD1 ILE A 757      -7.136  -3.230 -17.118  1.00151.83           H  
ATOM   2685 2HD1 ILE A 757      -6.101  -4.315 -18.076  1.00151.83           H  
ATOM   2686 3HD1 ILE A 757      -5.503  -2.709 -17.596  1.00151.83           H  
ATOM   2687  C   ILE A 757      -4.136  -6.146 -14.232  1.00151.83           C  
ATOM   2688  O   ILE A 757      -5.114  -6.059 -13.495  1.00151.83           O  
ATOM   2689  N   SER A 758      -3.606  -7.337 -14.570  1.00109.75           N  
ATOM   2690  HN  SER A 758      -2.706  -7.393 -15.146  1.00109.75           H  
ATOM   2691  CA  SER A 758      -4.277  -8.529 -14.139  1.00109.75           C  
ATOM   2692  HA  SER A 758      -5.352  -8.375 -14.230  1.00109.75           H  
ATOM   2693  CB  SER A 758      -3.888  -9.768 -14.961  1.00109.75           C  
ATOM   2694  HB1 SER A 758      -2.807  -9.904 -14.920  1.00109.75           H  
ATOM   2695  HB2 SER A 758      -4.381 -10.647 -14.545  1.00109.75           H  
ATOM   2696  OG  SER A 758      -4.290  -9.598 -16.312  1.00109.75           O  
ATOM   2697  HG  SER A 758      -5.331  -9.468 -16.354  1.00109.75           H  
ATOM   2698  C   SER A 758      -3.954  -8.802 -12.709  1.00109.75           C  
ATOM   2699  O   SER A 758      -2.955  -9.444 -12.380  1.00109.75           O  
ATOM   2700  N   LEU A 759      -4.854  -8.351 -11.816  1.00 99.98           N  
ATOM   2701  HN  LEU A 759      -5.737  -7.852 -12.158  1.00 99.98           H  
ATOM   2702  CA  LEU A 759      -4.640  -8.533 -10.416  1.00 99.98           C  
ATOM   2703  HA  LEU A 759      -3.665  -8.125 -10.149  1.00 99.98           H  
ATOM   2704  CB  LEU A 759      -5.717  -7.880  -9.531  1.00 99.98           C  
ATOM   2705  HB1 LEU A 759      -6.692  -8.246  -9.851  1.00 99.98           H  
ATOM   2706  HB2 LEU A 759      -5.538  -8.177  -8.498  1.00 99.98           H  
ATOM   2707  CG  LEU A 759      -5.732  -6.341  -9.597  1.00 99.98           C  
ATOM   2708  HG  LEU A 759      -4.702  -6.011  -9.465  1.00 99.98           H  
ATOM   2709  CD1 LEU A 759      -6.184  -5.841 -10.978  1.00 99.98           C  
ATOM   2710 1HD1 LEU A 759      -6.183  -4.751 -10.989  1.00 99.98           H  
ATOM   2711 2HD1 LEU A 759      -7.190  -6.205 -11.185  1.00 99.98           H  
ATOM   2712 3HD1 LEU A 759      -5.500  -6.212 -11.741  1.00 99.98           H  
ATOM   2713  CD2 LEU A 759      -6.541  -5.743  -8.436  1.00 99.98           C  
ATOM   2714 1HD2 LEU A 759      -6.533  -4.656  -8.509  1.00 99.98           H  
ATOM   2715 2HD2 LEU A 759      -6.096  -6.046  -7.488  1.00 99.98           H  
ATOM   2716 3HD2 LEU A 759      -7.569  -6.103  -8.485  1.00 99.98           H  
ATOM   2717  C   LEU A 759      -4.652  -9.994 -10.122  1.00 99.98           C  
ATOM   2718  O   LEU A 759      -3.792 -10.496  -9.403  1.00 99.98           O  
ATOM   2719  N   VAL A 760      -5.623 -10.717 -10.704  1.00113.03           N  
ATOM   2720  HN  VAL A 760      -6.279 -10.226 -11.392  1.00113.03           H  
ATOM   2721  CA  VAL A 760      -5.825 -12.114 -10.450  1.00113.03           C  
ATOM   2722  HA  VAL A 760      -5.899 -12.258  -9.372  1.00113.03           H  
ATOM   2723  CB  VAL A 760      -7.081 -12.638 -11.081  1.00113.03           C  
ATOM   2724  HB  VAL A 760      -7.163 -13.703 -10.862  1.00113.03           H  
ATOM   2725  CG1 VAL A 760      -8.279 -11.912 -10.449  1.00113.03           C  
ATOM   2726 1HG1 VAL A 760      -9.203 -12.279 -10.895  1.00113.03           H  
ATOM   2727 2HG1 VAL A 760      -8.191 -10.840 -10.628  1.00113.03           H  
ATOM   2728 3HG1 VAL A 760      -8.294 -12.101  -9.376  1.00113.03           H  
ATOM   2729  CG2 VAL A 760      -6.985 -12.455 -12.603  1.00113.03           C  
ATOM   2730 1HG2 VAL A 760      -7.893 -12.833 -13.073  1.00113.03           H  
ATOM   2731 2HG2 VAL A 760      -6.124 -13.006 -12.982  1.00113.03           H  
ATOM   2732 3HG2 VAL A 760      -6.869 -11.396 -12.836  1.00113.03           H  
ATOM   2733  C   VAL A 760      -4.686 -12.940 -10.955  1.00113.03           C  
ATOM   2734  O   VAL A 760      -4.350 -13.956 -10.350  1.00113.03           O  
ATOM   2735  N   GLU A 761      -4.063 -12.554 -12.083  1.00 92.08           N  
ATOM   2736  HN  GLU A 761      -4.295 -11.620 -12.551  1.00 92.08           H  
ATOM   2737  CA  GLU A 761      -3.076 -13.436 -12.639  1.00 92.08           C  
ATOM   2738  HA  GLU A 761      -3.549 -14.391 -12.869  1.00 92.08           H  
ATOM   2739  CB  GLU A 761      -2.447 -12.872 -13.925  1.00 92.08           C  
ATOM   2740  HB1 GLU A 761      -2.003 -11.904 -13.695  1.00 92.08           H  
ATOM   2741  HB2 GLU A 761      -1.669 -13.559 -14.258  1.00 92.08           H  
ATOM   2742  CG  GLU A 761      -3.449 -12.685 -15.068  1.00 92.08           C  
ATOM   2743  HG1 GLU A 761      -4.317 -12.134 -14.707  1.00 92.08           H  
ATOM   2744  HG2 GLU A 761      -2.979 -12.132 -15.881  1.00 92.08           H  
ATOM   2745  CD  GLU A 761      -3.884 -14.055 -15.567  1.00 92.08           C  
ATOM   2746  OE1 GLU A 761      -4.146 -14.942 -14.711  1.00 92.08           O  
ATOM   2747  OE2 GLU A 761      -3.956 -14.233 -16.812  1.00 92.08           O  
ATOM   2748  C   GLU A 761      -1.960 -13.673 -11.662  1.00 92.08           C  
ATOM   2749  O   GLU A 761      -1.664 -14.818 -11.327  1.00 92.08           O  
ATOM   2750  N   ASP A 762      -1.305 -12.597 -11.187  1.00 75.34           N  
ATOM   2751  HN  ASP A 762      -1.619 -11.625 -11.506  1.00 75.34           H  
ATOM   2752  CA  ASP A 762      -0.200 -12.695 -10.268  1.00 75.34           C  
ATOM   2753  HA  ASP A 762       0.392 -13.563 -10.560  1.00 75.34           H  
ATOM   2754  CB  ASP A 762       0.721 -11.474 -10.319  1.00 75.34           C  
ATOM   2755  HB1 ASP A 762       0.135 -10.562 -10.207  1.00 75.34           H  
ATOM   2756  HB2 ASP A 762       1.459 -11.533  -9.519  1.00 75.34           H  
ATOM   2757  CG  ASP A 762       1.420 -11.477 -11.671  1.00 75.34           C  
ATOM   2758  OD1 ASP A 762       2.167 -12.451 -11.958  1.00 75.34           O  
ATOM   2759  OD2 ASP A 762       1.218 -10.498 -12.436  1.00 75.34           O  
ATOM   2760  C   ASP A 762      -0.656 -12.917  -8.852  1.00 75.34           C  
ATOM   2761  O   ASP A 762       0.096 -13.431  -8.026  1.00 75.34           O  
ATOM   2762  N   ALA A 763      -1.889 -12.485  -8.525  1.00 55.66           N  
ATOM   2763  HN  ALA A 763      -2.495 -12.061  -9.298  1.00 55.66           H  
ATOM   2764  CA  ALA A 763      -2.441 -12.560  -7.198  1.00 55.66           C  
ATOM   2765  HA  ALA A 763      -1.769 -12.049  -6.509  1.00 55.66           H  
ATOM   2766  CB  ALA A 763      -3.842 -11.937  -7.077  1.00 55.66           C  
ATOM   2767  HB1 ALA A 763      -4.194 -12.030  -6.050  1.00 55.66           H  
ATOM   2768  HB2 ALA A 763      -4.530 -12.456  -7.745  1.00 55.66           H  
ATOM   2769  HB3 ALA A 763      -3.796 -10.883  -7.351  1.00 55.66           H  
ATOM   2770  C   ALA A 763      -2.562 -13.987  -6.782  1.00 55.66           C  
ATOM   2771  O   ALA A 763      -2.451 -14.308  -5.602  1.00 55.66           O  
ATOM   2772  N   VAL A 764      -2.781 -14.889  -7.751  1.00105.58           N  
ATOM   2773  HN  VAL A 764      -2.802 -14.557  -8.768  1.00105.58           H  
ATOM   2774  CA  VAL A 764      -2.988 -16.282  -7.476  1.00105.58           C  
ATOM   2775  HA  VAL A 764      -3.908 -16.404  -6.905  1.00105.58           H  
ATOM   2776  CB  VAL A 764      -3.065 -17.110  -8.726  1.00105.58           C  
ATOM   2777  HB  VAL A 764      -3.186 -18.156  -8.443  1.00105.58           H  
ATOM   2778  CG1 VAL A 764      -4.307 -16.671  -9.522  1.00105.58           C  
ATOM   2779 1HG1 VAL A 764      -4.381 -17.261 -10.435  1.00105.58           H  
ATOM   2780 2HG1 VAL A 764      -4.220 -15.615  -9.779  1.00105.58           H  
ATOM   2781 3HG1 VAL A 764      -5.200 -16.825  -8.917  1.00105.58           H  
ATOM   2782  CG2 VAL A 764      -1.745 -16.961  -9.501  1.00105.58           C  
ATOM   2783 1HG2 VAL A 764      -1.788 -17.558 -10.412  1.00105.58           H  
ATOM   2784 2HG2 VAL A 764      -0.918 -17.306  -8.880  1.00105.58           H  
ATOM   2785 3HG2 VAL A 764      -1.592 -15.914  -9.761  1.00105.58           H  
ATOM   2786  C   VAL A 764      -1.833 -16.767  -6.662  1.00105.58           C  
ATOM   2787  O   VAL A 764      -1.955 -17.727  -5.902  1.00105.58           O  
ATOM   2788  N   ASP A 765      -0.679 -16.093  -6.786  1.00 50.81           N  
ATOM   2789  HN  ASP A 765      -0.638 -15.237  -7.427  1.00 50.81           H  
ATOM   2790  CA  ASP A 765       0.499 -16.495  -6.078  1.00 50.81           C  
ATOM   2791  HA  ASP A 765       0.807 -17.485  -6.415  1.00 50.81           H  
ATOM   2792  CB  ASP A 765       1.665 -15.505  -6.251  1.00 50.81           C  
ATOM   2793  HB1 ASP A 765       1.829 -15.311  -7.311  1.00 50.81           H  
ATOM   2794  HB2 ASP A 765       1.433 -14.570  -5.742  1.00 50.81           H  
ATOM   2795  CG  ASP A 765       2.916 -16.127  -5.641  1.00 50.81           C  
ATOM   2796  OD1 ASP A 765       2.873 -17.340  -5.303  1.00 50.81           O  
ATOM   2797  OD2 ASP A 765       3.936 -15.399  -5.510  1.00 50.81           O  
ATOM   2798  C   ASP A 765       0.163 -16.543  -4.618  1.00 50.81           C  
ATOM   2799  O   ASP A 765       0.728 -17.342  -3.875  1.00 50.81           O  
ATOM   2800  N   GLY A 766      -0.759 -15.675  -4.163  1.00 31.78           N  
ATOM   2801  HN  GLY A 766      -1.230 -15.006  -4.853  1.00 31.78           H  
ATOM   2802  CA  GLY A 766      -1.128 -15.622  -2.777  1.00 31.78           C  
ATOM   2803  HA1 GLY A 766      -0.229 -15.693  -2.164  1.00 31.78           H  
ATOM   2804  HA2 GLY A 766      -1.631 -14.676  -2.577  1.00 31.78           H  
ATOM   2805  C   GLY A 766      -2.050 -16.753  -2.431  1.00 31.78           C  
ATOM   2806  O   GLY A 766      -2.599 -17.434  -3.296  1.00 31.78           O  
ATOM   2807  N   LYS A 767      -2.195 -16.981  -1.109  1.00108.69           N  
ATOM   2808  HN  LYS A 767      -1.659 -16.336  -0.444  1.00108.69           H  
ATOM   2809  CA  LYS A 767      -3.001 -18.008  -0.510  1.00108.69           C  
ATOM   2810  HA  LYS A 767      -2.744 -18.969  -0.956  1.00108.69           H  
ATOM   2811  CB  LYS A 767      -2.731 -18.067   1.004  1.00108.69           C  
ATOM   2812  HB1 LYS A 767      -1.662 -18.225   1.146  1.00108.69           H  
ATOM   2813  HB2 LYS A 767      -3.017 -17.106   1.431  1.00108.69           H  
ATOM   2814  CG  LYS A 767      -3.471 -19.159   1.775  1.00108.69           C  
ATOM   2815  HG1 LYS A 767      -4.536 -18.929   1.774  1.00108.69           H  
ATOM   2816  HG2 LYS A 767      -3.304 -20.114   1.277  1.00108.69           H  
ATOM   2817  CD  LYS A 767      -2.992 -19.269   3.226  1.00108.69           C  
ATOM   2818  HD1 LYS A 767      -1.926 -19.495   3.217  1.00108.69           H  
ATOM   2819  HD2 LYS A 767      -3.156 -18.308   3.713  1.00108.69           H  
ATOM   2820  CE  LYS A 767      -3.701 -20.347   4.046  1.00108.69           C  
ATOM   2821  HE1 LYS A 767      -3.626 -20.102   5.105  1.00108.69           H  
ATOM   2822  HE2 LYS A 767      -4.751 -20.389   3.756  1.00108.69           H  
ATOM   2823  NZ  LYS A 767      -3.073 -21.663   3.802  1.00108.69           N1+
ATOM   2824  HZ1 LYS A 767      -3.575 -22.411   4.379  1.00108.69           H  
ATOM   2825  HZ2 LYS A 767      -2.042 -21.625   4.087  1.00108.69           H  
ATOM   2826  HZ3 LYS A 767      -3.146 -21.907   2.763  1.00108.69           H  
ATOM   2827  C   LYS A 767      -4.475 -17.758  -0.694  1.00108.69           C  
ATOM   2828  O   LYS A 767      -5.195 -18.622  -1.191  1.00108.69           O  
ATOM   2829  N   ASN A 768      -4.966 -16.553  -0.323  1.00 45.39           N  
ATOM   2830  HN  ASN A 768      -4.301 -15.779  -0.001  1.00 45.39           H  
ATOM   2831  CA  ASN A 768      -6.386 -16.314  -0.363  1.00 45.39           C  
ATOM   2832  HA  ASN A 768      -6.881 -17.138  -0.877  1.00 45.39           H  
ATOM   2833  CB  ASN A 768      -7.006 -16.129   1.033  1.00 45.39           C  
ATOM   2834  HB1 ASN A 768      -6.491 -15.325   1.559  1.00 45.39           H  
ATOM   2835  HB2 ASN A 768      -8.063 -15.881   0.935  1.00 45.39           H  
ATOM   2836  CG  ASN A 768      -6.855 -17.430   1.812  1.00 45.39           C  
ATOM   2837  OD1 ASN A 768      -7.284 -18.494   1.368  1.00 45.39           O  
ATOM   2838  ND2 ASN A 768      -6.217 -17.342   3.011  1.00 45.39           N  
ATOM   2839 1HD2 ASN A 768      -5.855 -16.396   3.356  1.00 45.39           H  
ATOM   2840 2HD2 ASN A 768      -6.078 -18.219   3.608  1.00 45.39           H  
ATOM   2841  C   ASN A 768      -6.642 -15.035  -1.100  1.00 45.39           C  
ATOM   2842  O   ASN A 768      -5.814 -14.127  -1.086  1.00 45.39           O  
ATOM   2843  N   ILE A 769      -7.802 -14.946  -1.790  1.00 87.41           N  
ATOM   2844  HN  ILE A 769      -8.482 -15.772  -1.792  1.00 87.41           H  
ATOM   2845  CA  ILE A 769      -8.130 -13.752  -2.520  1.00 87.41           C  
ATOM   2846  HA  ILE A 769      -7.497 -12.933  -2.179  1.00 87.41           H  
ATOM   2847  CB  ILE A 769      -7.976 -13.917  -4.008  1.00 87.41           C  
ATOM   2848  HB  ILE A 769      -8.602 -14.751  -4.324  1.00 87.41           H  
ATOM   2849  CG2 ILE A 769      -8.498 -12.641  -4.689  1.00 87.41           C  
ATOM   2850 1HG2 ILE A 769      -8.396 -12.738  -5.770  1.00 87.41           H  
ATOM   2851 2HG2 ILE A 769      -7.920 -11.783  -4.346  1.00 87.41           H  
ATOM   2852 3HG2 ILE A 769      -9.548 -12.497  -4.435  1.00 87.41           H  
ATOM   2853  CG1 ILE A 769      -6.516 -14.248  -4.370  1.00 87.41           C  
ATOM   2854 1HG1 ILE A 769      -6.408 -14.180  -5.453  1.00 87.41           H  
ATOM   2855 2HG1 ILE A 769      -5.870 -13.511  -3.893  1.00 87.41           H  
ATOM   2856  CD1 ILE A 769      -6.064 -15.640  -3.929  1.00 87.41           C  
ATOM   2857 1HD1 ILE A 769      -5.025 -15.795  -4.221  1.00 87.41           H  
ATOM   2858 2HD1 ILE A 769      -6.691 -16.394  -4.405  1.00 87.41           H  
ATOM   2859 3HD1 ILE A 769      -6.153 -15.725  -2.846  1.00 87.41           H  
ATOM   2860  C   ILE A 769      -9.575 -13.410  -2.261  1.00 87.41           C  
ATOM   2861  O   ILE A 769     -10.428 -14.296  -2.252  1.00 87.41           O  
ATOM   2862  N   ASN A 770      -9.888 -12.109  -2.036  1.00 65.82           N  
ATOM   2863  HN  ASN A 770      -9.108 -11.376  -2.017  1.00 65.82           H  
ATOM   2864  CA  ASN A 770     -11.256 -11.696  -1.822  1.00 65.82           C  
ATOM   2865  HA  ASN A 770     -11.918 -12.498  -2.150  1.00 65.82           H  
ATOM   2866  CB  ASN A 770     -11.592 -11.346  -0.362  1.00 65.82           C  
ATOM   2867  HB1 ASN A 770     -10.781 -10.765   0.076  1.00 65.82           H  
ATOM   2868  HB2 ASN A 770     -12.516 -10.769  -0.322  1.00 65.82           H  
ATOM   2869  CG  ASN A 770     -11.764 -12.651   0.401  1.00 65.82           C  
ATOM   2870  OD1 ASN A 770     -11.800 -13.728  -0.190  1.00 65.82           O  
ATOM   2871  ND2 ASN A 770     -11.900 -12.556   1.751  1.00 65.82           N  
ATOM   2872 1HD2 ASN A 770     -11.883 -11.596   2.224  1.00 65.82           H  
ATOM   2873 2HD2 ASN A 770     -12.024 -13.441   2.340  1.00 65.82           H  
ATOM   2874  C   ASN A 770     -11.536 -10.474  -2.649  1.00 65.82           C  
ATOM   2875  O   ASN A 770     -10.617  -9.726  -2.970  1.00 65.82           O  
ATOM   2876  N   THR A 771     -12.795 -10.315  -3.129  1.00145.93           N  
ATOM   2877  HN  THR A 771     -13.522 -11.077  -2.940  1.00145.93           H  
ATOM   2878  CA  THR A 771     -13.184  -9.148  -3.888  1.00145.93           C  
ATOM   2879  HA  THR A 771     -12.362  -8.927  -4.569  1.00145.93           H  
ATOM   2880  CB  THR A 771     -14.404  -9.396  -4.742  1.00145.93           C  
ATOM   2881  HB  THR A 771     -14.186 -10.219  -5.422  1.00145.93           H  
ATOM   2882  OG1 THR A 771     -14.708  -8.244  -5.515  1.00145.93           O  
ATOM   2883  HG1 THR A 771     -14.897  -7.433  -4.876  1.00145.93           H  
ATOM   2884  CG2 THR A 771     -15.601  -9.796  -3.862  1.00145.93           C  
ATOM   2885 1HG2 THR A 771     -16.473  -9.972  -4.492  1.00145.93           H  
ATOM   2886 2HG2 THR A 771     -15.818  -8.994  -3.157  1.00145.93           H  
ATOM   2887 3HG2 THR A 771     -15.361 -10.707  -3.313  1.00145.93           H  
ATOM   2888  C   THR A 771     -13.419  -7.897  -3.066  1.00145.93           C  
ATOM   2889  O   THR A 771     -12.688  -6.918  -3.201  1.00145.93           O  
ATOM   2890  N   CYS A 772     -14.413  -7.907  -2.144  1.00128.00           N  
ATOM   2891  HN  CYS A 772     -14.954  -8.813  -1.968  1.00128.00           H  
ATOM   2892  CA  CYS A 772     -14.759  -6.721  -1.393  1.00128.00           C  
ATOM   2893  HA  CYS A 772     -13.903  -6.402  -0.799  1.00128.00           H  
ATOM   2894  CB  CYS A 772     -15.306  -5.524  -2.194  1.00128.00           C  
ATOM   2895  HB1 CYS A 772     -15.995  -5.918  -2.941  1.00128.00           H  
ATOM   2896  HB2 CYS A 772     -15.851  -4.887  -1.497  1.00128.00           H  
ATOM   2897  SG  CYS A 772     -14.105  -4.479  -3.061  1.00128.00           S  
ATOM   2898  HG  CYS A 772     -13.250  -3.951  -2.175  1.00128.00           H  
ATOM   2899  C   CYS A 772     -15.909  -7.030  -0.489  1.00128.00           C  
ATOM   2900  O   CYS A 772     -16.261  -8.182  -0.236  1.00128.00           O  
ATOM   2901  N   GLY A 773     -16.532  -5.939   0.008  1.00 43.29           N  
ATOM   2902  HN  GLY A 773     -16.153  -4.975  -0.258  1.00 43.29           H  
ATOM   2903  CA  GLY A 773     -17.671  -6.003   0.871  1.00 43.29           C  
ATOM   2904  HA1 GLY A 773     -18.170  -6.966   0.766  1.00 43.29           H  
ATOM   2905  HA2 GLY A 773     -17.366  -5.862   1.908  1.00 43.29           H  
ATOM   2906  C   GLY A 773     -18.583  -4.901   0.447  1.00 43.29           C  
ATOM   2907  O   GLY A 773     -18.284  -4.162  -0.492  1.00 43.29           O  
ATOM   2908  N   ALA A 774     -19.720  -4.748   1.153  1.00 38.21           N  
ATOM   2909  HN  ALA A 774     -19.912  -5.370   2.002  1.00 38.21           H  
ATOM   2910  CA  ALA A 774     -20.670  -3.751   0.763  1.00 38.21           C  
ATOM   2911  HA  ALA A 774     -21.563  -3.835   1.383  1.00 38.21           H  
ATOM   2912  CB  ALA A 774     -20.118  -2.318   0.846  1.00 38.21           C  
ATOM   2913  HB1 ALA A 774     -20.889  -1.613   0.537  1.00 38.21           H  
ATOM   2914  HB2 ALA A 774     -19.254  -2.222   0.188  1.00 38.21           H  
ATOM   2915  HB3 ALA A 774     -19.819  -2.102   1.872  1.00 38.21           H  
ATOM   2916  C   ALA A 774     -21.018  -4.040  -0.656  1.00 38.21           C  
ATOM   2917  O   ALA A 774     -21.175  -3.130  -1.470  1.00 38.21           O  
ATOM   2918  N   LYS A 775     -21.142  -5.347  -0.965  1.00129.57           N  
ATOM   2919  HN  LYS A 775     -20.982  -6.068  -0.191  1.00129.57           H  
ATOM   2920  CA  LYS A 775     -21.477  -5.821  -2.275  1.00129.57           C  
ATOM   2921  HA  LYS A 775     -21.232  -6.882  -2.329  1.00129.57           H  
ATOM   2922  CB  LYS A 775     -22.965  -5.651  -2.614  1.00129.57           C  
ATOM   2923  HB1 LYS A 775     -23.150  -6.096  -3.592  1.00129.57           H  
ATOM   2924  HB2 LYS A 775     -23.553  -6.173  -1.860  1.00129.57           H  
ATOM   2925  CG  LYS A 775     -23.413  -4.192  -2.653  1.00129.57           C  
ATOM   2926  HG1 LYS A 775     -23.463  -3.819  -1.630  1.00129.57           H  
ATOM   2927  HG2 LYS A 775     -22.675  -3.619  -3.214  1.00129.57           H  
ATOM   2928  CD  LYS A 775     -24.778  -3.994  -3.307  1.00129.57           C  
ATOM   2929  HD1 LYS A 775     -25.518  -4.565  -2.746  1.00129.57           H  
ATOM   2930  HD2 LYS A 775     -25.031  -2.934  -3.269  1.00129.57           H  
ATOM   2931  CE  LYS A 775     -24.814  -4.451  -4.766  1.00129.57           C  
ATOM   2932  HE1 LYS A 775     -24.578  -5.514  -4.817  1.00129.57           H  
ATOM   2933  HE2 LYS A 775     -25.811  -4.280  -5.173  1.00129.57           H  
ATOM   2934  NZ  LYS A 775     -23.823  -3.690  -5.562  1.00129.57           N1+
ATOM   2935  HZ1 LYS A 775     -23.856  -4.017  -6.580  1.00129.57           H  
ATOM   2936  HZ2 LYS A 775     -22.843  -3.857  -5.166  1.00129.57           H  
ATOM   2937  HZ3 LYS A 775     -24.053  -2.646  -5.515  1.00129.57           H  
ATOM   2938  C   LYS A 775     -20.648  -5.084  -3.319  1.00129.57           C  
ATOM   2939 2OCT LYS A 775     -21.060  -5.088  -4.511  1.00129.57           O  
ATOM   2940 1OCT LYS A 775     -19.588  -4.516  -2.947  1.00129.57           O  
ATOM   2941  HCT LYS A 775     -19.815  -3.791  -2.222  1.00129.57           H  
TER    2942      LYS A 775 
HETATM 2943  O1  UNK     0     -19.690  -1.181  -5.152  1.00  0.00           O  
HETATM 2944  O2  UNK     0     -17.306  -4.194  -5.180  1.00  0.00           O  
HETATM 2945  O3  UNK     0     -16.869  -2.004  -4.970  1.00  0.00           O  
HETATM 2946  O4  UNK     0     -21.731  -2.143  -4.979  1.00  0.00           O  
HETATM 2947  C5  UNK     0     -19.459  -1.745  -6.423  1.00  0.00           C  
HETATM 2948  C6  UNK     0     -18.388  -2.614  -6.601  1.00  0.00           C  
HETATM 2949  C7  UNK     0     -20.301  -1.416  -7.480  1.00  0.00           C  
HETATM 2950  C8  UNK     0     -18.190  -3.195  -7.852  1.00  0.00           C  
HETATM 2951  C9  UNK     0     -20.096  -2.003  -8.722  1.00  0.00           C  
HETATM 2952  C10 UNK     0     -19.042  -2.891  -8.907  1.00  0.00           C  
HETATM 2953  C11 UNK     0     -17.460  -2.891  -5.506  1.00  0.00           C  
HETATM 2954  C12 UNK     0     -20.840  -1.425  -4.538  1.00  0.00           C  
HETATM 2955  C13 UNK     0     -20.982  -0.704  -3.200  1.00  0.00           C  
HETATM 2956  H14 UNK     0     -17.869  -4.765  -5.685  1.00  0.00           H  
HETATM 2957  H15 UNK     0     -21.116  -0.721  -7.335  1.00  0.00           H  
HETATM 2958  H16 UNK     0     -17.370  -3.875  -8.025  1.00  0.00           H  
HETATM 2959  H17 UNK     0     -20.758  -1.769  -9.542  1.00  0.00           H  
HETATM 2960  H18 UNK     0     -18.884  -3.345  -9.874  1.00  0.00           H  
HETATM 2961  H19 UNK     0     -21.908  -1.013  -2.713  1.00  0.00           H  
HETATM 2962  H20 UNK     0     -21.010   0.373  -3.361  1.00  0.00           H  
HETATM 2963  H21 UNK     0     -20.138  -0.947  -2.555  1.00  0.00           H  
TER    2964      UNK     0 
CONECT 2943 2947 2954
CONECT 2944 2953 2956
CONECT 2945 2953
CONECT 2946 2954
CONECT 2947 2943 2948 2949
CONECT 2948 2947 2950 2953
CONECT 2949 2947 2951 2957
CONECT 2950 2948 2952 2958
CONECT 2951 2949 2952 2959
CONECT 2952 2950 2951 2960
CONECT 2953 2944 2945 2948
CONECT 2954 2943 2946 2955
CONECT 2955 2954 2961 2962 2963
CONECT 2956 2944
CONECT 2957 2949
CONECT 2958 2950
CONECT 2959 2951
CONECT 2960 2952
CONECT 2961 2955
CONECT 2962 2955
CONECT 2963 2955
END
