# Supplementary material for: Proteome-wide prediction of targets for aspirin: new insight into the molecular mechanism of aspirin
Source: PeerJ. 2016 Mar 10;4:e1791. doi: 10.7717/peerj.1791 (PMC4793309; doi:10.7717/peerj.1791)
Supplement: File S1 — The raw data contains all strucures of the identified 79 proteins. The Protocols show how to prepare protein strucure and run CDOCKER. [file peerj-04-1791-s004.zip › 79_protein_strucures/NP_112557_CDK13.pdb]

REMARK   Accelrys Discovery Studio PDB file
REMARK   Created:  Thu Jan 21 11:13:12 �й���׼ʱ�� 2016
ATOM      1  N   LYS A 704      26.175 -24.975  16.207  1.00 67.44           N  
ATOM      2  HT1 LYS A 704      27.233 -25.136  16.221  1.00 67.44           H  
ATOM      3  HT2 LYS A 704      25.673 -25.913  16.092  1.00 67.44           H  
ATOM      4  CA  LYS A 704      25.826 -24.087  15.077  1.00 67.44           C  
ATOM      5  HA  LYS A 704      26.334 -23.130  15.200  1.00 67.44           H  
ATOM      6  CB  LYS A 704      26.252 -24.721  13.743  1.00 67.44           C  
ATOM      7  HB1 LYS A 704      25.801 -25.711  13.672  1.00 67.44           H  
ATOM      8  HB2 LYS A 704      25.884 -24.095  12.930  1.00 67.44           H  
ATOM      9  CG  LYS A 704      27.767 -24.867  13.593  1.00 67.44           C  
ATOM     10  HG1 LYS A 704      28.191 -23.880  13.407  1.00 67.44           H  
ATOM     11  HG2 LYS A 704      28.168 -25.266  14.525  1.00 67.44           H  
ATOM     12  CD  LYS A 704      28.186 -25.795  12.451  1.00 67.44           C  
ATOM     13  HD1 LYS A 704      29.260 -25.968  12.524  1.00 67.44           H  
ATOM     14  HD2 LYS A 704      27.657 -26.741  12.565  1.00 67.44           H  
ATOM     15  CE  LYS A 704      27.881 -25.235  11.061  1.00 67.44           C  
ATOM     16  HE1 LYS A 704      28.292 -24.229  10.979  1.00 67.44           H  
ATOM     17  HE2 LYS A 704      28.335 -25.877  10.306  1.00 67.44           H  
ATOM     18  NZ  LYS A 704      26.417 -25.185  10.846  1.00 67.44           N1+
ATOM     19  HZ1 LYS A 704      26.212 -24.792   9.872  1.00 67.44           H  
ATOM     20  HZ2 LYS A 704      25.969 -24.555  11.585  1.00 67.44           H  
ATOM     21  HZ3 LYS A 704      26.011 -26.172  10.925  1.00 67.44           H  
ATOM     22  C   LYS A 704      24.355 -23.862  15.034  1.00 67.44           C  
ATOM     23  O   LYS A 704      23.632 -24.204  15.968  1.00 67.44           O  
ATOM     24  N   PHE A 705      23.876 -23.261  13.932  1.00 41.91           N  
ATOM     25  HN  PHE A 705      24.542 -22.970  13.147  1.00 41.91           H  
ATOM     26  CA  PHE A 705      22.474 -23.012  13.813  1.00 41.91           C  
ATOM     27  HA  PHE A 705      21.948 -23.407  14.682  1.00 41.91           H  
ATOM     28  CB  PHE A 705      22.115 -21.529  13.607  1.00 41.91           C  
ATOM     29  HB1 PHE A 705      22.668 -21.137  12.753  1.00 41.91           H  
ATOM     30  HB2 PHE A 705      21.045 -21.438  13.420  1.00 41.91           H  
ATOM     31  CG  PHE A 705      22.473 -20.754  14.827  1.00 41.91           C  
ATOM     32  CD1 PHE A 705      23.745 -20.257  14.992  1.00 41.91           C  
ATOM     33  HD1 PHE A 705      24.499 -20.436  14.225  1.00 41.91           H  
ATOM     34  CD2 PHE A 705      21.531 -20.519  15.801  1.00 41.91           C  
ATOM     35  HD2 PHE A 705      20.519 -20.906  15.679  1.00 41.91           H  
ATOM     36  CE1 PHE A 705      24.074 -19.537  16.116  1.00 41.91           C  
ATOM     37  HE1 PHE A 705      25.085 -19.148  16.239  1.00 41.91           H  
ATOM     38  CE2 PHE A 705      21.854 -19.801  16.927  1.00 41.91           C  
ATOM     39  HE2 PHE A 705      21.101 -19.623  17.695  1.00 41.91           H  
ATOM     40  CZ  PHE A 705      23.127 -19.308  17.084  1.00 41.91           C  
ATOM     41  HZ  PHE A 705      23.385 -18.736  17.975  1.00 41.91           H  
ATOM     42  C   PHE A 705      22.007 -23.699  12.576  1.00 41.91           C  
ATOM     43  O   PHE A 705      22.767 -23.884  11.627  1.00 41.91           O  
ATOM     44  N   ASP A 706      20.734 -24.133  12.581  1.00 77.65           N  
ATOM     45  HN  ASP A 706      20.156 -24.062  13.479  1.00 77.65           H  
ATOM     46  CA  ASP A 706      20.142 -24.688  11.403  1.00 77.65           C  
ATOM     47  HA  ASP A 706      20.911 -24.955  10.679  1.00 77.65           H  
ATOM     48  CB  ASP A 706      19.220 -25.888  11.677  1.00 77.65           C  
ATOM     49  HB1 ASP A 706      19.768 -26.657  12.221  1.00 77.65           H  
ATOM     50  HB2 ASP A 706      18.362 -25.566  12.267  1.00 77.65           H  
ATOM     51  CG  ASP A 706      18.747 -26.442  10.341  1.00 77.65           C  
ATOM     52  OD1 ASP A 706      19.190 -25.909   9.288  1.00 77.65           O  
ATOM     53  OD2 ASP A 706      17.933 -27.404  10.355  1.00 77.65           O  
ATOM     54  C   ASP A 706      19.295 -23.578  10.880  1.00 77.65           C  
ATOM     55  O   ASP A 706      18.500 -23.007  11.623  1.00 77.65           O  
ATOM     56  N   ILE A 707      19.440 -23.219   9.591  1.00132.97           N  
ATOM     57  HN  ILE A 707      20.082 -23.754   8.923  1.00132.97           H  
ATOM     58  CA  ILE A 707      18.686 -22.080   9.165  1.00132.97           C  
ATOM     59  HA  ILE A 707      18.435 -21.490  10.047  1.00132.97           H  
ATOM     60  CB  ILE A 707      19.429 -21.195   8.207  1.00132.97           C  
ATOM     61  HB  ILE A 707      20.446 -21.080   8.581  1.00132.97           H  
ATOM     62  CG2 ILE A 707      19.510 -21.873   6.827  1.00132.97           C  
ATOM     63 1HG2 ILE A 707      20.050 -21.227   6.135  1.00132.97           H  
ATOM     64 2HG2 ILE A 707      18.503 -22.049   6.448  1.00132.97           H  
ATOM     65 3HG2 ILE A 707      20.034 -22.824   6.919  1.00132.97           H  
ATOM     66  CG1 ILE A 707      18.770 -19.813   8.213  1.00132.97           C  
ATOM     67 1HG1 ILE A 707      19.261 -19.181   7.473  1.00132.97           H  
ATOM     68 2HG1 ILE A 707      17.716 -19.920   7.958  1.00132.97           H  
ATOM     69  CD1 ILE A 707      18.888 -19.158   9.587  1.00132.97           C  
ATOM     70 1HD1 ILE A 707      18.412 -18.178   9.565  1.00132.97           H  
ATOM     71 2HD1 ILE A 707      19.941 -19.045   9.847  1.00132.97           H  
ATOM     72 3HD1 ILE A 707      18.396 -19.783  10.332  1.00132.97           H  
ATOM     73  C   ILE A 707      17.411 -22.544   8.537  1.00132.97           C  
ATOM     74  O   ILE A 707      17.406 -23.412   7.664  1.00132.97           O  
ATOM     75  N   ILE A 708      16.275 -22.027   9.048  1.00126.82           N  
ATOM     76  HN  ILE A 708      16.329 -21.331   9.859  1.00126.82           H  
ATOM     77  CA  ILE A 708      14.998 -22.398   8.519  1.00126.82           C  
ATOM     78  HA  ILE A 708      15.001 -23.479   8.382  1.00126.82           H  
ATOM     79  CB  ILE A 708      13.850 -22.061   9.426  1.00126.82           C  
ATOM     80  HB  ILE A 708      14.083 -22.446  10.419  1.00126.82           H  
ATOM     81  CG2 ILE A 708      13.725 -20.536   9.529  1.00126.82           C  
ATOM     82 1HG2 ILE A 708      12.893 -20.283  10.186  1.00126.82           H  
ATOM     83 2HG2 ILE A 708      13.545 -20.118   8.539  1.00126.82           H  
ATOM     84 3HG2 ILE A 708      14.648 -20.122   9.936  1.00126.82           H  
ATOM     85  CG1 ILE A 708      12.577 -22.765   8.932  1.00126.82           C  
ATOM     86 1HG1 ILE A 708      11.732 -22.408   9.521  1.00126.82           H  
ATOM     87 2HG1 ILE A 708      12.424 -22.510   7.883  1.00126.82           H  
ATOM     88  CD1 ILE A 708      12.648 -24.287   9.057  1.00126.82           C  
ATOM     89 1HD1 ILE A 708      11.719 -24.726   8.692  1.00126.82           H  
ATOM     90 2HD1 ILE A 708      12.792 -24.560  10.102  1.00126.82           H  
ATOM     91 3HD1 ILE A 708      13.483 -24.662   8.466  1.00126.82           H  
ATOM     92  C   ILE A 708      14.765 -21.773   7.175  1.00126.82           C  
ATOM     93  O   ILE A 708      14.370 -22.464   6.237  1.00126.82           O  
ATOM     94  N   GLY A 709      15.025 -20.453   7.028  1.00 32.02           N  
ATOM     95  HN  GLY A 709      15.438 -19.884   7.835  1.00 32.02           H  
ATOM     96  CA  GLY A 709      14.735 -19.831   5.765  1.00 32.02           C  
ATOM     97  HA1 GLY A 709      15.254 -20.368   4.971  1.00 32.02           H  
ATOM     98  HA2 GLY A 709      13.660 -19.864   5.585  1.00 32.02           H  
ATOM     99  C   GLY A 709      15.192 -18.404   5.779  1.00 32.02           C  
ATOM    100  O   GLY A 709      15.656 -17.887   6.794  1.00 32.02           O  
ATOM    101  N   ILE A 710      15.032 -17.722   4.624  1.00106.64           N  
ATOM    102  HN  ILE A 710      14.560 -18.205   3.794  1.00106.64           H  
ATOM    103  CA  ILE A 710      15.478 -16.369   4.484  1.00106.64           C  
ATOM    104  HA  ILE A 710      16.261 -16.181   5.219  1.00106.64           H  
ATOM    105  CB  ILE A 710      16.013 -16.049   3.114  1.00106.64           C  
ATOM    106  HB  ILE A 710      16.848 -16.723   2.925  1.00106.64           H  
ATOM    107  CG2 ILE A 710      14.934 -16.347   2.057  1.00106.64           C  
ATOM    108 1HG2 ILE A 710      15.322 -16.115   1.065  1.00106.64           H  
ATOM    109 2HG2 ILE A 710      14.053 -15.736   2.254  1.00106.64           H  
ATOM    110 3HG2 ILE A 710      14.662 -17.401   2.102  1.00106.64           H  
ATOM    111  CG1 ILE A 710      16.565 -14.615   3.084  1.00106.64           C  
ATOM    112 1HG1 ILE A 710      15.725 -13.921   3.113  1.00106.64           H  
ATOM    113 2HG1 ILE A 710      17.189 -14.467   3.965  1.00106.64           H  
ATOM    114  CD1 ILE A 710      17.401 -14.312   1.842  1.00106.64           C  
ATOM    115 1HD1 ILE A 710      17.759 -13.283   1.886  1.00106.64           H  
ATOM    116 2HD1 ILE A 710      16.789 -14.445   0.950  1.00106.64           H  
ATOM    117 3HD1 ILE A 710      18.253 -14.991   1.802  1.00106.64           H  
ATOM    118  C   ILE A 710      14.315 -15.473   4.780  1.00106.64           C  
ATOM    119  O   ILE A 710      13.318 -15.422   4.062  1.00106.64           O  
ATOM    120  N   ILE A 711      14.413 -14.800   5.935  1.00138.36           N  
ATOM    121  HN  ILE A 711      15.303 -14.939   6.513  1.00138.36           H  
ATOM    122  CA  ILE A 711      13.422 -13.911   6.455  1.00138.36           C  
ATOM    123  HA  ILE A 711      12.447 -14.376   6.312  1.00138.36           H  
ATOM    124  CB  ILE A 711      13.638 -13.742   7.922  1.00138.36           C  
ATOM    125  HB  ILE A 711      14.038 -14.680   8.307  1.00138.36           H  
ATOM    126  CG2 ILE A 711      14.699 -12.656   8.149  1.00138.36           C  
ATOM    127 1HG2 ILE A 711      14.863 -12.526   9.219  1.00138.36           H  
ATOM    128 2HG2 ILE A 711      14.355 -11.716   7.718  1.00138.36           H  
ATOM    129 3HG2 ILE A 711      15.633 -12.954   7.672  1.00138.36           H  
ATOM    130  CG1 ILE A 711      12.313 -13.482   8.626  1.00138.36           C  
ATOM    131 1HG1 ILE A 711      12.113 -12.411   8.637  1.00138.36           H  
ATOM    132 2HG1 ILE A 711      11.513 -13.996   8.094  1.00138.36           H  
ATOM    133  CD1 ILE A 711      12.382 -13.997  10.054  1.00138.36           C  
ATOM    134 1HD1 ILE A 711      11.432 -13.809  10.555  1.00138.36           H  
ATOM    135 2HD1 ILE A 711      13.181 -13.483  10.588  1.00138.36           H  
ATOM    136 3HD1 ILE A 711      12.582 -15.069  10.045  1.00138.36           H  
ATOM    137  C   ILE A 711      13.431 -12.615   5.697  1.00138.36           C  
ATOM    138  O   ILE A 711      12.380 -12.004   5.506  1.00138.36           O  
ATOM    139  N   GLY A 712      14.626 -12.133   5.280  1.00 34.94           N  
ATOM    140  HN  GLY A 712      15.529 -12.663   5.503  1.00 34.94           H  
ATOM    141  CA  GLY A 712      14.672 -10.903   4.535  1.00 34.94           C  
ATOM    142  HA1 GLY A 712      14.191 -11.048   3.568  1.00 34.94           H  
ATOM    143  HA2 GLY A 712      14.147 -10.125   5.089  1.00 34.94           H  
ATOM    144  C   GLY A 712      16.093 -10.489   4.325  1.00 34.94           C  
ATOM    145  O   GLY A 712      17.026 -11.246   4.587  1.00 34.94           O  
ATOM    146  N   GLU A 713      16.278  -9.258   3.806  1.00 82.36           N  
ATOM    147  HN  GLU A 713      15.426  -8.662   3.554  1.00 82.36           H  
ATOM    148  CA  GLU A 713      17.592  -8.733   3.585  1.00 82.36           C  
ATOM    149  HA  GLU A 713      18.330  -9.364   4.081  1.00 82.36           H  
ATOM    150  CB  GLU A 713      17.939  -8.600   2.097  1.00 82.36           C  
ATOM    151  HB1 GLU A 713      17.630  -9.512   1.585  1.00 82.36           H  
ATOM    152  HB2 GLU A 713      17.393  -7.750   1.687  1.00 82.36           H  
ATOM    153  CG  GLU A 713      19.427  -8.385   1.851  1.00 82.36           C  
ATOM    154  HG1 GLU A 713      19.751  -7.456   2.320  1.00 82.36           H  
ATOM    155  HG2 GLU A 713      19.996  -9.218   2.263  1.00 82.36           H  
ATOM    156  CD  GLU A 713      19.636  -8.307   0.349  1.00 82.36           C  
ATOM    157  OE1 GLU A 713      18.742  -7.753  -0.345  1.00 82.36           O  
ATOM    158  OE2 GLU A 713      20.690  -8.806  -0.126  1.00 82.36           O  
ATOM    159  C   GLU A 713      17.605  -7.361   4.194  1.00 82.36           C  
ATOM    160  O   GLU A 713      16.595  -6.658   4.179  1.00 82.36           O  
ATOM    161  N   GLY A 714      18.759  -6.940   4.753  1.00 38.90           N  
ATOM    162  HN  GLY A 714      19.628  -7.563   4.713  1.00 38.90           H  
ATOM    163  CA  GLY A 714      18.827  -5.662   5.400  1.00 38.90           C  
ATOM    164  HA1 GLY A 714      17.893  -5.121   5.246  1.00 38.90           H  
ATOM    165  HA2 GLY A 714      18.997  -5.798   6.468  1.00 38.90           H  
ATOM    166  C   GLY A 714      19.965  -4.889   4.800  1.00 38.90           C  
ATOM    167  O   GLY A 714      20.608  -5.330   3.849  1.00 38.90           O  
ATOM    168  N   THR A 715      20.211  -3.675   5.332  1.00109.14           N  
ATOM    169  HN  THR A 715      19.585  -3.320   6.124  1.00109.14           H  
ATOM    170  CA  THR A 715      21.286  -2.842   4.870  1.00109.14           C  
ATOM    171  HA  THR A 715      21.216  -2.727   3.788  1.00109.14           H  
ATOM    172  CB  THR A 715      21.264  -1.489   5.516  1.00109.14           C  
ATOM    173  HB  THR A 715      21.406  -1.599   6.591  1.00109.14           H  
ATOM    174  OG1 THR A 715      20.018  -0.857   5.268  1.00109.14           O  
ATOM    175  HG1 THR A 715      19.880  -0.749   4.233  1.00109.14           H  
ATOM    176  CG2 THR A 715      22.404  -0.638   4.935  1.00109.14           C  
ATOM    177 1HG2 THR A 715      22.395   0.348   5.400  1.00109.14           H  
ATOM    178 2HG2 THR A 715      22.268  -0.533   3.859  1.00109.14           H  
ATOM    179 3HG2 THR A 715      23.359  -1.124   5.134  1.00109.14           H  
ATOM    180  C   THR A 715      22.597  -3.499   5.219  1.00109.14           C  
ATOM    181  O   THR A 715      23.558  -3.446   4.453  1.00109.14           O  
ATOM    182  N   TYR A 716      22.661  -4.071   6.437  1.00117.50           N  
ATOM    183  HN  TYR A 716      21.770  -4.007   7.026  1.00117.50           H  
ATOM    184  CA  TYR A 716      23.768  -4.758   7.054  1.00117.50           C  
ATOM    185  HA  TYR A 716      24.663  -4.191   6.799  1.00117.50           H  
ATOM    186  CB  TYR A 716      23.683  -4.767   8.582  1.00117.50           C  
ATOM    187  HB1 TYR A 716      22.701  -5.097   8.919  1.00117.50           H  
ATOM    188  HB2 TYR A 716      24.451  -5.408   9.015  1.00117.50           H  
ATOM    189  CG  TYR A 716      23.917  -3.342   8.928  1.00117.50           C  
ATOM    190  CD1 TYR A 716      25.186  -2.821   8.836  1.00117.50           C  
ATOM    191  HD1 TYR A 716      26.010  -3.459   8.517  1.00117.50           H  
ATOM    192  CE1 TYR A 716      25.425  -1.503   9.143  1.00117.50           C  
ATOM    193  HE1 TYR A 716      26.434  -1.098   9.070  1.00117.50           H  
ATOM    194  CD2 TYR A 716      22.882  -2.531   9.327  1.00117.50           C  
ATOM    195  HD2 TYR A 716      21.872  -2.935   9.400  1.00117.50           H  
ATOM    196  CE2 TYR A 716      23.115  -1.212   9.635  1.00117.50           C  
ATOM    197  HE2 TYR A 716      22.291  -0.573   9.952  1.00117.50           H  
ATOM    198  CZ  TYR A 716      24.385  -0.699   9.543  1.00117.50           C  
ATOM    199  OH  TYR A 716      24.617   0.654   9.860  1.00117.50           O  
ATOM    200  HH  TYR A 716      25.302   0.716  10.653  1.00117.50           H  
ATOM    201  C   TYR A 716      23.994  -6.157   6.555  1.00117.50           C  
ATOM    202  O   TYR A 716      25.041  -6.743   6.820  1.00117.50           O  
ATOM    203  N   GLY A 717      22.980  -6.820   5.981  1.00 51.18           N  
ATOM    204  HN  GLY A 717      22.007  -6.385   5.889  1.00 51.18           H  
ATOM    205  CA  GLY A 717      23.263  -8.144   5.494  1.00 51.18           C  
ATOM    206  HA1 GLY A 717      23.595  -8.102   4.457  1.00 51.18           H  
ATOM    207  HA2 GLY A 717      24.034  -8.614   6.104  1.00 51.18           H  
ATOM    208  C   GLY A 717      21.981  -8.910   5.598  1.00 51.18           C  
ATOM    209  O   GLY A 717      20.982  -8.389   6.088  1.00 51.18           O  
ATOM    210  N   GLN A 718      21.985 -10.187   5.165  1.00 78.76           N  
ATOM    211  HN  GLN A 718      22.903 -10.632   4.842  1.00 78.76           H  
ATOM    212  CA  GLN A 718      20.772 -10.959   5.131  1.00 78.76           C  
ATOM    213  HA  GLN A 718      19.961 -10.323   4.776  1.00 78.76           H  
ATOM    214  CB  GLN A 718      20.866 -12.196   4.222  1.00 78.76           C  
ATOM    215  HB1 GLN A 718      21.679 -12.825   4.586  1.00 78.76           H  
ATOM    216  HB2 GLN A 718      19.925 -12.741   4.291  1.00 78.76           H  
ATOM    217  CG  GLN A 718      21.129 -11.880   2.748  1.00 78.76           C  
ATOM    218  HG1 GLN A 718      21.922 -11.136   2.665  1.00 78.76           H  
ATOM    219  HG2 GLN A 718      21.425 -12.788   2.223  1.00 78.76           H  
ATOM    220  CD  GLN A 718      19.845 -11.333   2.147  1.00 78.76           C  
ATOM    221  OE1 GLN A 718      18.882 -11.065   2.864  1.00 78.76           O  
ATOM    222  NE2 GLN A 718      19.825 -11.164   0.798  1.00 78.76           N  
ATOM    223 1HE2 GLN A 718      20.687 -11.413   0.215  1.00 78.76           H  
ATOM    224 2HE2 GLN A 718      18.947 -10.782   0.320  1.00 78.76           H  
ATOM    225  C   GLN A 718      20.428 -11.459   6.503  1.00 78.76           C  
ATOM    226  O   GLN A 718      21.307 -11.769   7.305  1.00 78.76           O  
ATOM    227  N   VAL A 719      19.110 -11.555   6.793  1.00 46.68           N  
ATOM    228  HN  VAL A 719      18.397 -11.264   6.050  1.00 46.68           H  
ATOM    229  CA  VAL A 719      18.630 -12.033   8.061  1.00 46.68           C  
ATOM    230  HA  VAL A 719      19.480 -12.227   8.715  1.00 46.68           H  
ATOM    231  CB  VAL A 719      17.696 -11.069   8.740  1.00 46.68           C  
ATOM    232  HB  VAL A 719      16.848 -10.883   8.080  1.00 46.68           H  
ATOM    233  CG1 VAL A 719      17.177 -11.714  10.035  1.00 46.68           C  
ATOM    234 1HG1 VAL A 719      16.498 -11.025  10.538  1.00 46.68           H  
ATOM    235 2HG1 VAL A 719      18.017 -11.939  10.692  1.00 46.68           H  
ATOM    236 3HG1 VAL A 719      16.647 -12.636   9.795  1.00 46.68           H  
ATOM    237  CG2 VAL A 719      18.443  -9.741   8.965  1.00 46.68           C  
ATOM    238 1HG2 VAL A 719      17.780  -9.029   9.457  1.00 46.68           H  
ATOM    239 2HG2 VAL A 719      18.762  -9.336   8.005  1.00 46.68           H  
ATOM    240 3HG2 VAL A 719      19.317  -9.917   9.593  1.00 46.68           H  
ATOM    241  C   VAL A 719      17.887 -13.317   7.827  1.00 46.68           C  
ATOM    242  O   VAL A 719      17.134 -13.447   6.861  1.00 46.68           O  
ATOM    243  N   TYR A 720      18.091 -14.319   8.714  1.00 67.96           N  
ATOM    244  HN  TYR A 720      18.713 -14.164   9.571  1.00 67.96           H  
ATOM    245  CA  TYR A 720      17.463 -15.594   8.493  1.00 67.96           C  
ATOM    246  HA  TYR A 720      16.683 -15.493   7.738  1.00 67.96           H  
ATOM    247  CB  TYR A 720      18.456 -16.683   8.066  1.00 67.96           C  
ATOM    248  HB1 TYR A 720      19.135 -16.899   8.891  1.00 67.96           H  
ATOM    249  HB2 TYR A 720      17.910 -17.587   7.797  1.00 67.96           H  
ATOM    250  CG  TYR A 720      19.236 -16.207   6.893  1.00 67.96           C  
ATOM    251  CD1 TYR A 720      20.381 -15.470   7.092  1.00 67.96           C  
ATOM    252  HD1 TYR A 720      20.702 -15.238   8.107  1.00 67.96           H  
ATOM    253  CE1 TYR A 720      21.124 -15.023   6.026  1.00 67.96           C  
ATOM    254  HE1 TYR A 720      22.029 -14.439   6.196  1.00 67.96           H  
ATOM    255  CD2 TYR A 720      18.842 -16.496   5.607  1.00 67.96           C  
ATOM    256  HD2 TYR A 720      17.939 -17.081   5.435  1.00 67.96           H  
ATOM    257  CE2 TYR A 720      19.582 -16.050   4.536  1.00 67.96           C  
ATOM    258  HE2 TYR A 720      19.262 -16.281   3.520  1.00 67.96           H  
ATOM    259  CZ  TYR A 720      20.723 -15.314   4.745  1.00 67.96           C  
ATOM    260  OH  TYR A 720      21.483 -14.856   3.649  1.00 67.96           O  
ATOM    261  HH  TYR A 720      21.530 -13.807   3.669  1.00 67.96           H  
ATOM    262  C   TYR A 720      16.864 -16.092   9.773  1.00 67.96           C  
ATOM    263  O   TYR A 720      17.362 -15.821  10.865  1.00 67.96           O  
ATOM    264  N   LYS A 721      15.749 -16.841   9.658  1.00150.51           N  
ATOM    265  HN  LYS A 721      15.304 -16.969   8.693  1.00150.51           H  
ATOM    266  CA  LYS A 721      15.144 -17.470  10.795  1.00150.51           C  
ATOM    267  HA  LYS A 721      15.236 -16.824  11.668  1.00150.51           H  
ATOM    268  CB  LYS A 721      13.658 -17.767  10.520  1.00150.51           C  
ATOM    269  HB1 LYS A 721      13.214 -16.866  10.097  1.00150.51           H  
ATOM    270  HB2 LYS A 721      13.612 -18.573   9.788  1.00150.51           H  
ATOM    271  CG  LYS A 721      12.811 -18.182  11.719  1.00150.51           C  
ATOM    272  HG1 LYS A 721      12.950 -17.441  12.506  1.00150.51           H  
ATOM    273  HG2 LYS A 721      11.766 -18.193  11.409  1.00150.51           H  
ATOM    274  CD  LYS A 721      13.151 -19.551  12.291  1.00150.51           C  
ATOM    275  HD1 LYS A 721      13.276 -20.253  11.467  1.00150.51           H  
ATOM    276  HD2 LYS A 721      14.084 -19.475  12.850  1.00150.51           H  
ATOM    277  CE  LYS A 721      12.063 -20.078  13.223  1.00150.51           C  
ATOM    278  HE1 LYS A 721      12.325 -21.083  13.554  1.00150.51           H  
ATOM    279  HE2 LYS A 721      11.978 -19.420  14.088  1.00150.51           H  
ATOM    280  NZ  LYS A 721      10.768 -20.119  12.507  1.00150.51           N1+
ATOM    281  HZ1 LYS A 721      10.008 -20.489  13.164  1.00150.51           H  
ATOM    282  HZ2 LYS A 721      10.850 -20.765  11.658  1.00150.51           H  
ATOM    283  HZ3 LYS A 721      10.508 -19.133  12.182  1.00150.51           H  
ATOM    284  C   LYS A 721      15.929 -18.723  11.007  1.00150.51           C  
ATOM    285  O   LYS A 721      16.200 -19.452  10.055  1.00150.51           O  
ATOM    286  N   ALA A 722      16.341 -19.000  12.260  1.00 40.59           N  
ATOM    287  HN  ALA A 722      16.049 -18.375  13.078  1.00 40.59           H  
ATOM    288  CA  ALA A 722      17.177 -20.145  12.481  1.00 40.59           C  
ATOM    289  HA  ALA A 722      17.000 -20.878  11.694  1.00 40.59           H  
ATOM    290  CB  ALA A 722      18.674 -19.793  12.522  1.00 40.59           C  
ATOM    291  HB1 ALA A 722      19.256 -20.699  12.692  1.00 40.59           H  
ATOM    292  HB2 ALA A 722      18.859 -19.086  13.330  1.00 40.59           H  
ATOM    293  HB3 ALA A 722      18.969 -19.345  11.573  1.00 40.59           H  
ATOM    294  C   ALA A 722      16.841 -20.750  13.803  1.00 40.59           C  
ATOM    295  O   ALA A 722      16.315 -20.089  14.697  1.00 40.59           O  
ATOM    296  N   ARG A 723      17.139 -22.055  13.952  1.00128.42           N  
ATOM    297  HN  ARG A 723      17.573 -22.604  13.142  1.00128.42           H  
ATOM    298  CA  ARG A 723      16.872 -22.703  15.198  1.00128.42           C  
ATOM    299  HA  ARG A 723      16.374 -22.009  15.875  1.00128.42           H  
ATOM    300  CB  ARG A 723      16.027 -23.979  15.048  1.00128.42           C  
ATOM    301  HB1 ARG A 723      15.174 -23.753  14.408  1.00128.42           H  
ATOM    302  HB2 ARG A 723      16.642 -24.745  14.576  1.00128.42           H  
ATOM    303  CG  ARG A 723      15.503 -24.530  16.373  1.00128.42           C  
ATOM    304  HG1 ARG A 723      15.119 -25.536  16.201  1.00128.42           H  
ATOM    305  HG2 ARG A 723      16.331 -24.573  17.080  1.00128.42           H  
ATOM    306  CD  ARG A 723      14.385 -23.684  16.987  1.00128.42           C  
ATOM    307  HD1 ARG A 723      14.150 -24.048  17.987  1.00128.42           H  
ATOM    308  HD2 ARG A 723      14.696 -22.641  17.043  1.00128.42           H  
ATOM    309  NE  ARG A 723      13.190 -23.812  16.106  1.00128.42           N1+
ATOM    310  HE  ARG A 723      12.465 -24.577  16.291  1.00128.42           H  
ATOM    311  CZ  ARG A 723      13.025 -22.948  15.062  1.00128.42           C  
ATOM    312  NH1 ARG A 723      13.967 -21.992  14.817  1.00128.42           N  
ATOM    313 1HH1 ARG A 723      14.832 -21.921  15.442  1.00128.42           H  
ATOM    314 2HH1 ARG A 723      13.840 -21.313  13.999  1.00128.42           H  
ATOM    315  NH2 ARG A 723      11.920 -23.038  14.267  1.00128.42           N  
ATOM    316 1HH2 ARG A 723      11.181 -23.787  14.461  1.00128.42           H  
ATOM    317 2HH2 ARG A 723      11.793 -22.360  13.449  1.00128.42           H  
ATOM    318  C   ARG A 723      18.191 -23.102  15.766  1.00128.42           C  
ATOM    319  O   ARG A 723      19.006 -23.729  15.089  1.00128.42           O  
ATOM    320  N   ASP A 724      18.449 -22.727  17.033  1.00 44.69           N  
ATOM    321  HN  ASP A 724      17.738 -22.153  17.590  1.00 44.69           H  
ATOM    322  CA  ASP A 724      19.694 -23.114  17.617  1.00 44.69           C  
ATOM    323  HA  ASP A 724      20.516 -22.814  16.967  1.00 44.69           H  
ATOM    324  CB  ASP A 724      19.916 -22.553  19.030  1.00 44.69           C  
ATOM    325  HB1 ASP A 724      19.769 -21.473  19.028  1.00 44.69           H  
ATOM    326  HB2 ASP A 724      19.216 -23.014  19.727  1.00 44.69           H  
ATOM    327  CG  ASP A 724      21.343 -22.880  19.437  1.00 44.69           C  
ATOM    328  OD1 ASP A 724      22.062 -23.511  18.616  1.00 44.69           O  
ATOM    329  OD2 ASP A 724      21.734 -22.507  20.574  1.00 44.69           O  
ATOM    330  C   ASP A 724      19.644 -24.598  17.713  1.00 44.69           C  
ATOM    331  O   ASP A 724      18.659 -25.168  18.175  1.00 44.69           O  
ATOM    332  N   LYS A 725      20.696 -25.283  17.243  1.00 64.27           N  
ATOM    333  HN  LYS A 725      21.550 -24.789  16.828  1.00 64.27           H  
ATOM    334  CA  LYS A 725      20.619 -26.705  17.324  1.00 64.27           C  
ATOM    335  HA  LYS A 725      19.697 -27.042  16.851  1.00 64.27           H  
ATOM    336  CB  LYS A 725      21.815 -27.406  16.659  1.00 64.27           C  
ATOM    337  HB1 LYS A 725      22.733 -27.011  17.094  1.00 64.27           H  
ATOM    338  HB2 LYS A 725      21.747 -28.475  16.862  1.00 64.27           H  
ATOM    339  CG  LYS A 725      21.868 -27.202  15.144  1.00 64.27           C  
ATOM    340  HG1 LYS A 725      21.072 -27.791  14.687  1.00 64.27           H  
ATOM    341  HG2 LYS A 725      21.707 -26.145  14.931  1.00 64.27           H  
ATOM    342  CD  LYS A 725      23.200 -27.624  14.526  1.00 64.27           C  
ATOM    343  HD1 LYS A 725      23.266 -27.200  13.524  1.00 64.27           H  
ATOM    344  HD2 LYS A 725      24.007 -27.229  15.142  1.00 64.27           H  
ATOM    345  CE  LYS A 725      23.368 -29.140  14.422  1.00 64.27           C  
ATOM    346  HE1 LYS A 725      23.312 -29.578  15.418  1.00 64.27           H  
ATOM    347  HE2 LYS A 725      22.572 -29.549  13.799  1.00 64.27           H  
ATOM    348  NZ  LYS A 725      24.679 -29.464  13.817  1.00 64.27           N1+
ATOM    349  HZ1 LYS A 725      24.788 -30.526  13.748  1.00 64.27           H  
ATOM    350  HZ2 LYS A 725      25.462 -29.064  14.427  1.00 64.27           H  
ATOM    351  HZ3 LYS A 725      24.736 -29.036  12.838  1.00 64.27           H  
ATOM    352  C   LYS A 725      20.608 -27.103  18.765  1.00 64.27           C  
ATOM    353  O   LYS A 725      19.729 -27.839  19.210  1.00 64.27           O  
ATOM    354  N   ASP A 726      21.590 -26.602  19.538  1.00 36.72           N  
ATOM    355  HN  ASP A 726      22.291 -25.908  19.124  1.00 36.72           H  
ATOM    356  CA  ASP A 726      21.703 -26.993  20.913  1.00 36.72           C  
ATOM    357  HA  ASP A 726      21.688 -28.082  20.965  1.00 36.72           H  
ATOM    358  CB  ASP A 726      23.005 -26.490  21.562  1.00 36.72           C  
ATOM    359  HB1 ASP A 726      23.120 -25.422  21.377  1.00 36.72           H  
ATOM    360  HB2 ASP A 726      22.976 -26.672  22.636  1.00 36.72           H  
ATOM    361  CG  ASP A 726      24.172 -27.248  20.943  1.00 36.72           C  
ATOM    362  OD1 ASP A 726      23.913 -28.235  20.203  1.00 36.72           O  
ATOM    363  OD2 ASP A 726      25.339 -26.853  21.206  1.00 36.72           O  
ATOM    364  C   ASP A 726      20.568 -26.462  21.734  1.00 36.72           C  
ATOM    365  O   ASP A 726      19.876 -27.221  22.411  1.00 36.72           O  
ATOM    366  N   THR A 727      20.319 -25.140  21.668  1.00 49.26           N  
ATOM    367  HN  THR A 727      20.923 -24.514  21.044  1.00 49.26           H  
ATOM    368  CA  THR A 727      19.246 -24.567  22.432  1.00 49.26           C  
ATOM    369  HA  THR A 727      19.372 -24.844  23.479  1.00 49.26           H  
ATOM    370  CB  THR A 727      19.187 -23.072  22.331  1.00 49.26           C  
ATOM    371  HB  THR A 727      19.026 -22.787  21.291  1.00 49.26           H  
ATOM    372  OG1 THR A 727      20.403 -22.503  22.791  1.00 49.26           O  
ATOM    373  HG1 THR A 727      20.560 -22.774  23.793  1.00 49.26           H  
ATOM    374  CG2 THR A 727      18.010 -22.569  23.186  1.00 49.26           C  
ATOM    375 1HG2 THR A 727      17.953 -21.482  23.123  1.00 49.26           H  
ATOM    376 2HG2 THR A 727      18.162 -22.865  24.224  1.00 49.26           H  
ATOM    377 3HG2 THR A 727      17.081 -23.003  22.817  1.00 49.26           H  
ATOM    378  C   THR A 727      17.939 -25.090  21.951  1.00 49.26           C  
ATOM    379  O   THR A 727      17.093 -25.509  22.740  1.00 49.26           O  
ATOM    380  N   GLY A 728      17.754 -25.098  20.623  1.00187.83           N  
ATOM    381  HN  GLY A 728      18.545 -24.787  19.973  1.00187.83           H  
ATOM    382  CA  GLY A 728      16.505 -25.520  20.073  1.00187.83           C  
ATOM    383  HA1 GLY A 728      16.651 -25.921  19.070  1.00187.83           H  
ATOM    384  HA2 GLY A 728      16.052 -26.282  20.707  1.00187.83           H  
ATOM    385  C   GLY A 728      15.636 -24.306  20.023  1.00187.83           C  
ATOM    386  O   GLY A 728      14.470 -24.378  19.641  1.00187.83           O  
ATOM    387  N   GLU A 729      16.192 -23.145  20.422  1.00 96.66           N  
ATOM    388  HN  GLU A 729      17.210 -23.126  20.752  1.00 96.66           H  
ATOM    389  CA  GLU A 729      15.424 -21.937  20.406  1.00 96.66           C  
ATOM    390  HA  GLU A 729      14.398 -22.180  20.683  1.00 96.66           H  
ATOM    391  CB  GLU A 729      15.937 -20.850  21.362  1.00 96.66           C  
ATOM    392  HB1 GLU A 729      15.280 -19.984  21.279  1.00 96.66           H  
ATOM    393  HB2 GLU A 729      15.897 -21.242  22.378  1.00 96.66           H  
ATOM    394  CG  GLU A 729      17.366 -20.395  21.081  1.00 96.66           C  
ATOM    395  HG1 GLU A 729      18.054 -21.235  21.177  1.00 96.66           H  
ATOM    396  HG2 GLU A 729      17.438 -19.979  20.076  1.00 96.66           H  
ATOM    397  CD  GLU A 729      17.691 -19.330  22.114  1.00 96.66           C  
ATOM    398  OE1 GLU A 729      17.019 -18.265  22.102  1.00 96.66           O  
ATOM    399  OE2 GLU A 729      18.619 -19.570  22.933  1.00 96.66           O  
ATOM    400  C   GLU A 729      15.417 -21.384  19.021  1.00 96.66           C  
ATOM    401  O   GLU A 729      16.278 -21.693  18.198  1.00 96.66           O  
ATOM    402  N   MET A 730      14.398 -20.552  18.744  1.00 88.74           N  
ATOM    403  HN  MET A 730      13.698 -20.340  19.525  1.00 88.74           H  
ATOM    404  CA  MET A 730      14.188 -19.930  17.470  1.00 88.74           C  
ATOM    405  HA  MET A 730      14.702 -20.486  16.686  1.00 88.74           H  
ATOM    406  CB  MET A 730      12.686 -19.824  17.157  1.00 88.74           C  
ATOM    407  HB1 MET A 730      12.308 -20.832  16.986  1.00 88.74           H  
ATOM    408  HB2 MET A 730      12.192 -19.393  18.028  1.00 88.74           H  
ATOM    409  CG  MET A 730      12.322 -18.973  15.942  1.00 88.74           C  
ATOM    410  HG1 MET A 730      12.678 -17.957  16.113  1.00 88.74           H  
ATOM    411  HG2 MET A 730      12.819 -19.391  15.067  1.00 88.74           H  
ATOM    412  SD  MET A 730      10.533 -18.908  15.612  1.00 88.74           S  
ATOM    413  CE  MET A 730      10.089 -18.045  17.147  1.00 88.74           C  
ATOM    414  HE1 MET A 730       9.011 -17.886  17.176  1.00 88.74           H  
ATOM    415  HE2 MET A 730      10.599 -17.082  17.184  1.00 88.74           H  
ATOM    416  HE3 MET A 730      10.390 -18.648  18.004  1.00 88.74           H  
ATOM    417  C   MET A 730      14.722 -18.531  17.557  1.00 88.74           C  
ATOM    418  O   MET A 730      14.401 -17.802  18.495  1.00 88.74           O  
ATOM    419  N   VAL A 731      15.555 -18.117  16.573  1.00 47.39           N  
ATOM    420  HN  VAL A 731      15.789 -18.768  15.756  1.00 47.39           H  
ATOM    421  CA  VAL A 731      16.123 -16.796  16.633  1.00 47.39           C  
ATOM    422  HA  VAL A 731      15.475 -16.156  17.232  1.00 47.39           H  
ATOM    423  CB  VAL A 731      17.509 -16.767  17.209  1.00 47.39           C  
ATOM    424  HB  VAL A 731      17.851 -15.732  17.232  1.00 47.39           H  
ATOM    425  CG1 VAL A 731      17.457 -17.294  18.653  1.00 47.39           C  
ATOM    426 1HG1 VAL A 731      18.459 -17.278  19.083  1.00 47.39           H  
ATOM    427 2HG1 VAL A 731      17.078 -18.316  18.654  1.00 47.39           H  
ATOM    428 3HG1 VAL A 731      16.797 -16.662  19.247  1.00 47.39           H  
ATOM    429  CG2 VAL A 731      18.440 -17.566  16.282  1.00 47.39           C  
ATOM    430 1HG2 VAL A 731      19.452 -17.555  16.686  1.00 47.39           H  
ATOM    431 2HG2 VAL A 731      18.440 -17.115  15.290  1.00 47.39           H  
ATOM    432 3HG2 VAL A 731      18.088 -18.595  16.212  1.00 47.39           H  
ATOM    433  C   VAL A 731      16.234 -16.223  15.245  1.00 47.39           C  
ATOM    434  O   VAL A 731      16.019 -16.917  14.252  1.00 47.39           O  
ATOM    435  N   ALA A 732      16.535 -14.903  15.161  1.00 51.20           N  
ATOM    436  HN  ALA A 732      16.595 -14.334  16.065  1.00 51.20           H  
ATOM    437  CA  ALA A 732      16.778 -14.232  13.910  1.00 51.20           C  
ATOM    438  HA  ALA A 732      16.393 -14.829  13.083  1.00 51.20           H  
ATOM    439  CB  ALA A 732      16.218 -12.804  13.837  1.00 51.20           C  
ATOM    440  HB1 ALA A 732      16.446 -12.373  12.862  1.00 51.20           H  
ATOM    441  HB2 ALA A 732      16.673 -12.194  14.618  1.00 51.20           H  
ATOM    442  HB3 ALA A 732      15.138 -12.829  13.979  1.00 51.20           H  
ATOM    443  C   ALA A 732      18.269 -14.117  13.814  1.00 51.20           C  
ATOM    444  O   ALA A 732      18.918 -13.614  14.732  1.00 51.20           O  
ATOM    445  N   LEU A 733      18.863 -14.586  12.698  1.00114.55           N  
ATOM    446  HN  LEU A 733      18.280 -14.984  11.894  1.00114.55           H  
ATOM    447  CA  LEU A 733      20.292 -14.539  12.614  1.00114.55           C  
ATOM    448  HA  LEU A 733      20.683 -14.116  13.539  1.00114.55           H  
ATOM    449  CB  LEU A 733      20.902 -15.940  12.414  1.00114.55           C  
ATOM    450  HB1 LEU A 733      20.473 -16.603  13.165  1.00114.55           H  
ATOM    451  HB2 LEU A 733      20.623 -16.288  11.420  1.00114.55           H  
ATOM    452  CG  LEU A 733      22.433 -16.022  12.531  1.00114.55           C  
ATOM    453  HG  LEU A 733      22.711 -15.602  13.498  1.00114.55           H  
ATOM    454  CD1 LEU A 733      22.889 -17.487  12.515  1.00114.55           C  
ATOM    455 1HD1 LEU A 733      23.975 -17.531  12.598  1.00114.55           H  
ATOM    456 2HD1 LEU A 733      22.578 -17.955  11.581  1.00114.55           H  
ATOM    457 3HD1 LEU A 733      22.439 -18.017  13.354  1.00114.55           H  
ATOM    458  CD2 LEU A 733      23.141 -15.198  11.448  1.00114.55           C  
ATOM    459 1HD2 LEU A 733      24.220 -15.286  11.571  1.00114.55           H  
ATOM    460 2HD2 LEU A 733      22.850 -14.151  11.539  1.00114.55           H  
ATOM    461 3HD2 LEU A 733      22.856 -15.570  10.464  1.00114.55           H  
ATOM    462  C   LEU A 733      20.650 -13.630  11.482  1.00114.55           C  
ATOM    463  O   LEU A 733      20.239 -13.841  10.343  1.00114.55           O  
ATOM    464  N   LYS A 734      21.439 -12.578  11.784  1.00164.37           N  
ATOM    465  HN  LYS A 734      21.816 -12.468  12.779  1.00164.37           H  
ATOM    466  CA  LYS A 734      21.777 -11.608  10.788  1.00164.37           C  
ATOM    467  HA  LYS A 734      21.318 -11.910   9.847  1.00164.37           H  
ATOM    468  CB  LYS A 734      21.213 -10.220  11.181  1.00164.37           C  
ATOM    469  HB1 LYS A 734      20.133 -10.327  11.279  1.00164.37           H  
ATOM    470  HB2 LYS A 734      21.642  -9.959  12.148  1.00164.37           H  
ATOM    471  CG  LYS A 734      21.468  -9.041  10.240  1.00164.37           C  
ATOM    472  HG1 LYS A 734      21.470  -9.415   9.216  1.00164.37           H  
ATOM    473  HG2 LYS A 734      20.657  -8.323  10.364  1.00164.37           H  
ATOM    474  CD  LYS A 734      22.790  -8.318  10.488  1.00164.37           C  
ATOM    475  HD1 LYS A 734      23.536  -9.049  10.800  1.00164.37           H  
ATOM    476  HD2 LYS A 734      23.110  -7.845   9.560  1.00164.37           H  
ATOM    477  CE  LYS A 734      22.671  -7.242  11.574  1.00164.37           C  
ATOM    478  HE1 LYS A 734      22.350  -7.707  12.506  1.00164.37           H  
ATOM    479  HE2 LYS A 734      23.643  -6.770  11.719  1.00164.37           H  
ATOM    480  NZ  LYS A 734      21.682  -6.210  11.178  1.00164.37           N1+
ATOM    481  HZ1 LYS A 734      21.612  -5.469  11.946  1.00164.37           H  
ATOM    482  HZ2 LYS A 734      20.725  -6.668  11.037  1.00164.37           H  
ATOM    483  HZ3 LYS A 734      21.994  -5.748  10.265  1.00164.37           H  
ATOM    484  C   LYS A 734      23.258 -11.607  10.608  1.00164.37           C  
ATOM    485  O   LYS A 734      24.022 -11.433  11.556  1.00164.37           O  
ATOM    486  N   LYS A 735      23.709 -11.843   9.360  1.00 94.70           N  
ATOM    487  HN  LYS A 735      23.030 -12.021   8.552  1.00 94.70           H  
ATOM    488  CA  LYS A 735      25.121 -11.848   9.150  1.00 94.70           C  
ATOM    489  HA  LYS A 735      25.606 -11.891  10.125  1.00 94.70           H  
ATOM    490  CB  LYS A 735      25.648 -13.023   8.306  1.00 94.70           C  
ATOM    491  HB1 LYS A 735      26.727 -12.905   8.209  1.00 94.70           H  
ATOM    492  HB2 LYS A 735      25.430 -13.944   8.846  1.00 94.70           H  
ATOM    493  CG  LYS A 735      25.067 -13.159   6.900  1.00 94.70           C  
ATOM    494  HG1 LYS A 735      24.027 -13.475   6.976  1.00 94.70           H  
ATOM    495  HG2 LYS A 735      25.117 -12.191   6.401  1.00 94.70           H  
ATOM    496  CD  LYS A 735      25.838 -14.186   6.069  1.00 94.70           C  
ATOM    497  HD1 LYS A 735      26.819 -13.769   5.840  1.00 94.70           H  
ATOM    498  HD2 LYS A 735      25.957 -15.087   6.670  1.00 94.70           H  
ATOM    499  CE  LYS A 735      25.169 -14.578   4.752  1.00 94.70           C  
ATOM    500  HE1 LYS A 735      24.129 -14.845   4.938  1.00 94.70           H  
ATOM    501  HE2 LYS A 735      25.211 -13.738   4.059  1.00 94.70           H  
ATOM    502  NZ  LYS A 735      25.878 -15.736   4.166  1.00 94.70           N1+
ATOM    503  HZ1 LYS A 735      25.411 -16.012   3.244  1.00 94.70           H  
ATOM    504  HZ2 LYS A 735      25.838 -16.561   4.846  1.00 94.70           H  
ATOM    505  HZ3 LYS A 735      26.899 -15.474   3.983  1.00 94.70           H  
ATOM    506  C   LYS A 735      25.489 -10.558   8.513  1.00 94.70           C  
ATOM    507  O   LYS A 735      24.899 -10.148   7.514  1.00 94.70           O  
ATOM    508  N   VAL A 736      26.484  -9.875   9.109  1.00124.10           N  
ATOM    509  HN  VAL A 736      26.984 -10.290   9.959  1.00124.10           H  
ATOM    510  CA  VAL A 736      26.872  -8.596   8.606  1.00124.10           C  
ATOM    511  HA  VAL A 736      25.972  -8.031   8.364  1.00124.10           H  
ATOM    512  CB  VAL A 736      27.700  -7.787   9.559  1.00124.10           C  
ATOM    513  HB  VAL A 736      27.960  -6.845   9.076  1.00124.10           H  
ATOM    514  CG1 VAL A 736      26.847  -7.477  10.800  1.00124.10           C  
ATOM    515 1HG1 VAL A 736      27.433  -6.888  11.506  1.00124.10           H  
ATOM    516 2HG1 VAL A 736      26.540  -8.410  11.273  1.00124.10           H  
ATOM    517 3HG1 VAL A 736      25.963  -6.913  10.502  1.00124.10           H  
ATOM    518  CG2 VAL A 736      28.999  -8.555   9.859  1.00124.10           C  
ATOM    519 1HG2 VAL A 736      29.611  -7.978  10.552  1.00124.10           H  
ATOM    520 2HG2 VAL A 736      29.551  -8.713   8.932  1.00124.10           H  
ATOM    521 3HG2 VAL A 736      28.757  -9.519  10.306  1.00124.10           H  
ATOM    522  C   VAL A 736      27.661  -8.786   7.359  1.00124.10           C  
ATOM    523  O   VAL A 736      28.568  -9.618   7.291  1.00124.10           O  
ATOM    524  N   ARG A 737      27.291  -7.990   6.337  1.00228.37           N  
ATOM    525  HN  ARG A 737      26.479  -7.314   6.504  1.00228.37           H  
ATOM    526  CA  ARG A 737      27.905  -7.983   5.046  1.00228.37           C  
ATOM    527  HA  ARG A 737      28.905  -8.412   5.110  1.00228.37           H  
ATOM    528  CB  ARG A 737      27.088  -8.724   3.973  1.00228.37           C  
ATOM    529  HB1 ARG A 737      26.059  -8.367   4.008  1.00228.37           H  
ATOM    530  HB2 ARG A 737      27.515  -8.505   2.994  1.00228.37           H  
ATOM    531  CG  ARG A 737      27.090 -10.239   4.182  1.00228.37           C  
ATOM    532  HG1 ARG A 737      28.125 -10.570   4.271  1.00228.37           H  
ATOM    533  HG2 ARG A 737      26.558 -10.456   5.108  1.00228.37           H  
ATOM    534  CD  ARG A 737      26.430 -11.031   3.054  1.00228.37           C  
ATOM    535  HD1 ARG A 737      25.353 -10.861   3.058  1.00228.37           H  
ATOM    536  HD2 ARG A 737      26.843 -10.727   2.092  1.00228.37           H  
ATOM    537  NE  ARG A 737      26.721 -12.471   3.303  1.00228.37           N1+
ATOM    538  HE  ARG A 737      26.011 -13.082   3.821  1.00228.37           H  
ATOM    539  CZ  ARG A 737      27.899 -13.007   2.866  1.00228.37           C  
ATOM    540  NH1 ARG A 737      28.803 -12.223   2.208  1.00228.37           N  
ATOM    541 1HH1 ARG A 737      28.589 -11.189   2.035  1.00228.37           H  
ATOM    542 2HH1 ARG A 737      29.726 -12.643   1.866  1.00228.37           H  
ATOM    543  NH2 ARG A 737      28.178 -14.324   3.091  1.00228.37           N  
ATOM    544 1HH2 ARG A 737      27.473 -14.939   3.611  1.00228.37           H  
ATOM    545 2HH2 ARG A 737      29.101 -14.741   2.748  1.00228.37           H  
ATOM    546  C   ARG A 737      27.995  -6.548   4.653  1.00228.37           C  
ATOM    547  O   ARG A 737      27.318  -5.701   5.233  1.00228.37           O  
ATOM    548  N   LEU A 738      28.846  -6.222   3.663  1.00321.10           N  
ATOM    549  HN  LEU A 738      29.402  -6.974   3.143  1.00321.10           H  
ATOM    550  CA  LEU A 738      28.985  -4.837   3.327  1.00321.10           C  
ATOM    551  HA  LEU A 738      28.519  -4.245   4.115  1.00321.10           H  
ATOM    552  CB  LEU A 738      30.434  -4.358   3.157  1.00321.10           C  
ATOM    553  HB1 LEU A 738      30.965  -4.506   4.097  1.00321.10           H  
ATOM    554  HB2 LEU A 738      30.909  -4.948   2.374  1.00321.10           H  
ATOM    555  CG  LEU A 738      30.511  -2.867   2.772  1.00321.10           C  
ATOM    556  HG  LEU A 738      29.862  -2.733   1.906  1.00321.10           H  
ATOM    557  CD1 LEU A 738      29.951  -1.968   3.886  1.00321.10           C  
ATOM    558 1HD1 LEU A 738      30.021  -0.924   3.581  1.00321.10           H  
ATOM    559 2HD1 LEU A 738      30.527  -2.118   4.799  1.00321.10           H  
ATOM    560 3HD1 LEU A 738      28.907  -2.223   4.069  1.00321.10           H  
ATOM    561  CD2 LEU A 738      31.927  -2.472   2.327  1.00321.10           C  
ATOM    562 1HD2 LEU A 738      31.944  -1.415   2.063  1.00321.10           H  
ATOM    563 2HD2 LEU A 738      32.215  -3.067   1.460  1.00321.10           H  
ATOM    564 3HD2 LEU A 738      32.628  -2.654   3.141  1.00321.10           H  
ATOM    565  C   LEU A 738      28.297  -4.528   2.041  1.00321.10           C  
ATOM    566  O   LEU A 738      28.186  -5.359   1.141  1.00321.10           O  
ATOM    567  N   ASP A 739      27.795  -3.283   1.962  1.00190.59           N  
ATOM    568  HN  ASP A 739      27.857  -2.659   2.829  1.00190.59           H  
ATOM    569  CA  ASP A 739      27.183  -2.743   0.788  1.00190.59           C  
ATOM    570  HA  ASP A 739      26.781  -3.543   0.167  1.00190.59           H  
ATOM    571  CB  ASP A 739      26.089  -1.705   1.101  1.00190.59           C  
ATOM    572  HB1 ASP A 739      25.430  -2.093   1.878  1.00190.59           H  
ATOM    573  HB2 ASP A 739      26.552  -0.780   1.445  1.00190.59           H  
ATOM    574  CG  ASP A 739      25.282  -1.432  -0.163  1.00190.59           C  
ATOM    575  OD1 ASP A 739      25.574  -2.071  -1.209  1.00190.59           O  
ATOM    576  OD2 ASP A 739      24.367  -0.568  -0.098  1.00190.59           O  
ATOM    577  C   ASP A 739      28.299  -2.045   0.081  1.00190.59           C  
ATOM    578  O   ASP A 739      29.419  -2.551   0.031  1.00190.59           O  
ATOM    579  N   ASN A 740      28.021  -0.863  -0.501  1.00258.83           N  
ATOM    580  HN  ASN A 740      27.027  -0.468  -0.473  1.00258.83           H  
ATOM    581  CA  ASN A 740      29.066  -0.140  -1.157  1.00258.83           C  
ATOM    582  HA  ASN A 740      29.486  -0.746  -1.960  1.00258.83           H  
ATOM    583  CB  ASN A 740      28.620   1.227  -1.713  1.00258.83           C  
ATOM    584  HB1 ASN A 740      28.150   1.809  -0.920  1.00258.83           H  
ATOM    585  HB2 ASN A 740      29.486   1.767  -2.095  1.00258.83           H  
ATOM    586  CG  ASN A 740      27.620   0.999  -2.842  1.00258.83           C  
ATOM    587  OD1 ASN A 740      27.634   1.639  -1.792  1.00258.83           O  
ATOM    588  ND2 ASN A 740      28.456   0.183  -3.538  1.00258.83           N  
ATOM    589 1HD2 ASN A 740      29.431  -0.036  -3.156  1.00258.83           H  
ATOM    590 2HD2 ASN A 740      28.139  -0.240  -4.468  1.00258.83           H  
ATOM    591  C   ASN A 740      30.105   0.104  -0.112  1.00258.83           C  
ATOM    592  O   ASN A 740      29.784   0.378   1.044  1.00258.83           O  
ATOM    593  N   GLU A 741      31.390  -0.009  -0.499  1.00305.87           N  
ATOM    594  HN  GLU A 741      31.615  -0.206  -1.526  1.00305.87           H  
ATOM    595  CA  GLU A 741      32.462   0.130   0.443  1.00305.87           C  
ATOM    596  HA  GLU A 741      32.276  -0.531   1.290  1.00305.87           H  
ATOM    597  CB  GLU A 741      33.851  -0.188  -0.142  1.00305.87           C  
ATOM    598  HB1 GLU A 741      33.847  -1.219  -0.497  1.00305.87           H  
ATOM    599  HB2 GLU A 741      34.033   0.485  -0.980  1.00305.87           H  
ATOM    600  CG  GLU A 741      34.996  -0.028   0.865  1.00305.87           C  
ATOM    601  HG1 GLU A 741      35.930   0.146   0.330  1.00305.87           H  
ATOM    602  HG2 GLU A 741      34.789   0.818   1.520  1.00305.87           H  
ATOM    603  CD  GLU A 741      35.116  -1.299   1.697  1.00305.87           C  
ATOM    604  OE1 GLU A 741      34.500  -2.327   1.308  1.00305.87           O  
ATOM    605  OE2 GLU A 741      35.834  -1.258   2.731  1.00305.87           O  
ATOM    606  C   GLU A 741      32.515   1.536   0.931  1.00305.87           C  
ATOM    607  O   GLU A 741      32.287   2.484   0.182  1.00305.87           O  
ATOM    608  N   LYS A 742      32.800   1.687   2.238  1.00328.50           N  
ATOM    609  HN  LYS A 742      32.907   0.818   2.854  1.00328.50           H  
ATOM    610  CA  LYS A 742      32.963   2.982   2.822  1.00328.50           C  
ATOM    611  HA  LYS A 742      32.993   3.745   2.044  1.00328.50           H  
ATOM    612  CB  LYS A 742      31.891   3.332   3.867  1.00328.50           C  
ATOM    613  HB1 LYS A 742      30.914   3.068   3.461  1.00328.50           H  
ATOM    614  HB2 LYS A 742      32.082   2.746   4.766  1.00328.50           H  
ATOM    615  CG  LYS A 742      31.872   4.814   4.249  1.00328.50           C  
ATOM    616  HG1 LYS A 742      31.247   4.933   5.134  1.00328.50           H  
ATOM    617  HG2 LYS A 742      32.892   5.123   4.479  1.00328.50           H  
ATOM    618  CD  LYS A 742      31.327   5.729   3.147  1.00328.50           C  
ATOM    619  HD1 LYS A 742      31.954   5.615   2.263  1.00328.50           H  
ATOM    620  HD2 LYS A 742      30.309   5.418   2.913  1.00328.50           H  
ATOM    621  CE  LYS A 742      31.304   7.210   3.536  1.00328.50           C  
ATOM    622  HE1 LYS A 742      30.726   7.332   4.452  1.00328.50           H  
ATOM    623  HE2 LYS A 742      32.325   7.555   3.701  1.00328.50           H  
ATOM    624  NZ  LYS A 742      30.685   8.014   2.457  1.00328.50           N1+
ATOM    625  HZ1 LYS A 742      30.675   9.046   2.741  1.00328.50           H  
ATOM    626  HZ2 LYS A 742      29.682   7.680   2.293  1.00328.50           H  
ATOM    627  HZ3 LYS A 742      31.250   7.898   1.556  1.00328.50           H  
ATOM    628  C   LYS A 742      34.276   2.916   3.529  1.00328.50           C  
ATOM    629  O   LYS A 742      34.610   1.895   4.128  1.00328.50           O  
ATOM    630  N   GLU A 743      35.072   3.998   3.471  1.00269.49           N  
ATOM    631  HN  GLU A 743      34.748   4.896   2.988  1.00269.49           H  
ATOM    632  CA  GLU A 743      36.366   3.911   4.075  1.00269.49           C  
ATOM    633  HA  GLU A 743      36.316   3.252   4.942  1.00269.49           H  
ATOM    634  CB  GLU A 743      37.427   3.382   3.092  1.00269.49           C  
ATOM    635  HB1 GLU A 743      37.043   2.468   2.639  1.00269.49           H  
ATOM    636  HB2 GLU A 743      37.578   4.136   2.319  1.00269.49           H  
ATOM    637  CG  GLU A 743      38.785   3.066   3.720  1.00269.49           C  
ATOM    638  HG1 GLU A 743      39.224   3.975   4.131  1.00269.49           H  
ATOM    639  HG2 GLU A 743      38.664   2.329   4.514  1.00269.49           H  
ATOM    640  CD  GLU A 743      39.684   2.506   2.626  1.00269.49           C  
ATOM    641  OE1 GLU A 743      39.189   2.338   1.479  1.00269.49           O  
ATOM    642  OE2 GLU A 743      40.878   2.237   2.924  1.00269.49           O  
ATOM    643  C   GLU A 743      36.768   5.281   4.516  1.00269.49           C  
ATOM    644  O   GLU A 743      36.017   6.242   4.363  1.00269.49           O  
ATOM    645  N   GLY A 744      37.973   5.390   5.106  1.00 64.08           N  
ATOM    646  HN  GLY A 744      38.564   4.511   5.255  1.00 64.08           H  
ATOM    647  CA  GLY A 744      38.481   6.656   5.538  1.00 64.08           C  
ATOM    648  HA1 GLY A 744      39.510   6.773   5.197  1.00 64.08           H  
ATOM    649  HA2 GLY A 744      37.868   7.456   5.124  1.00 64.08           H  
ATOM    650  C   GLY A 744      38.438   6.712   7.030  1.00 64.08           C  
ATOM    651  O   GLY A 744      39.218   7.440   7.643  1.00 64.08           O  
ATOM    652  N   PHE A 745      37.531   5.946   7.666  1.00217.87           N  
ATOM    653  HN  PHE A 745      36.854   5.327   7.115  1.00217.87           H  
ATOM    654  CA  PHE A 745      37.493   5.979   9.099  1.00217.87           C  
ATOM    655  HA  PHE A 745      38.379   6.494   9.471  1.00217.87           H  
ATOM    656  CB  PHE A 745      36.235   6.660   9.663  1.00217.87           C  
ATOM    657  HB1 PHE A 745      35.345   6.264   9.174  1.00217.87           H  
ATOM    658  HB2 PHE A 745      36.167   6.488  10.737  1.00217.87           H  
ATOM    659  CG  PHE A 745      36.362   8.117   9.387  1.00217.87           C  
ATOM    660  CD1 PHE A 745      37.071   8.917  10.252  1.00217.87           C  
ATOM    661  HD1 PHE A 745      37.534   8.478  11.136  1.00217.87           H  
ATOM    662  CD2 PHE A 745      35.781   8.683   8.275  1.00217.87           C  
ATOM    663  HD2 PHE A 745      35.216   8.059   7.583  1.00217.87           H  
ATOM    664  CE1 PHE A 745      37.202  10.264  10.014  1.00217.87           C  
ATOM    665  HE1 PHE A 745      37.767  10.888  10.706  1.00217.87           H  
ATOM    666  CE2 PHE A 745      35.909  10.030   8.032  1.00217.87           C  
ATOM    667  HE2 PHE A 745      35.446  10.470   7.149  1.00217.87           H  
ATOM    668  CZ  PHE A 745      36.620  10.822   8.902  1.00217.87           C  
ATOM    669  HZ  PHE A 745      36.722  11.890   8.710  1.00217.87           H  
ATOM    670  C   PHE A 745      37.489   4.574   9.607  1.00217.87           C  
ATOM    671  O   PHE A 745      36.766   3.719   9.099  1.00217.87           O  
ATOM    672  N   PRO A 746      38.309   4.307  10.587  1.00 81.82           N  
ATOM    673  CD  PRO A 746      39.633   4.904  10.634  1.00 81.82           C  
ATOM    674  HD1 PRO A 746      40.161   4.747   9.694  1.00 81.82           H  
ATOM    675  HD2 PRO A 746      39.568   5.972  10.841  1.00 81.82           H  
ATOM    676  CA  PRO A 746      38.294   3.001  11.185  1.00 81.82           C  
ATOM    677  HA  PRO A 746      38.109   2.256  10.411  1.00 81.82           H  
ATOM    678  CB  PRO A 746      39.687   2.773  11.777  1.00 81.82           C  
ATOM    679  HB1 PRO A 746      39.615   2.377  12.790  1.00 81.82           H  
ATOM    680  HB2 PRO A 746      40.261   2.084  11.157  1.00 81.82           H  
ATOM    681  CG  PRO A 746      40.337   4.168  11.784  1.00 81.82           C  
ATOM    682  HG1 PRO A 746      40.162   4.673  12.734  1.00 81.82           H  
ATOM    683  HG2 PRO A 746      41.409   4.098  11.602  1.00 81.82           H  
ATOM    684  C   PRO A 746      37.190   2.950  12.187  1.00 81.82           C  
ATOM    685  O   PRO A 746      36.804   4.001  12.696  1.00 81.82           O  
ATOM    686  N   ILE A 747      36.649   1.751  12.474  1.00 94.58           N  
ATOM    687  HN  ILE A 747      36.999   0.866  11.984  1.00 94.58           H  
ATOM    688  CA  ILE A 747      35.599   1.678  13.444  1.00 94.58           C  
ATOM    689  HA  ILE A 747      35.630   2.561  14.082  1.00 94.58           H  
ATOM    690  CB  ILE A 747      34.237   1.550  12.830  1.00 94.58           C  
ATOM    691  HB  ILE A 747      34.244   0.686  12.166  1.00 94.58           H  
ATOM    692  CG2 ILE A 747      33.237   1.274  13.964  1.00 94.58           C  
ATOM    693 1HG2 ILE A 747      32.234   1.176  13.549  1.00 94.58           H  
ATOM    694 2HG2 ILE A 747      33.256   2.100  14.675  1.00 94.58           H  
ATOM    695 3HG2 ILE A 747      33.511   0.350  14.474  1.00 94.58           H  
ATOM    696  CG1 ILE A 747      33.899   2.795  11.992  1.00 94.58           C  
ATOM    697 1HG1 ILE A 747      34.662   2.910  11.223  1.00 94.58           H  
ATOM    698 2HG1 ILE A 747      32.928   2.640  11.521  1.00 94.58           H  
ATOM    699  CD1 ILE A 747      33.839   4.084  12.809  1.00 94.58           C  
ATOM    700 1HD1 ILE A 747      33.596   4.920  12.153  1.00 94.58           H  
ATOM    701 2HD1 ILE A 747      34.806   4.262  13.280  1.00 94.58           H  
ATOM    702 3HD1 ILE A 747      33.072   3.992  13.578  1.00 94.58           H  
ATOM    703  C   ILE A 747      35.810   0.454  14.275  1.00 94.58           C  
ATOM    704  O   ILE A 747      36.258  -0.577  13.777  1.00 94.58           O  
ATOM    705  N   THR A 748      35.503   0.550  15.583  1.00202.92           N  
ATOM    706  HN  THR A 748      35.207   1.491  15.998  1.00202.92           H  
ATOM    707  CA  THR A 748      35.575  -0.613  16.415  1.00202.92           C  
ATOM    708  HA  THR A 748      36.155  -1.379  15.901  1.00202.92           H  
ATOM    709  CB  THR A 748      36.202  -0.347  17.762  1.00202.92           C  
ATOM    710  HB  THR A 748      37.232  -0.031  17.596  1.00202.92           H  
ATOM    711  OG1 THR A 748      36.229  -1.538  18.534  1.00202.92           O  
ATOM    712  HG1 THR A 748      35.249  -1.887  18.674  1.00202.92           H  
ATOM    713  CG2 THR A 748      35.470   0.791  18.496  1.00202.92           C  
ATOM    714 1HG2 THR A 748      35.942   0.962  19.464  1.00202.92           H  
ATOM    715 2HG2 THR A 748      34.426   0.515  18.645  1.00202.92           H  
ATOM    716 3HG2 THR A 748      35.523   1.702  17.900  1.00202.92           H  
ATOM    717  C   THR A 748      34.167  -1.092  16.566  1.00202.92           C  
ATOM    718  O   THR A 748      33.467  -0.794  17.533  1.00202.92           O  
ATOM    719  N   ALA A 749      33.717  -1.866  15.566  1.00 45.27           N  
ATOM    720  HN  ALA A 749      34.385  -2.142  14.777  1.00 45.27           H  
ATOM    721  CA  ALA A 749      32.366  -2.329  15.532  1.00 45.27           C  
ATOM    722  HA  ALA A 749      31.700  -1.470  15.619  1.00 45.27           H  
ATOM    723  CB  ALA A 749      32.028  -3.086  14.236  1.00 45.27           C  
ATOM    724  HB1 ALA A 749      30.989  -3.414  14.267  1.00 45.27           H  
ATOM    725  HB2 ALA A 749      32.680  -3.955  14.141  1.00 45.27           H  
ATOM    726  HB3 ALA A 749      32.175  -2.427  13.381  1.00 45.27           H  
ATOM    727  C   ALA A 749      32.107  -3.253  16.674  1.00 45.27           C  
ATOM    728  O   ALA A 749      31.081  -3.137  17.339  1.00 45.27           O  
ATOM    729  N   ILE A 750      33.066  -4.154  16.968  1.00 91.09           N  
ATOM    730  HN  ILE A 750      34.013  -4.087  16.474  1.00 91.09           H  
ATOM    731  CA  ILE A 750      32.850  -5.200  17.926  1.00 91.09           C  
ATOM    732  HA  ILE A 750      32.009  -5.805  17.587  1.00 91.09           H  
ATOM    733  CB  ILE A 750      34.049  -6.103  18.080  1.00 91.09           C  
ATOM    734  HB  ILE A 750      34.330  -6.448  17.085  1.00 91.09           H  
ATOM    735  CG2 ILE A 750      35.229  -5.290  18.639  1.00 91.09           C  
ATOM    736 1HG2 ILE A 750      36.097  -5.939  18.752  1.00 91.09           H  
ATOM    737 2HG2 ILE A 750      34.958  -4.875  19.610  1.00 91.09           H  
ATOM    738 3HG2 ILE A 750      35.469  -4.478  17.952  1.00 91.09           H  
ATOM    739  CG1 ILE A 750      33.683  -7.343  18.914  1.00 91.09           C  
ATOM    740 1HG1 ILE A 750      33.500  -7.026  19.941  1.00 91.09           H  
ATOM    741 2HG1 ILE A 750      32.774  -7.779  18.501  1.00 91.09           H  
ATOM    742  CD1 ILE A 750      34.771  -8.417  18.927  1.00 91.09           C  
ATOM    743 1HD1 ILE A 750      34.443  -9.260  19.534  1.00 91.09           H  
ATOM    744 2HD1 ILE A 750      35.687  -8.002  19.348  1.00 91.09           H  
ATOM    745 3HD1 ILE A 750      34.960  -8.756  17.908  1.00 91.09           H  
ATOM    746  C   ILE A 750      32.504  -4.626  19.264  1.00 91.09           C  
ATOM    747  O   ILE A 750      31.564  -5.082  19.915  1.00 91.09           O  
ATOM    748  N   ARG A 751      33.243  -3.604  19.720  1.00107.37           N  
ATOM    749  HN  ARG A 751      34.040  -3.207  19.126  1.00107.37           H  
ATOM    750  CA  ARG A 751      32.957  -3.049  21.007  1.00107.37           C  
ATOM    751  HA  ARG A 751      32.955  -3.848  21.749  1.00107.37           H  
ATOM    752  CB  ARG A 751      33.967  -1.971  21.430  1.00107.37           C  
ATOM    753  HB1 ARG A 751      34.960  -2.419  21.456  1.00107.37           H  
ATOM    754  HB2 ARG A 751      33.948  -1.170  20.691  1.00107.37           H  
ATOM    755  CG  ARG A 751      33.669  -1.370  22.804  1.00107.37           C  
ATOM    756  HG1 ARG A 751      32.673  -0.929  22.778  1.00107.37           H  
ATOM    757  HG2 ARG A 751      33.694  -2.171  23.543  1.00107.37           H  
ATOM    758  CD  ARG A 751      34.665  -0.290  23.228  1.00107.37           C  
ATOM    759  HD1 ARG A 751      35.665  -0.717  23.310  1.00107.37           H  
ATOM    760  HD2 ARG A 751      34.673   0.517  22.496  1.00107.37           H  
ATOM    761  NE  ARG A 751      34.224   0.229  24.552  1.00107.37           N1+
ATOM    762  HE  ARG A 751      33.609   1.103  24.606  1.00107.37           H  
ATOM    763  CZ  ARG A 751      34.604  -0.410  25.696  1.00107.37           C  
ATOM    764  NH1 ARG A 751      35.379  -1.531  25.625  1.00107.37           N  
ATOM    765 1HH1 ARG A 751      35.688  -1.908  24.673  1.00107.37           H  
ATOM    766 2HH1 ARG A 751      35.677  -2.033  26.522  1.00107.37           H  
ATOM    767  NH2 ARG A 751      34.209   0.073  26.910  1.00107.37           N  
ATOM    768 1HH2 ARG A 751      33.602   0.952  26.964  1.00107.37           H  
ATOM    769 2HH2 ARG A 751      34.507  -0.428  27.808  1.00107.37           H  
ATOM    770  C   ARG A 751      31.611  -2.402  20.979  1.00107.37           C  
ATOM    771  O   ARG A 751      30.826  -2.538  21.916  1.00107.37           O  
ATOM    772  N   GLU A 752      31.308  -1.686  19.881  1.00 63.00           N  
ATOM    773  HN  GLU A 752      31.980  -1.693  19.048  1.00 63.00           H  
ATOM    774  CA  GLU A 752      30.103  -0.915  19.805  1.00 63.00           C  
ATOM    775  HA  GLU A 752      30.074  -0.245  20.664  1.00 63.00           H  
ATOM    776  CB  GLU A 752      30.034  -0.060  18.527  1.00 63.00           C  
ATOM    777  HB1 GLU A 752      31.016   0.380  18.353  1.00 63.00           H  
ATOM    778  HB2 GLU A 752      29.774  -0.710  17.692  1.00 63.00           H  
ATOM    779  CG  GLU A 752      29.005   1.070  18.599  1.00 63.00           C  
ATOM    780  HG1 GLU A 752      27.997   0.659  18.537  1.00 63.00           H  
ATOM    781  HG2 GLU A 752      29.119   1.616  19.536  1.00 63.00           H  
ATOM    782  CD  GLU A 752      29.257   2.003  17.421  1.00 63.00           C  
ATOM    783  OE1 GLU A 752      29.031   1.574  16.259  1.00 63.00           O  
ATOM    784  OE2 GLU A 752      29.687   3.161  17.671  1.00 63.00           O  
ATOM    785  C   GLU A 752      28.893  -1.799  19.860  1.00 63.00           C  
ATOM    786  O   GLU A 752      27.940  -1.484  20.572  1.00 63.00           O  
ATOM    787  N   ILE A 753      28.880  -2.928  19.115  1.00189.44           N  
ATOM    788  HN  ILE A 753      29.718  -3.190  18.503  1.00189.44           H  
ATOM    789  CA  ILE A 753      27.711  -3.769  19.165  1.00189.44           C  
ATOM    790  HA  ILE A 753      26.848  -3.112  19.055  1.00189.44           H  
ATOM    791  CB  ILE A 753      27.545  -4.877  18.153  1.00189.44           C  
ATOM    792  HB  ILE A 753      26.563  -5.323  18.313  1.00189.44           H  
ATOM    793  CG2 ILE A 753      27.540  -4.240  16.761  1.00189.44           C  
ATOM    794 1HG2 ILE A 753      27.421  -5.017  16.006  1.00189.44           H  
ATOM    795 2HG2 ILE A 753      28.482  -3.716  16.597  1.00189.44           H  
ATOM    796 3HG2 ILE A 753      26.714  -3.533  16.687  1.00189.44           H  
ATOM    797  CG1 ILE A 753      28.580  -5.989  18.283  1.00189.44           C  
ATOM    798 1HG1 ILE A 753      28.673  -6.257  19.335  1.00189.44           H  
ATOM    799 2HG1 ILE A 753      28.236  -6.854  17.716  1.00189.44           H  
ATOM    800  CD1 ILE A 753      29.943  -5.581  17.764  1.00189.44           C  
ATOM    801 1HD1 ILE A 753      30.640  -6.411  17.881  1.00189.44           H  
ATOM    802 2HD1 ILE A 753      30.304  -4.721  18.328  1.00189.44           H  
ATOM    803 3HD1 ILE A 753      29.867  -5.318  16.709  1.00189.44           H  
ATOM    804  C   ILE A 753      27.605  -4.393  20.513  1.00189.44           C  
ATOM    805  O   ILE A 753      26.507  -4.690  20.981  1.00189.44           O  
ATOM    806  N   LYS A 754      28.758  -4.657  21.152  1.00133.26           N  
ATOM    807  HN  LYS A 754      29.688  -4.392  20.694  1.00133.26           H  
ATOM    808  CA  LYS A 754      28.758  -5.289  22.438  1.00133.26           C  
ATOM    809  HA  LYS A 754      28.269  -6.260  22.357  1.00133.26           H  
ATOM    810  CB  LYS A 754      30.184  -5.488  22.998  1.00133.26           C  
ATOM    811  HB1 LYS A 754      30.755  -6.060  22.267  1.00133.26           H  
ATOM    812  HB2 LYS A 754      30.636  -4.504  23.124  1.00133.26           H  
ATOM    813  CG  LYS A 754      30.268  -6.223  24.344  1.00133.26           C  
ATOM    814  HG1 LYS A 754      29.710  -7.155  24.258  1.00133.26           H  
ATOM    815  HG2 LYS A 754      31.316  -6.444  24.546  1.00133.26           H  
ATOM    816  CD  LYS A 754      29.707  -5.438  25.534  1.00133.26           C  
ATOM    817  HD1 LYS A 754      30.288  -4.522  25.643  1.00133.26           H  
ATOM    818  HD2 LYS A 754      28.668  -5.187  25.318  1.00133.26           H  
ATOM    819  CE  LYS A 754      29.751  -6.193  26.863  1.00133.26           C  
ATOM    820  HE1 LYS A 754      29.151  -7.099  26.784  1.00133.26           H  
ATOM    821  HE2 LYS A 754      30.782  -6.459  27.094  1.00133.26           H  
ATOM    822  NZ  LYS A 754      29.210  -5.337  27.943  1.00133.26           N1+
ATOM    823  HZ1 LYS A 754      29.243  -5.869  28.871  1.00133.26           H  
ATOM    824  HZ2 LYS A 754      28.197  -5.075  27.718  1.00133.26           H  
ATOM    825  HZ3 LYS A 754      29.799  -4.447  28.022  1.00133.26           H  
ATOM    826  C   LYS A 754      27.978  -4.426  23.384  1.00133.26           C  
ATOM    827  O   LYS A 754      27.295  -4.945  24.264  1.00133.26           O  
ATOM    828  N   ILE A 755      28.052  -3.088  23.236  1.00 99.61           N  
ATOM    829  HN  ILE A 755      28.637  -2.686  22.435  1.00 99.61           H  
ATOM    830  CA  ILE A 755      27.367  -2.182  24.123  1.00 99.61           C  
ATOM    831  HA  ILE A 755      27.696  -2.367  25.145  1.00 99.61           H  
ATOM    832  CB  ILE A 755      27.606  -0.738  23.783  1.00 99.61           C  
ATOM    833  HB  ILE A 755      27.268  -0.564  22.761  1.00 99.61           H  
ATOM    834  CG2 ILE A 755      26.744   0.112  24.732  1.00 99.61           C  
ATOM    835 1HG2 ILE A 755      26.894   1.169  24.512  1.00 99.61           H  
ATOM    836 2HG2 ILE A 755      27.033  -0.088  25.764  1.00 99.61           H  
ATOM    837 3HG2 ILE A 755      25.693  -0.142  24.594  1.00 99.61           H  
ATOM    838  CG1 ILE A 755      29.104  -0.399  23.864  1.00 99.61           C  
ATOM    839 1HG1 ILE A 755      29.641  -1.041  23.165  1.00 99.61           H  
ATOM    840 2HG1 ILE A 755      29.237   0.644  23.576  1.00 99.61           H  
ATOM    841  CD1 ILE A 755      29.702  -0.595  25.256  1.00 99.61           C  
ATOM    842 1HD1 ILE A 755      30.761  -0.337  25.237  1.00 99.61           H  
ATOM    843 2HD1 ILE A 755      29.588  -1.636  25.558  1.00 99.61           H  
ATOM    844 3HD1 ILE A 755      29.185   0.048  25.968  1.00 99.61           H  
ATOM    845  C   ILE A 755      25.886  -2.417  24.034  1.00 99.61           C  
ATOM    846  O   ILE A 755      25.176  -2.390  25.037  1.00 99.61           O  
ATOM    847  N   LEU A 756      25.389  -2.666  22.814  1.00167.47           N  
ATOM    848  HN  LEU A 756      26.087  -2.719  22.005  1.00167.47           H  
ATOM    849  CA  LEU A 756      24.000  -2.869  22.495  1.00167.47           C  
ATOM    850  HA  LEU A 756      23.435  -2.001  22.835  1.00167.47           H  
ATOM    851  CB  LEU A 756      23.817  -3.009  20.971  1.00167.47           C  
ATOM    852  HB1 LEU A 756      24.257  -2.131  20.499  1.00167.47           H  
ATOM    853  HB2 LEU A 756      24.354  -3.902  20.650  1.00167.47           H  
ATOM    854  CG  LEU A 756      22.366  -3.130  20.481  1.00167.47           C  
ATOM    855  HG  LEU A 756      22.388  -2.998  19.399  1.00167.47           H  
ATOM    856  CD1 LEU A 756      21.771  -4.522  20.746  1.00167.47           C  
ATOM    857 1HD1 LEU A 756      20.745  -4.554  20.381  1.00167.47           H  
ATOM    858 2HD1 LEU A 756      21.782  -4.724  21.817  1.00167.47           H  
ATOM    859 3HD1 LEU A 756      22.364  -5.276  20.228  1.00167.47           H  
ATOM    860  CD2 LEU A 756      21.514  -1.985  21.049  1.00167.47           C  
ATOM    861 1HD2 LEU A 756      20.488  -2.084  20.693  1.00167.47           H  
ATOM    862 2HD2 LEU A 756      21.922  -1.030  20.719  1.00167.47           H  
ATOM    863 3HD2 LEU A 756      21.526  -2.028  22.138  1.00167.47           H  
ATOM    864  C   LEU A 756      23.469  -4.093  23.197  1.00167.47           C  
ATOM    865  O   LEU A 756      22.263  -4.223  23.420  1.00167.47           O  
ATOM    866  N   ARG A 757      24.340  -5.059  23.541  1.00144.70           N  
ATOM    867  HN  ARG A 757      25.386  -4.953  23.339  1.00144.70           H  
ATOM    868  CA  ARG A 757      23.828  -6.238  24.187  1.00144.70           C  
ATOM    869  HA  ARG A 757      23.072  -6.691  23.545  1.00144.70           H  
ATOM    870  CB  ARG A 757      24.888  -7.306  24.542  1.00144.70           C  
ATOM    871  HB1 ARG A 757      24.361  -8.185  24.913  1.00144.70           H  
ATOM    872  HB2 ARG A 757      25.420  -7.561  23.626  1.00144.70           H  
ATOM    873  CG  ARG A 757      25.934  -6.912  25.593  1.00144.70           C  
ATOM    874  HG1 ARG A 757      26.760  -7.621  25.532  1.00144.70           H  
ATOM    875  HG2 ARG A 757      26.295  -5.911  25.354  1.00144.70           H  
ATOM    876  CD  ARG A 757      25.419  -6.902  27.037  1.00144.70           C  
ATOM    877  HD1 ARG A 757      24.620  -6.168  27.142  1.00144.70           H  
ATOM    878  HD2 ARG A 757      25.042  -7.889  27.304  1.00144.70           H  
ATOM    879  NE  ARG A 757      26.564  -6.538  27.921  1.00144.70           N1+
ATOM    880  HE  ARG A 757      27.511  -6.290  27.490  1.00144.70           H  
ATOM    881  CZ  ARG A 757      26.410  -6.520  29.278  1.00144.70           C  
ATOM    882  NH1 ARG A 757      25.201  -6.829  29.831  1.00144.70           N  
ATOM    883 1HH1 ARG A 757      24.375  -7.085  29.202  1.00144.70           H  
ATOM    884 2HH1 ARG A 757      25.080  -6.815  30.894  1.00144.70           H  
ATOM    885  NH2 ARG A 757      27.464  -6.196  30.082  1.00144.70           N  
ATOM    886 1HH2 ARG A 757      28.413  -5.956  29.649  1.00144.70           H  
ATOM    887 2HH2 ARG A 757      27.342  -6.182  31.145  1.00144.70           H  
ATOM    888  C   ARG A 757      23.181  -5.805  25.464  1.00144.70           C  
ATOM    889  O   ARG A 757      22.185  -6.383  25.889  1.00144.70           O  
ATOM    890  N   GLN A 758      23.747  -4.782  26.127  1.00 49.72           N  
ATOM    891  HN  GLN A 758      24.615  -4.312  25.714  1.00 49.72           H  
ATOM    892  CA  GLN A 758      23.221  -4.303  27.371  1.00 49.72           C  
ATOM    893  HA  GLN A 758      23.127  -5.146  28.055  1.00 49.72           H  
ATOM    894  CB  GLN A 758      24.123  -3.245  28.021  1.00 49.72           C  
ATOM    895  HB1 GLN A 758      24.258  -2.424  27.317  1.00 49.72           H  
ATOM    896  HB2 GLN A 758      23.631  -2.875  28.921  1.00 49.72           H  
ATOM    897  CG  GLN A 758      25.500  -3.785  28.407  1.00 49.72           C  
ATOM    898  HG1 GLN A 758      25.394  -4.598  29.125  1.00 49.72           H  
ATOM    899  HG2 GLN A 758      26.020  -4.148  27.520  1.00 49.72           H  
ATOM    900  CD  GLN A 758      26.277  -2.638  29.032  1.00 49.72           C  
ATOM    901  OE1 GLN A 758      25.790  -1.510  29.092  1.00 49.72           O  
ATOM    902  NE2 GLN A 758      27.515  -2.928  29.513  1.00 49.72           N  
ATOM    903 1HE2 GLN A 758      27.897  -3.925  29.441  1.00 49.72           H  
ATOM    904 2HE2 GLN A 758      28.107  -2.159  29.964  1.00 49.72           H  
ATOM    905  C   GLN A 758      21.863  -3.686  27.182  1.00 49.72           C  
ATOM    906  O   GLN A 758      20.995  -3.875  28.032  1.00 49.72           O  
ATOM    907  N   LEU A 759      21.623  -2.939  26.077  1.00221.12           N  
ATOM    908  HN  LEU A 759      22.373  -2.844  25.320  1.00221.12           H  
ATOM    909  CA  LEU A 759      20.351  -2.271  25.925  1.00221.12           C  
ATOM    910  HA  LEU A 759      20.210  -1.584  26.760  1.00221.12           H  
ATOM    911  CB  LEU A 759      20.076  -1.518  24.604  1.00221.12           C  
ATOM    912  HB1 LEU A 759      20.536  -2.099  23.805  1.00221.12           H  
ATOM    913  HB2 LEU A 759      18.995  -1.502  24.466  1.00221.12           H  
ATOM    914  CG  LEU A 759      20.569  -0.073  24.448  1.00221.12           C  
ATOM    915  HG  LEU A 759      20.083   0.304  23.548  1.00221.12           H  
ATOM    916  CD1 LEU A 759      20.054   0.813  25.591  1.00221.12           C  
ATOM    917 1HD1 LEU A 759      20.419   1.831  25.455  1.00221.12           H  
ATOM    918 2HD1 LEU A 759      20.413   0.423  26.544  1.00221.12           H  
ATOM    919 3HD1 LEU A 759      18.964   0.815  25.587  1.00221.12           H  
ATOM    920  CD2 LEU A 759      22.068   0.012  24.167  1.00221.12           C  
ATOM    921 1HD2 LEU A 759      22.361   1.057  24.066  1.00221.12           H  
ATOM    922 2HD2 LEU A 759      22.296  -0.519  23.243  1.00221.12           H  
ATOM    923 3HD2 LEU A 759      22.619  -0.441  24.991  1.00221.12           H  
ATOM    924  C   LEU A 759      19.215  -3.239  25.897  1.00221.12           C  
ATOM    925  O   LEU A 759      18.856  -3.741  24.831  1.00221.12           O  
ATOM    926  N   THR A 760      18.550  -3.448  27.050  1.00 38.99           N  
ATOM    927  HN  THR A 760      18.850  -2.955  27.951  1.00 38.99           H  
ATOM    928  CA  THR A 760      17.432  -4.345  27.043  1.00 38.99           C  
ATOM    929  HA  THR A 760      17.293  -4.738  26.036  1.00 38.99           H  
ATOM    930  CB  THR A 760      17.573  -5.488  28.004  1.00 38.99           C  
ATOM    931  HB  THR A 760      17.631  -5.101  29.021  1.00 38.99           H  
ATOM    932  OG1 THR A 760      18.750  -6.227  27.713  1.00 38.99           O  
ATOM    933  HG1 THR A 760      18.694  -6.604  26.735  1.00 38.99           H  
ATOM    934  CG2 THR A 760      16.337  -6.395  27.872  1.00 38.99           C  
ATOM    935 1HG2 THR A 760      16.424  -7.232  28.565  1.00 38.99           H  
ATOM    936 2HG2 THR A 760      16.271  -6.774  26.852  1.00 38.99           H  
ATOM    937 3HG2 THR A 760      15.439  -5.823  28.105  1.00 38.99           H  
ATOM    938  C   THR A 760      16.209  -3.579  27.447  1.00 38.99           C  
ATOM    939  O   THR A 760      16.207  -2.886  28.464  1.00 38.99           O  
ATOM    940  N   HIS A 761      15.134  -3.683  26.637  1.00 63.17           N  
ATOM    941  HN  HIS A 761      15.212  -4.280  25.753  1.00 63.17           H  
ATOM    942  CA  HIS A 761      13.890  -3.022  26.918  1.00 63.17           C  
ATOM    943  HA  HIS A 761      13.709  -3.018  27.993  1.00 63.17           H  
ATOM    944  CB  HIS A 761      13.859  -1.580  26.379  1.00 63.17           C  
ATOM    945  HB1 HIS A 761      14.757  -1.068  26.724  1.00 63.17           H  
ATOM    946  HB2 HIS A 761      13.861  -1.624  25.290  1.00 63.17           H  
ATOM    947  CG  HIS A 761      12.668  -0.780  26.814  1.00 63.17           C  
ATOM    948  CD2 HIS A 761      11.431  -0.684  26.256  1.00 63.17           C  
ATOM    949  HD2 HIS A 761      11.111  -1.219  25.362  1.00 63.17           H  
ATOM    950  ND1 HIS A 761      12.647   0.048  27.915  1.00 63.17           N  
ATOM    951  HD1 HIS A 761      13.452   0.222  28.598  1.00 63.17           H  
ATOM    952  CE1 HIS A 761      11.409   0.600  27.966  1.00 63.17           C  
ATOM    953  HE1 HIS A 761      11.089   1.305  28.734  1.00 63.17           H  
ATOM    954  NE2 HIS A 761      10.635   0.186  26.979  1.00 63.17           N1+
ATOM    955  HE2 HIS A 761       9.620   0.462  26.783  1.00 63.17           H  
ATOM    956  C   HIS A 761      12.823  -3.825  26.225  1.00 63.17           C  
ATOM    957  O   HIS A 761      13.088  -4.488  25.224  1.00 63.17           O  
ATOM    958  N   GLN A 762      11.575  -3.774  26.734  1.00132.13           N  
ATOM    959  HN  GLN A 762      11.370  -3.117  27.553  1.00132.13           H  
ATOM    960  CA  GLN A 762      10.513  -4.585  26.198  1.00132.13           C  
ATOM    961  HA  GLN A 762      10.831  -5.627  26.232  1.00132.13           H  
ATOM    962  CB  GLN A 762       9.188  -4.460  26.977  1.00132.13           C  
ATOM    963  HB1 GLN A 762       8.472  -5.159  26.544  1.00132.13           H  
ATOM    964  HB2 GLN A 762       9.378  -4.731  28.015  1.00132.13           H  
ATOM    965  CG  GLN A 762       8.563  -3.063  26.956  1.00132.13           C  
ATOM    966  HG1 GLN A 762       8.792  -2.571  26.011  1.00132.13           H  
ATOM    967  HG2 GLN A 762       7.482  -3.141  27.073  1.00132.13           H  
ATOM    968  CD  GLN A 762       9.149  -2.260  28.110  1.00132.13           C  
ATOM    969  OE1 GLN A 762       8.767  -1.113  28.339  1.00132.13           O  
ATOM    970  NE2 GLN A 762      10.094  -2.880  28.866  1.00132.13           N  
ATOM    971 1HE2 GLN A 762      10.390  -3.882  28.636  1.00132.13           H  
ATOM    972 2HE2 GLN A 762      10.542  -2.366  29.691  1.00132.13           H  
ATOM    973  C   GLN A 762      10.235  -4.227  24.768  1.00132.13           C  
ATOM    974  O   GLN A 762       9.913  -5.093  23.956  1.00132.13           O  
ATOM    975  N   SER A 763      10.287  -2.926  24.440  1.00117.65           N  
ATOM    976  HN  SER A 763      10.535  -2.217  25.202  1.00117.65           H  
ATOM    977  CA  SER A 763      10.024  -2.442  23.111  1.00117.65           C  
ATOM    978  HA  SER A 763       9.295  -3.117  22.663  1.00117.65           H  
ATOM    979  CB  SER A 763       9.407  -1.036  23.093  1.00117.65           C  
ATOM    980  HB1 SER A 763       9.260  -0.719  22.061  1.00117.65           H  
ATOM    981  HB2 SER A 763       8.446  -1.056  23.608  1.00117.65           H  
ATOM    982  OG  SER A 763      10.270  -0.123  23.746  1.00117.65           O  
ATOM    983  HG  SER A 763      10.412  -0.426  24.741  1.00117.65           H  
ATOM    984  C   SER A 763      11.243  -2.459  22.226  1.00117.65           C  
ATOM    985  O   SER A 763      11.242  -1.784  21.197  1.00117.65           O  
ATOM    986  N   ILE A 764      12.343  -3.142  22.616  1.00113.88           N  
ATOM    987  HN  ILE A 764      12.370  -3.610  23.578  1.00113.88           H  
ATOM    988  CA  ILE A 764      13.482  -3.239  21.733  1.00113.88           C  
ATOM    989  HA  ILE A 764      13.235  -2.759  20.786  1.00113.88           H  
ATOM    990  CB  ILE A 764      14.780  -2.655  22.252  1.00113.88           C  
ATOM    991  HB  ILE A 764      14.958  -3.061  23.248  1.00113.88           H  
ATOM    992  CG2 ILE A 764      15.910  -3.142  21.330  1.00113.88           C  
ATOM    993 1HG2 ILE A 764      16.861  -2.739  21.676  1.00113.88           H  
ATOM    994 2HG2 ILE A 764      15.721  -2.802  20.312  1.00113.88           H  
ATOM    995 3HG2 ILE A 764      15.950  -4.231  21.347  1.00113.88           H  
ATOM    996  CG1 ILE A 764      14.745  -1.117  22.362  1.00113.88           C  
ATOM    997 1HG1 ILE A 764      15.773  -0.755  22.327  1.00113.88           H  
ATOM    998 2HG1 ILE A 764      14.195  -0.732  21.503  1.00113.88           H  
ATOM    999  CD1 ILE A 764      14.094  -0.560  23.624  1.00113.88           C  
ATOM   1000 1HD1 ILE A 764      14.123   0.529  23.598  1.00113.88           H  
ATOM   1001 2HD1 ILE A 764      14.635  -0.917  24.500  1.00113.88           H  
ATOM   1002 3HD1 ILE A 764      13.058  -0.894  23.677  1.00113.88           H  
ATOM   1003  C   ILE A 764      13.743  -4.698  21.484  1.00113.88           C  
ATOM   1004  O   ILE A 764      13.706  -5.508  22.411  1.00113.88           O  
ATOM   1005  N   ILE A 765      14.024  -5.075  20.214  1.00117.71           N  
ATOM   1006  HN  ILE A 765      14.066  -4.342  19.436  1.00117.71           H  
ATOM   1007  CA  ILE A 765      14.266  -6.459  19.911  1.00117.71           C  
ATOM   1008  HA  ILE A 765      13.466  -7.067  20.333  1.00117.71           H  
ATOM   1009  CB  ILE A 765      14.397  -6.757  18.444  1.00117.71           C  
ATOM   1010  HB  ILE A 765      15.186  -6.126  18.034  1.00117.71           H  
ATOM   1011  CG2 ILE A 765      14.822  -8.226  18.289  1.00117.71           C  
ATOM   1012 1HG2 ILE A 765      14.924  -8.466  17.231  1.00117.71           H  
ATOM   1013 2HG2 ILE A 765      14.067  -8.872  18.736  1.00117.71           H  
ATOM   1014 3HG2 ILE A 765      15.777  -8.383  18.790  1.00117.71           H  
ATOM   1015  CG1 ILE A 765      13.085  -6.426  17.716  1.00117.71           C  
ATOM   1016 1HG1 ILE A 765      12.866  -5.368  17.860  1.00117.71           H  
ATOM   1017 2HG1 ILE A 765      13.217  -6.629  16.653  1.00117.71           H  
ATOM   1018  CD1 ILE A 765      11.897  -7.242  18.223  1.00117.71           C  
ATOM   1019 1HD1 ILE A 765      11.001  -6.962  17.670  1.00117.71           H  
ATOM   1020 2HD1 ILE A 765      11.745  -7.043  19.284  1.00117.71           H  
ATOM   1021 3HD1 ILE A 765      12.096  -8.304  18.078  1.00117.71           H  
ATOM   1022  C   ILE A 765      15.550  -6.814  20.563  1.00117.71           C  
ATOM   1023  O   ILE A 765      16.596  -6.227  20.288  1.00117.71           O  
ATOM   1024  N   ASN A 766      15.510  -7.837  21.431  1.00104.25           N  
ATOM   1025  HN  ASN A 766      14.657  -8.477  21.515  1.00104.25           H  
ATOM   1026  CA  ASN A 766      16.669  -8.019  22.232  1.00104.25           C  
ATOM   1027  HA  ASN A 766      17.072  -7.029  22.445  1.00104.25           H  
ATOM   1028  CB  ASN A 766      16.369  -8.687  23.581  1.00104.25           C  
ATOM   1029  HB1 ASN A 766      15.343  -8.478  23.885  1.00104.25           H  
ATOM   1030  HB2 ASN A 766      16.515  -9.765  23.508  1.00104.25           H  
ATOM   1031  CG  ASN A 766      17.345  -8.092  24.584  1.00104.25           C  
ATOM   1032  OD1 ASN A 766      18.254  -7.349  24.217  1.00104.25           O  
ATOM   1033  ND2 ASN A 766      17.143  -8.415  25.889  1.00104.25           N  
ATOM   1034 1HD2 ASN A 766      16.331  -9.056  26.162  1.00104.25           H  
ATOM   1035 2HD2 ASN A 766      17.796  -8.028  26.643  1.00104.25           H  
ATOM   1036  C   ASN A 766      17.726  -8.777  21.506  1.00104.25           C  
ATOM   1037  O   ASN A 766      17.502  -9.821  20.896  1.00104.25           O  
ATOM   1038  N   MET A 767      18.928  -8.185  21.541  1.00180.85           N  
ATOM   1039  HN  MET A 767      18.975  -7.203  21.963  1.00180.85           H  
ATOM   1040  CA  MET A 767      20.146  -8.744  21.068  1.00180.85           C  
ATOM   1041  HA  MET A 767      20.037  -9.761  20.690  1.00180.85           H  
ATOM   1042  CB  MET A 767      20.827  -7.791  20.070  1.00180.85           C  
ATOM   1043  HB1 MET A 767      20.136  -7.619  19.245  1.00180.85           H  
ATOM   1044  HB2 MET A 767      21.021  -6.850  20.584  1.00180.85           H  
ATOM   1045  CG  MET A 767      22.146  -8.287  19.483  1.00180.85           C  
ATOM   1046  HG1 MET A 767      22.696  -7.425  19.106  1.00180.85           H  
ATOM   1047  HG2 MET A 767      22.716  -8.762  20.281  1.00180.85           H  
ATOM   1048  SD  MET A 767      21.965  -9.479  18.129  1.00180.85           S  
ATOM   1049  CE  MET A 767      23.665 -10.090  18.280  1.00180.85           C  
ATOM   1050  HE1 MET A 767      23.840 -10.867  17.536  1.00180.85           H  
ATOM   1051  HE2 MET A 767      23.816 -10.503  19.277  1.00180.85           H  
ATOM   1052  HE3 MET A 767      24.363  -9.268  18.118  1.00180.85           H  
ATOM   1053  C   MET A 767      20.963  -8.660  22.317  1.00180.85           C  
ATOM   1054  O   MET A 767      22.177  -8.543  22.256  1.00180.85           O  
ATOM   1055  N   LYS A 768      20.313  -8.791  23.493  1.00230.81           N  
ATOM   1056  HN  LYS A 768      19.294  -9.116  23.478  1.00230.81           H  
ATOM   1057  CA  LYS A 768      20.925  -8.514  24.767  1.00230.81           C  
ATOM   1058  HA  LYS A 768      21.302  -7.492  24.729  1.00230.81           H  
ATOM   1059  CB  LYS A 768      19.998  -8.613  25.996  1.00230.81           C  
ATOM   1060  HB1 LYS A 768      20.390  -7.956  26.773  1.00230.81           H  
ATOM   1061  HB2 LYS A 768      19.004  -8.276  25.702  1.00230.81           H  
ATOM   1062  CG  LYS A 768      19.872 -10.024  26.580  1.00230.81           C  
ATOM   1063  HG1 LYS A 768      19.255 -10.619  25.907  1.00230.81           H  
ATOM   1064  HG2 LYS A 768      20.869 -10.460  26.640  1.00230.81           H  
ATOM   1065  CD  LYS A 768      19.243 -10.069  27.974  1.00230.81           C  
ATOM   1066  HD1 LYS A 768      19.715 -10.873  28.539  1.00230.81           H  
ATOM   1067  HD2 LYS A 768      19.434  -9.117  28.469  1.00230.81           H  
ATOM   1068  CE  LYS A 768      17.732 -10.311  27.958  1.00230.81           C  
ATOM   1069  HE1 LYS A 768      17.244  -9.509  27.404  1.00230.81           H  
ATOM   1070  HE2 LYS A 768      17.525 -11.266  27.475  1.00230.81           H  
ATOM   1071  NZ  LYS A 768      17.207 -10.339  29.342  1.00230.81           N1+
ATOM   1072  HZ1 LYS A 768      16.151 -10.509  29.320  1.00230.81           H  
ATOM   1073  HZ2 LYS A 768      17.407  -9.402  29.819  1.00230.81           H  
ATOM   1074  HZ3 LYS A 768      17.683 -11.126  29.889  1.00230.81           H  
ATOM   1075  C   LYS A 768      22.086  -9.402  25.064  1.00230.81           C  
ATOM   1076  O   LYS A 768      22.590 -10.130  24.216  1.00230.81           O  
ATOM   1077  N   GLU A 769      22.587  -9.300  26.310  1.00225.01           N  
ATOM   1078  HN  GLU A 769      22.166  -8.594  26.995  1.00225.01           H  
ATOM   1079  CA  GLU A 769      23.676 -10.127  26.724  1.00225.01           C  
ATOM   1080  HA  GLU A 769      24.531  -9.959  26.070  1.00225.01           H  
ATOM   1081  CB  GLU A 769      24.099  -9.919  28.189  1.00225.01           C  
ATOM   1082  HB1 GLU A 769      24.393  -8.877  28.318  1.00225.01           H  
ATOM   1083  HB2 GLU A 769      23.244 -10.138  28.829  1.00225.01           H  
ATOM   1084  CG  GLU A 769      25.268 -10.809  28.620  1.00225.01           C  
ATOM   1085  HG1 GLU A 769      24.993 -11.858  28.513  1.00225.01           H  
ATOM   1086  HG2 GLU A 769      26.141 -10.597  28.003  1.00225.01           H  
ATOM   1087  CD  GLU A 769      25.581 -10.504  30.078  1.00225.01           C  
ATOM   1088  OE1 GLU A 769      24.928  -9.589  30.645  1.00225.01           O  
ATOM   1089  OE2 GLU A 769      26.479 -11.184  30.644  1.00225.01           O  
ATOM   1090  C   GLU A 769      23.202 -11.529  26.574  1.00225.01           C  
ATOM   1091  O   GLU A 769      22.001 -11.796  26.591  1.00225.01           O  
ATOM   1092  N   ILE A 770      24.148 -12.465  26.389  1.00144.48           N  
ATOM   1093  HN  ILE A 770      25.182 -12.190  26.421  1.00144.48           H  
ATOM   1094  CA  ILE A 770      23.782 -13.826  26.149  1.00144.48           C  
ATOM   1095  HA  ILE A 770      22.706 -13.891  25.988  1.00144.48           H  
ATOM   1096  CB  ILE A 770      24.505 -14.395  24.955  1.00144.48           C  
ATOM   1097  HB  ILE A 770      24.491 -13.638  24.171  1.00144.48           H  
ATOM   1098  CG2 ILE A 770      25.972 -14.619  25.356  1.00144.48           C  
ATOM   1099 1HG2 ILE A 770      26.522 -15.031  24.510  1.00144.48           H  
ATOM   1100 2HG2 ILE A 770      26.018 -15.316  26.193  1.00144.48           H  
ATOM   1101 3HG2 ILE A 770      26.418 -13.669  25.650  1.00144.48           H  
ATOM   1102  CG1 ILE A 770      23.815 -15.652  24.397  1.00144.48           C  
ATOM   1103 1HG1 ILE A 770      22.774 -15.403  24.189  1.00144.48           H  
ATOM   1104 2HG1 ILE A 770      24.315 -15.930  23.469  1.00144.48           H  
ATOM   1105  CD1 ILE A 770      23.837 -16.859  25.328  1.00144.48           C  
ATOM   1106 1HD1 ILE A 770      23.328 -17.696  24.850  1.00144.48           H  
ATOM   1107 2HD1 ILE A 770      23.329 -16.609  26.260  1.00144.48           H  
ATOM   1108 3HD1 ILE A 770      24.870 -17.136  25.541  1.00144.48           H  
ATOM   1109  C   ILE A 770      24.151 -14.599  27.374  1.00144.48           C  
ATOM   1110  O   ILE A 770      25.180 -14.344  27.997  1.00144.48           O  
ATOM   1111  N   VAL A 771      23.284 -15.553  27.764  1.00 33.66           N  
ATOM   1112  HN  VAL A 771      22.402 -15.721  27.181  1.00 33.66           H  
ATOM   1113  CA  VAL A 771      23.504 -16.350  28.933  1.00 33.66           C  
ATOM   1114  HA  VAL A 771      23.590 -15.693  29.798  1.00 33.66           H  
ATOM   1115  CB  VAL A 771      22.413 -17.352  29.188  1.00 33.66           C  
ATOM   1116  HB  VAL A 771      22.333 -18.003  28.318  1.00 33.66           H  
ATOM   1117  CG1 VAL A 771      22.791 -18.213  30.406  1.00 33.66           C  
ATOM   1118 1HG1 VAL A 771      22.003 -18.942  30.595  1.00 33.66           H  
ATOM   1119 2HG1 VAL A 771      22.911 -17.573  31.280  1.00 33.66           H  
ATOM   1120 3HG1 VAL A 771      23.727 -18.735  30.206  1.00 33.66           H  
ATOM   1121  CG2 VAL A 771      21.086 -16.591  29.348  1.00 33.66           C  
ATOM   1122 1HG2 VAL A 771      20.280 -17.301  29.534  1.00 33.66           H  
ATOM   1123 2HG2 VAL A 771      20.875 -16.033  28.436  1.00 33.66           H  
ATOM   1124 3HG2 VAL A 771      21.162 -15.900  30.187  1.00 33.66           H  
ATOM   1125  C   VAL A 771      24.788 -17.090  28.756  1.00 33.66           C  
ATOM   1126  O   VAL A 771      25.206 -17.404  27.643  1.00 33.66           O  
ATOM   1127  N   THR A 772      25.466 -17.346  29.886  1.00107.45           N  
ATOM   1128  HN  THR A 772      25.039 -17.039  30.818  1.00107.45           H  
ATOM   1129  CA  THR A 772      26.732 -18.009  29.902  1.00107.45           C  
ATOM   1130  HA  THR A 772      27.417 -17.484  29.236  1.00107.45           H  
ATOM   1131  CB  THR A 772      27.334 -18.069  31.276  1.00107.45           C  
ATOM   1132  HB  THR A 772      28.302 -18.568  31.221  1.00107.45           H  
ATOM   1133  OG1 THR A 772      26.483 -18.798  32.148  1.00107.45           O  
ATOM   1134  HG1 THR A 772      25.547 -18.324  32.202  1.00107.45           H  
ATOM   1135  CG2 THR A 772      27.534 -16.637  31.802  1.00107.45           C  
ATOM   1136 1HG2 THR A 772      27.971 -16.674  32.800  1.00107.45           H  
ATOM   1137 2HG2 THR A 772      26.571 -16.128  31.846  1.00107.45           H  
ATOM   1138 3HG2 THR A 772      28.202 -16.094  31.133  1.00107.45           H  
ATOM   1139  C   THR A 772      26.580 -19.421  29.430  1.00107.45           C  
ATOM   1140  O   THR A 772      27.451 -19.931  28.727  1.00107.45           O  
ATOM   1141  N   ASP A 773      25.463 -20.084  29.792  1.00133.89           N  
ATOM   1142  HN  ASP A 773      24.674 -19.555  30.283  1.00133.89           H  
ATOM   1143  CA  ASP A 773      25.314 -21.491  29.529  1.00133.89           C  
ATOM   1144  HA  ASP A 773      26.246 -21.988  29.800  1.00133.89           H  
ATOM   1145  CB  ASP A 773      24.173 -22.136  30.337  1.00133.89           C  
ATOM   1146  HB1 ASP A 773      23.265 -21.542  30.230  1.00133.89           H  
ATOM   1147  HB2 ASP A 773      23.991 -23.147  29.974  1.00133.89           H  
ATOM   1148  CG  ASP A 773      24.587 -22.183  31.802  1.00133.89           C  
ATOM   1149  OD1 ASP A 773      25.805 -22.014  32.078  1.00133.89           O  
ATOM   1150  OD2 ASP A 773      23.691 -22.387  32.664  1.00133.89           O  
ATOM   1151  C   ASP A 773      25.033 -21.779  28.085  1.00133.89           C  
ATOM   1152  O   ASP A 773      23.958 -22.278  27.753  1.00133.89           O  
ATOM   1153  N   LYS A 774      26.012 -21.492  27.202  1.00263.94           N  
ATOM   1154  HN  LYS A 774      26.873 -20.971  27.566  1.00263.94           H  
ATOM   1155  CA  LYS A 774      25.981 -21.836  25.806  1.00263.94           C  
ATOM   1156  HA  LYS A 774      26.706 -21.205  25.292  1.00263.94           H  
ATOM   1157  CB  LYS A 774      26.356 -23.302  25.529  1.00263.94           C  
ATOM   1158  HB1 LYS A 774      25.711 -23.942  26.131  1.00263.94           H  
ATOM   1159  HB2 LYS A 774      26.188 -23.507  24.472  1.00263.94           H  
ATOM   1160  CG  LYS A 774      27.812 -23.635  25.860  1.00263.94           C  
ATOM   1161  HG1 LYS A 774      28.453 -23.141  25.130  1.00263.94           H  
ATOM   1162  HG2 LYS A 774      28.035 -23.254  26.857  1.00263.94           H  
ATOM   1163  CD  LYS A 774      28.115 -25.134  25.835  1.00263.94           C  
ATOM   1164  HD1 LYS A 774      27.526 -25.618  26.614  1.00263.94           H  
ATOM   1165  HD2 LYS A 774      27.825 -25.528  24.861  1.00263.94           H  
ATOM   1166  CE  LYS A 774      29.590 -25.461  26.070  1.00263.94           C  
ATOM   1167  HE1 LYS A 774      29.773 -26.505  25.816  1.00263.94           H  
ATOM   1168  HE2 LYS A 774      30.207 -24.820  25.440  1.00263.94           H  
ATOM   1169  NZ  LYS A 774      29.938 -25.234  27.490  1.00263.94           N1+
ATOM   1170  HZ1 LYS A 774      30.971 -25.465  27.646  1.00263.94           H  
ATOM   1171  HZ2 LYS A 774      29.335 -25.863  28.111  1.00263.94           H  
ATOM   1172  HZ3 LYS A 774      29.760 -24.209  27.742  1.00263.94           H  
ATOM   1173  C   LYS A 774      24.641 -21.575  25.200  1.00263.94           C  
ATOM   1174  O   LYS A 774      23.997 -22.498  24.704  1.00263.94           O  
ATOM   1175  N   GLU A 775      24.173 -20.315  25.222  1.00276.23           N  
ATOM   1176  HN  GLU A 775      24.738 -19.528  25.677  1.00276.23           H  
ATOM   1177  CA  GLU A 775      22.899 -20.051  24.621  1.00276.23           C  
ATOM   1178  HA  GLU A 775      22.402 -20.998  24.408  1.00276.23           H  
ATOM   1179  CB  GLU A 775      21.962 -19.170  25.469  1.00276.23           C  
ATOM   1180  HB1 GLU A 775      22.531 -18.312  25.827  1.00276.23           H  
ATOM   1181  HB2 GLU A 775      21.147 -18.826  24.832  1.00276.23           H  
ATOM   1182  CG  GLU A 775      21.356 -19.884  26.680  1.00276.23           C  
ATOM   1183  HG1 GLU A 775      20.508 -19.313  27.057  1.00276.23           H  
ATOM   1184  HG2 GLU A 775      21.024 -20.881  26.391  1.00276.23           H  
ATOM   1185  CD  GLU A 775      22.423 -19.991  27.758  1.00276.23           C  
ATOM   1186  OE1 GLU A 775      23.481 -19.325  27.605  1.00276.23           O  
ATOM   1187  OE2 GLU A 775      22.195 -20.736  28.748  1.00276.23           O  
ATOM   1188  C   GLU A 775      23.135 -19.324  23.338  1.00276.23           C  
ATOM   1189  O   GLU A 775      24.101 -18.577  23.199  1.00276.23           O  
ATOM   1190  N   ASP A 776      22.264 -19.568  22.341  1.00195.80           N  
ATOM   1191  HN  ASP A 776      21.491 -20.296  22.474  1.00195.80           H  
ATOM   1192  CA  ASP A 776      22.369 -18.856  21.104  1.00195.80           C  
ATOM   1193  HA  ASP A 776      23.313 -18.312  21.072  1.00195.80           H  
ATOM   1194  CB  ASP A 776      22.245 -19.748  19.863  1.00195.80           C  
ATOM   1195  HB1 ASP A 776      21.378 -20.402  19.959  1.00195.80           H  
ATOM   1196  HB2 ASP A 776      22.139 -19.132  18.970  1.00195.80           H  
ATOM   1197  CG  ASP A 776      23.518 -20.580  19.773  1.00195.80           C  
ATOM   1198  OD1 ASP A 776      24.399 -20.417  20.659  1.00195.80           O  
ATOM   1199  OD2 ASP A 776      23.624 -21.392  18.816  1.00195.80           O  
ATOM   1200  C   ASP A 776      21.235 -17.892  21.102  1.00195.80           C  
ATOM   1201  O   ASP A 776      20.087 -18.274  21.310  1.00195.80           O  
ATOM   1202  N   ALA A 777      21.529 -16.601  20.876  1.00236.16           N  
ATOM   1203  HN  ALA A 777      22.526 -16.306  20.623  1.00236.16           H  
ATOM   1204  CA  ALA A 777      20.486 -15.629  20.980  1.00236.16           C  
ATOM   1205  HA  ALA A 777      19.754 -15.783  20.187  1.00236.16           H  
ATOM   1206  CB  ALA A 777      19.785 -15.634  22.349  1.00236.16           C  
ATOM   1207  HB1 ALA A 777      19.005 -14.873  22.361  1.00236.16           H  
ATOM   1208  HB2 ALA A 777      20.513 -15.419  23.131  1.00236.16           H  
ATOM   1209  HB3 ALA A 777      19.340 -16.613  22.526  1.00236.16           H  
ATOM   1210  C   ALA A 777      21.136 -14.302  20.819  1.00236.16           C  
ATOM   1211  O   ALA A 777      21.976 -14.103  19.956  1.00236.16           O  
ATOM   1212  N   LEU A 778      20.848 -13.399  21.764  1.00244.40           N  
ATOM   1213  HN  LEU A 778      20.255 -13.791  22.564  1.00244.40           H  
ATOM   1214  CA  LEU A 778      21.169 -12.037  21.916  1.00244.40           C  
ATOM   1215  HA  LEU A 778      20.729 -11.484  21.086  1.00244.40           H  
ATOM   1216  CB  LEU A 778      20.503 -11.576  23.212  1.00244.40           C  
ATOM   1217  HB1 LEU A 778      20.821 -12.229  24.024  1.00244.40           H  
ATOM   1218  HB2 LEU A 778      20.814 -10.553  23.425  1.00244.40           H  
ATOM   1219  CG  LEU A 778      18.950 -11.620  23.107  1.00244.40           C  
ATOM   1220  HG  LEU A 778      18.684 -11.097  22.188  1.00244.40           H  
ATOM   1221  CD1 LEU A 778      18.362 -13.040  22.993  1.00244.40           C  
ATOM   1222 1HD1 LEU A 778      17.276 -12.980  22.924  1.00244.40           H  
ATOM   1223 2HD1 LEU A 778      18.638 -13.620  23.874  1.00244.40           H  
ATOM   1224 3HD1 LEU A 778      18.755 -13.526  22.100  1.00244.40           H  
ATOM   1225  CD2 LEU A 778      18.287 -10.857  24.252  1.00244.40           C  
ATOM   1226 1HD2 LEU A 778      17.204 -10.910  24.145  1.00244.40           H  
ATOM   1227 2HD2 LEU A 778      18.604  -9.814  24.226  1.00244.40           H  
ATOM   1228 3HD2 LEU A 778      18.580 -11.302  25.203  1.00244.40           H  
ATOM   1229  C   LEU A 778      22.672 -11.896  21.843  1.00244.40           C  
ATOM   1230  O   LEU A 778      23.224 -10.805  21.864  1.00244.40           O  
ATOM   1231  N   ASP A 779      23.401 -13.017  21.830  1.00127.77           N  
ATOM   1232  HN  ASP A 779      22.896 -13.954  21.939  1.00127.77           H  
ATOM   1233  CA  ASP A 779      24.823 -13.024  21.677  1.00127.77           C  
ATOM   1234  HA  ASP A 779      25.252 -12.383  22.447  1.00127.77           H  
ATOM   1235  CB  ASP A 779      25.420 -14.431  21.834  1.00127.77           C  
ATOM   1236  HB1 ASP A 779      24.908 -14.960  22.638  1.00127.77           H  
ATOM   1237  HB2 ASP A 779      25.305 -14.985  20.902  1.00127.77           H  
ATOM   1238  CG  ASP A 779      26.898 -14.295  22.170  1.00127.77           C  
ATOM   1239  OD1 ASP A 779      27.318 -13.176  22.572  1.00127.77           O  
ATOM   1240  OD2 ASP A 779      27.628 -15.312  22.035  1.00127.77           O  
ATOM   1241  C   ASP A 779      25.268 -12.508  20.329  1.00127.77           C  
ATOM   1242  O   ASP A 779      24.525 -12.463  19.347  1.00127.77           O  
ATOM   1243  N   PHE A 780      26.551 -12.090  20.314  1.00182.68           N  
ATOM   1244  HN  PHE A 780      27.053 -12.185  21.254  1.00182.68           H  
ATOM   1245  CA  PHE A 780      27.367 -11.540  19.265  1.00182.68           C  
ATOM   1246  HA  PHE A 780      26.777 -11.254  18.394  1.00182.68           H  
ATOM   1247  CB  PHE A 780      28.147 -10.342  19.857  1.00182.68           C  
ATOM   1248  HB1 PHE A 780      27.470  -9.490  19.913  1.00182.68           H  
ATOM   1249  HB2 PHE A 780      28.475 -10.613  20.861  1.00182.68           H  
ATOM   1250  CG  PHE A 780      29.348  -9.931  19.070  1.00182.68           C  
ATOM   1251  CD1 PHE A 780      30.535 -10.622  19.191  1.00182.68           C  
ATOM   1252  HD1 PHE A 780      30.589 -11.477  19.865  1.00182.68           H  
ATOM   1253  CD2 PHE A 780      29.306  -8.843  18.237  1.00182.68           C  
ATOM   1254  HD2 PHE A 780      28.385  -8.268  18.142  1.00182.68           H  
ATOM   1255  CE1 PHE A 780      31.652 -10.255  18.479  1.00182.68           C  
ATOM   1256  HE1 PHE A 780      32.578 -10.820  18.584  1.00182.68           H  
ATOM   1257  CE2 PHE A 780      30.421  -8.473  17.520  1.00182.68           C  
ATOM   1258  HE2 PHE A 780      30.371  -7.613  16.853  1.00182.68           H  
ATOM   1259  CZ  PHE A 780      31.596  -9.174  17.635  1.00182.68           C  
ATOM   1260  HZ  PHE A 780      32.474  -8.875  17.063  1.00182.68           H  
ATOM   1261  C   PHE A 780      28.376 -12.599  18.938  1.00182.68           C  
ATOM   1262  O   PHE A 780      29.113 -13.037  19.818  1.00182.68           O  
ATOM   1263  N   LYS A 781      28.461 -13.033  17.664  1.00 68.33           N  
ATOM   1264  HN  LYS A 781      27.829 -12.630  16.901  1.00 68.33           H  
ATOM   1265  CA  LYS A 781      29.425 -14.052  17.364  1.00 68.33           C  
ATOM   1266  HA  LYS A 781      29.954 -14.323  18.278  1.00 68.33           H  
ATOM   1267  CB  LYS A 781      28.805 -15.316  16.748  1.00 68.33           C  
ATOM   1268  HB1 LYS A 781      28.180 -15.020  15.905  1.00 68.33           H  
ATOM   1269  HB2 LYS A 781      29.610 -15.961  16.395  1.00 68.33           H  
ATOM   1270  CG  LYS A 781      27.947 -16.106  17.737  1.00 68.33           C  
ATOM   1271  HG1 LYS A 781      28.607 -16.585  18.461  1.00 68.33           H  
ATOM   1272  HG2 LYS A 781      27.285 -15.410  18.252  1.00 68.33           H  
ATOM   1273  CD  LYS A 781      27.092 -17.186  17.073  1.00 68.33           C  
ATOM   1274  HD1 LYS A 781      26.508 -17.688  17.845  1.00 68.33           H  
ATOM   1275  HD2 LYS A 781      26.419 -16.706  16.362  1.00 68.33           H  
ATOM   1276  CE  LYS A 781      27.916 -18.237  16.327  1.00 68.33           C  
ATOM   1277  HE1 LYS A 781      28.497 -17.751  15.544  1.00 68.33           H  
ATOM   1278  HE2 LYS A 781      28.590 -18.731  17.027  1.00 68.33           H  
ATOM   1279  NZ  LYS A 781      27.019 -19.243  15.718  1.00 68.33           N1+
ATOM   1280  HZ1 LYS A 781      27.603 -19.974  15.198  1.00 68.33           H  
ATOM   1281  HZ2 LYS A 781      26.357 -18.761  15.029  1.00 68.33           H  
ATOM   1282  HZ3 LYS A 781      26.448 -19.723  16.485  1.00 68.33           H  
ATOM   1283  C   LYS A 781      30.403 -13.507  16.378  1.00 68.33           C  
ATOM   1284  O   LYS A 781      30.032 -13.018  15.312  1.00 68.33           O  
ATOM   1285  N   LYS A 782      31.703 -13.577  16.718  1.00 75.48           N  
ATOM   1286  HN  LYS A 782      32.004 -13.991  17.658  1.00 75.48           H  
ATOM   1287  CA  LYS A 782      32.671 -13.083  15.790  1.00 75.48           C  
ATOM   1288  HA  LYS A 782      32.159 -12.685  14.914  1.00 75.48           H  
ATOM   1289  CB  LYS A 782      33.583 -11.996  16.382  1.00 75.48           C  
ATOM   1290  HB1 LYS A 782      32.957 -11.236  16.850  1.00 75.48           H  
ATOM   1291  HB2 LYS A 782      34.223 -12.454  17.136  1.00 75.48           H  
ATOM   1292  CG  LYS A 782      34.471 -11.318  15.337  1.00 75.48           C  
ATOM   1293  HG1 LYS A 782      35.255 -12.017  15.046  1.00 75.48           H  
ATOM   1294  HG2 LYS A 782      33.858 -11.077  14.469  1.00 75.48           H  
ATOM   1295  CD  LYS A 782      35.133 -10.031  15.833  1.00 75.48           C  
ATOM   1296  HD1 LYS A 782      34.350  -9.322  16.101  1.00 75.48           H  
ATOM   1297  HD2 LYS A 782      35.728 -10.267  16.715  1.00 75.48           H  
ATOM   1298  CE  LYS A 782      36.046  -9.375  14.795  1.00 75.48           C  
ATOM   1299  HE1 LYS A 782      36.854 -10.061  14.541  1.00 75.48           H  
ATOM   1300  HE2 LYS A 782      35.468  -9.146  13.900  1.00 75.48           H  
ATOM   1301  NZ  LYS A 782      36.618  -8.124  15.342  1.00 75.48           N1+
ATOM   1302  HZ1 LYS A 782      37.255  -7.672  14.610  1.00 75.48           H  
ATOM   1303  HZ2 LYS A 782      37.187  -8.346  16.221  1.00 75.48           H  
ATOM   1304  HZ3 LYS A 782      35.827  -7.448  15.591  1.00 75.48           H  
ATOM   1305  C   LYS A 782      33.537 -14.226  15.377  1.00 75.48           C  
ATOM   1306  O   LYS A 782      34.415 -14.659  16.122  1.00 75.48           O  
ATOM   1307  N   ASP A 783      33.288 -14.751  14.163  1.00 98.40           N  
ATOM   1308  HN  ASP A 783      32.461 -14.378  13.596  1.00 98.40           H  
ATOM   1309  CA  ASP A 783      34.096 -15.794  13.607  1.00 98.40           C  
ATOM   1310  HA  ASP A 783      34.544 -16.392  14.400  1.00 98.40           H  
ATOM   1311  CB  ASP A 783      33.333 -16.694  12.620  1.00 98.40           C  
ATOM   1312  HB1 ASP A 783      32.373 -16.978  13.051  1.00 98.40           H  
ATOM   1313  HB2 ASP A 783      33.168 -16.156  11.687  1.00 98.40           H  
ATOM   1314  CG  ASP A 783      34.162 -17.942  12.351  1.00 98.40           C  
ATOM   1315  OD1 ASP A 783      35.206 -18.123  13.033  1.00 98.40           O  
ATOM   1316  OD2 ASP A 783      33.755 -18.738  11.463  1.00 98.40           O  
ATOM   1317  C   ASP A 783      35.149 -15.068  12.844  1.00 98.40           C  
ATOM   1318  O   ASP A 783      35.182 -13.839  12.864  1.00 98.40           O  
ATOM   1319  N   LYS A 784      36.042 -15.801  12.154  1.00185.86           N  
ATOM   1320  HN  LYS A 784      35.984 -16.869  12.139  1.00185.86           H  
ATOM   1321  CA  LYS A 784      37.071 -15.110  11.442  1.00185.86           C  
ATOM   1322  HA  LYS A 784      37.492 -14.362  12.113  1.00185.86           H  
ATOM   1323  CB  LYS A 784      38.226 -16.021  10.972  1.00185.86           C  
ATOM   1324  HB1 LYS A 784      38.859 -15.436  10.305  1.00185.86           H  
ATOM   1325  HB2 LYS A 784      38.797 -16.312  11.853  1.00185.86           H  
ATOM   1326  CG  LYS A 784      37.827 -17.305  10.229  1.00185.86           C  
ATOM   1327  HG1 LYS A 784      38.673 -17.991  10.272  1.00185.86           H  
ATOM   1328  HG2 LYS A 784      36.977 -17.742  10.752  1.00185.86           H  
ATOM   1329  CD  LYS A 784      37.435 -17.135   8.758  1.00185.86           C  
ATOM   1330  HD1 LYS A 784      36.584 -16.456   8.703  1.00185.86           H  
ATOM   1331  HD2 LYS A 784      38.281 -16.703   8.223  1.00185.86           H  
ATOM   1332  CE  LYS A 784      37.050 -18.451   8.077  1.00185.86           C  
ATOM   1333  HE1 LYS A 784      37.897 -19.136   8.114  1.00185.86           H  
ATOM   1334  HE2 LYS A 784      36.202 -18.892   8.601  1.00185.86           H  
ATOM   1335  NZ  LYS A 784      36.679 -18.210   6.664  1.00185.86           N1+
ATOM   1336  HZ1 LYS A 784      36.413 -19.137   6.201  1.00185.86           H  
ATOM   1337  HZ2 LYS A 784      37.510 -17.779   6.145  1.00185.86           H  
ATOM   1338  HZ3 LYS A 784      35.846 -17.539   6.623  1.00185.86           H  
ATOM   1339  C   LYS A 784      36.472 -14.390  10.281  1.00185.86           C  
ATOM   1340  O   LYS A 784      35.874 -14.982   9.384  1.00185.86           O  
ATOM   1341  N   GLY A 785      36.583 -13.051  10.317  1.00 38.85           N  
ATOM   1342  HN  GLY A 785      37.010 -12.591  11.183  1.00 38.85           H  
ATOM   1343  CA  GLY A 785      36.150 -12.222   9.237  1.00 38.85           C  
ATOM   1344  HA1 GLY A 785      36.435 -11.189   9.437  1.00 38.85           H  
ATOM   1345  HA2 GLY A 785      36.620 -12.557   8.313  1.00 38.85           H  
ATOM   1346  C   GLY A 785      34.668 -12.308   9.098  1.00 38.85           C  
ATOM   1347  O   GLY A 785      34.106 -11.772   8.145  1.00 38.85           O  
ATOM   1348  N   ALA A 786      33.973 -12.972  10.038  1.00 32.44           N  
ATOM   1349  HN  ALA A 786      34.453 -13.413  10.887  1.00 32.44           H  
ATOM   1350  CA  ALA A 786      32.557 -13.058   9.843  1.00 32.44           C  
ATOM   1351  HA  ALA A 786      32.270 -12.421   9.006  1.00 32.44           H  
ATOM   1352  CB  ALA A 786      32.064 -14.492   9.581  1.00 32.44           C  
ATOM   1353  HB1 ALA A 786      30.983 -14.485   9.442  1.00 32.44           H  
ATOM   1354  HB2 ALA A 786      32.317 -15.125  10.432  1.00 32.44           H  
ATOM   1355  HB3 ALA A 786      32.543 -14.883   8.683  1.00 32.44           H  
ATOM   1356  C   ALA A 786      31.890 -12.570  11.082  1.00 32.44           C  
ATOM   1357  O   ALA A 786      32.341 -12.841  12.194  1.00 32.44           O  
ATOM   1358  N   PHE A 787      30.787 -11.814  10.916  1.00 67.94           N  
ATOM   1359  HN  PHE A 787      30.424 -11.577   9.938  1.00 67.94           H  
ATOM   1360  CA  PHE A 787      30.117 -11.339  12.084  1.00 67.94           C  
ATOM   1361  HA  PHE A 787      30.567 -11.817  12.954  1.00 67.94           H  
ATOM   1362  CB  PHE A 787      30.188  -9.823  12.279  1.00 67.94           C  
ATOM   1363  HB1 PHE A 787      31.208  -9.485  12.461  1.00 67.94           H  
ATOM   1364  HB2 PHE A 787      29.774  -9.285  11.427  1.00 67.94           H  
ATOM   1365  CG  PHE A 787      29.343  -9.685  13.477  1.00 67.94           C  
ATOM   1366  CD1 PHE A 787      29.702 -10.387  14.599  1.00 67.94           C  
ATOM   1367  HD1 PHE A 787      30.596 -11.011  14.586  1.00 67.94           H  
ATOM   1368  CD2 PHE A 787      28.231  -8.882  13.486  1.00 67.94           C  
ATOM   1369  HD2 PHE A 787      27.951  -8.318  12.596  1.00 67.94           H  
ATOM   1370  CE1 PHE A 787      28.944 -10.307  15.732  1.00 67.94           C  
ATOM   1371  HE1 PHE A 787      29.225 -10.874  16.620  1.00 67.94           H  
ATOM   1372  CE2 PHE A 787      27.475  -8.797  14.627  1.00 67.94           C  
ATOM   1373  HE2 PHE A 787      26.590  -8.161  14.646  1.00 67.94           H  
ATOM   1374  CZ  PHE A 787      27.829  -9.511  15.747  1.00 67.94           C  
ATOM   1375  HZ  PHE A 787      27.221  -9.444  16.649  1.00 67.94           H  
ATOM   1376  C   PHE A 787      28.674 -11.727  12.030  1.00 67.94           C  
ATOM   1377  O   PHE A 787      28.013 -11.569  11.005  1.00 67.94           O  
ATOM   1378  N   TYR A 788      28.153 -12.255  13.159  1.00 74.03           N  
ATOM   1379  HN  TYR A 788      28.775 -12.361  14.023  1.00 74.03           H  
ATOM   1380  CA  TYR A 788      26.785 -12.676  13.224  1.00 74.03           C  
ATOM   1381  HA  TYR A 788      26.268 -12.331  12.328  1.00 74.03           H  
ATOM   1382  CB  TYR A 788      26.626 -14.205  13.331  1.00 74.03           C  
ATOM   1383  HB1 TYR A 788      27.263 -14.590  14.127  1.00 74.03           H  
ATOM   1384  HB2 TYR A 788      25.587 -14.457  13.542  1.00 74.03           H  
ATOM   1385  CG  TYR A 788      27.036 -14.792  12.022  1.00 74.03           C  
ATOM   1386  CD1 TYR A 788      26.113 -14.934  11.012  1.00 74.03           C  
ATOM   1387  HD1 TYR A 788      25.083 -14.616  11.177  1.00 74.03           H  
ATOM   1388  CE1 TYR A 788      26.469 -15.470   9.798  1.00 74.03           C  
ATOM   1389  HE1 TYR A 788      25.724 -15.577   9.009  1.00 74.03           H  
ATOM   1390  CD2 TYR A 788      28.333 -15.195  11.796  1.00 74.03           C  
ATOM   1391  HD2 TYR A 788      29.078 -15.087  12.584  1.00 74.03           H  
ATOM   1392  CE2 TYR A 788      28.696 -15.733  10.582  1.00 74.03           C  
ATOM   1393  HE2 TYR A 788      29.725 -16.051  10.414  1.00 74.03           H  
ATOM   1394  CZ  TYR A 788      27.764 -15.871   9.580  1.00 74.03           C  
ATOM   1395  OH  TYR A 788      28.130 -16.422   8.333  1.00 74.03           O  
ATOM   1396  HH  TYR A 788      27.562 -17.287   8.152  1.00 74.03           H  
ATOM   1397  C   TYR A 788      26.128 -12.069  14.424  1.00 74.03           C  
ATOM   1398  O   TYR A 788      26.673 -12.070  15.529  1.00 74.03           O  
ATOM   1399  N   LEU A 789      24.920 -11.514  14.215  1.00 83.53           N  
ATOM   1400  HN  LEU A 789      24.530 -11.463  13.220  1.00 83.53           H  
ATOM   1401  CA  LEU A 789      24.143 -10.988  15.306  1.00 83.53           C  
ATOM   1402  HA  LEU A 789      24.744 -10.970  16.215  1.00 83.53           H  
ATOM   1403  CB  LEU A 789      23.561  -9.589  15.034  1.00 83.53           C  
ATOM   1404  HB1 LEU A 789      23.111  -9.595  14.041  1.00 83.53           H  
ATOM   1405  HB2 LEU A 789      22.792  -9.390  15.780  1.00 83.53           H  
ATOM   1406  CG  LEU A 789      24.590  -8.447  15.088  1.00 83.53           C  
ATOM   1407  HG  LEU A 789      25.382  -8.681  14.377  1.00 83.53           H  
ATOM   1408  CD1 LEU A 789      23.971  -7.105  14.672  1.00 83.53           C  
ATOM   1409 1HD1 LEU A 789      24.729  -6.323  14.723  1.00 83.53           H  
ATOM   1410 2HD1 LEU A 789      23.150  -6.859  15.345  1.00 83.53           H  
ATOM   1411 3HD1 LEU A 789      23.594  -7.179  13.652  1.00 83.53           H  
ATOM   1412  CD2 LEU A 789      25.227  -8.355  16.483  1.00 83.53           C  
ATOM   1413 1HD2 LEU A 789      25.952  -7.541  16.499  1.00 83.53           H  
ATOM   1414 2HD2 LEU A 789      25.730  -9.293  16.716  1.00 83.53           H  
ATOM   1415 3HD2 LEU A 789      24.452  -8.165  17.225  1.00 83.53           H  
ATOM   1416  C   LEU A 789      22.975 -11.896  15.486  1.00 83.53           C  
ATOM   1417  O   LEU A 789      22.250 -12.182  14.536  1.00 83.53           O  
ATOM   1418  N   VAL A 790      22.762 -12.397  16.715  1.00104.10           N  
ATOM   1419  HN  VAL A 790      23.433 -12.189  17.522  1.00104.10           H  
ATOM   1420  CA  VAL A 790      21.608 -13.217  16.906  1.00104.10           C  
ATOM   1421  HA  VAL A 790      21.125 -13.292  15.932  1.00104.10           H  
ATOM   1422  CB  VAL A 790      21.907 -14.628  17.335  1.00104.10           C  
ATOM   1423  HB  VAL A 790      22.527 -14.581  18.230  1.00104.10           H  
ATOM   1424  CG1 VAL A 790      20.587 -15.318  17.712  1.00104.10           C  
ATOM   1425 1HG1 VAL A 790      20.788 -16.342  18.025  1.00104.10           H  
ATOM   1426 2HG1 VAL A 790      19.922 -15.327  16.849  1.00104.10           H  
ATOM   1427 3HG1 VAL A 790      20.113 -14.775  18.530  1.00104.10           H  
ATOM   1428  CG2 VAL A 790      22.717 -15.336  16.236  1.00104.10           C  
ATOM   1429 1HG2 VAL A 790      22.934 -16.358  16.546  1.00104.10           H  
ATOM   1430 2HG2 VAL A 790      23.652 -14.800  16.071  1.00104.10           H  
ATOM   1431 3HG2 VAL A 790      22.140 -15.352  15.312  1.00104.10           H  
ATOM   1432  C   VAL A 790      20.637 -12.482  17.801  1.00104.10           C  
ATOM   1433  O   VAL A 790      20.966 -12.041  18.906  1.00104.10           O  
ATOM   1434  N   PHE A 791      19.388 -12.321  17.297  1.00 79.69           N  
ATOM   1435  HN  PHE A 791      19.148 -12.808  16.375  1.00 79.69           H  
ATOM   1436  CA  PHE A 791      18.370 -11.531  17.934  1.00 79.69           C  
ATOM   1437  HA  PHE A 791      18.771 -11.051  18.827  1.00 79.69           H  
ATOM   1438  CB  PHE A 791      17.748 -10.473  16.995  1.00 79.69           C  
ATOM   1439  HB1 PHE A 791      17.323 -10.979  16.128  1.00 79.69           H  
ATOM   1440  HB2 PHE A 791      16.959  -9.947  17.532  1.00 79.69           H  
ATOM   1441  CG  PHE A 791      18.760  -9.476  16.525  1.00 79.69           C  
ATOM   1442  CD1 PHE A 791      19.088  -8.385  17.296  1.00 79.69           C  
ATOM   1443  HD1 PHE A 791      18.611  -8.249  18.266  1.00 79.69           H  
ATOM   1444  CD2 PHE A 791      19.366  -9.617  15.295  1.00 79.69           C  
ATOM   1445  HD2 PHE A 791      19.109 -10.468  14.665  1.00 79.69           H  
ATOM   1446  CE1 PHE A 791      20.011  -7.464  16.857  1.00 79.69           C  
ATOM   1447  HE1 PHE A 791      20.263  -6.608  17.483  1.00 79.69           H  
ATOM   1448  CE2 PHE A 791      20.291  -8.699  14.850  1.00 79.69           C  
ATOM   1449  HE2 PHE A 791      20.764  -8.830  13.877  1.00 79.69           H  
ATOM   1450  CZ  PHE A 791      20.617  -7.618  15.633  1.00 79.69           C  
ATOM   1451  HZ  PHE A 791      21.350  -6.889  15.287  1.00 79.69           H  
ATOM   1452  C   PHE A 791      17.218 -12.418  18.297  1.00 79.69           C  
ATOM   1453  O   PHE A 791      17.101 -13.543  17.811  1.00 79.69           O  
ATOM   1454  N   GLU A 792      16.340 -11.909  19.189  1.00131.73           N  
ATOM   1455  HN  GLU A 792      16.553 -10.965  19.646  1.00131.73           H  
ATOM   1456  CA  GLU A 792      15.129 -12.597  19.542  1.00131.73           C  
ATOM   1457  HA  GLU A 792      15.327 -13.604  19.910  1.00131.73           H  
ATOM   1458  CB  GLU A 792      14.178 -11.825  20.472  1.00131.73           C  
ATOM   1459  HB1 GLU A 792      13.991 -10.855  20.012  1.00131.73           H  
ATOM   1460  HB2 GLU A 792      13.247 -12.389  20.523  1.00131.73           H  
ATOM   1461  CG  GLU A 792      14.629 -11.568  21.899  1.00131.73           C  
ATOM   1462  HG1 GLU A 792      14.801 -12.510  22.420  1.00131.73           H  
ATOM   1463  HG2 GLU A 792      15.543 -10.974  21.910  1.00131.73           H  
ATOM   1464  CD  GLU A 792      13.482 -10.798  22.550  1.00131.73           C  
ATOM   1465  OE1 GLU A 792      12.342 -11.335  22.537  1.00131.73           O  
ATOM   1466  OE2 GLU A 792      13.720  -9.666  23.051  1.00131.73           O  
ATOM   1467  C   GLU A 792      14.350 -12.614  18.263  1.00131.73           C  
ATOM   1468  O   GLU A 792      14.479 -11.707  17.440  1.00131.73           O  
ATOM   1469  N   TYR A 793      13.480 -13.624  18.085  1.00 84.60           N  
ATOM   1470  HN  TYR A 793      13.329 -14.331  18.874  1.00 84.60           H  
ATOM   1471  CA  TYR A 793      12.749 -13.774  16.858  1.00 84.60           C  
ATOM   1472  HA  TYR A 793      13.207 -13.162  16.081  1.00 84.60           H  
ATOM   1473  CB  TYR A 793      12.721 -15.249  16.407  1.00 84.60           C  
ATOM   1474  HB1 TYR A 793      13.742 -15.584  16.224  1.00 84.60           H  
ATOM   1475  HB2 TYR A 793      12.276 -15.854  17.197  1.00 84.60           H  
ATOM   1476  CG  TYR A 793      11.924 -15.418  15.159  1.00 84.60           C  
ATOM   1477  CD1 TYR A 793      12.481 -15.158  13.929  1.00 84.60           C  
ATOM   1478  HD1 TYR A 793      13.515 -14.819  13.864  1.00 84.60           H  
ATOM   1479  CE1 TYR A 793      11.744 -15.322  12.781  1.00 84.60           C  
ATOM   1480  HE1 TYR A 793      12.194 -15.109  11.811  1.00 84.60           H  
ATOM   1481  CD2 TYR A 793      10.622 -15.859  15.221  1.00 84.60           C  
ATOM   1482  HD2 TYR A 793      10.173 -16.079  16.190  1.00 84.60           H  
ATOM   1483  CE2 TYR A 793       9.880 -16.025  14.075  1.00 84.60           C  
ATOM   1484  HE2 TYR A 793       8.848 -16.371  14.138  1.00 84.60           H  
ATOM   1485  CZ  TYR A 793      10.442 -15.754  12.851  1.00 84.60           C  
ATOM   1486  OH  TYR A 793       9.686 -15.921  11.672  1.00 84.60           O  
ATOM   1487  HH  TYR A 793       9.620 -15.004  11.165  1.00 84.60           H  
ATOM   1488  C   TYR A 793      11.337 -13.339  17.073  1.00 84.60           C  
ATOM   1489  O   TYR A 793      10.713 -13.669  18.081  1.00 84.60           O  
ATOM   1490  N   MET A 794      10.805 -12.536  16.126  1.00151.95           N  
ATOM   1491  HN  MET A 794      11.400 -12.192  15.306  1.00151.95           H  
ATOM   1492  CA  MET A 794       9.437 -12.155  16.239  1.00151.95           C  
ATOM   1493  HA  MET A 794       8.986 -12.714  17.059  1.00151.95           H  
ATOM   1494  CB  MET A 794       9.288 -10.683  16.520  1.00151.95           C  
ATOM   1495  HB1 MET A 794      10.196 -10.317  16.998  1.00151.95           H  
ATOM   1496  HB2 MET A 794       9.133 -10.154  15.580  1.00151.95           H  
ATOM   1497  CG  MET A 794       8.109 -10.426  17.433  1.00151.95           C  
ATOM   1498  HG1 MET A 794       7.241 -10.997  17.102  1.00151.95           H  
ATOM   1499  HG2 MET A 794       8.356 -10.700  18.459  1.00151.95           H  
ATOM   1500  SD  MET A 794       7.785  -8.689  17.320  1.00151.95           S  
ATOM   1501  CE  MET A 794       7.897  -9.242  15.587  1.00151.95           C  
ATOM   1502  HE1 MET A 794       7.741  -8.392  14.923  1.00151.95           H  
ATOM   1503  HE2 MET A 794       7.134  -9.996  15.396  1.00151.95           H  
ATOM   1504  HE3 MET A 794       8.883  -9.669  15.404  1.00151.95           H  
ATOM   1505  C   MET A 794       8.785 -12.578  14.955  1.00151.95           C  
ATOM   1506  O   MET A 794       9.460 -12.873  13.972  1.00151.95           O  
ATOM   1507  N   ASP A 795       7.453 -12.725  14.962  1.00115.73           N  
ATOM   1508  HN  ASP A 795       6.898 -12.415  15.823  1.00115.73           H  
ATOM   1509  CA  ASP A 795       6.752 -13.289  13.841  1.00115.73           C  
ATOM   1510  HA  ASP A 795       7.345 -14.131  13.484  1.00115.73           H  
ATOM   1511  CB  ASP A 795       5.384 -13.849  14.271  1.00115.73           C  
ATOM   1512  HB1 ASP A 795       5.466 -14.294  15.263  1.00115.73           H  
ATOM   1513  HB2 ASP A 795       4.649 -13.044  14.293  1.00115.73           H  
ATOM   1514  CG  ASP A 795       4.953 -14.907  13.271  1.00115.73           C  
ATOM   1515  OD1 ASP A 795       5.754 -15.209  12.347  1.00115.73           O  
ATOM   1516  OD2 ASP A 795       3.820 -15.436  13.431  1.00115.73           O  
ATOM   1517  C   ASP A 795       6.511 -12.389  12.663  1.00115.73           C  
ATOM   1518  O   ASP A 795       6.487 -12.880  11.534  1.00115.73           O  
ATOM   1519  N   HIS A 796       6.261 -11.075  12.860  1.00106.47           N  
ATOM   1520  HN  HIS A 796       6.319 -10.624  13.829  1.00106.47           H  
ATOM   1521  CA  HIS A 796       5.912 -10.321  11.685  1.00106.47           C  
ATOM   1522  HA  HIS A 796       6.417 -10.769  10.830  1.00106.47           H  
ATOM   1523  CB  HIS A 796       4.404 -10.303  11.397  1.00106.47           C  
ATOM   1524  HB1 HIS A 796       3.974 -11.246  11.736  1.00106.47           H  
ATOM   1525  HB2 HIS A 796       3.954  -9.478  11.950  1.00106.47           H  
ATOM   1526  CG  HIS A 796       4.089 -10.130   9.939  1.00106.47           C  
ATOM   1527  CD2 HIS A 796       3.967  -9.014   9.169  1.00106.47           C  
ATOM   1528  HD2 HIS A 796       4.097  -7.994   9.530  1.00106.47           H  
ATOM   1529  ND1 HIS A 796       3.852 -11.193   9.095  1.00106.47           N  
ATOM   1530  HD1 HIS A 796       3.866 -12.230   9.356  1.00106.47           H  
ATOM   1531  CE1 HIS A 796       3.597 -10.672   7.870  1.00106.47           C  
ATOM   1532  HE1 HIS A 796       3.370 -11.273   6.990  1.00106.47           H  
ATOM   1533  NE2 HIS A 796       3.655  -9.353   7.865  1.00106.47           N1+
ATOM   1534  HE2 HIS A 796       3.496  -8.694   7.037  1.00106.47           H  
ATOM   1535  C   HIS A 796       6.398  -8.901  11.829  1.00106.47           C  
ATOM   1536  O   HIS A 796       6.620  -8.427  12.943  1.00106.47           O  
ATOM   1537  N   ASP A 797       6.624  -8.196  10.692  1.00 86.28           N  
ATOM   1538  HN  ASP A 797       6.504  -8.670   9.740  1.00 86.28           H  
ATOM   1539  CA  ASP A 797       7.025  -6.814  10.757  1.00 86.28           C  
ATOM   1540  HA  ASP A 797       7.305  -6.589  11.786  1.00 86.28           H  
ATOM   1541  CB  ASP A 797       8.200  -6.409   9.839  1.00 86.28           C  
ATOM   1542  HB1 ASP A 797       8.501  -5.387  10.071  1.00 86.28           H  
ATOM   1543  HB2 ASP A 797       9.039  -7.083  10.012  1.00 86.28           H  
ATOM   1544  CG  ASP A 797       7.787  -6.489   8.380  1.00 86.28           C  
ATOM   1545  OD1 ASP A 797       7.769  -7.611   7.814  1.00 86.28           O  
ATOM   1546  OD2 ASP A 797       7.506  -5.414   7.788  1.00 86.28           O  
ATOM   1547  C   ASP A 797       5.836  -5.967  10.399  1.00 86.28           C  
ATOM   1548  O   ASP A 797       4.849  -6.466   9.862  1.00 86.28           O  
ATOM   1549  N   LEU A 798       5.903  -4.652  10.705  1.00133.44           N  
ATOM   1550  HN  LEU A 798       6.808  -4.281  11.138  1.00133.44           H  
ATOM   1551  CA  LEU A 798       4.824  -3.720  10.481  1.00133.44           C  
ATOM   1552  HA  LEU A 798       3.934  -4.165  10.927  1.00133.44           H  
ATOM   1553  CB  LEU A 798       5.000  -2.344  11.140  1.00133.44           C  
ATOM   1554  HB1 LEU A 798       6.067  -2.144  11.242  1.00133.44           H  
ATOM   1555  HB2 LEU A 798       4.549  -1.592  10.493  1.00133.44           H  
ATOM   1556  CG  LEU A 798       4.351  -2.242  12.531  1.00133.44           C  
ATOM   1557  HG  LEU A 798       3.281  -2.391  12.388  1.00133.44           H  
ATOM   1558  CD1 LEU A 798       4.824  -3.339  13.497  1.00133.44           C  
ATOM   1559 1HD1 LEU A 798       4.330  -3.213  14.461  1.00133.44           H  
ATOM   1560 2HD1 LEU A 798       5.903  -3.266  13.630  1.00133.44           H  
ATOM   1561 3HD1 LEU A 798       4.574  -4.318  13.087  1.00133.44           H  
ATOM   1562  CD2 LEU A 798       4.527  -0.822  13.089  1.00133.44           C  
ATOM   1563 1HD2 LEU A 798       4.065  -0.758  14.074  1.00133.44           H  
ATOM   1564 2HD2 LEU A 798       4.052  -0.106  12.418  1.00133.44           H  
ATOM   1565 3HD2 LEU A 798       5.589  -0.592  13.171  1.00133.44           H  
ATOM   1566  C   LEU A 798       4.514  -3.510   9.035  1.00133.44           C  
ATOM   1567  O   LEU A 798       3.372  -3.206   8.688  1.00133.44           O  
ATOM   1568  N   MET A 799       5.518  -3.602   8.150  1.00150.39           N  
ATOM   1569  HN  MET A 799       6.515  -3.824   8.469  1.00150.39           H  
ATOM   1570  CA  MET A 799       5.215  -3.394   6.766  1.00150.39           C  
ATOM   1571  HA  MET A 799       4.768  -2.408   6.637  1.00150.39           H  
ATOM   1572  CB  MET A 799       6.455  -3.516   5.859  1.00150.39           C  
ATOM   1573  HB1 MET A 799       7.227  -2.850   6.245  1.00150.39           H  
ATOM   1574  HB2 MET A 799       6.809  -4.546   5.901  1.00150.39           H  
ATOM   1575  CG  MET A 799       6.200  -3.155   4.390  1.00150.39           C  
ATOM   1576  HG1 MET A 799       5.664  -2.206   4.365  1.00150.39           H  
ATOM   1577  HG2 MET A 799       7.167  -3.040   3.900  1.00150.39           H  
ATOM   1578  SD  MET A 799       5.232  -4.370   3.443  1.00150.39           S  
ATOM   1579  CE  MET A 799       5.263  -3.433   1.889  1.00150.39           C  
ATOM   1580  HE1 MET A 799       4.719  -3.983   1.122  1.00150.39           H  
ATOM   1581  HE2 MET A 799       6.296  -3.291   1.570  1.00150.39           H  
ATOM   1582  HE3 MET A 799       4.793  -2.461   2.041  1.00150.39           H  
ATOM   1583  C   MET A 799       4.235  -4.443   6.343  1.00150.39           C  
ATOM   1584  O   MET A 799       3.232  -4.141   5.697  1.00150.39           O  
ATOM   1585  N   GLY A 800       4.490  -5.709   6.727  1.00 24.65           N  
ATOM   1586  HN  GLY A 800       5.342  -5.908   7.343  1.00 24.65           H  
ATOM   1587  CA  GLY A 800       3.644  -6.796   6.327  1.00 24.65           C  
ATOM   1588  HA1 GLY A 800       3.584  -6.827   5.239  1.00 24.65           H  
ATOM   1589  HA2 GLY A 800       4.060  -7.734   6.695  1.00 24.65           H  
ATOM   1590  C   GLY A 800       2.274  -6.603   6.896  1.00 24.65           C  
ATOM   1591  O   GLY A 800       1.277  -6.823   6.210  1.00 24.65           O  
ATOM   1592  N   LEU A 801       2.183  -6.191   8.174  1.00114.41           N  
ATOM   1593  HN  LEU A 801       3.068  -5.985   8.739  1.00114.41           H  
ATOM   1594  CA  LEU A 801       0.889  -6.030   8.773  1.00114.41           C  
ATOM   1595  HA  LEU A 801       0.328  -6.944   8.576  1.00114.41           H  
ATOM   1596  CB  LEU A 801       0.846  -5.790  10.297  1.00114.41           C  
ATOM   1597  HB1 LEU A 801       1.594  -5.038  10.547  1.00114.41           H  
ATOM   1598  HB2 LEU A 801      -0.145  -5.419  10.558  1.00114.41           H  
ATOM   1599  CG  LEU A 801       1.128  -7.054  11.135  1.00114.41           C  
ATOM   1600  HG  LEU A 801       0.710  -7.886  10.568  1.00114.41           H  
ATOM   1601  CD1 LEU A 801       2.631  -7.341  11.251  1.00114.41           C  
ATOM   1602 1HD1 LEU A 801       2.785  -8.239  11.849  1.00114.41           H  
ATOM   1603 2HD1 LEU A 801       3.127  -6.497  11.730  1.00114.41           H  
ATOM   1604 3HD1 LEU A 801       3.051  -7.491  10.256  1.00114.41           H  
ATOM   1605  CD2 LEU A 801       0.369  -7.034  12.472  1.00114.41           C  
ATOM   1606 1HD2 LEU A 801       0.595  -7.941  13.032  1.00114.41           H  
ATOM   1607 2HD2 LEU A 801      -0.703  -6.983  12.281  1.00114.41           H  
ATOM   1608 3HD2 LEU A 801       0.676  -6.164  13.052  1.00114.41           H  
ATOM   1609  C   LEU A 801       0.146  -4.905   8.113  1.00114.41           C  
ATOM   1610  O   LEU A 801      -1.076  -4.951   7.985  1.00114.41           O  
ATOM   1611  N   LEU A 802       0.877  -3.873   7.658  1.00154.57           N  
ATOM   1612  HN  LEU A 802       1.940  -3.935   7.760  1.00154.57           H  
ATOM   1613  CA  LEU A 802       0.333  -2.691   7.044  1.00154.57           C  
ATOM   1614  HA  LEU A 802      -0.365  -2.213   7.731  1.00154.57           H  
ATOM   1615  CB  LEU A 802       1.412  -1.681   6.625  1.00154.57           C  
ATOM   1616  HB1 LEU A 802       1.974  -1.387   7.511  1.00154.57           H  
ATOM   1617  HB2 LEU A 802       2.081  -2.164   5.913  1.00154.57           H  
ATOM   1618  CG  LEU A 802       0.833  -0.414   5.970  1.00154.57           C  
ATOM   1619  HG  LEU A 802       0.211  -0.739   5.136  1.00154.57           H  
ATOM   1620  CD1 LEU A 802      -0.078   0.349   6.943  1.00154.57           C  
ATOM   1621 1HD1 LEU A 802      -0.471   1.239   6.451  1.00154.57           H  
ATOM   1622 2HD1 LEU A 802       0.495   0.644   7.822  1.00154.57           H  
ATOM   1623 3HD1 LEU A 802      -0.905  -0.293   7.247  1.00154.57           H  
ATOM   1624  CD2 LEU A 802       1.946   0.469   5.386  1.00154.57           C  
ATOM   1625 1HD2 LEU A 802       1.506   1.356   4.930  1.00154.57           H  
ATOM   1626 2HD2 LEU A 802       2.496  -0.092   4.630  1.00154.57           H  
ATOM   1627 3HD2 LEU A 802       2.627   0.770   6.182  1.00154.57           H  
ATOM   1628  C   LEU A 802      -0.389  -3.111   5.817  1.00154.57           C  
ATOM   1629  O   LEU A 802      -1.203  -2.367   5.279  1.00154.57           O  
ATOM   1630  N   GLU A 803      -0.065  -4.301   5.299  1.00120.40           N  
ATOM   1631  HN  GLU A 803       0.715  -4.889   5.736  1.00120.40           H  
ATOM   1632  CA  GLU A 803      -0.776  -4.777   4.152  1.00120.40           C  
ATOM   1633  HA  GLU A 803      -0.607  -4.095   3.319  1.00120.40           H  
ATOM   1634  CB  GLU A 803      -0.382  -6.202   3.723  1.00120.40           C  
ATOM   1635  HB1 GLU A 803      -0.140  -6.774   4.619  1.00120.40           H  
ATOM   1636  HB2 GLU A 803      -1.236  -6.656   3.221  1.00120.40           H  
ATOM   1637  CG  GLU A 803       0.819  -6.261   2.776  1.00120.40           C  
ATOM   1638  HG1 GLU A 803       1.094  -7.301   2.602  1.00120.40           H  
ATOM   1639  HG2 GLU A 803       0.559  -5.790   1.828  1.00120.40           H  
ATOM   1640  CD  GLU A 803       1.989  -5.525   3.403  1.00120.40           C  
ATOM   1641  OE1 GLU A 803       1.886  -4.278   3.550  1.00120.40           O  
ATOM   1642  OE2 GLU A 803       3.005  -6.193   3.730  1.00120.40           O  
ATOM   1643  C   GLU A 803      -2.237  -4.778   4.496  1.00120.40           C  
ATOM   1644  O   GLU A 803      -3.070  -4.569   3.615  1.00120.40           O  
ATOM   1645  N   SER A 804      -2.597  -5.036   5.774  1.00172.15           N  
ATOM   1646  HN  SER A 804      -1.861  -5.324   6.495  1.00172.15           H  
ATOM   1647  CA  SER A 804      -3.980  -4.919   6.153  1.00172.15           C  
ATOM   1648  HA  SER A 804      -4.588  -5.617   5.577  1.00172.15           H  
ATOM   1649  CB  SER A 804      -4.227  -5.118   7.656  1.00172.15           C  
ATOM   1650  HB1 SER A 804      -3.618  -4.411   8.219  1.00172.15           H  
ATOM   1651  HB2 SER A 804      -5.281  -4.945   7.875  1.00172.15           H  
ATOM   1652  OG  SER A 804      -3.879  -6.442   8.031  1.00172.15           O  
ATOM   1653  HG  SER A 804      -4.465  -7.125   7.490  1.00172.15           H  
ATOM   1654  C   SER A 804      -4.339  -3.524   5.808  1.00172.15           C  
ATOM   1655  O   SER A 804      -3.574  -2.604   6.064  1.00172.15           O  
ATOM   1656  N   GLY A 805      -5.552  -3.258   5.318  1.00205.54           N  
ATOM   1657  HN  GLY A 805      -6.362  -3.956   5.297  1.00205.54           H  
ATOM   1658  CA  GLY A 805      -5.627  -1.920   4.825  1.00205.54           C  
ATOM   1659  HA1 GLY A 805      -5.686  -1.227   5.664  1.00205.54           H  
ATOM   1660  HA2 GLY A 805      -4.738  -1.701   4.234  1.00205.54           H  
ATOM   1661  C   GLY A 805      -6.826  -1.770   3.980  1.00205.54           C  
ATOM   1662  O   GLY A 805      -7.169  -0.655   3.590  1.00205.54           O  
ATOM   1663  N   LEU A 806      -7.471  -2.885   3.615  1.00 71.02           N  
ATOM   1664  HN  LEU A 806      -7.066  -3.868   3.734  1.00 71.02           H  
ATOM   1665  CA  LEU A 806      -8.751  -2.624   3.053  1.00 71.02           C  
ATOM   1666  HA  LEU A 806      -8.680  -1.937   2.210  1.00 71.02           H  
ATOM   1667  CB  LEU A 806      -9.511  -3.906   2.668  1.00 71.02           C  
ATOM   1668  HB1 LEU A 806      -9.569  -4.549   3.546  1.00 71.02           H  
ATOM   1669  HB2 LEU A 806     -10.517  -3.629   2.353  1.00 71.02           H  
ATOM   1670  CG  LEU A 806      -8.844  -4.698   1.527  1.00 71.02           C  
ATOM   1671  HG  LEU A 806      -7.868  -5.021   1.889  1.00 71.02           H  
ATOM   1672  CD1 LEU A 806      -9.640  -5.966   1.180  1.00 71.02           C  
ATOM   1673 1HD1 LEU A 806      -9.140  -6.499   0.371  1.00 71.02           H  
ATOM   1674 2HD1 LEU A 806     -10.646  -5.689   0.865  1.00 71.02           H  
ATOM   1675 3HD1 LEU A 806      -9.699  -6.610   2.057  1.00 71.02           H  
ATOM   1676  CD2 LEU A 806      -8.597  -3.801   0.304  1.00 71.02           C  
ATOM   1677 1HD2 LEU A 806      -8.126  -4.385  -0.486  1.00 71.02           H  
ATOM   1678 2HD2 LEU A 806      -7.943  -2.975   0.584  1.00 71.02           H  
ATOM   1679 3HD2 LEU A 806      -9.547  -3.405  -0.055  1.00 71.02           H  
ATOM   1680  C   LEU A 806      -9.470  -1.995   4.209  1.00 71.02           C  
ATOM   1681  O   LEU A 806     -10.125  -0.962   4.075  1.00 71.02           O  
ATOM   1682  N   VAL A 807      -9.321  -2.635   5.389  1.00 87.09           N  
ATOM   1683  HN  VAL A 807      -8.724  -3.523   5.389  1.00 87.09           H  
ATOM   1684  CA  VAL A 807      -9.892  -2.232   6.645  1.00 87.09           C  
ATOM   1685  HA  VAL A 807     -10.936  -1.970   6.471  1.00 87.09           H  
ATOM   1686  CB  VAL A 807      -9.855  -3.329   7.669  1.00 87.09           C  
ATOM   1687  HB  VAL A 807      -8.816  -3.613   7.833  1.00 87.09           H  
ATOM   1688  CG1 VAL A 807     -10.425  -2.785   8.990  1.00 87.09           C  
ATOM   1689 1HG1 VAL A 807     -10.405  -3.570   9.746  1.00 87.09           H  
ATOM   1690 2HG1 VAL A 807     -11.453  -2.456   8.835  1.00 87.09           H  
ATOM   1691 3HG1 VAL A 807      -9.821  -1.942   9.327  1.00 87.09           H  
ATOM   1692  CG2 VAL A 807     -10.612  -4.548   7.115  1.00 87.09           C  
ATOM   1693 1HG2 VAL A 807     -10.593  -5.353   7.850  1.00 87.09           H  
ATOM   1694 2HG2 VAL A 807     -10.135  -4.885   6.195  1.00 87.09           H  
ATOM   1695 3HG2 VAL A 807     -11.646  -4.271   6.907  1.00 87.09           H  
ATOM   1696  C   VAL A 807      -9.213  -1.042   7.264  1.00 87.09           C  
ATOM   1697  O   VAL A 807      -9.904  -0.146   7.746  1.00 87.09           O  
ATOM   1698  N   HIS A 808      -7.854  -1.021   7.277  1.00283.90           N  
ATOM   1699  HN  HIS A 808      -7.337  -1.798   6.753  1.00283.90           H  
ATOM   1700  CA  HIS A 808      -7.060  -0.018   7.952  1.00283.90           C  
ATOM   1701  HA  HIS A 808      -6.098   0.054   7.444  1.00283.90           H  
ATOM   1702  CB  HIS A 808      -7.690   1.395   7.998  1.00283.90           C  
ATOM   1703  HB1 HIS A 808      -7.684   1.796   6.985  1.00283.90           H  
ATOM   1704  HB2 HIS A 808      -8.719   1.290   8.341  1.00283.90           H  
ATOM   1705  CG  HIS A 808      -7.009   2.388   8.888  1.00283.90           C  
ATOM   1706  CD2 HIS A 808      -7.460   2.953  10.042  1.00283.90           C  
ATOM   1707  HD2 HIS A 808      -8.424   2.737  10.503  1.00283.90           H  
ATOM   1708  ND1 HIS A 808      -5.766   2.934   8.663  1.00283.90           N  
ATOM   1709  HD1 HIS A 808      -5.114   2.723   7.841  1.00283.90           H  
ATOM   1710  CE1 HIS A 808      -5.529   3.793   9.687  1.00283.90           C  
ATOM   1711  HE1 HIS A 808      -4.616   4.380   9.787  1.00283.90           H  
ATOM   1712  NE2 HIS A 808      -6.528   3.838  10.548  1.00283.90           N1+
ATOM   1713  HE2 HIS A 808      -6.600   4.428  11.438  1.00283.90           H  
ATOM   1714  C   HIS A 808      -6.818  -0.507   9.346  1.00283.90           C  
ATOM   1715  O   HIS A 808      -7.650  -1.203   9.926  1.00283.90           O  
ATOM   1716  N   PHE A 809      -5.639  -0.171   9.907  1.00139.83           N  
ATOM   1717  HN  PHE A 809      -4.953   0.429   9.346  1.00139.83           H  
ATOM   1718  CA  PHE A 809      -5.271  -0.588  11.228  1.00139.83           C  
ATOM   1719  HA  PHE A 809      -5.467  -1.652  11.361  1.00139.83           H  
ATOM   1720  CB  PHE A 809      -3.781  -0.280  11.465  1.00139.83           C  
ATOM   1721  HB1 PHE A 809      -3.226  -0.482  10.549  1.00139.83           H  
ATOM   1722  HB2 PHE A 809      -3.673   0.771  11.731  1.00139.83           H  
ATOM   1723  CG  PHE A 809      -3.230  -1.117  12.561  1.00139.83           C  
ATOM   1724  CD1 PHE A 809      -3.091  -2.474  12.382  1.00139.83           C  
ATOM   1725  HD1 PHE A 809      -3.398  -2.927  11.439  1.00139.83           H  
ATOM   1726  CD2 PHE A 809      -2.807  -0.548  13.737  1.00139.83           C  
ATOM   1727  HD2 PHE A 809      -2.888   0.530  13.880  1.00139.83           H  
ATOM   1728  CE1 PHE A 809      -2.570  -3.264  13.377  1.00139.83           C  
ATOM   1729  HE1 PHE A 809      -2.476  -4.340  13.229  1.00139.83           H  
ATOM   1730  CE2 PHE A 809      -2.283  -1.333  14.733  1.00139.83           C  
ATOM   1731  HE2 PHE A 809      -1.956  -0.877  15.667  1.00139.83           H  
ATOM   1732  CZ  PHE A 809      -2.168  -2.692  14.559  1.00139.83           C  
ATOM   1733  HZ  PHE A 809      -1.759  -3.313  15.356  1.00139.83           H  
ATOM   1734  C   PHE A 809      -6.132   0.223  12.148  1.00139.83           C  
ATOM   1735  O   PHE A 809      -6.217   1.443  12.017  1.00139.83           O  
ATOM   1736  N   ASN A 810      -6.795  -0.442  13.115  1.00116.62           N  
ATOM   1737  HN  ASN A 810      -6.649  -1.496  13.228  1.00116.62           H  
ATOM   1738  CA  ASN A 810      -7.696   0.249  13.995  1.00116.62           C  
ATOM   1739  HA  ASN A 810      -8.477   0.720  13.399  1.00116.62           H  
ATOM   1740  CB  ASN A 810      -8.355  -0.665  15.045  1.00116.62           C  
ATOM   1741  HB1 ASN A 810      -9.030  -0.079  15.669  1.00116.62           H  
ATOM   1742  HB2 ASN A 810      -8.916  -1.454  14.544  1.00116.62           H  
ATOM   1743  CG  ASN A 810      -7.263  -1.282  15.910  1.00116.62           C  
ATOM   1744  OD1 ASN A 810      -7.211  -1.061  17.119  1.00116.62           O  
ATOM   1745  ND2 ASN A 810      -6.367  -2.085  15.275  1.00116.62           N  
ATOM   1746 1HD2 ASN A 810      -6.453  -2.254  14.222  1.00116.62           H  
ATOM   1747 2HD2 ASN A 810      -5.577  -2.547  15.829  1.00116.62           H  
ATOM   1748  C   ASN A 810      -6.921   1.313  14.702  1.00116.62           C  
ATOM   1749  O   ASN A 810      -5.745   1.134  15.013  1.00116.62           O  
ATOM   1750  N   GLU A 811      -7.587   2.452  14.982  1.00 49.56           N  
ATOM   1751  HN  GLU A 811      -8.636   2.491  14.773  1.00 49.56           H  
ATOM   1752  CA  GLU A 811      -6.961   3.617  15.547  1.00 49.56           C  
ATOM   1753  HA  GLU A 811      -6.173   3.957  14.874  1.00 49.56           H  
ATOM   1754  CB  GLU A 811      -7.954   4.768  15.774  1.00 49.56           C  
ATOM   1755  HB1 GLU A 811      -8.791   4.389  16.360  1.00 49.56           H  
ATOM   1756  HB2 GLU A 811      -7.446   5.555  16.332  1.00 49.56           H  
ATOM   1757  CG  GLU A 811      -8.505   5.372  14.483  1.00 49.56           C  
ATOM   1758  HG1 GLU A 811      -7.690   5.779  13.885  1.00 49.56           H  
ATOM   1759  HG2 GLU A 811      -9.031   4.609  13.910  1.00 49.56           H  
ATOM   1760  CD  GLU A 811      -9.467   6.483  14.874  1.00 49.56           C  
ATOM   1761  OE1 GLU A 811      -9.667   6.684  16.102  1.00 49.56           O  
ATOM   1762  OE2 GLU A 811     -10.015   7.145  13.953  1.00 49.56           O  
ATOM   1763  C   GLU A 811      -6.360   3.307  16.881  1.00 49.56           C  
ATOM   1764  O   GLU A 811      -5.236   3.715  17.167  1.00 49.56           O  
ATOM   1765  N   ASN A 812      -7.080   2.558  17.732  1.00 56.10           N  
ATOM   1766  HN  ASN A 812      -8.021   2.155  17.421  1.00 56.10           H  
ATOM   1767  CA  ASN A 812      -6.595   2.295  19.056  1.00 56.10           C  
ATOM   1768  HA  ASN A 812      -6.428   3.240  19.572  1.00 56.10           H  
ATOM   1769  CB  ASN A 812      -7.564   1.431  19.881  1.00 56.10           C  
ATOM   1770  HB1 ASN A 812      -7.842   0.544  19.311  1.00 56.10           H  
ATOM   1771  HB2 ASN A 812      -7.086   1.130  20.813  1.00 56.10           H  
ATOM   1772  CG  ASN A 812      -8.807   2.257  20.185  1.00 56.10           C  
ATOM   1773  OD1 ASN A 812      -9.910   1.911  19.766  1.00 56.10           O  
ATOM   1774  ND2 ASN A 812      -8.628   3.376  20.936  1.00 56.10           N  
ATOM   1775 1HD2 ASN A 812      -7.650   3.637  21.282  1.00 56.10           H  
ATOM   1776 2HD2 ASN A 812      -9.465   3.995  21.181  1.00 56.10           H  
ATOM   1777  C   ASN A 812      -5.304   1.550  18.962  1.00 56.10           C  
ATOM   1778  O   ASN A 812      -4.400   1.757  19.770  1.00 56.10           O  
ATOM   1779  N   HIS A 813      -5.200   0.623  17.996  1.00 80.77           N  
ATOM   1780  HN  HIS A 813      -6.010   0.463  17.315  1.00 80.77           H  
ATOM   1781  CA  HIS A 813      -4.001  -0.151  17.880  1.00 80.77           C  
ATOM   1782  HA  HIS A 813      -3.730  -0.492  18.879  1.00 80.77           H  
ATOM   1783  CB  HIS A 813      -4.164  -1.390  16.994  1.00 80.77           C  
ATOM   1784  HB1 HIS A 813      -5.166  -1.799  17.125  1.00 80.77           H  
ATOM   1785  HB2 HIS A 813      -4.019  -1.110  15.951  1.00 80.77           H  
ATOM   1786  CG  HIS A 813      -3.152  -2.424  17.376  1.00 80.77           C  
ATOM   1787  CD2 HIS A 813      -2.044  -2.300  18.156  1.00 80.77           C  
ATOM   1788  HD2 HIS A 813      -1.704  -1.368  18.608  1.00 80.77           H  
ATOM   1789  ND1 HIS A 813      -3.212  -3.750  17.014  1.00 80.77           N  
ATOM   1790  HD1 HIS A 813      -3.954  -4.211  16.397  1.00 80.77           H  
ATOM   1791  CE1 HIS A 813      -2.147  -4.359  17.592  1.00 80.77           C  
ATOM   1792  HE1 HIS A 813      -1.925  -5.421  17.487  1.00 80.77           H  
ATOM   1793  NE2 HIS A 813      -1.410  -3.520  18.296  1.00 80.77           N1+
ATOM   1794  HE2 HIS A 813      -0.521  -3.736  18.851  1.00 80.77           H  
ATOM   1795  C   HIS A 813      -2.882   0.713  17.375  1.00 80.77           C  
ATOM   1796  O   HIS A 813      -1.736   0.550  17.791  1.00 80.77           O  
ATOM   1797  N   ILE A 814      -3.179   1.661  16.458  1.00 46.57           N  
ATOM   1798  HN  ILE A 814      -4.185   1.776  16.112  1.00 46.57           H  
ATOM   1799  CA  ILE A 814      -2.142   2.513  15.950  1.00 46.57           C  
ATOM   1800  HA  ILE A 814      -1.355   1.906  15.502  1.00 46.57           H  
ATOM   1801  CB  ILE A 814      -2.642   3.514  14.946  1.00 46.57           C  
ATOM   1802  HB  ILE A 814      -3.440   4.093  15.411  1.00 46.57           H  
ATOM   1803  CG2 ILE A 814      -1.487   4.473  14.609  1.00 46.57           C  
ATOM   1804 1HG2 ILE A 814      -1.826   5.210  13.881  1.00 46.57           H  
ATOM   1805 2HG2 ILE A 814      -0.654   3.907  14.191  1.00 46.57           H  
ATOM   1806 3HG2 ILE A 814      -1.161   4.983  15.516  1.00 46.57           H  
ATOM   1807  CG1 ILE A 814      -3.221   2.801  13.714  1.00 46.57           C  
ATOM   1808 1HG1 ILE A 814      -2.398   2.368  13.146  1.00 46.57           H  
ATOM   1809 2HG1 ILE A 814      -3.886   2.007  14.054  1.00 46.57           H  
ATOM   1810  CD1 ILE A 814      -4.008   3.732  12.794  1.00 46.57           C  
ATOM   1811 1HD1 ILE A 814      -4.390   3.166  11.944  1.00 46.57           H  
ATOM   1812 2HD1 ILE A 814      -3.355   4.528  12.436  1.00 46.57           H  
ATOM   1813 3HD1 ILE A 814      -4.842   4.167  13.344  1.00 46.57           H  
ATOM   1814  C   ILE A 814      -1.590   3.275  17.114  1.00 46.57           C  
ATOM   1815  O   ILE A 814      -0.375   3.402  17.263  1.00 46.57           O  
ATOM   1816  N   LYS A 815      -2.476   3.792  17.988  1.00146.98           N  
ATOM   1817  HN  LYS A 815      -3.525   3.630  17.851  1.00146.98           H  
ATOM   1818  CA  LYS A 815      -2.004   4.560  19.103  1.00146.98           C  
ATOM   1819  HA  LYS A 815      -1.309   5.296  18.698  1.00146.98           H  
ATOM   1820  CB  LYS A 815      -3.092   5.357  19.858  1.00146.98           C  
ATOM   1821  HB1 LYS A 815      -2.580   6.023  20.552  1.00146.98           H  
ATOM   1822  HB2 LYS A 815      -3.631   5.948  19.117  1.00146.98           H  
ATOM   1823  CG  LYS A 815      -4.134   4.582  20.662  1.00146.98           C  
ATOM   1824  HG1 LYS A 815      -4.810   4.078  19.972  1.00146.98           H  
ATOM   1825  HG2 LYS A 815      -3.625   3.841  21.279  1.00146.98           H  
ATOM   1826  CD  LYS A 815      -4.950   5.510  21.570  1.00146.98           C  
ATOM   1827  HD1 LYS A 815      -5.824   4.965  21.928  1.00146.98           H  
ATOM   1828  HD2 LYS A 815      -4.329   5.800  22.418  1.00146.98           H  
ATOM   1829  CE  LYS A 815      -5.425   6.780  20.856  1.00146.98           C  
ATOM   1830  HE1 LYS A 815      -4.566   7.288  20.418  1.00146.98           H  
ATOM   1831  HE2 LYS A 815      -6.127   6.507  20.068  1.00146.98           H  
ATOM   1832  NZ  LYS A 815      -6.095   7.691  21.810  1.00146.98           N1+
ATOM   1833  HZ1 LYS A 815      -6.420   8.571  21.295  1.00146.98           H  
ATOM   1834  HZ2 LYS A 815      -5.409   7.964  22.585  1.00146.98           H  
ATOM   1835  HZ3 LYS A 815      -6.941   7.198  22.241  1.00146.98           H  
ATOM   1836  C   LYS A 815      -1.212   3.702  20.044  1.00146.98           C  
ATOM   1837  O   LYS A 815      -0.225   4.164  20.615  1.00146.98           O  
ATOM   1838  N   SER A 816      -1.605   2.427  20.241  1.00 95.72           N  
ATOM   1839  HN  SER A 816      -2.459   2.037  19.727  1.00 95.72           H  
ATOM   1840  CA  SER A 816      -0.861   1.597  21.152  1.00 95.72           C  
ATOM   1841  HA  SER A 816      -0.778   2.119  22.105  1.00 95.72           H  
ATOM   1842  CB  SER A 816      -1.474   0.205  21.408  1.00 95.72           C  
ATOM   1843  HB1 SER A 816      -1.052  -0.207  22.325  1.00 95.72           H  
ATOM   1844  HB2 SER A 816      -2.554   0.306  21.518  1.00 95.72           H  
ATOM   1845  OG  SER A 816      -1.199  -0.679  20.333  1.00 95.72           O  
ATOM   1846  HG  SER A 816      -1.607  -0.290  19.447  1.00 95.72           H  
ATOM   1847  C   SER A 816       0.518   1.386  20.604  1.00 95.72           C  
ATOM   1848  O   SER A 816       1.493   1.416  21.352  1.00 95.72           O  
ATOM   1849  N   PHE A 817       0.642   1.164  19.278  1.00 79.86           N  
ATOM   1850  HN  PHE A 817      -0.227   1.156  18.654  1.00 79.86           H  
ATOM   1851  CA  PHE A 817       1.938   0.939  18.705  1.00 79.86           C  
ATOM   1852  HA  PHE A 817       2.421   0.138  19.264  1.00 79.86           H  
ATOM   1853  CB  PHE A 817       1.943   0.553  17.217  1.00 79.86           C  
ATOM   1854  HB1 PHE A 817       1.207   1.151  16.680  1.00 79.86           H  
ATOM   1855  HB2 PHE A 817       2.933   0.728  16.795  1.00 79.86           H  
ATOM   1856  CG  PHE A 817       1.597  -0.890  17.103  1.00 79.86           C  
ATOM   1857  CD1 PHE A 817       2.355  -1.825  17.767  1.00 79.86           C  
ATOM   1858  HD1 PHE A 817       3.194  -1.498  18.382  1.00 79.86           H  
ATOM   1859  CD2 PHE A 817       0.567  -1.319  16.302  1.00 79.86           C  
ATOM   1860  HD2 PHE A 817      -0.027  -0.593  15.746  1.00 79.86           H  
ATOM   1861  CE1 PHE A 817       2.072  -3.166  17.668  1.00 79.86           C  
ATOM   1862  HE1 PHE A 817       2.674  -3.893  18.213  1.00 79.86           H  
ATOM   1863  CE2 PHE A 817       0.282  -2.660  16.198  1.00 79.86           C  
ATOM   1864  HE2 PHE A 817      -0.544  -2.990  15.568  1.00 79.86           H  
ATOM   1865  CZ  PHE A 817       1.030  -3.587  16.882  1.00 79.86           C  
ATOM   1866  HZ  PHE A 817       0.797  -4.649  16.801  1.00 79.86           H  
ATOM   1867  C   PHE A 817       2.780   2.165  18.830  1.00 79.86           C  
ATOM   1868  O   PHE A 817       3.956   2.079  19.178  1.00 79.86           O  
ATOM   1869  N   MET A 818       2.202   3.346  18.550  1.00137.30           N  
ATOM   1870  HN  MET A 818       1.163   3.380  18.296  1.00137.30           H  
ATOM   1871  CA  MET A 818       2.964   4.561  18.589  1.00137.30           C  
ATOM   1872  HA  MET A 818       3.809   4.475  17.906  1.00137.30           H  
ATOM   1873  CB  MET A 818       2.134   5.797  18.210  1.00137.30           C  
ATOM   1874  HB1 MET A 818       1.234   5.812  18.824  1.00137.30           H  
ATOM   1875  HB2 MET A 818       2.727   6.689  18.412  1.00137.30           H  
ATOM   1876  CG  MET A 818       1.721   5.810  16.741  1.00137.30           C  
ATOM   1877  HG1 MET A 818       1.156   4.901  16.535  1.00137.30           H  
ATOM   1878  HG2 MET A 818       1.085   6.679  16.571  1.00137.30           H  
ATOM   1879  SD  MET A 818       3.120   5.889  15.583  1.00137.30           S  
ATOM   1880  CE  MET A 818       3.600   7.583  16.027  1.00137.30           C  
ATOM   1881  HE1 MET A 818       4.466   7.882  15.437  1.00137.30           H  
ATOM   1882  HE2 MET A 818       3.852   7.624  17.087  1.00137.30           H  
ATOM   1883  HE3 MET A 818       2.771   8.261  15.824  1.00137.30           H  
ATOM   1884  C   MET A 818       3.475   4.788  19.978  1.00137.30           C  
ATOM   1885  O   MET A 818       4.624   5.189  20.158  1.00137.30           O  
ATOM   1886  N   ARG A 819       2.633   4.534  21.000  1.00120.74           N  
ATOM   1887  HN  ARG A 819       1.664   4.126  20.803  1.00120.74           H  
ATOM   1888  CA  ARG A 819       3.032   4.809  22.352  1.00120.74           C  
ATOM   1889  HA  ARG A 819       3.345   5.851  22.417  1.00120.74           H  
ATOM   1890  CB  ARG A 819       1.936   4.559  23.405  1.00120.74           C  
ATOM   1891  HB1 ARG A 819       2.318   4.874  24.376  1.00120.74           H  
ATOM   1892  HB2 ARG A 819       1.067   5.163  23.143  1.00120.74           H  
ATOM   1893  CG  ARG A 819       1.489   3.102  23.517  1.00120.74           C  
ATOM   1894  HG1 ARG A 819       0.909   2.848  22.630  1.00120.74           H  
ATOM   1895  HG2 ARG A 819       2.376   2.470  23.566  1.00120.74           H  
ATOM   1896  CD  ARG A 819       0.629   2.833  24.755  1.00120.74           C  
ATOM   1897  HD1 ARG A 819      -0.220   3.516  24.774  1.00120.74           H  
ATOM   1898  HD2 ARG A 819       0.269   1.804  24.742  1.00120.74           H  
ATOM   1899  NE  ARG A 819       1.489   3.056  25.953  1.00120.74           N1+
ATOM   1900  HE  ARG A 819       1.607   4.044  26.347  1.00120.74           H  
ATOM   1901  CZ  ARG A 819       2.126   2.006  26.550  1.00120.74           C  
ATOM   1902  NH1 ARG A 819       1.945   0.738  26.078  1.00120.74           N  
ATOM   1903 1HH1 ARG A 819       1.303   0.566  25.239  1.00120.74           H  
ATOM   1904 2HH1 ARG A 819       2.445  -0.084  26.547  1.00120.74           H  
ATOM   1905  NH2 ARG A 819       2.940   2.223  27.625  1.00120.74           N  
ATOM   1906 1HH2 ARG A 819       3.079   3.216  27.999  1.00120.74           H  
ATOM   1907 2HH2 ARG A 819       3.439   1.400  28.093  1.00120.74           H  
ATOM   1908  C   ARG A 819       4.187   3.941  22.729  1.00120.74           C  
ATOM   1909  O   ARG A 819       5.147   4.398  23.346  1.00120.74           O  
ATOM   1910  N   GLN A 820       4.117   2.656  22.353  1.00111.13           N  
ATOM   1911  HN  GLN A 820       3.284   2.346  21.758  1.00111.13           H  
ATOM   1912  CA  GLN A 820       5.102   1.677  22.708  1.00111.13           C  
ATOM   1913  HA  GLN A 820       5.232   1.672  23.790  1.00111.13           H  
ATOM   1914  CB  GLN A 820       4.620   0.296  22.249  1.00111.13           C  
ATOM   1915  HB1 GLN A 820       3.554   0.226  22.466  1.00111.13           H  
ATOM   1916  HB2 GLN A 820       4.778   0.228  21.173  1.00111.13           H  
ATOM   1917  CG  GLN A 820       5.306  -0.897  22.896  1.00111.13           C  
ATOM   1918  HG1 GLN A 820       6.308  -1.031  22.487  1.00111.13           H  
ATOM   1919  HG2 GLN A 820       5.369  -0.763  23.976  1.00111.13           H  
ATOM   1920  CD  GLN A 820       4.427  -2.090  22.556  1.00111.13           C  
ATOM   1921  OE1 GLN A 820       4.843  -3.241  22.670  1.00111.13           O  
ATOM   1922  NE2 GLN A 820       3.168  -1.809  22.121  1.00111.13           N  
ATOM   1923 1HE2 GLN A 820       2.846  -0.792  22.035  1.00111.13           H  
ATOM   1924 2HE2 GLN A 820       2.500  -2.605  21.866  1.00111.13           H  
ATOM   1925  C   GLN A 820       6.409   2.013  22.053  1.00111.13           C  
ATOM   1926  O   GLN A 820       7.478   1.864  22.641  1.00111.13           O  
ATOM   1927  N   LEU A 821       6.362   2.469  20.795  1.00158.04           N  
ATOM   1928  HN  LEU A 821       5.418   2.616  20.314  1.00158.04           H  
ATOM   1929  CA  LEU A 821       7.575   2.759  20.095  1.00158.04           C  
ATOM   1930  HA  LEU A 821       8.246   1.910  20.226  1.00158.04           H  
ATOM   1931  CB  LEU A 821       7.351   2.951  18.591  1.00158.04           C  
ATOM   1932  HB1 LEU A 821       6.662   2.185  18.234  1.00158.04           H  
ATOM   1933  HB2 LEU A 821       6.920   3.937  18.419  1.00158.04           H  
ATOM   1934  CG  LEU A 821       8.666   2.840  17.816  1.00158.04           C  
ATOM   1935  HG  LEU A 821       9.307   3.670  18.113  1.00158.04           H  
ATOM   1936  CD1 LEU A 821       9.384   1.530  18.168  1.00158.04           C  
ATOM   1937 1HD1 LEU A 821      10.318   1.465  17.609  1.00158.04           H  
ATOM   1938 2HD1 LEU A 821       8.747   0.685  17.909  1.00158.04           H  
ATOM   1939 3HD1 LEU A 821       9.599   1.508  19.236  1.00158.04           H  
ATOM   1940  CD2 LEU A 821       8.426   2.937  16.307  1.00158.04           C  
ATOM   1941 1HD2 LEU A 821       9.377   2.855  15.781  1.00158.04           H  
ATOM   1942 2HD2 LEU A 821       7.964   3.896  16.073  1.00158.04           H  
ATOM   1943 3HD2 LEU A 821       7.766   2.129  15.991  1.00158.04           H  
ATOM   1944  C   LEU A 821       8.233   3.963  20.706  1.00158.04           C  
ATOM   1945  O   LEU A 821       9.458   4.061  20.744  1.00158.04           O  
ATOM   1946  N   MET A 822       7.425   4.924  21.190  1.00 68.14           N  
ATOM   1947  HN  MET A 822       6.365   4.794  21.116  1.00 68.14           H  
ATOM   1948  CA  MET A 822       7.937   6.119  21.803  1.00 68.14           C  
ATOM   1949  HA  MET A 822       8.615   6.619  21.112  1.00 68.14           H  
ATOM   1950  CB  MET A 822       6.825   7.098  22.228  1.00 68.14           C  
ATOM   1951  HB1 MET A 822       6.133   6.569  22.884  1.00 68.14           H  
ATOM   1952  HB2 MET A 822       7.283   7.924  22.773  1.00 68.14           H  
ATOM   1953  CG  MET A 822       6.031   7.676  21.053  1.00 68.14           C  
ATOM   1954  HG1 MET A 822       6.726   8.204  20.399  1.00 68.14           H  
ATOM   1955  HG2 MET A 822       5.577   6.848  20.509  1.00 68.14           H  
ATOM   1956  SD  MET A 822       4.711   8.833  21.531  1.00 68.14           S  
ATOM   1957  CE  MET A 822       4.150   9.161  19.834  1.00 68.14           C  
ATOM   1958  HE1 MET A 822       3.319   9.866  19.855  1.00 68.14           H  
ATOM   1959  HE2 MET A 822       3.824   8.229  19.372  1.00 68.14           H  
ATOM   1960  HE3 MET A 822       4.970   9.585  19.255  1.00 68.14           H  
ATOM   1961  C   MET A 822       8.681   5.745  23.047  1.00 68.14           C  
ATOM   1962  O   MET A 822       9.699   6.357  23.369  1.00 68.14           O  
ATOM   1963  N   GLU A 823       8.173   4.754  23.808  1.00 98.59           N  
ATOM   1964  HN  GLU A 823       7.275   4.251  23.516  1.00 98.59           H  
ATOM   1965  CA  GLU A 823       8.855   4.383  25.016  1.00 98.59           C  
ATOM   1966  HA  GLU A 823       9.064   5.304  25.561  1.00 98.59           H  
ATOM   1967  CB  GLU A 823       8.046   3.471  25.961  1.00 98.59           C  
ATOM   1968  HB1 GLU A 823       8.672   3.241  26.823  1.00 98.59           H  
ATOM   1969  HB2 GLU A 823       7.165   4.024  26.288  1.00 98.59           H  
ATOM   1970  CG  GLU A 823       7.575   2.153  25.359  1.00 98.59           C  
ATOM   1971  HG1 GLU A 823       6.925   2.349  24.506  1.00 98.59           H  
ATOM   1972  HG2 GLU A 823       8.436   1.568  25.034  1.00 98.59           H  
ATOM   1973  CD  GLU A 823       6.807   1.387  26.425  1.00 98.59           C  
ATOM   1974  OE1 GLU A 823       5.922   2.000  27.079  1.00 98.59           O  
ATOM   1975  OE2 GLU A 823       7.101   0.174  26.600  1.00 98.59           O  
ATOM   1976  C   GLU A 823      10.177   3.757  24.686  1.00 98.59           C  
ATOM   1977  O   GLU A 823      11.165   3.995  25.377  1.00 98.59           O  
ATOM   1978  N   GLY A 824      10.240   2.936  23.619  1.00 27.28           N  
ATOM   1979  HN  GLY A 824       9.359   2.743  23.043  1.00 27.28           H  
ATOM   1980  CA  GLY A 824      11.482   2.319  23.252  1.00 27.28           C  
ATOM   1981  HA1 GLY A 824      11.877   1.767  24.105  1.00 27.28           H  
ATOM   1982  HA2 GLY A 824      11.313   1.633  22.422  1.00 27.28           H  
ATOM   1983  C   GLY A 824      12.467   3.364  22.839  1.00 27.28           C  
ATOM   1984  O   GLY A 824      13.653   3.280  23.149  1.00 27.28           O  
ATOM   1985  N   LEU A 825      11.991   4.369  22.092  1.00113.07           N  
ATOM   1986  HN  LEU A 825      10.942   4.406  21.885  1.00113.07           H  
ATOM   1987  CA  LEU A 825      12.835   5.393  21.562  1.00113.07           C  
ATOM   1988  HA  LEU A 825      13.664   4.944  21.015  1.00113.07           H  
ATOM   1989  CB  LEU A 825      12.026   6.304  20.629  1.00113.07           C  
ATOM   1990  HB1 LEU A 825      11.168   5.745  20.255  1.00113.07           H  
ATOM   1991  HB2 LEU A 825      11.678   7.165  21.200  1.00113.07           H  
ATOM   1992  CG  LEU A 825      12.838   6.808  19.433  1.00113.07           C  
ATOM   1993  HG  LEU A 825      12.797   6.006  18.696  1.00113.07           H  
ATOM   1994  CD1 LEU A 825      12.162   8.015  18.764  1.00113.07           C  
ATOM   1995 1HD1 LEU A 825      12.765   8.347  17.919  1.00113.07           H  
ATOM   1996 2HD1 LEU A 825      12.070   8.827  19.486  1.00113.07           H  
ATOM   1997 3HD1 LEU A 825      11.171   7.728  18.412  1.00113.07           H  
ATOM   1998  CD2 LEU A 825      14.319   6.961  19.787  1.00113.07           C  
ATOM   1999 1HD2 LEU A 825      14.866   7.320  18.916  1.00113.07           H  
ATOM   2000 2HD2 LEU A 825      14.721   5.996  20.095  1.00113.07           H  
ATOM   2001 3HD2 LEU A 825      14.426   7.676  20.603  1.00113.07           H  
ATOM   2002  C   LEU A 825      13.360   6.189  22.726  1.00113.07           C  
ATOM   2003  O   LEU A 825      14.535   6.549  22.778  1.00113.07           O  
ATOM   2004  N   ASP A 826      12.486   6.453  23.717  1.00 37.05           N  
ATOM   2005  HN  ASP A 826      11.494   6.060  23.640  1.00 37.05           H  
ATOM   2006  CA  ASP A 826      12.823   7.238  24.873  1.00 37.05           C  
ATOM   2007  HA  ASP A 826      13.175   8.219  24.553  1.00 37.05           H  
ATOM   2008  CB  ASP A 826      11.623   7.411  25.824  1.00 37.05           C  
ATOM   2009  HB1 ASP A 826      10.757   7.756  25.260  1.00 37.05           H  
ATOM   2010  HB2 ASP A 826      11.392   6.457  26.298  1.00 37.05           H  
ATOM   2011  CG  ASP A 826      11.978   8.437  26.891  1.00 37.05           C  
ATOM   2012  OD1 ASP A 826      13.140   8.923  26.889  1.00 37.05           O  
ATOM   2013  OD2 ASP A 826      11.084   8.754  27.721  1.00 37.05           O  
ATOM   2014  C   ASP A 826      13.915   6.540  25.629  1.00 37.05           C  
ATOM   2015  O   ASP A 826      14.831   7.181  26.143  1.00 37.05           O  
ATOM   2016  N   TYR A 827      13.832   5.200  25.726  1.00 74.20           N  
ATOM   2017  HN  TYR A 827      13.022   4.697  25.240  1.00 74.20           H  
ATOM   2018  CA  TYR A 827      14.790   4.420  26.458  1.00 74.20           C  
ATOM   2019  HA  TYR A 827      14.860   4.809  27.474  1.00 74.20           H  
ATOM   2020  CB  TYR A 827      14.358   2.941  26.519  1.00 74.20           C  
ATOM   2021  HB1 TYR A 827      13.437   2.858  27.096  1.00 74.20           H  
ATOM   2022  HB2 TYR A 827      14.188   2.573  25.507  1.00 74.20           H  
ATOM   2023  CG  TYR A 827      15.421   2.127  27.168  1.00 74.20           C  
ATOM   2024  CD1 TYR A 827      15.452   1.974  28.535  1.00 74.20           C  
ATOM   2025  HD1 TYR A 827      14.691   2.454  29.150  1.00 74.20           H  
ATOM   2026  CE1 TYR A 827      16.435   1.220  29.131  1.00 74.20           C  
ATOM   2027  HE1 TYR A 827      16.452   1.105  30.215  1.00 74.20           H  
ATOM   2028  CD2 TYR A 827      16.389   1.516  26.404  1.00 74.20           C  
ATOM   2029  HD2 TYR A 827      16.375   1.633  25.320  1.00 74.20           H  
ATOM   2030  CE2 TYR A 827      17.373   0.760  26.995  1.00 74.20           C  
ATOM   2031  HE2 TYR A 827      18.134   0.279  26.381  1.00 74.20           H  
ATOM   2032  CZ  TYR A 827      17.396   0.612  28.360  1.00 74.20           C  
ATOM   2033  OH  TYR A 827      18.405  -0.163  28.971  1.00 74.20           O  
ATOM   2034  HH  TYR A 827      18.955   0.437  29.634  1.00 74.20           H  
ATOM   2035  C   TYR A 827      16.143   4.505  25.811  1.00 74.20           C  
ATOM   2036  O   TYR A 827      17.137   4.789  26.479  1.00 74.20           O  
ATOM   2037  N   CYS A 828      16.212   4.287  24.483  1.00 54.39           N  
ATOM   2038  HN  CYS A 828      15.309   4.103  23.939  1.00 54.39           H  
ATOM   2039  CA  CYS A 828      17.464   4.295  23.776  1.00 54.39           C  
ATOM   2040  HA  CYS A 828      18.146   3.614  24.285  1.00 54.39           H  
ATOM   2041  CB  CYS A 828      17.331   3.836  22.315  1.00 54.39           C  
ATOM   2042  HB1 CYS A 828      16.539   4.413  21.837  1.00 54.39           H  
ATOM   2043  HB2 CYS A 828      18.275   4.020  21.802  1.00 54.39           H  
ATOM   2044  SG  CYS A 828      16.928   2.066  22.183  1.00 54.39           S  
ATOM   2045  HG  CYS A 828      17.898   1.342  22.759  1.00 54.39           H  
ATOM   2046  C   CYS A 828      18.071   5.666  23.794  1.00 54.39           C  
ATOM   2047  O   CYS A 828      19.282   5.810  23.952  1.00 54.39           O  
ATOM   2048  N   HIS A 829      17.240   6.712  23.644  1.00 73.79           N  
ATOM   2049  HN  HIS A 829      16.191   6.527  23.542  1.00 73.79           H  
ATOM   2050  CA  HIS A 829      17.711   8.071  23.616  1.00 73.79           C  
ATOM   2051  HA  HIS A 829      18.431   8.186  22.806  1.00 73.79           H  
ATOM   2052  CB  HIS A 829      16.600   9.114  23.458  1.00 73.79           C  
ATOM   2053  HB1 HIS A 829      15.747   8.804  24.062  1.00 73.79           H  
ATOM   2054  HB2 HIS A 829      16.972  10.073  23.819  1.00 73.79           H  
ATOM   2055  CG  HIS A 829      16.145   9.284  22.050  1.00 73.79           C  
ATOM   2056  CD2 HIS A 829      16.682   8.814  20.893  1.00 73.79           C  
ATOM   2057  HD2 HIS A 829      17.564   8.176  20.830  1.00 73.79           H  
ATOM   2058  ND1 HIS A 829      15.052  10.036  21.687  1.00 73.79           N  
ATOM   2059  HD1 HIS A 829      14.387  10.556  22.344  1.00 73.79           H  
ATOM   2060  CE1 HIS A 829      14.983   9.989  20.335  1.00 73.79           C  
ATOM   2061  HE1 HIS A 829      14.216  10.495  19.748  1.00 73.79           H  
ATOM   2062  NE2 HIS A 829      15.951   9.260  19.808  1.00 73.79           N1+
ATOM   2063  HE2 HIS A 829      16.129   9.060  18.772  1.00 73.79           H  
ATOM   2064  C   HIS A 829      18.368   8.408  24.912  1.00 73.79           C  
ATOM   2065  O   HIS A 829      19.350   9.147  24.935  1.00 73.79           O  
ATOM   2066  N   LYS A 830      17.826   7.901  26.033  1.00126.79           N  
ATOM   2067  HN  LYS A 830      16.968   7.264  25.974  1.00126.79           H  
ATOM   2068  CA  LYS A 830      18.402   8.217  27.307  1.00126.79           C  
ATOM   2069  HA  LYS A 830      18.400   9.297  27.452  1.00126.79           H  
ATOM   2070  CB  LYS A 830      17.681   7.537  28.483  1.00126.79           C  
ATOM   2071  HB1 LYS A 830      16.640   7.859  28.481  1.00126.79           H  
ATOM   2072  HB2 LYS A 830      17.728   6.458  28.338  1.00126.79           H  
ATOM   2073  CG  LYS A 830      18.288   7.869  29.849  1.00126.79           C  
ATOM   2074  HG1 LYS A 830      17.814   7.236  30.599  1.00126.79           H  
ATOM   2075  HG2 LYS A 830      19.356   7.652  29.813  1.00126.79           H  
ATOM   2076  CD  LYS A 830      18.106   9.330  30.265  1.00126.79           C  
ATOM   2077  HD1 LYS A 830      18.580   9.963  29.515  1.00126.79           H  
ATOM   2078  HD2 LYS A 830      17.038   9.546  30.302  1.00126.79           H  
ATOM   2079  CE  LYS A 830      18.713   9.663  31.630  1.00126.79           C  
ATOM   2080  HE1 LYS A 830      19.751   9.333  31.654  1.00126.79           H  
ATOM   2081  HE2 LYS A 830      18.670  10.740  31.791  1.00126.79           H  
ATOM   2082  NZ  LYS A 830      17.955   8.976  32.701  1.00126.79           N1+
ATOM   2083  HZ1 LYS A 830      18.385   9.213  33.652  1.00126.79           H  
ATOM   2084  HZ2 LYS A 830      17.996   7.918  32.546  1.00126.79           H  
ATOM   2085  HZ3 LYS A 830      16.935   9.299  32.681  1.00126.79           H  
ATOM   2086  C   LYS A 830      19.812   7.715  27.292  1.00126.79           C  
ATOM   2087  O   LYS A 830      20.716   8.352  27.831  1.00126.79           O  
ATOM   2088  N   LYS A 831      20.013   6.535  26.675  1.00133.05           N  
ATOM   2089  HN  LYS A 831      19.158   6.044  26.260  1.00133.05           H  
ATOM   2090  CA  LYS A 831      21.284   5.883  26.530  1.00133.05           C  
ATOM   2091  HA  LYS A 831      21.783   5.915  27.499  1.00133.05           H  
ATOM   2092  CB  LYS A 831      21.211   4.409  26.092  1.00133.05           C  
ATOM   2093  HB1 LYS A 831      20.577   3.863  26.791  1.00133.05           H  
ATOM   2094  HB2 LYS A 831      20.779   4.358  25.093  1.00133.05           H  
ATOM   2095  CG  LYS A 831      22.599   3.758  26.067  1.00133.05           C  
ATOM   2096  HG1 LYS A 831      23.117   4.098  25.170  1.00133.05           H  
ATOM   2097  HG2 LYS A 831      23.145   4.090  26.950  1.00133.05           H  
ATOM   2098  CD  LYS A 831      22.592   2.230  26.060  1.00133.05           C  
ATOM   2099  HD1 LYS A 831      21.830   1.891  25.358  1.00133.05           H  
ATOM   2100  HD2 LYS A 831      23.571   1.882  25.730  1.00133.05           H  
ATOM   2101  CE  LYS A 831      22.296   1.617  27.431  1.00133.05           C  
ATOM   2102  HE1 LYS A 831      23.057   1.940  28.142  1.00133.05           H  
ATOM   2103  HE2 LYS A 831      21.316   1.951  27.771  1.00133.05           H  
ATOM   2104  NZ  LYS A 831      22.306   0.140  27.341  1.00133.05           N1+
ATOM   2105  HZ1 LYS A 831      22.098  -0.278  28.304  1.00133.05           H  
ATOM   2106  HZ2 LYS A 831      23.268  -0.191  27.009  1.00133.05           H  
ATOM   2107  HZ3 LYS A 831      21.559  -0.180  26.645  1.00133.05           H  
ATOM   2108  C   LYS A 831      22.149   6.621  25.549  1.00133.05           C  
ATOM   2109  O   LYS A 831      23.335   6.323  25.428  1.00133.05           O  
ATOM   2110  N   ASN A 832      21.577   7.568  24.780  1.00 76.49           N  
ATOM   2111  HN  ASN A 832      20.539   7.794  24.909  1.00 76.49           H  
ATOM   2112  CA  ASN A 832      22.337   8.281  23.789  1.00 76.49           C  
ATOM   2113  HA  ASN A 832      21.743   9.118  23.423  1.00 76.49           H  
ATOM   2114  CB  ASN A 832      23.677   8.817  24.323  1.00 76.49           C  
ATOM   2115  HB1 ASN A 832      24.242   8.008  24.786  1.00 76.49           H  
ATOM   2116  HB2 ASN A 832      24.258   9.245  23.506  1.00 76.49           H  
ATOM   2117  CG  ASN A 832      23.368   9.891  25.356  1.00 76.49           C  
ATOM   2118  OD1 ASN A 832      23.835   9.835  26.492  1.00 76.49           O  
ATOM   2119  ND2 ASN A 832      22.554  10.903  24.950  1.00 76.49           N  
ATOM   2120 1HD2 ASN A 832      22.169  10.912  23.952  1.00 76.49           H  
ATOM   2121 2HD2 ASN A 832      22.299  11.689  25.629  1.00 76.49           H  
ATOM   2122  C   ASN A 832      22.620   7.356  22.652  1.00 76.49           C  
ATOM   2123  O   ASN A 832      23.660   7.435  21.999  1.00 76.49           O  
ATOM   2124  N   PHE A 833      21.654   6.459  22.385  1.00117.83           N  
ATOM   2125  HN  PHE A 833      20.774   6.471  22.994  1.00117.83           H  
ATOM   2126  CA  PHE A 833      21.732   5.491  21.336  1.00117.83           C  
ATOM   2127  HA  PHE A 833      22.699   5.513  20.834  1.00117.83           H  
ATOM   2128  CB  PHE A 833      21.441   4.114  21.963  1.00117.83           C  
ATOM   2129  HB1 PHE A 833      21.814   4.121  22.987  1.00117.83           H  
ATOM   2130  HB2 PHE A 833      20.361   3.965  21.970  1.00117.83           H  
ATOM   2131  CG  PHE A 833      22.064   2.967  21.249  1.00117.83           C  
ATOM   2132  CD1 PHE A 833      23.434   2.862  21.187  1.00117.83           C  
ATOM   2133  HD1 PHE A 833      24.055   3.635  21.640  1.00117.83           H  
ATOM   2134  CD2 PHE A 833      21.292   1.961  20.720  1.00117.83           C  
ATOM   2135  HD2 PHE A 833      20.206   2.014  20.798  1.00117.83           H  
ATOM   2136  CE1 PHE A 833      24.028   1.794  20.560  1.00117.83           C  
ATOM   2137  HE1 PHE A 833      25.114   1.730  20.500  1.00117.83           H  
ATOM   2138  CE2 PHE A 833      21.879   0.889  20.093  1.00117.83           C  
ATOM   2139  HE2 PHE A 833      21.259   0.103  19.662  1.00117.83           H  
ATOM   2140  CZ  PHE A 833      23.248   0.807  20.009  1.00117.83           C  
ATOM   2141  HZ  PHE A 833      23.714  -0.040  19.506  1.00117.83           H  
ATOM   2142  C   PHE A 833      20.607   5.862  20.405  1.00117.83           C  
ATOM   2143  O   PHE A 833      19.470   6.025  20.846  1.00117.83           O  
ATOM   2144  N   LEU A 834      20.893   6.043  19.096  1.00151.48           N  
ATOM   2145  HN  LEU A 834      21.900   5.922  18.754  1.00151.48           H  
ATOM   2146  CA  LEU A 834      19.860   6.397  18.154  1.00151.48           C  
ATOM   2147  HA  LEU A 834      18.900   6.360  18.668  1.00151.48           H  
ATOM   2148  CB  LEU A 834      20.034   7.803  17.554  1.00151.48           C  
ATOM   2149  HB1 LEU A 834      19.673   7.789  16.526  1.00151.48           H  
ATOM   2150  HB2 LEU A 834      19.441   8.506  18.138  1.00151.48           H  
ATOM   2151  CG  LEU A 834      21.498   8.277  17.554  1.00151.48           C  
ATOM   2152  HG  LEU A 834      21.825   8.297  18.594  1.00151.48           H  
ATOM   2153  CD1 LEU A 834      22.411   7.288  16.819  1.00151.48           C  
ATOM   2154 1HD1 LEU A 834      23.437   7.656  16.839  1.00151.48           H  
ATOM   2155 2HD1 LEU A 834      22.082   7.189  15.785  1.00151.48           H  
ATOM   2156 3HD1 LEU A 834      22.364   6.316  17.310  1.00151.48           H  
ATOM   2157  CD2 LEU A 834      21.621   9.712  17.020  1.00151.48           C  
ATOM   2158 1HD2 LEU A 834      22.667  10.017  17.033  1.00151.48           H  
ATOM   2159 2HD2 LEU A 834      21.039  10.386  17.649  1.00151.48           H  
ATOM   2160 3HD2 LEU A 834      21.244   9.754  15.998  1.00151.48           H  
ATOM   2161  C   LEU A 834      19.844   5.380  17.049  1.00151.48           C  
ATOM   2162  O   LEU A 834      20.850   4.726  16.783  1.00151.48           O  
ATOM   2163  N   HIS A 835      18.647   5.146  16.464  1.00 97.74           N  
ATOM   2164  HN  HIS A 835      17.801   5.696  16.820  1.00 97.74           H  
ATOM   2165  CA  HIS A 835      18.434   4.206  15.394  1.00 97.74           C  
ATOM   2166  HA  HIS A 835      18.925   3.267  15.649  1.00 97.74           H  
ATOM   2167  CB  HIS A 835      16.936   3.943  15.198  1.00 97.74           C  
ATOM   2168  HB1 HIS A 835      16.488   3.728  16.168  1.00 97.74           H  
ATOM   2169  HB2 HIS A 835      16.476   4.836  14.774  1.00 97.74           H  
ATOM   2170  CG  HIS A 835      16.678   2.791  14.285  1.00 97.74           C  
ATOM   2171  CD2 HIS A 835      16.673   2.734  12.926  1.00 97.74           C  
ATOM   2172  HD2 HIS A 835      16.856   3.584  12.269  1.00 97.74           H  
ATOM   2173  ND1 HIS A 835      16.406   1.512  14.715  1.00 97.74           N  
ATOM   2174  HD1 HIS A 835      16.331   1.182  15.730  1.00 97.74           H  
ATOM   2175  CE1 HIS A 835      16.251   0.752  13.603  1.00 97.74           C  
ATOM   2176  HE1 HIS A 835      16.025  -0.314  13.624  1.00 97.74           H  
ATOM   2177  NE2 HIS A 835      16.404   1.449  12.493  1.00 97.74           N1+
ATOM   2178  HE2 HIS A 835      16.335   1.098  11.484  1.00 97.74           H  
ATOM   2179  C   HIS A 835      18.983   4.699  14.076  1.00 97.74           C  
ATOM   2180  O   HIS A 835      19.826   4.050  13.456  1.00 97.74           O  
ATOM   2181  N   ARG A 836      18.522   5.897  13.650  1.00156.72           N  
ATOM   2182  HN  ARG A 836      17.808   6.377  14.287  1.00156.72           H  
ATOM   2183  CA  ARG A 836      18.872   6.611  12.443  1.00156.72           C  
ATOM   2184  HA  ARG A 836      18.610   7.661  12.570  1.00156.72           H  
ATOM   2185  CB  ARG A 836      20.376   6.512  12.125  1.00156.72           C  
ATOM   2186  HB1 ARG A 836      20.593   5.489  11.818  1.00156.72           H  
ATOM   2187  HB2 ARG A 836      20.596   7.193  11.303  1.00156.72           H  
ATOM   2188  CG  ARG A 836      21.293   6.864  13.296  1.00156.72           C  
ATOM   2189  HG1 ARG A 836      21.080   7.888  13.604  1.00156.72           H  
ATOM   2190  HG2 ARG A 836      21.076   6.184  14.119  1.00156.72           H  
ATOM   2191  CD  ARG A 836      22.785   6.760  12.964  1.00156.72           C  
ATOM   2192  HD1 ARG A 836      22.971   5.883  12.344  1.00156.72           H  
ATOM   2193  HD2 ARG A 836      23.115   7.655  12.436  1.00156.72           H  
ATOM   2194  NE  ARG A 836      23.507   6.634  14.260  1.00156.72           N1+
ATOM   2195  HE  ARG A 836      23.054   6.089  15.062  1.00156.72           H  
ATOM   2196  CZ  ARG A 836      24.735   7.200  14.444  1.00156.72           C  
ATOM   2197  NH1 ARG A 836      25.322   7.905  13.435  1.00156.72           N  
ATOM   2198 1HH1 ARG A 836      24.820   8.015  12.497  1.00156.72           H  
ATOM   2199 2HH1 ARG A 836      26.285   8.348  13.582  1.00156.72           H  
ATOM   2200  NH2 ARG A 836      25.369   7.066  15.645  1.00156.72           N  
ATOM   2201 1HH2 ARG A 836      24.903   6.519  16.438  1.00156.72           H  
ATOM   2202 2HH2 ARG A 836      26.332   7.508  15.794  1.00156.72           H  
ATOM   2203  C   ARG A 836      18.172   6.082  11.202  1.00156.72           C  
ATOM   2204  O   ARG A 836      18.021   6.814  10.227  1.00156.72           O  
ATOM   2205  N   ASP A 837      17.827   4.782  11.168  1.00178.12           N  
ATOM   2206  HN  ASP A 837      18.027   4.227  12.061  1.00178.12           H  
ATOM   2207  CA  ASP A 837      17.221   4.031  10.085  1.00178.12           C  
ATOM   2208  HA  ASP A 837      17.305   4.660   9.199  1.00178.12           H  
ATOM   2209  CB  ASP A 837      18.011   2.745   9.770  1.00178.12           C  
ATOM   2210  HB1 ASP A 837      19.075   2.920   9.932  1.00178.12           H  
ATOM   2211  HB2 ASP A 837      17.672   1.938  10.420  1.00178.12           H  
ATOM   2212  CG  ASP A 837      17.770   2.365   8.312  1.00178.12           C  
ATOM   2213  OD1 ASP A 837      17.016   3.104   7.623  1.00178.12           O  
ATOM   2214  OD2 ASP A 837      18.340   1.333   7.867  1.00178.12           O  
ATOM   2215  C   ASP A 837      15.753   3.667  10.202  1.00178.12           C  
ATOM   2216  O   ASP A 837      15.338   2.743   9.507  1.00178.12           O  
ATOM   2217  N   ILE A 838      14.959   4.195  11.151  1.00148.96           N  
ATOM   2218  HN  ILE A 838      15.315   5.003  11.755  1.00148.96           H  
ATOM   2219  CA  ILE A 838      13.621   3.673  11.359  1.00148.96           C  
ATOM   2220  HA  ILE A 838      13.721   2.669  11.771  1.00148.96           H  
ATOM   2221  CB  ILE A 838      12.823   4.484  12.336  1.00148.96           C  
ATOM   2222  HB  ILE A 838      12.758   5.507  11.965  1.00148.96           H  
ATOM   2223  CG2 ILE A 838      11.404   3.895  12.392  1.00148.96           C  
ATOM   2224 1HG2 ILE A 838      10.800   4.467  13.097  1.00148.96           H  
ATOM   2225 2HG2 ILE A 838      11.454   2.856  12.717  1.00148.96           H  
ATOM   2226 3HG2 ILE A 838      10.950   3.944  11.402  1.00148.96           H  
ATOM   2227  CG1 ILE A 838      13.527   4.505  13.700  1.00148.96           C  
ATOM   2228 1HG1 ILE A 838      14.512   4.956  13.575  1.00148.96           H  
ATOM   2229 2HG1 ILE A 838      12.935   5.109  14.387  1.00148.96           H  
ATOM   2230  CD1 ILE A 838      13.702   3.113  14.304  1.00148.96           C  
ATOM   2231 1HD1 ILE A 838      14.206   3.195  15.267  1.00148.96           H  
ATOM   2232 2HD1 ILE A 838      14.301   2.498  13.633  1.00148.96           H  
ATOM   2233 3HD1 ILE A 838      12.724   2.652  14.444  1.00148.96           H  
ATOM   2234  C   ILE A 838      12.791   3.569  10.104  1.00148.96           C  
ATOM   2235  O   ILE A 838      12.760   4.475   9.275  1.00148.96           O  
ATOM   2236  N   LYS A 839      12.112   2.404   9.941  1.00171.23           N  
ATOM   2237  HN  LYS A 839      12.295   1.618  10.643  1.00171.23           H  
ATOM   2238  CA  LYS A 839      11.161   2.154   8.886  1.00171.23           C  
ATOM   2239  HA  LYS A 839      10.531   3.038   8.784  1.00171.23           H  
ATOM   2240  CB  LYS A 839      11.734   1.812   7.492  1.00171.23           C  
ATOM   2241  HB1 LYS A 839      10.893   1.748   6.801  1.00171.23           H  
ATOM   2242  HB2 LYS A 839      12.385   2.635   7.197  1.00171.23           H  
ATOM   2243  CG  LYS A 839      12.541   0.517   7.350  1.00171.23           C  
ATOM   2244  HG1 LYS A 839      12.019  -0.266   7.900  1.00171.23           H  
ATOM   2245  HG2 LYS A 839      12.577   0.257   6.292  1.00171.23           H  
ATOM   2246  CD  LYS A 839      13.978   0.581   7.869  1.00171.23           C  
ATOM   2247  HD1 LYS A 839      14.463   1.456   7.438  1.00171.23           H  
ATOM   2248  HD2 LYS A 839      13.950   0.678   8.954  1.00171.23           H  
ATOM   2249  CE  LYS A 839      14.804  -0.659   7.512  1.00171.23           C  
ATOM   2250  HE1 LYS A 839      14.524  -1.479   8.173  1.00171.23           H  
ATOM   2251  HE2 LYS A 839      14.601  -0.940   6.478  1.00171.23           H  
ATOM   2252  NZ  LYS A 839      16.250  -0.382   7.666  1.00171.23           N1+
ATOM   2253  HZ1 LYS A 839      16.810  -1.258   7.413  1.00171.23           H  
ATOM   2254  HZ2 LYS A 839      16.455  -0.109   8.680  1.00171.23           H  
ATOM   2255  HZ3 LYS A 839      16.531   0.421   7.017  1.00171.23           H  
ATOM   2256  C   LYS A 839      10.289   1.009   9.325  1.00171.23           C  
ATOM   2257  O   LYS A 839      10.638   0.263  10.236  1.00171.23           O  
ATOM   2258  N   CYS A 840       9.143   0.803   8.643  1.00 93.11           N  
ATOM   2259  HN  CYS A 840       8.950   1.394   7.772  1.00 93.11           H  
ATOM   2260  CA  CYS A 840       8.168  -0.182   9.041  1.00 93.11           C  
ATOM   2261  HA  CYS A 840       7.806   0.068  10.038  1.00 93.11           H  
ATOM   2262  CB  CYS A 840       6.969  -0.241   8.082  1.00 93.11           C  
ATOM   2263  HB1 CYS A 840       6.278  -1.008   8.431  1.00 93.11           H  
ATOM   2264  HB2 CYS A 840       6.469   0.728   8.086  1.00 93.11           H  
ATOM   2265  SG  CYS A 840       7.467  -0.635   6.378  1.00 93.11           S  
ATOM   2266  HG  CYS A 840       8.310   0.305   5.930  1.00 93.11           H  
ATOM   2267  C   CYS A 840       8.786  -1.545   9.082  1.00 93.11           C  
ATOM   2268  O   CYS A 840       8.399  -2.378   9.901  1.00 93.11           O  
ATOM   2269  N   SER A 841       9.757  -1.811   8.193  1.00 52.86           N  
ATOM   2270  HN  SER A 841      10.087  -1.028   7.543  1.00 52.86           H  
ATOM   2271  CA  SER A 841      10.369  -3.104   8.081  1.00 52.86           C  
ATOM   2272  HA  SER A 841       9.589  -3.842   7.896  1.00 52.86           H  
ATOM   2273  CB  SER A 841      11.394  -3.177   6.935  1.00 52.86           C  
ATOM   2274  HB1 SER A 841      12.133  -2.387   7.064  1.00 52.86           H  
ATOM   2275  HB2 SER A 841      11.891  -4.147   6.958  1.00 52.86           H  
ATOM   2276  OG  SER A 841      10.747  -3.013   5.683  1.00 52.86           O  
ATOM   2277  HG  SER A 841      10.035  -3.774   5.554  1.00 52.86           H  
ATOM   2278  C   SER A 841      11.098  -3.484   9.343  1.00 52.86           C  
ATOM   2279  O   SER A 841      11.234  -4.673   9.627  1.00 52.86           O  
ATOM   2280  N   ASN A 842      11.617  -2.512  10.126  1.00122.46           N  
ATOM   2281  HN  ASN A 842      11.494  -1.480   9.872  1.00122.46           H  
ATOM   2282  CA  ASN A 842      12.341  -2.899  11.312  1.00122.46           C  
ATOM   2283  HA  ASN A 842      12.555  -3.965  11.243  1.00122.46           H  
ATOM   2284  CB  ASN A 842      13.685  -2.151  11.475  1.00122.46           C  
ATOM   2285  HB1 ASN A 842      14.148  -2.446  12.417  1.00122.46           H  
ATOM   2286  HB2 ASN A 842      14.344  -2.414  10.648  1.00122.46           H  
ATOM   2287  CG  ASN A 842      13.458  -0.641  11.477  1.00122.46           C  
ATOM   2288  OD1 ASN A 842      13.899   0.048  10.559  1.00122.46           O  
ATOM   2289  ND2 ASN A 842      12.767  -0.103  12.515  1.00122.46           N  
ATOM   2290 1HD2 ASN A 842      12.401  -0.734  13.298  1.00122.46           H  
ATOM   2291 2HD2 ASN A 842      12.589   0.951  12.550  1.00122.46           H  
ATOM   2292  C   ASN A 842      11.515  -2.670  12.548  1.00122.46           C  
ATOM   2293  O   ASN A 842      12.063  -2.543  13.643  1.00122.46           O  
ATOM   2294  N   ILE A 843      10.175  -2.621  12.404  1.00109.45           N  
ATOM   2295  HN  ILE A 843       9.754  -2.622  11.420  1.00109.45           H  
ATOM   2296  CA  ILE A 843       9.299  -2.567  13.542  1.00109.45           C  
ATOM   2297  HA  ILE A 843       9.896  -2.473  14.449  1.00109.45           H  
ATOM   2298  CB  ILE A 843       8.276  -1.471  13.509  1.00109.45           C  
ATOM   2299  HB  ILE A 843       7.852  -1.417  12.506  1.00109.45           H  
ATOM   2300  CG2 ILE A 843       7.172  -1.870  14.489  1.00109.45           C  
ATOM   2301 1HG2 ILE A 843       6.400  -1.100  14.501  1.00109.45           H  
ATOM   2302 2HG2 ILE A 843       7.594  -1.976  15.489  1.00109.45           H  
ATOM   2303 3HG2 ILE A 843       6.734  -2.818  14.177  1.00109.45           H  
ATOM   2304  CG1 ILE A 843       8.905  -0.109  13.856  1.00109.45           C  
ATOM   2305 1HG1 ILE A 843       8.106   0.632  13.893  1.00109.45           H  
ATOM   2306 2HG1 ILE A 843       9.370  -0.193  14.839  1.00109.45           H  
ATOM   2307  CD1 ILE A 843       9.960   0.385  12.877  1.00109.45           C  
ATOM   2308 1HD1 ILE A 843      10.341   1.350  13.209  1.00109.45           H  
ATOM   2309 2HD1 ILE A 843       9.516   0.491  11.887  1.00109.45           H  
ATOM   2310 3HD1 ILE A 843      10.779  -0.333  12.832  1.00109.45           H  
ATOM   2311  C   ILE A 843       8.618  -3.895  13.537  1.00109.45           C  
ATOM   2312  O   ILE A 843       7.947  -4.263  12.576  1.00109.45           O  
ATOM   2313  N   LEU A 844       8.800  -4.658  14.629  1.00 59.42           N  
ATOM   2314  HN  LEU A 844       9.281  -4.233  15.485  1.00 59.42           H  
ATOM   2315  CA  LEU A 844       8.369  -6.022  14.680  1.00 59.42           C  
ATOM   2316  HA  LEU A 844       8.010  -6.322  13.695  1.00 59.42           H  
ATOM   2317  CB  LEU A 844       9.561  -6.910  15.077  1.00 59.42           C  
ATOM   2318  HB1 LEU A 844       9.945  -6.561  16.035  1.00 59.42           H  
ATOM   2319  HB2 LEU A 844       9.206  -7.935  15.179  1.00 59.42           H  
ATOM   2320  CG  LEU A 844      10.716  -6.896  14.057  1.00 59.42           C  
ATOM   2321  HG  LEU A 844      11.111  -5.880  14.038  1.00 59.42           H  
ATOM   2322  CD1 LEU A 844      11.866  -7.815  14.498  1.00 59.42           C  
ATOM   2323 1HD1 LEU A 844      12.664  -7.781  13.756  1.00 59.42           H  
ATOM   2324 2HD1 LEU A 844      11.500  -8.837  14.591  1.00 59.42           H  
ATOM   2325 3HD1 LEU A 844      12.252  -7.479  15.461  1.00 59.42           H  
ATOM   2326  CD2 LEU A 844      10.215  -7.208  12.638  1.00 59.42           C  
ATOM   2327 1HD2 LEU A 844      11.055  -7.190  11.943  1.00 59.42           H  
ATOM   2328 2HD2 LEU A 844       9.481  -6.460  12.339  1.00 59.42           H  
ATOM   2329 3HD2 LEU A 844       9.754  -8.195  12.624  1.00 59.42           H  
ATOM   2330  C   LEU A 844       7.257  -6.173  15.679  1.00 59.42           C  
ATOM   2331  O   LEU A 844       7.299  -5.577  16.756  1.00 59.42           O  
ATOM   2332  N   LEU A 845       6.231  -7.001  15.352  1.00159.80           N  
ATOM   2333  HN  LEU A 845       6.245  -7.518  14.415  1.00159.80           H  
ATOM   2334  CA  LEU A 845       5.126  -7.189  16.254  1.00159.80           C  
ATOM   2335  HA  LEU A 845       5.420  -6.726  17.196  1.00159.80           H  
ATOM   2336  CB  LEU A 845       3.846  -6.468  15.803  1.00159.80           C  
ATOM   2337  HB1 LEU A 845       3.021  -6.821  16.422  1.00159.80           H  
ATOM   2338  HB2 LEU A 845       3.986  -5.398  15.958  1.00159.80           H  
ATOM   2339  CG  LEU A 845       3.470  -6.693  14.332  1.00159.80           C  
ATOM   2340  HG  LEU A 845       4.391  -6.591  13.757  1.00159.80           H  
ATOM   2341  CD1 LEU A 845       2.956  -8.120  14.086  1.00159.80           C  
ATOM   2342 1HD1 LEU A 845       2.701  -8.238  13.033  1.00159.80           H  
ATOM   2343 2HD1 LEU A 845       2.070  -8.298  14.696  1.00159.80           H  
ATOM   2344 3HD1 LEU A 845       3.732  -8.837  14.354  1.00159.80           H  
ATOM   2345  CD2 LEU A 845       2.525  -5.583  13.845  1.00159.80           C  
ATOM   2346 1HD2 LEU A 845       2.268  -5.757  12.800  1.00159.80           H  
ATOM   2347 2HD2 LEU A 845       3.019  -4.616  13.941  1.00159.80           H  
ATOM   2348 3HD2 LEU A 845       1.617  -5.588  14.448  1.00159.80           H  
ATOM   2349  C   LEU A 845       4.827  -8.633  16.571  1.00159.80           C  
ATOM   2350  O   LEU A 845       5.208  -9.552  15.846  1.00159.80           O  
ATOM   2351  N   ASN A 846       4.155  -8.855  17.727  1.00159.28           N  
ATOM   2352  HN  ASN A 846       3.836  -8.011  18.302  1.00159.28           H  
ATOM   2353  CA  ASN A 846       3.850 -10.176  18.218  1.00159.28           C  
ATOM   2354  HA  ASN A 846       4.276 -10.957  17.588  1.00159.28           H  
ATOM   2355  CB  ASN A 846       4.124 -10.423  19.710  1.00159.28           C  
ATOM   2356  HB1 ASN A 846       3.298 -10.009  20.288  1.00159.28           H  
ATOM   2357  HB2 ASN A 846       4.183 -11.498  19.879  1.00159.28           H  
ATOM   2358  CG  ASN A 846       5.406  -9.791  20.183  1.00159.28           C  
ATOM   2359  OD1 ASN A 846       5.322  -8.773  20.867  1.00159.28           O  
ATOM   2360  ND2 ASN A 846       6.582 -10.387  19.857  1.00159.28           N  
ATOM   2361 1HD2 ASN A 846       6.583 -11.286  19.276  1.00159.28           H  
ATOM   2362 2HD2 ASN A 846       7.507  -9.958  20.181  1.00159.28           H  
ATOM   2363  C   ASN A 846       2.356 -10.274  18.305  1.00159.28           C  
ATOM   2364  O   ASN A 846       1.615  -9.334  18.023  1.00159.28           O  
ATOM   2365  N   ASN A 847       1.895 -11.459  18.748  1.00 90.92           N  
ATOM   2366  HN  ASN A 847       2.616 -12.219  18.963  1.00 90.92           H  
ATOM   2367  CA  ASN A 847       0.512 -11.782  18.954  1.00 90.92           C  
ATOM   2368  HA  ASN A 847      -0.052 -11.509  18.062  1.00 90.92           H  
ATOM   2369  CB  ASN A 847       0.314 -13.284  19.230  1.00 90.92           C  
ATOM   2370  HB1 ASN A 847       0.839 -13.867  18.474  1.00 90.92           H  
ATOM   2371  HB2 ASN A 847       0.707 -13.529  20.217  1.00 90.92           H  
ATOM   2372  CG  ASN A 847      -1.173 -13.603  19.179  1.00 90.92           C  
ATOM   2373  OD1 ASN A 847      -1.958 -13.102  19.982  1.00 90.92           O  
ATOM   2374  ND2 ASN A 847      -1.574 -14.465  18.206  1.00 90.92           N  
ATOM   2375 1HD2 ASN A 847      -0.856 -14.879  17.529  1.00 90.92           H  
ATOM   2376 2HD2 ASN A 847      -2.607 -14.729  18.118  1.00 90.92           H  
ATOM   2377  C   ASN A 847      -0.018 -10.999  20.126  1.00 90.92           C  
ATOM   2378  O   ASN A 847      -1.206 -10.687  20.191  1.00 90.92           O  
ATOM   2379  N   ARG A 848       0.870 -10.670  21.084  1.00138.90           N  
ATOM   2380  HN  ARG A 848       1.896 -10.909  20.894  1.00138.90           H  
ATOM   2381  CA  ARG A 848       0.575 -10.029  22.339  1.00138.90           C  
ATOM   2382  HA  ARG A 848      -0.163 -10.632  22.868  1.00138.90           H  
ATOM   2383  CB  ARG A 848       1.825  -9.902  23.227  1.00138.90           C  
ATOM   2384  HB1 ARG A 848       2.607  -9.402  22.656  1.00138.90           H  
ATOM   2385  HB2 ARG A 848       1.571  -9.301  24.100  1.00138.90           H  
ATOM   2386  CG  ARG A 848       2.360 -11.251  23.705  1.00138.90           C  
ATOM   2387  HG1 ARG A 848       3.187 -11.071  24.392  1.00138.90           H  
ATOM   2388  HG2 ARG A 848       1.560 -11.774  24.228  1.00138.90           H  
ATOM   2389  CD  ARG A 848       2.860 -12.144  22.569  1.00138.90           C  
ATOM   2390  HD1 ARG A 848       2.046 -12.352  21.875  1.00138.90           H  
ATOM   2391  HD2 ARG A 848       3.673 -11.649  22.038  1.00138.90           H  
ATOM   2392  NE  ARG A 848       3.349 -13.416  23.172  1.00138.90           N1+
ATOM   2393  HE  ARG A 848       2.698 -14.263  23.238  1.00138.90           H  
ATOM   2394  CZ  ARG A 848       4.628 -13.499  23.640  1.00138.90           C  
ATOM   2395  NH1 ARG A 848       5.433 -12.397  23.619  1.00138.90           N  
ATOM   2396 1HH1 ARG A 848       5.061 -11.470  23.236  1.00138.90           H  
ATOM   2397 2HH1 ARG A 848       6.436 -12.460  23.986  1.00138.90           H  
ATOM   2398  NH2 ARG A 848       5.104 -14.683  24.123  1.00138.90           N  
ATOM   2399 1HH2 ARG A 848       4.474 -15.548  24.135  1.00138.90           H  
ATOM   2400 2HH2 ARG A 848       6.107 -14.747  24.490  1.00138.90           H  
ATOM   2401  C   ARG A 848       0.018  -8.645  22.161  1.00138.90           C  
ATOM   2402  O   ARG A 848      -0.759  -8.187  22.997  1.00138.90           O  
ATOM   2403  N   GLY A 849       0.388  -7.926  21.087  1.00 42.48           N  
ATOM   2404  HN  GLY A 849       1.002  -8.363  20.327  1.00 42.48           H  
ATOM   2405  CA  GLY A 849      -0.052  -6.563  20.974  1.00 42.48           C  
ATOM   2406  HA1 GLY A 849      -0.462  -6.386  19.980  1.00 42.48           H  
ATOM   2407  HA2 GLY A 849      -0.815  -6.355  21.724  1.00 42.48           H  
ATOM   2408  C   GLY A 849       1.140  -5.682  21.200  1.00 42.48           C  
ATOM   2409  O   GLY A 849       1.003  -4.462  21.289  1.00 42.48           O  
ATOM   2410  N   GLN A 850       2.338  -6.300  21.319  1.00 93.67           N  
ATOM   2411  HN  GLN A 850       2.357  -7.368  21.251  1.00 93.67           H  
ATOM   2412  CA  GLN A 850       3.592  -5.618  21.531  1.00 93.67           C  
ATOM   2413  HA  GLN A 850       3.421  -4.706  22.102  1.00 93.67           H  
ATOM   2414  CB  GLN A 850       4.618  -6.506  22.267  1.00 93.67           C  
ATOM   2415  HB1 GLN A 850       4.159  -6.854  23.193  1.00 93.67           H  
ATOM   2416  HB2 GLN A 850       4.843  -7.360  21.629  1.00 93.67           H  
ATOM   2417  CG  GLN A 850       5.941  -5.820  22.623  1.00 93.67           C  
ATOM   2418  HG1 GLN A 850       6.765  -6.523  22.503  1.00 93.67           H  
ATOM   2419  HG2 GLN A 850       6.098  -4.960  21.972  1.00 93.67           H  
ATOM   2420  CD  GLN A 850       5.861  -5.361  24.074  1.00 93.67           C  
ATOM   2421  OE1 GLN A 850       6.812  -4.802  24.618  1.00 93.67           O  
ATOM   2422  NE2 GLN A 850       4.691  -5.606  24.722  1.00 93.67           N  
ATOM   2423 1HE2 GLN A 850       3.889  -6.097  24.211  1.00 93.67           H  
ATOM   2424 2HE2 GLN A 850       4.572  -5.308  25.743  1.00 93.67           H  
ATOM   2425  C   GLN A 850       4.211  -5.274  20.200  1.00 93.67           C  
ATOM   2426  O   GLN A 850       3.955  -5.934  19.195  1.00 93.67           O  
ATOM   2427  N   ILE A 851       5.032  -4.197  20.173  1.00 92.63           N  
ATOM   2428  HN  ILE A 851       5.146  -3.639  21.079  1.00 92.63           H  
ATOM   2429  CA  ILE A 851       5.766  -3.745  19.012  1.00 92.63           C  
ATOM   2430  HA  ILE A 851       5.758  -4.512  18.237  1.00 92.63           H  
ATOM   2431  CB  ILE A 851       5.244  -2.436  18.461  1.00 92.63           C  
ATOM   2432  HB  ILE A 851       4.192  -2.577  18.212  1.00 92.63           H  
ATOM   2433  CG2 ILE A 851       5.324  -1.360  19.557  1.00 92.63           C  
ATOM   2434 1HG2 ILE A 851       4.949  -0.414  19.166  1.00 92.63           H  
ATOM   2435 2HG2 ILE A 851       6.360  -1.237  19.872  1.00 92.63           H  
ATOM   2436 3HG2 ILE A 851       4.719  -1.665  20.411  1.00 92.63           H  
ATOM   2437  CG1 ILE A 851       5.976  -2.025  17.178  1.00 92.63           C  
ATOM   2438 1HG1 ILE A 851       7.017  -1.811  17.421  1.00 92.63           H  
ATOM   2439 2HG1 ILE A 851       5.931  -2.851  16.468  1.00 92.63           H  
ATOM   2440  CD1 ILE A 851       5.355  -0.785  16.532  1.00 92.63           C  
ATOM   2441 1HD1 ILE A 851       5.907  -0.532  15.627  1.00 92.63           H  
ATOM   2442 2HD1 ILE A 851       5.401   0.051  17.230  1.00 92.63           H  
ATOM   2443 3HD1 ILE A 851       4.315  -0.989  16.278  1.00 92.63           H  
ATOM   2444  C   ILE A 851       7.175  -3.475  19.465  1.00 92.63           C  
ATOM   2445  O   ILE A 851       7.381  -2.888  20.527  1.00 92.63           O  
ATOM   2446  N   LYS A 852       8.189  -3.879  18.665  1.00 60.66           N  
ATOM   2447  HN  LYS A 852       7.980  -4.339  17.722  1.00 60.66           H  
ATOM   2448  CA  LYS A 852       9.553  -3.686  19.091  1.00 60.66           C  
ATOM   2449  HA  LYS A 852       9.566  -2.989  19.929  1.00 60.66           H  
ATOM   2450  CB  LYS A 852      10.252  -4.990  19.517  1.00 60.66           C  
ATOM   2451  HB1 LYS A 852      10.178  -5.702  18.695  1.00 60.66           H  
ATOM   2452  HB2 LYS A 852      11.301  -4.768  19.713  1.00 60.66           H  
ATOM   2453  CG  LYS A 852       9.657  -5.639  20.769  1.00 60.66           C  
ATOM   2454  HG1 LYS A 852       9.891  -5.011  21.629  1.00 60.66           H  
ATOM   2455  HG2 LYS A 852       8.576  -5.700  20.647  1.00 60.66           H  
ATOM   2456  CD  LYS A 852      10.197  -7.048  21.034  1.00 60.66           C  
ATOM   2457  HD1 LYS A 852       9.959  -7.675  20.174  1.00 60.66           H  
ATOM   2458  HD2 LYS A 852      11.279  -6.985  21.151  1.00 60.66           H  
ATOM   2459  CE  LYS A 852       9.614  -7.705  22.286  1.00 60.66           C  
ATOM   2460  HE1 LYS A 852       9.847  -7.093  23.157  1.00 60.66           H  
ATOM   2461  HE2 LYS A 852       8.532  -7.789  22.180  1.00 60.66           H  
ATOM   2462  NZ  LYS A 852      10.196  -9.054  22.464  1.00 60.66           N1+
ATOM   2463  HZ1 LYS A 852       9.784  -9.508  23.341  1.00 60.66           H  
ATOM   2464  HZ2 LYS A 852      11.258  -8.974  22.570  1.00 60.66           H  
ATOM   2465  HZ3 LYS A 852       9.967  -9.657  21.610  1.00 60.66           H  
ATOM   2466  C   LYS A 852      10.379  -3.118  17.974  1.00 60.66           C  
ATOM   2467  O   LYS A 852      10.103  -3.315  16.792  1.00 60.66           O  
ATOM   2468  N   LEU A 853      11.460  -2.412  18.354  1.00181.21           N  
ATOM   2469  HN  LEU A 853      11.685  -2.346  19.398  1.00181.21           H  
ATOM   2470  CA  LEU A 853      12.323  -1.745  17.426  1.00181.21           C  
ATOM   2471  HA  LEU A 853      11.800  -1.582  16.483  1.00181.21           H  
ATOM   2472  CB  LEU A 853      12.752  -0.395  18.028  1.00181.21           C  
ATOM   2473  HB1 LEU A 853      11.866   0.064  18.466  1.00181.21           H  
ATOM   2474  HB2 LEU A 853      13.480  -0.603  18.812  1.00181.21           H  
ATOM   2475  CG  LEU A 853      13.379   0.631  17.081  1.00181.21           C  
ATOM   2476  HG  LEU A 853      14.286   0.202  16.656  1.00181.21           H  
ATOM   2477  CD1 LEU A 853      12.431   1.000  15.937  1.00181.21           C  
ATOM   2478 1HD1 LEU A 853      12.912   1.730  15.287  1.00181.21           H  
ATOM   2479 2HD1 LEU A 853      11.515   1.427  16.347  1.00181.21           H  
ATOM   2480 3HD1 LEU A 853      12.189   0.106  15.362  1.00181.21           H  
ATOM   2481  CD2 LEU A 853      13.757   1.888  17.870  1.00181.21           C  
ATOM   2482 1HD2 LEU A 853      14.204   2.620  17.197  1.00181.21           H  
ATOM   2483 2HD2 LEU A 853      14.473   1.627  18.649  1.00181.21           H  
ATOM   2484 3HD2 LEU A 853      12.863   2.313  18.327  1.00181.21           H  
ATOM   2485  C   LEU A 853      13.514  -2.646  17.205  1.00181.21           C  
ATOM   2486  O   LEU A 853      14.144  -3.114  18.155  1.00181.21           O  
ATOM   2487  N   ALA A 854      13.838  -2.929  15.923  1.00 57.03           N  
ATOM   2488  HN  ALA A 854      13.258  -2.493  15.136  1.00 57.03           H  
ATOM   2489  CA  ALA A 854      14.936  -3.796  15.578  1.00 57.03           C  
ATOM   2490  HA  ALA A 854      15.319  -4.270  16.482  1.00 57.03           H  
ATOM   2491  CB  ALA A 854      14.559  -4.880  14.556  1.00 57.03           C  
ATOM   2492  HB1 ALA A 854      15.432  -5.497  14.341  1.00 57.03           H  
ATOM   2493  HB2 ALA A 854      14.213  -4.408  13.636  1.00 57.03           H  
ATOM   2494  HB3 ALA A 854      13.765  -5.505  14.965  1.00 57.03           H  
ATOM   2495  C   ALA A 854      16.019  -2.955  14.960  1.00 57.03           C  
ATOM   2496  O   ALA A 854      15.744  -1.914  14.370  1.00 57.03           O  
ATOM   2497  N   ASP A 855      17.283  -3.416  15.083  1.00137.50           N  
ATOM   2498  HN  ASP A 855      17.419  -4.308  15.657  1.00137.50           H  
ATOM   2499  CA  ASP A 855      18.465  -2.820  14.514  1.00137.50           C  
ATOM   2500  HA  ASP A 855      19.298  -3.504  14.676  1.00137.50           H  
ATOM   2501  CB  ASP A 855      18.294  -2.630  12.998  1.00137.50           C  
ATOM   2502  HB1 ASP A 855      17.574  -3.352  12.613  1.00137.50           H  
ATOM   2503  HB2 ASP A 855      17.943  -1.620  12.789  1.00137.50           H  
ATOM   2504  CG  ASP A 855      19.643  -2.851  12.348  1.00137.50           C  
ATOM   2505  OD1 ASP A 855      20.313  -3.838  12.754  1.00137.50           O  
ATOM   2506  OD2 ASP A 855      20.021  -2.059  11.446  1.00137.50           O  
ATOM   2507  C   ASP A 855      18.822  -1.500  15.131  1.00137.50           C  
ATOM   2508  O   ASP A 855      19.372  -0.631  14.457  1.00137.50           O  
ATOM   2509  N   PHE A 856      18.571  -1.325  16.444  1.00188.48           N  
ATOM   2510  HN  PHE A 856      18.128  -2.114  17.015  1.00188.48           H  
ATOM   2511  CA  PHE A 856      18.901  -0.075  17.074  1.00188.48           C  
ATOM   2512  HA  PHE A 856      18.592   0.753  16.436  1.00188.48           H  
ATOM   2513  CB  PHE A 856      18.257   0.069  18.466  1.00188.48           C  
ATOM   2514  HB1 PHE A 856      17.350  -0.533  18.517  1.00188.48           H  
ATOM   2515  HB2 PHE A 856      18.957  -0.262  19.233  1.00188.48           H  
ATOM   2516  CG  PHE A 856      17.921   1.505  18.676  1.00188.48           C  
ATOM   2517  CD1 PHE A 856      18.813   2.413  19.192  1.00188.48           C  
ATOM   2518  HD1 PHE A 856      19.816   2.089  19.470  1.00188.48           H  
ATOM   2519  CD2 PHE A 856      16.667   1.944  18.326  1.00188.48           C  
ATOM   2520  HD2 PHE A 856      15.952   1.236  17.908  1.00188.48           H  
ATOM   2521  CE1 PHE A 856      18.449   3.731  19.361  1.00188.48           C  
ATOM   2522  HE1 PHE A 856      19.165   4.441  19.775  1.00188.48           H  
ATOM   2523  CE2 PHE A 856      16.295   3.257  18.491  1.00188.48           C  
ATOM   2524  HE2 PHE A 856      15.293   3.582  18.209  1.00188.48           H  
ATOM   2525  CZ  PHE A 856      17.190   4.157  19.012  1.00188.48           C  
ATOM   2526  HZ  PHE A 856      16.905   5.200  19.148  1.00188.48           H  
ATOM   2527  C   PHE A 856      20.397  -0.041  17.269  1.00188.48           C  
ATOM   2528  O   PHE A 856      21.008  -1.047  17.627  1.00188.48           O  
ATOM   2529  N   GLY A 857      21.026   1.123  16.987  1.00 46.40           N  
ATOM   2530  HN  GLY A 857      20.451   1.912  16.549  1.00 46.40           H  
ATOM   2531  CA  GLY A 857      22.425   1.364  17.241  1.00 46.40           C  
ATOM   2532  HA1 GLY A 857      22.592   2.440  17.277  1.00 46.40           H  
ATOM   2533  HA2 GLY A 857      22.685   0.923  18.203  1.00 46.40           H  
ATOM   2534  C   GLY A 857      23.317   0.774  16.185  1.00 46.40           C  
ATOM   2535  O   GLY A 857      24.534   0.953  16.237  1.00 46.40           O  
ATOM   2536  N   LEU A 858      22.748   0.034  15.218  1.00112.42           N  
ATOM   2537  HN  LEU A 858      21.686  -0.097  15.228  1.00112.42           H  
ATOM   2538  CA  LEU A 858      23.513  -0.589  14.170  1.00112.42           C  
ATOM   2539  HA  LEU A 858      24.353  -1.106  14.634  1.00112.42           H  
ATOM   2540  CB  LEU A 858      22.701  -1.630  13.381  1.00112.42           C  
ATOM   2541  HB1 LEU A 858      21.705  -1.224  13.204  1.00112.42           H  
ATOM   2542  HB2 LEU A 858      23.199  -1.800  12.427  1.00112.42           H  
ATOM   2543  CG  LEU A 858      22.549  -2.989  14.096  1.00112.42           C  
ATOM   2544  HG  LEU A 858      21.802  -3.561  13.545  1.00112.42           H  
ATOM   2545  CD1 LEU A 858      23.860  -3.782  14.037  1.00112.42           C  
ATOM   2546 1HD1 LEU A 858      23.731  -4.737  14.547  1.00112.42           H  
ATOM   2547 2HD1 LEU A 858      24.651  -3.214  14.526  1.00112.42           H  
ATOM   2548 3HD1 LEU A 858      24.131  -3.960  12.996  1.00112.42           H  
ATOM   2549  CD2 LEU A 858      22.037  -2.844  15.536  1.00112.42           C  
ATOM   2550 1HD2 LEU A 858      21.949  -3.830  15.992  1.00112.42           H  
ATOM   2551 2HD2 LEU A 858      21.061  -2.359  15.528  1.00112.42           H  
ATOM   2552 3HD2 LEU A 858      22.738  -2.239  16.112  1.00112.42           H  
ATOM   2553  C   LEU A 858      24.071   0.404  13.190  1.00112.42           C  
ATOM   2554  O   LEU A 858      25.184   0.230  12.696  1.00112.42           O  
ATOM   2555  N   ALA A 859      23.322   1.478  12.880  1.00 32.87           N  
ATOM   2556  HN  ALA A 859      22.403   1.653  13.399  1.00 32.87           H  
ATOM   2557  CA  ALA A 859      23.749   2.392  11.856  1.00 32.87           C  
ATOM   2558  HA  ALA A 859      23.832   1.854  10.912  1.00 32.87           H  
ATOM   2559  CB  ALA A 859      22.785   3.576  11.675  1.00 32.87           C  
ATOM   2560  HB1 ALA A 859      23.158   4.232  10.889  1.00 32.87           H  
ATOM   2561  HB2 ALA A 859      22.713   4.133  12.609  1.00 32.87           H  
ATOM   2562  HB3 ALA A 859      21.799   3.203  11.398  1.00 32.87           H  
ATOM   2563  C   ALA A 859      25.085   2.947  12.219  1.00 32.87           C  
ATOM   2564  O   ALA A 859      25.977   3.046  11.376  1.00 32.87           O  
ATOM   2565  N   ARG A 860      25.273   3.306  13.496  1.00148.53           N  
ATOM   2566  HN  ARG A 860      24.483   3.198  14.210  1.00148.53           H  
ATOM   2567  CA  ARG A 860      26.541   3.836  13.896  1.00148.53           C  
ATOM   2568  HA  ARG A 860      26.790   4.697  13.275  1.00148.53           H  
ATOM   2569  CB  ARG A 860      26.592   4.238  15.381  1.00148.53           C  
ATOM   2570  HB1 ARG A 860      27.584   4.635  15.597  1.00148.53           H  
ATOM   2571  HB2 ARG A 860      25.845   5.012  15.555  1.00148.53           H  
ATOM   2572  CG  ARG A 860      26.317   3.077  16.337  1.00148.53           C  
ATOM   2573  HG1 ARG A 860      25.281   2.765  16.208  1.00148.53           H  
ATOM   2574  HG2 ARG A 860      26.981   2.253  16.076  1.00148.53           H  
ATOM   2575  CD  ARG A 860      26.536   3.423  17.812  1.00148.53           C  
ATOM   2576  HD1 ARG A 860      26.550   2.510  18.408  1.00148.53           H  
ATOM   2577  HD2 ARG A 860      27.483   3.950  17.931  1.00148.53           H  
ATOM   2578  NE  ARG A 860      25.413   4.297  18.253  1.00148.53           N1+
ATOM   2579  HE  ARG A 860      24.693   4.648  17.544  1.00148.53           H  
ATOM   2580  CZ  ARG A 860      25.310   4.647  19.568  1.00148.53           C  
ATOM   2581  NH1 ARG A 860      26.243   4.204  20.462  1.00148.53           N  
ATOM   2582 1HH1 ARG A 860      27.050   3.585  20.130  1.00148.53           H  
ATOM   2583 2HH1 ARG A 860      26.166   4.476  21.494  1.00148.53           H  
ATOM   2584  NH2 ARG A 860      24.278   5.434  19.990  1.00148.53           N  
ATOM   2585 1HH2 ARG A 860      23.547   5.778  19.289  1.00148.53           H  
ATOM   2586 2HH2 ARG A 860      24.200   5.707  21.022  1.00148.53           H  
ATOM   2587  C   ARG A 860      27.555   2.751  13.682  1.00148.53           C  
ATOM   2588  O   ARG A 860      28.700   3.011  13.323  1.00148.53           O  
ATOM   2589  N   LEU A 861      27.135   1.494  13.907  1.00163.90           N  
ATOM   2590  HN  LEU A 861      26.102   1.367  14.156  1.00163.90           H  
ATOM   2591  CA  LEU A 861      27.938   0.303  13.846  1.00163.90           C  
ATOM   2592  HA  LEU A 861      28.789   0.405  14.519  1.00163.90           H  
ATOM   2593  CB  LEU A 861      27.124  -0.947  14.236  1.00163.90           C  
ATOM   2594  HB1 LEU A 861      26.318  -1.065  13.512  1.00163.90           H  
ATOM   2595  HB2 LEU A 861      27.787  -1.811  14.186  1.00163.90           H  
ATOM   2596  CG  LEU A 861      26.499  -0.905  15.644  1.00163.90           C  
ATOM   2597  HG  LEU A 861      25.833  -0.043  15.677  1.00163.90           H  
ATOM   2598  CD1 LEU A 861      25.642  -2.154  15.907  1.00163.90           C  
ATOM   2599 1HD1 LEU A 861      25.214  -2.097  16.908  1.00163.90           H  
ATOM   2600 2HD1 LEU A 861      26.264  -3.045  15.829  1.00163.90           H  
ATOM   2601 3HD1 LEU A 861      24.839  -2.206  15.171  1.00163.90           H  
ATOM   2602  CD2 LEU A 861      27.568  -0.698  16.727  1.00163.90           C  
ATOM   2603 1HD2 LEU A 861      27.093  -0.673  17.707  1.00163.90           H  
ATOM   2604 2HD2 LEU A 861      28.086   0.245  16.551  1.00163.90           H  
ATOM   2605 3HD2 LEU A 861      28.285  -1.518  16.692  1.00163.90           H  
ATOM   2606  C   LEU A 861      28.431   0.038  12.459  1.00163.90           C  
ATOM   2607  O   LEU A 861      29.538  -0.477  12.316  1.00163.90           O  
ATOM   2608  N   TYR A 862      27.603   0.363  11.435  1.00277.05           N  
ATOM   2609  HN  TYR A 862      26.675   0.820  11.710  1.00277.05           H  
ATOM   2610  CA  TYR A 862      27.818   0.169  10.016  1.00277.05           C  
ATOM   2611  HA  TYR A 862      27.337  -0.763   9.721  1.00277.05           H  
ATOM   2612  CB  TYR A 862      27.230   1.309   9.163  1.00277.05           C  
ATOM   2613  HB1 TYR A 862      26.159   1.391   9.348  1.00277.05           H  
ATOM   2614  HB2 TYR A 862      27.717   2.249   9.422  1.00277.05           H  
ATOM   2615  CG  TYR A 862      27.468   1.000   7.725  1.00277.05           C  
ATOM   2616  CD1 TYR A 862      26.557   0.251   7.017  1.00277.05           C  
ATOM   2617  HD1 TYR A 862      25.659  -0.116   7.514  1.00277.05           H  
ATOM   2618  CE1 TYR A 862      26.765  -0.040   5.689  1.00277.05           C  
ATOM   2619  HE1 TYR A 862      26.035  -0.634   5.139  1.00277.05           H  
ATOM   2620  CD2 TYR A 862      28.596   1.456   7.083  1.00277.05           C  
ATOM   2621  HD2 TYR A 862      29.326   2.051   7.632  1.00277.05           H  
ATOM   2622  CE2 TYR A 862      28.811   1.169   5.756  1.00277.05           C  
ATOM   2623  HE2 TYR A 862      29.709   1.536   5.258  1.00277.05           H  
ATOM   2624  CZ  TYR A 862      27.895   0.420   5.057  1.00277.05           C  
ATOM   2625  OH  TYR A 862      28.112   0.122   3.695  1.00277.05           O  
ATOM   2626  HH  TYR A 862      28.156  -0.919   3.567  1.00277.05           H  
ATOM   2627  C   TYR A 862      29.275   0.071   9.690  1.00277.05           C  
ATOM   2628  O   TYR A 862      30.063   0.956  10.020  1.00277.05           O  
ATOM   2629  N   SER A 863      29.665  -1.044   9.037  1.00198.33           N  
ATOM   2630  HN  SER A 863      28.932  -1.770   8.753  1.00198.33           H  
ATOM   2631  CA  SER A 863      31.043  -1.272   8.717  1.00198.33           C  
ATOM   2632  HA  SER A 863      31.611  -0.356   8.879  1.00198.33           H  
ATOM   2633  CB  SER A 863      31.690  -2.425   9.506  1.00198.33           C  
ATOM   2634  HB1 SER A 863      31.110  -3.335   9.353  1.00198.33           H  
ATOM   2635  HB2 SER A 863      32.708  -2.578   9.149  1.00198.33           H  
ATOM   2636  OG  SER A 863      31.721  -2.118  10.891  1.00198.33           O  
ATOM   2637  HG  SER A 863      32.280  -1.243  11.044  1.00198.33           H  
ATOM   2638  C   SER A 863      31.112  -1.652   7.279  1.00198.33           C  
ATOM   2639  O   SER A 863      30.092  -1.878   6.630  1.00198.33           O  
ATOM   2640  N   SER A 864      32.344  -1.710   6.739  1.00130.44           N  
ATOM   2641  HN  SER A 864      33.203  -1.509   7.345  1.00130.44           H  
ATOM   2642  CA  SER A 864      32.506  -2.040   5.359  1.00130.44           C  
ATOM   2643  HA  SER A 864      31.531  -2.248   4.917  1.00130.44           H  
ATOM   2644  CB  SER A 864      33.203  -0.923   4.563  1.00130.44           C  
ATOM   2645  HB1 SER A 864      33.257  -1.209   3.512  1.00130.44           H  
ATOM   2646  HB2 SER A 864      32.631   0.000   4.660  1.00130.44           H  
ATOM   2647  OG  SER A 864      34.517  -0.717   5.063  1.00130.44           O  
ATOM   2648  HG  SER A 864      34.468  -0.441   6.075  1.00130.44           H  
ATOM   2649  C   SER A 864      33.367  -3.259   5.266  1.00130.44           C  
ATOM   2650  O   SER A 864      34.352  -3.398   5.990  1.00130.44           O  
ATOM   2651  N   GLU A 865      32.984  -4.191   4.370  1.00291.28           N  
ATOM   2652  HN  GLU A 865      32.080  -4.041   3.818  1.00291.28           H  
ATOM   2653  CA  GLU A 865      33.754  -5.377   4.137  1.00291.28           C  
ATOM   2654  HA  GLU A 865      34.747  -5.263   4.572  1.00291.28           H  
ATOM   2655  CB  GLU A 865      33.098  -6.668   4.666  1.00291.28           C  
ATOM   2656  HB1 GLU A 865      33.776  -7.500   4.475  1.00291.28           H  
ATOM   2657  HB2 GLU A 865      32.947  -6.560   5.740  1.00291.28           H  
ATOM   2658  CG  GLU A 865      31.748  -6.991   4.021  1.00291.28           C  
ATOM   2659  HG1 GLU A 865      31.039  -6.189   4.229  1.00291.28           H  
ATOM   2660  HG2 GLU A 865      31.871  -7.098   2.943  1.00291.28           H  
ATOM   2661  CD  GLU A 865      31.235  -8.299   4.613  1.00291.28           C  
ATOM   2662  OE1 GLU A 865      31.781  -8.738   5.661  1.00291.28           O  
ATOM   2663  OE2 GLU A 865      30.288  -8.879   4.019  1.00291.28           O  
ATOM   2664  C   GLU A 865      33.864  -5.497   2.652  1.00291.28           C  
ATOM   2665  O   GLU A 865      32.981  -5.044   1.926  1.00291.28           O  
ATOM   2666  N   GLU A 866      34.960  -6.095   2.144  1.00268.01           N  
ATOM   2667  HN  GLU A 866      35.723  -6.492   2.780  1.00268.01           H  
ATOM   2668  CA  GLU A 866      35.061  -6.177   0.717  1.00268.01           C  
ATOM   2669  HA  GLU A 866      34.912  -5.184   0.293  1.00268.01           H  
ATOM   2670  CB  GLU A 866      36.391  -6.752   0.191  1.00268.01           C  
ATOM   2671  HB1 GLU A 866      37.211  -6.133   0.556  1.00268.01           H  
ATOM   2672  HB2 GLU A 866      36.507  -7.769   0.566  1.00268.01           H  
ATOM   2673  CG  GLU A 866      36.439  -6.782  -1.342  1.00268.01           C  
ATOM   2674  HG1 GLU A 866      35.630  -7.409  -1.717  1.00268.01           H  
ATOM   2675  HG2 GLU A 866      36.322  -5.769  -1.727  1.00268.01           H  
ATOM   2676  CD  GLU A 866      37.776  -7.349  -1.806  1.00268.01           C  
ATOM   2677  OE1 GLU A 866      38.661  -7.581  -0.941  1.00268.01           O  
ATOM   2678  OE2 GLU A 866      37.927  -7.550  -3.041  1.00268.01           O  
ATOM   2679  C   GLU A 866      33.972  -7.076   0.241  1.00268.01           C  
ATOM   2680  O   GLU A 866      33.757  -8.154   0.792  1.00268.01           O  
ATOM   2681  N   SER A 867      33.239  -6.636  -0.800  1.00223.28           N  
ATOM   2682  HN  SER A 867      33.437  -5.676  -1.228  1.00223.28           H  
ATOM   2683  CA  SER A 867      32.194  -7.457  -1.332  1.00223.28           C  
ATOM   2684  HA  SER A 867      32.472  -8.507  -1.244  1.00223.28           H  
ATOM   2685  CB  SER A 867      30.823  -7.228  -0.674  1.00223.28           C  
ATOM   2686  HB1 SER A 867      30.547  -6.178  -0.773  1.00223.28           H  
ATOM   2687  HB2 SER A 867      30.077  -7.848  -1.171  1.00223.28           H  
ATOM   2688  OG  SER A 867      30.876  -7.571   0.703  1.00223.28           O  
ATOM   2689  HG  SER A 867      31.140  -8.583   0.802  1.00223.28           H  
ATOM   2690  C   SER A 867      32.039  -7.098  -2.771  1.00223.28           C  
ATOM   2691  O   SER A 867      32.496  -6.046  -3.213  1.00223.28           O  
ATOM   2692  N   ARG A 868      31.403  -7.992  -3.550  1.00225.46           N  
ATOM   2693  HN  ARG A 868      31.079  -8.926  -3.142  1.00225.46           H  
ATOM   2694  CA  ARG A 868      31.163  -7.687  -4.926  1.00225.46           C  
ATOM   2695  HA  ARG A 868      32.018  -7.150  -5.336  1.00225.46           H  
ATOM   2696  CB  ARG A 868      30.860  -8.917  -5.798  1.00225.46           C  
ATOM   2697  HB1 ARG A 868      31.718  -9.588  -5.760  1.00225.46           H  
ATOM   2698  HB2 ARG A 868      29.984  -9.423  -5.391  1.00225.46           H  
ATOM   2699  CG  ARG A 868      30.582  -8.565  -7.261  1.00225.46           C  
ATOM   2700  HG1 ARG A 868      29.805  -7.801  -7.288  1.00225.46           H  
ATOM   2701  HG2 ARG A 868      31.498  -8.167  -7.698  1.00225.46           H  
ATOM   2702  CD  ARG A 868      30.120  -9.752  -8.110  1.00225.46           C  
ATOM   2703  HD1 ARG A 868      30.891 -10.522  -8.126  1.00225.46           H  
ATOM   2704  HD2 ARG A 868      29.199 -10.168  -7.702  1.00225.46           H  
ATOM   2705  NE  ARG A 868      29.882  -9.238  -9.488  1.00225.46           N1+
ATOM   2706  HE  ARG A 868      30.680  -9.223 -10.200  1.00225.46           H  
ATOM   2707  CZ  ARG A 868      28.643  -8.787  -9.839  1.00225.46           C  
ATOM   2708  NH1 ARG A 868      27.607  -8.887  -8.956  1.00225.46           N  
ATOM   2709 1HH1 ARG A 868      27.767  -9.319  -7.990  1.00225.46           H  
ATOM   2710 2HH1 ARG A 868      26.635  -8.534  -9.230  1.00225.46           H  
ATOM   2711  NH2 ARG A 868      28.441  -8.229 -11.069  1.00225.46           N  
ATOM   2712 1HH2 ARG A 868      29.255  -8.145 -11.759  1.00225.46           H  
ATOM   2713 2HH2 ARG A 868      27.469  -7.876 -11.343  1.00225.46           H  
ATOM   2714  C   ARG A 868      29.958  -6.811  -4.963  1.00225.46           C  
ATOM   2715  O   ARG A 868      29.023  -6.976  -4.182  1.00225.46           O  
ATOM   2716  N   PRO A 869      29.983  -5.855  -5.842  1.00188.14           N  
ATOM   2717  CD  PRO A 869      31.224  -5.138  -6.094  1.00188.14           C  
ATOM   2718  HD1 PRO A 869      31.909  -5.256  -5.254  1.00188.14           H  
ATOM   2719  HD2 PRO A 869      31.698  -5.506  -7.004  1.00188.14           H  
ATOM   2720  CA  PRO A 869      28.842  -4.994  -5.950  1.00188.14           C  
ATOM   2721  HA  PRO A 869      28.485  -4.751  -4.949  1.00188.14           H  
ATOM   2722  CB  PRO A 869      29.332  -3.717  -6.627  1.00188.14           C  
ATOM   2723  HB1 PRO A 869      29.201  -3.774  -7.708  1.00188.14           H  
ATOM   2724  HB2 PRO A 869      28.804  -2.845  -6.242  1.00188.14           H  
ATOM   2725  CG  PRO A 869      30.824  -3.663  -6.257  1.00188.14           C  
ATOM   2726  HG1 PRO A 869      31.403  -3.191  -7.051  1.00188.14           H  
ATOM   2727  HG2 PRO A 869      30.972  -3.117  -5.325  1.00188.14           H  
ATOM   2728  C   PRO A 869      27.756  -5.691  -6.698  1.00188.14           C  
ATOM   2729  O   PRO A 869      28.049  -6.610  -7.462  1.00188.14           O  
ATOM   2730  N   TYR A 870      26.498  -5.274  -6.482  1.00277.20           N  
ATOM   2731  HN  TYR A 870      26.319  -4.497  -5.769  1.00277.20           H  
ATOM   2732  CA  TYR A 870      25.393  -5.847  -7.185  1.00277.20           C  
ATOM   2733  HA  TYR A 870      25.749  -6.565  -7.924  1.00277.20           H  
ATOM   2734  CB  TYR A 870      24.339  -6.502  -6.271  1.00277.20           C  
ATOM   2735  HB1 TYR A 870      24.000  -5.784  -5.525  1.00277.20           H  
ATOM   2736  HB2 TYR A 870      23.490  -6.836  -6.867  1.00277.20           H  
ATOM   2737  CG  TYR A 870      24.974  -7.671  -5.596  1.00277.20           C  
ATOM   2738  CD1 TYR A 870      25.115  -8.870  -6.256  1.00277.20           C  
ATOM   2739  HD1 TYR A 870      24.759  -8.966  -7.282  1.00277.20           H  
ATOM   2740  CE1 TYR A 870      25.701  -9.950  -5.636  1.00277.20           C  
ATOM   2741  HE1 TYR A 870      25.809 -10.894  -6.171  1.00277.20           H  
ATOM   2742  CD2 TYR A 870      25.423  -7.570  -4.299  1.00277.20           C  
ATOM   2743  HD2 TYR A 870      25.313  -6.628  -3.762  1.00277.20           H  
ATOM   2744  CE2 TYR A 870      26.009  -8.645  -3.673  1.00277.20           C  
ATOM   2745  HE2 TYR A 870      26.362  -8.551  -2.646  1.00277.20           H  
ATOM   2746  CZ  TYR A 870      26.150  -9.838  -4.342  1.00277.20           C  
ATOM   2747  OH  TYR A 870      26.753 -10.942  -3.702  1.00277.20           O  
ATOM   2748  HH  TYR A 870      26.072 -11.740  -3.664  1.00277.20           H  
ATOM   2749  C   TYR A 870      24.735  -4.696  -7.863  1.00277.20           C  
ATOM   2750  O   TYR A 870      24.774  -3.573  -7.364  1.00277.20           O  
ATOM   2751  N   THR A 871      24.137  -4.929  -9.044  1.00231.75           N  
ATOM   2752  HN  THR A 871      24.129  -5.904  -9.484  1.00231.75           H  
ATOM   2753  CA  THR A 871      23.513  -3.815  -9.686  1.00231.75           C  
ATOM   2754  HA  THR A 871      24.004  -2.896  -9.365  1.00231.75           H  
ATOM   2755  CB  THR A 871      23.554  -3.897 -11.188  1.00231.75           C  
ATOM   2756  HB  THR A 871      23.047  -3.028 -11.607  1.00231.75           H  
ATOM   2757  OG1 THR A 871      22.905  -5.077 -11.642  1.00231.75           O  
ATOM   2758  HG1 THR A 871      23.389  -5.919 -11.242  1.00231.75           H  
ATOM   2759  CG2 THR A 871      25.022  -3.894 -11.648  1.00231.75           C  
ATOM   2760 1HG2 THR A 871      25.063  -3.953 -12.736  1.00231.75           H  
ATOM   2761 2HG2 THR A 871      25.540  -4.752 -11.218  1.00231.75           H  
ATOM   2762 3HG2 THR A 871      25.505  -2.975 -11.316  1.00231.75           H  
ATOM   2763  C   THR A 871      22.087  -3.790  -9.241  1.00231.75           C  
ATOM   2764  O   THR A 871      21.172  -4.134  -9.987  1.00231.75           O  
ATOM   2765  N   ASN A 872      21.870  -3.372  -7.980  1.00239.43           N  
ATOM   2766  HN  ASN A 872      22.704  -3.134  -7.353  1.00239.43           H  
ATOM   2767  CA  ASN A 872      20.541  -3.241  -7.464  1.00239.43           C  
ATOM   2768  HA  ASN A 872      19.822  -3.200  -8.282  1.00239.43           H  
ATOM   2769  CB  ASN A 872      20.146  -4.340  -6.463  1.00239.43           C  
ATOM   2770  HB1 ASN A 872      20.895  -4.409  -5.675  1.00239.43           H  
ATOM   2771  HB2 ASN A 872      19.176  -4.108  -6.024  1.00239.43           H  
ATOM   2772  CG  ASN A 872      20.069  -5.658  -7.217  1.00239.43           C  
ATOM   2773  OD1 ASN A 872      20.742  -6.626  -6.866  1.00239.43           O  
ATOM   2774  ND2 ASN A 872      19.230  -5.699  -8.286  1.00239.43           N  
ATOM   2775 1HD2 ASN A 872      18.666  -4.831  -8.557  1.00239.43           H  
ATOM   2776 2HD2 ASN A 872      19.133  -6.599  -8.856  1.00239.43           H  
ATOM   2777  C   ASN A 872      20.538  -1.956  -6.711  1.00239.43           C  
ATOM   2778  O   ASN A 872      21.507  -1.634  -6.026  1.00239.43           O  
ATOM   2779  N   LYS A 873      19.454  -1.168  -6.828  1.00219.28           N  
ATOM   2780  HN  LYS A 873      18.626  -1.449  -7.445  1.00219.28           H  
ATOM   2781  CA  LYS A 873      19.451   0.060  -6.096  1.00219.28           C  
ATOM   2782  HA  LYS A 873      20.393   0.162  -5.557  1.00219.28           H  
ATOM   2783  CB  LYS A 873      19.229   1.301  -6.977  1.00219.28           C  
ATOM   2784  HB1 LYS A 873      18.320   1.153  -7.560  1.00219.28           H  
ATOM   2785  HB2 LYS A 873      19.109   2.169  -6.328  1.00219.28           H  
ATOM   2786  CG  LYS A 873      20.385   1.572  -7.941  1.00219.28           C  
ATOM   2787  HG1 LYS A 873      20.219   2.539  -8.416  1.00219.28           H  
ATOM   2788  HG2 LYS A 873      21.312   1.602  -7.368  1.00219.28           H  
ATOM   2789  CD  LYS A 873      20.526   0.513  -9.036  1.00219.28           C  
ATOM   2790  HD1 LYS A 873      20.692  -0.454  -8.561  1.00219.28           H  
ATOM   2791  HD2 LYS A 873      19.598   0.483  -9.608  1.00219.28           H  
ATOM   2792  CE  LYS A 873      21.681   0.782 -10.002  1.00219.28           C  
ATOM   2793  HE1 LYS A 873      21.533   1.750 -10.482  1.00219.28           H  
ATOM   2794  HE2 LYS A 873      22.620   0.790  -9.449  1.00219.28           H  
ATOM   2795  NZ  LYS A 873      21.728  -0.276 -11.035  1.00219.28           N1+
ATOM   2796  HZ1 LYS A 873      22.537  -0.083 -11.708  1.00219.28           H  
ATOM   2797  HZ2 LYS A 873      20.807  -0.285 -11.579  1.00219.28           H  
ATOM   2798  HZ3 LYS A 873      21.874  -1.227 -10.566  1.00219.28           H  
ATOM   2799  C   LYS A 873      18.326   0.000  -5.121  1.00219.28           C  
ATOM   2800  O   LYS A 873      17.158  -0.024  -5.505  1.00219.28           O  
ATOM   2801  N   VAL A 874      18.658  -0.043  -3.817  1.00151.81           N  
ATOM   2802  HN  VAL A 874      19.686  -0.075  -3.522  1.00151.81           H  
ATOM   2803  CA  VAL A 874      17.624  -0.046  -2.831  1.00151.81           C  
ATOM   2804  HA  VAL A 874      16.733   0.435  -3.234  1.00151.81           H  
ATOM   2805  CB  VAL A 874      17.272  -1.416  -2.323  1.00151.81           C  
ATOM   2806  HB  VAL A 874      17.035  -2.054  -3.175  1.00151.81           H  
ATOM   2807  CG1 VAL A 874      18.496  -1.998  -1.598  1.00151.81           C  
ATOM   2808 1HG1 VAL A 874      18.257  -2.993  -1.223  1.00151.81           H  
ATOM   2809 2HG1 VAL A 874      18.766  -1.351  -0.764  1.00151.81           H  
ATOM   2810 3HG1 VAL A 874      19.333  -2.063  -2.293  1.00151.81           H  
ATOM   2811  CG2 VAL A 874      16.025  -1.304  -1.429  1.00151.81           C  
ATOM   2812 1HG2 VAL A 874      15.757  -2.291  -1.053  1.00151.81           H  
ATOM   2813 2HG2 VAL A 874      15.196  -0.900  -2.010  1.00151.81           H  
ATOM   2814 3HG2 VAL A 874      16.237  -0.641  -0.590  1.00151.81           H  
ATOM   2815  C   VAL A 874      18.128   0.731  -1.663  1.00151.81           C  
ATOM   2816  O   VAL A 874      19.331   0.836  -1.436  1.00151.81           O  
ATOM   2817  N   ILE A 875      17.189   1.325  -0.914  1.00169.06           N  
ATOM   2818  HN  ILE A 875      16.168   1.213  -1.213  1.00169.06           H  
ATOM   2819  CA  ILE A 875      17.460   2.098   0.258  1.00169.06           C  
ATOM   2820  HA  ILE A 875      17.519   1.440   1.125  1.00169.06           H  
ATOM   2821  CB  ILE A 875      18.701   2.952   0.186  1.00169.06           C  
ATOM   2822  HB  ILE A 875      19.541   2.291  -0.029  1.00169.06           H  
ATOM   2823  CG2 ILE A 875      18.577   3.937  -0.989  1.00169.06           C  
ATOM   2824 1HG2 ILE A 875      19.473   4.555  -1.042  1.00169.06           H  
ATOM   2825 2HG2 ILE A 875      17.706   4.574  -0.839  1.00169.06           H  
ATOM   2826 3HG2 ILE A 875      18.464   3.381  -1.920  1.00169.06           H  
ATOM   2827  CG1 ILE A 875      18.969   3.611   1.550  1.00169.06           C  
ATOM   2828 1HG1 ILE A 875      18.226   4.393   1.706  1.00169.06           H  
ATOM   2829 2HG1 ILE A 875      18.867   2.852   2.325  1.00169.06           H  
ATOM   2830  CD1 ILE A 875      20.359   4.236   1.667  1.00169.06           C  
ATOM   2831 1HD1 ILE A 875      20.476   4.681   2.655  1.00169.06           H  
ATOM   2832 2HD1 ILE A 875      20.477   5.007   0.905  1.00169.06           H  
ATOM   2833 3HD1 ILE A 875      21.117   3.466   1.524  1.00169.06           H  
ATOM   2834  C   ILE A 875      16.270   2.985   0.384  1.00169.06           C  
ATOM   2835  O   ILE A 875      15.886   3.660  -0.570  1.00169.06           O  
ATOM   2836  N   THR A 876      15.618   2.992   1.556  1.00148.56           N  
ATOM   2837  HN  THR A 876      15.969   2.429   2.396  1.00148.56           H  
ATOM   2838  CA  THR A 876      14.431   3.788   1.631  1.00148.56           C  
ATOM   2839  HA  THR A 876      14.070   3.964   0.618  1.00148.56           H  
ATOM   2840  CB  THR A 876      13.329   3.139   2.423  1.00148.56           C  
ATOM   2841  HB  THR A 876      13.139   2.146   2.016  1.00148.56           H  
ATOM   2842  OG1 THR A 876      12.141   3.909   2.328  1.00148.56           O  
ATOM   2843  HG1 THR A 876      12.316   4.872   2.708  1.00148.56           H  
ATOM   2844  CG2 THR A 876      13.765   3.000   3.893  1.00148.56           C  
ATOM   2845 1HG2 THR A 876      12.966   2.530   4.466  1.00148.56           H  
ATOM   2846 2HG2 THR A 876      13.975   3.987   4.305  1.00148.56           H  
ATOM   2847 3HG2 THR A 876      14.663   2.385   3.950  1.00148.56           H  
ATOM   2848  C   THR A 876      14.744   5.112   2.260  1.00148.56           C  
ATOM   2849  O   THR A 876      15.316   5.193   3.344  1.00148.56           O  
ATOM   2850  N   LEU A 877      14.467   6.184   1.496  1.00138.80           N  
ATOM   2851  HN  LEU A 877      14.127   5.973   0.504  1.00138.80           H  
ATOM   2852  CA  LEU A 877      14.568   7.578   1.839  1.00138.80           C  
ATOM   2853  HA  LEU A 877      15.436   7.694   2.488  1.00138.80           H  
ATOM   2854  CB  LEU A 877      14.783   8.481   0.612  1.00138.80           C  
ATOM   2855  HB1 LEU A 877      14.055   8.204  -0.151  1.00138.80           H  
ATOM   2856  HB2 LEU A 877      14.619   9.516   0.913  1.00138.80           H  
ATOM   2857  CG  LEU A 877      16.195   8.368   0.003  1.00138.80           C  
ATOM   2858  HG  LEU A 877      16.198   8.964  -0.910  1.00138.80           H  
ATOM   2859  CD1 LEU A 877      17.252   8.974   0.940  1.00138.80           C  
ATOM   2860 1HD1 LEU A 877      18.238   8.880   0.485  1.00138.80           H  
ATOM   2861 2HD1 LEU A 877      17.240   8.444   1.893  1.00138.80           H  
ATOM   2862 3HD1 LEU A 877      17.028  10.028   1.108  1.00138.80           H  
ATOM   2863  CD2 LEU A 877      16.529   6.924  -0.400  1.00138.80           C  
ATOM   2864 1HD2 LEU A 877      17.532   6.888  -0.825  1.00138.80           H  
ATOM   2865 2HD2 LEU A 877      15.809   6.577  -1.141  1.00138.80           H  
ATOM   2866 3HD2 LEU A 877      16.484   6.281   0.479  1.00138.80           H  
ATOM   2867  C   LEU A 877      13.369   8.103   2.587  1.00138.80           C  
ATOM   2868  O   LEU A 877      13.440   9.167   3.198  1.00138.80           O  
ATOM   2869  N   TRP A 878      12.229   7.392   2.539  1.00 98.67           N  
ATOM   2870  HN  TRP A 878      12.281   6.385   2.181  1.00 98.67           H  
ATOM   2871  CA  TRP A 878      10.939   7.901   2.940  1.00 98.67           C  
ATOM   2872  HA  TRP A 878      10.641   8.685   2.244  1.00 98.67           H  
ATOM   2873  CB  TRP A 878       9.871   6.797   2.924  1.00 98.67           C  
ATOM   2874  HB1 TRP A 878      10.160   6.029   3.642  1.00 98.67           H  
ATOM   2875  HB2 TRP A 878       8.919   7.236   3.223  1.00 98.67           H  
ATOM   2876  CG  TRP A 878       9.691   6.144   1.576  1.00 98.67           C  
ATOM   2877  CD2 TRP A 878       8.787   5.058   1.321  1.00 98.67           C  
ATOM   2878  CE2 TRP A 878       8.930   4.709  -0.021  1.00 98.67           C  
ATOM   2879  CE3 TRP A 878       7.911   4.404   2.139  1.00 98.67           C  
ATOM   2880  HE3 TRP A 878       7.802   4.678   3.188  1.00 98.67           H  
ATOM   2881  CD1 TRP A 878      10.325   6.405   0.397  1.00 98.67           C  
ATOM   2882  HD1 TRP A 878      11.075   7.182   0.248  1.00 98.67           H  
ATOM   2883  NE1 TRP A 878       9.878   5.543  -0.576  1.00 98.67           N  
ATOM   2884  HE1 TRP A 878      10.210   5.522  -1.593  1.00 98.67           H  
ATOM   2885  CZ2 TRP A 878       8.196   3.696  -0.568  1.00 98.67           C  
ATOM   2886  HZ2 TRP A 878       8.306   3.420  -1.617  1.00 98.67           H  
ATOM   2887  CZ3 TRP A 878       7.171   3.383   1.584  1.00 98.67           C  
ATOM   2888  HZ3 TRP A 878       6.461   2.838   2.206  1.00 98.67           H  
ATOM   2889  CH2 TRP A 878       7.312   3.037   0.256  1.00 98.67           C  
ATOM   2890  HH2 TRP A 878       6.710   2.224  -0.150  1.00 98.67           H  
ATOM   2891  C   TRP A 878      10.934   8.466   4.335  1.00 98.67           C  
ATOM   2892  O   TRP A 878      10.267   9.462   4.605  1.00 98.67           O  
ATOM   2893  N   TYR A 879      11.599   7.774   5.265  1.00142.90           N  
ATOM   2894  HN  TYR A 879      12.119   6.906   4.918  1.00142.90           H  
ATOM   2895  CA  TYR A 879      11.705   8.048   6.674  1.00142.90           C  
ATOM   2896  HA  TYR A 879      10.724   8.403   6.990  1.00142.90           H  
ATOM   2897  CB  TYR A 879      11.968   6.759   7.461  1.00142.90           C  
ATOM   2898  HB1 TYR A 879      12.898   6.285   7.147  1.00142.90           H  
ATOM   2899  HB2 TYR A 879      12.001   6.949   8.534  1.00142.90           H  
ATOM   2900  CG  TYR A 879      10.785   5.930   7.093  1.00142.90           C  
ATOM   2901  CD1 TYR A 879       9.570   6.119   7.710  1.00142.90           C  
ATOM   2902  HD1 TYR A 879       9.471   6.876   8.488  1.00142.90           H  
ATOM   2903  CE1 TYR A 879       8.478   5.361   7.354  1.00142.90           C  
ATOM   2904  HE1 TYR A 879       7.522   5.516   7.853  1.00142.90           H  
ATOM   2905  CD2 TYR A 879      10.887   4.979   6.103  1.00142.90           C  
ATOM   2906  HD2 TYR A 879      11.841   4.827   5.598  1.00142.90           H  
ATOM   2907  CE2 TYR A 879       9.800   4.219   5.744  1.00142.90           C  
ATOM   2908  HE2 TYR A 879       9.896   3.465   4.962  1.00142.90           H  
ATOM   2909  CZ  TYR A 879       8.592   4.409   6.370  1.00142.90           C  
ATOM   2910  OH  TYR A 879       7.473   3.632   6.003  1.00142.90           O  
ATOM   2911  HH  TYR A 879       7.132   3.093   6.837  1.00142.90           H  
ATOM   2912  C   TYR A 879      12.691   9.125   7.067  1.00142.90           C  
ATOM   2913  O   TYR A 879      12.677   9.558   8.220  1.00142.90           O  
ATOM   2914  N   ARG A 880      13.654   9.483   6.189  1.00170.12           N  
ATOM   2915  HN  ARG A 880      13.615   9.078   5.199  1.00170.12           H  
ATOM   2916  CA  ARG A 880      14.737  10.387   6.519  1.00170.12           C  
ATOM   2917  HA  ARG A 880      15.272   9.962   7.369  1.00170.12           H  
ATOM   2918  CB  ARG A 880      15.754  10.589   5.386  1.00170.12           C  
ATOM   2919  HB1 ARG A 880      15.214  10.593   4.439  1.00170.12           H  
ATOM   2920  HB2 ARG A 880      16.240  11.554   5.532  1.00170.12           H  
ATOM   2921  CG  ARG A 880      16.833   9.519   5.313  1.00170.12           C  
ATOM   2922  HG1 ARG A 880      17.420   9.555   6.231  1.00170.12           H  
ATOM   2923  HG2 ARG A 880      16.351   8.545   5.228  1.00170.12           H  
ATOM   2924  CD  ARG A 880      17.776   9.700   4.125  1.00170.12           C  
ATOM   2925  HD1 ARG A 880      17.216   9.630   3.192  1.00170.12           H  
ATOM   2926  HD2 ARG A 880      18.264  10.673   4.184  1.00170.12           H  
ATOM   2927  NE  ARG A 880      18.796   8.615   4.188  1.00170.12           N1+
ATOM   2928  HE  ARG A 880      19.771   8.820   4.579  1.00170.12           H  
ATOM   2929  CZ  ARG A 880      18.489   7.360   3.748  1.00170.12           C  
ATOM   2930  NH1 ARG A 880      17.211   7.062   3.374  1.00170.12           N  
ATOM   2931 1HH1 ARG A 880      16.450   7.812   3.426  1.00170.12           H  
ATOM   2932 2HH1 ARG A 880      16.970   6.078   3.029  1.00170.12           H  
ATOM   2933  NH2 ARG A 880      19.455   6.398   3.694  1.00170.12           N  
ATOM   2934 1HH2 ARG A 880      20.455   6.627   3.997  1.00170.12           H  
ATOM   2935 2HH2 ARG A 880      19.212   5.415   3.349  1.00170.12           H  
ATOM   2936  C   ARG A 880      14.316  11.781   6.899  1.00170.12           C  
ATOM   2937  O   ARG A 880      13.526  12.441   6.228  1.00170.12           O  
ATOM   2938  N   PRO A 881      14.916  12.243   7.977  1.00124.81           N  
ATOM   2939  CD  PRO A 881      16.018  11.538   8.604  1.00124.81           C  
ATOM   2940  HD1 PRO A 881      15.657  10.671   9.157  1.00124.81           H  
ATOM   2941  HD2 PRO A 881      16.745  11.216   7.858  1.00124.81           H  
ATOM   2942  CA  PRO A 881      14.728  13.564   8.532  1.00124.81           C  
ATOM   2943  HA  PRO A 881      13.671  13.773   8.696  1.00124.81           H  
ATOM   2944  CB  PRO A 881      15.494  13.558   9.846  1.00124.81           C  
ATOM   2945  HB1 PRO A 881      15.878  14.550  10.083  1.00124.81           H  
ATOM   2946  HB2 PRO A 881      14.868  13.205  10.665  1.00124.81           H  
ATOM   2947  CG  PRO A 881      16.639  12.573   9.558  1.00124.81           C  
ATOM   2948  HG1 PRO A 881      17.477  13.083   9.082  1.00124.81           H  
ATOM   2949  HG2 PRO A 881      16.978  12.096  10.477  1.00124.81           H  
ATOM   2950  C   PRO A 881      15.340  14.571   7.596  1.00124.81           C  
ATOM   2951  O   PRO A 881      16.328  14.238   6.944  1.00124.81           O  
ATOM   2952  N   PRO A 882      14.825  15.773   7.530  1.00 90.33           N  
ATOM   2953  CD  PRO A 882      13.534  16.111   8.102  1.00 90.33           C  
ATOM   2954  HD1 PRO A 882      12.728  15.620   7.557  1.00 90.33           H  
ATOM   2955  HD2 PRO A 882      13.489  15.825   9.153  1.00 90.33           H  
ATOM   2956  CA  PRO A 882      15.318  16.793   6.644  1.00 90.33           C  
ATOM   2957  HA  PRO A 882      15.311  16.381   5.635  1.00 90.33           H  
ATOM   2958  CB  PRO A 882      14.288  17.925   6.686  1.00 90.33           C  
ATOM   2959  HB1 PRO A 882      14.783  18.893   6.765  1.00 90.33           H  
ATOM   2960  HB2 PRO A 882      13.661  17.908   5.795  1.00 90.33           H  
ATOM   2961  CG  PRO A 882      13.450  17.638   7.946  1.00 90.33           C  
ATOM   2962  HG1 PRO A 882      13.872  18.141   8.816  1.00 90.33           H  
ATOM   2963  HG2 PRO A 882      12.417  17.958   7.807  1.00 90.33           H  
ATOM   2964  C   PRO A 882      16.720  17.236   6.941  1.00 90.33           C  
ATOM   2965  O   PRO A 882      17.404  17.674   6.018  1.00 90.33           O  
ATOM   2966  N   GLU A 883      17.167  17.151   8.207  1.00146.65           N  
ATOM   2967  HN  GLU A 883      16.522  16.745   8.958  1.00146.65           H  
ATOM   2968  CA  GLU A 883      18.483  17.589   8.582  1.00146.65           C  
ATOM   2969  HA  GLU A 883      18.635  18.632   8.305  1.00146.65           H  
ATOM   2970  CB  GLU A 883      18.830  17.365  10.056  1.00146.65           C  
ATOM   2971  HB1 GLU A 883      18.945  16.293  10.215  1.00146.65           H  
ATOM   2972  HB2 GLU A 883      19.777  17.866  10.258  1.00146.65           H  
ATOM   2973  CG  GLU A 883      17.809  17.877  11.052  1.00146.65           C  
ATOM   2974  HG1 GLU A 883      18.307  18.244  11.950  1.00146.65           H  
ATOM   2975  HG2 GLU A 883      17.219  18.680  10.610  1.00146.65           H  
ATOM   2976  CD  GLU A 883      16.921  16.693  11.388  1.00146.65           C  
ATOM   2977  OE1 GLU A 883      16.201  16.228  10.468  1.00146.65           O  
ATOM   2978  OE2 GLU A 883      16.959  16.227  12.558  1.00146.65           O  
ATOM   2979  C   GLU A 883      19.478  16.709   7.896  1.00146.65           C  
ATOM   2980  O   GLU A 883      20.537  17.168   7.475  1.00146.65           O  
ATOM   2981  N   LEU A 884      19.182  15.395   7.833  1.00 49.38           N  
ATOM   2982  HN  LEU A 884      18.252  15.049   8.233  1.00 49.38           H  
ATOM   2983  CA  LEU A 884      20.086  14.448   7.241  1.00 49.38           C  
ATOM   2984  HA  LEU A 884      21.069  14.561   7.699  1.00 49.38           H  
ATOM   2985  CB  LEU A 884      19.624  12.988   7.397  1.00 49.38           C  
ATOM   2986  HB1 LEU A 884      18.621  12.897   6.980  1.00 49.38           H  
ATOM   2987  HB2 LEU A 884      20.309  12.348   6.841  1.00 49.38           H  
ATOM   2988  CG  LEU A 884      19.589  12.510   8.859  1.00 49.38           C  
ATOM   2989  HG  LEU A 884      18.816  13.088   9.366  1.00 49.38           H  
ATOM   2990  CD1 LEU A 884      19.180  11.031   8.953  1.00 49.38           C  
ATOM   2991 1HD1 LEU A 884      19.165  10.724   9.999  1.00 49.38           H  
ATOM   2992 2HD1 LEU A 884      19.897  10.420   8.406  1.00 49.38           H  
ATOM   2993 3HD1 LEU A 884      18.188  10.900   8.522  1.00 49.38           H  
ATOM   2994  CD2 LEU A 884      20.915  12.807   9.573  1.00 49.38           C  
ATOM   2995 1HD2 LEU A 884      20.859  12.458  10.604  1.00 49.38           H  
ATOM   2996 2HD2 LEU A 884      21.101  13.881   9.563  1.00 49.38           H  
ATOM   2997 3HD2 LEU A 884      21.728  12.293   9.059  1.00 49.38           H  
ATOM   2998  C   LEU A 884      20.197  14.721   5.773  1.00 49.38           C  
ATOM   2999  O   LEU A 884      21.289  14.698   5.208  1.00 49.38           O  
ATOM   3000  N   LEU A 885      19.051  15.004   5.124  1.00 66.49           N  
ATOM   3001  HN  LEU A 885      18.146  15.062   5.691  1.00 66.49           H  
ATOM   3002  CA  LEU A 885      18.985  15.232   3.708  1.00 66.49           C  
ATOM   3003  HA  LEU A 885      19.398  14.373   3.179  1.00 66.49           H  
ATOM   3004  CB  LEU A 885      17.542  15.487   3.234  1.00 66.49           C  
ATOM   3005  HB1 LEU A 885      17.138  16.327   3.799  1.00 66.49           H  
ATOM   3006  HB2 LEU A 885      17.568  15.740   2.174  1.00 66.49           H  
ATOM   3007  CG  LEU A 885      16.603  14.279   3.422  1.00 66.49           C  
ATOM   3008  HG  LEU A 885      16.541  14.083   4.492  1.00 66.49           H  
ATOM   3009  CD1 LEU A 885      15.180  14.595   2.934  1.00 66.49           C  
ATOM   3010 1HD1 LEU A 885      14.543  13.723   3.081  1.00 66.49           H  
ATOM   3011 2HD1 LEU A 885      15.207  14.851   1.875  1.00 66.49           H  
ATOM   3012 3HD1 LEU A 885      14.780  15.436   3.500  1.00 66.49           H  
ATOM   3013  CD2 LEU A 885      17.181  13.016   2.761  1.00 66.49           C  
ATOM   3014 1HD2 LEU A 885      16.496  12.181   2.911  1.00 66.49           H  
ATOM   3015 2HD2 LEU A 885      18.145  12.779   3.210  1.00 66.49           H  
ATOM   3016 3HD2 LEU A 885      17.311  13.191   1.693  1.00 66.49           H  
ATOM   3017  C   LEU A 885      19.791  16.455   3.390  1.00 66.49           C  
ATOM   3018  O   LEU A 885      20.434  16.529   2.344  1.00 66.49           O  
ATOM   3019  N   LEU A 886      19.728  17.449   4.296  1.00 90.84           N  
ATOM   3020  HN  LEU A 886      19.117  17.264   5.154  1.00 90.84           H  
ATOM   3021  CA  LEU A 886      20.382  18.729   4.251  1.00 90.84           C  
ATOM   3022  HA  LEU A 886      20.218  19.145   3.257  1.00 90.84           H  
ATOM   3023  CB  LEU A 886      19.812  19.730   5.271  1.00 90.84           C  
ATOM   3024  HB1 LEU A 886      19.845  19.278   6.262  1.00 90.84           H  
ATOM   3025  HB2 LEU A 886      20.427  20.630   5.261  1.00 90.84           H  
ATOM   3026  CG  LEU A 886      18.353  20.122   4.953  1.00 90.84           C  
ATOM   3027  HG  LEU A 886      17.753  19.217   5.047  1.00 90.84           H  
ATOM   3028  CD1 LEU A 886      17.800  21.132   5.969  1.00 90.84           C  
ATOM   3029 1HD1 LEU A 886      16.771  21.382   5.710  1.00 90.84           H  
ATOM   3030 2HD1 LEU A 886      18.409  22.036   5.951  1.00 90.84           H  
ATOM   3031 3HD1 LEU A 886      17.827  20.696   6.967  1.00 90.84           H  
ATOM   3032  CD2 LEU A 886      18.210  20.605   3.500  1.00 90.84           C  
ATOM   3033 1HD2 LEU A 886      17.172  20.874   3.306  1.00 90.84           H  
ATOM   3034 2HD2 LEU A 886      18.511  19.808   2.820  1.00 90.84           H  
ATOM   3035 3HD2 LEU A 886      18.846  21.476   3.342  1.00 90.84           H  
ATOM   3036  C   LEU A 886      21.868  18.598   4.446  1.00 90.84           C  
ATOM   3037  O   LEU A 886      22.609  19.533   4.147  1.00 90.84           O  
ATOM   3038  N   GLY A 887      22.351  17.483   5.031  1.00 42.68           N  
ATOM   3039  HN  GLY A 887      21.684  16.738   5.412  1.00 42.68           H  
ATOM   3040  CA  GLY A 887      23.778  17.310   5.136  1.00 42.68           C  
ATOM   3041  HA1 GLY A 887      24.025  16.286   4.857  1.00 42.68           H  
ATOM   3042  HA2 GLY A 887      24.264  18.002   4.448  1.00 42.68           H  
ATOM   3043  C   GLY A 887      24.297  17.568   6.519  1.00 42.68           C  
ATOM   3044  O   GLY A 887      25.506  17.724   6.693  1.00 42.68           O  
ATOM   3045  N   GLU A 888      23.428  17.634   7.546  1.00 74.80           N  
ATOM   3046  HN  GLU A 888      22.374  17.526   7.396  1.00 74.80           H  
ATOM   3047  CA  GLU A 888      23.984  17.857   8.854  1.00 74.80           C  
ATOM   3048  HA  GLU A 888      24.660  18.710   8.802  1.00 74.80           H  
ATOM   3049  CB  GLU A 888      22.952  18.119   9.965  1.00 74.80           C  
ATOM   3050  HB1 GLU A 888      23.489  18.405  10.869  1.00 74.80           H  
ATOM   3051  HB2 GLU A 888      22.311  18.941   9.648  1.00 74.80           H  
ATOM   3052  CG  GLU A 888      22.064  16.920  10.296  1.00 74.80           C  
ATOM   3053  HG1 GLU A 888      21.342  16.759   9.496  1.00 74.80           H  
ATOM   3054  HG2 GLU A 888      22.675  16.026  10.420  1.00 74.80           H  
ATOM   3055  CD  GLU A 888      21.338  17.239  11.596  1.00 74.80           C  
ATOM   3056  OE1 GLU A 888      21.612  18.322  12.178  1.00 74.80           O  
ATOM   3057  OE2 GLU A 888      20.496  16.404  12.023  1.00 74.80           O  
ATOM   3058  C   GLU A 888      24.774  16.647   9.247  1.00 74.80           C  
ATOM   3059  O   GLU A 888      24.289  15.518   9.176  1.00 74.80           O  
ATOM   3060  N   GLU A 889      26.041  16.875   9.648  1.00 70.60           N  
ATOM   3061  HN  GLU A 889      26.389  17.887   9.670  1.00 70.60           H  
ATOM   3062  CA  GLU A 889      26.950  15.839  10.047  1.00 70.60           C  
ATOM   3063  HA  GLU A 889      26.923  15.044   9.302  1.00 70.60           H  
ATOM   3064  CB  GLU A 889      28.396  16.348  10.174  1.00 70.60           C  
ATOM   3065  HB1 GLU A 889      28.404  17.198  10.856  1.00 70.60           H  
ATOM   3066  HB2 GLU A 889      29.009  15.546  10.585  1.00 70.60           H  
ATOM   3067  CG  GLU A 889      29.008  16.791   8.842  1.00 70.60           C  
ATOM   3068  HG1 GLU A 889      29.026  15.952   8.146  1.00 70.60           H  
ATOM   3069  HG2 GLU A 889      28.419  17.604   8.417  1.00 70.60           H  
ATOM   3070  CD  GLU A 889      30.428  17.268   9.112  1.00 70.60           C  
ATOM   3071  OE1 GLU A 889      30.850  17.228  10.298  1.00 70.60           O  
ATOM   3072  OE2 GLU A 889      31.110  17.680   8.135  1.00 70.60           O  
ATOM   3073  C   GLU A 889      26.566  15.266  11.374  1.00 70.60           C  
ATOM   3074  O   GLU A 889      26.586  14.049  11.556  1.00 70.60           O  
ATOM   3075  N   ARG A 890      26.206  16.124  12.351  1.00 53.85           N  
ATOM   3076  HN  ARG A 890      26.136  17.176  12.167  1.00 53.85           H  
ATOM   3077  CA  ARG A 890      25.921  15.575  13.645  1.00 53.85           C  
ATOM   3078  HA  ARG A 890      26.160  14.511  13.641  1.00 53.85           H  
ATOM   3079  CB  ARG A 890      26.693  16.260  14.786  1.00 53.85           C  
ATOM   3080  HB1 ARG A 890      26.455  17.324  14.775  1.00 53.85           H  
ATOM   3081  HB2 ARG A 890      26.370  15.825  15.732  1.00 53.85           H  
ATOM   3082  CG  ARG A 890      28.210  16.101  14.671  1.00 53.85           C  
ATOM   3083  HG1 ARG A 890      28.443  15.036  14.642  1.00 53.85           H  
ATOM   3084  HG2 ARG A 890      28.535  16.570  13.742  1.00 53.85           H  
ATOM   3085  CD  ARG A 890      28.987  16.733  15.827  1.00 53.85           C  
ATOM   3086  HD1 ARG A 890      28.787  17.804  15.870  1.00 53.85           H  
ATOM   3087  HD2 ARG A 890      28.696  16.270  16.770  1.00 53.85           H  
ATOM   3088  NE  ARG A 890      30.435  16.494  15.567  1.00 53.85           N1+
ATOM   3089  HE  ARG A 890      31.012  17.230  15.047  1.00 53.85           H  
ATOM   3090  CZ  ARG A 890      31.028  15.339  15.990  1.00 53.85           C  
ATOM   3091  NH1 ARG A 890      30.300  14.405  16.669  1.00 53.85           N  
ATOM   3092 1HH1 ARG A 890      29.263  14.577  16.870  1.00 53.85           H  
ATOM   3093 2HH1 ARG A 890      30.766  13.500  17.000  1.00 53.85           H  
ATOM   3094  NH2 ARG A 890      32.350  15.118  15.729  1.00 53.85           N  
ATOM   3095 1HH2 ARG A 890      32.919  15.849  15.194  1.00 53.85           H  
ATOM   3096 2HH2 ARG A 890      32.817  14.214  16.060  1.00 53.85           H  
ATOM   3097  C   ARG A 890      24.467  15.748  13.934  1.00 53.85           C  
ATOM   3098  O   ARG A 890      24.044  16.764  14.483  1.00 53.85           O  
ATOM   3099  N   TYR A 891      23.677  14.713  13.595  1.00 87.83           N  
ATOM   3100  HN  TYR A 891      24.133  13.863  13.131  1.00 87.83           H  
ATOM   3101  CA  TYR A 891      22.263  14.680  13.817  1.00 87.83           C  
ATOM   3102  HA  TYR A 891      21.908  15.711  13.834  1.00 87.83           H  
ATOM   3103  CB  TYR A 891      21.479  13.936  12.718  1.00 87.83           C  
ATOM   3104  HB1 TYR A 891      20.486  13.679  13.086  1.00 87.83           H  
ATOM   3105  HB2 TYR A 891      21.387  14.573  11.838  1.00 87.83           H  
ATOM   3106  CG  TYR A 891      22.219  12.692  12.362  1.00 87.83           C  
ATOM   3107  CD1 TYR A 891      23.216  12.755  11.416  1.00 87.83           C  
ATOM   3108  HD1 TYR A 891      23.450  13.711  10.947  1.00 87.83           H  
ATOM   3109  CE1 TYR A 891      23.921  11.635  11.053  1.00 87.83           C  
ATOM   3110  HE1 TYR A 891      24.708  11.703  10.302  1.00 87.83           H  
ATOM   3111  CD2 TYR A 891      21.934  11.479  12.946  1.00 87.83           C  
ATOM   3112  HD2 TYR A 891      21.147  11.410  13.698  1.00 87.83           H  
ATOM   3113  CE2 TYR A 891      22.637  10.352  12.586  1.00 87.83           C  
ATOM   3114  HE2 TYR A 891      22.405   9.395  13.053  1.00 87.83           H  
ATOM   3115  CZ  TYR A 891      23.631  10.430  11.639  1.00 87.83           C  
ATOM   3116  OH  TYR A 891      24.354   9.277  11.266  1.00 87.83           O  
ATOM   3117  HH  TYR A 891      24.225   9.099  10.239  1.00 87.83           H  
ATOM   3118  C   TYR A 891      21.985  14.084  15.163  1.00 87.83           C  
ATOM   3119  O   TYR A 891      22.781  13.306  15.686  1.00 87.83           O  
ATOM   3120  N   THR A 892      20.864  14.521  15.779  1.00118.74           N  
ATOM   3121  HN  THR A 892      20.230  15.194  15.239  1.00118.74           H  
ATOM   3122  CA  THR A 892      20.462  14.146  17.109  1.00118.74           C  
ATOM   3123  HA  THR A 892      21.331  13.767  17.647  1.00118.74           H  
ATOM   3124  CB  THR A 892      19.903  15.327  17.855  1.00118.74           C  
ATOM   3125  HB  THR A 892      19.665  15.028  18.876  1.00118.74           H  
ATOM   3126  OG1 THR A 892      18.725  15.799  17.218  1.00118.74           O  
ATOM   3127  HG1 THR A 892      18.951  16.090  16.235  1.00118.74           H  
ATOM   3128  CG2 THR A 892      20.970  16.435  17.887  1.00118.74           C  
ATOM   3129 1HG2 THR A 892      20.581  17.300  18.425  1.00118.74           H  
ATOM   3130 2HG2 THR A 892      21.223  16.726  16.867  1.00118.74           H  
ATOM   3131 3HG2 THR A 892      21.863  16.066  18.392  1.00118.74           H  
ATOM   3132  C   THR A 892      19.401  13.074  17.077  1.00118.74           C  
ATOM   3133  O   THR A 892      19.038  12.540  16.030  1.00118.74           O  
ATOM   3134  N   PRO A 893      18.912  12.756  18.257  1.00135.29           N  
ATOM   3135  CD  PRO A 893      19.789  12.760  19.424  1.00135.29           C  
ATOM   3136  HD1 PRO A 893      20.800  12.471  19.137  1.00135.29           H  
ATOM   3137  HD2 PRO A 893      19.809  13.751  19.878  1.00135.29           H  
ATOM   3138  CA  PRO A 893      17.858  11.782  18.412  1.00135.29           C  
ATOM   3139  HA  PRO A 893      18.175  10.858  17.928  1.00135.29           H  
ATOM   3140  CB  PRO A 893      17.762  11.524  19.913  1.00135.29           C  
ATOM   3141  HB1 PRO A 893      17.080  12.230  20.387  1.00135.29           H  
ATOM   3142  HB2 PRO A 893      17.428  10.506  20.113  1.00135.29           H  
ATOM   3143  CG  PRO A 893      19.201  11.736  20.406  1.00135.29           C  
ATOM   3144  HG1 PRO A 893      19.207  12.128  21.423  1.00135.29           H  
ATOM   3145  HG2 PRO A 893      19.762  10.802  20.373  1.00135.29           H  
ATOM   3146  C   PRO A 893      16.579  12.230  17.773  1.00135.29           C  
ATOM   3147  O   PRO A 893      15.660  11.424  17.642  1.00135.29           O  
ATOM   3148  N   ALA A 894      16.501  13.507  17.366  1.00 52.74           N  
ATOM   3149  HN  ALA A 894      17.353  14.136  17.520  1.00 52.74           H  
ATOM   3150  CA  ALA A 894      15.345  14.082  16.736  1.00 52.74           C  
ATOM   3151  HA  ALA A 894      14.487  13.981  17.401  1.00 52.74           H  
ATOM   3152  CB  ALA A 894      15.538  15.566  16.381  1.00 52.74           C  
ATOM   3153  HB1 ALA A 894      14.633  15.948  15.908  1.00 52.74           H  
ATOM   3154  HB2 ALA A 894      16.378  15.670  15.694  1.00 52.74           H  
ATOM   3155  HB3 ALA A 894      15.740  16.134  17.289  1.00 52.74           H  
ATOM   3156  C   ALA A 894      15.068  13.345  15.459  1.00 52.74           C  
ATOM   3157  O   ALA A 894      13.936  13.304  14.984  1.00 52.74           O  
ATOM   3158  N   ILE A 895      16.112  12.774  14.839  1.00184.77           N  
ATOM   3159  HN  ILE A 895      17.078  12.842  15.294  1.00184.77           H  
ATOM   3160  CA  ILE A 895      15.987  12.075  13.591  1.00184.77           C  
ATOM   3161  HA  ILE A 895      15.657  12.766  12.815  1.00184.77           H  
ATOM   3162  CB  ILE A 895      17.326  11.481  13.207  1.00184.77           C  
ATOM   3163  HB  ILE A 895      18.031  12.308  13.123  1.00184.77           H  
ATOM   3164  CG2 ILE A 895      17.789  10.610  14.386  1.00184.77           C  
ATOM   3165 1HG2 ILE A 895      18.754  10.161  14.150  1.00184.77           H  
ATOM   3166 2HG2 ILE A 895      17.057   9.823  14.566  1.00184.77           H  
ATOM   3167 3HG2 ILE A 895      17.885  11.228  15.279  1.00184.77           H  
ATOM   3168  CG1 ILE A 895      17.332  10.742  11.854  1.00184.77           C  
ATOM   3169 1HG1 ILE A 895      16.890  11.406  11.111  1.00184.77           H  
ATOM   3170 2HG1 ILE A 895      18.370  10.541  11.590  1.00184.77           H  
ATOM   3171  CD1 ILE A 895      16.573   9.414  11.803  1.00184.77           C  
ATOM   3172 1HD1 ILE A 895      16.649   8.990  10.802  1.00184.77           H  
ATOM   3173 2HD1 ILE A 895      15.524   9.585  12.046  1.00184.77           H  
ATOM   3174 3HD1 ILE A 895      17.004   8.720  12.525  1.00184.77           H  
ATOM   3175  C   ILE A 895      14.991  10.958  13.729  1.00184.77           C  
ATOM   3176  O   ILE A 895      14.193  10.728  12.820  1.00184.77           O  
ATOM   3177  N   ASP A 896      15.031  10.193  14.834  1.00159.33           N  
ATOM   3178  HN  ASP A 896      15.727  10.402  15.620  1.00159.33           H  
ATOM   3179  CA  ASP A 896      14.119   9.090  14.935  1.00159.33           C  
ATOM   3180  HA  ASP A 896      14.081   8.695  13.920  1.00159.33           H  
ATOM   3181  CB  ASP A 896      14.605   7.887  15.775  1.00159.33           C  
ATOM   3182  HB1 ASP A 896      13.800   7.155  15.843  1.00159.33           H  
ATOM   3183  HB2 ASP A 896      15.466   7.436  15.281  1.00159.33           H  
ATOM   3184  CG  ASP A 896      15.003   8.304  17.163  1.00159.33           C  
ATOM   3185  OD1 ASP A 896      14.363   9.248  17.688  1.00159.33           O  
ATOM   3186  OD2 ASP A 896      15.960   7.693  17.710  1.00159.33           O  
ATOM   3187  C   ASP A 896      12.701   9.508  15.204  1.00159.33           C  
ATOM   3188  O   ASP A 896      11.779   8.796  14.810  1.00159.33           O  
ATOM   3189  N   VAL A 897      12.470  10.652  15.885  1.00 93.55           N  
ATOM   3190  HN  VAL A 897      13.293  11.227  16.255  1.00 93.55           H  
ATOM   3191  CA  VAL A 897      11.122  11.101  16.115  1.00 93.55           C  
ATOM   3192  HA  VAL A 897      10.558  10.288  16.571  1.00 93.55           H  
ATOM   3193  CB  VAL A 897      11.020  12.313  17.002  1.00 93.55           C  
ATOM   3194  HB  VAL A 897      11.661  12.160  17.870  1.00 93.55           H  
ATOM   3195  CG1 VAL A 897      11.519  13.551  16.243  1.00 93.55           C  
ATOM   3196 1HG1 VAL A 897      11.444  14.427  16.887  1.00 93.55           H  
ATOM   3197 2HG1 VAL A 897      10.909  13.702  15.352  1.00 93.55           H  
ATOM   3198 3HG1 VAL A 897      12.559  13.404  15.950  1.00 93.55           H  
ATOM   3199  CG2 VAL A 897       9.565  12.432  17.486  1.00 93.55           C  
ATOM   3200 1HG2 VAL A 897       9.467  13.305  18.132  1.00 93.55           H  
ATOM   3201 2HG2 VAL A 897       9.293  11.536  18.043  1.00 93.55           H  
ATOM   3202 3HG2 VAL A 897       8.903  12.540  16.627  1.00 93.55           H  
ATOM   3203  C   VAL A 897      10.498  11.433  14.791  1.00 93.55           C  
ATOM   3204  O   VAL A 897       9.315  11.178  14.565  1.00 93.55           O  
ATOM   3205  N   TRP A 898      11.284  12.026  13.874  1.00 86.29           N  
ATOM   3206  HN  TRP A 898      12.303  12.241  14.118  1.00 86.29           H  
ATOM   3207  CA  TRP A 898      10.783  12.377  12.573  1.00 86.29           C  
ATOM   3208  HA  TRP A 898       9.926  13.042  12.682  1.00 86.29           H  
ATOM   3209  CB  TRP A 898      11.840  13.048  11.682  1.00 86.29           C  
ATOM   3210  HB1 TRP A 898      12.127  13.993  12.142  1.00 86.29           H  
ATOM   3211  HB2 TRP A 898      12.709  12.392  11.626  1.00 86.29           H  
ATOM   3212  CG  TRP A 898      11.362  13.328  10.276  1.00 86.29           C  
ATOM   3213  CD2 TRP A 898      10.771  14.561   9.838  1.00 86.29           C  
ATOM   3214  CE2 TRP A 898      10.487  14.423   8.481  1.00 86.29           C  
ATOM   3215  CE3 TRP A 898      10.491  15.716  10.511  1.00 86.29           C  
ATOM   3216  HE3 TRP A 898      10.716  15.823  11.572  1.00 86.29           H  
ATOM   3217  CD1 TRP A 898      11.409  12.515   9.181  1.00 86.29           C  
ATOM   3218  HD1 TRP A 898      11.807  11.500   9.173  1.00 86.29           H  
ATOM   3219  NE1 TRP A 898      10.881  13.162   8.091  1.00 86.29           N  
ATOM   3220  HE1 TRP A 898      10.791  12.755   7.105  1.00 86.29           H  
ATOM   3221  CZ2 TRP A 898       9.917  15.442   7.773  1.00 86.29           C  
ATOM   3222  HZ2 TRP A 898       9.696  15.338   6.711  1.00 86.29           H  
ATOM   3223  CZ3 TRP A 898       9.913  16.740   9.794  1.00 86.29           C  
ATOM   3224  HZ3 TRP A 898       9.673  17.676  10.299  1.00 86.29           H  
ATOM   3225  CH2 TRP A 898       9.632  16.606   8.451  1.00 86.29           C  
ATOM   3226  HH2 TRP A 898       9.175  17.438   7.915  1.00 86.29           H  
ATOM   3227  C   TRP A 898      10.357  11.129  11.865  1.00 86.29           C  
ATOM   3228  O   TRP A 898       9.271  11.068  11.291  1.00 86.29           O  
ATOM   3229  N   SER A 899      11.204  10.086  11.899  1.00 34.97           N  
ATOM   3230  HN  SER A 899      12.107  10.160  12.468  1.00 34.97           H  
ATOM   3231  CA  SER A 899      10.917   8.874  11.184  1.00 34.97           C  
ATOM   3232  HA  SER A 899      10.776   9.107  10.129  1.00 34.97           H  
ATOM   3233  CB  SER A 899      12.033   7.824  11.323  1.00 34.97           C  
ATOM   3234  HB1 SER A 899      12.202   7.616  12.380  1.00 34.97           H  
ATOM   3235  HB2 SER A 899      11.731   6.908  10.816  1.00 34.97           H  
ATOM   3236  OG  SER A 899      13.235   8.307  10.742  1.00 34.97           O  
ATOM   3237  HG  SER A 899      13.076   8.507   9.723  1.00 34.97           H  
ATOM   3238  C   SER A 899       9.661   8.268  11.723  1.00 34.97           C  
ATOM   3239  O   SER A 899       8.823   7.788  10.961  1.00 34.97           O  
ATOM   3240  N   CYS A 900       9.494   8.269  13.060  1.00106.57           N  
ATOM   3241  HN  CYS A 900      10.231   8.723  13.689  1.00106.57           H  
ATOM   3242  CA  CYS A 900       8.333   7.664  13.642  1.00106.57           C  
ATOM   3243  HA  CYS A 900       8.226   6.686  13.172  1.00106.57           H  
ATOM   3244  CB  CYS A 900       8.435   7.410  15.164  1.00106.57           C  
ATOM   3245  HB1 CYS A 900       7.456   7.086  15.516  1.00106.57           H  
ATOM   3246  HB2 CYS A 900       9.161   6.612  15.322  1.00106.57           H  
ATOM   3247  SG  CYS A 900       8.944   8.834  16.167  1.00106.57           S  
ATOM   3248  HG  CYS A 900      10.156   9.248  15.774  1.00106.57           H  
ATOM   3249  C   CYS A 900       7.100   8.439  13.293  1.00106.57           C  
ATOM   3250  O   CYS A 900       6.029   7.857  13.127  1.00106.57           O  
ATOM   3251  N   GLY A 901       7.209   9.776  13.173  1.00 29.05           N  
ATOM   3252  HN  GLY A 901       8.154  10.247  13.344  1.00 29.05           H  
ATOM   3253  CA  GLY A 901       6.071  10.576  12.818  1.00 29.05           C  
ATOM   3254  HA1 GLY A 901       5.273  10.419  13.544  1.00 29.05           H  
ATOM   3255  HA2 GLY A 901       6.353  11.629  12.809  1.00 29.05           H  
ATOM   3256  C   GLY A 901       5.598  10.172  11.457  1.00 29.05           C  
ATOM   3257  O   GLY A 901       4.398  10.069  11.211  1.00 29.05           O  
ATOM   3258  N   CYS A 902       6.542   9.937  10.530  1.00 39.71           N  
ATOM   3259  HN  CYS A 902       7.572  10.030  10.804  1.00 39.71           H  
ATOM   3260  CA  CYS A 902       6.212   9.565   9.184  1.00 39.71           C  
ATOM   3261  HA  CYS A 902       5.560  10.325   8.753  1.00 39.71           H  
ATOM   3262  CB  CYS A 902       7.450   9.395   8.287  1.00 39.71           C  
ATOM   3263  HB1 CYS A 902       8.131   8.687   8.760  1.00 39.71           H  
ATOM   3264  HB2 CYS A 902       7.132   9.004   7.321  1.00 39.71           H  
ATOM   3265  SG  CYS A 902       8.330  10.963   8.022  1.00 39.71           S  
ATOM   3266  HG  CYS A 902       7.509  11.843   7.433  1.00 39.71           H  
ATOM   3267  C   CYS A 902       5.490   8.250   9.200  1.00 39.71           C  
ATOM   3268  O   CYS A 902       4.529   8.054   8.460  1.00 39.71           O  
ATOM   3269  N   ILE A 903       5.947   7.306  10.044  1.00 43.49           N  
ATOM   3270  HN  ILE A 903       6.775   7.541  10.680  1.00 43.49           H  
ATOM   3271  CA  ILE A 903       5.365   5.993  10.124  1.00 43.49           C  
ATOM   3272  HA  ILE A 903       5.340   5.552   9.128  1.00 43.49           H  
ATOM   3273  CB  ILE A 903       6.126   5.084  11.046  1.00 43.49           C  
ATOM   3274  HB  ILE A 903       6.165   5.552  12.029  1.00 43.49           H  
ATOM   3275  CG2 ILE A 903       5.343   3.766  11.173  1.00 43.49           C  
ATOM   3276 1HG2 ILE A 903       5.877   3.088  11.839  1.00 43.49           H  
ATOM   3277 2HG2 ILE A 903       5.244   3.305  10.190  1.00 43.49           H  
ATOM   3278 3HG2 ILE A 903       4.352   3.969  11.580  1.00 43.49           H  
ATOM   3279  CG1 ILE A 903       7.567   4.900  10.544  1.00 43.49           C  
ATOM   3280 1HG1 ILE A 903       7.544   4.278   9.650  1.00 43.49           H  
ATOM   3281 2HG1 ILE A 903       7.973   5.880  10.295  1.00 43.49           H  
ATOM   3282  CD1 ILE A 903       8.490   4.241  11.567  1.00 43.49           C  
ATOM   3283 1HD1 ILE A 903       9.490   4.143  11.145  1.00 43.49           H  
ATOM   3284 2HD1 ILE A 903       8.105   3.253  11.821  1.00 43.49           H  
ATOM   3285 3HD1 ILE A 903       8.534   4.856  12.466  1.00 43.49           H  
ATOM   3286  C   ILE A 903       3.966   6.098  10.650  1.00 43.49           C  
ATOM   3287  O   ILE A 903       3.065   5.398  10.188  1.00 43.49           O  
ATOM   3288  N   LEU A 904       3.760   6.973  11.652  1.00 53.78           N  
ATOM   3289  HN  LEU A 904       4.579   7.564  12.006  1.00 53.78           H  
ATOM   3290  CA  LEU A 904       2.470   7.132  12.255  1.00 53.78           C  
ATOM   3291  HA  LEU A 904       2.139   6.173  12.652  1.00 53.78           H  
ATOM   3292  CB  LEU A 904       2.447   8.181  13.379  1.00 53.78           C  
ATOM   3293  HB1 LEU A 904       3.067   7.823  14.201  1.00 53.78           H  
ATOM   3294  HB2 LEU A 904       2.859   9.113  12.992  1.00 53.78           H  
ATOM   3295  CG  LEU A 904       1.029   8.457  13.918  1.00 53.78           C  
ATOM   3296  HG  LEU A 904       0.419   8.756  13.065  1.00 53.78           H  
ATOM   3297  CD1 LEU A 904       0.386   7.191  14.504  1.00 53.78           C  
ATOM   3298 1HD1 LEU A 904      -0.612   7.427  14.873  1.00 53.78           H  
ATOM   3299 2HD1 LEU A 904       0.998   6.819  15.326  1.00 53.78           H  
ATOM   3300 3HD1 LEU A 904       0.315   6.427  13.730  1.00 53.78           H  
ATOM   3301  CD2 LEU A 904       1.026   9.637  14.904  1.00 53.78           C  
ATOM   3302 1HD2 LEU A 904       0.012   9.806  15.266  1.00 53.78           H  
ATOM   3303 2HD2 LEU A 904       1.385  10.534  14.399  1.00 53.78           H  
ATOM   3304 3HD2 LEU A 904       1.679   9.409  15.747  1.00 53.78           H  
ATOM   3305  C   LEU A 904       1.502   7.595  11.216  1.00 53.78           C  
ATOM   3306  O   LEU A 904       0.383   7.090  11.140  1.00 53.78           O  
ATOM   3307  N   GLY A 905       1.919   8.560  10.376  1.00 37.42           N  
ATOM   3308  HN  GLY A 905       2.918   8.934  10.458  1.00 37.42           H  
ATOM   3309  CA  GLY A 905       1.045   9.095   9.373  1.00 37.42           C  
ATOM   3310  HA1 GLY A 905       0.154   9.505   9.849  1.00 37.42           H  
ATOM   3311  HA2 GLY A 905       1.561   9.883   8.825  1.00 37.42           H  
ATOM   3312  C   GLY A 905       0.649   8.009   8.428  1.00 37.42           C  
ATOM   3313  O   GLY A 905      -0.503   7.925   8.005  1.00 37.42           O  
ATOM   3314  N   GLU A 906       1.616   7.149   8.077  1.00 56.09           N  
ATOM   3315  HN  GLU A 906       2.583   7.261   8.521  1.00 56.09           H  
ATOM   3316  CA  GLU A 906       1.415   6.086   7.135  1.00 56.09           C  
ATOM   3317  HA  GLU A 906       1.049   6.506   6.198  1.00 56.09           H  
ATOM   3318  CB  GLU A 906       2.722   5.321   6.864  1.00 56.09           C  
ATOM   3319  HB1 GLU A 906       3.486   6.044   6.577  1.00 56.09           H  
ATOM   3320  HB2 GLU A 906       3.021   4.822   7.786  1.00 56.09           H  
ATOM   3321  CG  GLU A 906       2.627   4.267   5.762  1.00 56.09           C  
ATOM   3322  HG1 GLU A 906       2.021   3.427   6.101  1.00 56.09           H  
ATOM   3323  HG2 GLU A 906       2.180   4.702   4.868  1.00 56.09           H  
ATOM   3324  CD  GLU A 906       4.044   3.798   5.460  1.00 56.09           C  
ATOM   3325  OE1 GLU A 906       4.997   4.376   6.048  1.00 56.09           O  
ATOM   3326  OE2 GLU A 906       4.193   2.859   4.633  1.00 56.09           O  
ATOM   3327  C   GLU A 906       0.399   5.123   7.668  1.00 56.09           C  
ATOM   3328  O   GLU A 906      -0.434   4.610   6.922  1.00 56.09           O  
ATOM   3329  N   LEU A 907       0.438   4.841   8.981  1.00 57.54           N  
ATOM   3330  HN  LEU A 907       1.149   5.325   9.617  1.00 57.54           H  
ATOM   3331  CA  LEU A 907      -0.484   3.883   9.521  1.00 57.54           C  
ATOM   3332  HA  LEU A 907      -0.394   2.949   8.966  1.00 57.54           H  
ATOM   3333  CB  LEU A 907      -0.246   3.606  11.013  1.00 57.54           C  
ATOM   3334  HB1 LEU A 907      -0.315   4.548  11.557  1.00 57.54           H  
ATOM   3335  HB2 LEU A 907      -1.019   2.924  11.368  1.00 57.54           H  
ATOM   3336  CG  LEU A 907       1.130   2.977  11.292  1.00 57.54           C  
ATOM   3337  HG  LEU A 907       1.880   3.720  11.021  1.00 57.54           H  
ATOM   3338  CD1 LEU A 907       1.314   2.681  12.788  1.00 57.54           C  
ATOM   3339 1HD1 LEU A 907       2.296   2.237  12.953  1.00 57.54           H  
ATOM   3340 2HD1 LEU A 907       0.542   1.987  13.119  1.00 57.54           H  
ATOM   3341 3HD1 LEU A 907       1.235   3.609  13.355  1.00 57.54           H  
ATOM   3342  CD2 LEU A 907       1.372   1.750  10.399  1.00 57.54           C  
ATOM   3343 1HD2 LEU A 907       2.352   1.327  10.619  1.00 57.54           H  
ATOM   3344 2HD2 LEU A 907       1.333   2.049   9.351  1.00 57.54           H  
ATOM   3345 3HD2 LEU A 907       0.603   1.002  10.592  1.00 57.54           H  
ATOM   3346  C   LEU A 907      -1.880   4.404   9.381  1.00 57.54           C  
ATOM   3347  O   LEU A 907      -2.791   3.653   9.034  1.00 57.54           O  
ATOM   3348  N   PHE A 908      -2.098   5.701   9.681  1.00131.18           N  
ATOM   3349  HN  PHE A 908      -1.288   6.348   9.946  1.00131.18           H  
ATOM   3350  CA  PHE A 908      -3.448   6.188   9.635  1.00131.18           C  
ATOM   3351  HA  PHE A 908      -4.065   5.436  10.127  1.00131.18           H  
ATOM   3352  CB  PHE A 908      -3.717   7.513  10.360  1.00131.18           C  
ATOM   3353  HB1 PHE A 908      -3.332   7.497  11.380  1.00131.18           H  
ATOM   3354  HB2 PHE A 908      -3.288   8.358   9.822  1.00131.18           H  
ATOM   3355  CG  PHE A 908      -5.207   7.549  10.338  1.00131.18           C  
ATOM   3356  CD1 PHE A 908      -5.924   6.817  11.257  1.00131.18           C  
ATOM   3357  HD1 PHE A 908      -5.395   6.227  12.005  1.00131.18           H  
ATOM   3358  CD2 PHE A 908      -5.890   8.280   9.394  1.00131.18           C  
ATOM   3359  HD2 PHE A 908      -5.336   8.858   8.654  1.00131.18           H  
ATOM   3360  CE1 PHE A 908      -7.299   6.821  11.243  1.00131.18           C  
ATOM   3361  HE1 PHE A 908      -7.854   6.240  11.980  1.00131.18           H  
ATOM   3362  CE2 PHE A 908      -7.265   8.289   9.375  1.00131.18           C  
ATOM   3363  HE2 PHE A 908      -7.795   8.877   8.626  1.00131.18           H  
ATOM   3364  CZ  PHE A 908      -7.972   7.558  10.299  1.00131.18           C  
ATOM   3365  HZ  PHE A 908      -9.062   7.563  10.283  1.00131.18           H  
ATOM   3366  C   PHE A 908      -3.992   6.341   8.240  1.00131.18           C  
ATOM   3367  O   PHE A 908      -5.156   6.026   7.995  1.00131.18           O  
ATOM   3368  N   THR A 909      -3.187   6.907   7.318  1.00 82.46           N  
ATOM   3369  HN  THR A 909      -2.192   7.165   7.616  1.00 82.46           H  
ATOM   3370  CA  THR A 909      -3.574   7.189   5.957  1.00 82.46           C  
ATOM   3371  HA  THR A 909      -4.582   7.602   5.979  1.00 82.46           H  
ATOM   3372  CB  THR A 909      -2.683   8.199   5.291  1.00 82.46           C  
ATOM   3373  HB  THR A 909      -3.042   8.378   4.278  1.00 82.46           H  
ATOM   3374  OG1 THR A 909      -1.347   7.722   5.232  1.00 82.46           O  
ATOM   3375  HG1 THR A 909      -0.994   7.546   6.205  1.00 82.46           H  
ATOM   3376  CG2 THR A 909      -2.743   9.514   6.085  1.00 82.46           C  
ATOM   3377 1HG2 THR A 909      -2.100  10.255   5.611  1.00 82.46           H  
ATOM   3378 2HG2 THR A 909      -2.403   9.339   7.106  1.00 82.46           H  
ATOM   3379 3HG2 THR A 909      -3.769   9.882   6.102  1.00 82.46           H  
ATOM   3380  C   THR A 909      -3.600   5.978   5.080  1.00 82.46           C  
ATOM   3381  O   THR A 909      -4.396   5.917   4.145  1.00 82.46           O  
ATOM   3382  N   LYS A 910      -2.735   4.986   5.365  1.00 87.16           N  
ATOM   3383  HN  LYS A 910      -2.158   5.061   6.263  1.00 87.16           H  
ATOM   3384  CA  LYS A 910      -2.543   3.828   4.527  1.00 87.16           C  
ATOM   3385  HA  LYS A 910      -2.018   3.054   5.087  1.00 87.16           H  
ATOM   3386  CB  LYS A 910      -3.835   3.245   3.925  1.00 87.16           C  
ATOM   3387  HB1 LYS A 910      -4.289   4.018   3.306  1.00 87.16           H  
ATOM   3388  HB2 LYS A 910      -3.555   2.396   3.301  1.00 87.16           H  
ATOM   3389  CG  LYS A 910      -4.893   2.763   4.914  1.00 87.16           C  
ATOM   3390  HG1 LYS A 910      -4.557   1.830   5.367  1.00 87.16           H  
ATOM   3391  HG2 LYS A 910      -5.023   3.518   5.690  1.00 87.16           H  
ATOM   3392  CD  LYS A 910      -6.238   2.524   4.220  1.00 87.16           C  
ATOM   3393  HD1 LYS A 910      -6.533   3.447   3.721  1.00 87.16           H  
ATOM   3394  HD2 LYS A 910      -6.104   1.736   3.479  1.00 87.16           H  
ATOM   3395  CE  LYS A 910      -7.366   2.108   5.160  1.00 87.16           C  
ATOM   3396  HE1 LYS A 910      -7.107   1.163   5.638  1.00 87.16           H  
ATOM   3397  HE2 LYS A 910      -7.503   2.876   5.921  1.00 87.16           H  
ATOM   3398  NZ  LYS A 910      -8.624   1.943   4.399  1.00 87.16           N1+
ATOM   3399  HZ1 LYS A 910      -9.409   1.652   5.065  1.00 87.16           H  
ATOM   3400  HZ2 LYS A 910      -8.493   1.189   3.651  1.00 87.16           H  
ATOM   3401  HZ3 LYS A 910      -8.881   2.869   3.929  1.00 87.16           H  
ATOM   3402  C   LYS A 910      -1.726   4.228   3.332  1.00 87.16           C  
ATOM   3403  O   LYS A 910      -1.729   3.523   2.323  1.00 87.16           O  
ATOM   3404  N   LYS A 911      -1.007   5.370   3.404  1.00181.96           N  
ATOM   3405  HN  LYS A 911      -1.070   5.992   4.273  1.00181.96           H  
ATOM   3406  CA  LYS A 911      -0.157   5.745   2.306  1.00181.96           C  
ATOM   3407  HA  LYS A 911       0.149   4.843   1.777  1.00181.96           H  
ATOM   3408  CB  LYS A 911      -0.844   6.696   1.305  1.00181.96           C  
ATOM   3409  HB1 LYS A 911      -0.101   7.014   0.574  1.00181.96           H  
ATOM   3410  HB2 LYS A 911      -1.637   6.143   0.801  1.00181.96           H  
ATOM   3411  CG  LYS A 911      -1.461   7.948   1.935  1.00181.96           C  
ATOM   3412  HG1 LYS A 911      -2.099   8.425   1.191  1.00181.96           H  
ATOM   3413  HG2 LYS A 911      -2.065   7.639   2.788  1.00181.96           H  
ATOM   3414  CD  LYS A 911      -0.439   8.976   2.420  1.00181.96           C  
ATOM   3415  HD1 LYS A 911      -0.869   9.522   3.260  1.00181.96           H  
ATOM   3416  HD2 LYS A 911       0.455   8.446   2.750  1.00181.96           H  
ATOM   3417  CE  LYS A 911      -0.036   9.984   1.341  1.00181.96           C  
ATOM   3418  HE1 LYS A 911      -0.923  10.511   0.990  1.00181.96           H  
ATOM   3419  HE2 LYS A 911       0.670  10.700   1.762  1.00181.96           H  
ATOM   3420  NZ  LYS A 911       0.598   9.282   0.203  1.00181.96           N1+
ATOM   3421  HZ1 LYS A 911       0.876   9.994  -0.546  1.00181.96           H  
ATOM   3422  HZ2 LYS A 911      -0.093   8.579  -0.213  1.00181.96           H  
ATOM   3423  HZ3 LYS A 911       1.470   8.764   0.544  1.00181.96           H  
ATOM   3424  C   LYS A 911       1.067   6.416   2.864  1.00181.96           C  
ATOM   3425  O   LYS A 911       0.995   7.126   3.865  1.00181.96           O  
ATOM   3426  N   PRO A 912       2.204   6.183   2.253  1.00101.07           N  
ATOM   3427  CD  PRO A 912       2.267   5.716   0.879  1.00101.07           C  
ATOM   3428  HD1 PRO A 912       2.133   4.635   0.835  1.00101.07           H  
ATOM   3429  HD2 PRO A 912       1.503   6.203   0.273  1.00101.07           H  
ATOM   3430  CA  PRO A 912       3.453   6.748   2.692  1.00101.07           C  
ATOM   3431  HA  PRO A 912       3.696   6.406   3.698  1.00101.07           H  
ATOM   3432  CB  PRO A 912       4.493   6.254   1.692  1.00101.07           C  
ATOM   3433  HB1 PRO A 912       5.297   6.980   1.570  1.00101.07           H  
ATOM   3434  HB2 PRO A 912       4.912   5.297   2.002  1.00101.07           H  
ATOM   3435  CG  PRO A 912       3.675   6.108   0.393  1.00101.07           C  
ATOM   3436  HG1 PRO A 912       3.647   7.050  -0.155  1.00101.07           H  
ATOM   3437  HG2 PRO A 912       4.095   5.329  -0.244  1.00101.07           H  
ATOM   3438  C   PRO A 912       3.339   8.240   2.656  1.00101.07           C  
ATOM   3439  O   PRO A 912       2.802   8.773   1.686  1.00101.07           O  
ATOM   3440  N   ILE A 913       3.829   8.933   3.701  1.00160.61           N  
ATOM   3441  HN  ILE A 913       4.306   8.411   4.504  1.00160.61           H  
ATOM   3442  CA  ILE A 913       3.720  10.360   3.752  1.00160.61           C  
ATOM   3443  HA  ILE A 913       2.691  10.621   3.504  1.00160.61           H  
ATOM   3444  CB  ILE A 913       4.008  10.900   5.133  1.00160.61           C  
ATOM   3445  HB  ILE A 913       3.470  10.263   5.835  1.00160.61           H  
ATOM   3446  CG2 ILE A 913       5.503  10.726   5.439  1.00160.61           C  
ATOM   3447 1HG2 ILE A 913       5.718  11.114   6.435  1.00160.61           H  
ATOM   3448 2HG2 ILE A 913       6.091  11.273   4.702  1.00160.61           H  
ATOM   3449 3HG2 ILE A 913       5.762   9.668   5.398  1.00160.61           H  
ATOM   3450  CG1 ILE A 913       3.451  12.327   5.316  1.00160.61           C  
ATOM   3451 1HG1 ILE A 913       2.368  12.281   5.203  1.00160.61           H  
ATOM   3452 2HG1 ILE A 913       3.697  12.655   6.326  1.00160.61           H  
ATOM   3453  CD1 ILE A 913       3.980  13.375   4.340  1.00160.61           C  
ATOM   3454 1HD1 ILE A 913       3.523  14.340   4.559  1.00160.61           H  
ATOM   3455 2HD1 ILE A 913       3.733  13.080   3.320  1.00160.61           H  
ATOM   3456 3HD1 ILE A 913       5.062  13.455   4.443  1.00160.61           H  
ATOM   3457  C   ILE A 913       4.613  11.004   2.724  1.00160.61           C  
ATOM   3458  O   ILE A 913       4.163  11.876   1.980  1.00160.61           O  
ATOM   3459  N   PHE A 914       5.902  10.599   2.650  1.00176.60           N  
ATOM   3460  HN  PHE A 914       6.254   9.823   3.297  1.00176.60           H  
ATOM   3461  CA  PHE A 914       6.803  11.207   1.705  1.00176.60           C  
ATOM   3462  HA  PHE A 914       6.255  11.831   1.000  1.00176.60           H  
ATOM   3463  CB  PHE A 914       7.943  12.005   2.362  1.00176.60           C  
ATOM   3464  HB1 PHE A 914       8.553  11.332   2.964  1.00176.60           H  
ATOM   3465  HB2 PHE A 914       8.559  12.459   1.586  1.00176.60           H  
ATOM   3466  CG  PHE A 914       7.384  13.071   3.231  1.00176.60           C  
ATOM   3467  CD1 PHE A 914       6.933  14.239   2.677  1.00176.60           C  
ATOM   3468  HD1 PHE A 914       6.982  14.387   1.598  1.00176.60           H  
ATOM   3469  CD2 PHE A 914       7.303  12.899   4.596  1.00176.60           C  
ATOM   3470  HD2 PHE A 914       7.653  11.968   5.041  1.00176.60           H  
ATOM   3471  CE1 PHE A 914       6.420  15.220   3.483  1.00176.60           C  
ATOM   3472  HE1 PHE A 914       6.065  16.149   3.036  1.00176.60           H  
ATOM   3473  CE2 PHE A 914       6.787  13.884   5.407  1.00176.60           C  
ATOM   3474  HE2 PHE A 914       6.731  13.735   6.485  1.00176.60           H  
ATOM   3475  CZ  PHE A 914       6.344  15.055   4.845  1.00176.60           C  
ATOM   3476  HZ  PHE A 914       5.936  15.847   5.473  1.00176.60           H  
ATOM   3477  C   PHE A 914       7.533  10.112   0.984  1.00176.60           C  
ATOM   3478  O   PHE A 914       8.644   9.762   1.379  1.00176.60           O  
ATOM   3479  N   GLN A 915       6.988   9.600  -0.138  1.00134.38           N  
ATOM   3480  HN  GLN A 915       6.082  10.002  -0.540  1.00134.38           H  
ATOM   3481  CA  GLN A 915       7.655   8.499  -0.781  1.00134.38           C  
ATOM   3482  HA  GLN A 915       8.245   7.957  -0.042  1.00134.38           H  
ATOM   3483  CB  GLN A 915       6.667   7.524  -1.454  1.00134.38           C  
ATOM   3484  HB1 GLN A 915       5.886   7.285  -0.732  1.00134.38           H  
ATOM   3485  HB2 GLN A 915       6.226   8.031  -2.312  1.00134.38           H  
ATOM   3486  CG  GLN A 915       7.278   6.206  -1.945  1.00134.38           C  
ATOM   3487  HG1 GLN A 915       7.971   5.827  -1.194  1.00134.38           H  
ATOM   3488  HG2 GLN A 915       6.483   5.478  -2.107  1.00134.38           H  
ATOM   3489  CD  GLN A 915       8.026   6.435  -3.251  1.00134.38           C  
ATOM   3490  OE1 GLN A 915       7.487   7.001  -4.200  1.00134.38           O  
ATOM   3491  NE2 GLN A 915       9.308   5.984  -3.303  1.00134.38           N  
ATOM   3492 1HE2 GLN A 915       9.739   5.498  -2.453  1.00134.38           H  
ATOM   3493 2HE2 GLN A 915       9.886   6.115  -4.194  1.00134.38           H  
ATOM   3494  C   GLN A 915       8.567   9.039  -1.840  1.00134.38           C  
ATOM   3495  O   GLN A 915       8.185   9.157  -3.003  1.00134.38           O  
ATOM   3496  N   ALA A 916       9.816   9.368  -1.452  1.00 58.17           N  
ATOM   3497  HN  ALA A 916      10.089   9.227  -0.427  1.00 58.17           H  
ATOM   3498  CA  ALA A 916      10.795   9.900  -2.359  1.00 58.17           C  
ATOM   3499  HA  ALA A 916      10.314  10.564  -3.077  1.00 58.17           H  
ATOM   3500  CB  ALA A 916      11.923  10.632  -1.653  1.00 58.17           C  
ATOM   3501  HB1 ALA A 916      12.630  11.010  -2.392  1.00 58.17           H  
ATOM   3502  HB2 ALA A 916      12.436   9.946  -0.978  1.00 58.17           H  
ATOM   3503  HB3 ALA A 916      11.514  11.466  -1.082  1.00 58.17           H  
ATOM   3504  C   ALA A 916      11.509   8.806  -3.078  1.00 58.17           C  
ATOM   3505  O   ALA A 916      11.851   7.781  -2.491  1.00 58.17           O  
ATOM   3506  N   ASN A 917      11.724   9.016  -4.393  1.00 72.35           N  
ATOM   3507  HN  ASN A 917      11.270   9.878  -4.836  1.00 72.35           H  
ATOM   3508  CA  ASN A 917      12.514   8.173  -5.244  1.00 72.35           C  
ATOM   3509  HA  ASN A 917      12.355   7.137  -4.945  1.00 72.35           H  
ATOM   3510  CB  ASN A 917      12.154   8.310  -6.737  1.00 72.35           C  
ATOM   3511  HB1 ASN A 917      12.758   7.616  -7.322  1.00 72.35           H  
ATOM   3512  HB2 ASN A 917      11.098   8.081  -6.879  1.00 72.35           H  
ATOM   3513  CG  ASN A 917      12.431   9.735  -7.196  1.00 72.35           C  
ATOM   3514  OD1 ASN A 917      11.811  10.689  -6.729  1.00 72.35           O  
ATOM   3515  ND2 ASN A 917      13.393   9.887  -8.146  1.00 72.35           N  
ATOM   3516 1HD2 ASN A 917      13.908   9.030  -8.528  1.00 72.35           H  
ATOM   3517 2HD2 ASN A 917      13.635  10.863  -8.511  1.00 72.35           H  
ATOM   3518  C   ASN A 917      13.977   8.493  -5.092  1.00 72.35           C  
ATOM   3519  O   ASN A 917      14.827   7.621  -5.262  1.00 72.35           O  
ATOM   3520  N   GLN A 918      14.313   9.774  -4.817  1.00132.64           N  
ATOM   3521  HN  GLN A 918      13.539  10.494  -4.655  1.00132.64           H  
ATOM   3522  CA  GLN A 918      15.691  10.191  -4.737  1.00132.64           C  
ATOM   3523  HA  GLN A 918      16.322   9.323  -4.545  1.00132.64           H  
ATOM   3524  CB  GLN A 918      16.176  10.904  -6.014  1.00132.64           C  
ATOM   3525  HB1 GLN A 918      16.001  10.242  -6.862  1.00132.64           H  
ATOM   3526  HB2 GLN A 918      15.592  11.816  -6.138  1.00132.64           H  
ATOM   3527  CG  GLN A 918      17.660  11.283  -6.001  1.00132.64           C  
ATOM   3528  HG1 GLN A 918      17.883  11.935  -6.846  1.00132.64           H  
ATOM   3529  HG2 GLN A 918      17.902  11.797  -5.071  1.00132.64           H  
ATOM   3530  CD  GLN A 918      18.474  10.001  -6.109  1.00132.64           C  
ATOM   3531  OE1 GLN A 918      19.703  10.023  -6.055  1.00132.64           O  
ATOM   3532  NE2 GLN A 918      17.770   8.849  -6.264  1.00132.64           N  
ATOM   3533 1HE2 GLN A 918      16.701   8.877  -6.304  1.00132.64           H  
ATOM   3534 2HE2 GLN A 918      18.285   7.914  -6.346  1.00132.64           H  
ATOM   3535  C   GLN A 918      15.812  11.160  -3.594  1.00132.64           C  
ATOM   3536  O   GLN A 918      14.815  11.538  -2.984  1.00132.64           O  
ATOM   3537  N   GLU A 919      17.053  11.577  -3.261  1.00 41.82           N  
ATOM   3538  HN  GLU A 919      17.889  11.246  -3.841  1.00 41.82           H  
ATOM   3539  CA  GLU A 919      17.277  12.455  -2.145  1.00 41.82           C  
ATOM   3540  HA  GLU A 919      16.824  12.004  -1.262  1.00 41.82           H  
ATOM   3541  CB  GLU A 919      18.766  12.696  -1.850  1.00 41.82           C  
ATOM   3542  HB1 GLU A 919      19.256  13.009  -2.772  1.00 41.82           H  
ATOM   3543  HB2 GLU A 919      18.848  13.490  -1.107  1.00 41.82           H  
ATOM   3544  CG  GLU A 919      19.482  11.454  -1.316  1.00 41.82           C  
ATOM   3545  HG1 GLU A 919      19.016  11.130  -0.385  1.00 41.82           H  
ATOM   3546  HG2 GLU A 919      19.426  10.650  -2.050  1.00 41.82           H  
ATOM   3547  CD  GLU A 919      20.936  11.823  -1.065  1.00 41.82           C  
ATOM   3548  OE1 GLU A 919      21.173  12.819  -0.331  1.00 41.82           O  
ATOM   3549  OE2 GLU A 919      21.829  11.116  -1.605  1.00 41.82           O  
ATOM   3550  C   GLU A 919      16.632  13.790  -2.372  1.00 41.82           C  
ATOM   3551  O   GLU A 919      16.026  14.350  -1.460  1.00 41.82           O  
ATOM   3552  N   LEU A 920      16.760  14.349  -3.590  1.00 74.15           N  
ATOM   3553  HN  LEU A 920      17.297  13.824  -4.352  1.00 74.15           H  
ATOM   3554  CA  LEU A 920      16.192  15.636  -3.891  1.00 74.15           C  
ATOM   3555  HA  LEU A 920      16.529  16.361  -3.150  1.00 74.15           H  
ATOM   3556  CB  LEU A 920      16.568  16.133  -5.296  1.00 74.15           C  
ATOM   3557  HB1 LEU A 920      17.654  16.205  -5.358  1.00 74.15           H  
ATOM   3558  HB2 LEU A 920      16.209  15.408  -6.026  1.00 74.15           H  
ATOM   3559  CG  LEU A 920      15.968  17.509  -5.639  1.00 74.15           C  
ATOM   3560  HG  LEU A 920      14.899  17.449  -5.435  1.00 74.15           H  
ATOM   3561  CD1 LEU A 920      16.537  18.608  -4.727  1.00 74.15           C  
ATOM   3562 1HD1 LEU A 920      16.094  19.568  -4.994  1.00 74.15           H  
ATOM   3563 2HD1 LEU A 920      17.619  18.660  -4.852  1.00 74.15           H  
ATOM   3564 3HD1 LEU A 920      16.302  18.376  -3.688  1.00 74.15           H  
ATOM   3565  CD2 LEU A 920      16.121  17.830  -7.134  1.00 74.15           C  
ATOM   3566 1HD2 LEU A 920      15.687  18.808  -7.342  1.00 74.15           H  
ATOM   3567 2HD2 LEU A 920      15.606  17.072  -7.724  1.00 74.15           H  
ATOM   3568 3HD2 LEU A 920      17.179  17.838  -7.398  1.00 74.15           H  
ATOM   3569  C   LEU A 920      14.701  15.543  -3.850  1.00 74.15           C  
ATOM   3570  O   LEU A 920      14.022  16.427  -3.329  1.00 74.15           O  
ATOM   3571  N   ALA A 921      14.157  14.451  -4.416  1.00 28.86           N  
ATOM   3572  HN  ALA A 921      14.805  13.708  -4.832  1.00 28.86           H  
ATOM   3573  CA  ALA A 921      12.740  14.248  -4.482  1.00 28.86           C  
ATOM   3574  HA  ALA A 921      12.276  15.099  -4.980  1.00 28.86           H  
ATOM   3575  CB  ALA A 921      12.356  12.954  -5.219  1.00 28.86           C  
ATOM   3576  HB1 ALA A 921      11.271  12.854  -5.237  1.00 28.86           H  
ATOM   3577  HB2 ALA A 921      12.790  12.098  -4.702  1.00 28.86           H  
ATOM   3578  HB3 ALA A 921      12.734  12.991  -6.241  1.00 28.86           H  
ATOM   3579  C   ALA A 921      12.219  14.146  -3.086  1.00 28.86           C  
ATOM   3580  O   ALA A 921      11.121  14.610  -2.786  1.00 28.86           O  
ATOM   3581  N   GLN A 922      12.990  13.501  -2.193  1.00 50.70           N  
ATOM   3582  HN  GLN A 922      13.934  13.099  -2.495  1.00 50.70           H  
ATOM   3583  CA  GLN A 922      12.550  13.351  -0.838  1.00 50.70           C  
ATOM   3584  HA  GLN A 922      11.569  12.876  -0.835  1.00 50.70           H  
ATOM   3585  CB  GLN A 922      13.519  12.505   0.009  1.00 50.70           C  
ATOM   3586  HB1 GLN A 922      13.569  11.506  -0.423  1.00 50.70           H  
ATOM   3587  HB2 GLN A 922      14.504  12.969  -0.033  1.00 50.70           H  
ATOM   3588  CG  GLN A 922      13.111  12.373   1.480  1.00 50.70           C  
ATOM   3589  HG1 GLN A 922      13.928  11.927   2.047  1.00 50.70           H  
ATOM   3590  HG2 GLN A 922      12.883  13.359   1.885  1.00 50.70           H  
ATOM   3591  CD  GLN A 922      11.879  11.484   1.578  1.00 50.70           C  
ATOM   3592  OE1 GLN A 922      11.858  10.361   1.076  1.00 50.70           O  
ATOM   3593  NE2 GLN A 922      10.818  12.004   2.250  1.00 50.70           N  
ATOM   3594 1HE2 GLN A 922      10.881  12.985   2.673  1.00 50.70           H  
ATOM   3595 2HE2 GLN A 922       9.920  11.432   2.356  1.00 50.70           H  
ATOM   3596  C   GLN A 922      12.443  14.683  -0.190  1.00 50.70           C  
ATOM   3597  O   GLN A 922      11.447  14.972   0.470  1.00 50.70           O  
ATOM   3598  N   LEU A 923      13.465  15.535  -0.381  1.00115.08           N  
ATOM   3599  HN  LEU A 923      14.266  15.269  -1.039  1.00115.08           H  
ATOM   3600  CA  LEU A 923      13.484  16.795   0.292  1.00115.08           C  
ATOM   3601  HA  LEU A 923      13.335  16.628   1.359  1.00115.08           H  
ATOM   3602  CB  LEU A 923      14.811  17.551   0.085  1.00115.08           C  
ATOM   3603  HB1 LEU A 923      15.628  16.833   0.161  1.00115.08           H  
ATOM   3604  HB2 LEU A 923      14.802  17.988  -0.914  1.00115.08           H  
ATOM   3605  CG  LEU A 923      15.066  18.682   1.104  1.00115.08           C  
ATOM   3606  HG  LEU A 923      16.009  19.152   0.823  1.00115.08           H  
ATOM   3607  CD1 LEU A 923      13.996  19.776   1.057  1.00115.08           C  
ATOM   3608 1HD1 LEU A 923      14.228  20.544   1.795  1.00115.08           H  
ATOM   3609 2HD1 LEU A 923      13.021  19.342   1.280  1.00115.08           H  
ATOM   3610 3HD1 LEU A 923      13.976  20.223   0.063  1.00115.08           H  
ATOM   3611  CD2 LEU A 923      15.260  18.110   2.517  1.00115.08           C  
ATOM   3612 1HD2 LEU A 923      15.438  18.925   3.218  1.00115.08           H  
ATOM   3613 2HD2 LEU A 923      16.115  17.434   2.522  1.00115.08           H  
ATOM   3614 3HD2 LEU A 923      14.364  17.565   2.815  1.00115.08           H  
ATOM   3615  C   LEU A 923      12.360  17.642  -0.231  1.00115.08           C  
ATOM   3616  O   LEU A 923      11.673  18.313   0.535  1.00115.08           O  
ATOM   3617  N   GLU A 924      12.134  17.617  -1.559  1.00 45.49           N  
ATOM   3618  HN  GLU A 924      12.726  16.968  -2.170  1.00 45.49           H  
ATOM   3619  CA  GLU A 924      11.126  18.431  -2.188  1.00 45.49           C  
ATOM   3620  HA  GLU A 924      11.295  19.474  -1.921  1.00 45.49           H  
ATOM   3621  CB  GLU A 924      11.122  18.301  -3.719  1.00 45.49           C  
ATOM   3622  HB1 GLU A 924      11.054  17.244  -3.975  1.00 45.49           H  
ATOM   3623  HB2 GLU A 924      10.250  18.827  -4.108  1.00 45.49           H  
ATOM   3624  CG  GLU A 924      12.371  18.880  -4.382  1.00 45.49           C  
ATOM   3625  HG1 GLU A 924      12.454  19.943  -4.155  1.00 45.49           H  
ATOM   3626  HG2 GLU A 924      13.259  18.360  -4.021  1.00 45.49           H  
ATOM   3627  CD  GLU A 924      12.226  18.680  -5.882  1.00 45.49           C  
ATOM   3628  OE1 GLU A 924      11.129  18.994  -6.416  1.00 45.49           O  
ATOM   3629  OE2 GLU A 924      13.207  18.203  -6.514  1.00 45.49           O  
ATOM   3630  C   GLU A 924       9.762  18.026  -1.726  1.00 45.49           C  
ATOM   3631  O   GLU A 924       8.895  18.874  -1.523  1.00 45.49           O  
ATOM   3632  N   LEU A 925       9.528  16.713  -1.560  1.00 40.20           N  
ATOM   3633  HN  LEU A 925      10.318  16.010  -1.726  1.00 40.20           H  
ATOM   3634  CA  LEU A 925       8.232  16.242  -1.163  1.00 40.20           C  
ATOM   3635  HA  LEU A 925       7.485  16.600  -1.871  1.00 40.20           H  
ATOM   3636  CB  LEU A 925       8.154  14.707  -1.070  1.00 40.20           C  
ATOM   3637  HB1 LEU A 925       8.929  14.364  -0.384  1.00 40.20           H  
ATOM   3638  HB2 LEU A 925       7.174  14.436  -0.677  1.00 40.20           H  
ATOM   3639  CG  LEU A 925       8.350  13.992  -2.421  1.00 40.20           C  
ATOM   3640  HG  LEU A 925       9.361  14.221  -2.758  1.00 40.20           H  
ATOM   3641  CD1 LEU A 925       8.263  12.465  -2.269  1.00 40.20           C  
ATOM   3642 1HD1 LEU A 925       8.406  11.994  -3.241  1.00 40.20           H  
ATOM   3643 2HD1 LEU A 925       7.284  12.194  -1.875  1.00 40.20           H  
ATOM   3644 3HD1 LEU A 925       9.038  12.123  -1.583  1.00 40.20           H  
ATOM   3645  CD2 LEU A 925       7.388  14.541  -3.485  1.00 40.20           C  
ATOM   3646 1HD2 LEU A 925       7.550  14.017  -4.427  1.00 40.20           H  
ATOM   3647 2HD2 LEU A 925       7.571  15.606  -3.626  1.00 40.20           H  
ATOM   3648 3HD2 LEU A 925       6.359  14.390  -3.158  1.00 40.20           H  
ATOM   3649  C   LEU A 925       7.935  16.796   0.192  1.00 40.20           C  
ATOM   3650  O   LEU A 925       6.807  17.194   0.477  1.00 40.20           O  
ATOM   3651  N   ILE A 926       8.957  16.834   1.067  1.00149.78           N  
ATOM   3652  HN  ILE A 926       9.928  16.513   0.752  1.00149.78           H  
ATOM   3653  CA  ILE A 926       8.772  17.295   2.410  1.00149.78           C  
ATOM   3654  HA  ILE A 926       7.950  16.740   2.862  1.00149.78           H  
ATOM   3655  CB  ILE A 926      10.019  17.102   3.260  1.00149.78           C  
ATOM   3656  HB  ILE A 926      10.557  16.236   2.874  1.00149.78           H  
ATOM   3657  CG2 ILE A 926      10.956  18.313   3.179  1.00149.78           C  
ATOM   3658 1HG2 ILE A 926      11.834  18.136   3.800  1.00149.78           H  
ATOM   3659 2HG2 ILE A 926      10.434  19.201   3.534  1.00149.78           H  
ATOM   3660 3HG2 ILE A 926      11.267  18.464   2.145  1.00149.78           H  
ATOM   3661  CG1 ILE A 926       9.639  16.810   4.707  1.00149.78           C  
ATOM   3662 1HG1 ILE A 926      10.480  17.061   5.354  1.00149.78           H  
ATOM   3663 2HG1 ILE A 926       8.777  17.419   4.978  1.00149.78           H  
ATOM   3664  CD1 ILE A 926       9.289  15.341   4.895  1.00149.78           C  
ATOM   3665 1HD1 ILE A 926       9.022  15.161   5.936  1.00149.78           H  
ATOM   3666 2HD1 ILE A 926      10.148  14.725   4.629  1.00149.78           H  
ATOM   3667 3HD1 ILE A 926       8.446  15.083   4.254  1.00149.78           H  
ATOM   3668  C   ILE A 926       8.401  18.755   2.355  1.00149.78           C  
ATOM   3669  O   ILE A 926       7.490  19.198   3.053  1.00149.78           O  
ATOM   3670  N   SER A 927       9.083  19.540   1.491  1.00 79.75           N  
ATOM   3671  HN  SER A 927       9.801  19.083   0.843  1.00 79.75           H  
ATOM   3672  CA  SER A 927       8.887  20.960   1.403  1.00 79.75           C  
ATOM   3673  HA  SER A 927       8.978  21.389   2.401  1.00 79.75           H  
ATOM   3674  CB  SER A 927       9.901  21.650   0.473  1.00 79.75           C  
ATOM   3675  HB1 SER A 927      10.910  21.476   0.847  1.00 79.75           H  
ATOM   3676  HB2 SER A 927       9.809  21.236  -0.531  1.00 79.75           H  
ATOM   3677  OG  SER A 927       9.651  23.048   0.430  1.00 79.75           O  
ATOM   3678  HG  SER A 927       8.680  23.219   0.069  1.00 79.75           H  
ATOM   3679  C   SER A 927       7.524  21.260   0.875  1.00 79.75           C  
ATOM   3680  O   SER A 927       6.891  22.237   1.272  1.00 79.75           O  
ATOM   3681  N   ARG A 928       7.032  20.424  -0.049  1.00126.38           N  
ATOM   3682  HN  ARG A 928       7.588  19.558  -0.340  1.00126.38           H  
ATOM   3683  CA  ARG A 928       5.762  20.694  -0.644  1.00126.38           C  
ATOM   3684  HA  ARG A 928       5.780  21.683  -1.101  1.00126.38           H  
ATOM   3685  CB  ARG A 928       5.415  19.645  -1.712  1.00126.38           C  
ATOM   3686  HB1 ARG A 928       6.287  19.514  -2.353  1.00126.38           H  
ATOM   3687  HB2 ARG A 928       5.192  18.706  -1.205  1.00126.38           H  
ATOM   3688  CG  ARG A 928       4.224  20.000  -2.598  1.00126.38           C  
ATOM   3689  HG1 ARG A 928       3.329  20.041  -1.977  1.00126.38           H  
ATOM   3690  HG2 ARG A 928       4.402  20.978  -3.044  1.00126.38           H  
ATOM   3691  CD  ARG A 928       3.993  18.986  -3.721  1.00126.38           C  
ATOM   3692  HD1 ARG A 928       3.868  17.988  -3.301  1.00126.38           H  
ATOM   3693  HD2 ARG A 928       3.102  19.256  -4.288  1.00126.38           H  
ATOM   3694  NE  ARG A 928       5.191  19.017  -4.610  1.00126.38           N1+
ATOM   3695  HE  ARG A 928       5.202  19.663  -5.463  1.00126.38           H  
ATOM   3696  CZ  ARG A 928       6.274  18.227  -4.343  1.00126.38           C  
ATOM   3697  NH1 ARG A 928       6.264  17.389  -3.265  1.00126.38           N  
ATOM   3698 1HH1 ARG A 928       5.407  17.349  -2.626  1.00126.38           H  
ATOM   3699 2HH1 ARG A 928       7.114  16.772  -3.059  1.00126.38           H  
ATOM   3700  NH2 ARG A 928       7.368  18.269  -5.159  1.00126.38           N  
ATOM   3701 1HH2 ARG A 928       7.378  18.920  -6.008  1.00126.38           H  
ATOM   3702 2HH2 ARG A 928       8.216  17.650  -4.950  1.00126.38           H  
ATOM   3703  C   ARG A 928       4.708  20.658   0.423  1.00126.38           C  
ATOM   3704  O   ARG A 928       3.834  21.523   0.476  1.00126.38           O  
ATOM   3705  N   ILE A 929       4.731  19.620   1.281  1.00122.88           N  
ATOM   3706  HN  ILE A 929       5.493  18.872   1.205  1.00122.88           H  
ATOM   3707  CA  ILE A 929       3.723  19.528   2.298  1.00122.88           C  
ATOM   3708  HA  ILE A 929       2.771  19.780   1.830  1.00122.88           H  
ATOM   3709  CB  ILE A 929       3.584  18.142   2.864  1.00122.88           C  
ATOM   3710  HB  ILE A 929       3.391  17.462   2.034  1.00122.88           H  
ATOM   3711  CG2 ILE A 929       4.913  17.733   3.503  1.00122.88           C  
ATOM   3712 1HG2 ILE A 929       4.824  16.729   3.917  1.00122.88           H  
ATOM   3713 2HG2 ILE A 929       5.164  18.433   4.300  1.00122.88           H  
ATOM   3714 3HG2 ILE A 929       5.699  17.746   2.748  1.00122.88           H  
ATOM   3715  CG1 ILE A 929       2.383  18.070   3.819  1.00122.88           C  
ATOM   3716 1HG1 ILE A 929       2.606  18.669   4.702  1.00122.88           H  
ATOM   3717 2HG1 ILE A 929       1.511  18.482   3.311  1.00122.88           H  
ATOM   3718  CD1 ILE A 929       2.057  16.646   4.267  1.00122.88           C  
ATOM   3719 1HD1 ILE A 929       1.199  16.664   4.940  1.00122.88           H  
ATOM   3720 2HD1 ILE A 929       2.917  16.222   4.786  1.00122.88           H  
ATOM   3721 3HD1 ILE A 929       1.822  16.035   3.395  1.00122.88           H  
ATOM   3722  C   ILE A 929       3.919  20.485   3.447  1.00122.88           C  
ATOM   3723  O   ILE A 929       2.998  21.212   3.812  1.00122.88           O  
ATOM   3724  N   CYS A 930       5.122  20.476   4.057  1.00 86.57           N  
ATOM   3725  HN  CYS A 930       5.874  19.851   3.621  1.00 86.57           H  
ATOM   3726  CA  CYS A 930       5.504  21.217   5.232  1.00 86.57           C  
ATOM   3727  HA  CYS A 930       4.681  21.178   5.945  1.00 86.57           H  
ATOM   3728  CB  CYS A 930       6.758  20.644   5.909  1.00 86.57           C  
ATOM   3729  HB1 CYS A 930       7.575  20.637   5.188  1.00 86.57           H  
ATOM   3730  HB2 CYS A 930       7.023  21.280   6.754  1.00 86.57           H  
ATOM   3731  SG  CYS A 930       6.494  18.952   6.510  1.00 86.57           S  
ATOM   3732  HG  CYS A 930       5.496  18.946   7.405  1.00 86.57           H  
ATOM   3733  C   CYS A 930       5.797  22.643   4.932  1.00 86.57           C  
ATOM   3734  O   CYS A 930       5.853  23.473   5.838  1.00 86.57           O  
ATOM   3735  N   GLY A 931       6.107  22.930   3.661  1.00 38.47           N  
ATOM   3736  HN  GLY A 931       6.071  22.146   2.934  1.00 38.47           H  
ATOM   3737  CA  GLY A 931       6.483  24.239   3.237  1.00 38.47           C  
ATOM   3738  HA1 GLY A 931       6.109  24.429   2.231  1.00 38.47           H  
ATOM   3739  HA2 GLY A 931       6.080  24.985   3.922  1.00 38.47           H  
ATOM   3740  C   GLY A 931       7.970  24.286   3.247  1.00 38.47           C  
ATOM   3741  O   GLY A 931       8.618  23.595   4.031  1.00 38.47           O  
ATOM   3742  N   SER A 932       8.555  25.120   2.368  1.00 87.05           N  
ATOM   3743  HN  SER A 932       7.963  25.715   1.705  1.00 87.05           H  
ATOM   3744  CA  SER A 932       9.983  25.197   2.336  1.00 87.05           C  
ATOM   3745  HA  SER A 932      10.396  24.189   2.324  1.00 87.05           H  
ATOM   3746  CB  SER A 932      10.520  25.978   1.125  1.00 87.05           C  
ATOM   3747  HB1 SER A 932      11.610  25.986   1.154  1.00 87.05           H  
ATOM   3748  HB2 SER A 932      10.184  25.497   0.207  1.00 87.05           H  
ATOM   3749  OG  SER A 932      10.039  27.312   1.160  1.00 87.05           O  
ATOM   3750  HG  SER A 932       8.989  27.307   1.131  1.00 87.05           H  
ATOM   3751  C   SER A 932      10.414  25.891   3.588  1.00 87.05           C  
ATOM   3752  O   SER A 932       9.838  26.903   3.987  1.00 87.05           O  
ATOM   3753  N   PRO A 933      11.424  25.356   4.218  1.00 84.84           N  
ATOM   3754  CD  PRO A 933      11.787  23.960   4.059  1.00 84.84           C  
ATOM   3755  HD1 PRO A 933      10.977  23.309   4.388  1.00 84.84           H  
ATOM   3756  HD2 PRO A 933      12.032  23.739   3.020  1.00 84.84           H  
ATOM   3757  CA  PRO A 933      11.930  25.910   5.443  1.00 84.84           C  
ATOM   3758  HA  PRO A 933      11.089  26.121   6.103  1.00 84.84           H  
ATOM   3759  CB  PRO A 933      12.794  24.823   6.084  1.00 84.84           C  
ATOM   3760  HB1 PRO A 933      13.743  25.237   6.425  1.00 84.84           H  
ATOM   3761  HB2 PRO A 933      12.274  24.364   6.925  1.00 84.84           H  
ATOM   3762  CG  PRO A 933      13.022  23.795   4.960  1.00 84.84           C  
ATOM   3763  HG1 PRO A 933      13.937  24.017   4.410  1.00 84.84           H  
ATOM   3764  HG2 PRO A 933      13.076  22.784   5.363  1.00 84.84           H  
ATOM   3765  C   PRO A 933      12.674  27.178   5.200  1.00 84.84           C  
ATOM   3766  O   PRO A 933      13.294  27.322   4.148  1.00 84.84           O  
ATOM   3767  N   CYS A 934      12.619  28.105   6.174  1.00 41.38           N  
ATOM   3768  HN  CYS A 934      12.037  27.898   7.047  1.00 41.38           H  
ATOM   3769  CA  CYS A 934      13.308  29.357   6.089  1.00 41.38           C  
ATOM   3770  HA  CYS A 934      14.091  29.294   5.333  1.00 41.38           H  
ATOM   3771  CB  CYS A 934      12.376  30.538   5.771  1.00 41.38           C  
ATOM   3772  HB1 CYS A 934      12.959  31.459   5.780  1.00 41.38           H  
ATOM   3773  HB2 CYS A 934      11.946  30.390   4.781  1.00 41.38           H  
ATOM   3774  SG  CYS A 934      11.028  30.686   6.980  1.00 41.38           S  
ATOM   3775  HG  CYS A 934      10.297  29.563   6.974  1.00 41.38           H  
ATOM   3776  C   CYS A 934      13.922  29.606   7.429  1.00 41.38           C  
ATOM   3777  O   CYS A 934      13.800  28.797   8.347  1.00 41.38           O  
ATOM   3778  N   PRO A 935      14.606  30.708   7.552  1.00 95.47           N  
ATOM   3779  CD  PRO A 935      15.299  31.291   6.414  1.00 95.47           C  
ATOM   3780  HD1 PRO A 935      15.628  30.511   5.727  1.00 95.47           H  
ATOM   3781  HD2 PRO A 935      14.647  31.988   5.887  1.00 95.47           H  
ATOM   3782  CA  PRO A 935      15.252  31.022   8.795  1.00 95.47           C  
ATOM   3783  HA  PRO A 935      15.889  30.178   9.061  1.00 95.47           H  
ATOM   3784  CB  PRO A 935      16.160  32.213   8.496  1.00 95.47           C  
ATOM   3785  HB1 PRO A 935      15.635  33.154   8.660  1.00 95.47           H  
ATOM   3786  HB2 PRO A 935      17.057  32.184   9.114  1.00 95.47           H  
ATOM   3787  CG  PRO A 935      16.510  32.030   7.007  1.00 95.47           C  
ATOM   3788  HG1 PRO A 935      16.647  32.997   6.522  1.00 95.47           H  
ATOM   3789  HG2 PRO A 935      17.417  31.435   6.895  1.00 95.47           H  
ATOM   3790  C   PRO A 935      14.295  31.243   9.923  1.00 95.47           C  
ATOM   3791  O   PRO A 935      14.690  31.059  11.074  1.00 95.47           O  
ATOM   3792  N   ALA A 936      13.054  31.683   9.640  1.00 37.57           N  
ATOM   3793  HN  ALA A 936      12.752  31.854   8.628  1.00 37.57           H  
ATOM   3794  CA  ALA A 936      12.147  31.917  10.725  1.00 37.57           C  
ATOM   3795  HA  ALA A 936      12.622  32.579  11.449  1.00 37.57           H  
ATOM   3796  CB  ALA A 936      10.824  32.549  10.261  1.00 37.57           C  
ATOM   3797  HB1 ALA A 936      10.174  32.705  11.122  1.00 37.57           H  
ATOM   3798  HB2 ALA A 936      10.333  31.884   9.551  1.00 37.57           H  
ATOM   3799  HB3 ALA A 936      11.027  33.507   9.781  1.00 37.57           H  
ATOM   3800  C   ALA A 936      11.807  30.623  11.398  1.00 37.57           C  
ATOM   3801  O   ALA A 936      11.922  30.498  12.617  1.00 37.57           O  
ATOM   3802  N   VAL A 937      11.391  29.618  10.603  1.00106.41           N  
ATOM   3803  HN  VAL A 937      11.371  29.770   9.544  1.00106.41           H  
ATOM   3804  CA  VAL A 937      10.974  28.350  11.131  1.00106.41           C  
ATOM   3805  HA  VAL A 937      10.251  28.516  11.930  1.00106.41           H  
ATOM   3806  CB  VAL A 937      10.359  27.465  10.088  1.00106.41           C  
ATOM   3807  HB  VAL A 937      11.098  27.285   9.307  1.00106.41           H  
ATOM   3808  CG1 VAL A 937      10.004  26.122  10.743  1.00106.41           C  
ATOM   3809 1HG1 VAL A 937       9.555  25.463  10.001  1.00106.41           H  
ATOM   3810 2HG1 VAL A 937       9.297  26.289  11.555  1.00106.41           H  
ATOM   3811 3HG1 VAL A 937      10.908  25.660  11.139  1.00106.41           H  
ATOM   3812  CG2 VAL A 937       9.159  28.191   9.465  1.00106.41           C  
ATOM   3813 1HG2 VAL A 937       8.704  27.556   8.705  1.00106.41           H  
ATOM   3814 2HG2 VAL A 937       9.494  29.122   9.007  1.00106.41           H  
ATOM   3815 3HG2 VAL A 937       8.425  28.412  10.240  1.00106.41           H  
ATOM   3816  C   VAL A 937      12.146  27.605  11.678  1.00106.41           C  
ATOM   3817  O   VAL A 937      12.084  27.042  12.770  1.00106.41           O  
ATOM   3818  N   TRP A 938      13.253  27.567  10.915  1.00 99.17           N  
ATOM   3819  HN  TRP A 938      13.297  28.108   9.993  1.00 99.17           H  
ATOM   3820  CA  TRP A 938      14.370  26.791  11.357  1.00 99.17           C  
ATOM   3821  HA  TRP A 938      14.248  26.548  12.413  1.00 99.17           H  
ATOM   3822  CB  TRP A 938      14.474  25.488  10.540  1.00 99.17           C  
ATOM   3823  HB1 TRP A 938      13.522  24.967  10.640  1.00 99.17           H  
ATOM   3824  HB2 TRP A 938      14.627  25.770   9.498  1.00 99.17           H  
ATOM   3825  CG  TRP A 938      15.563  24.506  10.903  1.00 99.17           C  
ATOM   3826  CD2 TRP A 938      15.752  23.267  10.200  1.00 99.17           C  
ATOM   3827  CE2 TRP A 938      16.839  22.621  10.786  1.00 99.17           C  
ATOM   3828  CE3 TRP A 938      15.074  22.716   9.151  1.00 99.17           C  
ATOM   3829  HE3 TRP A 938      14.225  23.225   8.694  1.00 99.17           H  
ATOM   3830  CD1 TRP A 938      16.527  24.556  11.866  1.00 99.17           C  
ATOM   3831  HD1 TRP A 938      16.661  25.372  12.576  1.00 99.17           H  
ATOM   3832  NE1 TRP A 938      17.306  23.422  11.808  1.00 99.17           N  
ATOM   3833  HE1 TRP A 938      18.134  23.199  12.448  1.00 99.17           H  
ATOM   3834  CZ2 TRP A 938      17.266  21.405  10.330  1.00 99.17           C  
ATOM   3835  HZ2 TRP A 938      18.115  20.896  10.786  1.00 99.17           H  
ATOM   3836  CZ3 TRP A 938      15.506  21.491   8.693  1.00 99.17           C  
ATOM   3837  HZ3 TRP A 938      14.989  21.020   7.857  1.00 99.17           H  
ATOM   3838  CH2 TRP A 938      16.581  20.848   9.272  1.00 99.17           C  
ATOM   3839  HH2 TRP A 938      16.895  19.879   8.884  1.00 99.17           H  
ATOM   3840  C   TRP A 938      15.600  27.620  11.177  1.00 99.17           C  
ATOM   3841  O   TRP A 938      16.095  27.825  10.069  1.00 99.17           O  
ATOM   3842  N   PRO A 939      16.123  28.083  12.272  1.00154.78           N  
ATOM   3843  CD  PRO A 939      15.326  28.321  13.460  1.00154.78           C  
ATOM   3844  HD1 PRO A 939      14.557  29.071  13.272  1.00154.78           H  
ATOM   3845  HD2 PRO A 939      14.858  27.400  13.808  1.00154.78           H  
ATOM   3846  CA  PRO A 939      17.282  28.922  12.221  1.00154.78           C  
ATOM   3847  HA  PRO A 939      17.103  29.709  11.489  1.00154.78           H  
ATOM   3848  CB  PRO A 939      17.398  29.570  13.605  1.00154.78           C  
ATOM   3849  HB1 PRO A 939      18.401  29.435  14.009  1.00154.78           H  
ATOM   3850  HB2 PRO A 939      17.168  30.634  13.551  1.00154.78           H  
ATOM   3851  CG  PRO A 939      16.358  28.833  14.475  1.00154.78           C  
ATOM   3852  HG1 PRO A 939      16.819  28.004  15.012  1.00154.78           H  
ATOM   3853  HG2 PRO A 939      15.895  29.515  15.188  1.00154.78           H  
ATOM   3854  C   PRO A 939      18.477  28.137  11.783  1.00154.78           C  
ATOM   3855  O   PRO A 939      18.635  26.993  12.206  1.00154.78           O  
ATOM   3856  N   ASP A 940      19.346  28.771  10.975  1.00 65.55           N  
ATOM   3857  HN  ASP A 940      19.121  29.781  10.703  1.00 65.55           H  
ATOM   3858  CA  ASP A 940      20.552  28.197  10.450  1.00 65.55           C  
ATOM   3859  HA  ASP A 940      21.152  29.001  10.023  1.00 65.55           H  
ATOM   3860  CB  ASP A 940      21.390  27.500  11.536  1.00 65.55           C  
ATOM   3861  HB1 ASP A 940      20.774  26.777  12.071  1.00 65.55           H  
ATOM   3862  HB2 ASP A 940      22.237  26.989  11.078  1.00 65.55           H  
ATOM   3863  CG  ASP A 940      21.890  28.566  12.501  1.00 65.55           C  
ATOM   3864  OD1 ASP A 940      21.703  29.774  12.198  1.00 65.55           O  
ATOM   3865  OD2 ASP A 940      22.466  28.185  13.555  1.00 65.55           O  
ATOM   3866  C   ASP A 940      20.283  27.187   9.366  1.00 65.55           C  
ATOM   3867  O   ASP A 940      21.199  26.472   8.961  1.00 65.55           O  
ATOM   3868  N   VAL A 941      19.050  27.127   8.822  1.00 75.23           N  
ATOM   3869  HN  VAL A 941      18.275  27.766   9.191  1.00 75.23           H  
ATOM   3870  CA  VAL A 941      18.768  26.209   7.747  1.00 75.23           C  
ATOM   3871  HA  VAL A 941      19.040  25.196   8.045  1.00 75.23           H  
ATOM   3872  CB  VAL A 941      17.351  26.233   7.270  1.00 75.23           C  
ATOM   3873  HB  VAL A 941      17.070  27.260   7.036  1.00 75.23           H  
ATOM   3874  CG1 VAL A 941      17.277  25.390   5.993  1.00 75.23           C  
ATOM   3875 1HG1 VAL A 941      16.254  25.387   5.618  1.00 75.23           H  
ATOM   3876 2HG1 VAL A 941      17.586  24.368   6.213  1.00 75.23           H  
ATOM   3877 3HG1 VAL A 941      17.939  25.814   5.238  1.00 75.23           H  
ATOM   3878  CG2 VAL A 941      16.436  25.703   8.362  1.00 75.23           C  
ATOM   3879 1HG2 VAL A 941      15.404  25.721   8.012  1.00 75.23           H  
ATOM   3880 2HG2 VAL A 941      16.529  26.328   9.250  1.00 75.23           H  
ATOM   3881 3HG2 VAL A 941      16.718  24.679   8.608  1.00 75.23           H  
ATOM   3882  C   VAL A 941      19.546  26.607   6.533  1.00 75.23           C  
ATOM   3883  O   VAL A 941      20.046  25.767   5.788  1.00 75.23           O  
ATOM   3884  N   ILE A 942      19.653  27.925   6.313  1.00150.79           N  
ATOM   3885  HN  ILE A 942      19.269  28.588   7.060  1.00150.79           H  
ATOM   3886  CA  ILE A 942      20.247  28.507   5.146  1.00150.79           C  
ATOM   3887  HA  ILE A 942      19.706  28.161   4.265  1.00150.79           H  
ATOM   3888  CB  ILE A 942      20.213  30.008   5.178  1.00150.79           C  
ATOM   3889  HB  ILE A 942      19.187  30.318   5.376  1.00150.79           H  
ATOM   3890  CG2 ILE A 942      21.084  30.466   6.360  1.00150.79           C  
ATOM   3891 1HG2 ILE A 942      21.082  31.555   6.413  1.00150.79           H  
ATOM   3892 2HG2 ILE A 942      22.105  30.112   6.218  1.00150.79           H  
ATOM   3893 3HG2 ILE A 942      20.683  30.057   7.287  1.00150.79           H  
ATOM   3894  CG1 ILE A 942      20.638  30.607   3.827  1.00150.79           C  
ATOM   3895 1HG1 ILE A 942      20.783  31.679   3.957  1.00150.79           H  
ATOM   3896 2HG1 ILE A 942      21.579  30.146   3.528  1.00150.79           H  
ATOM   3897  CD1 ILE A 942      19.620  30.391   2.710  1.00150.79           C  
ATOM   3898 1HD1 ILE A 942      19.990  30.841   1.789  1.00150.79           H  
ATOM   3899 2HD1 ILE A 942      18.673  30.855   2.986  1.00150.79           H  
ATOM   3900 3HD1 ILE A 942      19.469  29.322   2.557  1.00150.79           H  
ATOM   3901  C   ILE A 942      21.679  28.100   5.024  1.00150.79           C  
ATOM   3902  O   ILE A 942      22.175  27.960   3.908  1.00150.79           O  
ATOM   3903  N   LYS A 943      22.412  27.949   6.145  1.00132.87           N  
ATOM   3904  HN  LYS A 943      21.975  28.050   7.116  1.00132.87           H  
ATOM   3905  CA  LYS A 943      23.805  27.647   5.977  1.00132.87           C  
ATOM   3906  HA  LYS A 943      24.097  27.913   4.961  1.00132.87           H  
ATOM   3907  CB  LYS A 943      24.697  28.425   6.962  1.00132.87           C  
ATOM   3908  HB1 LYS A 943      24.400  29.474   6.938  1.00132.87           H  
ATOM   3909  HB2 LYS A 943      24.533  28.024   7.962  1.00132.87           H  
ATOM   3910  CG  LYS A 943      26.193  28.341   6.649  1.00132.87           C  
ATOM   3911  HG1 LYS A 943      26.540  27.337   6.894  1.00132.87           H  
ATOM   3912  HG2 LYS A 943      26.333  28.524   5.584  1.00132.87           H  
ATOM   3913  CD  LYS A 943      27.040  29.349   7.428  1.00132.87           C  
ATOM   3914  HD1 LYS A 943      26.693  30.353   7.183  1.00132.87           H  
ATOM   3915  HD2 LYS A 943      26.900  29.166   8.493  1.00132.87           H  
ATOM   3916  CE  LYS A 943      28.535  29.263   7.114  1.00132.87           C  
ATOM   3917  HE1 LYS A 943      28.900  28.267   7.364  1.00132.87           H  
ATOM   3918  HE2 LYS A 943      28.692  29.452   6.052  1.00132.87           H  
ATOM   3919  NZ  LYS A 943      29.276  30.269   7.906  1.00132.87           N1+
ATOM   3920  HZ1 LYS A 943      30.320  30.202   7.681  1.00132.87           H  
ATOM   3921  HZ2 LYS A 943      29.124  30.085   8.949  1.00132.87           H  
ATOM   3922  HZ3 LYS A 943      28.921  31.248   7.662  1.00132.87           H  
ATOM   3923  C   LYS A 943      24.074  26.180   6.184  1.00132.87           C  
ATOM   3924  O   LYS A 943      25.147  25.807   6.656  1.00132.87           O  
ATOM   3925  N   LEU A 944      23.130  25.295   5.813  1.00 61.83           N  
ATOM   3926  HN  LEU A 944      22.187  25.637   5.442  1.00 61.83           H  
ATOM   3927  CA  LEU A 944      23.398  23.886   5.919  1.00 61.83           C  
ATOM   3928  HA  LEU A 944      24.032  23.701   6.786  1.00 61.83           H  
ATOM   3929  CB  LEU A 944      22.130  23.023   6.018  1.00 61.83           C  
ATOM   3930  HB1 LEU A 944      21.501  23.230   5.152  1.00 61.83           H  
ATOM   3931  HB2 LEU A 944      22.423  21.973   6.012  1.00 61.83           H  
ATOM   3932  CG  LEU A 944      21.313  23.296   7.295  1.00 61.83           C  
ATOM   3933  HG  LEU A 944      20.957  24.324   7.231  1.00 61.83           H  
ATOM   3934  CD1 LEU A 944      20.070  22.396   7.369  1.00 61.83           C  
ATOM   3935 1HD1 LEU A 944      19.516  22.615   8.282  1.00 61.83           H  
ATOM   3936 2HD1 LEU A 944      20.378  21.350   7.373  1.00 61.83           H  
ATOM   3937 3HD1 LEU A 944      19.433  22.584   6.505  1.00 61.83           H  
ATOM   3938  CD2 LEU A 944      22.195  23.205   8.551  1.00 61.83           C  
ATOM   3939 1HD2 LEU A 944      21.590  23.402   9.436  1.00 61.83           H  
ATOM   3940 2HD2 LEU A 944      22.996  23.942   8.487  1.00 61.83           H  
ATOM   3941 3HD2 LEU A 944      22.626  22.206   8.622  1.00 61.83           H  
ATOM   3942  C   LEU A 944      24.134  23.500   4.670  1.00 61.83           C  
ATOM   3943  O   LEU A 944      23.898  24.077   3.611  1.00 61.83           O  
ATOM   3944  N   PRO A 945      25.010  22.532   4.752  1.00159.59           N  
ATOM   3945  CD  PRO A 945      24.846  21.433   5.689  1.00159.59           C  
ATOM   3946  HD1 PRO A 945      25.309  21.673   6.646  1.00159.59           H  
ATOM   3947  HD2 PRO A 945      23.789  21.214   5.841  1.00159.59           H  
ATOM   3948  CA  PRO A 945      25.848  22.173   3.634  1.00159.59           C  
ATOM   3949  HA  PRO A 945      26.594  22.955   3.494  1.00159.59           H  
ATOM   3950  CB  PRO A 945      26.560  20.892   4.061  1.00159.59           C  
ATOM   3951  HB1 PRO A 945      26.752  20.247   3.203  1.00159.59           H  
ATOM   3952  HB2 PRO A 945      27.500  21.117   4.565  1.00159.59           H  
ATOM   3953  CG  PRO A 945      25.556  20.239   5.029  1.00159.59           C  
ATOM   3954  HG1 PRO A 945      24.844  19.616   4.487  1.00159.59           H  
ATOM   3955  HG2 PRO A 945      26.073  19.635   5.775  1.00159.59           H  
ATOM   3956  C   PRO A 945      25.110  21.977   2.338  1.00159.59           C  
ATOM   3957  O   PRO A 945      25.536  22.528   1.324  1.00159.59           O  
ATOM   3958  N   TYR A 946      24.035  21.171   2.350  1.00135.68           N  
ATOM   3959  HN  TYR A 946      23.764  20.744   3.293  1.00135.68           H  
ATOM   3960  CA  TYR A 946      23.211  20.824   1.221  1.00135.68           C  
ATOM   3961  HA  TYR A 946      23.889  20.636   0.388  1.00135.68           H  
ATOM   3962  CB  TYR A 946      22.391  19.538   1.417  1.00135.68           C  
ATOM   3963  HB1 TYR A 946      21.921  19.536   2.400  1.00135.68           H  
ATOM   3964  HB2 TYR A 946      21.624  19.458   0.647  1.00135.68           H  
ATOM   3965  CG  TYR A 946      23.355  18.407   1.304  1.00135.68           C  
ATOM   3966  CD1 TYR A 946      24.212  18.104   2.335  1.00135.68           C  
ATOM   3967  HD1 TYR A 946      24.187  18.698   3.248  1.00135.68           H  
ATOM   3968  CE1 TYR A 946      25.101  17.060   2.228  1.00135.68           C  
ATOM   3969  HE1 TYR A 946      25.774  16.830   3.054  1.00135.68           H  
ATOM   3970  CD2 TYR A 946      23.401  17.646   0.159  1.00135.68           C  
ATOM   3971  HD2 TYR A 946      22.727  17.874  -0.666  1.00135.68           H  
ATOM   3972  CE2 TYR A 946      24.287  16.601   0.043  1.00135.68           C  
ATOM   3973  HE2 TYR A 946      24.313  16.006  -0.870  1.00135.68           H  
ATOM   3974  CZ  TYR A 946      25.140  16.307   1.080  1.00135.68           C  
ATOM   3975  OH  TYR A 946      26.051  15.236   0.966  1.00135.68           O  
ATOM   3976  HH  TYR A 946      27.032  15.598   1.063  1.00135.68           H  
ATOM   3977  C   TYR A 946      22.287  21.916   0.781  1.00135.68           C  
ATOM   3978  O   TYR A 946      21.842  21.901  -0.362  1.00135.68           O  
ATOM   3979  N   PHE A 947      21.892  22.826   1.690  1.00156.47           N  
ATOM   3980  HN  PHE A 947      22.317  22.786   2.671  1.00156.47           H  
ATOM   3981  CA  PHE A 947      20.922  23.852   1.402  1.00156.47           C  
ATOM   3982  HA  PHE A 947      19.965  23.378   1.183  1.00156.47           H  
ATOM   3983  CB  PHE A 947      20.739  24.814   2.592  1.00156.47           C  
ATOM   3984  HB1 PHE A 947      20.456  24.245   3.478  1.00156.47           H  
ATOM   3985  HB2 PHE A 947      21.675  25.340   2.780  1.00156.47           H  
ATOM   3986  CG  PHE A 947      19.670  25.802   2.275  1.00156.47           C  
ATOM   3987  CD1 PHE A 947      19.973  26.962   1.603  1.00156.47           C  
ATOM   3988  HD1 PHE A 947      21.002  27.159   1.301  1.00156.47           H  
ATOM   3989  CD2 PHE A 947      18.367  25.568   2.650  1.00156.47           C  
ATOM   3990  HD2 PHE A 947      18.115  24.651   3.183  1.00156.47           H  
ATOM   3991  CE1 PHE A 947      18.990  27.876   1.309  1.00156.47           C  
ATOM   3992  HE1 PHE A 947      19.242  28.792   0.775  1.00156.47           H  
ATOM   3993  CE2 PHE A 947      17.380  26.480   2.359  1.00156.47           C  
ATOM   3994  HE2 PHE A 947      16.351  26.285   2.661  1.00156.47           H  
ATOM   3995  CZ  PHE A 947      17.691  27.638   1.687  1.00156.47           C  
ATOM   3996  HZ  PHE A 947      16.911  28.363   1.455  1.00156.47           H  
ATOM   3997  C   PHE A 947      21.344  24.661   0.211  1.00156.47           C  
ATOM   3998  O   PHE A 947      22.516  24.992   0.039  1.00156.47           O  
ATOM   3999  N   ASN A 948      20.367  24.976  -0.670  1.00 51.21           N  
ATOM   4000  HN  ASN A 948      19.375  24.611  -0.506  1.00 51.21           H  
ATOM   4001  CA  ASN A 948      20.635  25.790  -1.820  1.00 51.21           C  
ATOM   4002  HA  ASN A 948      21.627  26.232  -1.732  1.00 51.21           H  
ATOM   4003  CB  ASN A 948      20.527  25.026  -3.152  1.00 51.21           C  
ATOM   4004  HB1 ASN A 948      19.570  24.507  -3.204  1.00 51.21           H  
ATOM   4005  HB2 ASN A 948      20.608  25.723  -3.986  1.00 51.21           H  
ATOM   4006  CG  ASN A 948      21.666  24.017  -3.209  1.00 51.21           C  
ATOM   4007  OD1 ASN A 948      22.824  24.351  -2.965  1.00 51.21           O  
ATOM   4008  ND2 ASN A 948      21.329  22.740  -3.536  1.00 51.21           N  
ATOM   4009 1HD2 ASN A 948      20.308  22.491  -3.737  1.00 51.21           H  
ATOM   4010 2HD2 ASN A 948      22.085  21.985  -3.592  1.00 51.21           H  
ATOM   4011  C   ASN A 948      19.603  26.873  -1.837  1.00 51.21           C  
ATOM   4012  O   ASN A 948      18.424  26.634  -1.583  1.00 51.21           O  
ATOM   4013  N   THR A 949      20.033  28.105  -2.159  1.00 51.15           N  
ATOM   4014  HN  THR A 949      21.069  28.239  -2.392  1.00 51.15           H  
ATOM   4015  CA  THR A 949      19.169  29.249  -2.205  1.00 51.15           C  
ATOM   4016  HA  THR A 949      18.640  29.347  -1.257  1.00 51.15           H  
ATOM   4017  CB  THR A 949      19.899  30.523  -2.508  1.00 51.15           C  
ATOM   4018  HB  THR A 949      19.197  31.356  -2.475  1.00 51.15           H  
ATOM   4019  OG1 THR A 949      20.488  30.458  -3.798  1.00 51.15           O  
ATOM   4020  HG1 THR A 949      21.167  29.658  -3.834  1.00 51.15           H  
ATOM   4021  CG2 THR A 949      20.984  30.732  -1.438  1.00 51.15           C  
ATOM   4022 1HG2 THR A 949      21.525  31.656  -1.644  1.00 51.15           H  
ATOM   4023 2HG2 THR A 949      21.679  29.893  -1.456  1.00 51.15           H  
ATOM   4024 3HG2 THR A 949      20.518  30.796  -0.455  1.00 51.15           H  
ATOM   4025  C   THR A 949      18.186  29.023  -3.307  1.00 51.15           C  
ATOM   4026  O   THR A 949      17.076  29.552  -3.291  1.00 51.15           O  
ATOM   4027  N   MET A 950      18.599  28.217  -4.298  1.00 76.97           N  
ATOM   4028  HN  MET A 950      19.554  27.748  -4.185  1.00 76.97           H  
ATOM   4029  CA  MET A 950      17.863  27.935  -5.494  1.00 76.97           C  
ATOM   4030  HA  MET A 950      17.649  28.877  -5.998  1.00 76.97           H  
ATOM   4031  CB  MET A 950      18.640  27.028  -6.464  1.00 76.97           C  
ATOM   4032  HB1 MET A 950      19.619  27.472  -6.642  1.00 76.97           H  
ATOM   4033  HB2 MET A 950      18.763  26.050  -5.998  1.00 76.97           H  
ATOM   4034  CG  MET A 950      17.942  26.838  -7.811  1.00 76.97           C  
ATOM   4035  HG1 MET A 950      16.966  26.388  -7.627  1.00 76.97           H  
ATOM   4036  HG2 MET A 950      17.811  27.819  -8.267  1.00 76.97           H  
ATOM   4037  SD  MET A 950      18.840  25.782  -8.988  1.00 76.97           S  
ATOM   4038  CE  MET A 950      17.609  25.964 -10.310  1.00 76.97           C  
ATOM   4039  HE1 MET A 950      17.926  25.394 -11.183  1.00 76.97           H  
ATOM   4040  HE2 MET A 950      17.516  27.016 -10.578  1.00 76.97           H  
ATOM   4041  HE3 MET A 950      16.645  25.591  -9.964  1.00 76.97           H  
ATOM   4042  C   MET A 950      16.562  27.258  -5.181  1.00 76.97           C  
ATOM   4043  O   MET A 950      15.602  27.448  -5.925  1.00 76.97           O  
ATOM   4044  N   LYS A 951      16.498  26.452  -4.095  1.00 59.54           N  
ATOM   4045  HN  LYS A 951      17.352  26.394  -3.453  1.00 59.54           H  
ATOM   4046  CA  LYS A 951      15.333  25.668  -3.763  1.00 59.54           C  
ATOM   4047  HA  LYS A 951      15.258  24.847  -4.476  1.00 59.54           H  
ATOM   4048  CB  LYS A 951      15.378  25.075  -2.345  1.00 59.54           C  
ATOM   4049  HB1 LYS A 951      15.502  25.892  -1.634  1.00 59.54           H  
ATOM   4050  HB2 LYS A 951      14.433  24.566  -2.154  1.00 59.54           H  
ATOM   4051  CG  LYS A 951      16.517  24.075  -2.136  1.00 59.54           C  
ATOM   4052  HG1 LYS A 951      16.265  23.151  -2.656  1.00 59.54           H  
ATOM   4053  HG2 LYS A 951      17.428  24.496  -2.562  1.00 59.54           H  
ATOM   4054  CD  LYS A 951      16.778  23.746  -0.664  1.00 59.54           C  
ATOM   4055  HD1 LYS A 951      17.029  24.670  -0.143  1.00 59.54           H  
ATOM   4056  HD2 LYS A 951      15.868  23.324  -0.238  1.00 59.54           H  
ATOM   4057  CE  LYS A 951      17.918  22.747  -0.456  1.00 59.54           C  
ATOM   4058  HE1 LYS A 951      17.656  21.799  -0.925  1.00 59.54           H  
ATOM   4059  HE2 LYS A 951      18.828  23.139  -0.911  1.00 59.54           H  
ATOM   4060  NZ  LYS A 951      18.148  22.530   0.990  1.00 59.54           N1+
ATOM   4061  HZ1 LYS A 951      18.946  21.830   1.124  1.00 59.54           H  
ATOM   4062  HZ2 LYS A 951      17.257  22.144   1.439  1.00 59.54           H  
ATOM   4063  HZ3 LYS A 951      18.407  23.459   1.454  1.00 59.54           H  
ATOM   4064  C   LYS A 951      14.091  26.498  -3.869  1.00 59.54           C  
ATOM   4065  O   LYS A 951      14.006  27.641  -3.421  1.00 59.54           O  
ATOM   4066  N   PRO A 952      13.119  25.897  -4.499  1.00 61.16           N  
ATOM   4067  CD  PRO A 952      13.405  24.939  -5.556  1.00 61.16           C  
ATOM   4068  HD1 PRO A 952      14.339  25.193  -6.057  1.00 61.16           H  
ATOM   4069  HD2 PRO A 952      13.474  23.931  -5.147  1.00 61.16           H  
ATOM   4070  CA  PRO A 952      11.875  26.573  -4.713  1.00 61.16           C  
ATOM   4071  HA  PRO A 952      12.079  27.545  -5.162  1.00 61.16           H  
ATOM   4072  CB  PRO A 952      11.107  25.720  -5.722  1.00 61.16           C  
ATOM   4073  HB1 PRO A 952      10.489  24.979  -5.216  1.00 61.16           H  
ATOM   4074  HB2 PRO A 952      10.480  26.342  -6.361  1.00 61.16           H  
ATOM   4075  CG  PRO A 952      12.224  25.042  -6.537  1.00 61.16           C  
ATOM   4076  HG1 PRO A 952      11.912  24.052  -6.870  1.00 61.16           H  
ATOM   4077  HG2 PRO A 952      12.493  25.649  -7.402  1.00 61.16           H  
ATOM   4078  C   PRO A 952      11.181  26.784  -3.416  1.00 61.16           C  
ATOM   4079  O   PRO A 952      11.357  25.980  -2.501  1.00 61.16           O  
ATOM   4080  N   LYS A 953      10.406  27.875  -3.307  1.00112.31           N  
ATOM   4081  HN  LYS A 953      10.300  28.545  -4.134  1.00112.31           H  
ATOM   4082  CA  LYS A 953       9.726  28.134  -2.081  1.00112.31           C  
ATOM   4083  HA  LYS A 953      10.189  27.550  -1.285  1.00112.31           H  
ATOM   4084  CB  LYS A 953       9.759  29.621  -1.699  1.00112.31           C  
ATOM   4085  HB1 LYS A 953       9.023  29.797  -0.914  1.00112.31           H  
ATOM   4086  HB2 LYS A 953      10.754  29.864  -1.326  1.00112.31           H  
ATOM   4087  CG  LYS A 953       9.443  30.535  -2.880  1.00112.31           C  
ATOM   4088  HG1 LYS A 953      10.226  30.412  -3.628  1.00112.31           H  
ATOM   4089  HG2 LYS A 953       8.485  30.231  -3.302  1.00112.31           H  
ATOM   4090  CD  LYS A 953       9.358  32.015  -2.512  1.00112.31           C  
ATOM   4091  HD1 LYS A 953       8.474  32.170  -1.894  1.00112.31           H  
ATOM   4092  HD2 LYS A 953      10.250  32.285  -1.946  1.00112.31           H  
ATOM   4093  CE  LYS A 953       9.263  32.926  -3.736  1.00112.31           C  
ATOM   4094  HE1 LYS A 953       8.382  32.658  -4.319  1.00112.31           H  
ATOM   4095  HE2 LYS A 953       9.182  33.963  -3.410  1.00112.31           H  
ATOM   4096  NZ  LYS A 953      10.473  32.767  -4.574  1.00112.31           N1+
ATOM   4097  HZ1 LYS A 953      10.402  33.406  -5.429  1.00112.31           H  
ATOM   4098  HZ2 LYS A 953      10.553  31.750  -4.896  1.00112.31           H  
ATOM   4099  HZ3 LYS A 953      11.339  33.030  -4.004  1.00112.31           H  
ATOM   4100  C   LYS A 953       8.318  27.688  -2.256  1.00112.31           C  
ATOM   4101  O   LYS A 953       7.539  28.288  -2.995  1.00112.31           O  
ATOM   4102  N   LYS A 954       7.967  26.593  -1.562  1.00 63.43           N  
ATOM   4103  HN  LYS A 954       8.683  26.121  -0.923  1.00 63.43           H  
ATOM   4104  CA  LYS A 954       6.652  26.052  -1.666  1.00 63.43           C  
ATOM   4105  HA  LYS A 954       6.171  26.432  -2.567  1.00 63.43           H  
ATOM   4106  CB  LYS A 954       6.612  24.514  -1.668  1.00 63.43           C  
ATOM   4107  HB1 LYS A 954       7.164  24.153  -0.800  1.00 63.43           H  
ATOM   4108  HB2 LYS A 954       5.572  24.196  -1.595  1.00 63.43           H  
ATOM   4109  CG  LYS A 954       7.222  23.890  -2.923  1.00 63.43           C  
ATOM   4110  HG1 LYS A 954       6.544  24.065  -3.759  1.00 63.43           H  
ATOM   4111  HG2 LYS A 954       8.177  24.377  -3.120  1.00 63.43           H  
ATOM   4112  CD  LYS A 954       7.464  22.384  -2.805  1.00 63.43           C  
ATOM   4113  HD1 LYS A 954       8.145  22.207  -1.972  1.00 63.43           H  
ATOM   4114  HD2 LYS A 954       6.510  21.895  -2.606  1.00 63.43           H  
ATOM   4115  CE  LYS A 954       8.071  21.769  -4.067  1.00 63.43           C  
ATOM   4116  HE1 LYS A 954       8.158  20.690  -3.938  1.00 63.43           H  
ATOM   4117  HE2 LYS A 954       7.426  21.982  -4.919  1.00 63.43           H  
ATOM   4118  NZ  LYS A 954       9.412  22.343  -4.311  1.00 63.43           N1+
ATOM   4119  HZ1 LYS A 954       9.831  21.909  -5.195  1.00 63.43           H  
ATOM   4120  HZ2 LYS A 954      10.047  22.134  -3.476  1.00 63.43           H  
ATOM   4121  HZ3 LYS A 954       9.329  23.402  -4.439  1.00 63.43           H  
ATOM   4122  C   LYS A 954       5.901  26.508  -0.471  1.00 63.43           C  
ATOM   4123  O   LYS A 954       6.448  26.640   0.623  1.00 63.43           O  
ATOM   4124  N   GLN A 955       4.603  26.770  -0.672  1.00186.06           N  
ATOM   4125  HN  GLN A 955       4.174  26.628  -1.642  1.00186.06           H  
ATOM   4126  CA  GLN A 955       3.793  27.236   0.399  1.00186.06           C  
ATOM   4127  HA  GLN A 955       4.354  27.192   1.332  1.00186.06           H  
ATOM   4128  CB  GLN A 955       3.253  28.662   0.182  1.00186.06           C  
ATOM   4129  HB1 GLN A 955       4.082  29.300  -0.124  1.00186.06           H  
ATOM   4130  HB2 GLN A 955       2.507  28.629  -0.612  1.00186.06           H  
ATOM   4131  CG  GLN A 955       2.605  29.277   1.426  1.00186.06           C  
ATOM   4132  HG1 GLN A 955       2.113  30.214   1.164  1.00186.06           H  
ATOM   4133  HG2 GLN A 955       1.873  28.586   1.844  1.00186.06           H  
ATOM   4134  CD  GLN A 955       3.711  29.537   2.438  1.00186.06           C  
ATOM   4135  OE1 GLN A 955       4.876  29.239   2.180  1.00186.06           O  
ATOM   4136  NE2 GLN A 955       3.342  30.105   3.617  1.00186.06           N  
ATOM   4137 1HE2 GLN A 955       2.315  30.347   3.796  1.00186.06           H  
ATOM   4138 2HE2 GLN A 955       4.078  30.310   4.366  1.00186.06           H  
ATOM   4139  C   GLN A 955       2.632  26.311   0.466  1.00186.06           C  
ATOM   4140  O   GLN A 955       2.806  25.098   0.614  1.00186.06           O  
ATOM   4141  N   TYR A 956       1.432  26.926   0.400  1.00400.33           N  
ATOM   4142  HN  TYR A 956       1.460  27.992   0.311  1.00400.33           H  
ATOM   4143  CA  TYR A 956       0.128  26.338   0.433  1.00400.33           C  
ATOM   4144  HA  TYR A 956      -0.368  26.568  -0.510  1.00400.33           H  
ATOM   4145  CB  TYR A 956       0.087  24.810   0.629  1.00400.33           C  
ATOM   4146  HB1 TYR A 956       0.616  24.318  -0.188  1.00400.33           H  
ATOM   4147  HB2 TYR A 956       0.556  24.546   1.577  1.00400.33           H  
ATOM   4148  CG  TYR A 956      -1.338  24.384   0.636  1.00400.33           C  
ATOM   4149  CD1 TYR A 956      -2.034  24.247  -0.542  1.00400.33           C  
ATOM   4150  HD1 TYR A 956      -1.538  24.454  -1.490  1.00400.33           H  
ATOM   4151  CE1 TYR A 956      -3.349  23.851  -0.534  1.00400.33           C  
ATOM   4152  HE1 TYR A 956      -3.893  23.748  -1.473  1.00400.33           H  
ATOM   4153  CD2 TYR A 956      -1.975  24.114   1.826  1.00400.33           C  
ATOM   4154  HD2 TYR A 956      -1.432  24.217   2.765  1.00400.33           H  
ATOM   4155  CE2 TYR A 956      -3.290  23.716   1.839  1.00400.33           C  
ATOM   4156  HE2 TYR A 956      -3.786  23.504   2.786  1.00400.33           H  
ATOM   4157  CZ  TYR A 956      -3.979  23.585   0.658  1.00400.33           C  
ATOM   4158  OH  TYR A 956      -5.330  23.178   0.672  1.00400.33           O  
ATOM   4159  HH  TYR A 956      -5.925  23.924   0.234  1.00400.33           H  
ATOM   4160  C   TYR A 956      -0.592  27.068   1.521  1.00400.33           C  
ATOM   4161  O   TYR A 956       0.011  27.458   2.521  1.00400.33           O  
ATOM   4162  N   ARG A 957      -1.893  27.349   1.329  1.00287.52           N  
ATOM   4163  HN  ARG A 957      -2.409  26.987   0.464  1.00287.52           H  
ATOM   4164  CA  ARG A 957      -2.573  28.144   2.308  1.00287.52           C  
ATOM   4165  HA  ARG A 957      -2.005  29.061   2.469  1.00287.52           H  
ATOM   4166  CB  ARG A 957      -4.008  28.519   1.893  1.00287.52           C  
ATOM   4167  HB1 ARG A 957      -4.570  27.602   1.715  1.00287.52           H  
ATOM   4168  HB2 ARG A 957      -4.471  29.078   2.706  1.00287.52           H  
ATOM   4169  CG  ARG A 957      -4.052  29.375   0.623  1.00287.52           C  
ATOM   4170  HG1 ARG A 957      -3.557  30.323   0.834  1.00287.52           H  
ATOM   4171  HG2 ARG A 957      -3.510  28.848  -0.162  1.00287.52           H  
ATOM   4172  CD  ARG A 957      -5.463  29.675   0.111  1.00287.52           C  
ATOM   4173  HD1 ARG A 957      -5.990  28.744  -0.098  1.00287.52           H  
ATOM   4174  HD2 ARG A 957      -6.016  30.248   0.855  1.00287.52           H  
ATOM   4175  NE  ARG A 957      -5.316  30.471  -1.141  1.00287.52           N1+
ATOM   4176  HE  ARG A 957      -5.349  31.540  -1.101  1.00287.52           H  
ATOM   4177  CZ  ARG A 957      -5.140  29.840  -2.339  1.00287.52           C  
ATOM   4178  NH1 ARG A 957      -5.108  28.477  -2.400  1.00287.52           N  
ATOM   4179 1HH1 ARG A 957      -5.221  27.899  -1.507  1.00287.52           H  
ATOM   4180 2HH1 ARG A 957      -4.970  27.987  -3.341  1.00287.52           H  
ATOM   4181  NH2 ARG A 957      -4.993  30.574  -3.480  1.00287.52           N  
ATOM   4182 1HH2 ARG A 957      -5.016  31.643  -3.435  1.00287.52           H  
ATOM   4183 2HH2 ARG A 957      -4.855  30.081  -4.419  1.00287.52           H  
ATOM   4184  C   ARG A 957      -2.638  27.390   3.596  1.00287.52           C  
ATOM   4185  O   ARG A 957      -3.119  26.260   3.656  1.00287.52           O  
ATOM   4186  N   ARG A 958      -2.109  28.020   4.663  1.00355.92           N  
ATOM   4187  HN  ARG A 958      -1.640  28.969   4.508  1.00355.92           H  
ATOM   4188  CA  ARG A 958      -2.140  27.489   5.994  1.00355.92           C  
ATOM   4189  HA  ARG A 958      -3.092  27.738   6.464  1.00355.92           H  
ATOM   4190  CB  ARG A 958      -1.896  25.972   6.098  1.00355.92           C  
ATOM   4191  HB1 ARG A 958      -2.663  25.453   5.522  1.00355.92           H  
ATOM   4192  HB2 ARG A 958      -0.914  25.746   5.683  1.00355.92           H  
ATOM   4193  CG  ARG A 958      -1.946  25.475   7.545  1.00355.92           C  
ATOM   4194  HG1 ARG A 958      -1.277  26.098   8.138  1.00355.92           H  
ATOM   4195  HG2 ARG A 958      -2.968  25.592   7.906  1.00355.92           H  
ATOM   4196  CD  ARG A 958      -1.538  24.017   7.749  1.00355.92           C  
ATOM   4197  HD1 ARG A 958      -2.278  23.353   7.302  1.00355.92           H  
ATOM   4198  HD2 ARG A 958      -0.563  23.833   7.297  1.00355.92           H  
ATOM   4199  NE  ARG A 958      -1.472  23.795   9.222  1.00355.92           N1+
ATOM   4200  HE  ARG A 958      -0.539  23.897   9.735  1.00355.92           H  
ATOM   4201  CZ  ARG A 958      -2.598  23.462   9.919  1.00355.92           C  
ATOM   4202  NH1 ARG A 958      -3.780  23.281   9.261  1.00355.92           N  
ATOM   4203 1HH1 ARG A 958      -3.825  23.400   8.199  1.00355.92           H  
ATOM   4204 2HH1 ARG A 958      -4.662  23.020   9.808  1.00355.92           H  
ATOM   4205  NH2 ARG A 958      -2.541  23.312  11.275  1.00355.92           N  
ATOM   4206 1HH2 ARG A 958      -1.614  23.455  11.791  1.00355.92           H  
ATOM   4207 2HH2 ARG A 958      -3.423  23.051  11.822  1.00355.92           H  
ATOM   4208  C   ARG A 958      -1.029  28.164   6.729  1.00355.92           C  
ATOM   4209  O   ARG A 958      -0.160  28.778   6.112  1.00355.92           O  
ATOM   4210  N   LYS A 959      -1.032  28.088   8.076  1.00131.02           N  
ATOM   4211  HN  LYS A 959      -1.838  27.608   8.591  1.00131.02           H  
ATOM   4212  CA  LYS A 959       0.059  28.659   8.805  1.00131.02           C  
ATOM   4213  HA  LYS A 959       0.164  29.716   8.562  1.00131.02           H  
ATOM   4214  CB  LYS A 959      -0.067  28.471  10.326  1.00131.02           C  
ATOM   4215  HB1 LYS A 959      -0.254  27.417  10.530  1.00131.02           H  
ATOM   4216  HB2 LYS A 959       0.872  28.771  10.791  1.00131.02           H  
ATOM   4217  CG  LYS A 959      -1.198  29.293  10.944  1.00131.02           C  
ATOM   4218  HG1 LYS A 959      -2.142  28.967  10.506  1.00131.02           H  
ATOM   4219  HG2 LYS A 959      -1.213  29.109  12.018  1.00131.02           H  
ATOM   4220  CD  LYS A 959      -1.047  30.797  10.710  1.00131.02           C  
ATOM   4221  HD1 LYS A 959      -0.884  30.964   9.645  1.00131.02           H  
ATOM   4222  HD2 LYS A 959      -1.970  31.287  11.018  1.00131.02           H  
ATOM   4223  CE  LYS A 959       0.114  31.428  11.480  1.00131.02           C  
ATOM   4224  HE1 LYS A 959      -0.039  31.279  12.549  1.00131.02           H  
ATOM   4225  HE2 LYS A 959       1.048  30.955  11.177  1.00131.02           H  
ATOM   4226  NZ  LYS A 959       0.184  32.879  11.192  1.00131.02           N1+
ATOM   4227  HZ1 LYS A 959       0.998  33.312  11.734  1.00131.02           H  
ATOM   4228  HZ2 LYS A 959      -0.731  33.347  11.490  1.00131.02           H  
ATOM   4229  HZ3 LYS A 959       0.335  33.028  10.143  1.00131.02           H  
ATOM   4230  C   LYS A 959       1.257  27.903   8.350  1.00131.02           C  
ATOM   4231  O   LYS A 959       2.274  28.486   7.978  1.00131.02           O  
ATOM   4232  N   LEU A 960       1.144  26.561   8.351  1.00183.10           N  
ATOM   4233  HN  LEU A 960       0.272  26.099   8.764  1.00183.10           H  
ATOM   4234  CA  LEU A 960       2.185  25.752   7.802  1.00183.10           C  
ATOM   4235  HA  LEU A 960       3.148  26.232   7.977  1.00183.10           H  
ATOM   4236  CB  LEU A 960       2.234  24.305   8.317  1.00183.10           C  
ATOM   4237  HB1 LEU A 960       1.240  23.868   8.223  1.00183.10           H  
ATOM   4238  HB2 LEU A 960       2.938  23.742   7.705  1.00183.10           H  
ATOM   4239  CG  LEU A 960       2.675  24.208   9.788  1.00183.10           C  
ATOM   4240  HG  LEU A 960       1.843  24.565  10.395  1.00183.10           H  
ATOM   4241  CD1 LEU A 960       2.937  22.750  10.196  1.00183.10           C  
ATOM   4242 1HD1 LEU A 960       3.247  22.714  11.240  1.00183.10           H  
ATOM   4243 2HD1 LEU A 960       3.725  22.333   9.569  1.00183.10           H  
ATOM   4244 3HD1 LEU A 960       2.025  22.167  10.068  1.00183.10           H  
ATOM   4245  CD2 LEU A 960       3.870  25.132  10.074  1.00183.10           C  
ATOM   4246 1HD2 LEU A 960       4.158  25.041  11.121  1.00183.10           H  
ATOM   4247 2HD2 LEU A 960       3.590  26.164   9.863  1.00183.10           H  
ATOM   4248 3HD2 LEU A 960       4.710  24.847   9.441  1.00183.10           H  
ATOM   4249  C   LEU A 960       1.897  25.742   6.349  1.00183.10           C  
ATOM   4250  O   LEU A 960       0.844  26.227   5.937  1.00183.10           O  
ATOM   4251  N   ARG A 961       2.832  25.249   5.516  1.00338.34           N  
ATOM   4252  HN  ARG A 961       3.747  24.816   5.863  1.00338.34           H  
ATOM   4253  CA  ARG A 961       2.505  25.350   4.142  1.00338.34           C  
ATOM   4254  HA  ARG A 961       2.208  26.388   3.992  1.00338.34           H  
ATOM   4255  CB  ARG A 961       3.690  25.132   3.213  1.00338.34           C  
ATOM   4256  HB1 ARG A 961       4.314  24.328   3.604  1.00338.34           H  
ATOM   4257  HB2 ARG A 961       3.328  24.861   2.221  1.00338.34           H  
ATOM   4258  CG  ARG A 961       4.523  26.428   3.118  1.00338.34           C  
ATOM   4259  HG1 ARG A 961       5.126  26.355   2.213  1.00338.34           H  
ATOM   4260  HG2 ARG A 961       3.819  27.254   3.021  1.00338.34           H  
ATOM   4261  CD  ARG A 961       5.480  26.783   4.270  1.00338.34           C  
ATOM   4262  HD1 ARG A 961       6.083  25.908   4.512  1.00338.34           H  
ATOM   4263  HD2 ARG A 961       6.131  27.597   3.952  1.00338.34           H  
ATOM   4264  NE  ARG A 961       4.735  27.207   5.486  1.00338.34           N1+
ATOM   4265  HE  ARG A 961       3.860  27.818   5.412  1.00338.34           H  
ATOM   4266  CZ  ARG A 961       5.204  26.792   6.700  1.00338.34           C  
ATOM   4267  NH1 ARG A 961       6.268  25.937   6.753  1.00338.34           N  
ATOM   4268 1HH1 ARG A 961       6.727  25.598   5.848  1.00338.34           H  
ATOM   4269 2HH1 ARG A 961       6.642  25.607   7.699  1.00338.34           H  
ATOM   4270  NH2 ARG A 961       4.633  27.238   7.857  1.00338.34           N  
ATOM   4271 1HH2 ARG A 961       3.809  27.920   7.819  1.00338.34           H  
ATOM   4272 2HH2 ARG A 961       5.009  26.906   8.802  1.00338.34           H  
ATOM   4273  C   ARG A 961       1.282  24.538   3.835  1.00338.34           C  
ATOM   4274  O   ARG A 961       0.307  25.080   3.326  1.00338.34           O  
ATOM   4275  N   GLU A 962       1.210  23.258   4.233  1.00103.97           N  
ATOM   4276  HN  GLU A 962       2.007  22.787   4.769  1.00103.97           H  
ATOM   4277  CA  GLU A 962       0.003  22.558   3.898  1.00103.97           C  
ATOM   4278  HA  GLU A 962      -0.614  23.189   3.258  1.00103.97           H  
ATOM   4279  CB  GLU A 962       0.247  21.212   3.200  1.00103.97           C  
ATOM   4280  HB1 GLU A 962       0.821  21.390   2.291  1.00103.97           H  
ATOM   4281  HB2 GLU A 962       0.818  20.570   3.871  1.00103.97           H  
ATOM   4282  CG  GLU A 962      -1.049  20.496   2.826  1.00103.97           C  
ATOM   4283  HG1 GLU A 962      -1.620  20.269   3.726  1.00103.97           H  
ATOM   4284  HG2 GLU A 962      -1.645  21.127   2.167  1.00103.97           H  
ATOM   4285  CD  GLU A 962      -0.677  19.208   2.111  1.00103.97           C  
ATOM   4286  OE1 GLU A 962       0.029  19.293   1.071  1.00103.97           O  
ATOM   4287  OE2 GLU A 962      -1.091  18.122   2.597  1.00103.97           O  
ATOM   4288  C   GLU A 962      -0.723  22.282   5.162  1.00103.97           C  
ATOM   4289  O   GLU A 962      -0.121  22.218   6.232  1.00103.97           O  
ATOM   4290  N   GLU A 963      -2.056  22.122   5.052  1.00 79.41           N  
ATOM   4291  HN  GLU A 963      -2.511  22.171   4.085  1.00 79.41           H  
ATOM   4292  CA  GLU A 963      -2.875  21.889   6.197  1.00 79.41           C  
ATOM   4293  HA  GLU A 963      -2.638  22.630   6.961  1.00 79.41           H  
ATOM   4294  CB  GLU A 963      -4.386  21.939   5.899  1.00 79.41           C  
ATOM   4295  HB1 GLU A 963      -4.610  22.890   5.417  1.00 79.41           H  
ATOM   4296  HB2 GLU A 963      -4.630  21.121   5.221  1.00 79.41           H  
ATOM   4297  CG  GLU A 963      -5.266  21.811   7.146  1.00 79.41           C  
ATOM   4298  HG1 GLU A 963      -5.000  20.907   7.693  1.00 79.41           H  
ATOM   4299  HG2 GLU A 963      -5.124  22.680   7.788  1.00 79.41           H  
ATOM   4300  CD  GLU A 963      -6.721  21.734   6.698  1.00 79.41           C  
ATOM   4301  OE1 GLU A 963      -6.963  21.766   5.462  1.00 79.41           O  
ATOM   4302  OE2 GLU A 963      -7.609  21.636   7.585  1.00 79.41           O  
ATOM   4303  C   GLU A 963      -2.569  20.528   6.727  1.00 79.41           C  
ATOM   4304  O   GLU A 963      -2.176  19.618   5.999  1.00 79.41           O  
ATOM   4305  N   PHE A 964      -2.777  20.376   8.043  1.00115.08           N  
ATOM   4306  HN  PHE A 964      -3.140  21.223   8.586  1.00115.08           H  
ATOM   4307  CA  PHE A 964      -2.551  19.170   8.776  1.00115.08           C  
ATOM   4308  HA  PHE A 964      -1.546  18.829   8.526  1.00115.08           H  
ATOM   4309  CB  PHE A 964      -2.605  19.327  10.307  1.00115.08           C  
ATOM   4310  HB1 PHE A 964      -3.315  20.102  10.596  1.00115.08           H  
ATOM   4311  HB2 PHE A 964      -2.877  18.387  10.787  1.00115.08           H  
ATOM   4312  CG  PHE A 964      -1.212  19.721  10.656  1.00115.08           C  
ATOM   4313  CD1 PHE A 964      -0.272  18.739  10.877  1.00115.08           C  
ATOM   4314  HD1 PHE A 964      -0.565  17.691  10.806  1.00115.08           H  
ATOM   4315  CD2 PHE A 964      -0.829  21.039  10.738  1.00115.08           C  
ATOM   4316  HD2 PHE A 964      -1.559  21.828  10.558  1.00115.08           H  
ATOM   4317  CE1 PHE A 964       1.029  19.058  11.185  1.00115.08           C  
ATOM   4318  HE1 PHE A 964       1.760  18.269  11.361  1.00115.08           H  
ATOM   4319  CE2 PHE A 964       0.472  21.366  11.046  1.00115.08           C  
ATOM   4320  HE2 PHE A 964       0.767  22.413  11.113  1.00115.08           H  
ATOM   4321  CZ  PHE A 964       1.401  20.376  11.270  1.00115.08           C  
ATOM   4322  HZ  PHE A 964       2.430  20.638  11.514  1.00115.08           H  
ATOM   4323  C   PHE A 964      -3.491  18.123   8.310  1.00115.08           C  
ATOM   4324  O   PHE A 964      -3.287  16.949   8.612  1.00115.08           O  
ATOM   4325  N   VAL A 965      -4.584  18.491   7.607  1.00166.76           N  
ATOM   4326  HN  VAL A 965      -4.804  19.521   7.419  1.00166.76           H  
ATOM   4327  CA  VAL A 965      -5.439  17.442   7.122  1.00166.76           C  
ATOM   4328  HA  VAL A 965      -5.628  16.745   7.938  1.00166.76           H  
ATOM   4329  CB  VAL A 965      -6.761  17.947   6.611  1.00166.76           C  
ATOM   4330  HB  VAL A 965      -7.181  18.619   7.359  1.00166.76           H  
ATOM   4331  CG1 VAL A 965      -6.515  18.754   5.325  1.00166.76           C  
ATOM   4332 1HG1 VAL A 965      -7.465  19.127   4.942  1.00166.76           H  
ATOM   4333 2HG1 VAL A 965      -6.049  18.113   4.577  1.00166.76           H  
ATOM   4334 3HG1 VAL A 965      -5.857  19.595   5.543  1.00166.76           H  
ATOM   4335  CG2 VAL A 965      -7.721  16.756   6.440  1.00166.76           C  
ATOM   4336 1HG2 VAL A 965      -8.682  17.113   6.070  1.00166.76           H  
ATOM   4337 2HG2 VAL A 965      -7.863  16.263   7.401  1.00166.76           H  
ATOM   4338 3HG2 VAL A 965      -7.298  16.048   5.727  1.00166.76           H  
ATOM   4339  C   VAL A 965      -4.757  16.682   5.983  1.00166.76           C  
ATOM   4340  O   VAL A 965      -5.419  16.248   5.041  1.00166.76           O  
ATOM   4341  N   PHE A 966      -3.410  16.508   6.046  1.00 86.60           N  
ATOM   4342  HN  PHE A 966      -2.901  17.084   6.790  1.00 86.60           H  
ATOM   4343  CA  PHE A 966      -2.581  15.651   5.243  1.00 86.60           C  
ATOM   4344  HA  PHE A 966      -2.870  15.715   4.194  1.00 86.60           H  
ATOM   4345  CB  PHE A 966      -1.076  15.914   5.402  1.00 86.60           C  
ATOM   4346  HB1 PHE A 966      -0.836  16.933   5.097  1.00 86.60           H  
ATOM   4347  HB2 PHE A 966      -0.774  15.764   6.439  1.00 86.60           H  
ATOM   4348  CG  PHE A 966      -0.386  14.934   4.517  1.00 86.60           C  
ATOM   4349  CD1 PHE A 966      -0.249  15.174   3.168  1.00 86.60           C  
ATOM   4350  HD1 PHE A 966      -0.648  16.093   2.739  1.00 86.60           H  
ATOM   4351  CD2 PHE A 966       0.120  13.767   5.041  1.00 86.60           C  
ATOM   4352  HD2 PHE A 966       0.016  13.565   6.107  1.00 86.60           H  
ATOM   4353  CE1 PHE A 966       0.387  14.263   2.358  1.00 86.60           C  
ATOM   4354  HE1 PHE A 966       0.492  14.463   1.292  1.00 86.60           H  
ATOM   4355  CE2 PHE A 966       0.756  12.853   4.234  1.00 86.60           C  
ATOM   4356  HE2 PHE A 966       1.153  11.932   4.661  1.00 86.60           H  
ATOM   4357  CZ  PHE A 966       0.891  13.101   2.890  1.00 86.60           C  
ATOM   4358  HZ  PHE A 966       1.396  12.379   2.248  1.00 86.60           H  
ATOM   4359  C   PHE A 966      -2.862  14.288   5.778  1.00 86.60           C  
ATOM   4360  O   PHE A 966      -2.697  13.266   5.107  1.00 86.60           O  
ATOM   4361  N   ILE A 967      -3.209  14.263   7.078  1.00155.79           N  
ATOM   4362  HN  ILE A 967      -3.221  15.177   7.634  1.00155.79           H  
ATOM   4363  CA  ILE A 967      -3.562  13.042   7.731  1.00155.79           C  
ATOM   4364  HA  ILE A 967      -3.357  12.210   7.057  1.00155.79           H  
ATOM   4365  CB  ILE A 967      -2.785  12.837   9.010  1.00155.79           C  
ATOM   4366  HB  ILE A 967      -1.735  12.743   8.732  1.00155.79           H  
ATOM   4367  CG2 ILE A 967      -2.906  14.098   9.886  1.00155.79           C  
ATOM   4368 1HG2 ILE A 967      -2.346  13.954  10.810  1.00155.79           H  
ATOM   4369 2HG2 ILE A 967      -3.955  14.278  10.121  1.00155.79           H  
ATOM   4370 3HG2 ILE A 967      -2.502  14.955   9.347  1.00155.79           H  
ATOM   4371  CG1 ILE A 967      -3.188  11.520   9.694  1.00155.79           C  
ATOM   4372 1HG1 ILE A 967      -2.733  11.494  10.684  1.00155.79           H  
ATOM   4373 2HG1 ILE A 967      -4.273  11.503   9.792  1.00155.79           H  
ATOM   4374  CD1 ILE A 967      -2.755  10.270   8.934  1.00155.79           C  
ATOM   4375 1HD1 ILE A 967      -3.076   9.383   9.480  1.00155.79           H  
ATOM   4376 2HD1 ILE A 967      -1.670  10.262   8.835  1.00155.79           H  
ATOM   4377 3HD1 ILE A 967      -3.210  10.271   7.943  1.00155.79           H  
ATOM   4378  C   ILE A 967      -5.024  13.063   8.041  1.00155.79           C  
ATOM   4379  O   ILE A 967      -5.458  13.535   9.087  1.00155.79           O  
ATOM   4380  N   PRO A 968      -5.787  12.480   7.165  1.00188.94           N  
ATOM   4381  CD  PRO A 968      -5.413  12.448   5.761  1.00188.94           C  
ATOM   4382  HD1 PRO A 968      -4.880  13.359   5.488  1.00188.94           H  
ATOM   4383  HD2 PRO A 968      -4.784  11.582   5.554  1.00188.94           H  
ATOM   4384  CA  PRO A 968      -7.206  12.396   7.344  1.00188.94           C  
ATOM   4385  HA  PRO A 968      -7.608  13.394   7.517  1.00188.94           H  
ATOM   4386  CB  PRO A 968      -7.755  11.850   6.030  1.00188.94           C  
ATOM   4387  HB1 PRO A 968      -7.795  10.761   6.047  1.00188.94           H  
ATOM   4388  HB2 PRO A 968      -8.749  12.248   5.827  1.00188.94           H  
ATOM   4389  CG  PRO A 968      -6.739  12.348   4.986  1.00188.94           C  
ATOM   4390  HG1 PRO A 968      -6.652  11.638   4.163  1.00188.94           H  
ATOM   4391  HG2 PRO A 968      -7.033  13.323   4.596  1.00188.94           H  
ATOM   4392  C   PRO A 968      -7.468  11.545   8.538  1.00188.94           C  
ATOM   4393  O   PRO A 968      -6.544  10.920   9.050  1.00188.94           O  
ATOM   4394  N   ALA A 969      -8.742  11.498   8.942  1.00104.77           N  
ATOM   4395  HN  ALA A 969      -9.457  11.888   8.248  1.00104.77           H  
ATOM   4396  CA  ALA A 969      -9.288  11.002  10.169  1.00104.77           C  
ATOM   4397  HA  ALA A 969     -10.006  11.737  10.534  1.00104.77           H  
ATOM   4398  CB  ALA A 969     -10.028   9.662  10.010  1.00104.77           C  
ATOM   4399  HB1 ALA A 969     -10.416   9.344  10.977  1.00104.77           H  
ATOM   4400  HB2 ALA A 969      -9.338   8.908   9.630  1.00104.77           H  
ATOM   4401  HB3 ALA A 969     -10.854   9.784   9.310  1.00104.77           H  
ATOM   4402  C   ALA A 969      -8.239  10.831  11.218  1.00104.77           C  
ATOM   4403  O   ALA A 969      -8.148   9.793  11.867  1.00104.77           O  
ATOM   4404  N   ALA A 970      -7.496  11.914  11.500  1.00 75.45           N  
ATOM   4405  HN  ALA A 970      -7.617  12.799  10.911  1.00 75.45           H  
ATOM   4406  CA  ALA A 970      -6.546  11.910  12.570  1.00 75.45           C  
ATOM   4407  HA  ALA A 970      -6.676  11.018  13.183  1.00 75.45           H  
ATOM   4408  CB  ALA A 970      -5.084  12.022  12.104  1.00 75.45           C  
ATOM   4409  HB1 ALA A 970      -4.424  12.012  12.971  1.00 75.45           H  
ATOM   4410  HB2 ALA A 970      -4.948  12.954  11.555  1.00 75.45           H  
ATOM   4411  HB3 ALA A 970      -4.843  11.180  11.455  1.00 75.45           H  
ATOM   4412  C   ALA A 970      -6.852  13.137  13.375  1.00 75.45           C  
ATOM   4413  O   ALA A 970      -7.300  14.145  12.832  1.00 75.45           O  
ATOM   4414  N   ALA A 971      -6.644  13.069  14.704  1.00 56.44           N  
ATOM   4415  HN  ALA A 971      -6.280  12.155  15.124  1.00 56.44           H  
ATOM   4416  CA  ALA A 971      -6.894  14.183  15.577  1.00 56.44           C  
ATOM   4417  HA  ALA A 971      -7.815  14.680  15.273  1.00 56.44           H  
ATOM   4418  CB  ALA A 971      -6.993  13.787  17.061  1.00 56.44           C  
ATOM   4419  HB1 ALA A 971      -7.183  14.676  17.663  1.00 56.44           H  
ATOM   4420  HB2 ALA A 971      -6.057  13.327  17.378  1.00 56.44           H  
ATOM   4421  HB3 ALA A 971      -7.810  13.077  17.195  1.00 56.44           H  
ATOM   4422  C   ALA A 971      -5.745  15.137  15.438  1.00 56.44           C  
ATOM   4423  O   ALA A 971      -4.716  14.803  14.855  1.00 56.44           O  
ATOM   4424  N   LEU A 972      -5.913  16.364  15.974  1.00161.50           N  
ATOM   4425  HN  LEU A 972      -6.809  16.553  16.528  1.00161.50           H  
ATOM   4426  CA  LEU A 972      -4.958  17.434  15.845  1.00161.50           C  
ATOM   4427  HA  LEU A 972      -4.778  17.619  14.786  1.00161.50           H  
ATOM   4428  CB  LEU A 972      -5.482  18.734  16.497  1.00161.50           C  
ATOM   4429  HB1 LEU A 972      -6.510  18.877  16.165  1.00161.50           H  
ATOM   4430  HB2 LEU A 972      -5.465  18.589  17.577  1.00161.50           H  
ATOM   4431  CG  LEU A 972      -4.707  20.039  16.189  1.00161.50           C  
ATOM   4432  HG  LEU A 972      -4.810  20.225  15.120  1.00161.50           H  
ATOM   4433  CD1 LEU A 972      -5.358  21.227  16.914  1.00161.50           C  
ATOM   4434 1HD1 LEU A 972      -4.804  22.138  16.689  1.00161.50           H  
ATOM   4435 2HD1 LEU A 972      -5.343  21.049  17.989  1.00161.50           H  
ATOM   4436 3HD1 LEU A 972      -6.389  21.337  16.578  1.00161.50           H  
ATOM   4437  CD2 LEU A 972      -3.201  19.948  16.485  1.00161.50           C  
ATOM   4438 1HD2 LEU A 972      -2.725  20.899  16.245  1.00161.50           H  
ATOM   4439 2HD2 LEU A 972      -2.758  19.157  15.879  1.00161.50           H  
ATOM   4440 3HD2 LEU A 972      -3.051  19.723  17.541  1.00161.50           H  
ATOM   4441  C   LEU A 972      -3.658  17.049  16.500  1.00161.50           C  
ATOM   4442  O   LEU A 972      -2.592  17.240  15.923  1.00161.50           O  
ATOM   4443  N   ASP A 973      -3.733  16.462  17.706  1.00177.50           N  
ATOM   4444  HN  ASP A 973      -4.722  16.267  18.065  1.00177.50           H  
ATOM   4445  CA  ASP A 973      -2.661  16.059  18.582  1.00177.50           C  
ATOM   4446  HA  ASP A 973      -2.822  16.603  19.513  1.00177.50           H  
ATOM   4447  CB  ASP A 973      -2.740  14.570  18.954  1.00177.50           C  
ATOM   4448  HB1 ASP A 973      -2.885  13.964  18.059  1.00177.50           H  
ATOM   4449  HB2 ASP A 973      -1.827  14.258  19.461  1.00177.50           H  
ATOM   4450  CG  ASP A 973      -3.936  14.427  19.887  1.00177.50           C  
ATOM   4451  OD1 ASP A 973      -4.415  15.478  20.391  1.00177.50           O  
ATOM   4452  OD2 ASP A 973      -4.384  13.272  20.113  1.00177.50           O  
ATOM   4453  C   ASP A 973      -1.227  16.393  18.151  1.00177.50           C  
ATOM   4454  O   ASP A 973      -0.910  17.520  17.794  1.00177.50           O  
ATOM   4455  N   LEU A 974      -0.318  15.400  18.337  1.00193.58           N  
ATOM   4456  HN  LEU A 974      -0.800  14.474  18.572  1.00193.58           H  
ATOM   4457  CA  LEU A 974       1.134  15.247  18.305  1.00193.58           C  
ATOM   4458  HA  LEU A 974       1.515  16.111  18.850  1.00193.58           H  
ATOM   4459  CB  LEU A 974       1.478  14.035  19.203  1.00193.58           C  
ATOM   4460  HB1 LEU A 974       1.182  14.297  20.219  1.00193.58           H  
ATOM   4461  HB2 LEU A 974       0.875  13.197  18.853  1.00193.58           H  
ATOM   4462  CG  LEU A 974       2.929  13.546  19.270  1.00193.58           C  
ATOM   4463  HG  LEU A 974       3.587  14.406  19.394  1.00193.58           H  
ATOM   4464  CD1 LEU A 974       3.124  12.592  20.458  1.00193.58           C  
ATOM   4465 1HD1 LEU A 974       4.160  12.256  20.488  1.00193.58           H  
ATOM   4466 2HD1 LEU A 974       2.466  11.730  20.344  1.00193.58           H  
ATOM   4467 3HD1 LEU A 974       2.884  13.112  21.385  1.00193.58           H  
ATOM   4468  CD2 LEU A 974       3.298  12.820  17.976  1.00193.58           C  
ATOM   4469 1HD2 LEU A 974       4.331  12.476  18.033  1.00193.58           H  
ATOM   4470 2HD2 LEU A 974       3.189  13.502  17.132  1.00193.58           H  
ATOM   4471 3HD2 LEU A 974       2.638  11.964  17.838  1.00193.58           H  
ATOM   4472  C   LEU A 974       1.930  15.231  17.000  1.00193.58           C  
ATOM   4473  O   LEU A 974       3.132  15.507  17.020  1.00193.58           O  
ATOM   4474  N   PHE A 975       1.347  14.869  15.845  1.00 75.88           N  
ATOM   4475  HN  PHE A 975       0.288  14.720  15.831  1.00 75.88           H  
ATOM   4476  CA  PHE A 975       2.091  14.672  14.616  1.00 75.88           C  
ATOM   4477  HA  PHE A 975       2.777  13.835  14.744  1.00 75.88           H  
ATOM   4478  CB  PHE A 975       1.120  14.359  13.459  1.00 75.88           C  
ATOM   4479  HB1 PHE A 975       0.514  13.494  13.731  1.00 75.88           H  
ATOM   4480  HB2 PHE A 975       0.472  15.221  13.299  1.00 75.88           H  
ATOM   4481  CG  PHE A 975       1.847  14.060  12.193  1.00 75.88           C  
ATOM   4482  CD1 PHE A 975       2.355  12.802  11.961  1.00 75.88           C  
ATOM   4483  HD1 PHE A 975       2.232  12.024  12.714  1.00 75.88           H  
ATOM   4484  CD2 PHE A 975       1.998  15.026  11.224  1.00 75.88           C  
ATOM   4485  HD2 PHE A 975       1.591  16.024  11.389  1.00 75.88           H  
ATOM   4486  CE1 PHE A 975       3.016  12.516  10.789  1.00 75.88           C  
ATOM   4487  HE1 PHE A 975       3.419  11.517  10.621  1.00 75.88           H  
ATOM   4488  CE2 PHE A 975       2.657  14.745  10.050  1.00 75.88           C  
ATOM   4489  HE2 PHE A 975       2.774  15.520   9.293  1.00 75.88           H  
ATOM   4490  CZ  PHE A 975       3.168  13.489   9.830  1.00 75.88           C  
ATOM   4491  HZ  PHE A 975       3.691  13.265   8.900  1.00 75.88           H  
ATOM   4492  C   PHE A 975       2.877  15.903  14.250  1.00 75.88           C  
ATOM   4493  O   PHE A 975       4.046  15.801  13.882  1.00 75.88           O  
ATOM   4494  N   ASP A 976       2.276  17.101  14.358  1.00 91.94           N  
ATOM   4495  HN  ASP A 976       1.285  17.150  14.759  1.00 91.94           H  
ATOM   4496  CA  ASP A 976       2.925  18.321  13.950  1.00 91.94           C  
ATOM   4497  HA  ASP A 976       3.139  18.284  12.882  1.00 91.94           H  
ATOM   4498  CB  ASP A 976       2.079  19.568  14.267  1.00 91.94           C  
ATOM   4499  HB1 ASP A 976       1.124  19.505  13.745  1.00 91.94           H  
ATOM   4500  HB2 ASP A 976       1.903  19.628  15.341  1.00 91.94           H  
ATOM   4501  CG  ASP A 976       2.835  20.807  13.803  1.00 91.94           C  
ATOM   4502  OD1 ASP A 976       3.787  20.655  12.993  1.00 91.94           O  
ATOM   4503  OD2 ASP A 976       2.468  21.926  14.254  1.00 91.94           O  
ATOM   4504  C   ASP A 976       4.202  18.481  14.715  1.00 91.94           C  
ATOM   4505  O   ASP A 976       5.213  18.916  14.167  1.00 91.94           O  
ATOM   4506  N   TYR A 977       4.183  18.137  16.013  1.00100.36           N  
ATOM   4507  HN  TYR A 977       3.279  17.740  16.426  1.00100.36           H  
ATOM   4508  CA  TYR A 977       5.326  18.281  16.868  1.00100.36           C  
ATOM   4509  HA  TYR A 977       5.672  19.314  16.823  1.00100.36           H  
ATOM   4510  CB  TYR A 977       5.019  17.923  18.330  1.00100.36           C  
ATOM   4511  HB1 TYR A 977       4.579  16.928  18.388  1.00100.36           H  
ATOM   4512  HB2 TYR A 977       5.933  17.951  18.923  1.00100.36           H  
ATOM   4513  CG  TYR A 977       4.053  18.940  18.829  1.00100.36           C  
ATOM   4514  CD1 TYR A 977       2.706  18.810  18.579  1.00100.36           C  
ATOM   4515  HD1 TYR A 977       2.342  17.953  18.012  1.00100.36           H  
ATOM   4516  CE1 TYR A 977       1.816  19.752  19.039  1.00100.36           C  
ATOM   4517  HE1 TYR A 977       0.751  19.641  18.837  1.00100.36           H  
ATOM   4518  CD2 TYR A 977       4.499  20.027  19.545  1.00100.36           C  
ATOM   4519  HD2 TYR A 977       5.564  20.140  19.748  1.00100.36           H  
ATOM   4520  CE2 TYR A 977       3.614  20.971  20.007  1.00100.36           C  
ATOM   4521  HE2 TYR A 977       3.977  21.828  20.574  1.00100.36           H  
ATOM   4522  CZ  TYR A 977       2.271  20.834  19.754  1.00100.36           C  
ATOM   4523  OH  TYR A 977       1.362  21.804  20.229  1.00100.36           O  
ATOM   4524  HH  TYR A 977       0.853  22.235  19.418  1.00100.36           H  
ATOM   4525  C   TYR A 977       6.430  17.379  16.401  1.00100.36           C  
ATOM   4526  O   TYR A 977       7.606  17.724  16.497  1.00100.36           O  
ATOM   4527  N   MET A 978       6.075  16.168  15.936  1.00 81.32           N  
ATOM   4528  HN  MET A 978       5.035  15.919  15.904  1.00 81.32           H  
ATOM   4529  CA  MET A 978       7.029  15.192  15.480  1.00 81.32           C  
ATOM   4530  HA  MET A 978       7.774  15.026  16.258  1.00 81.32           H  
ATOM   4531  CB  MET A 978       6.386  13.849  15.099  1.00 81.32           C  
ATOM   4532  HB1 MET A 978       5.664  14.035  14.304  1.00 81.32           H  
ATOM   4533  HB2 MET A 978       7.173  13.192  14.729  1.00 81.32           H  
ATOM   4534  CG  MET A 978       5.663  13.126  16.233  1.00 81.32           C  
ATOM   4535  HG1 MET A 978       6.379  12.931  17.032  1.00 81.32           H  
ATOM   4536  HG2 MET A 978       4.869  13.773  16.606  1.00 81.32           H  
ATOM   4537  SD  MET A 978       4.926  11.545  15.718  1.00 81.32           S  
ATOM   4538  CE  MET A 978       6.498  10.645  15.765  1.00 81.32           C  
ATOM   4539  HE1 MET A 978       6.331   9.606  15.481  1.00 81.32           H  
ATOM   4540  HE2 MET A 978       6.909  10.684  16.774  1.00 81.32           H  
ATOM   4541  HE3 MET A 978       7.201  11.103  15.069  1.00 81.32           H  
ATOM   4542  C   MET A 978       7.717  15.662  14.225  1.00 81.32           C  
ATOM   4543  O   MET A 978       8.832  15.240  13.925  1.00 81.32           O  
ATOM   4544  N   LEU A 979       6.975  16.403  13.383  1.00185.54           N  
ATOM   4545  HN  LEU A 979       5.974  16.619  13.693  1.00185.54           H  
ATOM   4546  CA  LEU A 979       7.381  16.938  12.109  1.00185.54           C  
ATOM   4547  HA  LEU A 979       8.120  16.223  11.746  1.00185.54           H  
ATOM   4548  CB  LEU A 979       6.292  16.923  11.034  1.00185.54           C  
ATOM   4549  HB1 LEU A 979       5.377  17.358  11.436  1.00185.54           H  
ATOM   4550  HB2 LEU A 979       6.623  17.502  10.172  1.00185.54           H  
ATOM   4551  CG  LEU A 979       6.026  15.470  10.606  1.00185.54           C  
ATOM   4552  HG  LEU A 979       6.996  14.974  10.633  1.00185.54           H  
ATOM   4553  CD1 LEU A 979       5.154  14.724  11.622  1.00185.54           C  
ATOM   4554 1HD1 LEU A 979       4.991  13.702  11.280  1.00185.54           H  
ATOM   4555 2HD1 LEU A 979       4.194  15.231  11.720  1.00185.54           H  
ATOM   4556 3HD1 LEU A 979       5.656  14.708  12.589  1.00185.54           H  
ATOM   4557  CD2 LEU A 979       5.553  15.370   9.157  1.00185.54           C  
ATOM   4558 1HD2 LEU A 979       5.379  14.325   8.902  1.00185.54           H  
ATOM   4559 2HD2 LEU A 979       6.316  15.782   8.496  1.00185.54           H  
ATOM   4560 3HD2 LEU A 979       4.627  15.932   9.037  1.00185.54           H  
ATOM   4561  C   LEU A 979       8.106  18.256  12.084  1.00185.54           C  
ATOM   4562  O   LEU A 979       8.420  18.727  10.990  1.00185.54           O  
ATOM   4563  N   ALA A 980       8.259  18.966  13.220  1.00 49.13           N  
ATOM   4564  HN  ALA A 980       7.907  18.569  14.149  1.00 49.13           H  
ATOM   4565  CA  ALA A 980       8.897  20.261  13.185  1.00 49.13           C  
ATOM   4566  HA  ALA A 980       8.252  20.947  12.636  1.00 49.13           H  
ATOM   4567  CB  ALA A 980       9.159  20.853  14.581  1.00 49.13           C  
ATOM   4568  HB1 ALA A 980       9.640  21.826  14.479  1.00 49.13           H  
ATOM   4569  HB2 ALA A 980       9.810  20.184  15.144  1.00 49.13           H  
ATOM   4570  HB3 ALA A 980       8.213  20.969  15.110  1.00 49.13           H  
ATOM   4571  C   ALA A 980      10.216  20.171  12.467  1.00 49.13           C  
ATOM   4572  O   ALA A 980      10.953  19.197  12.597  1.00 49.13           O  
ATOM   4573  N   LEU A 981      10.520  21.198  11.644  1.00 95.08           N  
ATOM   4574  HN  LEU A 981       9.846  22.028  11.595  1.00 95.08           H  
ATOM   4575  CA  LEU A 981      11.706  21.230  10.831  1.00 95.08           C  
ATOM   4576  HA  LEU A 981      11.751  20.310  10.248  1.00 95.08           H  
ATOM   4577  CB  LEU A 981      11.695  22.425   9.859  1.00 95.08           C  
ATOM   4578  HB1 LEU A 981      11.621  23.344  10.440  1.00 95.08           H  
ATOM   4579  HB2 LEU A 981      12.629  22.424   9.298  1.00 95.08           H  
ATOM   4580  CG  LEU A 981      10.519  22.380   8.857  1.00 95.08           C  
ATOM   4581  HG  LEU A 981      10.537  21.397   8.387  1.00 95.08           H  
ATOM   4582  CD1 LEU A 981       9.159  22.519   9.559  1.00 95.08           C  
ATOM   4583 1HD1 LEU A 981       8.361  22.482   8.817  1.00 95.08           H  
ATOM   4584 2HD1 LEU A 981       9.118  23.471  10.088  1.00 95.08           H  
ATOM   4585 3HD1 LEU A 981       9.031  21.703  10.270  1.00 95.08           H  
ATOM   4586  CD2 LEU A 981      10.688  23.415   7.739  1.00 95.08           C  
ATOM   4587 1HD2 LEU A 981       9.842  23.353   7.055  1.00 95.08           H  
ATOM   4588 2HD2 LEU A 981      11.611  23.215   7.194  1.00 95.08           H  
ATOM   4589 3HD2 LEU A 981      10.732  24.414   8.172  1.00 95.08           H  
ATOM   4590  C   LEU A 981      12.936  21.313  11.685  1.00 95.08           C  
ATOM   4591  O   LEU A 981      13.882  20.548  11.499  1.00 95.08           O  
ATOM   4592  N   ASP A 982      12.940  22.232  12.670  1.00 71.39           N  
ATOM   4593  HN  ASP A 982      12.069  22.838  12.811  1.00 71.39           H  
ATOM   4594  CA  ASP A 982      14.066  22.431  13.539  1.00 71.39           C  
ATOM   4595  HA  ASP A 982      14.983  22.465  12.951  1.00 71.39           H  
ATOM   4596  CB  ASP A 982      13.919  23.734  14.352  1.00 71.39           C  
ATOM   4597  HB1 ASP A 982      13.762  24.564  13.663  1.00 71.39           H  
ATOM   4598  HB2 ASP A 982      13.057  23.642  15.013  1.00 71.39           H  
ATOM   4599  CG  ASP A 982      15.151  24.018  15.189  1.00 71.39           C  
ATOM   4600  OD1 ASP A 982      16.058  23.147  15.251  1.00 71.39           O  
ATOM   4601  OD2 ASP A 982      15.191  25.126  15.787  1.00 71.39           O  
ATOM   4602  C   ASP A 982      14.108  21.260  14.476  1.00 71.39           C  
ATOM   4603  O   ASP A 982      13.122  20.952  15.139  1.00 71.39           O  
ATOM   4604  N   PRO A 983      15.218  20.577  14.549  1.00 77.43           N  
ATOM   4605  CD  PRO A 983      16.163  20.516  13.448  1.00 77.43           C  
ATOM   4606  HD1 PRO A 983      15.639  20.539  12.492  1.00 77.43           H  
ATOM   4607  HD2 PRO A 983      16.864  21.349  13.499  1.00 77.43           H  
ATOM   4608  CA  PRO A 983      15.307  19.427  15.408  1.00 77.43           C  
ATOM   4609  HA  PRO A 983      14.509  18.731  15.150  1.00 77.43           H  
ATOM   4610  CB  PRO A 983      16.649  18.780  15.090  1.00 77.43           C  
ATOM   4611  HB1 PRO A 983      17.433  19.169  15.740  1.00 77.43           H  
ATOM   4612  HB2 PRO A 983      16.594  17.696  15.194  1.00 77.43           H  
ATOM   4613  CG  PRO A 983      16.901  19.179  13.627  1.00 77.43           C  
ATOM   4614  HG1 PRO A 983      17.968  19.302  13.442  1.00 77.43           H  
ATOM   4615  HG2 PRO A 983      16.499  18.426  12.950  1.00 77.43           H  
ATOM   4616  C   PRO A 983      15.159  19.825  16.838  1.00 77.43           C  
ATOM   4617  O   PRO A 983      14.749  18.996  17.650  1.00 77.43           O  
ATOM   4618  N   SER A 984      15.524  21.077  17.168  1.00 81.71           N  
ATOM   4619  HN  SER A 984      15.886  21.734  16.405  1.00 81.71           H  
ATOM   4620  CA  SER A 984      15.440  21.552  18.515  1.00 81.71           C  
ATOM   4621  HA  SER A 984      15.920  20.829  19.175  1.00 81.71           H  
ATOM   4622  CB  SER A 984      16.110  22.922  18.705  1.00 81.71           C  
ATOM   4623  HB1 SER A 984      17.165  22.847  18.442  1.00 81.71           H  
ATOM   4624  HB2 SER A 984      15.625  23.653  18.059  1.00 81.71           H  
ATOM   4625  OG  SER A 984      15.991  23.338  20.057  1.00 81.71           O  
ATOM   4626  HG  SER A 984      14.975  23.412  20.313  1.00 81.71           H  
ATOM   4627  C   SER A 984      14.003  21.690  18.911  1.00 81.71           C  
ATOM   4628  O   SER A 984      13.652  21.410  20.056  1.00 81.71           O  
ATOM   4629  N   LYS A 985      13.139  22.189  18.001  1.00215.08           N  
ATOM   4630  HN  LYS A 985      13.478  22.479  17.028  1.00215.08           H  
ATOM   4631  CA  LYS A 985      11.756  22.323  18.365  1.00215.08           C  
ATOM   4632  HA  LYS A 985      11.767  22.616  19.415  1.00215.08           H  
ATOM   4633  CB  LYS A 985      10.934  23.420  17.650  1.00215.08           C  
ATOM   4634  HB1 LYS A 985      10.144  23.723  18.337  1.00215.08           H  
ATOM   4635  HB2 LYS A 985      11.608  24.259  17.478  1.00215.08           H  
ATOM   4636  CG  LYS A 985      10.266  23.106  16.316  1.00215.08           C  
ATOM   4637  HG1 LYS A 985       9.682  22.194  16.439  1.00215.08           H  
ATOM   4638  HG2 LYS A 985       9.600  23.933  16.070  1.00215.08           H  
ATOM   4639  CD  LYS A 985      11.211  22.903  15.147  1.00215.08           C  
ATOM   4640  HD1 LYS A 985      12.107  23.501  15.316  1.00215.08           H  
ATOM   4641  HD2 LYS A 985      11.482  21.848  15.098  1.00215.08           H  
ATOM   4642  CE  LYS A 985      10.598  23.311  13.811  1.00215.08           C  
ATOM   4643  HE1 LYS A 985      10.992  22.675  13.019  1.00215.08           H  
ATOM   4644  HE2 LYS A 985       9.514  23.204  13.858  1.00215.08           H  
ATOM   4645  NZ  LYS A 985      10.945  24.720  13.533  1.00215.08           N1+
ATOM   4646  HZ1 LYS A 985      10.519  25.015  12.597  1.00215.08           H  
ATOM   4647  HZ2 LYS A 985      12.009  24.824  13.488  1.00215.08           H  
ATOM   4648  HZ3 LYS A 985      10.559  25.343  14.312  1.00215.08           H  
ATOM   4649  C   LYS A 985      11.041  21.001  18.336  1.00215.08           C  
ATOM   4650  O   LYS A 985      10.009  20.842  18.986  1.00215.08           O  
ATOM   4651  N   ARG A 986      11.546  20.019  17.561  1.00180.77           N  
ATOM   4652  HN  ARG A 986      12.455  20.182  17.021  1.00180.77           H  
ATOM   4653  CA  ARG A 986      10.866  18.750  17.456  1.00180.77           C  
ATOM   4654  HA  ARG A 986       9.886  18.901  17.005  1.00180.77           H  
ATOM   4655  CB  ARG A 986      11.618  17.660  16.685  1.00180.77           C  
ATOM   4656  HB1 ARG A 986      12.644  17.632  17.053  1.00180.77           H  
ATOM   4657  HB2 ARG A 986      11.132  16.706  16.889  1.00180.77           H  
ATOM   4658  CG  ARG A 986      11.664  17.851  15.182  1.00180.77           C  
ATOM   4659  HG1 ARG A 986      10.649  18.010  14.818  1.00180.77           H  
ATOM   4660  HG2 ARG A 986      12.272  18.728  14.959  1.00180.77           H  
ATOM   4661  CD  ARG A 986      12.260  16.644  14.463  1.00180.77           C  
ATOM   4662  HD1 ARG A 986      13.211  16.366  14.916  1.00180.77           H  
ATOM   4663  HD2 ARG A 986      11.573  15.799  14.510  1.00180.77           H  
ATOM   4664  NE  ARG A 986      12.464  17.063  13.055  1.00180.77           N1+
ATOM   4665  HE  ARG A 986      11.758  17.717  12.588  1.00180.77           H  
ATOM   4666  CZ  ARG A 986      13.543  16.621  12.353  1.00180.77           C  
ATOM   4667  NH1 ARG A 986      14.371  15.676  12.886  1.00180.77           N  
ATOM   4668 1HH1 ARG A 986      14.173  15.279  13.860  1.00180.77           H  
ATOM   4669 2HH1 ARG A 986      15.218  15.332  12.330  1.00180.77           H  
ATOM   4670  NH2 ARG A 986      13.792  17.146  11.119  1.00180.77           N  
ATOM   4671 1HH2 ARG A 986      13.143  17.895  10.715  1.00180.77           H  
ATOM   4672 2HH2 ARG A 986      14.636  16.809  10.555  1.00180.77           H  
ATOM   4673  C   ARG A 986      10.699  18.161  18.816  1.00180.77           C  
ATOM   4674  O   ARG A 986      11.606  18.195  19.645  1.00180.77           O  
ATOM   4675  N   CYS A 987       9.521  17.554  19.053  1.00 83.50           N  
ATOM   4676  HN  CYS A 987       8.796  17.496  18.268  1.00 83.50           H  
ATOM   4677  CA  CYS A 987       9.215  16.984  20.330  1.00 83.50           C  
ATOM   4678  HA  CYS A 987       9.438  17.720  21.102  1.00 83.50           H  
ATOM   4679  CB  CYS A 987       7.740  16.564  20.461  1.00 83.50           C  
ATOM   4680  HB1 CYS A 987       7.113  17.443  20.312  1.00 83.50           H  
ATOM   4681  HB2 CYS A 987       7.519  15.825  19.691  1.00 83.50           H  
ATOM   4682  SG  CYS A 987       7.354  15.844  22.083  1.00 83.50           S  
ATOM   4683  HG  CYS A 987       8.108  14.754  22.279  1.00 83.50           H  
ATOM   4684  C   CYS A 987      10.066  15.775  20.562  1.00 83.50           C  
ATOM   4685  O   CYS A 987      10.410  15.041  19.637  1.00 83.50           O  
ATOM   4686  N   THR A 988      10.442  15.554  21.839  1.00 94.15           N  
ATOM   4687  HN  THR A 988      10.138  16.244  22.598  1.00 94.15           H  
ATOM   4688  CA  THR A 988      11.238  14.420  22.206  1.00 94.15           C  
ATOM   4689  HA  THR A 988      11.897  14.158  21.378  1.00 94.15           H  
ATOM   4690  CB  THR A 988      12.057  14.636  23.443  1.00 94.15           C  
ATOM   4691  HB  THR A 988      12.643  15.548  23.331  1.00 94.15           H  
ATOM   4692  OG1 THR A 988      12.934  13.539  23.649  1.00 94.15           O  
ATOM   4693  HG1 THR A 988      12.373  12.658  23.758  1.00 94.15           H  
ATOM   4694  CG2 THR A 988      11.104  14.790  24.641  1.00 94.15           C  
ATOM   4695 1HG2 THR A 988      11.685  14.948  25.550  1.00 94.15           H  
ATOM   4696 2HG2 THR A 988      10.503  13.886  24.747  1.00 94.15           H  
ATOM   4697 3HG2 THR A 988      10.448  15.645  24.476  1.00 94.15           H  
ATOM   4698  C   THR A 988      10.308  13.283  22.478  1.00 94.15           C  
ATOM   4699  O   THR A 988       9.099  13.466  22.603  1.00 94.15           O  
ATOM   4700  N   ALA A 989      10.865  12.060  22.563  1.00 28.78           N  
ATOM   4701  HN  ALA A 989      11.925  11.961  22.452  1.00 28.78           H  
ATOM   4702  CA  ALA A 989      10.075  10.888  22.798  1.00 28.78           C  
ATOM   4703  HA  ALA A 989       9.300  10.819  22.034  1.00 28.78           H  
ATOM   4704  CB  ALA A 989      10.911   9.598  22.787  1.00 28.78           C  
ATOM   4705  HB1 ALA A 989      10.262   8.742  22.970  1.00 28.78           H  
ATOM   4706  HB2 ALA A 989      11.671   9.650  23.567  1.00 28.78           H  
ATOM   4707  HB3 ALA A 989      11.394   9.486  21.816  1.00 28.78           H  
ATOM   4708  C   ALA A 989       9.430  10.995  24.145  1.00 28.78           C  
ATOM   4709  O   ALA A 989       8.256  10.664  24.306  1.00 28.78           O  
ATOM   4710  N   GLU A 990      10.185  11.474  25.150  1.00 27.71           N  
ATOM   4711  HN  GLU A 990      11.181  11.807  24.947  1.00 27.71           H  
ATOM   4712  CA  GLU A 990       9.676  11.546  26.491  1.00 27.71           C  
ATOM   4713  HA  GLU A 990       9.336  10.556  26.793  1.00 27.71           H  
ATOM   4714  CB  GLU A 990      10.717  12.046  27.505  1.00 27.71           C  
ATOM   4715  HB1 GLU A 990      11.569  11.366  27.493  1.00 27.71           H  
ATOM   4716  HB2 GLU A 990      11.043  13.042  27.207  1.00 27.71           H  
ATOM   4717  CG  GLU A 990      10.169  12.118  28.931  1.00 27.71           C  
ATOM   4718  HG1 GLU A 990       9.322  12.804  28.965  1.00 27.71           H  
ATOM   4719  HG2 GLU A 990       9.848  11.127  29.252  1.00 27.71           H  
ATOM   4720  CD  GLU A 990      11.274  12.621  29.849  1.00 27.71           C  
ATOM   4721  OE1 GLU A 990      12.395  12.888  29.340  1.00 27.71           O  
ATOM   4722  OE2 GLU A 990      11.008  12.746  31.074  1.00 27.71           O  
ATOM   4723  C   GLU A 990       8.519  12.495  26.549  1.00 27.71           C  
ATOM   4724  O   GLU A 990       7.506  12.208  27.184  1.00 27.71           O  
ATOM   4725  N   GLN A 991       8.642  13.659  25.885  1.00 74.89           N  
ATOM   4726  HN  GLN A 991       9.530  13.844  25.318  1.00 74.89           H  
ATOM   4727  CA  GLN A 991       7.612  14.660  25.918  1.00 74.89           C  
ATOM   4728  HA  GLN A 991       7.366  14.884  26.956  1.00 74.89           H  
ATOM   4729  CB  GLN A 991       8.022  15.961  25.205  1.00 74.89           C  
ATOM   4730  HB1 GLN A 991       8.913  16.355  25.694  1.00 74.89           H  
ATOM   4731  HB2 GLN A 991       8.251  15.726  24.165  1.00 74.89           H  
ATOM   4732  CG  GLN A 991       6.940  17.043  25.229  1.00 74.89           C  
ATOM   4733  HG1 GLN A 991       7.218  17.858  24.561  1.00 74.89           H  
ATOM   4734  HG2 GLN A 991       5.988  16.620  24.909  1.00 74.89           H  
ATOM   4735  CD  GLN A 991       6.821  17.562  26.655  1.00 74.89           C  
ATOM   4736  OE1 GLN A 991       6.011  18.441  26.944  1.00 74.89           O  
ATOM   4737  NE2 GLN A 991       7.651  17.003  27.576  1.00 74.89           N  
ATOM   4738 1HE2 GLN A 991       8.341  16.240  27.281  1.00 74.89           H  
ATOM   4739 2HE2 GLN A 991       7.614  17.326  28.595  1.00 74.89           H  
ATOM   4740  C   GLN A 991       6.393  14.134  25.228  1.00 74.89           C  
ATOM   4741  O   GLN A 991       5.267  14.370  25.662  1.00 74.89           O  
ATOM   4742  N   ALA A 992       6.605  13.387  24.132  1.00 45.31           N  
ATOM   4743  HN  ALA A 992       7.615  13.163  23.858  1.00 45.31           H  
ATOM   4744  CA  ALA A 992       5.548  12.875  23.311  1.00 45.31           C  
ATOM   4745  HA  ALA A 992       4.946  13.709  22.950  1.00 45.31           H  
ATOM   4746  CB  ALA A 992       6.073  12.081  22.103  1.00 45.31           C  
ATOM   4747  HB1 ALA A 992       5.232  11.716  21.514  1.00 45.31           H  
ATOM   4748  HB2 ALA A 992       6.665  11.236  22.453  1.00 45.31           H  
ATOM   4749  HB3 ALA A 992       6.695  12.728  21.484  1.00 45.31           H  
ATOM   4750  C   ALA A 992       4.674  11.958  24.113  1.00 45.31           C  
ATOM   4751  O   ALA A 992       3.459  11.925  23.933  1.00 45.31           O  
ATOM   4752  N   LEU A 993       5.270  11.184  25.028  1.00148.30           N  
ATOM   4753  HN  LEU A 993       6.320  11.297  25.200  1.00148.30           H  
ATOM   4754  CA  LEU A 993       4.542  10.208  25.784  1.00148.30           C  
ATOM   4755  HA  LEU A 993       4.035   9.537  25.091  1.00148.30           H  
ATOM   4756  CB  LEU A 993       5.481   9.376  26.677  1.00148.30           C  
ATOM   4757  HB1 LEU A 993       6.354   9.095  26.088  1.00148.30           H  
ATOM   4758  HB2 LEU A 993       5.793   9.996  27.518  1.00148.30           H  
ATOM   4759  CG  LEU A 993       4.841   8.095  27.233  1.00148.30           C  
ATOM   4760  HG  LEU A 993       3.932   8.382  27.762  1.00148.30           H  
ATOM   4761  CD1 LEU A 993       4.439   7.142  26.096  1.00148.30           C  
ATOM   4762 1HD1 LEU A 993       3.988   6.243  26.517  1.00148.30           H  
ATOM   4763 2HD1 LEU A 993       5.323   6.869  25.520  1.00148.30           H  
ATOM   4764 3HD1 LEU A 993       3.720   7.637  25.444  1.00148.30           H  
ATOM   4765  CD2 LEU A 993       5.770   7.406  28.242  1.00148.30           C  
ATOM   4766 1HD2 LEU A 993       5.291   6.502  28.619  1.00148.30           H  
ATOM   4767 2HD2 LEU A 993       5.972   8.083  29.072  1.00148.30           H  
ATOM   4768 3HD2 LEU A 993       6.708   7.143  27.752  1.00148.30           H  
ATOM   4769  C   LEU A 993       3.505  10.908  26.624  1.00148.30           C  
ATOM   4770  O   LEU A 993       2.439  10.356  26.892  1.00148.30           O  
ATOM   4771  N   GLN A 994       3.819  12.136  27.084  1.00 64.51           N  
ATOM   4772  HN  GLN A 994       4.777  12.525  26.809  1.00 64.51           H  
ATOM   4773  CA  GLN A 994       2.988  12.977  27.912  1.00 64.51           C  
ATOM   4774  HA  GLN A 994       2.640  12.386  28.759  1.00 64.51           H  
ATOM   4775  CB  GLN A 994       3.733  14.210  28.457  1.00 64.51           C  
ATOM   4776  HB1 GLN A 994       4.581  13.867  29.049  1.00 64.51           H  
ATOM   4777  HB2 GLN A 994       4.093  14.797  27.612  1.00 64.51           H  
ATOM   4778  CG  GLN A 994       2.859  15.109  29.336  1.00 64.51           C  
ATOM   4779  HG1 GLN A 994       2.010  15.476  28.759  1.00 64.51           H  
ATOM   4780  HG2 GLN A 994       2.498  14.545  30.196  1.00 64.51           H  
ATOM   4781  CD  GLN A 994       3.705  16.283  29.810  1.00 64.51           C  
ATOM   4782  OE1 GLN A 994       3.234  17.157  30.537  1.00 64.51           O  
ATOM   4783  NE2 GLN A 994       4.996  16.305  29.385  1.00 64.51           N  
ATOM   4784 1HE2 GLN A 994       5.365  15.524  28.753  1.00 64.51           H  
ATOM   4785 2HE2 GLN A 994       5.644  17.103  29.683  1.00 64.51           H  
ATOM   4786  C   GLN A 994       1.786  13.499  27.175  1.00 64.51           C  
ATOM   4787  O   GLN A 994       0.758  13.772  27.791  1.00 64.51           O  
ATOM   4788  N   CYS A 995       1.888  13.668  25.842  1.00 67.91           N  
ATOM   4789  HN  CYS A 995       2.761  13.289  25.353  1.00 67.91           H  
ATOM   4790  CA  CYS A 995       0.894  14.327  25.037  1.00 67.91           C  
ATOM   4791  HA  CYS A 995       0.890  15.384  25.303  1.00 67.91           H  
ATOM   4792  CB  CYS A 995       1.210  14.215  23.533  1.00 67.91           C  
ATOM   4793  HB1 CYS A 995       2.208  14.617  23.359  1.00 67.91           H  
ATOM   4794  HB2 CYS A 995       1.189  13.162  23.254  1.00 67.91           H  
ATOM   4795  SG  CYS A 995       0.037  15.113  22.477  1.00 67.91           S  
ATOM   4796  HG  CYS A 995      -1.197  14.626  22.664  1.00 67.91           H  
ATOM   4797  C   CYS A 995      -0.488  13.777  25.288  1.00 67.91           C  
ATOM   4798  O   CYS A 995      -0.667  12.644  25.734  1.00 67.91           O  
ATOM   4799  N   GLU A 996      -1.504  14.623  24.994  1.00 91.56           N  
ATOM   4800  HN  GLU A 996      -1.229  15.555  24.546  1.00 91.56           H  
ATOM   4801  CA  GLU A 996      -2.915  14.414  25.215  1.00 91.56           C  
ATOM   4802  HA  GLU A 996      -3.078  14.205  26.272  1.00 91.56           H  
ATOM   4803  CB  GLU A 996      -3.777  15.623  24.809  1.00 91.56           C  
ATOM   4804  HB1 GLU A 996      -3.532  15.884  23.780  1.00 91.56           H  
ATOM   4805  HB2 GLU A 996      -4.825  15.329  24.870  1.00 91.56           H  
ATOM   4806  CG  GLU A 996      -3.580  16.868  25.677  1.00 91.56           C  
ATOM   4807  HG1 GLU A 996      -4.436  17.534  25.566  1.00 91.56           H  
ATOM   4808  HG2 GLU A 996      -3.479  16.577  26.722  1.00 91.56           H  
ATOM   4809  CD  GLU A 996      -2.314  17.574  25.214  1.00 91.56           C  
ATOM   4810  OE1 GLU A 996      -1.209  17.154  25.648  1.00 91.56           O  
ATOM   4811  OE2 GLU A 996      -2.437  18.542  24.416  1.00 91.56           O  
ATOM   4812  C   GLU A 996      -3.417  13.254  24.409  1.00 91.56           C  
ATOM   4813  O   GLU A 996      -4.349  12.567  24.823  1.00 91.56           O  
ATOM   4814  N   PHE A 997      -2.804  12.998  23.241  1.00105.12           N  
ATOM   4815  HN  PHE A 997      -1.958  13.591  22.964  1.00105.12           H  
ATOM   4816  CA  PHE A 997      -3.241  11.958  22.349  1.00105.12           C  
ATOM   4817  HA  PHE A 997      -4.243  12.192  21.990  1.00105.12           H  
ATOM   4818  CB  PHE A 997      -2.288  11.823  21.142  1.00105.12           C  
ATOM   4819  HB1 PHE A 997      -2.353  12.724  20.531  1.00105.12           H  
ATOM   4820  HB2 PHE A 997      -1.267  11.701  21.503  1.00105.12           H  
ATOM   4821  CG  PHE A 997      -2.660  10.639  20.312  1.00105.12           C  
ATOM   4822  CD1 PHE A 997      -3.709  10.704  19.426  1.00105.12           C  
ATOM   4823  HD1 PHE A 997      -4.275  11.630  19.330  1.00105.12           H  
ATOM   4824  CD2 PHE A 997      -1.963   9.458  20.429  1.00105.12           C  
ATOM   4825  HD2 PHE A 997      -1.135   9.388  21.134  1.00105.12           H  
ATOM   4826  CE1 PHE A 997      -4.053   9.616  18.660  1.00105.12           C  
ATOM   4827  HE1 PHE A 997      -4.885   9.683  17.959  1.00105.12           H  
ATOM   4828  CE2 PHE A 997      -2.300   8.366  19.666  1.00105.12           C  
ATOM   4829  HE2 PHE A 997      -1.737   7.438  19.764  1.00105.12           H  
ATOM   4830  CZ  PHE A 997      -3.347   8.445  18.779  1.00105.12           C  
ATOM   4831  HZ  PHE A 997      -3.616   7.580  18.172  1.00105.12           H  
ATOM   4832  C   PHE A 997      -3.273  10.645  23.089  1.00105.12           C  
ATOM   4833  O   PHE A 997      -4.111   9.787  22.816  1.00105.12           O  
ATOM   4834  N   LEU A 998      -2.324  10.463  24.021  1.00140.56           N  
ATOM   4835  HN  LEU A 998      -1.659  11.288  24.171  1.00140.56           H  
ATOM   4836  CA  LEU A 998      -2.078   9.305  24.849  1.00140.56           C  
ATOM   4837  HA  LEU A 998      -2.034   8.432  24.197  1.00140.56           H  
ATOM   4838  CB  LEU A 998      -0.743   9.390  25.612  1.00140.56           C  
ATOM   4839  HB1 LEU A 998      -0.730  10.325  26.172  1.00140.56           H  
ATOM   4840  HB2 LEU A 998      -0.693   8.550  26.305  1.00140.56           H  
ATOM   4841  CG  LEU A 998       0.507   9.349  24.716  1.00140.56           C  
ATOM   4842  HG  LEU A 998       1.370   9.476  25.369  1.00140.56           H  
ATOM   4843  CD1 LEU A 998       0.661   7.983  24.030  1.00140.56           C  
ATOM   4844 1HD1 LEU A 998       1.554   7.988  23.405  1.00140.56           H  
ATOM   4845 2HD1 LEU A 998      -0.214   7.786  23.411  1.00140.56           H  
ATOM   4846 3HD1 LEU A 998       0.753   7.204  24.787  1.00140.56           H  
ATOM   4847  CD2 LEU A 998       0.519  10.523  23.725  1.00140.56           C  
ATOM   4848 1HD2 LEU A 998       1.414  10.467  23.106  1.00140.56           H  
ATOM   4849 2HD2 LEU A 998       0.517  11.464  24.275  1.00140.56           H  
ATOM   4850 3HD2 LEU A 998      -0.365  10.472  23.090  1.00140.56           H  
ATOM   4851  C   LEU A 998      -3.125   9.043  25.900  1.00140.56           C  
ATOM   4852  O   LEU A 998      -3.142   7.951  26.459  1.00140.56           O  
ATOM   4853  N   ARG A 999      -3.972  10.015  26.281  1.00 97.51           N  
ATOM   4854  HN  ARG A 999      -3.998  10.950  25.762  1.00 97.51           H  
ATOM   4855  CA  ARG A 999      -4.846   9.772  27.405  1.00 97.51           C  
ATOM   4856  HA  ARG A 999      -4.229   9.611  28.289  1.00 97.51           H  
ATOM   4857  CB  ARG A 999      -5.801  10.943  27.691  1.00 97.51           C  
ATOM   4858  HB1 ARG A 999      -5.206  11.839  27.866  1.00 97.51           H  
ATOM   4859  HB2 ARG A 999      -6.435  11.092  26.817  1.00 97.51           H  
ATOM   4860  CG  ARG A 999      -6.700  10.713  28.909  1.00 97.51           C  
ATOM   4861  HG1 ARG A 999      -7.224   9.766  28.777  1.00 97.51           H  
ATOM   4862  HG2 ARG A 999      -6.070  10.659  29.797  1.00 97.51           H  
ATOM   4863  CD  ARG A 999      -7.740  11.816  29.120  1.00 97.51           C  
ATOM   4864  HD1 ARG A 999      -7.241  12.775  29.263  1.00 97.51           H  
ATOM   4865  HD2 ARG A 999      -8.400  11.875  28.255  1.00 97.51           H  
ATOM   4866  NE  ARG A 999      -8.527  11.467  30.336  1.00 97.51           N1+
ATOM   4867  HE  ARG A 999      -9.429  10.899  30.248  1.00 97.51           H  
ATOM   4868  CZ  ARG A 999      -8.091  11.876  31.563  1.00 97.51           C  
ATOM   4869  NH1 ARG A 999      -6.951  12.620  31.667  1.00 97.51           N  
ATOM   4870 1HH1 ARG A 999      -6.401  12.882  30.787  1.00 97.51           H  
ATOM   4871 2HH1 ARG A 999      -6.608  12.941  32.628  1.00 97.51           H  
ATOM   4872  NH2 ARG A 999      -8.795  11.546  32.685  1.00 97.51           N  
ATOM   4873 1HH2 ARG A 999      -9.690  10.966  32.603  1.00 97.51           H  
ATOM   4874 2HH2 ARG A 999      -8.452  11.868  33.646  1.00 97.51           H  
ATOM   4875  C   ARG A 999      -5.708   8.546  27.199  1.00 97.51           C  
ATOM   4876  O   ARG A 999      -5.872   7.747  28.120  1.00 97.51           O  
ATOM   4877  N   ASP A1000      -6.275   8.367  25.991  1.00154.03           N  
ATOM   4878  HN  ASP A1000      -6.035   9.080  25.230  1.00154.03           H  
ATOM   4879  CA  ASP A1000      -7.179   7.299  25.628  1.00154.03           C  
ATOM   4880  HA  ASP A1000      -7.991   7.242  26.353  1.00154.03           H  
ATOM   4881  CB  ASP A1000      -7.756   7.483  24.217  1.00154.03           C  
ATOM   4882  HB1 ASP A1000      -6.948   7.454  23.486  1.00154.03           H  
ATOM   4883  HB2 ASP A1000      -8.466   6.683  24.006  1.00154.03           H  
ATOM   4884  CG  ASP A1000      -8.462   8.821  24.139  1.00154.03           C  
ATOM   4885  OD1 ASP A1000      -9.525   8.993  24.792  1.00154.03           O  
ATOM   4886  OD2 ASP A1000      -7.931   9.695  23.403  1.00154.03           O  
ATOM   4887  C   ASP A1000      -6.473   5.968  25.550  1.00154.03           C  
ATOM   4888  O   ASP A1000      -7.098   4.915  25.659  1.00154.03           O  
ATOM   4889  N   VAL A1001      -5.149   5.984  25.332  1.00126.48           N  
ATOM   4890  HN  VAL A1001      -4.641   6.920  25.434  1.00126.48           H  
ATOM   4891  CA  VAL A1001      -4.360   4.833  24.970  1.00126.48           C  
ATOM   4892  HA  VAL A1001      -4.547   4.643  23.913  1.00126.48           H  
ATOM   4893  CB  VAL A1001      -2.883   5.057  25.114  1.00126.48           C  
ATOM   4894  HB  VAL A1001      -2.630   6.001  24.631  1.00126.48           H  
ATOM   4895  CG1 VAL A1001      -2.547   5.172  26.610  1.00126.48           C  
ATOM   4896 1HG1 VAL A1001      -1.476   5.335  26.731  1.00126.48           H  
ATOM   4897 2HG1 VAL A1001      -2.834   4.252  27.119  1.00126.48           H  
ATOM   4898 3HG1 VAL A1001      -3.093   6.011  27.042  1.00126.48           H  
ATOM   4899  CG2 VAL A1001      -2.139   3.924  24.384  1.00126.48           C  
ATOM   4900 1HG2 VAL A1001      -1.064   4.074  24.480  1.00126.48           H  
ATOM   4901 2HG2 VAL A1001      -2.413   3.929  23.329  1.00126.48           H  
ATOM   4902 3HG2 VAL A1001      -2.413   2.966  24.825  1.00126.48           H  
ATOM   4903  C   VAL A1001      -4.706   3.571  25.704  1.00126.48           C  
ATOM   4904  O   VAL A1001      -5.019   3.564  26.894  1.00126.48           O  
ATOM   4905  N   GLU A1002      -4.672   2.452  24.941  1.00 44.03           N  
ATOM   4906  HN  GLU A1002      -4.451   2.568  23.900  1.00 44.03           H  
ATOM   4907  CA  GLU A1002      -4.910   1.122  25.425  1.00 44.03           C  
ATOM   4908  HA  GLU A1002      -4.939   1.134  26.515  1.00 44.03           H  
ATOM   4909  CB  GLU A1002      -6.213   0.498  24.885  1.00 44.03           C  
ATOM   4910  HB1 GLU A1002      -6.213   0.590  23.799  1.00 44.03           H  
ATOM   4911  HB2 GLU A1002      -6.229  -0.556  25.161  1.00 44.03           H  
ATOM   4912  CG  GLU A1002      -7.488   1.160  25.427  1.00 44.03           C  
ATOM   4913  HG1 GLU A1002      -7.517   1.067  26.513  1.00 44.03           H  
ATOM   4914  HG2 GLU A1002      -7.500   2.214  25.151  1.00 44.03           H  
ATOM   4915  CD  GLU A1002      -8.696   0.455  24.818  1.00 44.03           C  
ATOM   4916  OE1 GLU A1002      -8.481  -0.531  24.064  1.00 44.03           O  
ATOM   4917  OE2 GLU A1002      -9.846   0.890  25.096  1.00 44.03           O  
ATOM   4918  C   GLU A1002      -3.747   0.280  24.965  1.00 44.03           C  
ATOM   4919  O   GLU A1002      -3.199   0.463  23.879  1.00 44.03           O  
ATOM   4920  N   PRO A1003      -3.348  -0.615  25.828  1.00129.93           N  
ATOM   4921  CD  PRO A1003      -3.437  -0.262  27.235  1.00129.93           C  
ATOM   4922  HD1 PRO A1003      -3.013   0.727  27.409  1.00129.93           H  
ATOM   4923  HD2 PRO A1003      -4.474  -0.277  27.569  1.00129.93           H  
ATOM   4924  CA  PRO A1003      -2.203  -1.463  25.579  1.00129.93           C  
ATOM   4925  HA  PRO A1003      -1.493  -0.878  24.994  1.00129.93           H  
ATOM   4926  CB  PRO A1003      -1.553  -1.729  26.936  1.00129.93           C  
ATOM   4927  HB1 PRO A1003      -1.293  -2.783  27.038  1.00129.93           H  
ATOM   4928  HB2 PRO A1003      -0.657  -1.120  27.059  1.00129.93           H  
ATOM   4929  CG  PRO A1003      -2.621  -1.334  27.964  1.00129.93           C  
ATOM   4930  HG1 PRO A1003      -3.245  -2.188  28.225  1.00129.93           H  
ATOM   4931  HG2 PRO A1003      -2.163  -0.929  28.866  1.00129.93           H  
ATOM   4932  C   PRO A1003      -2.432  -2.725  24.845  1.00129.93           C  
ATOM   4933  O   PRO A1003      -3.566  -3.029  24.507  1.00129.93           O  
ATOM   4934  N   SER A1004      -1.358  -3.518  24.684  1.00 73.06           N  
ATOM   4935  HN  SER A1004      -0.441  -3.227  25.152  1.00 73.06           H  
ATOM   4936  CA  SER A1004      -1.372  -4.728  23.923  1.00 73.06           C  
ATOM   4937  HA  SER A1004      -1.466  -4.501  22.861  1.00 73.06           H
[truncated: 18,052 more chars]
