# Supplementary material for: Proteome-wide prediction of targets for aspirin: new insight into the molecular mechanism of aspirin
Source: PeerJ. 2016 Mar 10;4:e1791. doi: 10.7717/peerj.1791 (PMC4793309; doi:10.7717/peerj.1791)
Supplement: File S1 — The raw data contains all strucures of the identified 79 proteins. The Protocols show how to prepare protein strucure and run CDOCKER. [file peerj-04-1791-s004.zip › 79_protein_strucures/NP_073742_AIDA.pdb]

REMARK   Accelrys Discovery Studio PDB file
REMARK   Created:  Thu Jan 21 17:00:44 �й���׼ʱ�� 2016
ATOM      1  N   VAL A 152     -15.020   1.808  22.826  1.00 82.50           N  
ATOM      2  HT1 VAL A 152     -15.937   1.292  23.021  1.00 82.50           H  
ATOM      3  HT2 VAL A 152     -14.933   2.643  23.490  1.00 82.50           H  
ATOM      4  CA  VAL A 152     -15.012   2.288  21.425  1.00 82.50           C  
ATOM      5  HA  VAL A 152     -15.105   1.434  20.754  1.00 82.50           H  
ATOM      6  CB  VAL A 152     -16.168   3.227  21.194  1.00 82.50           C  
ATOM      7  HB  VAL A 152     -16.135   3.562  20.157  1.00 82.50           H  
ATOM      8  CG1 VAL A 152     -17.481   2.458  21.410  1.00 82.50           C  
ATOM      9 1HG1 VAL A 152     -18.326   3.127  21.246  1.00 82.50           H  
ATOM     10 2HG1 VAL A 152     -17.515   2.075  22.430  1.00 82.50           H  
ATOM     11 3HG1 VAL A 152     -17.535   1.626  20.708  1.00 82.50           H  
ATOM     12  CG2 VAL A 152     -16.012   4.459  22.104  1.00 82.50           C  
ATOM     13 1HG2 VAL A 152     -16.846   5.141  21.940  1.00 82.50           H  
ATOM     14 2HG2 VAL A 152     -15.077   4.968  21.871  1.00 82.50           H  
ATOM     15 3HG2 VAL A 152     -16.002   4.142  23.147  1.00 82.50           H  
ATOM     16  C   VAL A 152     -13.736   3.015  21.121  1.00 82.50           C  
ATOM     17  O   VAL A 152     -12.793   3.013  21.913  1.00 82.50           O  
ATOM     18  N   PRO A 153     -13.687   3.610  19.958  1.00 80.82           N  
ATOM     19  CD  PRO A 153     -14.328   2.998  18.806  1.00 80.82           C  
ATOM     20  HD1 PRO A 153     -13.965   1.981  18.658  1.00 80.82           H  
ATOM     21  HD2 PRO A 153     -15.411   2.984  18.930  1.00 80.82           H  
ATOM     22  CA  PRO A 153     -12.545   4.393  19.556  1.00 80.82           C  
ATOM     23  HA  PRO A 153     -11.641   3.890  19.901  1.00 80.82           H  
ATOM     24  CB  PRO A 153     -12.538   4.412  18.025  1.00 80.82           C  
ATOM     25  HB1 PRO A 153     -12.384   5.425  17.653  1.00 80.82           H  
ATOM     26  HB2 PRO A 153     -11.757   3.758  17.635  1.00 80.82           H  
ATOM     27  CG  PRO A 153     -13.928   3.894  17.627  1.00 80.82           C  
ATOM     28  HG1 PRO A 153     -14.631   4.718  17.508  1.00 80.82           H  
ATOM     29  HG2 PRO A 153     -13.879   3.321  16.701  1.00 80.82           H  
ATOM     30  C   PRO A 153     -12.585   5.765  20.155  1.00 80.82           C  
ATOM     31  O   PRO A 153     -13.528   6.073  20.884  1.00 80.82           O  
ATOM     32  N   GLY A 154     -11.533   6.579  19.926  1.00 48.23           N  
ATOM     33  HN  GLY A 154     -10.694   6.212  19.372  1.00 48.23           H  
ATOM     34  CA  GLY A 154     -11.522   7.931  20.414  1.00 48.23           C  
ATOM     35  HA1 GLY A 154     -12.179   8.011  21.280  1.00 48.23           H  
ATOM     36  HA2 GLY A 154     -10.507   8.207  20.700  1.00 48.23           H  
ATOM     37  C   GLY A 154     -12.008   8.853  19.326  1.00 48.23           C  
ATOM     38  O   GLY A 154     -12.031   8.491  18.151  1.00 48.23           O  
ATOM     39  N   THR A 155     -12.443  10.065  19.730  1.00184.69           N  
ATOM     40  HN  THR A 155     -12.384  10.260  20.780  1.00184.69           H  
ATOM     41  CA  THR A 155     -12.977  11.128  18.916  1.00184.69           C  
ATOM     42  HA  THR A 155     -13.345  10.622  18.023  1.00184.69           H  
ATOM     43  CB  THR A 155     -14.204  11.779  19.503  1.00184.69           C  
ATOM     44  HB  THR A 155     -14.917  10.996  19.762  1.00184.69           H  
ATOM     45  OG1 THR A 155     -14.813  12.644  18.559  1.00184.69           O  
ATOM     46  HG1 THR A 155     -14.132  13.393  18.280  1.00184.69           H  
ATOM     47  CG2 THR A 155     -13.852  12.543  20.769  1.00184.69           C  
ATOM     48 1HG2 THR A 155     -14.751  13.005  21.177  1.00184.69           H  
ATOM     49 2HG2 THR A 155     -13.120  13.316  20.536  1.00184.69           H  
ATOM     50 3HG2 THR A 155     -13.432  11.856  21.504  1.00184.69           H  
ATOM     51  C   THR A 155     -11.979  12.146  18.383  1.00184.69           C  
ATOM     52  O   THR A 155     -12.399  13.148  17.810  1.00184.69           O  
ATOM     53  N   LEU A 156     -10.656  12.027  18.631  1.00118.51           N  
ATOM     54  HN  LEU A 156     -10.280  11.155  19.124  1.00118.51           H  
ATOM     55  CA  LEU A 156      -9.746  13.084  18.228  1.00118.51           C  
ATOM     56  HA  LEU A 156     -10.068  13.995  18.732  1.00118.51           H  
ATOM     57  CB  LEU A 156      -8.277  12.847  18.615  1.00118.51           C  
ATOM     58  HB1 LEU A 156      -7.948  11.909  18.167  1.00118.51           H  
ATOM     59  HB2 LEU A 156      -7.678  13.668  18.221  1.00118.51           H  
ATOM     60  CG  LEU A 156      -8.055  12.767  20.133  1.00118.51           C  
ATOM     61  HG  LEU A 156      -8.649  13.565  20.579  1.00118.51           H  
ATOM     62  CD1 LEU A 156      -8.585  11.447  20.709  1.00118.51           C  
ATOM     63 1HD1 LEU A 156      -8.412  11.424  21.785  1.00118.51           H  
ATOM     64 2HD1 LEU A 156      -8.066  10.611  20.240  1.00118.51           H  
ATOM     65 3HD1 LEU A 156      -9.654  11.367  20.512  1.00118.51           H  
ATOM     66  CD2 LEU A 156      -6.593  13.050  20.495  1.00118.51           C  
ATOM     67 1HD2 LEU A 156      -6.467  12.986  21.576  1.00118.51           H  
ATOM     68 2HD2 LEU A 156      -6.321  14.050  20.156  1.00118.51           H  
ATOM     69 3HD2 LEU A 156      -5.950  12.316  20.011  1.00118.51           H  
ATOM     70  C   LEU A 156      -9.780  13.359  16.748  1.00118.51           C  
ATOM     71  O   LEU A 156     -10.008  12.470  15.931  1.00118.51           O  
ATOM     72  N   LEU A 157      -9.546  14.645  16.377  1.00 60.70           N  
ATOM     73  HN  LEU A 157      -9.304  15.357  17.139  1.00 60.70           H  
ATOM     74  CA  LEU A 157      -9.607  15.101  15.009  1.00 60.70           C  
ATOM     75  HA  LEU A 157     -10.068  14.318  14.407  1.00 60.70           H  
ATOM     76  CB  LEU A 157     -10.434  16.391  14.843  1.00 60.70           C  
ATOM     77  HB1 LEU A 157     -10.018  17.157  15.497  1.00 60.70           H  
ATOM     78  HB2 LEU A 157     -10.362  16.719  13.806  1.00 60.70           H  
ATOM     79  CG  LEU A 157     -11.923  16.198  15.196  1.00 60.70           C  
ATOM     80  HG  LEU A 157     -11.968  15.947  16.256  1.00 60.70           H  
ATOM     81  CD1 LEU A 157     -12.724  17.494  15.009  1.00 60.70           C  
ATOM     82 1HD1 LEU A 157     -13.768  17.317  15.268  1.00 60.70           H  
ATOM     83 2HD1 LEU A 157     -12.657  17.816  13.970  1.00 60.70           H  
ATOM     84 3HD1 LEU A 157     -12.316  18.270  15.657  1.00 60.70           H  
ATOM     85  CD2 LEU A 157     -12.530  15.013  14.429  1.00 60.70           C  
ATOM     86 1HD2 LEU A 157     -13.580  14.904  14.700  1.00 60.70           H  
ATOM     87 2HD2 LEU A 157     -11.992  14.100  14.685  1.00 60.70           H  
ATOM     88 3HD2 LEU A 157     -12.449  15.193  13.357  1.00 60.70           H  
ATOM     89  C   LEU A 157      -8.223  15.357  14.475  1.00 60.70           C  
ATOM     90  O   LEU A 157      -7.259  15.531  15.219  1.00 60.70           O  
ATOM     91  N   PRO A 158      -8.128  15.363  13.166  1.00 64.43           N  
ATOM     92  CD  PRO A 158      -9.012  14.506  12.388  1.00 64.43           C  
ATOM     93  HD1 PRO A 158      -9.323  13.645  12.980  1.00 64.43           H  
ATOM     94  HD2 PRO A 158      -9.892  15.062  12.065  1.00 64.43           H  
ATOM     95  CA  PRO A 158      -6.858  15.553  12.506  1.00 64.43           C  
ATOM     96  HA  PRO A 158      -6.132  14.888  12.973  1.00 64.43           H  
ATOM     97  CB  PRO A 158      -7.065  15.092  11.067  1.00 64.43           C  
ATOM     98  HB1 PRO A 158      -7.365  15.926  10.432  1.00 64.43           H  
ATOM     99  HB2 PRO A 158      -6.156  14.641  10.670  1.00 64.43           H  
ATOM    100  CG  PRO A 158      -8.191  14.051  11.171  1.00 64.43           C  
ATOM    101  HG1 PRO A 158      -8.803  14.052  10.269  1.00 64.43           H  
ATOM    102  HG2 PRO A 158      -7.782  13.054  11.332  1.00 64.43           H  
ATOM    103  C   PRO A 158      -6.333  16.952  12.600  1.00 64.43           C  
ATOM    104  O   PRO A 158      -7.101  17.870  12.883  1.00 64.43           O  
ATOM    105  N   ARG A 159      -5.018  17.126  12.353  1.00 77.04           N  
ATOM    106  HN  ARG A 159      -4.427  16.273  12.093  1.00 77.04           H  
ATOM    107  CA  ARG A 159      -4.381  18.411  12.425  1.00 77.04           C  
ATOM    108  HA  ARG A 159      -4.530  18.843  13.414  1.00 77.04           H  
ATOM    109  CB  ARG A 159      -2.877  18.353  12.101  1.00 77.04           C  
ATOM    110  HB1 ARG A 159      -2.397  17.708  12.837  1.00 77.04           H  
ATOM    111  HB2 ARG A 159      -2.761  17.920  11.107  1.00 77.04           H  
ATOM    112  CG  ARG A 159      -2.162  19.708  12.116  1.00 77.04           C  
ATOM    113  HG1 ARG A 159      -2.644  20.364  11.390  1.00 77.04           H  
ATOM    114  HG2 ARG A 159      -2.254  20.139  13.113  1.00 77.04           H  
ATOM    115  CD  ARG A 159      -0.677  19.600  11.766  1.00 77.04           C  
ATOM    116  HD1 ARG A 159      -0.555  19.206  10.757  1.00 77.04           H  
ATOM    117  HD2 ARG A 159      -0.201  20.578  11.835  1.00 77.04           H  
ATOM    118  NE  ARG A 159      -0.082  18.665  12.760  1.00 77.04           N  
ATOM    119  HE  ARG A 159      -0.674  18.305  13.575  1.00 77.04           H  
ATOM    120  CZ  ARG A 159       1.216  18.267  12.634  1.00 77.04           C  
ATOM    121  NH1 ARG A 159       1.983  18.750  11.616  1.00 77.04           N  
ATOM    122 1HH1 ARG A 159       1.567  19.442  10.914  1.00 77.04           H  
ATOM    123 2HH1 ARG A 159       3.001  18.437  11.518  1.00 77.04           H  
ATOM    124  NH2 ARG A 159       1.756  17.384  13.522  1.00 77.04           N  
ATOM    125 1HH2 ARG A 159       1.160  16.999  14.323  1.00 77.04           H  
ATOM    126 2HH2 ARG A 159       2.775  17.076  13.417  1.00 77.04           H  
ATOM    127  C   ARG A 159      -4.999  19.287  11.392  1.00 77.04           C  
ATOM    128  O   ARG A 159      -5.366  18.834  10.310  1.00 77.04           O  
ATOM    129  N   LEU A 160      -5.130  20.584  11.720  1.00 50.90           N  
ATOM    130  HN  LEU A 160      -4.792  20.909  12.682  1.00 50.90           H  
ATOM    131  CA  LEU A 160      -5.706  21.550  10.828  1.00 50.90           C  
ATOM    132  HA  LEU A 160      -6.597  21.136  10.357  1.00 50.90           H  
ATOM    133  CB  LEU A 160      -6.047  22.887  11.515  1.00 50.90           C  
ATOM    134  HB1 LEU A 160      -5.132  23.291  11.948  1.00 50.90           H  
ATOM    135  HB2 LEU A 160      -6.425  23.573  10.758  1.00 50.90           H  
ATOM    136  CG  LEU A 160      -7.102  22.773  12.634  1.00 50.90           C  
ATOM    137  HG  LEU A 160      -6.670  22.150  13.417  1.00 50.90           H  
ATOM    138  CD1 LEU A 160      -7.400  24.145  13.263  1.00 50.90           C  
ATOM    139 1HD1 LEU A 160      -8.147  24.031  14.048  1.00 50.90           H  
ATOM    140 2HD1 LEU A 160      -7.779  24.822  12.497  1.00 50.90           H  
ATOM    141 3HD1 LEU A 160      -6.485  24.556  13.690  1.00 50.90           H  
ATOM    142  CD2 LEU A 160      -8.369  22.057  12.139  1.00 50.90           C  
ATOM    143 1HD2 LEU A 160      -9.092  21.993  12.952  1.00 50.90           H  
ATOM    144 2HD2 LEU A 160      -8.112  21.053  11.803  1.00 50.90           H  
ATOM    145 3HD2 LEU A 160      -8.803  22.617  11.310  1.00 50.90           H  
ATOM    146  C   LEU A 160      -4.677  21.859   9.789  1.00 50.90           C  
ATOM    147  O   LEU A 160      -3.483  21.688  10.027  1.00 50.90           O  
ATOM    148  N   PRO A 161      -5.090  22.307   8.634  1.00144.94           N  
ATOM    149  CD  PRO A 161      -6.360  21.895   8.054  1.00144.94           C  
ATOM    150  HD1 PRO A 161      -6.610  20.881   8.366  1.00144.94           H  
ATOM    151  HD2 PRO A 161      -7.156  22.575   8.357  1.00144.94           H  
ATOM    152  CA  PRO A 161      -4.128  22.646   7.626  1.00144.94           C  
ATOM    153  HA  PRO A 161      -3.443  21.810   7.485  1.00144.94           H  
ATOM    154  CB  PRO A 161      -4.926  22.866   6.344  1.00144.94           C  
ATOM    155  HB1 PRO A 161      -5.227  23.909   6.245  1.00144.94           H  
ATOM    156  HB2 PRO A 161      -4.348  22.570   5.469  1.00144.94           H  
ATOM    157  CG  PRO A 161      -6.152  21.954   6.530  1.00144.94           C  
ATOM    158  HG1 PRO A 161      -7.027  22.379   6.038  1.00144.94           H  
ATOM    159  HG2 PRO A 161      -5.957  20.959   6.129  1.00144.94           H  
ATOM    160  C   PRO A 161      -3.363  23.836   8.099  1.00144.94           C  
ATOM    161  O   PRO A 161      -3.920  24.649   8.835  1.00144.94           O  
ATOM    162  N   SER A 162      -2.080  23.956   7.715  1.00 84.20           N  
ATOM    163  HN  SER A 162      -1.626  23.234   7.068  1.00 84.20           H  
ATOM    164  CA  SER A 162      -1.342  25.081   8.200  1.00 84.20           C  
ATOM    165  HA  SER A 162      -1.603  25.240   9.246  1.00 84.20           H  
ATOM    166  CB  SER A 162       0.187  24.931   8.096  1.00 84.20           C  
ATOM    167  HB1 SER A 162       0.447  24.600   7.090  1.00 84.20           H  
ATOM    168  HB2 SER A 162       0.656  25.895   8.295  1.00 84.20           H  
ATOM    169  OG  SER A 162       0.660  23.979   9.037  1.00 84.20           O  
ATOM    170  HG  SER A 162       0.414  24.294  10.008  1.00 84.20           H  
ATOM    171  C   SER A 162      -1.735  26.293   7.425  1.00 84.20           C  
ATOM    172  O   SER A 162      -2.175  26.202   6.280  1.00 84.20           O  
ATOM    173  N   GLU A 163      -1.626  27.474   8.066  1.00123.51           N  
ATOM    174  HN  GLU A 163      -1.362  27.505   9.103  1.00123.51           H  
ATOM    175  CA  GLU A 163      -1.867  28.685   7.344  1.00123.51           C  
ATOM    176  HA  GLU A 163      -1.728  28.454   6.288  1.00123.51           H  
ATOM    177  CB  GLU A 163      -3.281  29.297   7.486  1.00123.51           C  
ATOM    178  HB1 GLU A 163      -3.300  30.213   6.896  1.00123.51           H  
ATOM    179  HB2 GLU A 163      -3.989  28.581   7.069  1.00123.51           H  
ATOM    180  CG  GLU A 163      -3.763  29.650   8.891  1.00123.51           C  
ATOM    181  HG1 GLU A 163      -3.842  28.749   9.499  1.00123.51           H  
ATOM    182  HG2 GLU A 163      -3.069  30.346   9.362  1.00123.51           H  
ATOM    183  CD  GLU A 163      -5.139  30.302   8.732  1.00123.51           C  
ATOM    184  OE1 GLU A 163      -6.144  29.557   8.580  1.00123.51           O  
ATOM    185  OE2 GLU A 163      -5.200  31.561   8.745  1.00123.51           O  
ATOM    186  C   GLU A 163      -0.799  29.667   7.716  1.00123.51           C  
ATOM    187  O   GLU A 163      -0.191  29.580   8.780  1.00123.51           O  
ATOM    188  N   PRO A 164      -0.524  30.578   6.824  1.00 69.34           N  
ATOM    189  CD  PRO A 164      -0.674  30.289   5.407  1.00 69.34           C  
ATOM    190  HD1 PRO A 164      -0.535  29.224   5.219  1.00 69.34           H  
ATOM    191  HD2 PRO A 164      -1.661  30.594   5.059  1.00 69.34           H  
ATOM    192  CA  PRO A 164       0.536  31.517   7.067  1.00 69.34           C  
ATOM    193  HA  PRO A 164       1.423  30.953   7.355  1.00 69.34           H  
ATOM    194  CB  PRO A 164       0.821  32.182   5.723  1.00 69.34           C  
ATOM    195  HB1 PRO A 164       0.219  33.082   5.598  1.00 69.34           H  
ATOM    196  HB2 PRO A 164       1.877  32.435   5.629  1.00 69.34           H  
ATOM    197  CG  PRO A 164       0.420  31.106   4.699  1.00 69.34           C  
ATOM    198  HG1 PRO A 164       0.030  31.565   3.790  1.00 69.34           H  
ATOM    199  HG2 PRO A 164       1.273  30.474   4.451  1.00 69.34           H  
ATOM    200  C   PRO A 164       0.236  32.488   8.161  1.00 69.34           C  
ATOM    201  O   PRO A 164      -0.858  33.050   8.184  1.00 69.34           O  
ATOM    202  N   GLY A 165       1.212  32.718   9.060  1.00 18.75           N  
ATOM    203  HN  GLY A 165       2.122  32.160   8.991  1.00 18.75           H  
ATOM    204  CA  GLY A 165       1.070  33.688  10.107  1.00 18.75           C  
ATOM    205  HA1 GLY A 165       2.055  33.950  10.493  1.00 18.75           H  
ATOM    206  HA2 GLY A 165       0.586  34.580   9.710  1.00 18.75           H  
ATOM    207  C   GLY A 165       0.239  33.124  11.211  1.00 18.75           C  
ATOM    208  O   GLY A 165      -0.178  33.857  12.106  1.00 18.75           O  
ATOM    209  N   MET A 166      -0.021  31.804  11.181  1.00 44.54           N  
ATOM    210  HN  MET A 166       0.376  31.199  10.393  1.00 44.54           H  
ATOM    211  CA  MET A 166      -0.829  31.208  12.204  1.00 44.54           C  
ATOM    212  HA  MET A 166      -1.014  31.935  12.995  1.00 44.54           H  
ATOM    213  CB  MET A 166      -2.167  30.665  11.679  1.00 44.54           C  
ATOM    214  HB1 MET A 166      -1.963  29.915  10.915  1.00 44.54           H  
ATOM    215  HB2 MET A 166      -2.705  30.203  12.507  1.00 44.54           H  
ATOM    216  CG  MET A 166      -3.051  31.757  11.070  1.00 44.54           C  
ATOM    217  HG1 MET A 166      -2.491  32.242  10.271  1.00 44.54           H  
ATOM    218  HG2 MET A 166      -3.941  31.283  10.655  1.00 44.54           H  
ATOM    219  SD  MET A 166      -3.584  33.035  12.247  1.00 44.54           S  
ATOM    220  CE  MET A 166      -4.674  31.917  13.170  1.00 44.54           C  
ATOM    221  HE1 MET A 166      -5.150  32.463  13.984  1.00 44.54           H  
ATOM    222  HE2 MET A 166      -4.089  31.093  13.579  1.00 44.54           H  
ATOM    223  HE3 MET A 166      -5.439  31.522  12.502  1.00 44.54           H  
ATOM    224  C   MET A 166      -0.048  30.057  12.751  1.00 44.54           C  
ATOM    225  O   MET A 166       0.858  29.553  12.089  1.00 44.54           O  
ATOM    226  N   THR A 167      -0.364  29.617  13.988  1.00 39.45           N  
ATOM    227  HN  THR A 167      -1.178  30.053  14.529  1.00 39.45           H  
ATOM    228  CA  THR A 167       0.409  28.555  14.566  1.00 39.45           C  
ATOM    229  HA  THR A 167       1.155  28.217  13.846  1.00 39.45           H  
ATOM    230  CB  THR A 167       1.095  28.974  15.836  1.00 39.45           C  
ATOM    231  HB  THR A 167       0.342  29.259  16.570  1.00 39.45           H  
ATOM    232  OG1 THR A 167       1.946  30.084  15.590  1.00 39.45           O  
ATOM    233  HG1 THR A 167       2.672  29.819  14.879  1.00 39.45           H  
ATOM    234  CG2 THR A 167       1.909  27.792  16.385  1.00 39.45           C  
ATOM    235 1HG2 THR A 167       2.409  28.091  17.306  1.00 39.45           H  
ATOM    236 2HG2 THR A 167       2.655  27.491  15.649  1.00 39.45           H  
ATOM    237 3HG2 THR A 167       1.242  26.955  16.589  1.00 39.45           H  
ATOM    238  C   THR A 167      -0.494  27.414  14.920  1.00 39.45           C  
ATOM    239  O   THR A 167      -1.592  27.611  15.440  1.00 39.45           O  
ATOM    240  N   LEU A 168      -0.038  26.176  14.637  1.00 98.42           N  
ATOM    241  HN  LEU A 168       0.902  26.071  14.137  1.00 98.42           H  
ATOM    242  CA  LEU A 168      -0.778  24.995  14.987  1.00 98.42           C  
ATOM    243  HA  LEU A 168      -1.838  25.232  15.075  1.00 98.42           H  
ATOM    244  CB  LEU A 168      -0.581  23.819  14.012  1.00 98.42           C  
ATOM    245  HB1 LEU A 168       0.473  23.787  13.734  1.00 98.42           H  
ATOM    246  HB2 LEU A 168      -0.847  22.901  14.536  1.00 98.42           H  
ATOM    247  CG  LEU A 168      -1.410  23.882  12.717  1.00 98.42           C  
ATOM    248  HG  LEU A 168      -1.032  23.102  12.056  1.00 98.42           H  
ATOM    249  CD1 LEU A 168      -2.879  23.552  13.009  1.00 98.42           C  
ATOM    250 1HD1 LEU A 168      -3.454  23.600  12.084  1.00 98.42           H  
ATOM    251 2HD1 LEU A 168      -3.279  24.272  13.723  1.00 98.42           H  
ATOM    252 3HD1 LEU A 168      -2.950  22.548  13.428  1.00 98.42           H  
ATOM    253  CD2 LEU A 168      -1.244  25.218  11.980  1.00 98.42           C  
ATOM    254 1HD2 LEU A 168      -1.849  25.211  11.074  1.00 98.42           H  
ATOM    255 2HD2 LEU A 168      -0.196  25.360  11.715  1.00 98.42           H  
ATOM    256 3HD2 LEU A 168      -1.569  26.033  12.627  1.00 98.42           H  
ATOM    257  C   LEU A 168      -0.249  24.529  16.302  1.00 98.42           C  
ATOM    258  O   LEU A 168       0.957  24.385  16.478  1.00 98.42           O  
ATOM    259  N   LEU A 169      -1.155  24.285  17.267  1.00 56.64           N  
ATOM    260  HN  LEU A 169      -2.195  24.429  17.063  1.00 56.64           H  
ATOM    261  CA  LEU A 169      -0.744  23.835  18.565  1.00 56.64           C  
ATOM    262  HA  LEU A 169       0.330  23.980  18.681  1.00 56.64           H  
ATOM    263  CB  LEU A 169      -1.496  24.573  19.697  1.00 56.64           C  
ATOM    264  HB1 LEU A 169      -1.235  25.630  19.638  1.00 56.64           H  
ATOM    265  HB2 LEU A 169      -2.565  24.452  19.523  1.00 56.64           H  
ATOM    266  CG  LEU A 169      -1.191  24.088  21.132  1.00 56.64           C  
ATOM    267  HG  LEU A 169      -1.346  23.009  21.141  1.00 56.64           H  
ATOM    268  CD1 LEU A 169       0.274  24.332  21.531  1.00 56.64           C  
ATOM    269 1HD1 LEU A 169       0.439  23.974  22.547  1.00 56.64           H  
ATOM    270 2HD1 LEU A 169       0.492  25.399  21.482  1.00 56.64           H  
ATOM    271 3HD1 LEU A 169       0.932  23.796  20.847  1.00 56.64           H  
ATOM    272  CD2 LEU A 169      -2.183  24.691  22.143  1.00 56.64           C  
ATOM    273 1HD2 LEU A 169      -1.945  24.333  23.144  1.00 56.64           H  
ATOM    274 2HD2 LEU A 169      -3.197  24.390  21.882  1.00 56.64           H  
ATOM    275 3HD2 LEU A 169      -2.110  25.778  22.120  1.00 56.64           H  
ATOM    276  C   LEU A 169      -1.070  22.378  18.664  1.00 56.64           C  
ATOM    277  O   LEU A 169      -2.220  21.977  18.481  1.00 56.64           O  
ATOM    278  N   THR A 170      -0.048  21.541  18.941  1.00 45.66           N  
ATOM    279  HN  THR A 170       0.939  21.941  19.042  1.00 45.66           H  
ATOM    280  CA  THR A 170      -0.248  20.128  19.104  1.00 45.66           C  
ATOM    281  HA  THR A 170      -1.293  19.876  18.926  1.00 45.66           H  
ATOM    282  CB  THR A 170       0.638  19.305  18.213  1.00 45.66           C  
ATOM    283  HB  THR A 170       1.681  19.514  18.453  1.00 45.66           H  
ATOM    284  OG1 THR A 170       0.396  19.635  16.853  1.00 45.66           O  
ATOM    285  HG1 THR A 170      -0.609  19.439  16.618  1.00 45.66           H  
ATOM    286  CG2 THR A 170       0.353  17.813  18.453  1.00 45.66           C  
ATOM    287 1HG2 THR A 170       0.994  17.212  17.808  1.00 45.66           H  
ATOM    288 2HG2 THR A 170      -0.692  17.601  18.225  1.00 45.66           H  
ATOM    289 3HG2 THR A 170       0.554  17.567  19.496  1.00 45.66           H  
ATOM    290  C   THR A 170       0.117  19.824  20.523  1.00 45.66           C  
ATOM    291  O   THR A 170       1.204  20.173  20.975  1.00 45.66           O  
ATOM    292  N   ILE A 171      -0.783  19.163  21.278  1.00 47.24           N  
ATOM    293  HN  ILE A 171      -1.711  18.827  20.864  1.00 47.24           H  
ATOM    294  CA  ILE A 171      -0.458  18.924  22.655  1.00 47.24           C  
ATOM    295  HA  ILE A 171       0.511  19.377  22.866  1.00 47.24           H  
ATOM    296  CB  ILE A 171      -1.466  19.475  23.626  1.00 47.24           C  
ATOM    297  HB  ILE A 171      -2.446  19.074  23.367  1.00 47.24           H  
ATOM    298  CG2 ILE A 171      -1.097  18.978  25.033  1.00 47.24           C  
ATOM    299 1HG2 ILE A 171      -1.815  19.365  25.756  1.00 47.24           H  
ATOM    300 2HG2 ILE A 171      -0.097  19.327  25.292  1.00 47.24           H  
ATOM    301 3HG2 ILE A 171      -1.116  17.888  25.051  1.00 47.24           H  
ATOM    302  CG1 ILE A 171      -1.528  21.009  23.523  1.00 47.24           C  
ATOM    303 1HG1 ILE A 171      -0.599  21.417  23.921  1.00 47.24           H  
ATOM    304 2HG1 ILE A 171      -1.623  21.278  22.471  1.00 47.24           H  
ATOM    305  CD1 ILE A 171      -2.695  21.637  24.287  1.00 47.24           C  
ATOM    306 1HD1 ILE A 171      -2.669  22.720  24.165  1.00 47.24           H  
ATOM    307 2HD1 ILE A 171      -2.613  21.389  25.345  1.00 47.24           H  
ATOM    308 3HD1 ILE A 171      -3.636  21.250  23.896  1.00 47.24           H  
ATOM    309  C   ILE A 171      -0.359  17.452  22.900  1.00 47.24           C  
ATOM    310  O   ILE A 171      -1.198  16.667  22.459  1.00 47.24           O  
ATOM    311  N   ARG A 172       0.698  17.042  23.630  1.00 82.57           N  
ATOM    312  HN  ARG A 172       1.396  17.760  24.008  1.00 82.57           H  
ATOM    313  CA  ARG A 172       0.890  15.650  23.901  1.00 82.57           C  
ATOM    314  HA  ARG A 172       0.223  15.070  23.262  1.00 82.57           H  
ATOM    315  CB  ARG A 172       2.336  15.172  23.677  1.00 82.57           C  
ATOM    316  HB1 ARG A 172       2.608  15.361  22.639  1.00 82.57           H  
ATOM    317  HB2 ARG A 172       2.996  15.738  24.335  1.00 82.57           H  
ATOM    318  CG  ARG A 172       2.518  13.683  23.966  1.00 82.57           C  
ATOM    319  HG1 ARG A 172       2.403  13.526  25.039  1.00 82.57           H  
ATOM    320  HG2 ARG A 172       1.742  13.134  23.433  1.00 82.57           H  
ATOM    321  CD  ARG A 172       3.875  13.125  23.544  1.00 82.57           C  
ATOM    322  HD1 ARG A 172       4.028  13.274  22.475  1.00 82.57           H  
ATOM    323  HD2 ARG A 172       4.674  13.617  24.098  1.00 82.57           H  
ATOM    324  NE  ARG A 172       3.848  11.672  23.862  1.00 82.57           N  
ATOM    325  HE  ARG A 172       3.184  11.305  24.617  1.00 82.57           H  
ATOM    326  CZ  ARG A 172       4.664  10.806  23.197  1.00 82.57           C  
ATOM    327  NH1 ARG A 172       5.538  11.261  22.254  1.00 82.57           N  
ATOM    328 1HH1 ARG A 172       5.588  12.306  22.030  1.00 82.57           H  
ATOM    329 2HH1 ARG A 172       6.174  10.573  21.738  1.00 82.57           H  
ATOM    330  NH2 ARG A 172       4.605   9.473  23.477  1.00 82.57           N  
ATOM    331 1HH2 ARG A 172       3.921   9.111  24.216  1.00 82.57           H  
ATOM    332 2HH2 ARG A 172       5.243   8.789  22.958  1.00 82.57           H  
ATOM    333  C   ARG A 172       0.539  15.389  25.332  1.00 82.57           C  
ATOM    334  O   ARG A 172       1.049  16.040  26.243  1.00 82.57           O  
ATOM    335  N   ILE A 173      -0.357  14.408  25.563  1.00 64.60           N  
ATOM    336  HN  ILE A 173      -0.782  13.881  24.734  1.00 64.60           H  
ATOM    337  CA  ILE A 173      -0.753  14.056  26.897  1.00 64.60           C  
ATOM    338  HA  ILE A 173      -0.540  14.870  27.590  1.00 64.60           H  
ATOM    339  CB  ILE A 173      -2.197  13.651  26.982  1.00 64.60           C  
ATOM    340  HB  ILE A 173      -2.353  12.825  26.288  1.00 64.60           H  
ATOM    341  CG2 ILE A 173      -2.471  13.130  28.401  1.00 64.60           C  
ATOM    342 1HG2 ILE A 173      -3.516  12.830  28.483  1.00 64.60           H  
ATOM    343 2HG2 ILE A 173      -2.261  13.918  29.125  1.00 64.60           H  
ATOM    344 3HG2 ILE A 173      -1.830  12.272  28.603  1.00 64.60           H  
ATOM    345  CG1 ILE A 173      -3.122  14.805  26.555  1.00 64.60           C  
ATOM    346 1HG1 ILE A 173      -3.092  15.576  27.325  1.00 64.60           H  
ATOM    347 2HG1 ILE A 173      -2.753  15.215  25.615  1.00 64.60           H  
ATOM    348  CD1 ILE A 173      -4.576  14.372  26.358  1.00 64.60           C  
ATOM    349 1HD1 ILE A 173      -5.174  15.232  26.058  1.00 64.60           H  
ATOM    350 2HD1 ILE A 173      -4.965  13.968  27.293  1.00 64.60           H  
ATOM    351 3HD1 ILE A 173      -4.626  13.607  25.583  1.00 64.60           H  
ATOM    352  C   ILE A 173       0.051  12.842  27.244  1.00 64.60           C  
ATOM    353  O   ILE A 173      -0.239  11.744  26.771  1.00 64.60           O  
ATOM    354  N   GLU A 174       1.139  13.036  28.020  1.00 71.48           N  
ATOM    355  HN  GLU A 174       1.360  14.022  28.370  1.00 71.48           H  
ATOM    356  CA  GLU A 174       2.007  11.952  28.387  1.00 71.48           C  
ATOM    357  HA  GLU A 174       2.194  11.351  27.497  1.00 71.48           H  
ATOM    358  CB  GLU A 174       3.357  12.471  28.907  1.00 71.48           C  
ATOM    359  HB1 GLU A 174       3.176  13.116  29.767  1.00 71.48           H  
ATOM    360  HB2 GLU A 174       3.965  11.620  29.212  1.00 71.48           H  
ATOM    361  CG  GLU A 174       4.123  13.268  27.847  1.00 71.48           C  
ATOM    362  HG1 GLU A 174       4.516  12.589  27.090  1.00 71.48           H  
ATOM    363  HG2 GLU A 174       3.456  13.990  27.377  1.00 71.48           H  
ATOM    364  CD  GLU A 174       5.271  13.998  28.527  1.00 71.48           C  
ATOM    365  OE1 GLU A 174       5.303  14.006  29.785  1.00 71.48           O  
ATOM    366  OE2 GLU A 174       6.130  14.562  27.797  1.00 71.48           O  
ATOM    367  C   GLU A 174       1.415  11.056  29.443  1.00 71.48           C  
ATOM    368  O   GLU A 174       1.266   9.854  29.219  1.00 71.48           O  
ATOM    369  N   LYS A 175       1.021  11.620  30.612  1.00 97.71           N  
ATOM    370  HN  LYS A 175       1.070  12.682  30.730  1.00 97.71           H  
ATOM    371  CA  LYS A 175       0.536  10.802  31.700  1.00 97.71           C  
ATOM    372  HA  LYS A 175      -0.203  10.098  31.317  1.00 97.71           H  
ATOM    373  CB  LYS A 175       1.655  10.023  32.413  1.00 97.71           C  
ATOM    374  HB1 LYS A 175       1.198   9.375  33.161  1.00 97.71           H  
ATOM    375  HB2 LYS A 175       2.174   9.414  31.672  1.00 97.71           H  
ATOM    376  CG  LYS A 175       2.688  10.912  33.114  1.00 97.71           C  
ATOM    377  HG1 LYS A 175       3.291  11.411  32.355  1.00 97.71           H  
ATOM    378  HG2 LYS A 175       2.160  11.658  33.708  1.00 97.71           H  
ATOM    379  CD  LYS A 175       3.619  10.121  34.036  1.00 97.71           C  
ATOM    380  HD1 LYS A 175       3.008   9.618  34.786  1.00 97.71           H  
ATOM    381  HD2 LYS A 175       4.142   9.378  33.434  1.00 97.71           H  
ATOM    382  CE  LYS A 175       4.665  10.968  34.763  1.00 97.71           C  
ATOM    383  HE1 LYS A 175       5.338  11.419  34.033  1.00 97.71           H  
ATOM    384  HE2 LYS A 175       4.165  11.753  35.331  1.00 97.71           H  
ATOM    385  NZ  LYS A 175       5.443  10.111  35.687  1.00 97.71           N1+
ATOM    386  HZ1 LYS A 175       6.174  10.705  36.195  1.00 97.71           H  
ATOM    387  HZ2 LYS A 175       5.934   9.340  35.131  1.00 97.71           H  
ATOM    388  HZ3 LYS A 175       4.784   9.668  36.404  1.00 97.71           H  
ATOM    389  C   LYS A 175      -0.112  11.690  32.727  1.00 97.71           C  
ATOM    390  O   LYS A 175       0.091  12.902  32.714  1.00 97.71           O  
ATOM    391  N   ILE A 176      -0.930  11.102  33.636  1.00 60.08           N  
ATOM    392  HN  ILE A 176      -1.076  10.043  33.599  1.00 60.08           H  
ATOM    393  CA  ILE A 176      -1.607  11.871  34.650  1.00 60.08           C  
ATOM    394  HA  ILE A 176      -1.165  12.866  34.700  1.00 60.08           H  
ATOM    395  CB  ILE A 176      -3.078  11.998  34.375  1.00 60.08           C  
ATOM    396  HB  ILE A 176      -3.196  12.410  33.373  1.00 60.08           H  
ATOM    397  CG2 ILE A 176      -3.689  10.586  34.378  1.00 60.08           C  
ATOM    398 1HG2 ILE A 176      -4.759  10.652  34.180  1.00 60.08           H  
ATOM    399 2HG2 ILE A 176      -3.528  10.122  35.351  1.00 60.08           H  
ATOM    400 3HG2 ILE A 176      -3.214   9.982  33.605  1.00 60.08           H  
ATOM    401  CG1 ILE A 176      -3.736  12.971  35.364  1.00 60.08           C  
ATOM    402 1HG1 ILE A 176      -3.763  12.500  36.347  1.00 60.08           H  
ATOM    403 2HG1 ILE A 176      -3.132  13.877  35.411  1.00 60.08           H  
ATOM    404  CD1 ILE A 176      -5.162  13.358  34.973  1.00 60.08           C  
ATOM    405 1HD1 ILE A 176      -5.568  14.047  35.714  1.00 60.08           H  
ATOM    406 2HD1 ILE A 176      -5.783  12.463  34.931  1.00 60.08           H  
ATOM    407 3HD1 ILE A 176      -5.153  13.840  33.995  1.00 60.08           H  
ATOM    408  C   ILE A 176      -1.472  11.202  35.993  1.00 60.08           C  
ATOM    409  O   ILE A 176      -1.615   9.984  36.108  1.00 60.08           O  
ATOM    410  N   GLY A 177      -1.197  12.000  37.053  1.00 41.63           N  
ATOM    411  HN  GLY A 177      -1.091  13.054  36.904  1.00 41.63           H  
ATOM    412  CA  GLY A 177      -1.044  11.453  38.379  1.00 41.63           C  
ATOM    413  HA1 GLY A 177      -0.666  10.433  38.302  1.00 41.63           H  
ATOM    414  HA2 GLY A 177      -0.333  12.063  38.936  1.00 41.63           H  
ATOM    415  C   GLY A 177      -2.353  11.437  39.108  1.00 41.63           C  
ATOM    416  O   GLY A 177      -3.131  12.383  39.021  1.00 41.63           O  
ATOM    417  N   LEU A 178      -2.605  10.354  39.880  1.00 71.59           N  
ATOM    418  HN  LEU A 178      -1.882   9.565  39.890  1.00 71.59           H  
ATOM    419  CA  LEU A 178      -3.786  10.198  40.688  1.00 71.59           C  
ATOM    420  HA  LEU A 178      -4.053  11.147  41.153  1.00 71.59           H  
ATOM    421  CB  LEU A 178      -4.986   9.631  39.910  1.00 71.59           C  
ATOM    422  HB1 LEU A 178      -4.687   8.677  39.476  1.00 71.59           H  
ATOM    423  HB2 LEU A 178      -5.801   9.470  40.616  1.00 71.59           H  
ATOM    424  CG  LEU A 178      -5.508  10.530  38.774  1.00 71.59           C  
ATOM    425  HG  LEU A 178      -4.708  10.623  38.040  1.00 71.59           H  
ATOM    426  CD1 LEU A 178      -6.708   9.878  38.065  1.00 71.59           C  
ATOM    427 1HD1 LEU A 178      -7.058  10.532  37.267  1.00 71.59           H  
ATOM    428 2HD1 LEU A 178      -7.512   9.719  38.783  1.00 71.59           H  
ATOM    429 3HD1 LEU A 178      -6.404   8.920  37.642  1.00 71.59           H  
ATOM    430  CD2 LEU A 178      -5.829  11.945  39.283  1.00 71.59           C  
ATOM    431 1HD2 LEU A 178      -6.195  12.554  38.457  1.00 71.59           H  
ATOM    432 2HD2 LEU A 178      -4.927  12.397  39.695  1.00 71.59           H  
ATOM    433 3HD2 LEU A 178      -6.593  11.888  40.058  1.00 71.59           H  
ATOM    434  C   LEU A 178      -3.465   9.175  41.740  1.00 71.59           C  
ATOM    435  O   LEU A 178      -2.740   8.215  41.476  1.00 71.59           O  
ATOM    436  N   LYS A 179      -3.994   9.347  42.971  1.00 59.57           N  
ATOM    437  HN  LYS A 179      -4.632  10.182  43.173  1.00 59.57           H  
ATOM    438  CA  LYS A 179      -3.690   8.396  44.007  1.00 59.57           C  
ATOM    439  HA  LYS A 179      -2.608   8.276  44.054  1.00 59.57           H  
ATOM    440  CB  LYS A 179      -4.190   8.831  45.399  1.00 59.57           C  
ATOM    441  HB1 LYS A 179      -5.245   9.091  45.318  1.00 59.57           H  
ATOM    442  HB2 LYS A 179      -4.074   7.990  46.083  1.00 59.57           H  
ATOM    443  CG  LYS A 179      -3.439  10.037  45.984  1.00 59.57           C  
ATOM    444  HG1 LYS A 179      -2.426   9.721  46.234  1.00 59.57           H  
ATOM    445  HG2 LYS A 179      -3.399  10.817  45.223  1.00 59.57           H  
ATOM    446  CD  LYS A 179      -4.084  10.626  47.243  1.00 59.57           C  
ATOM    447  HD1 LYS A 179      -5.067  11.014  46.976  1.00 59.57           H  
ATOM    448  HD2 LYS A 179      -4.195   9.828  47.977  1.00 59.57           H  
ATOM    449  CE  LYS A 179      -3.274  11.760  47.881  1.00 59.57           C  
ATOM    450  HE1 LYS A 179      -2.285  11.389  48.152  1.00 59.57           H  
ATOM    451  HE2 LYS A 179      -3.173  12.577  47.167  1.00 59.57           H  
ATOM    452  NZ  LYS A 179      -3.962  12.254  49.097  1.00 59.57           N1+
ATOM    453  HZ1 LYS A 179      -3.390  13.045  49.535  1.00 59.57           H  
ATOM    454  HZ2 LYS A 179      -4.061  11.454  49.801  1.00 59.57           H  
ATOM    455  HZ3 LYS A 179      -4.933  12.620  48.834  1.00 59.57           H  
ATOM    456  C   LYS A 179      -4.299   7.061  43.668  1.00 59.57           C  
ATOM    457  O   LYS A 179      -3.660   6.021  43.819  1.00 59.57           O  
ATOM    458  N   ASP A 180      -5.574   7.080  43.237  1.00106.04           N  
ATOM    459  HN  ASP A 180      -6.028   8.047  43.171  1.00106.04           H  
ATOM    460  CA  ASP A 180      -6.408   5.969  42.853  1.00106.04           C  
ATOM    461  HA  ASP A 180      -6.102   5.125  43.471  1.00106.04           H  
ATOM    462  CB  ASP A 180      -7.907   6.192  43.130  1.00106.04           C  
ATOM    463  HB1 ASP A 180      -8.462   5.298  42.844  1.00106.04           H  
ATOM    464  HB2 ASP A 180      -8.051   6.385  44.193  1.00106.04           H  
ATOM    465  CG  ASP A 180      -8.424   7.378  42.332  1.00106.04           C  
ATOM    466  OD1 ASP A 180      -7.600   8.114  41.730  1.00106.04           O  
ATOM    467  OD2 ASP A 180      -9.670   7.565  42.323  1.00106.04           O  
ATOM    468  C   ASP A 180      -6.215   5.544  41.423  1.00106.04           C  
ATOM    469  O   ASP A 180      -7.029   4.783  40.904  1.00106.04           O  
ATOM    470  N   ALA A 181      -5.172   6.038  40.729  1.00 78.03           N  
ATOM    471  HN  ALA A 181      -4.388   6.539  41.257  1.00 78.03           H  
ATOM    472  CA  ALA A 181      -5.081   5.912  39.294  1.00 78.03           C  
ATOM    473  HA  ALA A 181      -5.836   6.563  38.854  1.00 78.03           H  
ATOM    474  CB  ALA A 181      -3.708   6.352  38.754  1.00 78.03           C  
ATOM    475  HB1 ALA A 181      -3.690   6.238  37.670  1.00 78.03           H  
ATOM    476  HB2 ALA A 181      -2.928   5.733  39.197  1.00 78.03           H  
ATOM    477  HB3 ALA A 181      -3.533   7.396  39.012  1.00 78.03           H  
ATOM    478  C   ALA A 181      -5.318   4.516  38.775  1.00 78.03           C  
ATOM    479  O   ALA A 181      -6.160   4.335  37.899  1.00 78.03           O  
ATOM    480  N   GLY A 182      -4.671   3.479  39.323  1.00 61.38           N  
ATOM    481  HN  GLY A 182      -4.045   3.644  40.175  1.00 61.38           H  
ATOM    482  CA  GLY A 182      -4.799   2.147  38.791  1.00 61.38           C  
ATOM    483  HA1 GLY A 182      -4.477   2.147  37.750  1.00 61.38           H  
ATOM    484  HA2 GLY A 182      -4.167   1.472  39.367  1.00 61.38           H  
ATOM    485  C   GLY A 182      -6.221   1.669  38.864  1.00 61.38           C  
ATOM    486  O   GLY A 182      -6.594   0.733  38.160  1.00 61.38           O  
ATOM    487  N   GLN A 183      -7.017   2.215  39.796  1.00 71.70           N  
ATOM    488  HN  GLN A 183      -6.617   3.003  40.399  1.00 71.70           H  
ATOM    489  CA  GLN A 183      -8.375   1.805  40.034  1.00 71.70           C  
ATOM    490  HA  GLN A 183      -8.382   0.724  40.177  1.00 71.70           H  
ATOM    491  CB  GLN A 183      -8.967   2.455  41.290  1.00 71.70           C  
ATOM    492  HB1 GLN A 183      -8.899   3.538  41.183  1.00 71.70           H  
ATOM    493  HB2 GLN A 183     -10.014   2.162  41.370  1.00 71.70           H  
ATOM    494  CG  GLN A 183      -8.252   2.050  42.577  1.00 71.70           C  
ATOM    495  HG1 GLN A 183      -8.321   0.972  42.720  1.00 71.70           H  
ATOM    496  HG2 GLN A 183      -7.204   2.345  42.532  1.00 71.70           H  
ATOM    497  CD  GLN A 183      -8.950   2.774  43.717  1.00 71.70           C  
ATOM    498  OE1 GLN A 183      -8.566   2.652  44.879  1.00 71.70           O  
ATOM    499  NE2 GLN A 183     -10.005   3.562  43.375  1.00 71.70           N  
ATOM    500 1HE2 GLN A 183     -10.301   3.645  42.350  1.00 71.70           H  
ATOM    501 2HE2 GLN A 183     -10.539   4.099  44.131  1.00 71.70           H  
ATOM    502  C   GLN A 183      -9.312   2.133  38.901  1.00 71.70           C  
ATOM    503  O   GLN A 183     -10.253   1.384  38.642  1.00 71.70           O  
ATOM    504  N   CYS A 184      -9.095   3.274  38.215  1.00 58.19           N  
ATOM    505  HN  CYS A 184      -8.210   3.837  38.425  1.00 58.19           H  
ATOM    506  CA  CYS A 184     -10.004   3.766  37.212  1.00 58.19           C  
ATOM    507  HA  CYS A 184     -10.980   3.908  37.676  1.00 58.19           H  
ATOM    508  CB  CYS A 184      -9.557   5.110  36.607  1.00 58.19           C  
ATOM    509  HB1 CYS A 184      -8.564   4.987  36.176  1.00 58.19           H  
ATOM    510  HB2 CYS A 184     -10.261   5.393  35.824  1.00 58.19           H  
ATOM    511  SG  CYS A 184      -9.495   6.439  37.844  1.00 58.19           S  
ATOM    512  HG  CYS A 184     -10.712   6.610  38.378  1.00 58.19           H  
ATOM    513  C   CYS A 184     -10.157   2.792  36.084  1.00 58.19           C  
ATOM    514  O   CYS A 184      -9.198   2.165  35.638  1.00 58.19           O  
ATOM    515  N   ILE A 185     -11.407   2.665  35.584  1.00116.36           N  
ATOM    516  HN  ILE A 185     -12.192   3.260  36.001  1.00116.36           H  
ATOM    517  CA  ILE A 185     -11.718   1.761  34.514  1.00116.36           C  
ATOM    518  HA  ILE A 185     -10.891   1.069  34.354  1.00116.36           H  
ATOM    519  CB  ILE A 185     -12.986   1.002  34.753  1.00116.36           C  
ATOM    520  HB  ILE A 185     -13.807   1.718  34.800  1.00116.36           H  
ATOM    521  CG2 ILE A 185     -13.224   0.079  33.547  1.00116.36           C  
ATOM    522 1HG2 ILE A 185     -14.144  -0.486  33.697  1.00116.36           H  
ATOM    523 2HG2 ILE A 185     -12.386  -0.611  33.446  1.00116.36           H  
ATOM    524 3HG2 ILE A 185     -13.311   0.679  32.641  1.00116.36           H  
ATOM    525  CG1 ILE A 185     -12.907   0.275  36.106  1.00116.36           C  
ATOM    526 1HG1 ILE A 185     -12.869   1.025  36.896  1.00116.36           H  
ATOM    527 2HG1 ILE A 185     -13.806  -0.330  36.222  1.00116.36           H  
ATOM    528  CD1 ILE A 185     -11.692  -0.638  36.254  1.00116.36           C  
ATOM    529 1HD1 ILE A 185     -11.711  -1.113  37.235  1.00116.36           H  
ATOM    530 2HD1 ILE A 185     -10.780  -0.049  36.153  1.00116.36           H  
ATOM    531 3HD1 ILE A 185     -11.717  -1.405  35.480  1.00116.36           H  
ATOM    532  C   ILE A 185     -11.937   2.596  33.288  1.00116.36           C  
ATOM    533  O   ILE A 185     -12.629   3.609  33.343  1.00116.36           O  
ATOM    534  N   ASP A 186     -11.311   2.189  32.161  1.00158.69           N  
ATOM    535  HN  ASP A 186     -10.731   1.292  32.228  1.00158.69           H  
ATOM    536  CA  ASP A 186     -11.349   2.847  30.875  1.00158.69           C  
ATOM    537  HA  ASP A 186     -10.425   2.546  30.381  1.00158.69           H  
ATOM    538  CB  ASP A 186     -12.482   2.409  29.901  1.00158.69           C  
ATOM    539  HB1 ASP A 186     -12.314   2.908  28.946  1.00158.69           H  
ATOM    540  HB2 ASP A 186     -12.408   1.330  29.766  1.00158.69           H  
ATOM    541  CG  ASP A 186     -13.904   2.728  30.351  1.00158.69           C  
ATOM    542  OD1 ASP A 186     -14.097   3.559  31.279  1.00158.69           O  
ATOM    543  OD2 ASP A 186     -14.835   2.133  29.747  1.00158.69           O  
ATOM    544  C   ASP A 186     -11.248   4.344  31.002  1.00158.69           C  
ATOM    545  O   ASP A 186     -12.171   5.083  30.657  1.00158.69           O  
ATOM    546  N   PRO A 187     -10.144   4.814  31.532  1.00 90.26           N  
ATOM    547  CD  PRO A 187      -9.040   3.972  31.969  1.00 90.26           C  
ATOM    548  HD1 PRO A 187      -9.327   3.384  32.841  1.00 90.26           H  
ATOM    549  HD2 PRO A 187      -8.726   3.304  31.167  1.00 90.26           H  
ATOM    550  CA  PRO A 187      -9.877   6.215  31.708  1.00 90.26           C  
ATOM    551  HA  PRO A 187     -10.730   6.709  32.174  1.00 90.26           H  
ATOM    552  CB  PRO A 187      -8.661   6.271  32.629  1.00 90.26           C  
ATOM    553  HB1 PRO A 187      -8.037   7.135  32.398  1.00 90.26           H  
ATOM    554  HB2 PRO A 187      -8.967   6.313  33.674  1.00 90.26           H  
ATOM    555  CG  PRO A 187      -7.914   4.956  32.326  1.00 90.26           C  
ATOM    556  HG1 PRO A 187      -7.228   5.083  31.488  1.00 90.26           H  
ATOM    557  HG2 PRO A 187      -7.361   4.613  33.200  1.00 90.26           H  
ATOM    558  C   PRO A 187      -9.561   6.851  30.393  1.00 90.26           C  
ATOM    559  O   PRO A 187      -8.839   6.237  29.607  1.00 90.26           O  
ATOM    560  N   TYR A 188     -10.072   8.072  30.140  1.00 72.96           N  
ATOM    561  HN  TYR A 188     -10.746   8.513  30.845  1.00 72.96           H  
ATOM    562  CA  TYR A 188      -9.734   8.793  28.949  1.00 72.96           C  
ATOM    563  HA  TYR A 188      -8.707   8.549  28.678  1.00 72.96           H  
ATOM    564  CB  TYR A 188     -10.642   8.510  27.731  1.00 72.96           C  
ATOM    565  HB1 TYR A 188     -10.247   9.039  26.863  1.00 72.96           H  
ATOM    566  HB2 TYR A 188     -10.646   7.438  27.533  1.00 72.96           H  
ATOM    567  CG  TYR A 188     -12.042   8.964  27.981  1.00 72.96           C  
ATOM    568  CD1 TYR A 188     -12.895   8.221  28.764  1.00 72.96           C  
ATOM    569  HD1 TYR A 188     -12.540   7.295  29.216  1.00 72.96           H  
ATOM    570  CE1 TYR A 188     -14.190   8.631  28.985  1.00 72.96           C  
ATOM    571  HE1 TYR A 188     -14.853   8.034  29.611  1.00 72.96           H  
ATOM    572  CD2 TYR A 188     -12.511  10.122  27.406  1.00 72.96           C  
ATOM    573  HD2 TYR A 188     -11.852  10.715  26.772  1.00 72.96           H  
ATOM    574  CE2 TYR A 188     -13.803  10.538  27.623  1.00 72.96           C  
ATOM    575  HE2 TYR A 188     -14.160  11.460  27.165  1.00 72.96           H  
ATOM    576  CZ  TYR A 188     -14.645   9.796  28.414  1.00 72.96           C  
ATOM    577  OH  TYR A 188     -15.970  10.233  28.629  1.00 72.96           O  
ATOM    578  HH  TYR A 188     -16.640   9.506  28.276  1.00 72.96           H  
ATOM    579  C   TYR A 188      -9.803  10.248  29.284  1.00 72.96           C  
ATOM    580  O   TYR A 188     -10.271  10.624  30.360  1.00 72.96           O  
ATOM    581  N   ILE A 189      -9.328  11.114  28.369  1.00 55.77           N  
ATOM    582  HN  ILE A 189      -8.957  10.757  27.431  1.00 55.77           H  
ATOM    583  CA  ILE A 189      -9.323  12.519  28.660  1.00 55.77           C  
ATOM    584  HA  ILE A 189      -9.785  12.676  29.635  1.00 55.77           H  
ATOM    585  CB  ILE A 189      -7.937  13.103  28.683  1.00 55.77           C  
ATOM    586  HB  ILE A 189      -7.453  12.871  27.734  1.00 55.77           H  
ATOM    587  CG2 ILE A 189      -8.055  14.631  28.802  1.00 55.77           C  
ATOM    588 1HG2 ILE A 189      -7.059  15.073  28.820  1.00 55.77           H  
ATOM    589 2HG2 ILE A 189      -8.581  14.885  29.722  1.00 55.77           H  
ATOM    590 3HG2 ILE A 189      -8.609  15.021  27.948  1.00 55.77           H  
ATOM    591  CG1 ILE A 189      -7.118  12.452  29.813  1.00 55.77           C  
ATOM    592 1HG1 ILE A 189      -7.495  12.822  30.767  1.00 55.77           H  
ATOM    593 2HG1 ILE A 189      -7.258  11.372  29.760  1.00 55.77           H  
ATOM    594  CD1 ILE A 189      -5.621  12.747  29.740  1.00 55.77           C  
ATOM    595 1HD1 ILE A 189      -5.112  12.255  30.569  1.00 55.77           H  
ATOM    596 2HD1 ILE A 189      -5.459  13.823  29.803  1.00 55.77           H  
ATOM    597 3HD1 ILE A 189      -5.222  12.374  28.797  1.00 55.77           H  
ATOM    598  C   ILE A 189     -10.123  13.247  27.627  1.00 55.77           C  
ATOM    599  O   ILE A 189     -10.163  12.866  26.457  1.00 55.77           O  
ATOM    600  N   THR A 190     -10.823  14.310  28.069  1.00 45.46           N  
ATOM    601  HN  THR A 190     -10.796  14.549  29.112  1.00 45.46           H  
ATOM    602  CA  THR A 190     -11.602  15.131  27.193  1.00 45.46           C  
ATOM    603  HA  THR A 190     -11.663  14.672  26.206  1.00 45.46           H  
ATOM    604  CB  THR A 190     -12.982  15.431  27.709  1.00 45.46           C  
ATOM    605  HB  THR A 190     -12.901  15.959  28.659  1.00 45.46           H  
ATOM    606  OG1 THR A 190     -13.707  14.226  27.907  1.00 45.46           O  
ATOM    607  HG1 THR A 190     -13.787  13.711  26.995  1.00 45.46           H  
ATOM    608  CG2 THR A 190     -13.711  16.329  26.695  1.00 45.46           C  
ATOM    609 1HG2 THR A 190     -14.713  16.552  27.061  1.00 45.46           H  
ATOM    610 2HG2 THR A 190     -13.781  15.814  25.737  1.00 45.46           H  
ATOM    611 3HG2 THR A 190     -13.156  17.259  26.567  1.00 45.46           H  
ATOM    612  C   THR A 190     -10.873  16.431  27.110  1.00 45.46           C  
ATOM    613  O   THR A 190     -10.421  16.963  28.122  1.00 45.46           O  
ATOM    614  N   VAL A 191     -10.704  16.963  25.886  1.00 43.92           N  
ATOM    615  HN  VAL A 191     -11.074  16.457  25.019  1.00 43.92           H  
ATOM    616  CA  VAL A 191     -10.023  18.215  25.759  1.00 43.92           C  
ATOM    617  HA  VAL A 191      -9.752  18.584  26.748  1.00 43.92           H  
ATOM    618  CB  VAL A 191      -8.795  18.144  24.896  1.00 43.92           C  
ATOM    619  HB  VAL A 191      -9.089  17.812  23.900  1.00 43.92           H  
ATOM    620  CG1 VAL A 191      -8.187  19.553  24.784  1.00 43.92           C  
ATOM    621 1HG1 VAL A 191      -7.294  19.515  24.160  1.00 43.92           H  
ATOM    622 2HG1 VAL A 191      -7.920  19.914  25.777  1.00 43.92           H  
ATOM    623 3HG1 VAL A 191      -8.915  20.229  24.336  1.00 43.92           H  
ATOM    624  CG2 VAL A 191      -7.837  17.101  25.497  1.00 43.92           C  
ATOM    625 1HG2 VAL A 191      -6.939  17.036  24.883  1.00 43.92           H  
ATOM    626 2HG2 VAL A 191      -8.329  16.129  25.525  1.00 43.92           H  
ATOM    627 3HG2 VAL A 191      -7.564  17.399  26.509  1.00 43.92           H  
ATOM    628  C   VAL A 191     -10.979  19.166  25.117  1.00 43.92           C  
ATOM    629  O   VAL A 191     -11.665  18.822  24.157  1.00 43.92           O  
ATOM    630  N   SER A 192     -11.057  20.400  25.651  1.00 49.50           N  
ATOM    631  HN  SER A 192     -10.433  20.662  26.480  1.00 49.50           H  
ATOM    632  CA  SER A 192     -11.971  21.364  25.115  1.00 49.50           C  
ATOM    633  HA  SER A 192     -12.117  21.165  24.053  1.00 49.50           H  
ATOM    634  CB  SER A 192     -13.338  21.351  25.822  1.00 49.50           C  
ATOM    635  HB1 SER A 192     -13.981  22.111  25.379  1.00 49.50           H  
ATOM    636  HB2 SER A 192     -13.798  20.370  25.702  1.00 49.50           H  
ATOM    637  OG  SER A 192     -13.167  21.625  27.205  1.00 49.50           O  
ATOM    638  HG  SER A 192     -12.548  20.893  27.633  1.00 49.50           H  
ATOM    639  C   SER A 192     -11.369  22.724  25.280  1.00 49.50           C  
ATOM    640  O   SER A 192     -10.445  22.912  26.073  1.00 49.50           O  
ATOM    641  N   VAL A 193     -11.861  23.704  24.491  1.00 53.18           N  
ATOM    642  HN  VAL A 193     -12.624  23.475  23.777  1.00 53.18           H  
ATOM    643  CA  VAL A 193     -11.374  25.045  24.599  1.00 53.18           C  
ATOM    644  HA  VAL A 193     -10.698  25.127  25.450  1.00 53.18           H  
ATOM    645  CB  VAL A 193     -10.679  25.500  23.350  1.00 53.18           C  
ATOM    646  HB  VAL A 193     -11.396  25.480  22.529  1.00 53.18           H  
ATOM    647  CG1 VAL A 193     -10.207  26.947  23.547  1.00 53.18           C  
ATOM    648 1HG1 VAL A 193      -9.700  27.290  22.645  1.00 53.18           H  
ATOM    649 2HG1 VAL A 193      -9.518  26.993  24.391  1.00 53.18           H  
ATOM    650 3HG1 VAL A 193     -11.067  27.587  23.745  1.00 53.18           H  
ATOM    651  CG2 VAL A 193      -9.544  24.508  23.030  1.00 53.18           C  
ATOM    652 1HG2 VAL A 193      -9.028  24.825  22.124  1.00 53.18           H  
ATOM    653 2HG2 VAL A 193      -9.962  23.513  22.880  1.00 53.18           H  
ATOM    654 3HG2 VAL A 193      -8.837  24.484  23.860  1.00 53.18           H  
ATOM    655  C   VAL A 193     -12.572  25.920  24.813  1.00 53.18           C  
ATOM    656  O   VAL A 193     -13.530  25.876  24.046  1.00 53.18           O  
ATOM    657  N   LYS A 194     -12.544  26.748  25.876  1.00 80.27           N  
ATOM    658  HN  LYS A 194     -11.675  26.792  26.499  1.00 80.27           H  
ATOM    659  CA  LYS A 194     -13.683  27.570  26.170  1.00 80.27           C  
ATOM    660  HA  LYS A 194     -14.300  27.638  25.274  1.00 80.27           H  
ATOM    661  CB  LYS A 194     -14.554  27.042  27.322  1.00 80.27           C  
ATOM    662  HB1 LYS A 194     -13.908  26.821  28.171  1.00 80.27           H  
ATOM    663  HB2 LYS A 194     -15.268  27.818  27.600  1.00 80.27           H  
ATOM    664  CG  LYS A 194     -15.331  25.774  26.959  1.00 80.27           C  
ATOM    665  HG1 LYS A 194     -16.104  26.038  26.237  1.00 80.27           H  
ATOM    666  HG2 LYS A 194     -14.639  25.063  26.507  1.00 80.27           H  
ATOM    667  CD  LYS A 194     -16.000  25.101  28.160  1.00 80.27           C  
ATOM    668  HD1 LYS A 194     -15.220  24.766  28.843  1.00 80.27           H  
ATOM    669  HD2 LYS A 194     -16.629  25.838  28.659  1.00 80.27           H  
ATOM    670  CE  LYS A 194     -16.870  23.895  27.795  1.00 80.27           C  
ATOM    671  HE1 LYS A 194     -17.455  23.597  28.665  1.00 80.27           H  
ATOM    672  HE2 LYS A 194     -17.541  24.169  26.981  1.00 80.27           H  
ATOM    673  NZ  LYS A 194     -16.019  22.763  27.367  1.00 80.27           N1+
ATOM    674  HZ1 LYS A 194     -16.637  21.927  27.115  1.00 80.27           H  
ATOM    675  HZ2 LYS A 194     -15.359  22.491  28.164  1.00 80.27           H  
ATOM    676  HZ3 LYS A 194     -15.444  23.052  26.512  1.00 80.27           H  
ATOM    677  C   LYS A 194     -13.230  28.945  26.538  1.00 80.27           C  
ATOM    678  O   LYS A 194     -12.091  29.166  26.949  1.00 80.27           O  
ATOM    679  N   ASP A 195     -14.136  29.923  26.362  1.00 66.35           N  
ATOM    680  HN  ASP A 195     -15.101  29.679  25.969  1.00 66.35           H  
ATOM    681  CA  ASP A 195     -13.835  31.283  26.690  1.00 66.35           C  
ATOM    682  HA  ASP A 195     -12.759  31.419  26.578  1.00 66.35           H  
ATOM    683  CB  ASP A 195     -14.533  32.304  25.768  1.00 66.35           C  
ATOM    684  HB1 ASP A 195     -14.325  33.314  26.121  1.00 66.35           H  
ATOM    685  HB2 ASP A 195     -14.159  32.190  24.750  1.00 66.35           H  
ATOM    686  CG  ASP A 195     -16.031  32.059  25.788  1.00 66.35           C  
ATOM    687  OD1 ASP A 195     -16.490  31.249  26.637  1.00 66.35           O  
ATOM    688  OD2 ASP A 195     -16.733  32.670  24.938  1.00 66.35           O  
ATOM    689  C   ASP A 195     -14.175  31.525  28.127  1.00 66.35           C  
ATOM    690  O   ASP A 195     -14.453  30.597  28.883  1.00 66.35           O  
ATOM    691  N   LEU A 196     -14.148  32.805  28.540  1.00 55.99           N  
ATOM    692  HN  LEU A 196     -13.942  33.575  27.826  1.00 55.99           H  
ATOM    693  CA  LEU A 196     -14.386  33.171  29.907  1.00 55.99           C  
ATOM    694  HA  LEU A 196     -13.650  32.684  30.547  1.00 55.99           H  
ATOM    695  CB  LEU A 196     -14.339  34.690  30.137  1.00 55.99           C  
ATOM    696  HB1 LEU A 196     -15.072  35.162  29.483  1.00 55.99           H  
ATOM    697  HB2 LEU A 196     -14.597  34.891  31.177  1.00 55.99           H  
ATOM    698  CG  LEU A 196     -12.960  35.306  29.849  1.00 55.99           C  
ATOM    699  HG  LEU A 196     -12.799  35.235  28.773  1.00 55.99           H  
ATOM    700  CD1 LEU A 196     -12.941  36.800  30.208  1.00 55.99           C  
ATOM    701 1HD1 LEU A 196     -11.955  37.213  29.995  1.00 55.99           H  
ATOM    702 2HD1 LEU A 196     -13.165  36.922  31.268  1.00 55.99           H  
ATOM    703 3HD1 LEU A 196     -13.690  37.326  29.616  1.00 55.99           H  
ATOM    704  CD2 LEU A 196     -11.833  34.507  30.525  1.00 55.99           C  
ATOM    705 1HD2 LEU A 196     -10.873  34.971  30.300  1.00 55.99           H  
ATOM    706 2HD2 LEU A 196     -11.838  33.483  30.151  1.00 55.99           H  
ATOM    707 3HD2 LEU A 196     -11.989  34.500  31.604  1.00 55.99           H  
ATOM    708  C   LEU A 196     -15.757  32.695  30.273  1.00 55.99           C  
ATOM    709  O   LEU A 196     -16.022  32.342  31.421  1.00 55.99           O  
ATOM    710  N   ASN A 197     -16.673  32.705  29.294  1.00 89.80           N  
ATOM    711  HN  ASN A 197     -16.372  33.048  28.326  1.00 89.80           H  
ATOM    712  CA  ASN A 197     -18.034  32.282  29.469  1.00 89.80           C  
ATOM    713  HA  ASN A 197     -18.439  32.785  30.347  1.00 89.80           H  
ATOM    714  CB  ASN A 197     -18.944  32.596  28.269  1.00 89.80           C  
ATOM    715  HB1 ASN A 197     -18.445  32.318  27.341  1.00 89.80           H  
ATOM    716  HB2 ASN A 197     -19.880  32.044  28.358  1.00 89.80           H  
ATOM    717  CG  ASN A 197     -19.220  34.092  28.282  1.00 89.80           C  
ATOM    718  OD1 ASN A 197     -19.675  34.664  27.293  1.00 89.80           O  
ATOM    719  ND2 ASN A 197     -18.933  34.749  29.437  1.00 89.80           N  
ATOM    720 1HD2 ASN A 197     -18.535  34.213  30.273  1.00 89.80           H  
ATOM    721 2HD2 ASN A 197     -19.105  35.803  29.510  1.00 89.80           H  
ATOM    722  C   ASN A 197     -18.079  30.808  29.709  1.00 89.80           C  
ATOM    723  O   ASN A 197     -19.099  30.294  30.157  1.00 89.80           O  
ATOM    724  N   GLY A 198     -17.013  30.067  29.348  1.00 31.73           N  
ATOM    725  HN  GLY A 198     -16.160  30.524  28.892  1.00 31.73           H  
ATOM    726  CA  GLY A 198     -17.046  28.651  29.588  1.00 31.73           C  
ATOM    727  HA1 GLY A 198     -16.029  28.262  29.649  1.00 31.73           H  
ATOM    728  HA2 GLY A 198     -17.571  28.446  30.521  1.00 31.73           H  
ATOM    729  C   GLY A 198     -17.768  28.006  28.448  1.00 31.73           C  
ATOM    730  O   GLY A 198     -18.282  26.895  28.568  1.00 31.73           O  
ATOM    731  N   ILE A 199     -17.827  28.702  27.298  1.00120.38           N  
ATOM    732  HN  ILE A 199     -17.375  29.670  27.239  1.00120.38           H  
ATOM    733  CA  ILE A 199     -18.492  28.155  26.149  1.00120.38           C  
ATOM    734  HA  ILE A 199     -19.116  27.320  26.468  1.00120.38           H  
ATOM    735  CB  ILE A 199     -19.343  29.138  25.403  1.00120.38           C  
ATOM    736  HB  ILE A 199     -19.757  28.627  24.534  1.00120.38           H  
ATOM    737  CG2 ILE A 199     -20.514  29.554  26.302  1.00120.38           C  
ATOM    738 1HG2 ILE A 199     -21.143  30.270  25.773  1.00120.38           H  
ATOM    739 2HG2 ILE A 199     -20.129  30.013  27.212  1.00120.38           H  
ATOM    740 3HG2 ILE A 199     -21.104  28.675  26.561  1.00120.38           H  
ATOM    741  CG1 ILE A 199     -18.489  30.306  24.895  1.00120.38           C  
ATOM    742 1HG1 ILE A 199     -18.175  30.902  25.752  1.00120.38           H  
ATOM    743 2HG1 ILE A 199     -17.611  29.899  24.394  1.00120.38           H  
ATOM    744  CD1 ILE A 199     -19.224  31.217  23.916  1.00120.38           C  
ATOM    745 1HD1 ILE A 199     -18.560  32.021  23.598  1.00120.38           H  
ATOM    746 2HD1 ILE A 199     -20.101  31.643  24.403  1.00120.38           H  
ATOM    747 3HD1 ILE A 199     -19.537  30.639  23.046  1.00120.38           H  
ATOM    748  C   ILE A 199     -17.454  27.648  25.199  1.00120.38           C  
ATOM    749  O   ILE A 199     -16.401  28.258  25.028  1.00120.38           O  
ATOM    750  N   ASP A 200     -17.736  26.488  24.569  1.00 79.82           N  
ATOM    751  HN  ASP A 200     -18.684  26.027  24.751  1.00 79.82           H  
ATOM    752  CA  ASP A 200     -16.821  25.842  23.664  1.00 79.82           C  
ATOM    753  HA  ASP A 200     -15.895  25.635  24.201  1.00 79.82           H  
ATOM    754  CB  ASP A 200     -17.355  24.514  23.085  1.00 79.82           C  
ATOM    755  HB1 ASP A 200     -18.405  24.631  22.818  1.00 79.82           H  
ATOM    756  HB2 ASP A 200     -16.781  24.249  22.197  1.00 79.82           H  
ATOM    757  CG  ASP A 200     -17.216  23.411  24.127  1.00 79.82           C  
ATOM    758  OD1 ASP A 200     -16.057  23.114  24.522  1.00 79.82           O  
ATOM    759  OD2 ASP A 200     -18.267  22.853  24.542  1.00 79.82           O  
ATOM    760  C   ASP A 200     -16.501  26.729  22.492  1.00 79.82           C  
ATOM    761  O   ASP A 200     -17.380  27.341  21.888  1.00 79.82           O  
ATOM    762  N   LEU A 201     -15.184  26.905  22.243  1.00114.66           N  
ATOM    763  HN  LEU A 201     -14.511  26.479  22.958  1.00114.66           H  
ATOM    764  CA  LEU A 201     -14.575  27.594  21.136  1.00114.66           C  
ATOM    765  HA  LEU A 201     -15.239  28.414  20.863  1.00114.66           H  
ATOM    766  CB  LEU A 201     -13.218  28.213  21.513  1.00114.66           C  
ATOM    767  HB1 LEU A 201     -12.591  27.437  21.952  1.00114.66           H  
ATOM    768  HB2 LEU A 201     -12.745  28.594  20.608  1.00114.66           H  
ATOM    769  CG  LEU A 201     -13.354  29.372  22.526  1.00114.66           C  
ATOM    770  HG  LEU A 201     -13.775  28.954  23.441  1.00114.66           H  
ATOM    771  CD1 LEU A 201     -11.994  29.981  22.888  1.00114.66           C  
ATOM    772 1HD1 LEU A 201     -12.137  30.792  23.602  1.00114.66           H  
ATOM    773 2HD1 LEU A 201     -11.518  30.370  21.988  1.00114.66           H  
ATOM    774 3HD1 LEU A 201     -11.359  29.214  23.332  1.00114.66           H  
ATOM    775  CD2 LEU A 201     -14.334  30.441  22.020  1.00114.66           C  
ATOM    776 1HD2 LEU A 201     -14.408  31.243  22.754  1.00114.66           H  
ATOM    777 2HD2 LEU A 201     -15.316  29.993  21.871  1.00114.66           H  
ATOM    778 3HD2 LEU A 201     -13.974  30.847  21.075  1.00114.66           H  
ATOM    779  C   LEU A 201     -14.394  26.739  19.908  1.00114.66           C  
ATOM    780  O   LEU A 201     -14.268  27.275  18.811  1.00114.66           O  
ATOM    781  N   THR A 202     -14.248  25.403  20.066  1.00 67.09           N  
ATOM    782  HN  THR A 202     -14.304  24.989  21.051  1.00 67.09           H  
ATOM    783  CA  THR A 202     -14.019  24.520  18.949  1.00 67.09           C  
ATOM    784  HA  THR A 202     -14.503  24.920  18.058  1.00 67.09           H  
ATOM    785  CB  THR A 202     -12.562  24.298  18.678  1.00 67.09           C  
ATOM    786  HB  THR A 202     -12.445  23.733  17.754  1.00 67.09           H  
ATOM    787  OG1 THR A 202     -11.955  23.589  19.749  1.00 67.09           O  
ATOM    788  HG1 THR A 202     -12.055  24.142  20.636  1.00 67.09           H  
ATOM    789  CG2 THR A 202     -11.899  25.678  18.525  1.00 67.09           C  
ATOM    790 1HG2 THR A 202     -10.835  25.550  18.326  1.00 67.09           H  
ATOM    791 2HG2 THR A 202     -12.031  26.249  19.444  1.00 67.09           H  
ATOM    792 3HG2 THR A 202     -12.361  26.214  17.696  1.00 67.09           H  
ATOM    793  C   THR A 202     -14.622  23.191  19.300  1.00 67.09           C  
ATOM    794  O   THR A 202     -15.274  23.054  20.333  1.00 67.09           O  
ATOM    795  N   PRO A 203     -14.444  22.187  18.489  1.00139.41           N  
ATOM    796  CD  PRO A 203     -14.364  22.364  17.052  1.00139.41           C  
ATOM    797  HD1 PRO A 203     -15.262  22.847  16.667  1.00139.41           H  
ATOM    798  HD2 PRO A 203     -13.488  22.952  16.778  1.00139.41           H  
ATOM    799  CA  PRO A 203     -15.041  20.925  18.833  1.00139.41           C  
ATOM    800  HA  PRO A 203     -16.076  21.113  19.120  1.00139.41           H  
ATOM    801  CB  PRO A 203     -15.055  20.091  17.547  1.00139.41           C  
ATOM    802  HB1 PRO A 203     -14.583  19.122  17.712  1.00139.41           H  
ATOM    803  HB2 PRO A 203     -16.076  19.943  17.196  1.00139.41           H  
ATOM    804  CG  PRO A 203     -14.246  20.923  16.531  1.00139.41           C  
ATOM    805  HG1 PRO A 203     -13.204  20.603  16.510  1.00139.41           H  
ATOM    806  HG2 PRO A 203     -14.673  20.836  15.532  1.00139.41           H  
ATOM    807  C   PRO A 203     -14.352  20.287  19.998  1.00139.41           C  
ATOM    808  O   PRO A 203     -13.172  20.549  20.216  1.00139.41           O  
ATOM    809  N   VAL A 204     -15.093  19.478  20.785  1.00113.51           N  
ATOM    810  HN  VAL A 204     -16.132  19.347  20.567  1.00113.51           H  
ATOM    811  CA  VAL A 204     -14.521  18.789  21.907  1.00113.51           C  
ATOM    812  HA  VAL A 204     -13.708  19.399  22.301  1.00113.51           H  
ATOM    813  CB  VAL A 204     -15.481  18.509  23.030  1.00113.51           C  
ATOM    814  HB  VAL A 204     -15.049  17.761  23.695  1.00113.51           H  
ATOM    815  CG1 VAL A 204     -15.711  19.806  23.811  1.00113.51           C  
ATOM    816 1HG1 VAL A 204     -16.406  19.619  24.630  1.00113.51           H  
ATOM    817 2HG1 VAL A 204     -16.129  20.562  23.146  1.00113.51           H  
ATOM    818 3HG1 VAL A 204     -14.762  20.161  24.214  1.00113.51           H  
ATOM    819  CG2 VAL A 204     -16.786  17.963  22.433  1.00113.51           C  
ATOM    820 1HG2 VAL A 204     -17.494  17.755  23.235  1.00113.51           H  
ATOM    821 2HG2 VAL A 204     -16.579  17.044  21.884  1.00113.51           H  
ATOM    822 3HG2 VAL A 204     -17.213  18.702  21.755  1.00113.51           H  
ATOM    823  C   VAL A 204     -13.945  17.495  21.442  1.00113.51           C  
ATOM    824  O   VAL A 204     -14.512  16.814  20.587  1.00113.51           O  
ATOM    825  N   GLN A 205     -12.776  17.127  22.006  1.00 62.98           N  
ATOM    826  HN  GLN A 205     -12.329  17.740  22.761  1.00 62.98           H  
ATOM    827  CA  GLN A 205     -12.134  15.915  21.593  1.00 62.98           C  
ATOM    828  HA  GLN A 205     -12.790  15.384  20.903  1.00 62.98           H  
ATOM    829  CB  GLN A 205     -10.780  16.162  20.906  1.00 62.98           C  
ATOM    830  HB1 GLN A 205     -10.131  16.696  21.600  1.00 62.98           H  
ATOM    831  HB2 GLN A 205     -10.335  15.198  20.660  1.00 62.98           H  
ATOM    832  CG  GLN A 205     -10.902  16.985  19.622  1.00 62.98           C  
ATOM    833  HG1 GLN A 205     -11.385  16.391  18.846  1.00 62.98           H  
ATOM    834  HG2 GLN A 205     -11.490  17.883  19.812  1.00 62.98           H  
ATOM    835  CD  GLN A 205      -9.500  17.371  19.178  1.00 62.98           C  
ATOM    836  OE1 GLN A 205      -8.889  16.693  18.353  1.00 62.98           O  
ATOM    837  NE2 GLN A 205      -8.972  18.489  19.744  1.00 62.98           N  
ATOM    838 1HE2 GLN A 205      -9.540  19.045  20.461  1.00 62.98           H  
ATOM    839 2HE2 GLN A 205      -7.989  18.813  19.473  1.00 62.98           H  
ATOM    840  C   GLN A 205     -11.883  15.051  22.786  1.00 62.98           C  
ATOM    841  O   GLN A 205     -11.452  15.521  23.838  1.00 62.98           O  
ATOM    842  N   ASP A 206     -12.161  13.744  22.642  1.00 53.29           N  
ATOM    843  HN  ASP A 206     -12.548  13.411  21.702  1.00 53.29           H  
ATOM    844  CA  ASP A 206     -11.968  12.771  23.678  1.00 53.29           C  
ATOM    845  HA  ASP A 206     -11.633  13.267  24.589  1.00 53.29           H  
ATOM    846  CB  ASP A 206     -13.216  11.921  23.979  1.00 53.29           C  
ATOM    847  HB1 ASP A 206     -13.605  11.500  23.052  1.00 53.29           H  
ATOM    848  HB2 ASP A 206     -12.954  11.114  24.663  1.00 53.29           H  
ATOM    849  CG  ASP A 206     -14.270  12.814  24.619  1.00 53.29           C  
ATOM    850  OD1 ASP A 206     -13.918  13.947  25.047  1.00 53.29           O  
ATOM    851  OD2 ASP A 206     -15.446  12.370  24.689  1.00 53.29           O  
ATOM    852  C   ASP A 206     -10.913  11.824  23.204  1.00 53.29           C  
ATOM    853  O   ASP A 206     -10.967  11.338  22.075  1.00 53.29           O  
ATOM    854  N   THR A 207      -9.918  11.542  24.070  1.00 40.86           N  
ATOM    855  HN  THR A 207      -9.926  11.991  25.041  1.00 40.86           H  
ATOM    856  CA  THR A 207      -8.849  10.653  23.718  1.00 40.86           C  
ATOM    857  HA  THR A 207      -8.518  10.869  22.702  1.00 40.86           H  
ATOM    858  CB  THR A 207      -7.673  10.722  24.652  1.00 40.86           C  
ATOM    859  HB  THR A 207      -6.919  10.005  24.326  1.00 40.86           H  
ATOM    860  OG1 THR A 207      -8.078  10.397  25.974  1.00 40.86           O  
ATOM    861  HG1 THR A 207      -8.811  11.078  26.293  1.00 40.86           H  
ATOM    862  CG2 THR A 207      -7.070  12.135  24.609  1.00 40.86           C  
ATOM    863 1HG2 THR A 207      -6.217  12.187  25.286  1.00 40.86           H  
ATOM    864 2HG2 THR A 207      -7.822  12.861  24.917  1.00 40.86           H  
ATOM    865 3HG2 THR A 207      -6.742  12.360  23.594  1.00 40.86           H  
ATOM    866  C   THR A 207      -9.368   9.252  23.784  1.00 40.86           C  
ATOM    867  O   THR A 207     -10.406   8.971  24.381  1.00 40.86           O  
ATOM    868  N   PRO A 208      -8.650   8.370  23.146  1.00 69.79           N  
ATOM    869  CD  PRO A 208      -7.951   8.734  21.924  1.00 69.79           C  
ATOM    870  HD1 PRO A 208      -8.479   9.536  21.408  1.00 69.79           H  
ATOM    871  HD2 PRO A 208      -6.933   9.053  22.148  1.00 69.79           H  
ATOM    872  CA  PRO A 208      -9.015   6.980  23.166  1.00 69.79           C  
ATOM    873  HA  PRO A 208     -10.079   6.864  22.958  1.00 69.79           H  
ATOM    874  CB  PRO A 208      -8.184   6.321  22.069  1.00 69.79           C  
ATOM    875  HB1 PRO A 208      -7.242   5.944  22.468  1.00 69.79           H  
ATOM    876  HB2 PRO A 208      -8.734   5.504  21.602  1.00 69.79           H  
ATOM    877  CG  PRO A 208      -7.937   7.461  21.064  1.00 69.79           C  
ATOM    878  HG1 PRO A 208      -6.973   7.339  20.571  1.00 69.79           H  
ATOM    879  HG2 PRO A 208      -8.728   7.493  20.314  1.00 69.79           H  
ATOM    880  C   PRO A 208      -8.697   6.487  24.540  1.00 69.79           C  
ATOM    881  O   PRO A 208      -7.984   7.181  25.262  1.00 69.79           O  
ATOM    882  N   VAL A 209      -9.216   5.314  24.945  1.00102.49           N  
ATOM    883  HN  VAL A 209      -9.831   4.724  24.298  1.00102.49           H  
ATOM    884  CA  VAL A 209      -8.912   4.886  26.280  1.00102.49           C  
ATOM    885  HA  VAL A 209      -9.096   5.715  26.964  1.00102.49           H  
ATOM    886  CB  VAL A 209      -9.693   3.691  26.749  1.00102.49           C  
ATOM    887  HB  VAL A 209     -10.734   3.817  26.452  1.00102.49           H  
ATOM    888  CG1 VAL A 209      -9.135   2.437  26.061  1.00102.49           C  
ATOM    889 1HG1 VAL A 209      -9.693   1.561  26.392  1.00102.49           H  
ATOM    890 2HG1 VAL A 209      -8.083   2.317  26.321  1.00102.49           H  
ATOM    891 3HG1 VAL A 209      -9.232   2.541  24.980  1.00102.49           H  
ATOM    892  CG2 VAL A 209      -9.625   3.629  28.284  1.00102.49           C  
ATOM    893 1HG2 VAL A 209     -10.188   2.766  28.639  1.00102.49           H  
ATOM    894 2HG2 VAL A 209     -10.053   4.539  28.704  1.00102.49           H  
ATOM    895 3HG2 VAL A 209      -8.585   3.538  28.599  1.00102.49           H  
ATOM    896  C   VAL A 209      -7.456   4.530  26.334  1.00102.49           C  
ATOM    897  O   VAL A 209      -6.899   4.014  25.366  1.00102.49           O  
ATOM    898  N   ALA A 210      -6.788   4.850  27.465  1.00 57.03           N  
ATOM    899  HN  ALA A 210      -7.296   5.372  28.249  1.00 57.03           H  
ATOM    900  CA  ALA A 210      -5.402   4.498  27.629  1.00 57.03           C  
ATOM    901  HA  ALA A 210      -5.016   4.070  26.704  1.00 57.03           H  
ATOM    902  CB  ALA A 210      -4.518   5.677  28.070  1.00 57.03           C  
ATOM    903  HB1 ALA A 210      -3.487   5.340  28.174  1.00 57.03           H  
ATOM    904  HB2 ALA A 210      -4.873   6.060  29.027  1.00 57.03           H  
ATOM    905  HB3 ALA A 210      -4.567   6.468  27.322  1.00 57.03           H  
ATOM    906  C   ALA A 210      -5.342   3.481  28.727  1.00 57.03           C  
ATOM    907  O   ALA A 210      -5.469   3.811  29.905  1.00 57.03           O  
ATOM    908  N   SER A 211      -5.123   2.210  28.344  1.00117.43           N  
ATOM    909  HN  SER A 211      -4.941   2.023  27.306  1.00117.43           H  
ATOM    910  CA  SER A 211      -5.119   1.088  29.243  1.00117.43           C  
ATOM    911  HA  SER A 211      -5.895   1.253  29.990  1.00117.43           H  
ATOM    912  CB  SER A 211      -5.426  -0.237  28.524  1.00117.43           C  
ATOM    913  HB1 SER A 211      -4.708  -0.385  27.718  1.00117.43           H  
ATOM    914  HB2 SER A 211      -5.350  -1.060  29.235  1.00117.43           H  
ATOM    915  OG  SER A 211      -6.739  -0.202  27.984  1.00117.43           O  
ATOM    916  HG  SER A 211      -7.433  -0.060  28.759  1.00117.43           H  
ATOM    917  C   SER A 211      -3.814   0.907  29.963  1.00117.43           C  
ATOM    918  O   SER A 211      -3.690  -0.013  30.771  1.00117.43           O  
ATOM    919  N   ARG A 212      -2.780   1.719  29.678  1.00129.04           N  
ATOM    920  HN  ARG A 212      -2.881   2.512  28.966  1.00129.04           H  
ATOM    921  CA  ARG A 212      -1.534   1.488  30.361  1.00129.04           C  
ATOM    922  HA  ARG A 212      -1.422   0.429  30.594  1.00129.04           H  
ATOM    923  CB  ARG A 212      -0.312   1.992  29.584  1.00129.04           C  
ATOM    924  HB1 ARG A 212      -0.383   1.627  28.560  1.00129.04           H  
ATOM    925  HB2 ARG A 212      -0.332   3.082  29.584  1.00129.04           H  
ATOM    926  CG  ARG A 212       1.026   1.536  30.165  1.00129.04           C  
ATOM    927  HG1 ARG A 212       0.894   1.334  31.228  1.00129.04           H  
ATOM    928  HG2 ARG A 212       1.334   0.623  29.657  1.00129.04           H  
ATOM    929  CD  ARG A 212       2.126   2.585  29.998  1.00129.04           C  
ATOM    930  HD1 ARG A 212       2.065   3.320  30.801  1.00129.04           H  
ATOM    931  HD2 ARG A 212       3.105   2.105  30.017  1.00129.04           H  
ATOM    932  NE  ARG A 212       1.909   3.249  28.681  1.00129.04           N  
ATOM    933  HE  ARG A 212       0.919   3.526  28.386  1.00129.04           H  
ATOM    934  CZ  ARG A 212       2.958   3.507  27.848  1.00129.04           C  
ATOM    935  NH1 ARG A 212       4.205   3.049  28.161  1.00129.04           N  
ATOM    936 1HH1 ARG A 212       4.359   2.488  29.059  1.00129.04           H  
ATOM    937 2HH1 ARG A 212       5.029   3.251  27.508  1.00129.04           H  
ATOM    938  NH2 ARG A 212       2.762   4.240  26.714  1.00129.04           N  
ATOM    939 1HH2 ARG A 212       1.786   4.612  26.479  1.00129.04           H  
ATOM    940 2HH2 ARG A 212       3.584   4.443  26.060  1.00129.04           H  
ATOM    941  C   ARG A 212      -1.559   2.293  31.616  1.00129.04           C  
ATOM    942  O   ARG A 212      -1.474   3.520  31.572  1.00129.04           O  
ATOM    943  N   LYS A 213      -1.659   1.624  32.780  1.00138.85           N  
ATOM    944  HN  LYS A 213      -1.689   0.555  32.798  1.00138.85           H  
ATOM    945  CA  LYS A 213      -1.724   2.382  33.992  1.00138.85           C  
ATOM    946  HA  LYS A 213      -1.290   3.367  33.818  1.00138.85           H  
ATOM    947  CB  LYS A 213      -3.153   2.553  34.542  1.00138.85           C  
ATOM    948  HB1 LYS A 213      -3.131   3.326  35.310  1.00138.85           H  
ATOM    949  HB2 LYS A 213      -3.797   2.872  33.722  1.00138.85           H  
ATOM    950  CG  LYS A 213      -3.755   1.286  35.157  1.00138.85           C  
ATOM    951  HG1 LYS A 213      -3.129   0.987  35.997  1.00138.85           H  
ATOM    952  HG2 LYS A 213      -4.756   1.526  35.516  1.00138.85           H  
ATOM    953  CD  LYS A 213      -3.866   0.100  34.202  1.00138.85           C  
ATOM    954  HD1 LYS A 213      -4.498   0.391  33.363  1.00138.85           H  
ATOM    955  HD2 LYS A 213      -2.868  -0.145  33.839  1.00138.85           H  
ATOM    956  CE  LYS A 213      -4.466  -1.149  34.850  1.00138.85           C  
ATOM    957  HE1 LYS A 213      -3.842  -1.455  35.690  1.00138.85           H  
ATOM    958  HE2 LYS A 213      -5.471  -0.924  35.206  1.00138.85           H  
ATOM    959  NZ  LYS A 213      -4.531  -2.248  33.861  1.00138.85           N1+
ATOM    960  HZ1 LYS A 213      -4.951  -3.118  34.321  1.00138.85           H  
ATOM    961  HZ2 LYS A 213      -3.545  -2.472  33.510  1.00138.85           H  
ATOM    962  HZ3 LYS A 213      -5.144  -1.950  33.036  1.00138.85           H  
ATOM    963  C   LYS A 213      -0.934   1.682  35.046  1.00138.85           C  
ATOM    964  O   LYS A 213      -0.676   0.482  34.967  1.00138.85           O  
ATOM    965  N   GLU A 214      -0.507   2.461  36.055  1.00121.68           N  
ATOM    966  HN  GLU A 214      -0.703   3.511  35.987  1.00121.68           H  
ATOM    967  CA  GLU A 214       0.190   1.992  37.214  1.00121.68           C  
ATOM    968  HA  GLU A 214       0.296   0.908  37.173  1.00121.68           H  
ATOM    969  CB  GLU A 214       1.569   2.649  37.403  1.00121.68           C  
ATOM    970  HB1 GLU A 214       1.984   2.309  38.352  1.00121.68           H  
ATOM    971  HB2 GLU A 214       2.216   2.328  36.587  1.00121.68           H  
ATOM    972  CG  GLU A 214       1.532   4.178  37.415  1.00121.68           C  
ATOM    973  HG1 GLU A 214       0.959   4.542  36.562  1.00121.68           H  
ATOM    974  HG2 GLU A 214       1.074   4.531  38.339  1.00121.68           H  
ATOM    975  CD  GLU A 214       2.971   4.677  37.325  1.00121.68           C  
ATOM    976  OE1 GLU A 214       3.893   3.820  37.304  1.00121.68           O  
ATOM    977  OE2 GLU A 214       3.172   5.920  37.282  1.00121.68           O  
ATOM    978  C   GLU A 214      -0.700   2.376  38.350  1.00121.68           C  
ATOM    979  O   GLU A 214      -1.850   2.753  38.129  1.00121.68           O  
ATOM    980  N   ASP A 215      -0.250   2.216  39.605  1.00 64.19           N  
ATOM    981  HN  ASP A 215       0.726   1.828  39.810  1.00 64.19           H  
ATOM    982  CA  ASP A 215      -1.150   2.594  40.653  1.00 64.19           C  
ATOM    983  HA  ASP A 215      -2.111   2.113  40.467  1.00 64.19           H  
ATOM    984  CB  ASP A 215      -0.657   2.162  42.041  1.00 64.19           C  
ATOM    985  HB1 ASP A 215       0.389   2.438  42.172  1.00 64.19           H  
ATOM    986  HB2 ASP A 215      -1.258   2.634  42.818  1.00 64.19           H  
ATOM    987  CG  ASP A 215      -0.813   0.651  42.100  1.00 64.19           C  
ATOM    988  OD1 ASP A 215      -1.927   0.159  41.779  1.00 64.19           O  
ATOM    989  OD2 ASP A 215       0.178  -0.032  42.470  1.00 64.19           O  
ATOM    990  C   ASP A 215      -1.361   4.084  40.650  1.00 64.19           C  
ATOM    991  O   ASP A 215      -2.493   4.557  40.710  1.00 64.19           O  
ATOM    992  N   THR A 216      -0.257   4.855  40.615  1.00155.87           N  
ATOM    993  HN  THR A 216       0.685   4.353  40.543  1.00155.87           H  
ATOM    994  CA  THR A 216      -0.229   6.294  40.666  1.00155.87           C  
ATOM    995  HA  THR A 216      -1.030   6.601  41.338  1.00155.87           H  
ATOM    996  CB  THR A 216       1.052   6.804  41.258  1.00155.87           C  
ATOM    997  HB  THR A 216       1.208   6.327  42.226  1.00155.87           H  
ATOM    998  OG1 THR A 216       0.977   8.208  41.445  1.00155.87           O  
ATOM    999  HG1 THR A 216       0.815   8.677  40.520  1.00155.87           H  
ATOM   1000  CG2 THR A 216       2.219   6.439  40.330  1.00155.87           C  
ATOM   1001 1HG2 THR A 216       3.152   6.808  40.756  1.00155.87           H  
ATOM   1002 2HG2 THR A 216       2.062   6.894  39.352  1.00155.87           H  
ATOM   1003 3HG2 THR A 216       2.273   5.356  40.222  1.00155.87           H  
ATOM   1004  C   THR A 216      -0.465   7.004  39.354  1.00155.87           C  
ATOM   1005  O   THR A 216      -0.799   8.191  39.358  1.00155.87           O  
ATOM   1006  N   TYR A 217      -0.199   6.360  38.196  1.00150.90           N  
ATOM   1007  HN  TYR A 217       0.112   5.336  38.196  1.00150.90           H  
ATOM   1008  CA  TYR A 217      -0.346   7.090  36.960  1.00150.90           C  
ATOM   1009  HA  TYR A 217      -0.964   7.968  37.148  1.00150.90           H  
ATOM   1010  CB  TYR A 217       0.988   7.552  36.348  1.00150.90           C  
ATOM   1011  HB1 TYR A 217       1.700   6.727  36.368  1.00150.90           H  
ATOM   1012  HB2 TYR A 217       0.824   7.866  35.317  1.00150.90           H  
ATOM   1013  CG  TYR A 217       1.533   8.693  37.131  1.00150.90           C  
ATOM   1014  CD1 TYR A 217       2.352   8.480  38.213  1.00150.90           C  
ATOM   1015  HD1 TYR A 217       2.605   7.461  38.504  1.00150.90           H  
ATOM   1016  CE1 TYR A 217       2.856   9.538  38.933  1.00150.90           C  
ATOM   1017  HE1 TYR A 217       3.504   9.356  39.790  1.00150.90           H  
ATOM   1018  CD2 TYR A 217       1.220   9.983  36.774  1.00150.90           C  
ATOM   1019  HD2 TYR A 217       0.568  10.166  35.920  1.00150.90           H  
ATOM   1020  CE2 TYR A 217       1.724  11.043  37.488  1.00150.90           C  
ATOM   1021  HE2 TYR A 217       1.474  12.063  37.195  1.00150.90           H  
ATOM   1022  CZ  TYR A 217       2.541  10.824  38.569  1.00150.90           C  
ATOM   1023  OH  TYR A 217       3.051  11.920  39.296  1.00150.90           O  
ATOM   1024  HH  TYR A 217       2.730  11.859  40.294  1.00150.90           H  
ATOM   1025  C   TYR A 217      -0.998   6.269  35.888  1.00150.90           C  
ATOM   1026  O   TYR A 217      -0.951   5.041  35.896  1.00150.90           O  
ATOM   1027  N   VAL A 218      -1.640   6.976  34.926  1.00 89.38           N  
ATOM   1028  HN  VAL A 218      -1.721   8.036  35.046  1.00 89.38           H  
ATOM   1029  CA  VAL A 218      -2.219   6.378  33.752  1.00 89.38           C  
ATOM   1030  HA  VAL A 218      -2.103   5.294  33.767  1.00 89.38           H  
ATOM   1031  CB  VAL A 218      -3.651   6.764  33.514  1.00 89.38           C  
ATOM   1032  HB  VAL A 218      -3.725   7.851  33.509  1.00 89.38           H  
ATOM   1033  CG1 VAL A 218      -4.088   6.234  32.142  1.00 89.38           C  
ATOM   1034 1HG1 VAL A 218      -5.127   6.509  31.960  1.00 89.38           H  
ATOM   1035 2HG1 VAL A 218      -3.992   5.148  32.124  1.00 89.38           H  
ATOM   1036 3HG1 VAL A 218      -3.456   6.667  31.367  1.00 89.38           H  
ATOM   1037  CG2 VAL A 218      -4.507   6.219  34.655  1.00 89.38           C  
ATOM   1038 1HG2 VAL A 218      -5.549   6.494  34.492  1.00 89.38           H  
ATOM   1039 2HG2 VAL A 218      -4.165   6.640  35.600  1.00 89.38           H  
ATOM   1040 3HG2 VAL A 218      -4.419   5.133  34.689  1.00 89.38           H  
ATOM   1041  C   VAL A 218      -1.459   6.985  32.609  1.00 89.38           C  
ATOM   1042  O   VAL A 218      -1.317   8.204  32.556  1.00 89.38           O  
ATOM   1043  N   HIS A 219      -0.971   6.172  31.646  1.00 86.82           N  
ATOM   1044  HN  HIS A 219      -1.190   5.125  31.653  1.00 86.82           H  
ATOM   1045  CA  HIS A 219      -0.149   6.745  30.610  1.00 86.82           C  
ATOM   1046  HA  HIS A 219       0.092   7.770  30.892  1.00 86.82           H  
ATOM   1047  CB  HIS A 219       1.169   5.979  30.401  1.00 86.82           C  
ATOM   1048  HB1 HIS A 219       0.937   4.931  30.212  1.00 86.82           H  
ATOM   1049  HB2 HIS A 219       1.684   6.400  29.537  1.00 86.82           H  
ATOM   1050  CG  HIS A 219       2.081   6.062  31.591  1.00 86.82           C  
ATOM   1051  CD2 HIS A 219       3.210   6.800  31.778  1.00 86.82           C  
ATOM   1052  HD2 HIS A 219       3.637   7.480  31.040  1.00 86.82           H  
ATOM   1053  ND1 HIS A 219       1.900   5.351  32.758  1.00 86.82           N  
ATOM   1054  HD1 HIS A 219       1.108   4.664  32.970  1.00 86.82           H  
ATOM   1055  CE1 HIS A 219       2.920   5.691  33.586  1.00 86.82           C  
ATOM   1056  HE1 HIS A 219       3.048   5.287  34.590  1.00 86.82           H  
ATOM   1057  NE2 HIS A 219       3.740   6.567  33.035  1.00 86.82           N1+
ATOM   1058  HE2 HIS A 219       4.619   7.000  33.465  1.00 86.82           H  
ATOM   1059  C   HIS A 219      -0.867   6.776  29.288  1.00 86.82           C  
ATOM   1060  O   HIS A 219      -1.318   5.745  28.790  1.00 86.82           O  
ATOM   1061  N   PHE A 220      -1.115   7.999  28.760  1.00108.13           N  
ATOM   1062  HN  PHE A 220      -0.871   8.859  29.348  1.00108.13           H  
ATOM   1063  CA  PHE A 220      -1.689   8.213  27.451  1.00108.13           C  
ATOM   1064  HA  PHE A 220      -2.392   7.399  27.272  1.00108.13           H  
ATOM   1065  CB  PHE A 220      -2.492   9.518  27.421  1.00108.13           C  
ATOM   1066  HB1 PHE A 220      -1.863  10.358  27.716  1.00108.13           H  
ATOM   1067  HB2 PHE A 220      -2.891   9.695  26.422  1.00108.13           H  
ATOM   1068  CG  PHE A 220      -3.604   9.334  28.399  1.00108.13           C  
ATOM   1069  CD1 PHE A 220      -4.806   8.796  28.005  1.00108.13           C  
ATOM   1070  HD1 PHE A 220      -4.951   8.501  26.966  1.00108.13           H  
ATOM   1071  CD2 PHE A 220      -3.437   9.687  29.720  1.00108.13           C  
ATOM   1072  HD2 PHE A 220      -2.485  10.104  30.048  1.00108.13           H  
ATOM   1073  CE1 PHE A 220      -5.828   8.627  28.911  1.00108.13           C  
ATOM   1074  HE1 PHE A 220      -6.778   8.203  28.585  1.00108.13           H  
ATOM   1075  CE2 PHE A 220      -4.455   9.520  30.631  1.00108.13           C  
ATOM   1076  HE2 PHE A 220      -4.308   9.807  31.672  1.00108.13           H  
ATOM   1077  CZ  PHE A 220      -5.656   8.991  30.226  1.00108.13           C  
ATOM   1078  HZ  PHE A 220      -6.467   8.861  30.942  1.00108.13           H  
ATOM   1079  C   PHE A 220      -0.717   8.225  26.292  1.00108.13           C  
ATOM   1080  O   PHE A 220      -0.867   7.474  25.326  1.00108.13           O  
ATOM   1081  N   ASN A 221       0.325   9.083  26.365  1.00 79.19           N  
ATOM   1082  HN  ASN A 221       0.455   9.659  27.257  1.00 79.19           H  
ATOM   1083  CA  ASN A 221       1.269   9.252  25.286  1.00 79.19           C  
ATOM   1084  HA  ASN A 221       1.876  10.135  25.487  1.00 79.19           H  
ATOM   1085  CB  ASN A 221       2.199   8.044  25.107  1.00 79.19           C  
ATOM   1086  HB1 ASN A 221       1.611   7.140  24.950  1.00 79.19           H  
ATOM   1087  HB2 ASN A 221       2.857   8.203  24.252  1.00 79.19           H  
ATOM   1088  CG  ASN A 221       3.020   7.916  26.378  1.00 79.19           C  
ATOM   1089  OD1 ASN A 221       2.929   6.911  27.082  1.00 79.19           O  
ATOM   1090  ND2 ASN A 221       3.830   8.961  26.693  1.00 79.19           N  
ATOM   1091 1HD2 ASN A 221       3.867   9.820  26.056  1.00 79.19           H  
ATOM   1092 2HD2 ASN A 221       4.431   8.924  27.578  1.00 79.19           H  
ATOM   1093  C   ASN A 221       0.518   9.465  24.000  1.00 79.19           C  
ATOM   1094  O   ASN A 221       0.897   8.916  22.963  1.00 79.19           O  
ATOM   1095  N   VAL A 222      -0.554  10.285  24.020  1.00 93.16           N  
ATOM   1096  HN  VAL A 222      -0.831  10.772  24.932  1.00 93.16           H  
ATOM   1097  CA  VAL A 222      -1.329  10.512  22.827  1.00 93.16           C  
ATOM   1098  HA  VAL A 222      -0.898   9.940  22.006  1.00 93.16           H  
ATOM   1099  CB  VAL A 222      -2.772  10.131  22.990  1.00 93.16           C  
ATOM   1100  HB  VAL A 222      -2.826   9.079  23.271  1.00 93.16           H  
ATOM   1101  CG1 VAL A 222      -3.363  10.977  24.131  1.00 93.16           C  
ATOM   1102 1HG1 VAL A 222      -4.413  10.718  24.270  1.00 93.16           H  
ATOM   1103 2HG1 VAL A 222      -3.280  12.035  23.881  1.00 93.16           H  
ATOM   1104 3HG1 VAL A 222      -2.816  10.778  25.052  1.00 93.16           H  
ATOM   1105  CG2 VAL A 222      -3.493  10.318  21.642  1.00 93.16           C  
ATOM   1106 1HG2 VAL A 222      -4.542  10.044  21.750  1.00 93.16           H  
ATOM   1107 2HG2 VAL A 222      -3.027   9.682  20.889  1.00 93.16           H  
ATOM   1108 3HG2 VAL A 222      -3.420  11.361  21.332  1.00 93.16           H  
ATOM   1109  C   VAL A 222      -1.282  11.970  22.489  1.00 93.16           C  
ATOM   1110  O   VAL A 222      -1.249  12.827  23.372  1.00 93.16           O  
ATOM   1111  N   ASP A 223      -1.268  12.285  21.176  1.00 54.77           N  
ATOM   1112  HN  ASP A 223      -1.333  11.504  20.448  1.00 54.77           H  
ATOM   1113  CA  ASP A 223      -1.168  13.647  20.739  1.00 54.77           C  
ATOM   1114  HA  ASP A 223      -0.849  14.265  21.578  1.00 54.77           H  
ATOM   1115  CB  ASP A 223      -0.174  13.831  19.577  1.00 54.77           C  
ATOM   1116  HB1 ASP A 223      -0.433  13.159  18.759  1.00 54.77           H  
ATOM   1117  HB2 ASP A 223      -0.205  14.862  19.224  1.00 54.77           H  
ATOM   1118  CG  ASP A 223       1.230  13.501  20.095  1.00 54.77           C  
ATOM   1119  OD1 ASP A 223       1.578  13.944  21.223  1.00 54.77           O  
ATOM   1120  OD2 ASP A 223       1.973  12.786  19.372  1.00 54.77           O  
ATOM   1121  C   ASP A 223      -2.516  14.108  20.281  1.00 54.77           C  
ATOM   1122  O   ASP A 223      -3.245  13.390  19.599  1.00 54.77           O  
ATOM   1123  N   ILE A 224      -2.885  15.341  20.680  1.00 49.50           N  
ATOM   1124  HN  ILE A 224      -2.221  15.907  21.299  1.00 49.50           H  
ATOM   1125  CA  ILE A 224      -4.140  15.917  20.300  1.00 49.50           C  
ATOM   1126  HA  ILE A 224      -4.690  15.230  19.657  1.00 49.50           H  
ATOM   1127  CB  ILE A 224      -4.985  16.315  21.473  1.00 49.50           C  
ATOM   1128  HB  ILE A 224      -5.922  16.725  21.095  1.00 49.50           H  
ATOM   1129  CG2 ILE A 224      -5.306  15.049  22.282  1.00 49.50           C  
ATOM   1130 1HG2 ILE A 224      -5.921  15.313  23.142  1.00 49.50           H  
ATOM   1131 2HG2 ILE A 224      -4.378  14.592  22.626  1.00 49.50           H  
ATOM   1132 3HG2 ILE A 224      -5.847  14.342  21.653  1.00 49.50           H  
ATOM   1133  CG1 ILE A 224      -4.281  17.403  22.297  1.00 49.50           C  
ATOM   1134 1HG1 ILE A 224      -3.428  16.955  22.806  1.00 49.50           H  
ATOM   1135 2HG1 ILE A 224      -3.932  18.181  21.618  1.00 49.50           H  
ATOM   1136  CD1 ILE A 224      -5.189  18.044  23.343  1.00 49.50           C  
ATOM   1137 1HD1 ILE A 224      -4.632  18.804  23.891  1.00 49.50           H  
ATOM   1138 2HD1 ILE A 224      -5.540  17.280  24.037  1.00 49.50           H  
ATOM   1139 3HD1 ILE A 224      -6.044  18.506  22.849  1.00 49.50           H  
ATOM   1140  C   ILE A 224      -3.799  17.162  19.550  1.00 49.50           C  
ATOM   1141  O   ILE A 224      -2.807  17.818  19.857  1.00 49.50           O  
ATOM   1142  N   GLU A 225      -4.597  17.497  18.515  1.00 86.18           N  
ATOM   1143  HN  GLU A 225      -5.435  16.875  18.277  1.00 86.18           H  
ATOM   1144  CA  GLU A 225      -4.345  18.672  17.726  1.00 86.18           C  
ATOM   1145  HA  GLU A 225      -3.351  19.060  17.946  1.00 86.18           H  
ATOM   1146  CB  GLU A 225      -4.491  18.433  16.213  1.00 86.18           C  
ATOM   1147  HB1 GLU A 225      -5.470  17.992  16.028  1.00 86.18           H  
ATOM   1148  HB2 GLU A 225      -4.423  19.395  15.705  1.00 86.18           H  
ATOM   1149  CG  GLU A 225      -3.426  17.504  15.631  1.00 86.18           C  
ATOM   1150  HG1 GLU A 225      -3.331  16.611  16.249  1.00 86.18           H  
ATOM   1151  HG2 GLU A 225      -3.697  17.216  14.615  1.00 86.18           H  
ATOM   1152  CD  GLU A 225      -2.115  18.272  15.622  1.00 86.18           C  
ATOM   1153  OE1 GLU A 225      -2.140  19.473  15.996  1.00 86.18           O  
ATOM   1154  OE2 GLU A 225      -1.073  17.676  15.246  1.00 86.18           O  
ATOM   1155  C   GLU A 225      -5.379  19.690  18.084  1.00 86.18           C  
ATOM   1156  O   GLU A 225      -6.566  19.382  18.180  1.00 86.18           O  
ATOM   1157  N   LEU A 226      -4.945  20.946  18.291  1.00 69.61           N  
ATOM   1158  HN  LEU A 226      -3.903  21.169  18.194  1.00 69.61           H  
ATOM   1159  CA  LEU A 226      -5.862  21.986  18.640  1.00 69.61           C  
ATOM   1160  HA  LEU A 226      -6.539  21.621  19.412  1.00 69.61           H  
ATOM   1161  CB  LEU A 226      -5.140  23.246  19.155  1.00 69.61           C  
ATOM   1162  HB1 LEU A 226      -4.455  22.943  19.947  1.00 69.61           H  
ATOM   1163  HB2 LEU A 226      -4.573  23.673  18.328  1.00 69.61           H  
ATOM   1164  CG  LEU A 226      -6.064  24.342  19.716  1.00 69.61           C  
ATOM   1165  HG  LEU A 226      -6.794  24.577  18.942  1.00 69.61           H  
ATOM   1166  CD1 LEU A 226      -6.846  23.844  20.946  1.00 69.61           C  
ATOM   1167 1HD1 LEU A 226      -7.488  24.643  21.317  1.00 69.61           H  
ATOM   1168 2HD1 LEU A 226      -6.146  23.550  21.728  1.00 69.61           H  
ATOM   1169 3HD1 LEU A 226      -7.458  22.987  20.665  1.00 69.61           H  
ATOM   1170  CD2 LEU A 226      -5.278  25.632  20.008  1.00 69.61           C  
ATOM   1171 1HD2 LEU A 226      -5.955  26.389  20.403  1.00 69.61           H  
ATOM   1172 2HD2 LEU A 226      -4.823  25.997  19.087  1.00 69.61           H  
ATOM   1173 3HD2 LEU A 226      -4.498  25.425  20.741  1.00 69.61           H  
ATOM   1174  C   LEU A 226      -6.656  22.320  17.404  1.00 69.61           C  
ATOM   1175  O   LEU A 226      -6.120  22.451  16.306  1.00 69.61           O  
ATOM   1176  N   GLN A 227      -7.980  22.450  17.592  1.00131.66           N  
ATOM   1177  HN  GLN A 227      -8.315  22.363  18.604  1.00131.66           H  
ATOM   1178  CA  GLN A 227      -9.004  22.690  16.618  1.00131.66           C  
ATOM   1179  HA  GLN A 227      -8.803  22.039  15.767  1.00131.66           H  
ATOM   1180  CB  GLN A 227     -10.407  22.344  17.140  1.00131.66           C  
ATOM   1181  HB1 GLN A 227     -10.600  22.917  18.047  1.00131.66           H  
ATOM   1182  HB2 GLN A 227     -11.143  22.606  16.380  1.00131.66           H  
ATOM   1183  CG  GLN A 227     -10.528  20.854  17.457  1.00131.66           C  
ATOM   1184  HG1 GLN A 227      -9.926  20.605  18.331  1.00131.66           H  
ATOM   1185  HG2 GLN A 227     -11.569  20.593  17.646  1.00131.66           H  
ATOM   1186  CD  GLN A 227     -10.014  20.108  16.236  1.00131.66           C  
ATOM   1187  OE1 GLN A 227     -10.632  20.128  15.173  1.00131.66           O  
ATOM   1188  NE2 GLN A 227      -8.835  19.445  16.382  1.00131.66           N  
ATOM   1189 1HE2 GLN A 227      -8.321  19.467  17.320  1.00131.66           H  
ATOM   1190 2HE2 GLN A 227      -8.421  18.901  15.558  1.00131.66           H  
ATOM   1191  C   GLN A 227      -9.008  24.097  16.112  1.00131.66           C  
ATOM   1192  O   GLN A 227      -9.863  24.432  15.296  1.00131.66           O  
ATOM   1193  N   LYS A 228      -8.226  25.008  16.724  1.00117.49           N  
ATOM   1194  HN  LYS A 228      -7.644  24.751  17.585  1.00117.49           H  
ATOM   1195  CA  LYS A 228      -8.202  26.335  16.179  1.00117.49           C  
ATOM   1196  HA  LYS A 228      -8.504  26.300  15.132  1.00117.49           H  
ATOM   1197  CB  LYS A 228      -9.117  27.309  16.940  1.00117.49           C  
ATOM   1198  HB1 LYS A 228     -10.015  26.774  17.248  1.00117.49           H  
ATOM   1199  HB2 LYS A 228      -8.586  27.667  17.822  1.00117.49           H  
ATOM   1200  CG  LYS A 228      -9.533  28.516  16.099  1.00117.49           C  
ATOM   1201  HG1 LYS A 228     -10.076  29.216  16.734  1.00117.49           H  
ATOM   1202  HG2 LYS A 228      -8.636  28.998  15.710  1.00117.49           H  
ATOM   1203  CD  LYS A 228     -10.431  28.121  14.921  1.00117.49           C  
ATOM   1204  HD1 LYS A 228      -9.935  27.326  14.365  1.00117.49           H  
ATOM   1205  HD2 LYS A 228     -11.375  27.751  15.321  1.00117.49           H  
ATOM   1206  CE  LYS A 228     -10.736  29.265  13.952  1.00117.49           C  
ATOM   1207  HE1 LYS A 228     -11.392  29.985  14.441  1.00117.49           H  
ATOM   1208  HE2 LYS A 228      -9.804  29.755  13.670  1.00117.49           H  
ATOM   1209  NZ  LYS A 228     -11.402  28.746  12.735  1.00117.49           N1+
ATOM   1210  HZ1 LYS A 228     -11.609  29.556  12.068  1.00117.49           H  
ATOM   1211  HZ2 LYS A 228     -12.319  28.266  13.007  1.00117.49           H  
ATOM   1212  HZ3 LYS A 228     -10.760  28.040  12.250  1.00117.49           H  
ATOM   1213  C   LYS A 228      -6.788  26.830  16.272  1.00117.49           C  
ATOM   1214  O   LYS A 228      -6.051  26.469  17.187  1.00117.49           O  
ATOM   1215  N   HIS A 229      -6.364  27.675  15.312  1.00 67.10           N  
ATOM   1216  HN  HIS A 229      -7.037  27.982  14.539  1.00 67.10           H  
ATOM   1217  CA  HIS A 229      -5.015  28.166  15.320  1.00 67.10           C  
ATOM   1218  HA  HIS A 229      -4.329  27.324  15.408  1.00 67.10           H  
ATOM   1219  CB  HIS A 229      -4.670  28.965  14.057  1.00 67.10           C  
ATOM   1220  HB1 HIS A 229      -5.337  29.824  13.983  1.00 67.10           H  
ATOM   1221  HB2 HIS A 229      -3.638  29.310  14.121  1.00 67.10           H  
ATOM   1222  CG  HIS A 229      -4.829  28.110  12.837  1.00 67.10           C  
ATOM   1223  CD2 HIS A 229      -3.912  27.383  12.141  1.00 67.10           C  
ATOM   1224  HD2 HIS A 229      -2.849  27.333  12.378  1.00 67.10           H  
ATOM   1225  ND1 HIS A 229      -6.035  27.894  12.210  1.00 67.10           N  
ATOM   1226  HD1 HIS A 229      -6.982  28.309  12.487  1.00 67.10           H  
ATOM   1227  CE1 HIS A 229      -5.792  27.054  11.173  1.00 67.10           C  
ATOM   1228  HE1 HIS A 229      -6.560  26.698  10.486  1.00 67.10           H  
ATOM   1229  NE2 HIS A 229      -4.518  26.717  11.092  1.00 67.10           N1+
ATOM   1230  HE2 HIS A 229      -4.057  26.072  10.374  1.00 67.10           H  
ATOM   1231  C   HIS A 229      -4.883  29.033  16.530  1.00 67.10           C  
ATOM   1232  O   HIS A 229      -5.817  29.731  16.915  1.00 67.10           O  
ATOM   1233  N   VAL A 230      -3.689  29.031  17.146  1.00118.62           N  
ATOM   1234  HN  VAL A 230      -2.865  28.542  16.669  1.00118.62           H  
ATOM   1235  CA  VAL A 230      -3.475  29.659  18.418  1.00118.62           C  
ATOM   1236  HA  VAL A 230      -4.129  29.174  19.143  1.00118.62           H  
ATOM   1237  CB  VAL A 230      -2.061  29.512  18.904  1.00118.62           C  
ATOM   1238  HB  VAL A 230      -1.754  28.478  18.748  1.00118.62           H  
ATOM   1239  CG1 VAL A 230      -1.135  30.416  18.078  1.00118.62           C  
ATOM   1240 1HG1 VAL A 230      -0.110  30.308  18.432  1.00118.62           H  
ATOM   1241 2HG1 VAL A 230      -1.449  31.454  18.187  1.00118.62           H  
ATOM   1242 3HG1 VAL A 230      -1.188  30.129  17.028  1.00118.62           H  
ATOM   1243  CG2 VAL A 230      -2.035  29.795  20.410  1.00118.62           C  
ATOM   1244 1HG2 VAL A 230      -1.016  29.693  20.782  1.00118.62           H  
ATOM   1245 2HG2 VAL A 230      -2.682  29.085  20.925  1.00118.62           H  
ATOM   1246 3HG2 VAL A 230      -2.389  30.809  20.596  1.00118.62           H  
ATOM   1247  C   VAL A 230      -3.834  31.114  18.379  1.00118.62           C  
ATOM   1248  O   VAL A 230      -4.469  31.618  19.304  1.00118.62           O  
ATOM   1249  N   GLU A 231      -3.479  31.828  17.299  1.00105.01           N  
ATOM   1250  HN  GLU A 231      -2.996  31.332  16.483  1.00105.01           H  
ATOM   1251  CA  GLU A 231      -3.730  33.243  17.208  1.00105.01           C  
ATOM   1252  HA  GLU A 231      -3.270  33.734  18.066  1.00105.01           H  
ATOM   1253  CB  GLU A 231      -3.157  33.863  15.920  1.00105.01           C  
ATOM   1254  HB1 GLU A 231      -3.484  33.261  15.072  1.00105.01           H  
ATOM   1255  HB2 GLU A 231      -3.549  34.875  15.820  1.00105.01           H  
ATOM   1256  CG  GLU A 231      -1.625  33.931  15.906  1.00105.01           C  
ATOM   1257  HG1 GLU A 231      -1.292  34.486  15.029  1.00105.01           H  
ATOM   1258  HG2 GLU A 231      -1.274  34.432  16.808  1.00105.01           H  
ATOM   1259  CD  GLU A 231      -1.064  32.515  15.857  1.00105.01           C  
ATOM   1260  OE1 GLU A 231      -1.758  31.612  15.316  1.00105.01           O  
ATOM   1261  OE2 GLU A 231       0.074  32.320  16.361  1.00105.01           O  
ATOM   1262  C   GLU A 231      -5.214  33.490  17.251  1.00105.01           C  
ATOM   1263  O   GLU A 231      -5.658  34.581  17.603  1.00105.01           O  
ATOM   1264  N   LYS A 232      -5.999  32.480  16.840  1.00169.91           N  
ATOM   1265  HN  LYS A 232      -5.483  31.579  16.582  1.00169.91           H  
ATOM   1266  CA  LYS A 232      -7.432  32.429  16.695  1.00169.91           C  
ATOM   1267  HA  LYS A 232      -7.734  33.329  16.159  1.00169.91           H  
ATOM   1268  CB  LYS A 232      -7.894  31.225  15.858  1.00169.91           C  
ATOM   1269  HB1 LYS A 232      -7.521  30.316  16.331  1.00169.91           H  
ATOM   1270  HB2 LYS A 232      -8.984  31.211  15.851  1.00169.91           H  
ATOM   1271  CG  LYS A 232      -7.405  31.247  14.408  1.00169.91           C  
ATOM   1272  HG1 LYS A 232      -6.315  31.253  14.415  1.00169.91           H  
ATOM   1273  HG2 LYS A 232      -7.760  30.343  13.914  1.00169.91           H  
ATOM   1274  CD  LYS A 232      -7.886  32.455  13.601  1.00169.91           C  
ATOM   1275  HD1 LYS A 232      -8.976  32.458  13.599  1.00169.91           H  
ATOM   1276  HD2 LYS A 232      -7.520  33.361  14.083  1.00169.91           H  
ATOM   1277  CE  LYS A 232      -7.397  32.445  12.151  1.00169.91           C  
ATOM   1278  HE1 LYS A 232      -6.310  32.365  12.139  1.00169.91           H  
ATOM   1279  HE2 LYS A 232      -7.831  31.590  11.632  1.00169.91           H  
ATOM   1280  NZ  LYS A 232      -7.801  33.690  11.462  1.00169.91           N1+
ATOM   1281  HZ1 LYS A 232      -7.452  33.668  10.451  1.00169.91           H  
ATOM   1282  HZ2 LYS A 232      -7.376  34.532  11.967  1.00169.91           H  
ATOM   1283  HZ3 LYS A 232      -8.868  33.772  11.469  1.00169.91           H  
ATOM   1284  C   LYS A 232      -8.214  32.396  17.987  1.00169.91           C  
ATOM   1285  O   LYS A 232      -9.438  32.305  17.921  1.00169.91           O  
ATOM   1286  N   LEU A 233      -7.594  32.325  19.186  1.00126.63           N  
ATOM   1287  HN  LEU A 233      -6.528  32.372  19.272  1.00126.63           H  
ATOM   1288  CA  LEU A 233      -8.444  32.182  20.346  1.00126.63           C  
ATOM   1289  HA  LEU A 233      -9.419  31.862  19.980  1.00126.63           H  
ATOM   1290  CB  LEU A 233      -7.969  31.101  21.334  1.00126.63           C  
ATOM   1291  HB1 LEU A 233      -7.006  31.403  21.745  1.00126.63           H  
ATOM   1292  HB2 LEU A 233      -8.699  31.020  22.140  1.00126.63           H  
ATOM   1293  CG  LEU A 233      -7.811  29.718  20.670  1.00126.63           C  
ATOM   1294  HG  LEU A 233      -8.616  29.630  19.940  1.00126.63           H  
ATOM   1295  CD1 LEU A 233      -6.495  29.632  19.883  1.00126.63           C  
ATOM   1296 1HD1 LEU A 233      -6.409  28.647  19.425  1.00126.63           H  
ATOM   1297 2HD1 LEU A 233      -5.655  29.792  20.559  1.00126.63           H  
ATOM   1298 3HD1 LEU A 233      -6.486  30.396  19.105  1.00126.63           H  
ATOM   1299  CD2 LEU A 233      -7.999  28.569  21.668  1.00126.63           C  
ATOM   1300 1HD2 LEU A 233      -7.878  27.616  21.153  1.00126.63           H  
ATOM   1301 2HD2 LEU A 233      -8.998  28.623  22.101  1.00126.63           H  
ATOM   1302 3HD2 LEU A 233      -7.255  28.650  22.460  1.00126.63           H  
ATOM   1303  C   LEU A 233      -8.670  33.463  21.112  1.00126.63           C  
ATOM   1304  O   LEU A 233      -7.813  34.344  21.189  1.00126.63           O  
ATOM   1305  N   THR A 234      -9.868  33.578  21.734  1.00 56.19           N  
ATOM   1306  HN  THR A 234     -10.565  32.769  21.673  1.00 56.19           H  
ATOM   1307  CA  THR A 234     -10.229  34.759  22.475  1.00 56.19           C  
ATOM   1308  HA  THR A 234     -10.143  35.622  21.814  1.00 56.19           H  
ATOM   1309  CB  THR A 234     -11.626  34.719  23.029  1.00 56.19           C  
ATOM   1310  HB  THR A 234     -11.806  35.623  23.611  1.00 56.19           H  
ATOM   1311  OG1 THR A 234     -11.794  33.585  23.866  1.00 56.19           O  
ATOM   1312  HG1 THR A 234     -11.622  32.711  23.311  1.00 56.19           H  
ATOM   1313  CG2 THR A 234     -12.622  34.666  21.858  1.00 56.19           C  
ATOM   1314 1HG2 THR A 234     -13.640  34.637  22.247  1.00 56.19           H  
ATOM   1315 2HG2 THR A 234     -12.436  33.773  21.262  1.00 56.19           H  
ATOM   1316 3HG2 THR A 234     -12.497  35.551  21.234  1.00 56.19           H  
ATOM   1317  C   THR A 234      -9.258  34.928  23.608  1.00 56.19           C  
ATOM   1318  O   THR A 234      -8.703  33.958  24.121  1.00 56.19           O  
ATOM   1319  N   LYS A 235      -9.075  36.186  24.060  1.00162.24           N  
ATOM   1320  HN  LYS A 235      -9.722  36.955  23.693  1.00162.24           H  
ATOM   1321  CA  LYS A 235      -8.056  36.548  25.009  1.00162.24           C  
ATOM   1322  HA  LYS A 235      -7.071  36.399  24.566  1.00162.24           H  
ATOM   1323  CB  LYS A 235      -8.190  38.000  25.500  1.00162.24           C  
ATOM   1324  HB1 LYS A 235      -9.183  38.120  25.934  1.00162.24           H  
ATOM   1325  HB2 LYS A 235      -7.435  38.168  26.268  1.00162.24           H  
ATOM   1326  CG  LYS A 235      -8.013  39.065  24.420  1.00162.24           C  
ATOM   1327  HG1 LYS A 235      -8.772  38.908  23.654  1.00162.24           H  
ATOM   1328  HG2 LYS A 235      -8.154  40.045  24.876  1.00162.24           H  
ATOM   1329  CD  LYS A 235      -6.640  39.038  23.751  1.00162.24           C  
ATOM   1330  HD1 LYS A 235      -5.877  39.144  24.522  1.00162.24           H  
ATOM   1331  HD2 LYS A 235      -6.519  38.078  23.248  1.00162.24           H  
ATOM   1332  CE  LYS A 235      -6.449  40.152  22.723  1.00162.24           C  
ATOM   1333  HE1 LYS A 235      -5.577  39.932  22.107  1.00162.24           H  
ATOM   1334  HE2 LYS A 235      -7.334  40.218  22.090  1.00162.24           H  
ATOM   1335  NZ  LYS A 235      -6.246  41.439  23.421  1.00162.24           N1+
ATOM   1336  HZ1 LYS A 235      -6.112  42.219  22.701  1.00162.24           H  
ATOM   1337  HZ2 LYS A 235      -5.377  41.375  24.042  1.00162.24           H  
ATOM   1338  HZ3 LYS A 235      -7.101  41.656  24.026  1.00162.24           H  
ATOM   1339  C   LYS A 235      -8.188  35.706  26.241  1.00162.24           C  
ATOM   1340  O   LYS A 235      -7.194  35.314  26.847  1.00162.24           O  
ATOM   1341  N   GLY A 236      -9.441  35.479  26.659  1.00 77.39           N  
ATOM   1342  HN  GLY A 236     -10.214  35.902  26.052  1.00 77.39           H  
ATOM   1343  CA  GLY A 236      -9.889  34.745  27.811  1.00 77.39           C  
ATOM   1344  HA1 GLY A 236      -9.302  35.077  28.667  1.00 77.39           H  
ATOM   1345  HA2 GLY A 236     -10.939  34.988  27.974  1.00 77.39           H  
ATOM   1346  C   GLY A 236      -9.770  33.242  27.723  1.00 77.39           C  
ATOM   1347  O   GLY A 236      -9.898  32.567  28.743  1.00 77.39           O  
ATOM   1348  N   ALA A 237      -9.641  32.664  26.512  1.00 59.87           N  
ATOM   1349  HN  ALA A 237      -9.475  33.288  25.659  1.00 59.87           H  
ATOM   1350  CA  ALA A 237      -9.719  31.233  26.322  1.00 59.87           C  
ATOM   1351  HA  ALA A 237     -10.743  30.929  26.541  1.00 59.87           H  
ATOM   1352  CB  ALA A 237      -9.408  30.799  24.879  1.00 59.87           C  
ATOM   1353  HB1 ALA A 237      -9.483  29.714  24.801  1.00 59.87           H  
ATOM   1354  HB2 ALA A 237      -8.398  31.113  24.614  1.00 59.87           H  
ATOM   1355  HB3 ALA A 237     -10.122  31.262  24.198  1.00 59.87           H  
ATOM   1356  C   ALA A 237      -8.811  30.446  27.227  1.00 59.87           C  
ATOM   1357  O   ALA A 237      -7.775  30.924  27.687  1.00 59.87           O  
ATOM   1358  N   ALA A 238      -9.230  29.188  27.524  1.00 59.70           N  
ATOM   1359  HN  ALA A 238     -10.160  28.850  27.118  1.00 59.70           H  
ATOM   1360  CA  ALA A 238      -8.478  28.287  28.362  1.00 59.70           C  
ATOM   1361  HA  ALA A 238      -7.426  28.572  28.349  1.00 59.70           H  
ATOM   1362  CB  ALA A 238      -8.978  28.246  29.815  1.00 59.70           C  
ATOM   1363  HB1 ALA A 238      -8.369  27.549  30.390  1.00 59.70           H  
ATOM   1364  HB2 ALA A 238     -10.018  27.919  29.833  1.00 59.70           H  
ATOM   1365  HB3 ALA A 238      -8.903  29.241  30.254  1.00 59.70           H  
ATOM   1366  C   ALA A 238      -8.626  26.894  27.808  1.00 59.70           C  
ATOM   1367  O   ALA A 238      -9.648  26.560  27.214  1.00 59.70           O  
ATOM   1368  N   ILE A 239      -7.603  26.031  28.010  1.00133.47           N  
ATOM   1369  HN  ILE A 239      -6.752  26.352  28.574  1.00133.47           H  
ATOM   1370  CA  ILE A 239      -7.634  24.692  27.484  1.00133.47           C  
ATOM   1371  HA  ILE A 239      -8.432  24.594  26.748  1.00133.47           H  
ATOM   1372  CB  ILE A 239      -6.320  24.273  26.885  1.00133.47           C  
ATOM   1373  HB  ILE A 239      -5.568  24.276  27.674  1.00133.47           H  
ATOM   1374  CG2 ILE A 239      -6.483  22.831  26.379  1.00133.47           C  
ATOM   1375 1HG2 ILE A 239      -5.546  22.493  25.937  1.00133.47           H  
ATOM   1376 2HG2 ILE A 239      -7.272  22.796  25.628  1.00133.47           H  
ATOM   1377 3HG2 ILE A 239      -6.746  22.180  27.213  1.00133.47           H  
ATOM   1378  CG1 ILE A 239      -5.865  25.244  25.781  1.00133.47           C  
ATOM   1379 1HG1 ILE A 239      -5.855  26.251  26.197  1.00133.47           H  
ATOM   1380 2HG1 ILE A 239      -4.855  24.966  25.479  1.00133.47           H  
ATOM   1381  CD1 ILE A 239      -6.749  25.252  24.537  1.00133.47           C  
ATOM   1382 1HD1 ILE A 239      -6.353  25.965  23.814  1.00133.47           H  
ATOM   1383 2HD1 ILE A 239      -7.763  25.541  24.813  1.00133.47           H  
ATOM   1384 3HD1 ILE A 239      -6.763  24.256  24.095  1.00133.47           H  
ATOM   1385  C   ILE A 239      -7.875  23.764  28.640  1.00133.47           C  
ATOM   1386  O   ILE A 239      -7.108  23.746  29.602  1.00133.47           O  
ATOM   1387  N   PHE A 240      -8.952  22.954  28.564  1.00165.89           N  
ATOM   1388  HN  PHE A 240      -9.553  22.971  27.679  1.00165.89           H  
ATOM   1389  CA  PHE A 240      -9.315  22.068  29.638  1.00165.89           C  
ATOM   1390  HA  PHE A 240      -8.765  22.347  30.536  1.00165.89           H  
ATOM   1391  CB  PHE A 240     -10.824  22.078  29.943  1.00165.89           C  
ATOM   1392  HB1 PHE A 240     -11.383  21.958  29.015  1.00165.89           H  
ATOM   1393  HB2 PHE A 240     -11.063  21.258  30.620  1.00165.89           H  
ATOM   1394  CG  PHE A 240     -11.194  23.371  30.581  1.00165.89           C  
ATOM   1395  CD1 PHE A 240     -11.482  24.477  29.816  1.00165.89           C  
ATOM   1396  HD1 PHE A 240     -11.436  24.409  28.729  1.00165.89           H  
ATOM   1397  CD2 PHE A 240     -11.250  23.474  31.951  1.00165.89           C  
ATOM   1398  HD2 PHE A 240     -11.019  22.606  32.568  1.00165.89           H  
ATOM   1399  CE1 PHE A 240     -11.827  25.668  30.411  1.00165.89           C  
ATOM   1400  HE1 PHE A 240     -12.055  26.538  29.795  1.00165.89           H  
ATOM   1401  CE2 PHE A 240     -11.595  24.663  32.550  1.00165.89           C  
ATOM   1402  HE2 PHE A 240     -11.638  24.732  33.637  1.00165.89           H  
ATOM   1403  CZ  PHE A 240     -11.885  25.764  31.781  1.00165.89           C  
ATOM   1404  HZ  PHE A 240     -12.159  26.707  32.254  1.00165.89           H  
ATOM   1405  C   PHE A 240      -8.985  20.651  29.276  1.00165.89           C  
ATOM   1406  O   PHE A 240      -8.984  20.269  28.107  1.00165.89           O  
ATOM   1407  N   PHE A 241      -8.661  19.844  30.309  1.00164.81           N  
ATOM   1408  HN  PHE A 241      -8.585  20.275  31.285  1.00164.81           H  
ATOM   1409  CA  PHE A 241      -8.413  18.439  30.165  1.00164.81           C  
ATOM   1410  HA  PHE A 241      -8.699  18.092  29.172  1.00164.81           H  
ATOM   1411  CB  PHE A 241      -6.956  18.062  30.481  1.00164.81           C  
ATOM   1412  HB1 PHE A 241      -6.714  18.350  31.504  1.00164.81           H  
ATOM   1413  HB2 PHE A 241      -6.820  16.987  30.364  1.00164.81           H  
ATOM   1414  CG  PHE A 241      -6.068  18.790  29.528  1.00164.81           C  
ATOM   1415  CD1 PHE A 241      -5.658  20.072  29.817  1.00164.81           C  
ATOM   1416  HD1 PHE A 241      -5.986  20.546  30.742  1.00164.81           H  
ATOM   1417  CD2 PHE A 241      -5.653  18.205  28.353  1.00164.81           C  
ATOM   1418  HD2 PHE A 241      -5.977  17.193  28.109  1.00164.81           H  
ATOM   1419  CE1 PHE A 241      -4.840  20.761  28.954  1.00164.81           C  
ATOM   1420  HE1 PHE A 241      -4.521  21.775  29.194  1.00164.81           H  
ATOM   1421  CE2 PHE A 241      -4.833  18.888  27.485  1.00164.81           C  
ATOM   1422  HE2 PHE A 241      -4.506  18.416  26.558  1.00164.81           H  
ATOM   1423  CZ  PHE A 241      -4.426  20.166  27.787  1.00164.81           C  
ATOM   1424  HZ  PHE A 241      -3.775  20.707  27.101  1.00164.81           H  
ATOM   1425  C   PHE A 241      -9.258  17.796  31.223  1.00164.81           C  
ATOM   1426  O   PHE A 241      -9.046  18.026  32.413  1.00164.81           O  
ATOM   1427  N   GLU A 242     -10.238  16.960  30.828  1.00 48.77           N  
ATOM   1428  HN  GLU A 242     -10.377  16.738  29.790  1.00 48.77           H  
ATOM   1429  CA  GLU A 242     -11.093  16.371  31.818  1.00 48.77           C  
ATOM   1430  HA  GLU A 242     -10.837  16.778  32.796  1.00 48.77           H  
ATOM   1431  CB  GLU A 242     -12.587  16.630  31.542  1.00 48.77           C  
ATOM   1432  HB1 GLU A 242     -12.813  16.312  30.524  1.00 48.77           H  
ATOM   1433  HB2 GLU A 242     -13.178  16.044  32.246  1.00 48.77           H  
ATOM   1434  CG  GLU A 242     -12.972  18.106  31.690  1.00 48.77           C  
ATOM   1435  HG1 GLU A 242     -12.821  18.421  32.723  1.00 48.77           H  
ATOM   1436  HG2 GLU A 242     -12.352  18.713  31.031  1.00 48.77           H  
ATOM   1437  CD  GLU A 242     -14.437  18.278  31.313  1.00 48.77           C  
ATOM   1438  OE1 GLU A 242     -14.785  17.985  30.138  1.00 48.77           O  
ATOM   1439  OE2 GLU A 242     -15.226  18.717  32.191  1.00 48.77           O  
ATOM   1440  C   GLU A 242     -10.856  14.893  31.827  1.00 48.77           C  
ATOM   1441  O   GLU A 242     -10.959  14.224  30.801  1.00 48.77           O  
ATOM   1442  N   PHE A 243     -10.538  14.348  33.017  1.00 63.20           N  
ATOM   1443  HN  PHE A 243     -10.490  14.986  33.875  1.00 63.20           H  
ATOM   1444  CA  PHE A 243     -10.260  12.949  33.186  1.00 63.20           C  
ATOM   1445  HA  PHE A 243      -9.833  12.535  32.273  1.00 63.20           H  
ATOM   1446  CB  PHE A 243      -9.301  12.726  34.376  1.00 63.20           C  
ATOM   1447  HB1 PHE A 243      -8.372  13.264  34.186  1.00 63.20           H  
ATOM   1448  HB2 PHE A 243      -9.767  13.114  35.282  1.00 63.20           H  
ATOM   1449  CG  PHE A 243      -8.989  11.283  34.575  1.00 63.20           C  
ATOM   1450  CD1 PHE A 243      -7.961  10.679  33.883  1.00 63.20           C  
ATOM   1451  HD1 PHE A 243      -7.372  11.261  33.174  1.00 63.20           H  
ATOM   1452  CD2 PHE A 243      -9.712  10.535  35.475  1.00 63.20           C  
ATOM   1453  HD2 PHE A 243     -10.520  11.003  36.037  1.00 63.20           H  
ATOM   1454  CE1 PHE A 243      -7.672   9.348  34.079  1.00 63.20           C  
ATOM   1455  HE1 PHE A 243      -6.859   8.880  33.524  1.00 63.20           H  
ATOM   1456  CE2 PHE A 243      -9.428   9.205  35.674  1.00 63.20           C  
ATOM   1457  HE2 PHE A 243     -10.013   8.624  36.387  1.00 63.20           H  
ATOM   1458  CZ  PHE A 243      -8.407   8.608  34.974  1.00 63.20           C  
ATOM   1459  HZ  PHE A 243      -8.181   7.553  35.128  1.00 63.20           H  
ATOM   1460  C   PHE A 243     -11.570  12.293  33.492  1.00 63.20           C  
ATOM   1461  O   PHE A 243     -12.295  12.721  34.390  1.00 63.20           O  
ATOM   1462  N   LYS A 244     -11.924  11.242  32.726  1.00 44.59           N  
ATOM   1463  HN  LYS A 244     -11.268  10.895  31.956  1.00 44.59           H  
ATOM   1464  CA  LYS A 244     -13.183  10.590  32.946  1.00 44.59           C  
ATOM   1465  HA  LYS A 244     -13.603  10.921  33.896  1.00 44.59           H  
ATOM   1466  CB  LYS A 244     -14.194  10.847  31.821  1.00 44.59           C  
ATOM   1467  HB1 LYS A 244     -13.761  10.508  30.880  1.00 44.59           H  
ATOM   1468  HB2 LYS A 244     -15.100  10.279  32.031  1.00 44.59           H  
ATOM   1469  CG  LYS A 244     -14.565  12.323  31.683  1.00 44.59           C  
ATOM   1470  HG1 LYS A 244     -15.235  12.590  32.500  1.00 44.59           H  
ATOM   1471  HG2 LYS A 244     -13.654  12.918  31.751  1.00 44.59           H  
ATOM   1472  CD  LYS A 244     -15.258  12.644  30.361  1.00 44.59           C  
ATOM   1473  HD1 LYS A 244     -14.586  12.373  29.546  1.00 44.59           H  
ATOM   1474  HD2 LYS A 244     -16.168  12.047  30.296  1.00 44.59           H  
ATOM   1475  CE  LYS A 244     -15.635  14.116  30.206  1.00 44.59           C  
ATOM   1476  HE1 LYS A 244     -16.313  14.402  31.010  1.00 44.59           H  
ATOM   1477  HE2 LYS A 244     -14.734  14.727  30.255  1.00 44.59           H  
ATOM   1478  NZ  LYS A 244     -16.301  14.328  28.903  1.00 44.59           N1+
ATOM   1479  HZ1 LYS A 244     -16.563  15.360  28.799  1.00 44.59           H  
ATOM   1480  HZ2 LYS A 244     -17.186  13.729  28.853  1.00 44.59           H  
ATOM   1481  HZ3 LYS A 244     -15.636  14.048  28.112  1.00 44.59           H  
ATOM   1482  C   LYS A 244     -12.934   9.119  32.996  1.00 44.59           C  
ATOM   1483  O   LYS A 244     -11.985   8.619  32.391  1.00 44.59           O  
ATOM   1484  N   HIS A 245     -13.779   8.385  33.745  1.00 62.08           N  
ATOM   1485  HN  HIS A 245     -14.579   8.865  34.269  1.00 62.08           H  
ATOM   1486  CA  HIS A 245     -13.612   6.965  33.844  1.00 62.08           C  
ATOM   1487  HA  HIS A 245     -13.131   6.612  32.932  1.00 62.08           H  
ATOM   1488  CB  HIS A 245     -12.748   6.537  35.045  1.00 62.08           C  
ATOM   1489  HB1 HIS A 245     -12.856   5.461  35.178  1.00 62.08           H  
ATOM   1490  HB2 HIS A 245     -11.708   6.773  34.820  1.00 62.08           H  
ATOM   1491  CG  HIS A 245     -13.115   7.210  36.336  1.00 62.08           C  
ATOM   1492  CD2 HIS A 245     -12.866   8.479  36.761  1.00 62.08           C  
ATOM   1493  HD2 HIS A 245     -12.335   9.234  36.182  1.00 62.08           H  
ATOM   1494  ND1 HIS A 245     -13.801   6.599  37.361  1.00 62.08           N  
ATOM   1495  HD1 HIS A 245     -14.162   5.592  37.376  1.00 62.08           H  
ATOM   1496  CE1 HIS A 245     -13.931   7.520  38.349  1.00 62.08           C  
ATOM   1497  HE1 HIS A 245     -14.432   7.326  39.297  1.00 62.08           H  
ATOM   1498  NE2 HIS A 245     -13.381   8.677  38.031  1.00 62.08           N1+
ATOM   1499  HE2 HIS A 245     -13.342   9.568  38.622  1.00 62.08           H  
ATOM   1500  C   HIS A 245     -14.962   6.329  33.941  1.00 62.08           C  
ATOM   1501  O   HIS A 245     -15.989   7.006  33.968  1.00 62.08           O  
ATOM   1502  N   TYR A 246     -14.986   4.985  33.991  1.00 72.29           N  
ATOM   1503  HN  TYR A 246     -14.066   4.440  34.033  1.00 72.29           H  
ATOM   1504  CA  TYR A 246     -16.231   4.275  33.989  1.00 72.29           C  
ATOM   1505  HA  TYR A 246     -17.036   4.961  33.725  1.00 72.29           H  
ATOM   1506  CB  TYR A 246     -16.206   3.109  32.982  1.00 72.29           C  
ATOM   1507  HB1 TYR A 246     -16.085   3.508  31.975  1.00 72.29           H  
ATOM   1508  HB2 TYR A 246     -15.369   2.451  33.216  1.00 72.29           H  
ATOM   1509  CG  TYR A 246     -17.473   2.332  33.051  1.00 72.29           C  
ATOM   1510  CD1 TYR A 246     -18.649   2.847  32.556  1.00 72.29           C  
ATOM   1511  HD1 TYR A 246     -18.660   3.843  32.113  1.00 72.29           H  
ATOM   1512  CE1 TYR A 246     -19.810   2.113  32.617  1.00 72.29           C  
ATOM   1513  HE1 TYR A 246     -20.739   2.530  32.229  1.00 72.29           H  
ATOM   1514  CD2 TYR A 246     -17.469   1.066  33.588  1.00 72.29           C  
ATOM   1515  HD2 TYR A 246     -16.538   0.644  33.968  1.00 72.29           H  
ATOM   1516  CE2 TYR A 246     -18.626   0.327  33.651  1.00 72.29           C  
ATOM   1517  HE2 TYR A 246     -18.613  -0.673  34.084  1.00 72.29           H  
ATOM   1518  CZ  TYR A 246     -19.799   0.852  33.167  1.00 72.29           C  
ATOM   1519  OH  TYR A 246     -20.987   0.094  33.232  1.00 72.29           O  
ATOM   1520  HH  TYR A 246     -21.701   0.610  33.803  1.00 72.29           H  
ATOM   1521  C   TYR A 246     -16.476   3.732  35.364  1.00 72.29           C  
ATOM   1522  O   TYR A 246     -15.651   3.008  35.915  1.00 72.29           O  
ATOM   1523  N   LYS A 247     -17.631   4.099  35.961  1.00 61.74           N  
ATOM   1524  HN  LYS A 247     -18.299   4.759  35.447  1.00 61.74           H  
ATOM   1525  CA  LYS A 247     -17.983   3.623  37.271  1.00 61.74           C  
ATOM   1526  HA  LYS A 247     -17.076   3.426  37.842  1.00 61.74           H  
ATOM   1527  CB  LYS A 247     -18.880   4.600  38.052  1.00 61.74           C  
ATOM   1528  HB1 LYS A 247     -19.714   4.889  37.412  1.00 61.74           H  
ATOM   1529  HB2 LYS A 247     -19.260   4.087  38.935  1.00 61.74           H  
ATOM   1530  CG  LYS A 247     -18.156   5.870  38.505  1.00 61.74           C  
ATOM   1531  HG1 LYS A 247     -17.471   5.607  39.311  1.00 61.74           H  
ATOM   1532  HG2 LYS A 247     -17.590   6.264  37.661  1.00 61.74           H  
ATOM   1533  CD  LYS A 247     -19.100   6.966  39.009  1.00 61.74           C  
ATOM   1534  HD1 LYS A 247     -19.701   7.315  38.169  1.00 61.74           H  
ATOM   1535  HD2 LYS A 247     -19.752   6.535  39.768  1.00 61.74           H  
ATOM   1536  CE  LYS A 247     -18.380   8.171  39.620  1.00 61.74           C  
ATOM   1537  HE1 LYS A 247     -17.885   7.865  40.542  1.00 61.74           H  
ATOM   1538  HE2 LYS A 247     -17.637   8.543  38.914  1.00 61.74           H  
ATOM   1539  NZ  LYS A 247     -19.351   9.246  39.920  1.00 61.74           N1+
ATOM   1540  HZ1 LYS A 247     -18.838  10.082  40.346  1.00 61.74           H  
ATOM   1541  HZ2 LYS A 247     -20.081   8.885  40.614  1.00 61.74           H  
ATOM   1542  HZ3 LYS A 247     -19.838   9.550  39.017  1.00 61.74           H  
ATOM   1543  C   LYS A 247     -18.740   2.345  37.079  1.00 61.74           C  
ATOM   1544  O   LYS A 247     -19.810   2.318  36.471  1.00 61.74           O  
ATOM   1545  N   PRO A 248     -18.186   1.276  37.586  1.00 79.98           N  
ATOM   1546  CD  PRO A 248     -16.754   1.210  37.832  1.00 79.98           C  
ATOM   1547  HD1 PRO A 248     -16.211   1.776  37.075  1.00 79.98           H  
ATOM   1548  HD2 PRO A 248     -16.519   1.605  38.820  1.00 79.98           H  
ATOM   1549  CA  PRO A 248     -18.762  -0.029  37.393  1.00 79.98           C  
ATOM   1550  HA  PRO A 248     -18.791  -0.188  36.315  1.00 79.98           H  
ATOM   1551  CB  PRO A 248     -17.734  -1.018  37.937  1.00 79.98           C  
ATOM   1552  HB1 PRO A 248     -17.917  -1.230  38.990  1.00 79.98           H  
ATOM   1553  HB2 PRO A 248     -17.751  -1.949  37.370  1.00 79.98           H  
ATOM   1554  CG  PRO A 248     -16.392  -0.284  37.749  1.00 79.98           C  
ATOM   1555  HG1 PRO A 248     -15.691  -0.555  38.539  1.00 79.98           H  
ATOM   1556  HG2 PRO A 248     -15.956  -0.521  36.779  1.00 79.98           H  
ATOM   1557  C   PRO A 248     -20.155  -0.280  37.886  1.00 79.98           C  
ATOM   1558  O   PRO A 248     -20.956  -0.807  37.117  1.00 79.98           O  
ATOM   1559  N   LYS A 249     -20.479   0.051  39.150  1.00 88.76           N  
ATOM   1560  HN  LYS A 249     -19.769   0.524  39.796  1.00 88.76           H  
ATOM   1561  CA  LYS A 249     -21.809  -0.251  39.605  1.00 88.76           C  
ATOM   1562  HA  LYS A 249     -22.031  -1.281  39.328  1.00 88.76           H  
ATOM   1563  CB  LYS A 249     -21.990  -0.122  41.127  1.00 88.76           C  
ATOM   1564  HB1 LYS A 249     -21.348   0.684  41.483  1.00 88.76           H  
ATOM   1565  HB2 LYS A 249     -23.032   0.126  41.330  1.00 88.76           H  
ATOM   1566  CG  LYS A 249     -21.637  -1.398  41.898  1.00 88.76           C  
ATOM   1567  HG1 LYS A 249     -21.885  -1.238  42.947  1.00 88.76           H  
ATOM   1568  HG2 LYS A 249     -22.245  -2.211  41.501  1.00 88.76           H  
ATOM   1569  CD  LYS A 249     -20.170  -1.821  41.818  1.00 88.76           C  
ATOM   1570  HD1 LYS A 249     -19.913  -1.995  40.773  1.00 88.76           H  
ATOM   1571  HD2 LYS A 249     -19.552  -1.016  42.215  1.00 88.76           H  
ATOM   1572  CE  LYS A 249     -19.884  -3.097  42.613  1.00 88.76           C  
ATOM   1573  HE1 LYS A 249     -19.978  -2.886  43.678  1.00 88.76           H  
ATOM   1574  HE2 LYS A 249     -20.602  -3.866  42.329  1.00 88.76           H  
ATOM   1575  NZ  LYS A 249     -18.516  -3.578  42.330  1.00 88.76           N1+
ATOM   1576  HZ1 LYS A 249     -18.328  -4.470  42.891  1.00 88.76           H  
ATOM   1577  HZ2 LYS A 249     -17.808  -2.826  42.609  1.00 88.76           H  
ATOM   1578  HZ3 LYS A 249     -18.420  -3.788  41.285  1.00 88.76           H  
ATOM   1579  C   LYS A 249     -22.820   0.630  38.945  1.00 88.76           C  
ATOM   1580  O   LYS A 249     -23.825   0.155  38.423  1.00 88.76           O  
ATOM   1581  N   LYS A 250     -22.550   1.946  38.925  1.00154.70           N  
ATOM   1582  HN  LYS A 250     -21.608   2.283  39.306  1.00154.70           H  
ATOM   1583  CA  LYS A 250     -23.473   2.918  38.414  1.00154.70           C  
ATOM   1584  HA  LYS A 250     -24.427   2.811  38.930  1.00154.70           H  
ATOM   1585  CB  LYS A 250     -22.962   4.357  38.593  1.00154.70           C  
ATOM   1586  HB1 LYS A 250     -21.987   4.442  38.113  1.00154.70           H  
ATOM   1587  HB2 LYS A 250     -23.665   5.038  38.113  1.00154.70           H  
ATOM   1588  CG  LYS A 250     -22.820   4.757  40.063  1.00154.70           C  
ATOM   1589  HG1 LYS A 250     -22.050   4.134  40.519  1.00154.70           H  
ATOM   1590  HG2 LYS A 250     -22.516   5.803  40.109  1.00154.70           H  
ATOM   1591  CD  LYS A 250     -24.115   4.591  40.861  1.00154.70           C  
ATOM   1592  HD1 LYS A 250     -24.339   3.527  40.934  1.00154.70           H  
ATOM   1593  HD2 LYS A 250     -23.957   4.999  41.859  1.00154.70           H  
ATOM   1594  CE  LYS A 250     -25.323   5.295  40.240  1.00154.70           C  
ATOM   1595  HE1 LYS A 250     -26.107   5.398  40.991  1.00154.70           H  
ATOM   1596  HE2 LYS A 250     -25.024   6.282  39.888  1.00154.70           H  
ATOM   1597  NZ  LYS A 250     -25.835   4.502  39.102  1.00154.70           N1+
ATOM   1598  HZ1 LYS A 250     -26.679   4.999  38.672  1.00154.70           H  
ATOM   1599  HZ2 LYS A 250     -26.129   3.532  39.446  1.00154.70           H  
ATOM   1600  HZ3 LYS A 250     -25.067   4.400  38.364  1.00154.70           H  
ATOM   1601  C   LYS A 250     -23.676   2.673  36.955  1.00154.70           C  
ATOM   1602  O   LYS A 250     -24.781   2.832  36.435  1.00154.70           O  
ATOM   1603  N   ARG A 251     -22.609   2.233  36.270  1.00 75.12           N  
ATOM   1604  HN  ARG A 251     -21.692   2.061  36.794  1.00 75.12           H  
ATOM   1605  CA  ARG A 251     -22.658   1.986  34.862  1.00 75.12           C  
ATOM   1606  HA  ARG A 251     -21.740   1.469  34.580  1.00 75.12           H  
ATOM   1607  CB  ARG A 251     -23.843   1.092  34.468  1.00 75.12           C  
ATOM   1608  HB1 ARG A 251     -24.764   1.544  34.836  1.00 75.12           H  
ATOM   1609  HB2 ARG A 251     -23.883   1.018  33.381  1.00 75.12           H  
ATOM   1610  CG  ARG A 251     -23.712  -0.314  35.056  1.00 75.12           C  
ATOM   1611  HG1 ARG A 251     -22.715  -0.689  34.825  1.00 75.12           H  
ATOM   1612  HG2 ARG A 251     -23.833  -0.244  36.137  1.00 75.12           H  
ATOM   1613  CD  ARG A 251     -24.735  -1.316  34.524  1.00 75.12           C  
ATOM   1614  HD1 ARG A 251     -25.735  -1.048  34.865  1.00 75.12           H  
ATOM   1615  HD2 ARG A 251     -24.714  -1.330  33.434  1.00 75.12           H  
ATOM   1616  NE  ARG A 251     -24.352  -2.650  35.061  1.00 75.12           N  
ATOM   1617  HE  ARG A 251     -24.821  -3.030  35.944  1.00 75.12           H  
ATOM   1618  CZ  ARG A 251     -23.398  -3.385  34.419  1.00 75.12           C  
ATOM   1619  NH1 ARG A 251     -22.792  -2.889  33.302  1.00 75.12           N  
ATOM   1620 1HH1 ARG A 251     -23.065  -1.924  32.929  1.00 75.12           H  
ATOM   1621 2HH1 ARG A 251     -22.044  -3.465  32.799  1.00 75.12           H  
ATOM   1622  NH2 ARG A 251     -23.047  -4.612  34.904  1.00 75.12           N  
ATOM   1623 1HH2 ARG A 251     -23.519  -4.994  35.785  1.00 75.12           H  
ATOM   1624 2HH2 ARG A 251     -22.299  -5.191  34.403  1.00 75.12           H  
ATOM   1625  C   ARG A 251     -22.728   3.263  34.077  1.00 75.12           C  
ATOM   1626  O   ARG A 251     -23.396   3.326  33.047  1.00 75.12           O  
ATOM   1627  N   PHE A 252     -22.029   4.320  34.545  1.00150.80           N  
ATOM   1628  HN  PHE A 252     -21.539   4.261  35.494  1.00150.80           H  
ATOM   1629  CA  PHE A 252     -21.945   5.524  33.764  1.00150.80           C  
ATOM   1630  HA  PHE A 252     -22.013   5.230  32.716  1.00150.80           H  
ATOM   1631  CB  PHE A 252     -23.050   6.570  34.012  1.00150.80           C  
ATOM   1632  HB1 PHE A 252     -22.798   7.490  33.485  1.00150.80           H  
ATOM   1633  HB2 PHE A 252     -23.999   6.185  33.638  1.00150.80           H  
ATOM   1634  CG  PHE A 252     -23.178   6.858  35.463  1.00150.80           C  
ATOM   1635  CD1 PHE A 252     -22.182   7.503  36.149  1.00150.80           C  
ATOM   1636  HD1 PHE A 252     -21.278   7.816  35.626  1.00150.80           H  
ATOM   1637  CD2 PHE A 252     -24.298   6.447  36.145  1.00150.80           C  
ATOM   1638  HD2 PHE A 252     -25.085   5.913  35.613  1.00150.80           H  
ATOM   1639  CE1 PHE A 252     -22.316   7.758  37.494  1.00150.80           C  
ATOM   1640  HE1 PHE A 252     -21.520   8.277  38.029  1.00150.80           H  
ATOM   1641  CE2 PHE A 252     -24.440   6.700  37.489  1.00150.80           C  
ATOM   1642  HE2 PHE A 252     -25.338   6.376  38.015  1.00150.80           H  
ATOM   1643  CZ  PHE A 252     -23.446   7.363  38.167  1.00150.80           C  
ATOM   1644  HZ  PHE A 252     -23.553   7.574  39.231  1.00150.80           H  
ATOM   1645  C   PHE A 252     -20.595   6.147  33.959  1.00150.80           C  
ATOM   1646  O   PHE A 252     -19.808   5.704  34.793  1.00150.80           O  
ATOM   1647  N   THR A 253     -20.289   7.200  33.168  1.00 47.63           N  
ATOM   1648  HN  THR A 253     -21.027   7.584  32.495  1.00 47.63           H  
ATOM   1649  CA  THR A 253     -18.990   7.812  33.216  1.00 47.63           C  
ATOM   1650  HA  THR A 253     -18.287   7.132  33.696  1.00 47.63           H  
ATOM   1651  CB  THR A 253     -18.468   8.195  31.860  1.00 47.63           C  
ATOM   1652  HB  THR A 253     -19.122   8.947  31.419  1.00 47.63           H  
ATOM   1653  OG1 THR A 253     -18.418   7.057  31.013  1.00 47.63           O  
ATOM   1654  HG1 THR A 253     -17.782   6.335  31.434  1.00 47.63           H  
ATOM   1655  CG2 THR A 253     -17.056   8.781  32.027  1.00 47.63           C  
ATOM   1656 1HG2 THR A 253     -16.662   9.065  31.051  1.00 47.63           H  
ATOM   1657 2HG2 THR A 253     -16.403   8.034  32.479  1.00 47.63           H  
ATOM   1658 3HG2 THR A 253     -17.101   9.660  32.670  1.00 47.63           H  
ATOM   1659  C   THR A 253     -19.083   9.073  34.011  1.00 47.63           C  
ATOM   1660  O   THR A 253     -20.075   9.797  33.947  1.00 47.63           O  
ATOM   1661  N   SER A 254     -18.038   9.355  34.813  1.00 37.13           N  
ATOM   1662  HN  SER A 254     -17.206   8.685  34.870  1.00 37.13           H  
ATOM   1663  CA  SER A 254     -18.049  10.559  35.589  1.00 37.13           C  
ATOM   1664  HA  SER A 254     -18.838  11.218  35.227  1.00 37.13           H  
ATOM   1665  CB  SER A 254     -18.229  10.322  37.097  1.00 37.13           C  
ATOM   1666  HB1 SER A 254     -18.315  11.282  37.606  1.00 37.13           H  
ATOM   1667  HB2 SER A 254     -19.134   9.738  37.266  1.00 37.13           H  
ATOM   1668  OG  SER A 254     -17.110   9.615  37.609  1.00 37.13           O  
ATOM   1669  HG  SER A 254     -17.026   8.690  37.120  1.00 37.13           H  
ATOM   1670  C   SER A 254     -16.723  11.222  35.409  1.00 37.13           C  
ATOM   1671  O   SER A 254     -15.735  10.577  35.061  1.00 37.13           O  
ATOM   1672  N   THR A 255     -16.674  12.548  35.640  1.00 40.86           N  
ATOM   1673  HN  THR A 255     -17.567  13.064  35.926  1.00 40.86           H  
ATOM   1674  CA  THR A 255     -15.448  13.281  35.510  1.00 40.86           C  
ATOM   1675  HA  THR A 255     -14.756  12.741  34.864  1.00 40.86           H  
ATOM   1676  CB  THR A 255     -15.655  14.678  34.992  1.00 40.86           C  
ATOM   1677  HB  THR A 255     -16.296  15.224  35.684  1.00 40.86           H  
ATOM   1678  OG1 THR A 255     -16.279  14.634  33.718  1.00 40.86           O  
ATOM   1679  HG1 THR A 255     -15.670  14.103  33.047  1.00 40.86           H  
ATOM   1680  CG2 THR A 255     -14.299  15.396  34.890  1.00 40.86           C  
ATOM   1681 1HG2 THR A 255     -14.450  16.408  34.515  1.00 40.86           H  
ATOM   1682 2HG2 THR A 255     -13.648  14.849  34.207  1.00 40.86           H  
ATOM   1683 3HG2 THR A 255     -13.836  15.440  35.876  1.00 40.86           H  
ATOM   1684  C   THR A 255     -14.882  13.392  36.889  1.00 40.86           C  
ATOM   1685  O   THR A 255     -15.486  13.992  37.775  1.00 40.86           O  
ATOM   1686  N   LYS A 256     -13.719  12.746  37.109  1.00114.02           N  
ATOM   1687  HN  LYS A 256     -13.271  12.206  36.301  1.00114.02           H  
ATOM   1688  CA  LYS A 256     -13.059  12.753  38.382  1.00114.02           C  
ATOM   1689  HA  LYS A 256     -13.771  12.469  39.157  1.00114.02           H  
ATOM   1690  CB  LYS A 256     -11.868  11.783  38.411  1.00114.02           C  
ATOM   1691  HB1 LYS A 256     -12.213  10.808  38.066  1.00114.02           H  
ATOM   1692  HB2 LYS A 256     -11.104  12.160  37.732  1.00114.02           H  
ATOM   1693  CG  LYS A 256     -11.237  11.607  39.792  1.00114.02           C  
ATOM   1694  HG1 LYS A 256     -10.801  12.557  40.099  1.00114.02           H  
ATOM   1695  HG2 LYS A 256     -12.017  11.320  40.497  1.00114.02           H  
ATOM   1696  CD  LYS A 256     -10.143  10.538  39.811  1.00114.02           C  
ATOM   1697  HD1 LYS A 256      -9.438  10.754  39.008  1.00114.02           H  
ATOM   1698  HD2 LYS A 256      -9.629  10.590  40.771  1.00114.02           H  
ATOM   1699  CE  LYS A 256     -10.667   9.116  39.622  1.00114.02           C  
ATOM   1700  HE1 LYS A 256     -11.243   9.061  38.698  1.00114.02           H  
ATOM   1701  HE2 LYS A 256      -9.827   8.423  39.569  1.00114.02           H  
ATOM   1702  NZ  LYS A 256     -11.532   8.754  40.764  1.00114.02           N1+
ATOM   1703  HZ1 LYS A 256     -11.899   7.758  40.632  1.00114.02           H  
ATOM   1704  HZ2 LYS A 256     -12.357   9.434  40.817  1.00114.02           H  
ATOM   1705  HZ3 LYS A 256     -10.967   8.808  41.671  1.00114.02           H  
ATOM   1706  C   LYS A 256     -12.510  14.115  38.692  1.00114.02           C  
ATOM   1707  O   LYS A 256     -12.743  14.654  39.773  1.00114.02           O  
ATOM   1708  N   CYS A 257     -11.765  14.713  37.739  1.00 47.93           N  
ATOM   1709  HN  CYS A 257     -11.640  14.238  36.788  1.00 47.93           H  
ATOM   1710  CA  CYS A 257     -11.137  15.982  37.989  1.00 47.93           C  
ATOM   1711  HA  CYS A 257     -11.825  16.624  38.538  1.00 47.93           H  
ATOM   1712  CB  CYS A 257      -9.819  15.859  38.771  1.00 47.93           C  
ATOM   1713  HB1 CYS A 257      -9.377  16.850  38.872  1.00 47.93           H  
ATOM   1714  HB2 CYS A 257     -10.034  15.454  39.760  1.00 47.93           H  
ATOM   1715  SG  CYS A 257      -8.628  14.768  37.938  1.00 47.93           S  
ATOM   1716  HG  CYS A 257      -9.155  13.542  37.814  1.00 47.93           H  
ATOM   1717  C   CYS A 257     -10.809  16.616  36.672  1.00 47.93           C  
ATOM   1718  O   CYS A 257     -11.048  16.036  35.614  1.00 47.93           O  
ATOM   1719  N   PHE A 258     -10.259  17.850  36.706  1.00 69.99           N  
ATOM   1720  HN  PHE A 258     -10.065  18.330  37.642  1.00 69.99           H  
ATOM   1721  CA  PHE A 258      -9.938  18.510  35.471  1.00 69.99           C  
ATOM   1722  HA  PHE A 258      -9.714  17.750  34.723  1.00 69.99           H  
ATOM   1723  CB  PHE A 258     -11.082  19.395  34.939  1.00 69.99           C  
ATOM   1724  HB1 PHE A 258     -10.788  19.842  33.990  1.00 69.99           H  
ATOM   1725  HB2 PHE A 258     -11.977  18.789  34.794  1.00 69.99           H  
ATOM   1726  CG  PHE A 258     -11.360  20.469  35.934  1.00 69.99           C  
ATOM   1727  CD1 PHE A 258     -12.066  20.193  37.083  1.00 69.99           C  
ATOM   1728  HD1 PHE A 258     -12.418  19.178  37.267  1.00 69.99           H  
ATOM   1729  CD2 PHE A 258     -10.929  21.756  35.709  1.00 69.99           C  
ATOM   1730  HD2 PHE A 258     -10.374  21.991  34.801  1.00 69.99           H  
ATOM   1731  CE1 PHE A 258     -12.333  21.181  38.003  1.00 69.99           C  
ATOM   1732  HE1 PHE A 258     -12.892  20.948  38.910  1.00 69.99           H  
ATOM   1733  CE2 PHE A 258     -11.195  22.747  36.624  1.00 69.99           C  
ATOM   1734  HE2 PHE A 258     -10.851  23.764  36.437  1.00 69.99           H  
ATOM   1735  CZ  PHE A 258     -11.893  22.460  37.774  1.00 69.99           C  
ATOM   1736  HZ  PHE A 258     -12.096  23.246  38.501  1.00 69.99           H  
ATOM   1737  C   PHE A 258      -8.721  19.369  35.652  1.00 69.99           C  
ATOM   1738  O   PHE A 258      -8.279  19.623  36.772  1.00 69.99           O  
ATOM   1739  N   ALA A 259      -8.120  19.802  34.521  1.00 37.64           N  
ATOM   1740  HN  ALA A 259      -8.509  19.489  33.575  1.00 37.64           H  
ATOM   1741  CA  ALA A 259      -6.975  20.670  34.550  1.00 37.64           C  
ATOM   1742  HA  ALA A 259      -6.960  21.225  35.488  1.00 37.64           H  
ATOM   1743  CB  ALA A 259      -5.637  19.934  34.364  1.00 37.64           C  
ATOM   1744  HB1 ALA A 259      -4.819  20.653  34.397  1.00 37.64           H  
ATOM   1745  HB2 ALA A 259      -5.633  19.424  33.401  1.00 37.64           H  
ATOM   1746  HB3 ALA A 259      -5.510  19.203  35.162  1.00 37.64           H  
ATOM   1747  C   ALA A 259      -7.119  21.624  33.404  1.00 37.64           C  
ATOM   1748  O   ALA A 259      -7.774  21.312  32.409  1.00 37.64           O  
ATOM   1749  N   PHE A 260      -6.534  22.836  33.517  1.00 65.13           N  
ATOM   1750  HN  PHE A 260      -5.989  23.102  34.399  1.00 65.13           H  
ATOM   1751  CA  PHE A 260      -6.662  23.759  32.424  1.00 65.13           C  
ATOM   1752  HA  PHE A 260      -6.722  23.193  31.495  1.00 65.13           H  
ATOM   1753  CB  PHE A 260      -7.901  24.666  32.529  1.00 65.13           C  
ATOM   1754  HB1 PHE A 260      -7.959  25.316  31.656  1.00 65.13           H  
ATOM   1755  HB2 PHE A 260      -8.802  24.056  32.589  1.00 65.13           H  
ATOM   1756  CG  PHE A 260      -7.764  25.489  33.763  1.00 65.13           C  
ATOM   1757  CD1 PHE A 260      -8.118  24.973  34.988  1.00 65.13           C  
ATOM   1758  HD1 PHE A 260      -8.500  23.955  35.057  1.00 65.13           H  
ATOM   1759  CD2 PHE A 260      -7.286  26.779  33.693  1.00 65.13           C  
ATOM   1760  HD2 PHE A 260      -7.005  27.197  32.726  1.00 65.13           H  
ATOM   1761  CE1 PHE A 260      -7.992  25.736  36.126  1.00 65.13           C  
ATOM   1762  HE1 PHE A 260      -8.275  25.320  37.093  1.00 65.13           H  
ATOM   1763  CE2 PHE A 260      -7.159  27.546  34.827  1.00 65.13           C  
ATOM   1764  HE2 PHE A 260      -6.782  28.566  34.758  1.00 65.13           H  
ATOM   1765  CZ  PHE A 260      -7.510  27.021  36.048  1.00 65.13           C  
ATOM   1766  HZ  PHE A 260      -7.406  27.622  36.952  1.00 65.13           H  
ATOM   1767  C   PHE A 260      -5.454  24.636  32.372  1.00 65.13           C  
ATOM   1768  O   PHE A 260      -4.777  24.855  33.376  1.00 65.13           O  
ATOM   1769  N   MET A 261      -5.158  25.159  31.167  1.00145.18           N  
ATOM   1770  HN  MET A 261      -5.782  24.924  30.330  1.00145.18           H  
ATOM   1771  CA  MET A 261      -4.034  26.018  30.975  1.00145.18           C  
ATOM   1772  HA  MET A 261      -3.596  26.273  31.940  1.00145.18           H  
ATOM   1773  CB  MET A 261      -2.975  25.346  30.085  1.00145.18           C  
ATOM   1774  HB1 MET A 261      -2.086  25.976  30.073  1.00145.18           H  
ATOM   1775  HB2 MET A 261      -2.728  24.376  30.517  1.00145.18           H  
ATOM   1776  CG  MET A 261      -3.430  25.129  28.644  1.00145.18           C  
ATOM   1777  HG1 MET A 261      -4.491  24.880  28.657  1.00145.18           H  
ATOM   1778  HG2 MET A 261      -3.282  26.060  28.097  1.00145.18           H  
ATOM   1779  SD  MET A 261      -2.548  23.806  27.759  1.00145.18           S  
ATOM   1780  CE  MET A 261      -0.933  24.061  28.544  1.00145.18           C  
ATOM   1781  HE1 MET A 261      -0.217  23.343  28.145  1.00145.18           H  
ATOM   1782  HE2 MET A 261      -1.026  23.921  29.621  1.00145.18           H  
ATOM   1783  HE3 MET A 261      -0.584  25.073  28.338  1.00145.18           H  
ATOM   1784  C   MET A 261      -4.546  27.258  30.309  1.00145.18           C  
ATOM   1785  O   MET A 261      -5.456  27.199  29.482  1.00145.18           O  
ATOM   1786  N   GLU A 262      -3.989  28.423  30.693  1.00102.39           N  
ATOM   1787  HN  GLU A 262      -3.220  28.409  31.437  1.00102.39           H  
ATOM   1788  CA  GLU A 262      -4.394  29.683  30.135  1.00102.39           C  
ATOM   1789  HA  GLU A 262      -5.468  29.663  29.948  1.00102.39           H  
ATOM   1790  CB  GLU A 262      -4.061  30.888  31.026  1.00102.39           C  
ATOM   1791  HB1 GLU A 262      -3.004  30.848  31.288  1.00102.39           H  
ATOM   1792  HB2 GLU A 262      -4.263  31.802  30.468  1.00102.39           H  
ATOM   1793  CG  GLU A 262      -4.885  30.907  32.312  1.00102.39           C  
ATOM   1794  HG1 GLU A 262      -4.724  29.985  32.870  1.00102.39           H  
ATOM   1795  HG2 GLU A 262      -4.595  31.759  32.927  1.00102.39           H  
ATOM   1796  CD  GLU A 262      -6.350  31.026  31.916  1.00102.39           C  
ATOM   1797  OE1 GLU A 262      -6.704  32.040  31.254  1.00102.39           O  
ATOM   1798  OE2 GLU A 262      -7.134  30.107  32.261  1.00102.39           O  
ATOM   1799  C   GLU A 262      -3.673  29.859  28.836  1.00102.39           C  
ATOM   1800  O   GLU A 262      -2.738  29.125  28.524  1.00102.39           O  
ATOM   1801  N   MET A 263      -4.119  30.837  28.027  1.00 53.71           N  
ATOM   1802  HN  MET A 263      -4.927  31.457  28.355  1.00 53.71           H  
ATOM   1803  CA  MET A 263      -3.540  31.070  26.736  1.00 53.71           C  
ATOM   1804  HA  MET A 263      -3.576  30.137  26.173  1.00 53.71           H  
ATOM   1805  CB  MET A 263      -4.275  32.149  25.924  1.00 53.71           C  
ATOM   1806  HB1 MET A 263      -4.383  33.037  26.546  1.00 53.71           H  
ATOM   1807  HB2 MET A 263      -3.676  32.390  25.046  1.00 53.71           H  
ATOM   1808  CG  MET A 263      -5.666  31.709  25.458  1.00 53.71           C  
ATOM   1809  HG1 MET A 263      -6.262  31.477  26.340  1.00 53.71           H  
ATOM   1810  HG2 MET A 263      -6.122  32.539  24.919  1.00 53.71           H  
ATOM   1811  SD  MET A 263      -5.674  30.253  24.369  1.00 53.71           S  
ATOM   1812  CE  MET A 263      -5.428  29.040  25.697  1.00 53.71           C  
ATOM   1813  HE1 MET A 263      -5.397  28.037  25.272  1.00 53.71           H  
ATOM   1814  HE2 MET A 263      -6.251  29.107  26.408  1.00 53.71           H  
ATOM   1815  HE3 MET A 263      -4.488  29.247  26.209  1.00 53.71           H  
ATOM   1816  C   MET A 263      -2.103  31.480  26.871  1.00 53.71           C  
ATOM   1817  O   MET A 263      -1.246  31.020  26.119  1.00 53.71           O  
ATOM   1818  N   ASP A 264      -1.791  32.321  27.871  1.00 65.60           N  
ATOM   1819  HN  ASP A 264      -2.548  32.618  28.567  1.00 65.60           H  
ATOM   1820  CA  ASP A 264      -0.457  32.825  28.018  1.00 65.60           C  
ATOM   1821  HA  ASP A 264      -0.177  33.315  27.086  1.00 65.60           H  
ATOM   1822  CB  ASP A 264      -0.300  33.851  29.165  1.00 65.60           C  
ATOM   1823  HB1 ASP A 264       0.735  34.192  29.194  1.00 65.60           H  
ATOM   1824  HB2 ASP A 264      -0.957  34.699  28.972  1.00 65.60           H  
ATOM   1825  CG  ASP A 264      -0.659  33.247  30.518  1.00 65.60           C  
ATOM   1826  OD1 ASP A 264      -1.176  32.103  30.564  1.00 65.60           O  
ATOM   1827  OD2 ASP A 264      -0.425  33.947  31.541  1.00 65.60           O  
ATOM   1828  C   ASP A 264       0.472  31.675  28.234  1.00 65.60           C  
ATOM   1829  O   ASP A 264       1.663  31.774  27.950  1.00 65.60           O  
ATOM   1830  N   GLU A 265      -0.057  30.564  28.769  1.00 73.92           N  
ATOM   1831  HN  GLU A 265      -1.107  30.574  28.974  1.00 73.92           H  
ATOM   1832  CA  GLU A 265       0.661  29.365  29.090  1.00 73.92           C  
ATOM   1833  HA  GLU A 265       1.538  29.648  29.672  1.00 73.92           H  
ATOM   1834  CB  GLU A 265      -0.180  28.406  29.946  1.00 73.92           C  
ATOM   1835  HB1 GLU A 265      -1.105  28.180  29.416  1.00 73.92           H  
ATOM   1836  HB2 GLU A 265       0.384  27.486  30.102  1.00 73.92           H  
ATOM   1837  CG  GLU A 265      -0.525  29.013  31.308  1.00 73.92           C  
ATOM   1838  HG1 GLU A 265       0.393  29.259  31.842  1.00 73.92           H  
ATOM   1839  HG2 GLU A 265      -1.117  29.917  31.167  1.00 73.92           H  
ATOM   1840  CD  GLU A 265      -1.327  27.997  32.109  1.00 73.92           C  
ATOM   1841  OE1 GLU A 265      -1.327  26.800  31.720  1.00 73.92           O  
ATOM   1842  OE2 GLU A 265      -1.938  28.401  33.133  1.00 73.92           O  
ATOM   1843  C   GLU A 265       1.141  28.630  27.866  1.00 73.92           C  
ATOM   1844  O   GLU A 265       2.145  27.921  27.938  1.00 73.92           O  
ATOM   1845  N   ILE A 266       0.438  28.742  26.717  1.00 78.27           N  
ATOM   1846  HN  ILE A 266      -0.414  29.387  26.663  1.00 78.27           H  
ATOM   1847  CA  ILE A 266       0.853  27.980  25.566  1.00 78.27           C  
ATOM   1848  HA  ILE A 266       0.821  26.917  25.806  1.00 78.27           H  
ATOM   1849  CB  ILE A 266       0.012  28.240  24.344  1.00 78.27           C  
ATOM   1850  HB  ILE A 266       0.057  29.307  24.124  1.00 78.27           H  
ATOM   1851  CG2 ILE A 266       0.640  27.483  23.162  1.00 78.27           C  
ATOM   1852 1HG2 ILE A 266       0.048  27.656  22.263  1.00 78.27           H  
ATOM   1853 2HG2 ILE A 266       0.661  26.416  23.383  1.00 78.27           H  
ATOM   1854 3HG2 ILE A 266       1.657  27.840  23.000  1.00 78.27           H  
ATOM   1855  CG1 ILE A 266      -1.460  27.867  24.597  1.00 78.27           C  
ATOM   1856 1HG1 ILE A 266      -1.535  26.781  24.658  1.00 78.27           H  
ATOM   1857 2HG1 ILE A 266      -1.770  28.307  25.545  1.00 78.27           H  
ATOM   1858  CD1 ILE A 266      -2.409  28.358  23.502  1.00 78.27           C  
ATOM   1859 1HD1 ILE A 266      -3.429  28.061  23.744  1.00 78.27           H  
ATOM   1860 2HD1 ILE A 266      -2.120  27.919  22.547  1.00 78.27           H  
ATOM   1861 3HD1 ILE A 266      -2.354  29.445  23.434  1.00 78.27           H  
ATOM   1862  C   ILE A 266       2.260  28.370  25.235  1.00 78.27           C  
ATOM   1863  O   ILE A 266       2.527  29.479  24.776  1.00 78.27           O  
ATOM   1864  N   LYS A 267       3.202  27.431  25.451  1.00110.21           N  
ATOM   1865  HN  LYS A 267       2.905  26.475  25.829  1.00110.21           H  
ATOM   1866  CA  LYS A 267       4.590  27.674  25.189  1.00110.21           C  
ATOM   1867  HA  LYS A 267       4.696  28.391  24.375  1.00110.21           H  
ATOM   1868  CB  LYS A 267       5.353  28.168  26.429  1.00110.21           C  
ATOM   1869  HB1 LYS A 267       6.395  28.331  26.153  1.00110.21           H  
ATOM   1870  HB2 LYS A 267       4.911  29.109  26.755  1.00110.21           H  
ATOM   1871  CG  LYS A 267       5.309  27.179  27.597  1.00110.21           C  
ATOM   1872  HG1 LYS A 267       4.293  27.158  27.992  1.00110.21           H  
ATOM   1873  HG2 LYS A 267       5.574  26.191  27.221  1.00110.21           H  
ATOM   1874  CD  LYS A 267       6.263  27.532  28.739  1.00110.21           C  
ATOM   1875  HD1 LYS A 267       7.278  27.570  28.344  1.00110.21           H  
ATOM   1876  HD2 LYS A 267       5.988  28.511  29.131  1.00110.21           H  
ATOM   1877  CE  LYS A 267       6.224  26.521  29.884  1.00110.21           C  
ATOM   1878  HE1 LYS A 267       6.483  25.533  29.503  1.00110.21           H  
ATOM   1879  HE2 LYS A 267       6.941  26.815  30.650  1.00110.21           H  
ATOM   1880  NZ  LYS A 267       4.867  26.481  30.471  1.00110.21           N1+
ATOM   1881  HZ1 LYS A 267       4.845  25.772  31.272  1.00110.21           H  
ATOM   1882  HZ2 LYS A 267       4.161  26.192  29.720  1.00110.21           H  
ATOM   1883  HZ3 LYS A 267       4.611  27.450  30.846  1.00110.21           H  
ATOM   1884  C   LYS A 267       5.173  26.359  24.792  1.00110.21           C  
ATOM   1885  O   LYS A 267       4.680  25.309  25.200  1.00110.21           O  
ATOM   1886  N   PRO A 268       6.212  26.379  24.008  1.00145.00           N  
ATOM   1887  CD  PRO A 268       6.424  27.452  23.050  1.00145.00           C  
ATOM   1888  HD1 PRO A 268       5.470  27.858  22.714  1.00145.00           H  
ATOM   1889  HD2 PRO A 268       7.022  28.248  23.495  1.00145.00           H  
ATOM   1890  CA  PRO A 268       6.793  25.143  23.577  1.00145.00           C  
ATOM   1891  HA  PRO A 268       6.013  24.498  23.172  1.00145.00           H  
ATOM   1892  CB  PRO A 268       7.771  25.514  22.467  1.00145.00           C  
ATOM   1893  HB1 PRO A 268       8.767  25.694  22.871  1.00145.00           H  
ATOM   1894  HB2 PRO A 268       7.820  24.728  21.713  1.00145.00           H  
ATOM   1895  CG  PRO A 268       7.177  26.806  21.875  1.00145.00           C  
ATOM   1896  HG1 PRO A 268       7.967  27.464  21.515  1.00145.00           H  
ATOM   1897  HG2 PRO A 268       6.493  26.577  21.058  1.00145.00           H  
ATOM   1898  C   PRO A 268       7.419  24.482  24.756  1.00145.00           C  
ATOM   1899  O   PRO A 268       7.850  25.186  25.669  1.00145.00           O  
ATOM   1900  N   GLY A 269       7.480  23.137  24.765  1.00 26.54           N  
ATOM   1901  HN  GLY A 269       7.081  22.577  23.945  1.00 26.54           H  
ATOM   1902  CA  GLY A 269       8.080  22.456  25.874  1.00 26.54           C  
ATOM   1903  HA1 GLY A 269       8.749  21.680  25.502  1.00 26.54           H  
ATOM   1904  HA2 GLY A 269       8.647  23.169  26.472  1.00 26.54           H  
ATOM   1905  C   GLY A 269       7.016  21.830  26.723  1.00 26.54           C  
ATOM   1906  O   GLY A 269       5.817  22.047  26.550  1.00 26.54           O  
ATOM   1907  N   PRO A 270       7.480  21.016  27.635  1.00150.00           N  
ATOM   1908  CD  PRO A 270       8.669  20.227  27.352  1.00150.00           C  
ATOM   1909  HD1 PRO A 270       8.779  20.078  26.278  1.00150.00           H  
ATOM   1910  HD2 PRO A 270       9.557  20.724  27.743  1.00150.00           H  
ATOM   1911  CA  PRO A 270       6.585  20.326  28.524  1.00150.00           C  
ATOM   1912  HA  PRO A 270       5.773  19.902  27.933  1.00150.00           H  
ATOM   1913  CB  PRO A 270       7.390  19.179  29.129  1.00150.00           C  
ATOM   1914  HB1 PRO A 270       7.855  19.483  30.067  1.00150.00           H  
ATOM   1915  HB2 PRO A 270       6.757  18.309  29.302  1.00150.00           H  
ATOM   1916  CG  PRO A 270       8.454  18.880  28.061  1.00150.00           C  
ATOM   1917  HG1 PRO A 270       9.379  18.535  28.523  1.00150.00           H  
ATOM   1918  HG2 PRO A 270       8.095  18.127  27.359  1.00150.00           H  
ATOM   1919  C   PRO A 270       5.994  21.233  29.554  1.00150.00           C  
ATOM   1920  O   PRO A 270       6.597  22.255  29.881  1.00150.00           O  
ATOM   1921  N   ILE A 271       4.789  20.887  30.048  1.00 52.36           N  
ATOM   1922  HN  ILE A 271       4.296  20.019  29.663  1.00 52.36           H  
ATOM   1923  CA  ILE A 271       4.152  21.653  31.076  1.00 52.36           C  
ATOM   1924  HA  ILE A 271       4.904  22.211  31.634  1.00 52.36           H  
ATOM   1925  CB  ILE A 271       3.114  22.600  30.546  1.00 52.36           C  
ATOM   1926  HB  ILE A 271       3.598  23.247  29.814  1.00 52.36           H  
ATOM   1927  CG2 ILE A 271       2.035  21.788  29.811  1.00 52.36           C  
ATOM   1928 1HG2 ILE A 271       1.274  22.464  29.421  1.00 52.36           H  
ATOM   1929 2HG2 ILE A 271       1.574  21.084  30.504  1.00 52.36           H  
ATOM   1930 3HG2 ILE A 271       2.491  21.240  28.987  1.00 52.36           H  
ATOM   1931  CG1 ILE A 271       2.577  23.492  31.674  1.00 52.36           C  
ATOM   1932 1HG1 ILE A 271       1.978  22.877  32.346  1.00 52.36           H  
ATOM   1933 2HG1 ILE A 271       3.425  23.907  32.219  1.00 52.36           H  
ATOM   1934  CD1 ILE A 271       1.711  24.646  31.174  1.00 52.36           C  
ATOM   1935 1HD1 ILE A 271       1.365  25.236  32.023  1.00 52.36           H  
ATOM   1936 2HD1 ILE A 271       0.852  24.249  30.634  1.00 52.36           H  
ATOM   1937 3HD1 ILE A 271       2.297  25.279  30.508  1.00 52.36           H  
ATOM   1938  C   ILE A 271       3.458  20.692  31.992  1.00 52.36           C  
ATOM   1939  O   ILE A 271       2.935  19.675  31.541  1.00 52.36           O  
ATOM   1940  N   VAL A 272       3.443  20.983  33.311  1.00 40.23           N  
ATOM   1941  HN  VAL A 272       3.933  21.866  33.666  1.00 40.23           H  
ATOM   1942  CA  VAL A 272       2.773  20.114  34.241  1.00 40.23           C  
ATOM   1943  HA  VAL A 272       2.315  19.288  33.697  1.00 40.23           H  
ATOM   1944  CB  VAL A 272       3.683  19.565  35.301  1.00 40.23           C  
ATOM   1945  HB  VAL A 272       3.095  18.951  35.983  1.00 40.23           H  
ATOM   1946  CG1 VAL A 272       4.731  18.675  34.613  1.00 40.23           C  
ATOM   1947 1HG1 VAL A 272       5.406  18.262  35.362  1.00 40.23           H  
ATOM   1948 2HG1 VAL A 272       5.301  19.270  33.899  1.00 40.23           H  
ATOM   1949 3HG1 VAL A 272       4.230  17.861  34.089  1.00 40.23           H  
ATOM   1950  CG2 VAL A 272       4.295  20.735  36.091  1.00 40.23           C  
ATOM   1951 1HG2 VAL A 272       4.958  20.345  36.864  1.00 40.23           H  
ATOM   1952 2HG2 VAL A 272       3.499  21.316  36.556  1.00 40.23           H  
ATOM   1953 3HG2 VAL A 272       4.863  21.373  35.414  1.00 40.23           H  
ATOM   1954  C   VAL A 272       1.701  20.917  34.918  1.00 40.23           C  
ATOM   1955  O   VAL A 272       1.954  22.000  35.439  1.00 40.23           O  
ATOM   1956  N   ILE A 273       0.465  20.376  34.950  1.00 54.57           N  
ATOM   1957  HN  ILE A 273       0.313  19.390  34.563  1.00 54.57           H  
ATOM   1958  CA  ILE A 273      -0.651  21.099  35.494  1.00 54.57           C  
ATOM   1959  HA  ILE A 273      -0.309  22.063  35.871  1.00 54.57           H  
ATOM   1960  CB  ILE A 273      -1.741  21.317  34.483  1.00 54.57           C  
ATOM   1961  HB  ILE A 273      -2.104  20.343  34.155  1.00 54.57           H  
ATOM   1962  CG2 ILE A 273      -2.898  22.054  35.176  1.00 54.57           C  
ATOM   1963 1HG2 ILE A 273      -3.702  22.223  34.460  1.00 54.57           H  
ATOM   1964 2HG2 ILE A 273      -2.543  23.012  35.557  1.00 54.57           H  
ATOM   1965 3HG2 ILE A 273      -3.270  21.450  36.004  1.00 54.57           H  
ATOM   1966  CG1 ILE A 273      -1.197  22.067  33.256  1.00 54.57           C  
ATOM   1967 1HG1 ILE A 273      -1.016  23.105  33.536  1.00 54.57           H  
ATOM   1968 2HG1 ILE A 273      -0.258  21.603  32.953  1.00 54.57           H  
ATOM   1969  CD1 ILE A 273      -2.157  22.044  32.067  1.00 54.57           C  
ATOM   1970 1HD1 ILE A 273      -1.716  22.590  31.233  1.00 54.57           H  
ATOM   1971 2HD1 ILE A 273      -3.099  22.514  32.351  1.00 54.57           H  
ATOM   1972 3HD1 ILE A 273      -2.342  21.012  31.768  1.00 54.57           H  
ATOM   1973  C   ILE A 273      -1.253  20.309  36.620  1.00 54.57           C  
ATOM   1974  O   ILE A 273      -1.216  19.078  36.628  1.00 54.57           O  
ATOM   1975  N   GLU A 274      -1.804  21.033  37.617  1.00 80.57           N  
ATOM   1976  HN  GLU A 274      -1.769  22.099  37.533  1.00 80.57           H  
ATOM   1977  CA  GLU A 274      -2.435  20.477  38.784  1.00 80.57           C  
ATOM   1978  HA  GLU A 274      -1.879  19.597  39.106  1.00 80.57           H  
ATOM   1979  CB  GLU A 274      -2.528  21.472  39.954  1.00 80.57           C  
ATOM   1980  HB1 GLU A 274      -2.979  20.963  40.806  1.00 80.57           H  
ATOM   1981  HB2 GLU A 274      -1.520  21.794  40.215  1.00 80.57           H  
ATOM   1982  CG  GLU A 274      -3.367  22.713  39.627  1.00 80.57           C  
ATOM   1983  HG1 GLU A 274      -4.315  22.409  39.183  1.00 80.57           H  
ATOM   1984  HG2 GLU A 274      -3.557  23.279  40.539  1.00 80.57           H  
ATOM   1985  CD  GLU A 274      -2.591  23.576  38.640  1.00 80.57           C  
ATOM   1986  OE1 GLU A 274      -1.341  23.419  38.573  1.00 80.57           O  
ATOM   1987  OE2 GLU A 274      -3.237  24.409  37.949  1.00 80.57           O  
ATOM   1988  C   GLU A 274      -3.836  20.072  38.427  1.00 80.57           C  
ATOM   1989  O   GLU A 274      -4.368  20.476  37.394  1.00 80.57           O  
ATOM   1990  N   LEU A 275      -4.470  19.234  39.275  1.00 58.09           N  
ATOM   1991  HN  LEU A 275      -3.985  18.915  40.174  1.00 58.09           H  
ATOM   1992  CA  LEU A 275      -5.795  18.771  38.972  1.00 58.09           C  
ATOM   1993  HA  LEU A 275      -6.067  19.128  37.979  1.00 58.09           H  
ATOM   1994  CB  LEU A 275      -5.905  17.236  38.985  1.00 58.09           C  
ATOM   1995  HB1 LEU A 275      -5.605  16.874  39.968  1.00 58.09           H  
ATOM   1996  HB2 LEU A 275      -6.943  16.960  38.797  1.00 58.09           H  
ATOM   1997  CG  LEU A 275      -5.016  16.563  37.920  1.00 58.09           C  
ATOM   1998  HG  LEU A 275      -3.983  16.713  38.233  1.00 58.09           H  
ATOM   1999  CD1 LEU A 275      -5.246  15.045  37.866  1.00 58.09           C  
ATOM   2000 1HD1 LEU A 275      -4.602  14.606  37.104  1.00 58.09           H  
ATOM   2001 2HD1 LEU A 275      -6.289  14.844  37.620  1.00 58.09           H  
ATOM   2002 3HD1 LEU A 275      -5.011  14.607  38.836  1.00 58.09           H  
ATOM   2003  CD2 LEU A 275      -5.167  17.245  36.551  1.00 58.09           C  
ATOM   2004 1HD2 LEU A 275      -4.527  16.746  35.823  1.00 58.09           H  
ATOM   2005 2HD2 LEU A 275      -4.876  18.292  36.632  1.00 58.09           H  
ATOM   2006 3HD2 LEU A 275      -6.205  17.181  36.225  1.00 58.09           H  
ATOM   2007  C   LEU A 275      -6.783  19.320  39.962  1.00 58.09           C  
ATOM   2008  O   LEU A 275      -6.518  19.390  41.161  1.00 58.09           O  
ATOM   2009  N   TYR A 276      -7.978  19.710  39.469  1.00 78.29           N  
ATOM   2010  HN  TYR A 276      -8.171  19.609  38.421  1.00 78.29           H  
ATOM   2011  CA  TYR A 276      -8.995  20.258  40.322  1.00 78.29           C  
ATOM   2012  HA  TYR A 276      -8.604  20.305  41.338  1.00 78.29           H  
ATOM   2013  CB  TYR A 276      -9.467  21.669  39.916  1.00 78.29           C  
ATOM   2014  HB1 TYR A 276      -9.777  21.675  38.871  1.00 78.29           H  
ATOM   2015  HB2 TYR A 276     -10.301  21.982  40.545  1.00 78.29           H  
ATOM   2016  CG  TYR A 276      -8.301  22.584  40.113  1.00 78.29           C  
ATOM   2017  CD1 TYR A 276      -7.852  22.875  41.383  1.00 78.29           C  
ATOM   2018  HD1 TYR A 276      -8.354  22.434  42.244  1.00 78.29           H  
ATOM   2019  CE1 TYR A 276      -6.779  23.714  41.581  1.00 78.29           C  
ATOM   2020  HE1 TYR A 276      -6.431  23.928  42.592  1.00 78.29           H  
ATOM   2021  CD2 TYR A 276      -7.669  23.169  39.038  1.00 78.29           C  
ATOM   2022  HD2 TYR A 276      -8.022  22.964  38.027  1.00 78.29           H  
ATOM   2023  CE2 TYR A 276      -6.596  24.010  39.229  1.00 78.29           C  
ATOM   2024  HE2 TYR A 276      -6.101  24.463  38.370  1.00 78.29           H  
ATOM   2025  CZ  TYR A 276      -6.148  24.280  40.500  1.00 78.29           C  
ATOM   2026  OH  TYR A 276      -5.046  25.139  40.696  1.00 78.29           O  
ATOM   2027  HH  TYR A 276      -5.342  25.963  41.276  1.00 78.29           H  
ATOM   2028  C   TYR A 276     -10.167  19.325  40.308  1.00 78.29           C  
ATOM   2029  O   TYR A 276     -10.423  18.625  39.329  1.00 78.29           O  
ATOM   2030  N   LYS A 277     -10.894  19.266  41.439  1.00118.71           N  
ATOM   2031  HN  LYS A 277     -10.649  19.913  42.255  1.00118.71           H  
ATOM   2032  CA  LYS A 277     -11.990  18.353  41.571  1.00118.71           C  
ATOM   2033  HA  LYS A 277     -11.672  17.415  41.115  1.00118.71           H  
ATOM   2034  CB  LYS A 277     -12.333  18.036  43.041  1.00118.71           C  
ATOM   2035  HB1 LYS A 277     -13.353  17.654  43.082  1.00118.71           H  
ATOM   2036  HB2 LYS A 277     -11.643  17.271  43.398  1.00118.71           H  
ATOM   2037  CG  LYS A 277     -12.234  19.246  43.969  1.00118.71           C  
ATOM   2038  HG1 LYS A 277     -11.213  19.627  43.927  1.00118.71           H  
ATOM   2039  HG2 LYS A 277     -12.922  20.010  43.609  1.00118.71           H  
ATOM   2040  CD  LYS A 277     -12.574  18.944  45.431  1.00118.71           C  
ATOM   2041  HD1 LYS A 277     -12.175  17.959  45.676  1.00118.71           H  
ATOM   2042  HD2 LYS A 277     -12.092  19.697  46.054  1.00118.71           H  
ATOM   2043  CE  LYS A 277     -14.068  18.946  45.752  1.00118.71           C  
ATOM   2044  HE1 LYS A 277     -14.494  19.915  45.491  1.00118.71           H  
ATOM   2045  HE2 LYS A 277     -14.563  18.164  45.176  1.00118.71           H  
ATOM   2046  NZ  LYS A 277     -14.267  18.694  47.199  1.00118.71           N1+
ATOM   2047  HZ1 LYS A 277     -15.314  18.696  47.421  1.00118.71           H  
ATOM   2048  HZ2 LYS A 277     -13.781  19.461  47.765  1.00118.71           H  
ATOM   2049  HZ3 LYS A 277     -13.850  17.743  47.457  1.00118.71           H  
ATOM   2050  C   LYS A 277     -13.190  18.816  40.807  1.00118.71           C  
ATOM   2051  O   LYS A 277     -13.392  20.006  40.569  1.00118.71           O  
ATOM   2052  N   LYS A 278     -14.003  17.839  40.354  1.00151.15           N  
ATOM   2053  HN  LYS A 278     -13.739  16.821  40.553  1.00151.15           H  
ATOM   2054  CA  LYS A 278     -15.206  18.103  39.617  1.00151.15           C  
ATOM   2055  HA  LYS A 278     -15.019  18.881  38.877  1.00151.15           H  
ATOM   2056  CB  LYS A 278     -15.800  16.863  38.924  1.00151.15           C  
ATOM   2057  HB1 LYS A 278     -16.594  17.192  38.254  1.00151.15           H  
ATOM   2058  HB2 LYS A 278     -15.011  16.383  38.345  1.00151.15           H  
ATOM   2059  CG  LYS A 278     -16.384  15.831  39.891  1.00151.15           C  
ATOM   2060  HG1 LYS A 278     -17.208  16.297  40.430  1.00151.15           H  
ATOM   2061  HG2 LYS A 278     -16.760  14.991  39.307  1.00151.15           H  
ATOM   2062  CD  LYS A 278     -15.386  15.292  40.916  1.00151.15           C  
ATOM   2063  HD1 LYS A 278     -14.526  14.888  40.382  1.00151.15           H  
ATOM   2064  HD2 LYS A 278     -15.065  16.117  41.552  1.00151.15           H  
ATOM   2065  CE  LYS A 278     -15.966  14.190  41.806  1.00151.15           C  
ATOM   2066  HE1 LYS A 278     -15.360  14.098  42.707  1.00151.15           H  
ATOM   2067  HE2 LYS A 278     -16.989  14.448  42.080  1.00151.15           H  
ATOM   2068  NZ  LYS A 278     -15.964  12.899  41.079  1.00151.15           N1+
ATOM   2069  HZ1 LYS A 278     -16.371  12.135  41.708  1.00151.15           H  
ATOM   2070  HZ2 LYS A 278     -14.961  12.642  40.810  1.00151.15           H  
ATOM   2071  HZ3 LYS A 278     -16.559  12.986  40.194  1.00151.15           H  
ATOM   2072  C   LYS A 278     -16.210  18.587  40.610  1.00151.15           C  
ATOM   2073  O   LYS A 278     -16.009  18.434  41.814  1.00151.15           O  
ATOM   2074  N   PRO A 279     -17.284  19.179  40.164  1.00 64.63           N  
ATOM   2075  CD  PRO A 279     -18.284  19.744  41.055  1.00 64.63           C  
ATOM   2076  HD1 PRO A 279     -18.857  18.954  41.540  1.00 64.63           H  
ATOM   2077  HD2 PRO A 279     -17.814  20.370  41.813  1.00 64.63           H  
ATOM   2078  CA  PRO A 279     -17.600  19.375  38.778  1.00 64.63           C  
ATOM   2079  HA  PRO A 279     -17.559  18.423  38.249  1.00 64.63           H  
ATOM   2080  CB  PRO A 279     -19.028  19.920  38.759  1.00 64.63           C  
ATOM   2081  HB1 PRO A 279     -19.154  20.650  37.959  1.00 64.63           H  
ATOM   2082  HB2 PRO A 279     -19.750  19.113  38.632  1.00 64.63           H  
ATOM   2083  CG  PRO A 279     -19.187  20.586  40.140  1.00 64.63           C  
ATOM   2084  HG1 PRO A 279     -18.853  21.623  40.112  1.00 64.63           H  
ATOM   2085  HG2 PRO A 279     -20.224  20.546  40.474  1.00 64.63           H  
ATOM   2086  C   PRO A 279     -16.635  20.332  38.174  1.00 64.63           C  
ATOM   2087  O   PRO A 279     -16.008  21.098  38.907  1.00 64.63           O  
ATOM   2088  N   THR A 280     -16.492  20.290  36.839  1.00 38.36           N  
ATOM   2089  HN  THR A 280     -17.076  19.601  36.265  1.00 38.36           H  
ATOM   2090  CA  THR A 280     -15.571  21.154  36.179  1.00 38.36           C  
ATOM   2091  HA  THR A 280     -14.638  21.189  36.741  1.00 38.36           H  
ATOM   2092  CB  THR A 280     -15.291  20.727  34.768  1.00 38.36           C  
ATOM   2093  HB  THR A 280     -16.203  20.806  34.176  1.00 38.36           H  
ATOM   2094  OG1 THR A 280     -14.827  19.384  34.747  1.00 38.36           O  
ATOM   2095  HG1 THR A 280     -13.944  19.309  35.311  1.00 38.36           H  
ATOM   2096  CG2 THR A 280     -14.216  21.655  34.181  1.00 38.36           C  
ATOM   2097 1HG2 THR A 280     -14.000  21.358  33.155  1.00 38.36           H  
ATOM   2098 2HG2 THR A 280     -13.307  21.582  34.778  1.00 38.36           H  
ATOM   2099 3HG2 THR A 280     -14.577  22.683  34.193  1.00 38.36           H  
ATOM   2100  C   THR A 280     -16.180  22.517  36.138  1.00 38.36           C  
ATOM   2101  O   THR A 280     -17.377  22.674  35.901  1.00 38.36           O  
ATOM   2102  N   ASP A 281     -15.353  23.545  36.398  1.00 58.43           N  
ATOM   2103  HN  ASP A 281     -14.333  23.345  36.651  1.00 58.43           H  
ATOM   2104  CA  ASP A 281     -15.807  24.901  36.344  1.00 58.43           C  
ATOM   2105  HA  ASP A 281     -16.893  24.938  36.256  1.00 58.43           H  
ATOM   2106  CB  ASP A 281     -15.335  25.728  37.551  1.00 58.43           C  
ATOM   2107  HB1 ASP A 281     -15.572  25.196  38.472  1.00 58.43           H  
ATOM   2108  HB2 ASP A 281     -14.258  25.883  37.487  1.00 58.43           H  
ATOM   2109  CG  ASP A 281     -16.042  27.071  37.545  1.00 58.43           C  
ATOM   2110  OD1 ASP A 281     -16.919  27.283  36.664  1.00 58.43           O  
ATOM   2111  OD2 ASP A 281     -15.722  27.901  38.432  1.00 58.43           O  
ATOM   2112  C   ASP A 281     -15.162  25.483  35.126  1.00 58.43           C  
ATOM   2113  O   ASP A 281     -14.036  25.972  35.177  1.00 58.43           O  
ATOM   2114  N   PHE A 282     -15.888  25.463  33.995  1.00 85.81           N  
ATOM   2115  HN  PHE A 282     -16.887  25.081  34.035  1.00 85.81           H  
ATOM   2116  CA  PHE A 282     -15.381  25.933  32.734  1.00 85.81           C  
ATOM   2117  HA  PHE A 282     -14.441  25.419  32.534  1.00 85.81           H  
ATOM   2118  CB  PHE A 282     -16.328  25.679  31.547  1.00 85.81           C  
ATOM   2119  HB1 PHE A 282     -17.345  25.973  31.808  1.00 85.81           H  
ATOM   2120  HB2 PHE A 282     -15.998  26.244  30.675  1.00 85.81           H  
ATOM   2121  CG  PHE A 282     -16.273  24.215  31.263  1.00 85.81           C  
ATOM   2122  CD1 PHE A 282     -15.170  23.671  30.643  1.00 85.81           C  
ATOM   2123  HD1 PHE A 282     -14.339  24.318  30.362  1.00 85.81           H  
ATOM   2124  CD2 PHE A 282     -17.314  23.382  31.601  1.00 85.81           C  
ATOM   2125  HD2 PHE A 282     -18.198  23.795  32.087  1.00 85.81           H  
ATOM   2126  CE1 PHE A 282     -15.102  22.324  30.373  1.00 85.81           C  
ATOM   2127  HE1 PHE A 282     -14.219  21.910  29.886  1.00 85.81           H  
ATOM   2128  CE2 PHE A 282     -17.253  22.033  31.333  1.00 85.81           C  
ATOM   2129  HE2 PHE A 282     -18.085  21.386  31.611  1.00 85.81           H  
ATOM   2130  CZ  PHE A 282     -16.146  21.499  30.716  1.00 85.81           C  
ATOM   2131  HZ  PHE A 282     -16.097  20.432  30.501  1.00 85.81           H  
ATOM   2132  C   PHE A 282     -15.099  27.401  32.828  1.00 85.81           C  
ATOM   2133  O   PHE A 282     -14.273  27.933  32.085  1.00 85.81           O  
ATOM   2134  N   LYS A 283     -15.876  28.106  33.668  1.00 97.01           N  
ATOM   2135  HN  LYS A 283     -16.681  27.599  34.159  1.00 97.01           H  
ATOM   2136  CA  LYS A 283     -15.685  29.503  33.943  1.00 97.01           C  
ATOM   2137  HA  LYS A 283     -15.563  30.039  33.002  1.00 97.01           H  
ATOM   2138  CB  LYS A 283     -16.848  30.125  34.729  1.00 97.01           C  
ATOM   2139  HB1 LYS A 283     -17.012  29.529  35.627  1.00 97.01           H  
ATOM   2140  HB2 LYS A 283     -16.567  31.139  35.011  1.00 97.01           H  
ATOM   2141  CG  LYS A 283     -18.162  30.190  33.949  1.00 97.01           C  
ATOM   2142  HG1 LYS A 283     -18.082  30.980  33.203  1.00 97.01           H  
ATOM   2143  HG2 LYS A 283     -18.316  29.233  33.451  1.00 97.01           H  
ATOM   2144  CD  LYS A 283     -19.377  30.478  34.833  1.00 97.01           C  
ATOM   2145  HD1 LYS A 283     -19.166  31.363  35.433  1.00 97.01           H  
ATOM   2146  HD2 LYS A 283     -20.235  30.670  34.189  1.00 97.01           H  
ATOM   2147  CE  LYS A 283     -19.725  29.324  35.775  1.00 97.01           C  
ATOM   2148  HE1 LYS A 283     -19.950  28.434  35.187  1.00 97.01           H  
ATOM   2149  HE2 LYS A 283     -18.876  29.123  36.428  1.00 97.01           H  
ATOM   2150  NZ  LYS A 283     -20.902  29.677  36.598  1.00 97.01           N1+
ATOM   2151  HZ1 LYS A 283     -21.137  28.864  37.253  1.00 97.01           H  
ATOM   2152  HZ2 LYS A 283     -21.738  29.873  35.960  1.00 97.01           H  
ATOM   2153  HZ3 LYS A 283     -20.684  30.549  37.178  1.00 97.01           H  
ATOM   2154  C   LYS A 283     -14.438  29.667  34.768  1.00 97.01           C  
ATOM   2155  O   LYS A 283     -13.826  30.733  34.779  1.00 97.01           O  
ATOM   2156  N   ARG A 284     -14.064  28.624  35.536  1.00149.28           N  
ATOM   2157  HN  ARG A 284     -14.682  27.751  35.552  1.00149.28           H  
ATOM   2158  CA  ARG A 284     -12.867  28.636  36.336  1.00149.28           C  
ATOM   2159  HA  ARG A 284     -12.745  27.668  36.821  1.00149.28           H  
ATOM   2160  CB  ARG A 284     -11.612  28.955  35.504  1.00149.28           C  
ATOM   2161  HB1 ARG A 284     -11.589  30.028  35.315  1.00149.28           H  
ATOM   2162  HB2 ARG A 284     -10.734  28.669  36.083  1.00149.28           H  
ATOM   2163  CG  ARG A 284     -11.562  28.227  34.160  1.00149.28           C  
ATOM   2164  HG1 ARG A 284     -11.624  27.155  34.344  1.00149.28           H  
ATOM   2165  HG2 ARG A 284     -12.417  28.543  33.563  1.00149.28           H  
ATOM   2166  CD  ARG A 284     -10.285  28.511  33.369  1.00149.28           C  
ATOM   2167  HD1 ARG A 284      -9.452  27.954  33.797  1.00149.28           H  
ATOM   2168  HD2 ARG A 284     -10.421  28.219  32.328  1.00149.28           H  
ATOM   2169  NE  ARG A 284     -10.013  29.975  33.454  1.00149.28           N  
ATOM   2170  HE  ARG A 284      -9.523  30.363  34.323  1.00149.28           H  
ATOM   2171  CZ  ARG A 284     -10.371  30.835  32.456  1.00149.28           C  
ATOM   2172  NH1 ARG A 284     -11.033  30.384  31.352  1.00149.28           N  
ATOM   2173 1HH1 ARG A 284     -11.277  29.346  31.261  1.00149.28           H  
ATOM   2174 2HH1 ARG A 284     -11.308  31.068  30.577  1.00149.28           H  
ATOM   2175  NH2 ARG A 284     -10.039  32.156  32.554  1.00149.28           N  
ATOM   2176 1HH2 ARG A 284      -9.502  32.511  33.409  1.00149.28           H  
ATOM   2177 2HH2 ARG A 284     -10.316  32.836  31.776  1.00149.28           H  
ATOM   2178  C   ARG A 284     -12.953  29.712  37.380  1.00149.28           C  
ATOM   2179  O   ARG A 284     -11.975  30.417  37.618  1.00149.28           O  
ATOM   2180  N   LYS A 285     -14.143  29.934  37.969  1.00117.82           N  
ATOM   2181  HN  LYS A 285     -15.002  29.390  37.635  1.00117.82           H  
ATOM   2182  CA  LYS A 285     -14.285  30.884  39.036  1.00117.82           C  
ATOM   2183  HA  LYS A 285     -13.720  31.778  38.772  1.00117.82           H  
ATOM   2184  CB  LYS A 285     -15.745  31.294  39.271  1.00117.82           C  
ATOM   2185  HB1 LYS A 285     -16.334  30.397  39.460  1.00117.82           H  
ATOM   2186  HB2 LYS A 285     -15.789  31.948  40.142  1.00117.82           H  
ATOM   2187  CG  LYS A 285     -16.346  32.032  38.073  1.00117.82           C  
ATOM   2188  HG1 LYS A 285     -16.342  31.358  37.217  1.00117.82           H  
ATOM   2189  HG2 LYS A 285     -17.373  32.304  38.317  1.00117.82           H  
ATOM   2190  CD  LYS A 285     -15.588  33.305  37.688  1.00117.82           C  
ATOM   2191  HD1 LYS A 285     -15.661  34.012  38.515  1.00117.82           H  
ATOM   2192  HD2 LYS A 285     -14.542  33.045  37.522  1.00117.82           H  
ATOM   2193  CE  LYS A 285     -16.123  33.984  36.424  1.00117.82           C  
ATOM   2194  HE1 LYS A 285     -15.979  33.322  35.570  1.00117.82           H  
ATOM   2195  HE2 LYS A 285     -17.186  34.192  36.548  1.00117.82           H  
ATOM   2196  NZ  LYS A 285     -15.400  35.254  36.187  1.00117.82           N1+
ATOM   2197  HZ1 LYS A 285     -15.780  35.722  35.303  1.00117.82           H  
ATOM   2198  HZ2 LYS A 285     -14.356  35.053  36.064  1.00117.82           H  
ATOM   2199  HZ3 LYS A 285     -15.541  35.907  37.023  1.00117.82           H  
ATOM   2200  C   LYS A 285     -13.732  30.345  40.320  1.00117.82           C  
ATOM   2201  O   LYS A 285     -12.995  31.041  41.018  1.00117.82           O  
ATOM   2202  N   LYS A 286     -14.062  29.082  40.667  1.00115.09           N  
ATOM   2203  HN  LYS A 286     -14.638  28.468  40.006  1.00115.09           H  
ATOM   2204  CA  LYS A 286     -13.626  28.578  41.939  1.00115.09           C  
ATOM   2205  HA  LYS A 286     -12.855  29.233  42.345  1.00115.09           H  
ATOM   2206  CB  LYS A 286     -14.782  28.460  42.947  1.00115.09           C  
ATOM   2207  HB1 LYS A 286     -15.458  29.301  42.791  1.00115.09           H  
ATOM   2208  HB2 LYS A 286     -15.311  27.527  42.752  1.00115.09           H  
ATOM   2209  CG  LYS A 286     -14.343  28.464  44.412  1.00115.09           C  
ATOM   2210  HG1 LYS A 286     -15.185  28.145  45.027  1.00115.09           H  
ATOM   2211  HG2 LYS A 286     -13.519  27.760  44.529  1.00115.09           H  
ATOM   2212  CD  LYS A 286     -13.879  29.841  44.897  1.00115.09           C  
ATOM   2213  HD1 LYS A 286     -12.954  30.092  44.379  1.00115.09           H  
ATOM   2214  HD2 LYS A 286     -14.648  30.570  44.642  1.00115.09           H  
ATOM   2215  CE  LYS A 286     -13.622  29.923  46.403  1.00115.09           C  
ATOM   2216  HE1 LYS A 286     -14.529  29.647  46.941  1.00115.09           H  
ATOM   2217  HE2 LYS A 286     -12.817  29.238  46.671  1.00115.09           H  
ATOM   2218  NZ  LYS A 286     -13.235  31.304  46.767  1.00115.09           N1+
ATOM   2219  HZ1 LYS A 286     -13.056  31.359  47.820  1.00115.09           H  
ATOM   2220  HZ2 LYS A 286     -14.024  31.977  46.504  1.00115.09           H  
ATOM   2221  HZ3 LYS A 286     -12.345  31.576  46.240  1.00115.09           H  
ATOM   2222  C   LYS A 286     -13.058  27.208  41.730  1.00115.09           C  
ATOM   2223  O   LYS A 286     -13.607  26.407  40.974  1.00115.09           O  
ATOM   2224  N   LEU A 287     -11.925  26.903  42.398  1.00117.10           N  
ATOM   2225  HN  LEU A 287     -11.484  27.615  43.064  1.00117.10           H  
ATOM   2226  CA  LEU A 287     -11.318  25.618  42.208  1.00117.10           C  
ATOM   2227  HA  LEU A 287     -12.021  24.966  41.690  1.00117.10           H  
ATOM   2228  CB  LEU A 287      -9.998  25.669  41.410  1.00117.10           C  
ATOM   2229  HB1 LEU A 287      -9.371  26.442  41.855  1.00117.10           H  
ATOM   2230  HB2 LEU A 287      -9.510  24.700  41.514  1.00117.10           H  
ATOM   2231  CG  LEU A 287     -10.120  25.974  39.902  1.00117.10           C  
ATOM   2232  HG  LEU A 287      -9.104  26.070  39.519  1.00117.10           H  
ATOM   2233  CD1 LEU A 287     -10.767  24.809  39.145  1.00117.10           C  
ATOM   2234 1HD1 LEU A 287     -10.837  25.058  38.086  1.00117.10           H  
ATOM   2235 2HD1 LEU A 287     -11.766  24.627  39.542  1.00117.10           H  
ATOM   2236 3HD1 LEU A 287     -10.159  23.913  39.268  1.00117.10           H  
ATOM   2237  CD2 LEU A 287     -10.817  27.309  39.635  1.00117.10           C  
ATOM   2238 1HD2 LEU A 287     -10.879  27.479  38.560  1.00117.10           H  
ATOM   2239 2HD2 LEU A 287     -10.248  28.115  40.097  1.00117.10           H  
ATOM   2240 3HD2 LEU A 287     -11.822  27.286  40.057  1.00117.10           H  
ATOM   2241  C   LEU A 287     -10.967  25.005  43.529  1.00117.10           C  
ATOM   2242  O   LEU A 287     -10.522  25.688  44.451  1.00117.10           O  
ATOM   2243  N   GLN A 288     -11.179  23.678  43.649  1.00 51.91           N  
ATOM   2244  HN  GLN A 288     -11.667  23.153  42.854  1.00 51.91           H  
ATOM   2245  CA  GLN A 288     -10.766  22.954  44.817  1.00 51.91           C  
ATOM   2246  HA  GLN A 288     -10.321  23.643  45.535  1.00 51.91           H  
ATOM   2247  CB  GLN A 288     -11.884  22.148  45.501  1.00 51.91           C  
ATOM   2248  HB1 GLN A 288     -12.447  21.617  44.734  1.00 51.91           H  
ATOM   2249  HB2 GLN A 288     -11.427  21.429  46.180  1.00 51.91           H  
ATOM   2250  CG  GLN A 288     -12.853  23.021  46.298  1.00 51.91           C  
ATOM   2251  HG1 GLN A 288     -13.174  23.870  45.695  1.00 51.91           H  
ATOM   2252  HG2 GLN A 288     -13.724  22.437  46.596  1.00 51.91           H  
ATOM   2253  CD  GLN A 288     -12.104  23.509  47.531  1.00 51.91           C  
ATOM   2254  OE1 GLN A 288     -12.055  22.833  48.557  1.00 51.91           O  
ATOM   2255  NE2 GLN A 288     -11.489  24.716  47.427  1.00 51.91           N  
ATOM   2256 1HE2 GLN A 288     -11.547  25.269  46.513  1.00 51.91           H  
ATOM   2257 2HE2 GLN A 288     -10.946  25.113  48.259  1.00 51.91           H  
ATOM   2258  C   GLN A 288      -9.734  21.982  44.353  1.00 51.91           C  
ATOM   2259  O   GLN A 288      -9.987  21.171  43.462  1.00 51.91           O  
ATOM   2260  N   LEU A 289      -8.540  22.031  44.969  1.00 44.89           N  
ATOM   2261  HN  LEU A 289      -8.403  22.703  45.790  1.00 44.89           H  
ATOM   2262  CA  LEU A 289      -7.446  21.203  44.550  1.00 44.89           C  
ATOM   2263  HA  LEU A 289      -7.318  21.302  43.472  1.00 44.89           H  
ATOM   2264  CB  LEU A 289      -6.125  21.579  45.250  1.00 44.89           C  
ATOM   2265  HB1 LEU A 289      -5.950  22.643  45.092  1.00 44.89           H  
ATOM   2266  HB2 LEU A 289      -6.240  21.383  46.316  1.00 44.89           H  
ATOM   2267  CG  LEU A 289      -4.886  20.812  44.754  1.00 44.89           C  
ATOM   2268  HG  LEU A 289      -5.116  19.749  44.825  1.00 44.89           H  
ATOM   2269  CD1 LEU A 289      -4.593  21.115  43.276  1.00 44.89           C  
ATOM   2270 1HD1 LEU A 289      -3.712  20.557  42.958  1.00 44.89           H  
ATOM   2271 2HD1 LEU A 289      -4.411  22.183  43.153  1.00 44.89           H  
ATOM   2272 3HD1 LEU A 289      -5.448  20.820  42.668  1.00 44.89           H  
ATOM   2273  CD2 LEU A 289      -3.670  21.074  45.657  1.00 44.89           C  
ATOM   2274 1HD2 LEU A 289      -2.811  20.519  45.281  1.00 44.89           H  
ATOM   2275 2HD2 LEU A 289      -3.895  20.750  46.673  1.00 44.89           H  
ATOM   2276 3HD2 LEU A 289      -3.441  22.140  45.658  1.00 44.89           H  
ATOM   2277  C   LEU A 289      -7.782  19.780  44.874  1.00 44.89           C  
ATOM   2278  O   LEU A 289      -8.358  19.488  45.920  1.00 44.89           O  
ATOM   2279  N   LEU A 290      -7.467  18.860  43.937  1.00 50.88           N  
ATOM   2280  HN  LEU A 290      -6.994  19.183  43.034  1.00 50.88           H  
ATOM   2281  CA  LEU A 290      -7.746  17.462  44.112  1.00 50.88           C  
ATOM   2282  HA  LEU A 290      -8.791  17.348  44.399  1.00 50.88           H  
ATOM   2283  CB  LEU A 290      -7.495  16.649  42.831  1.00 50.88           C  
ATOM   2284  HB1 LEU A 290      -8.106  17.067  42.031  1.00 50.88           H  
ATOM   2285  HB2 LEU A 290      -6.441  16.737  42.567  1.00 50.88           H  
ATOM   2286  CG  LEU A 290      -7.838  15.157  42.977  1.00 50.88           C  
ATOM   2287  HG  LEU A 290      -7.304  14.789  43.853  1.00 50.88           H  
ATOM   2288  CD1 LEU A 290      -9.338  14.957  43.244  1.00 50.88           C  
ATOM   2289 1HD1 LEU A 290      -9.551  13.893  43.343  1.00 50.88           H  
ATOM   2290 2HD1 LEU A 290      -9.913  15.367  42.414  1.00 50.88           H  
ATOM   2291 3HD1 LEU A 290      -9.615  15.470  44.165  1.00 50.88           H  
ATOM   2292  CD2 LEU A 290      -7.337  14.352  41.769  1.00 50.88           C  
ATOM   2293 1HD2 LEU A 290      -7.594  13.301  41.900  1.00 50.88           H  
ATOM   2294 2HD2 LEU A 290      -6.255  14.454  41.688  1.00 50.88           H  
ATOM   2295 3HD2 LEU A 290      -7.806  14.729  40.860  1.00 50.88           H  
ATOM   2296  C   LEU A 290      -6.885  16.899  45.202  1.00 50.88           C  
ATOM   2297  O   LEU A 290      -7.371  16.190  46.078  1.00 50.88           O  
ATOM   2298  N   THR A 291      -5.567  17.186  45.176  1.00118.78           N  
ATOM   2299  HN  THR A 291      -5.158  17.788  44.392  1.00118.78           H  
ATOM   2300  CA  THR A 291      -4.719  16.671  46.218  1.00118.78           C  
ATOM   2301  HA  THR A 291      -5.238  16.753  47.173  1.00118.78           H  
ATOM   2302  CB  THR A 291      -4.288  15.247  46.015  1.00118.78           C  
ATOM   2303  HB  THR A 291      -5.168  14.622  45.867  1.00118.78           H  
ATOM   2304  OG1 THR A 291      -3.570  14.786  47.151  1.00118.78           O  
ATOM   2305  HG1 THR A 291      -2.720  15.385  47.295  1.00118.78           H  
ATOM   2306  CG2 THR A 291      -3.399  15.178  44.761  1.00118.78           C  
ATOM   2307 1HG2 THR A 291      -3.077  14.149  44.599  1.00118.78           H  
ATOM   2308 2HG2 THR A 291      -2.525  15.814  44.899  1.00118.78           H  
ATOM   2309 3HG2 THR A 291      -3.964  15.522  43.895  1.00118.78           H  
ATOM   2310  C   THR A 291      -3.465  17.482  46.273  1.00118.78           C  
ATOM   2311  O   THR A 291      -3.079  18.134  45.303  1.00118.78           O  
ATOM   2312  N   LYS A 292      -2.829  17.494  47.458  1.00132.84           N  
ATOM   2313  HN  LYS A 292      -3.288  16.988  48.281  1.00132.84           H  
ATOM   2314  CA  LYS A 292      -1.572  18.145  47.682  1.00132.84           C  
ATOM   2315  HA  LYS A 292      -1.600  19.130  47.216  1.00132.84           H  
ATOM   2316  CB  LYS A 292      -1.244  18.315  49.173  1.00132.84           C  
ATOM   2317  HB1 LYS A 292      -1.267  17.335  49.649  1.00132.84           H  
ATOM   2318  HB2 LYS A 292      -0.245  18.741  49.264  1.00132.84           H  
ATOM   2319  CG  LYS A 292      -2.234  19.232  49.892  1.00132.84           C  
ATOM   2320  HG1 LYS A 292      -3.208  18.744  49.912  1.00132.84           H  
ATOM   2321  HG2 LYS A 292      -1.884  19.389  50.912  1.00132.84           H  
ATOM   2322  CD  LYS A 292      -2.385  20.593  49.214  1.00132.84           C  
ATOM   2323  HD1 LYS A 292      -2.855  20.443  48.242  1.00132.84           H  
ATOM   2324  HD2 LYS A 292      -3.026  21.218  49.836  1.00132.84           H  
ATOM   2325  CE  LYS A 292      -1.059  21.322  49.002  1.00132.84           C  
ATOM   2326  HE1 LYS A 292      -0.663  21.637  49.967  1.00132.84           H  
ATOM   2327  HE2 LYS A 292      -0.350  20.648  48.520  1.00132.84           H  
ATOM   2328  NZ  LYS A 292      -1.263  22.511  48.145  1.00132.84           N1+
ATOM   2329  HZ1 LYS A 292      -0.329  23.014  48.003  1.00132.84           H  
ATOM   2330  HZ2 LYS A 292      -1.957  23.176  48.616  1.00132.84           H  
ATOM   2331  HZ3 LYS A 292      -1.650  22.205  47.196  1.00132.84           H  
ATOM   2332  C   LYS A 292      -0.469  17.348  47.055  1.00132.84           C  
ATOM   2333  O   LYS A 292       0.522  17.910  46.590  1.00132.84           O  
ATOM   2334  N   LYS A 293      -0.612  16.007  47.040  1.00149.77           N  
ATOM   2335  HN  LYS A 293      -1.524  15.577  47.399  1.00149.77           H  
ATOM   2336  CA  LYS A 293       0.426  15.139  46.555  1.00149.77           C  
ATOM   2337  HA  LYS A 293       1.293  15.243  47.207  1.00149.77           H  
ATOM   2338  CB  LYS A 293       0.030  13.654  46.509  1.00149.77           C  
ATOM   2339  HB1 LYS A 293      -1.046  13.594  46.345  1.00149.77           H  
ATOM   2340  HB2 LYS A 293       0.552  13.189  45.673  1.00149.77           H  
ATOM   2341  CG  LYS A 293       0.364  12.867  47.776  1.00149.77           C  
ATOM   2342  HG1 LYS A 293      -0.091  13.365  48.632  1.00149.77           H  
ATOM   2343  HG2 LYS A 293      -0.042  11.860  47.684  1.00149.77           H  
ATOM   2344  CD  LYS A 293       1.874  12.775  48.001  1.00149.77           C  
ATOM   2345  HD1 LYS A 293       2.347  12.561  47.043  1.00149.77           H  
ATOM   2346  HD2 LYS A 293       2.221  13.740  48.370  1.00149.77           H  
ATOM   2347  CE  LYS A 293       2.312  11.700  48.998  1.00149.77           C  
ATOM   2348  HE1 LYS A 293       1.827  10.758  48.744  1.00149.77           H  
ATOM   2349  HE2 LYS A 293       3.394  11.579  48.941  1.00149.77           H  
ATOM   2350  NZ  LYS A 293       1.938  12.083  50.376  1.00149.77           N1+
ATOM   2351  HZ1 LYS A 293       2.252  11.320  51.057  1.00149.77           H  
ATOM   2352  HZ2 LYS A 293       0.876  12.200  50.438  1.00149.77           H  
ATOM   2353  HZ3 LYS A 293       2.414  13.006  50.632  1.00149.77           H  
ATOM   2354  C   LYS A 293       0.829  15.523  45.176  1.00149.77           C  
ATOM   2355  O   LYS A 293       0.025  15.987  44.368  1.00149.77           O  
ATOM   2356  N   PRO A 294       2.108  15.403  44.927  1.00112.35           N  
ATOM   2357  CD  PRO A 294       3.122  15.227  45.948  1.00112.35           C  
ATOM   2358  HD1 PRO A 294       3.233  16.132  46.546  1.00112.35           H  
ATOM   2359  HD2 PRO A 294       2.876  14.389  46.600  1.00112.35           H  
ATOM   2360  CA  PRO A 294       2.653  15.671  43.635  1.00112.35           C  
ATOM   2361  HA  PRO A 294       2.322  16.655  43.302  1.00112.35           H  
ATOM   2362  CB  PRO A 294       4.172  15.684  43.816  1.00112.35           C  
ATOM   2363  HB1 PRO A 294       4.663  15.166  42.993  1.00112.35           H  
ATOM   2364  HB2 PRO A 294       4.545  16.706  43.877  1.00112.35           H  
ATOM   2365  CG  PRO A 294       4.402  14.940  45.144  1.00112.35           C  
ATOM   2366  HG1 PRO A 294       4.523  13.870  44.974  1.00112.35           H  
ATOM   2367  HG2 PRO A 294       5.280  15.328  45.660  1.00112.35           H  
ATOM   2368  C   PRO A 294       2.165  14.638  42.676  1.00112.35           C  
ATOM   2369  O   PRO A 294       2.875  13.670  42.416  1.00112.35           O  
ATOM   2370  N   LEU A 295       0.978  14.853  42.099  1.00 90.92           N  
ATOM   2371  HN  LEU A 295       0.406  15.708  42.395  1.00 90.92           H  
ATOM   2372  CA  LEU A 295       0.449  13.980  41.102  1.00 90.92           C  
ATOM   2373  HA  LEU A 295       1.242  13.394  40.637  1.00 90.92           H  
ATOM   2374  CB  LEU A 295      -0.674  13.067  41.626  1.00 90.92           C  
ATOM   2375  HB1 LEU A 295      -1.465  13.691  42.043  1.00 90.92           H  
ATOM   2376  HB2 LEU A 295      -1.070  12.487  40.792  1.00 90.92           H  
ATOM   2377  CG  LEU A 295      -0.186  12.092  42.718  1.00 90.92           C  
ATOM   2378  HG  LEU A 295       0.128  12.697  43.568  1.00 90.92           H  
ATOM   2379  CD1 LEU A 295      -1.314  11.172  43.214  1.00 90.92           C  
ATOM   2380 1HD1 LEU A 295      -0.926  10.502  43.982  1.00 90.92           H  
ATOM   2381 2HD1 LEU A 295      -1.697  10.584  42.380  1.00 90.92           H  
ATOM   2382 3HD1 LEU A 295      -2.119  11.776  43.633  1.00 90.92           H  
ATOM   2383  CD2 LEU A 295       1.048  11.311  42.242  1.00 90.92           C  
ATOM   2384 1HD2 LEU A 295       1.374  10.630  43.029  1.00 90.92           H  
ATOM   2385 2HD2 LEU A 295       1.853  12.009  42.010  1.00 90.92           H  
ATOM   2386 3HD2 LEU A 295       0.795  10.739  41.349  1.00 90.92           H  
ATOM   2387  C   LEU A 295      -0.142  14.939  40.131  1.00 90.92           C  
ATOM   2388  O   LEU A 295      -1.218  15.480  40.376  1.00 90.92           O  
ATOM   2389  N   TYR A 296       0.540  15.144  38.990  1.00 94.41           N  
ATOM   2390  HN  TYR A 296       1.371  14.513  38.753  1.00 94.41           H  
ATOM   2391  CA  TYR A 296       0.172  16.195  38.086  1.00 94.41           C  
ATOM   2392  HA  TYR A 296      -0.691  16.743  38.465  1.00 94.41           H  
ATOM   2393  CB  TYR A 296       1.338  17.158  37.786  1.00 94.41           C  
ATOM   2394  HB1 TYR A 296       2.153  16.595  37.331  1.00 94.41           H  
ATOM   2395  HB2 TYR A 296       0.994  17.925  37.092  1.00 94.41           H  
ATOM   2396  CG  TYR A 296       1.839  17.818  39.026  1.00 94.41           C  
ATOM   2397  CD1 TYR A 296       1.270  18.983  39.485  1.00 94.41           C  
ATOM   2398  HD1 TYR A 296       0.436  19.427  38.941  1.00 94.41           H  
ATOM   2399  CE1 TYR A 296       1.743  19.592  40.623  1.00 94.41           C  
ATOM   2400  HE1 TYR A 296       1.285  20.515  40.977  1.00 94.41           H  
ATOM   2401  CD2 TYR A 296       2.892  17.272  39.723  1.00 94.41           C  
ATOM   2402  HD2 TYR A 296       3.353  16.350  39.368  1.00 94.41           H  
ATOM   2403  CE2 TYR A 296       3.370  17.876  40.862  1.00 94.41           C  
ATOM   2404  HE2 TYR A 296       4.205  17.434  41.405  1.00 94.41           H  
ATOM   2405  CZ  TYR A 296       2.794  19.037  41.315  1.00 94.41           C  
ATOM   2406  OH  TYR A 296       3.282  19.658  42.483  1.00 94.41           O  
ATOM   2407  HH  TYR A 296       3.617  20.626  42.252  1.00 94.41           H  
ATOM   2408  C   TYR A 296      -0.127  15.604  36.745  1.00 94.41           C  
ATOM   2409  O   TYR A 296       0.094  14.419  36.501  1.00 94.41           O  
ATOM   2410  N   LEU A 297      -0.684  16.451  35.852  1.00 58.67           N  
ATOM   2411  HN  LEU A 297      -0.942  17.439  36.172  1.00 58.67           H  
ATOM   2412  CA  LEU A 297      -0.943  16.078  34.493  1.00 58.67           C  
ATOM   2413  HA  LEU A 297      -1.076  14.999  34.419  1.00 58.67           H  
ATOM   2414  CB  LEU A 297      -2.148  16.806  33.862  1.00 58.67           C  
ATOM   2415  HB1 LEU A 297      -3.043  16.539  34.425  1.00 58.67           H  
ATOM   2416  HB2 LEU A 297      -1.977  17.880  33.938  1.00 58.67           H  
ATOM   2417  CG  LEU A 297      -2.386  16.456  32.378  1.00 58.67           C  
ATOM   2418  HG  LEU A 297      -1.451  16.650  31.853  1.00 58.67           H  
ATOM   2419  CD1 LEU A 297      -2.703  14.963  32.189  1.00 58.67           C  
ATOM   2420 1HD1 LEU A 297      -2.864  14.756  31.131  1.00 58.67           H  
ATOM   2421 2HD1 LEU A 297      -3.602  14.708  32.750  1.00 58.67           H  
ATOM   2422 3HD1 LEU A 297      -1.867  14.365  32.552  1.00 58.67           H  
ATOM   2423  CD2 LEU A 297      -3.449  17.376  31.753  1.00 58.67           C  
ATOM   2424 1HD2 LEU A 297      -3.595  17.105  30.707  1.00 58.67           H  
ATOM   2425 2HD2 LEU A 297      -3.116  18.412  31.817  1.00 58.67           H  
ATOM   2426 3HD2 LEU A 297      -4.390  17.263  32.292  1.00 58.67           H  
ATOM   2427  C   LEU A 297       0.268  16.501  33.728  1.00 58.67           C  
ATOM   2428  O   LEU A 297       0.683  17.656  33.802  1.00 58.67           O  
ATOM   2429  N   HIS A 298       0.872  15.567  32.969  1.00 59.90           N  
ATOM   2430  HN  HIS A 298       0.463  14.581  32.897  1.00 59.90           H  
ATOM   2431  CA  HIS A 298       2.069  15.908  32.258  1.00 59.90           C  
ATOM   2432  HA  HIS A 298       2.431  16.866  32.631  1.00 59.90           H  
ATOM   2433  CB  HIS A 298       3.189  14.866  32.422  1.00 59.90           C  
ATOM   2434  HB1 HIS A 298       2.781  13.875  32.226  1.00 59.90           H  
ATOM   2435  HB2 HIS A 298       3.980  15.082  31.704  1.00 59.90           H  
ATOM   2436  CG  HIS A 298       3.769  14.889  33.807  1.00 59.90           C  
ATOM   2437  CD2 HIS A 298       4.984  15.324  34.243  1.00 59.90           C  
ATOM   2438  HD2 HIS A 298       5.767  15.725  33.600  1.00 59.90           H  
ATOM   2439  ND1 HIS A 298       3.097  14.467  34.932  1.00 59.90           N  
ATOM   2440  HD1 HIS A 298       2.109  14.059  34.969  1.00 59.90           H  
ATOM   2441  CE1 HIS A 298       3.930  14.668  35.986  1.00 59.90           C  
ATOM   2442  HE1 HIS A 298       3.673  14.429  37.018  1.00 59.90           H  
ATOM   2443  NE2 HIS A 298       5.086  15.186  35.616  1.00 59.90           N1+
ATOM   2444  HE2 HIS A 298       5.917  15.442  36.239  1.00 59.90           H  
ATOM   2445  C   HIS A 298       1.759  16.052  30.803  1.00 59.90           C  
ATOM   2446  O   HIS A 298       1.265  15.131  30.156  1.00 59.90           O  
ATOM   2447  N   LEU A 299       2.058  17.248  30.260  1.00 60.92           N  
ATOM   2448  HN  LEU A 299       2.518  17.996  30.872  1.00 60.92           H  
ATOM   2449  CA  LEU A 299       1.779  17.549  28.888  1.00 60.92           C  
ATOM   2450  HA  LEU A 299       1.438  16.654  28.368  1.00 60.92           H  
ATOM   2451  CB  LEU A 299       0.746  18.674  28.741  1.00 60.92           C  
ATOM   2452  HB1 LEU A 299       1.132  19.565  29.237  1.00 60.92           H  
ATOM   2453  HB2 LEU A 299       0.608  18.880  27.680  1.00 60.92           H  
ATOM   2454  CG  LEU A 299      -0.622  18.328  29.353  1.00 60.92           C  
ATOM   2455  HG  LEU A 299      -0.466  18.155  30.418  1.00 60.92           H  
ATOM   2456  CD1 LEU A 299      -1.598  19.503  29.220  1.00 60.92           C  
ATOM   2457 1HD1 LEU A 299      -2.557  19.231  29.661  1.00 60.92           H  
ATOM   2458 2HD1 LEU A 299      -1.738  19.742  28.166  1.00 60.92           H  
ATOM   2459 3HD1 LEU A 299      -1.194  20.372  29.739  1.00 60.92           H  
ATOM   2460  CD2 LEU A 299      -1.189  17.031  28.757  1.00 60.92           C  
ATOM   2461 1HD2 LEU A 299      -2.156  16.815  29.210  1.00 60.92           H  
ATOM   2462 2HD2 LEU A 299      -0.502  16.208  28.957  1.00 60.92           H  
ATOM   2463 3HD2 LEU A 299      -1.311  17.148  27.680  1.00 60.92           H  
ATOM   2464  C   LEU A 299       3.048  18.049  28.278  1.00 60.92           C  
ATOM   2465  O   LEU A 299       4.000  18.374  28.987  1.00 60.92           O  
ATOM   2466  N   HIS A 300       3.090  18.079  26.931  1.00 60.02           N  
ATOM   2467  HN  HIS A 300       2.242  17.710  26.394  1.00 60.02           H  
ATOM   2468  CA  HIS A 300       4.203  18.576  26.174  1.00 60.02           C  
ATOM   2469  HA  HIS A 300       4.836  19.208  26.797  1.00 60.02           H  
ATOM   2470  CB  HIS A 300       5.028  17.438  25.551  1.00 60.02           C  
ATOM   2471  HB1 HIS A 300       5.438  16.832  26.359  1.00 60.02           H  
ATOM   2472  HB2 HIS A 300       4.362  16.828  24.941  1.00 60.02           H  
ATOM   2473  CG  HIS A 300       6.162  17.898  24.689  1.00 60.02           C  
ATOM   2474  CD2 HIS A 300       7.493  18.000  24.954  1.00 60.02           C  
ATOM   2475  HD2 HIS A 300       7.956  17.758  25.910  1.00 60.02           H  
ATOM   2476  ND1 HIS A 300       6.006  18.298  23.381  1.00 60.02           N  
ATOM   2477  HD1 HIS A 300       5.088  18.347  22.833  1.00 60.02           H  
ATOM   2478  CE1 HIS A 300       7.241  18.618  22.921  1.00 60.02           C  
ATOM   2479  HE1 HIS A 300       7.439  18.971  21.909  1.00 60.02           H  
ATOM   2480  NE2 HIS A 300       8.176  18.454  23.838  1.00 60.02           N1+
ATOM   2481  HE2 HIS A 300       9.227  18.632  23.741  1.00 60.02           H  
ATOM   2482  C   HIS A 300       3.605  19.375  25.054  1.00 60.02           C  
ATOM   2483  O   HIS A 300       2.646  18.936  24.422  1.00 60.02           O  
ATOM   2484  N   GLN A 301       4.154  20.573  24.762  1.00 53.03           N  
ATOM   2485  HN  GLN A 301       5.033  20.914  25.267  1.00 53.03           H  
ATOM   2486  CA  GLN A 301       3.521  21.376  23.752  1.00 53.03           C  
ATOM   2487  HA  GLN A 301       2.625  20.853  23.418  1.00 53.03           H  
ATOM   2488  CB  GLN A 301       3.099  22.768  24.258  1.00 53.03           C  
ATOM   2489  HB1 GLN A 301       3.975  23.276  24.661  1.00 53.03           H  
ATOM   2490  HB2 GLN A 301       2.700  23.340  23.420  1.00 53.03           H  
ATOM   2491  CG  GLN A 301       2.030  22.685  25.353  1.00 53.03           C  
ATOM   2492  HG1 GLN A 301       1.145  22.183  24.962  1.00 53.03           H  
ATOM   2493  HG2 GLN A 301       2.421  22.125  26.202  1.00 53.03           H  
ATOM   2494  CD  GLN A 301       1.661  24.094  25.798  1.00 53.03           C  
ATOM   2495  OE1 GLN A 301       2.170  24.601  26.797  1.00 53.03           O  
ATOM   2496  NE2 GLN A 301       0.747  24.749  25.032  1.00 53.03           N  
ATOM   2497 1HE2 GLN A 301       0.330  24.271  24.170  1.00 53.03           H  
ATOM   2498 2HE2 GLN A 301       0.445  25.742  25.291  1.00 53.03           H  
ATOM   2499  C   GLN A 301       4.420  21.554  22.569  1.00 53.03           C  
ATOM   2500  O   GLN A 301       5.640  21.654  22.698  1.00 53.03           O  
ATOM   2501  N   THR A 302       3.812  21.564  21.362  1.00108.32           N  
ATOM   2502  HN  THR A 302       2.751  21.432  21.314  1.00108.32           H  
ATOM   2503  CA  THR A 302       4.548  21.746  20.142  1.00108.32           C  
ATOM   2504  HA  THR A 302       5.563  22.074  20.367  1.00108.32           H  
ATOM   2505  CB  THR A 302       4.589  20.516  19.285  1.00108.32           C  
ATOM   2506  HB  THR A 302       5.215  20.705  18.413  1.00108.32           H  
ATOM   2507  OG1 THR A 302       3.276  20.182  18.857  1.00108.32           O  
ATOM   2508  HG1 THR A 302       2.670  20.000  19.695  1.00108.32           H  
ATOM   2509  CG2 THR A 302       5.191  19.360  20.102  1.00108.32           C  
ATOM   2510 1HG2 THR A 302       5.226  18.460  19.488  1.00108.32           H  
ATOM   2511 2HG2 THR A 302       4.574  19.176  20.981  1.00108.32           H  
ATOM   2512 3HG2 THR A 302       6.201  19.624  20.416  1.00108.32           H  
ATOM   2513  C   THR A 302       3.843  22.791  19.334  1.00108.32           C  
ATOM   2514  O   THR A 302       2.627  22.734  19.152  1.00108.32           O  
ATOM   2515  N   LEU A 303       4.603  23.783  18.827  1.00 81.82           N  
ATOM   2516  HN  LEU A 303       5.654  23.799  19.027  1.00 81.82           H  
ATOM   2517  CA  LEU A 303       4.018  24.818  18.022  1.00 81.82           C  
ATOM   2518  HA  LEU A 303       2.946  24.641  17.936  1.00 81.82           H  
ATOM   2519  CB  LEU A 303       4.251  26.229  18.583  1.00 81.82           C  
ATOM   2520  HB1 LEU A 303       5.318  26.362  18.761  1.00 81.82           H  
ATOM   2521  HB2 LEU A 303       3.911  26.958  17.847  1.00 81.82           H  
ATOM   2522  CG  LEU A 303       3.496  26.472  19.903  1.00 81.82           C  
ATOM   2523  HG  LEU A 303       2.445  26.258  19.709  1.00 81.82           H  
ATOM   2524  CD1 LEU A 303       3.953  25.496  20.999  1.00 81.82           C  
ATOM   2525 1HD1 LEU A 303       3.400  25.695  21.917  1.00 81.82           H  
ATOM   2526 2HD1 LEU A 303       5.019  25.628  21.182  1.00 81.82           H  
ATOM   2527 3HD1 LEU A 303       3.764  24.472  20.676  1.00 81.82           H  
ATOM   2528  CD2 LEU A 303       3.578  27.947  20.328  1.00 81.82           C  
ATOM   2529 1HD2 LEU A 303       3.036  28.087  21.263  1.00 81.82           H  
ATOM   2530 2HD2 LEU A 303       3.135  28.574  19.554  1.00 81.82           H  
ATOM   2531 3HD2 LEU A 303       4.622  28.228  20.469  1.00 81.82           H  
ATOM   2532  C   LEU A 303       4.637  24.737  16.665  1.00 81.82           C  
ATOM   2533  O   LEU A 303       5.848  24.565  16.533  1.00 81.82           O  
ATOM   2534  N   HIS A 304       3.798  24.860  15.615  1.00 57.37           N  
ATOM   2535  HN  HIS A 304       2.761  25.060  15.786  1.00 57.37           H  
ATOM   2536  CA  HIS A 304       4.282  24.725  14.272  1.00 57.37           C  
ATOM   2537  HA  HIS A 304       5.338  24.455  14.279  1.00 57.37           H  
ATOM   2538  CB  HIS A 304       3.480  23.706  13.440  1.00 57.37           C  
ATOM   2539  HB1 HIS A 304       2.524  24.155  13.172  1.00 57.37           H  
ATOM   2540  HB2 HIS A 304       4.042  23.480  12.534  1.00 57.37           H  
ATOM   2541  CG  HIS A 304       3.216  22.423  14.169  1.00 57.37           C  
ATOM   2542  CD2 HIS A 304       2.029  21.882  14.558  1.00 57.37           C  
ATOM   2543  HD2 HIS A 304       1.053  22.330  14.373  1.00 57.37           H  
ATOM   2544  ND1 HIS A 304       4.187  21.544  14.594  1.00 57.37           N  
ATOM   2545  HD1 HIS A 304       5.244  21.645  14.459  1.00 57.37           H  
ATOM   2546  CE1 HIS A 304       3.544  20.524  15.217  1.00 57.37           C  
ATOM   2547  HE1 HIS A 304       4.052  19.669  15.664  1.00 57.37           H  
ATOM   2548  NE2 HIS A 304       2.233  20.685  15.220  1.00 57.37           N1+
ATOM   2549  HE2 HIS A 304       1.494  20.035  15.640  1.00 57.37           H  
ATOM   2550  C   HIS A 304       4.091  26.038  13.587  1.00 57.37           C  
ATOM   2551  O   HIS A 304       3.092  26.724  13.803  1.00 57.37           O  
ATOM   2552  N   LYS A 305       5.061  26.419  12.734  1.00136.76           N  
ATOM   2553  HN  LYS A 305       5.932  25.808  12.621  1.00136.76           H  
ATOM   2554  CA  LYS A 305       4.946  27.628  11.975  1.00136.76           C  
ATOM   2555  HA  LYS A 305       5.759  27.679  11.250  1.00136.76           H  
ATOM   2556  CB  LYS A 305       3.599  27.723  11.238  1.00136.76           C  
ATOM   2557  HB1 LYS A 305       2.801  27.756  11.979  1.00136.76           H  
ATOM   2558  HB2 LYS A 305       3.590  28.642  10.652  1.00136.76           H  
ATOM   2559  CG  LYS A 305       3.339  26.545  10.298  1.00136.76           C  
ATOM   2560  HG1 LYS A 305       3.331  25.629  10.889  1.00136.76           H  
ATOM   2561  HG2 LYS A 305       2.364  26.686   9.832  1.00136.76           H  
ATOM   2562  CD  LYS A 305       4.384  26.396   9.192  1.00136.76           C  
ATOM   2563  HD1 LYS A 305       5.375  26.453   9.642  1.00136.76           H  
ATOM   2564  HD2 LYS A 305       4.254  25.421   8.722  1.00136.76           H  
ATOM   2565  CE  LYS A 305       4.278  27.474   8.113  1.00136.76           C  
ATOM   2566  HE1 LYS A 305       4.389  28.456   8.572  1.00136.76           H  
ATOM   2567  HE2 LYS A 305       5.067  27.326   7.376  1.00136.76           H  
ATOM   2568  NZ  LYS A 305       2.960  27.391   7.444  1.00136.76           N1+
ATOM   2569  HZ1 LYS A 305       2.893  28.148   6.691  1.00136.76           H  
ATOM   2570  HZ2 LYS A 305       2.183  27.537   8.165  1.00136.76           H  
ATOM   2571  HZ3 LYS A 305       2.849  26.428   6.992  1.00136.76           H  
ATOM   2572  C   LYS A 305       5.038  28.821  12.923  1.00136.76           C  
ATOM   2573 2OCT LYS A 305       4.863  28.625  14.153  1.00136.76           O  
ATOM   2574 1OCT LYS A 305       5.278  29.953  12.423  1.00136.76           O  
ATOM   2575  HCT LYS A 305       6.202  29.927  11.925  1.00136.76           H  
TER    2576      LYS A 305 
HETATM 2577  O1  UNK     0      -8.893  -1.331  34.542  1.00  0.00           O  
HETATM 2578  O2  UNK     0      -7.205   0.643  34.536  1.00  0.00           O  
HETATM 2579  O3  UNK     0      -7.089   1.898  32.700  1.00  0.00           O  
HETATM 2580  O4  UNK     0      -7.176  -2.754  34.160  1.00  0.00           O  
HETATM 2581  C5  UNK     0      -9.069  -1.063  33.176  1.00  0.00           C  
HETATM 2582  C6  UNK     0      -8.457   0.035  32.564  1.00  0.00           C  
HETATM 2583  C7  UNK     0      -9.950  -1.880  32.481  1.00  0.00           C  
HETATM 2584  C8  UNK     0      -8.761   0.296  31.228  1.00  0.00           C  
HETATM 2585  C9  UNK     0     -10.241  -1.604  31.154  1.00  0.00           C  
HETATM 2586  C10 UNK     0      -9.656  -0.509  30.532  1.00  0.00           C  
HETATM 2587  C11 UNK     0      -7.533   0.945  33.263  1.00  0.00           C  
HETATM 2588  C12 UNK     0      -7.956  -2.183  34.917  1.00  0.00           C  
HETATM 2589  C13 UNK     0      -7.906  -2.384  36.429  1.00  0.00           C  
HETATM 2590  H14 UNK     0      -6.824   1.382  34.991  1.00  0.00           H  
HETATM 2591  H15 UNK     0     -10.416  -2.717  32.983  1.00  0.00           H  
HETATM 2592  H16 UNK     0      -8.333   1.157  30.733  1.00  0.00           H  
HETATM 2593  H17 UNK     0     -10.932  -2.230  30.611  1.00  0.00           H  
HETATM 2594  H18 UNK     0      -9.913  -0.280  29.507  1.00  0.00           H  
HETATM 2595  H19 UNK     0      -8.560  -3.208  36.711  1.00  0.00           H  
HETATM 2596  H20 UNK     0      -8.240  -1.477  36.934  1.00  0.00           H  
HETATM 2597  H21 UNK     0      -6.888  -2.610  36.744  1.00  0.00           H  
TER    2598      UNK     0 
CONECT 2577 2581 2588
CONECT 2578 2587 2590
CONECT 2579 2587
CONECT 2580 2588
CONECT 2581 2577 2582 2583
CONECT 2582 2581 2584 2587
CONECT 2583 2581 2585 2591
CONECT 2584 2582 2586 2592
CONECT 2585 2583 2586 2593
CONECT 2586 2584 2585 2594
CONECT 2587 2578 2579 2582
CONECT 2588 2577 2580 2589
CONECT 2589 2588 2595 2596 2597
CONECT 2590 2578
CONECT 2591 2583
CONECT 2592 2584
CONECT 2593 2585
CONECT 2594 2586
CONECT 2595 2589
CONECT 2596 2589
CONECT 2597 2589
END
