# Supplementary material for: Proteome-wide prediction of targets for aspirin: new insight into the molecular mechanism of aspirin
Source: PeerJ. 2016 Mar 10;4:e1791. doi: 10.7717/peerj.1791 (PMC4793309; doi:10.7717/peerj.1791)
Supplement: File S1 — The raw data contains all strucures of the identified 79 proteins. The Protocols show how to prepare protein strucure and run CDOCKER. [file peerj-04-1791-s004.zip › 79_protein_strucures/NP_057126_EXOSC3.pdb]

REMARK   Accelrys Discovery Studio PDB file
ATOM      1  N   ALA A  17      50.853  27.700 155.818  1.00 26.78           N  
ATOM      2  HT1 ALA A  17      50.916  27.518 154.765  1.00 26.78           H  
ATOM      3  HT2 ALA A  17      51.269  28.661 156.039  1.00 26.78           H  
ATOM      4  CA  ALA A  17      51.609  26.654 156.547  1.00 26.78           C  
ATOM      5  HA  ALA A  17      51.179  25.678 156.320  1.00 26.78           H  
ATOM      6  CB  ALA A  17      53.089  26.663 156.129  1.00 26.78           C  
ATOM      7  HB1 ALA A  17      53.626  25.888 156.676  1.00 26.78           H  
ATOM      8  HB2 ALA A  17      53.525  27.636 156.356  1.00 26.78           H  
ATOM      9  HB3 ALA A  17      53.166  26.472 155.059  1.00 26.78           H  
ATOM     10  C   ALA A  17      51.535  26.892 158.017  1.00 26.78           C  
ATOM     11  O   ALA A  17      51.252  28.003 158.460  1.00 26.78           O  
ATOM     12  N   ARG A  18      51.737  25.824 158.812  1.00113.25           N  
ATOM     13  HN  ARG A  18      51.891  24.857 158.379  1.00113.25           H  
ATOM     14  CA  ARG A  18      51.746  25.980 160.235  1.00113.25           C  
ATOM     15  HA  ARG A  18      52.085  26.982 160.500  1.00113.25           H  
ATOM     16  CB  ARG A  18      50.403  25.678 160.921  1.00113.25           C  
ATOM     17  HB1 ARG A  18      50.511  25.854 161.991  1.00113.25           H  
ATOM     18  HB2 ARG A  18      49.646  26.350 160.517  1.00113.25           H  
ATOM     19  CG  ARG A  18      49.941  24.235 160.706  1.00113.25           C  
ATOM     20  HG1 ARG A  18      49.494  24.163 159.714  1.00113.25           H  
ATOM     21  HG2 ARG A  18      50.814  23.585 160.759  1.00113.25           H  
ATOM     22  CD  ARG A  18      48.916  23.747 161.731  1.00113.25           C  
ATOM     23  HD1 ARG A  18      48.814  22.664 161.664  1.00113.25           H  
ATOM     24  HD2 ARG A  18      49.239  24.021 162.735  1.00113.25           H  
ATOM     25  NE  ARG A  18      47.612  24.395 161.427  1.00113.25           N1+
ATOM     26  HE  ARG A  18      47.580  25.291 160.843  1.00113.25           H  
ATOM     27  CZ  ARG A  18      46.457  23.841 161.897  1.00113.25           C  
ATOM     28  NH1 ARG A  18      46.501  22.697 162.642  1.00113.25           N  
ATOM     29 1HH1 ARG A  18      47.442  22.235 162.857  1.00113.25           H  
ATOM     30 2HH1 ARG A  18      45.595  22.263 163.010  1.00113.25           H  
ATOM     31  NH2 ARG A  18      45.257  24.425 161.612  1.00113.25           N  
ATOM     32 1HH2 ARG A  18      45.223  25.316 161.021  1.00113.25           H  
ATOM     33 2HH2 ARG A  18      44.350  23.992 161.980  1.00113.25           H  
ATOM     34  C   ARG A  18      52.696  24.961 160.767  1.00113.25           C  
ATOM     35  O   ARG A  18      52.645  23.795 160.377  1.00113.25           O  
ATOM     36  N   ALA A  19      53.590  25.371 161.686  1.00 40.22           N  
ATOM     37  HN  ALA A  19      53.610  26.389 162.015  1.00 40.22           H  
ATOM     38  CA  ALA A  19      54.514  24.413 162.213  1.00 40.22           C  
ATOM     39  HA  ALA A  19      53.984  23.486 162.430  1.00 40.22           H  
ATOM     40  CB  ALA A  19      55.688  24.115 161.268  1.00 40.22           C  
ATOM     41  HB1 ALA A  19      56.349  23.382 161.729  1.00 40.22           H  
ATOM     42  HB2 ALA A  19      56.243  25.033 161.076  1.00 40.22           H  
ATOM     43  HB3 ALA A  19      55.306  23.718 160.327  1.00 40.22           H  
ATOM     44  C   ALA A  19      55.097  24.953 163.478  1.00 40.22           C  
ATOM     45  O   ALA A  19      55.035  26.150 163.755  1.00 40.22           O  
ATOM     46  N   ALA A  20      55.678  24.042 164.282  1.00 45.04           N  
ATOM     47  HN  ALA A  20      55.671  23.018 163.970  1.00 45.04           H  
ATOM     48  CA  ALA A  20      56.304  24.362 165.528  1.00 45.04           C  
ATOM     49  HA  ALA A  20      56.511  25.431 165.579  1.00 45.04           H  
ATOM     50  CB  ALA A  20      55.501  23.920 166.765  1.00 45.04           C  
ATOM     51  HB1 ALA A  20      56.042  24.199 167.669  1.00 45.04           H  
ATOM     52  HB2 ALA A  20      55.364  22.839 166.743  1.00 45.04           H  
ATOM     53  HB3 ALA A  20      54.527  24.409 166.760  1.00 45.04           H  
ATOM     54  C   ALA A  20      57.584  23.592 165.527  1.00 45.04           C  
ATOM     55  O   ALA A  20      57.823  22.772 164.643  1.00 45.04           O  
ATOM     56  N   ARG A  21      58.426  23.812 166.547  1.00 75.19           N  
ATOM     57  HN  ARG A  21      58.103  24.418 167.368  1.00 75.19           H  
ATOM     58  CA  ARG A  21      59.747  23.258 166.568  1.00 75.19           C  
ATOM     59  HA  ARG A  21      60.331  23.716 165.770  1.00 75.19           H  
ATOM     60  CB  ARG A  21      60.440  23.537 167.909  1.00 75.19           C  
ATOM     61  HB1 ARG A  21      60.673  24.601 167.958  1.00 75.19           H  
ATOM     62  HB2 ARG A  21      59.748  23.279 168.711  1.00 75.19           H  
ATOM     63  CG  ARG A  21      61.733  22.755 168.124  1.00 75.19           C  
ATOM     64  HG1 ARG A  21      61.497  21.691 168.146  1.00 75.19           H  
ATOM     65  HG2 ARG A  21      62.407  22.961 167.292  1.00 75.19           H  
ATOM     66  CD  ARG A  21      62.440  23.124 169.427  1.00 75.19           C  
ATOM     67  HD1 ARG A  21      62.895  24.110 169.339  1.00 75.19           H  
ATOM     68  HD2 ARG A  21      61.727  23.125 170.252  1.00 75.19           H  
ATOM     69  NE  ARG A  21      63.489  22.098 169.661  1.00 75.19           N1+
ATOM     70  HE  ARG A  21      64.421  22.155 169.138  1.00 75.19           H  
ATOM     71  CZ  ARG A  21      63.261  21.083 170.545  1.00 75.19           C  
ATOM     72  NH1 ARG A  21      62.099  21.060 171.262  1.00 75.19           N  
ATOM     73 1HH1 ARG A  21      61.373  21.835 171.129  1.00 75.19           H  
ATOM     74 2HH1 ARG A  21      61.914  20.267 171.956  1.00 75.19           H  
ATOM     75  NH2 ARG A  21      64.193  20.101 170.716  1.00 75.19           N  
ATOM     76 1HH2 ARG A  21      65.105  20.126 170.157  1.00 75.19           H  
ATOM     77 2HH2 ARG A  21      64.012  19.307 171.409  1.00 75.19           H  
ATOM     78  C   ARG A  21      59.725  21.775 166.358  1.00 75.19           C  
ATOM     79  O   ARG A  21      60.395  21.273 165.457  1.00 75.19           O  
ATOM     80  N   THR A  22      58.951  21.035 167.168  1.00123.24           N  
ATOM     81  HN  THR A  22      58.358  21.529 167.909  1.00123.24           H  
ATOM     82  CA  THR A  22      58.892  19.604 167.074  1.00123.24           C  
ATOM     83  HA  THR A  22      59.911  19.220 167.022  1.00123.24           H  
ATOM     84  CB  THR A  22      58.205  18.971 168.251  1.00123.24           C  
ATOM     85  HB  THR A  22      58.638  19.364 169.171  1.00123.24           H  
ATOM     86  OG1 THR A  22      58.381  17.564 168.218  1.00123.24           O  
ATOM     87  HG1 THR A  22      57.970  17.180 167.331  1.00123.24           H  
ATOM     88  CG2 THR A  22      56.707  19.319 168.211  1.00123.24           C  
ATOM     89 1HG2 THR A  22      56.204  18.862 169.063  1.00123.24           H  
ATOM     90 2HG2 THR A  22      56.270  18.941 167.287  1.00123.24           H  
ATOM     91 3HG2 THR A  22      56.584  20.401 168.255  1.00123.24           H  
ATOM     92  C   THR A  22      58.165  19.180 165.841  1.00123.24           C  
ATOM     93  O   THR A  22      58.485  18.135 165.274  1.00123.24           O  
ATOM     94  N   VAL A  23      57.186  19.994 165.389  1.00 51.30           N  
ATOM     95  HN  VAL A  23      57.047  20.944 165.862  1.00 51.30           H  
ATOM     96  CA  VAL A  23      56.324  19.633 164.298  1.00 51.30           C  
ATOM     97  HA  VAL A  23      55.694  18.793 164.592  1.00 51.30           H  
ATOM     98  CB  VAL A  23      55.461  20.773 163.840  1.00 51.30           C  
ATOM     99  HB  VAL A  23      56.106  21.592 163.521  1.00 51.30           H  
ATOM    100  CG1 VAL A  23      54.625  20.309 162.636  1.00 51.30           C  
ATOM    101 1HG1 VAL A  23      53.993  21.129 162.294  1.00 51.30           H  
ATOM    102 2HG1 VAL A  23      53.998  19.467 162.931  1.00 51.30           H  
ATOM    103 3HG1 VAL A  23      55.289  20.002 161.828  1.00 51.30           H  
ATOM    104  CG2 VAL A  23      54.614  21.251 165.031  1.00 51.30           C  
ATOM    105 1HG2 VAL A  23      53.980  22.080 164.717  1.00 51.30           H  
ATOM    106 2HG2 VAL A  23      55.271  21.581 165.835  1.00 51.30           H  
ATOM    107 3HG2 VAL A  23      53.990  20.431 165.386  1.00 51.30           H  
ATOM    108  C   VAL A  23      57.187  19.233 163.148  1.00 51.30           C  
ATOM    109  O   VAL A  23      56.900  18.246 162.472  1.00 51.30           O  
ATOM    110  N   LEU A  24      58.273  19.988 162.898  1.00133.03           N  
ATOM    111  HN  LEU A  24      58.468  20.862 163.484  1.00133.03           H  
ATOM    112  CA  LEU A  24      59.167  19.613 161.841  1.00133.03           C  
ATOM    113  HA  LEU A  24      58.915  18.621 161.465  1.00133.03           H  
ATOM    114  CB  LEU A  24      59.195  20.634 160.684  1.00133.03           C  
ATOM    115  HB1 LEU A  24      59.558  21.579 161.087  1.00133.03           H  
ATOM    116  HB2 LEU A  24      59.896  20.264 159.935  1.00133.03           H  
ATOM    117  CG  LEU A  24      57.852  20.916 159.969  1.00133.03           C  
ATOM    118  HG  LEU A  24      58.034  21.740 159.280  1.00133.03           H  
ATOM    119  CD1 LEU A  24      57.361  19.736 159.120  1.00133.03           C  
ATOM    120 1HD1 LEU A  24      56.415  19.998 158.645  1.00133.03           H  
ATOM    121 2HD1 LEU A  24      57.218  18.864 159.758  1.00133.03           H  
ATOM    122 3HD1 LEU A  24      58.101  19.507 158.353  1.00133.03           H  
ATOM    123  CD2 LEU A  24      56.788  21.400 160.957  1.00133.03           C  
ATOM    124 1HD2 LEU A  24      55.856  21.590 160.424  1.00133.03           H  
ATOM    125 2HD2 LEU A  24      57.126  22.320 161.435  1.00133.03           H  
ATOM    126 3HD2 LEU A  24      56.623  20.636 161.717  1.00133.03           H  
ATOM    127  C   LEU A  24      60.561  19.620 162.403  1.00133.03           C  
ATOM    128  O   LEU A  24      61.254  20.634 162.356  1.00133.03           O  
ATOM    129  N   GLY A  25      60.998  18.486 162.973  1.00 72.14           N  
ATOM    130  HN  GLY A  25      60.309  17.671 163.053  1.00 72.14           H  
ATOM    131  CA  GLY A  25      62.326  18.290 163.483  1.00 72.14           C  
ATOM    132  HA1 GLY A  25      62.617  19.150 164.087  1.00 72.14           H  
ATOM    133  HA2 GLY A  25      62.354  17.389 164.096  1.00 72.14           H  
ATOM    134  C   GLY A  25      63.269  18.143 162.329  1.00 72.14           C  
ATOM    135  O   GLY A  25      64.481  18.240 162.493  1.00 72.14           O  
ATOM    136  N   GLN A  26      62.716  17.788 161.156  1.00194.51           N  
ATOM    137  HN  GLN A  26      61.647  17.789 161.102  1.00194.51           H  
ATOM    138  CA  GLN A  26      63.429  17.408 159.968  1.00194.51           C  
ATOM    139  HA  GLN A  26      64.413  17.051 160.273  1.00194.51           H  
ATOM    140  CB  GLN A  26      62.727  16.262 159.223  1.00194.51           C  
ATOM    141  HB1 GLN A  26      63.353  15.963 158.382  1.00194.51           H  
ATOM    142  HB2 GLN A  26      62.614  15.423 159.909  1.00194.51           H  
ATOM    143  CG  GLN A  26      61.343  16.638 158.686  1.00194.51           C  
ATOM    144  HG1 GLN A  26      61.423  17.540 158.079  1.00194.51           H  
ATOM    145  HG2 GLN A  26      60.958  15.821 158.076  1.00194.51           H  
ATOM    146  CD  GLN A  26      60.391  16.894 159.848  1.00194.51           C  
ATOM    147  OE1 GLN A  26      60.522  16.338 160.937  1.00194.51           O  
ATOM    148  NE2 GLN A  26      59.400  17.789 159.610  1.00194.51           N  
ATOM    149 1HE2 GLN A  26      59.326  18.263 158.654  1.00194.51           H  
ATOM    150 2HE2 GLN A  26      58.692  18.021 160.378  1.00194.51           H  
ATOM    151  C   GLN A  26      63.634  18.530 158.985  1.00194.51           C  
ATOM    152  O   GLN A  26      63.861  19.683 159.347  1.00194.51           O  
ATOM    153  N   VAL A  27      63.615  18.170 157.678  1.00 70.15           N  
ATOM    154  HN  VAL A  27      63.353  17.161 157.437  1.00 70.15           H  
ATOM    155  CA  VAL A  27      63.927  19.066 156.594  1.00 70.15           C  
ATOM    156  HA  VAL A  27      64.684  19.765 156.949  1.00 70.15           H  
ATOM    157  CB  VAL A  27      64.485  18.361 155.392  1.00 70.15           C  
ATOM    158  HB  VAL A  27      63.747  17.641 155.039  1.00 70.15           H  
ATOM    159  CG1 VAL A  27      64.731  19.393 154.280  1.00 70.15           C  
ATOM    160 1HG1 VAL A  27      65.137  18.891 153.401  1.00 70.15           H  
ATOM    161 2HG1 VAL A  27      65.441  20.143 154.630  1.00 70.15           H  
ATOM    162 3HG1 VAL A  27      63.790  19.878 154.019  1.00 70.15           H  
ATOM    163  CG2 VAL A  27      65.750  17.595 155.820  1.00 70.15           C  
ATOM    164 1HG2 VAL A  27      66.170  17.076 154.959  1.00 70.15           H  
ATOM    165 2HG2 VAL A  27      65.492  16.869 156.591  1.00 70.15           H  
ATOM    166 3HG2 VAL A  27      66.485  18.297 156.214  1.00 70.15           H  
ATOM    167  C   VAL A  27      62.732  19.868 156.157  1.00 70.15           C  
ATOM    168  O   VAL A  27      61.605  19.376 156.119  1.00 70.15           O  
ATOM    169  N   VAL A  28      62.982  21.148 155.789  1.00 58.19           N  
ATOM    170  HN  VAL A  28      63.995  21.491 155.777  1.00 58.19           H  
ATOM    171  CA  VAL A  28      61.936  22.065 155.413  1.00 58.19           C  
ATOM    172  HA  VAL A  28      61.014  21.506 155.253  1.00 58.19           H  
ATOM    173  CB  VAL A  28      61.685  23.143 156.428  1.00 58.19           C  
ATOM    174  HB  VAL A  28      60.859  23.760 156.075  1.00 58.19           H  
ATOM    175  CG1 VAL A  28      61.265  22.488 157.754  1.00 58.19           C  
ATOM    176 1HG1 VAL A  28      61.080  23.261 158.499  1.00 58.19           H  
ATOM    177 2HG1 VAL A  28      62.061  21.831 158.103  1.00 58.19           H  
ATOM    178 3HG1 VAL A  28      60.356  21.907 157.601  1.00 58.19           H  
ATOM    179  CG2 VAL A  28      62.938  24.027 156.528  1.00 58.19           C  
ATOM    180 1HG2 VAL A  28      62.770  24.815 157.262  1.00 58.19           H  
ATOM    181 2HG2 VAL A  28      63.146  24.475 155.556  1.00 58.19           H  
ATOM    182 3HG2 VAL A  28      63.788  23.419 156.837  1.00 58.19           H  
ATOM    183  C   VAL A  28      62.308  22.770 154.141  1.00 58.19           C  
ATOM    184  O   VAL A  28      63.388  22.566 153.589  1.00 58.19           O  
ATOM    185  N   LEU A  29      61.378  23.615 153.637  1.00102.22           N  
ATOM    186  HN  LEU A  29      60.472  23.762 154.187  1.00102.22           H  
ATOM    187  CA  LEU A  29      61.551  24.324 152.397  1.00102.22           C  
ATOM    188  HA  LEU A  29      62.487  24.017 151.931  1.00102.22           H  
ATOM    189  CB  LEU A  29      60.387  24.095 151.412  1.00102.22           C  
ATOM    190  HB1 LEU A  29      59.464  24.406 151.900  1.00102.22           H  
ATOM    191  HB2 LEU A  29      60.560  24.715 150.533  1.00102.22           H  
ATOM    192  CG  LEU A  29      60.213  22.639 150.944  1.00102.22           C  
ATOM    193  HG  LEU A  29      59.389  22.638 150.230  1.00102.22           H  
ATOM    194  CD1 LEU A  29      61.454  22.148 150.183  1.00102.22           C  
ATOM    195 1HD1 LEU A  29      61.301  21.117 149.865  1.00102.22           H  
ATOM    196 2HD1 LEU A  29      62.326  22.201 150.835  1.00102.22           H  
ATOM    197 3HD1 LEU A  29      61.617  22.777 149.308  1.00102.22           H  
ATOM    198  CD2 LEU A  29      59.793  21.717 152.100  1.00102.22           C  
ATOM    199 1HD2 LEU A  29      59.680  20.698 151.730  1.00102.22           H  
ATOM    200 2HD2 LEU A  29      58.844  22.060 152.513  1.00102.22           H  
ATOM    201 3HD2 LEU A  29      60.556  21.738 152.878  1.00102.22           H  
ATOM    202  C   LEU A  29      61.584  25.800 152.659  1.00102.22           C  
ATOM    203  O   LEU A  29      61.081  26.294 153.668  1.00102.22           O  
ATOM    204  N   PRO A  30      62.211  26.519 151.763  1.00 82.96           N  
ATOM    205  CD  PRO A  30      62.458  26.053 150.409  1.00 82.96           C  
ATOM    206  HD1 PRO A  30      63.366  25.451 150.371  1.00 82.96           H  
ATOM    207  HD2 PRO A  30      61.615  25.464 150.047  1.00 82.96           H  
ATOM    208  CA  PRO A  30      62.244  27.948 151.853  1.00 82.96           C  
ATOM    209  HA  PRO A  30      62.727  28.287 152.770  1.00 82.96           H  
ATOM    210  CB  PRO A  30      62.996  28.409 150.610  1.00 82.96           C  
ATOM    211  HB1 PRO A  30      62.661  29.396 150.292  1.00 82.96           H  
ATOM    212  HB2 PRO A  30      64.072  28.429 150.786  1.00 82.96           H  
ATOM    213  CG  PRO A  30      62.622  27.334 149.572  1.00 82.96           C  
ATOM    214  HG1 PRO A  30      61.690  27.590 149.068  1.00 82.96           H  
ATOM    215  HG2 PRO A  30      63.415  27.216 148.833  1.00 82.96           H  
ATOM    216  C   PRO A  30      60.806  28.370 151.788  1.00 82.96           C  
ATOM    217  O   PRO A  30      60.049  27.777 151.022  1.00 82.96           O  
ATOM    218  N   GLY A  31      60.424  29.414 152.545  1.00 49.89           N  
ATOM    219  HN  GLY A  31      61.150  29.877 153.180  1.00 49.89           H  
ATOM    220  CA  GLY A  31      59.087  29.935 152.540  1.00 49.89           C  
ATOM    221  HA1 GLY A  31      59.120  30.978 152.856  1.00 49.89           H  
ATOM    222  HA2 GLY A  31      58.695  29.874 151.525  1.00 49.89           H  
ATOM    223  C   GLY A  31      58.162  29.187 153.456  1.00 49.89           C  
ATOM    224  O   GLY A  31      57.161  28.635 153.004  1.00 49.89           O  
ATOM    225  N   GLU A  32      58.476  29.115 154.768  1.00 58.52           N  
ATOM    226  HN  GLU A  32      59.396  29.518 155.138  1.00 58.52           H  
ATOM    227  CA  GLU A  32      57.537  28.480 155.652  1.00 58.52           C  
ATOM    228  HA  GLU A  32      56.547  28.537 155.201  1.00 58.52           H  
ATOM    229  CB  GLU A  32      57.857  27.003 155.937  1.00 58.52           C  
ATOM    230  HB1 GLU A  32      58.898  26.924 156.249  1.00 58.52           H  
ATOM    231  HB2 GLU A  32      57.209  26.653 156.741  1.00 58.52           H  
ATOM    232  CG  GLU A  32      57.643  26.113 154.710  1.00 58.52           C  
ATOM    233  HG1 GLU A  32      56.603  26.173 154.388  1.00 58.52           H  
ATOM    234  HG2 GLU A  32      58.294  26.441 153.900  1.00 58.52           H  
ATOM    235  CD  GLU A  32      57.980  24.681 155.092  1.00 58.52           C  
ATOM    236  OE1 GLU A  32      59.037  24.482 155.747  1.00 58.52           O  
ATOM    237  OE2 GLU A  32      57.186  23.769 154.738  1.00 58.52           O  
ATOM    238  C   GLU A  32      57.506  29.219 156.957  1.00 58.52           C  
ATOM    239  O   GLU A  32      58.474  29.869 157.346  1.00 58.52           O  
ATOM    240  N   GLU A  33      56.356  29.142 157.659  1.00 57.95           N  
ATOM    241  HN  GLU A  33      55.547  28.566 157.261  1.00 57.95           H  
ATOM    242  CA  GLU A  33      56.177  29.804 158.920  1.00 57.95           C  
ATOM    243  HA  GLU A  33      57.017  30.469 159.122  1.00 57.95           H  
ATOM    244  CB  GLU A  33      54.855  30.579 158.992  1.00 57.95           C  
ATOM    245  HB1 GLU A  33      54.037  29.880 158.819  1.00 57.95           H  
ATOM    246  HB2 GLU A  33      54.762  31.008 159.990  1.00 57.95           H  
ATOM    247  CG  GLU A  33      54.747  31.709 157.969  1.00 57.95           C  
ATOM    248  HG1 GLU A  33      55.479  32.485 158.191  1.00 57.95           H  
ATOM    249  HG2 GLU A  33      54.921  31.322 156.965  1.00 57.95           H  
ATOM    250  CD  GLU A  33      53.339  32.276 158.072  1.00 57.95           C  
ATOM    251  OE1 GLU A  33      52.390  31.463 158.235  1.00 57.95           O  
ATOM    252  OE2 GLU A  33      53.191  33.525 157.987  1.00 57.95           O  
ATOM    253  C   GLU A  33      56.093  28.737 159.970  1.00 57.95           C  
ATOM    254  O   GLU A  33      55.346  27.772 159.815  1.00 57.95           O  
ATOM    255  N   LEU A  34      56.876  28.876 161.065  1.00166.92           N  
ATOM    256  HN  LEU A  34      57.498  29.742 161.160  1.00166.92           H  
ATOM    257  CA  LEU A  34      56.887  27.880 162.103  1.00166.92           C  
ATOM    258  HA  LEU A  34      55.943  27.337 162.147  1.00166.92           H  
ATOM    259  CB  LEU A  34      58.081  26.924 161.990  1.00166.92           C  
ATOM    260  HB1 LEU A  34      58.981  27.491 162.226  1.00166.92           H  
ATOM    261  HB2 LEU A  34      57.943  26.135 162.730  1.00166.92           H  
ATOM    262  CG  LEU A  34      58.300  26.250 160.627  1.00166.92           C  
ATOM    263  HG  LEU A  34      57.384  25.721 160.362  1.00166.92           H  
ATOM    264  CD1 LEU A  34      58.601  27.266 159.512  1.00166.92           C  
ATOM    265 1HD1 LEU A  34      58.748  26.739 158.569  1.00166.92           H  
ATOM    266 2HD1 LEU A  34      59.505  27.822 159.761  1.00166.92           H  
ATOM    267 3HD1 LEU A  34      57.764  27.958 159.414  1.00166.92           H  
ATOM    268  CD2 LEU A  34      59.424  25.218 160.747  1.00166.92           C  
ATOM    269 1HD2 LEU A  34      59.582  24.738 159.781  1.00166.92           H  
ATOM    270 2HD2 LEU A  34      59.149  24.465 161.486  1.00166.92           H  
ATOM    271 3HD2 LEU A  34      60.342  25.715 161.059  1.00166.92           H  
ATOM    272  C   LEU A  34      57.181  28.573 163.393  1.00166.92           C  
ATOM    273  O   LEU A  34      57.929  29.544 163.406  1.00166.92           O  
ATOM    274  N   LEU A  35      56.644  28.083 164.527  1.00150.83           N  
ATOM    275  HN  LEU A  35      56.025  27.210 164.518  1.00150.83           H  
ATOM    276  CA  LEU A  35      56.936  28.780 165.751  1.00150.83           C  
ATOM    277  HA  LEU A  35      57.992  29.050 165.773  1.00150.83           H  
ATOM    278  CB  LEU A  35      56.080  30.039 165.963  1.00150.83           C  
ATOM    279  HB1 LEU A  35      56.420  30.538 166.870  1.00150.83           H  
ATOM    280  HB2 LEU A  35      56.223  30.700 165.109  1.00150.83           H  
ATOM    281  CG  LEU A  35      54.570  29.744 166.105  1.00150.83           C  
ATOM    282  HG  LEU A  35      54.449  29.083 166.963  1.00150.83           H  
ATOM    283  CD1 LEU A  35      53.782  31.027 166.403  1.00150.83           C  
ATOM    284 1HD1 LEU A  35      52.722  30.789 166.498  1.00150.83           H  
ATOM    285 2HD1 LEU A  35      53.923  31.738 165.589  1.00150.83           H  
ATOM    286 3HD1 LEU A  35      54.140  31.466 167.334  1.00150.83           H  
ATOM    287  CD2 LEU A  35      54.006  29.007 164.877  1.00150.83           C  
ATOM    288 1HD2 LEU A  35      52.942  28.821 165.021  1.00150.83           H  
ATOM    289 2HD2 LEU A  35      54.527  28.058 164.752  1.00150.83           H  
ATOM    290 3HD2 LEU A  35      54.150  29.620 163.987  1.00150.83           H  
ATOM    291  C   LEU A  35      56.623  27.892 166.915  1.00150.83           C  
ATOM    292  O   LEU A  35      56.004  26.842 166.761  1.00150.83           O  
ATOM    293  N   LEU A  36      57.083  28.304 168.117  1.00114.45           N  
ATOM    294  HN  LEU A  36      57.692  29.183 168.155  1.00114.45           H  
ATOM    295  CA  LEU A  36      56.794  27.619 169.348  1.00114.45           C  
ATOM    296  HA  LEU A  36      56.022  26.868 169.184  1.00114.45           H  
ATOM    297  CB  LEU A  36      58.034  26.968 169.995  1.00114.45           C  
ATOM    298  HB1 LEU A  36      58.793  27.738 170.130  1.00114.45           H  
ATOM    299  HB2 LEU A  36      57.743  26.570 170.967  1.00114.45           H  
ATOM    300  CG  LEU A  36      58.649  25.823 169.169  1.00114.45           C  
ATOM    301  HG  LEU A  36      59.567  25.522 169.673  1.00114.45           H  
ATOM    302  CD1 LEU A  36      57.718  24.605 169.163  1.00114.45           C  
ATOM    303 1HD1 LEU A  36      58.168  23.806 168.575  1.00114.45           H  
ATOM    304 2HD1 LEU A  36      56.759  24.882 168.725  1.00114.45           H  
ATOM    305 3HD1 LEU A  36      57.563  24.260 170.185  1.00114.45           H  
ATOM    306  CD2 LEU A  36      59.041  26.294 167.756  1.00114.45           C  
ATOM    307 1HD2 LEU A  36      59.472  25.461 167.201  1.00114.45           H  
ATOM    308 2HD2 LEU A  36      59.774  27.097 167.831  1.00114.45           H  
ATOM    309 3HD2 LEU A  36      58.155  26.658 167.235  1.00114.45           H  
ATOM    310  C   LEU A  36      56.300  28.660 170.306  1.00114.45           C  
ATOM    311  O   LEU A  36      56.657  29.828 170.158  1.00114.45           O  
ATOM    312  N   PRO A  37      55.471  28.323 171.270  1.00188.47           N  
ATOM    313  CD  PRO A  37      54.426  27.325 171.109  1.00188.47           C  
ATOM    314  HD1 PRO A  37      54.059  27.318 170.083  1.00188.47           H  
ATOM    315  HD2 PRO A  37      54.800  26.335 171.369  1.00188.47           H  
ATOM    316  CA  PRO A  37      55.094  29.348 172.203  1.00188.47           C  
ATOM    317  HA  PRO A  37      54.693  30.201 171.655  1.00188.47           H  
ATOM    318  CB  PRO A  37      53.988  28.736 173.057  1.00188.47           C  
ATOM    319  HB1 PRO A  37      54.402  28.211 173.918  1.00188.47           H  
ATOM    320  HB2 PRO A  37      53.288  29.499 173.398  1.00188.47           H  
ATOM    321  CG  PRO A  37      53.306  27.753 172.081  1.00188.47           C  
ATOM    322  HG1 PRO A  37      52.912  26.890 172.618  1.00188.47           H  
ATOM    323  HG2 PRO A  37      52.497  28.246 171.542  1.00188.47           H  
ATOM    324  C   PRO A  37      56.352  29.756 172.891  1.00188.47           C  
ATOM    325  O   PRO A  37      56.846  28.997 173.724  1.00188.47           O  
ATOM    326  N   GLU A  38      56.855  30.975 172.600  1.00137.53           N  
ATOM    327  HN  GLU A  38      56.291  31.668 172.011  1.00137.53           H  
ATOM    328  CA  GLU A  38      58.156  31.328 173.091  1.00137.53           C  
ATOM    329  HA  GLU A  38      58.359  30.816 174.032  1.00137.53           H  
ATOM    330  CB  GLU A  38      59.247  31.010 172.062  1.00137.53           C  
ATOM    331  HB1 GLU A  38      59.087  31.640 171.187  1.00137.53           H  
ATOM    332  HB2 GLU A  38      60.215  31.242 172.506  1.00137.53           H  
ATOM    333  CG  GLU A  38      59.264  29.552 171.608  1.00137.53           C  
ATOM    334  HG1 GLU A  38      59.804  28.939 172.330  1.00137.53           H  
ATOM    335  HG2 GLU A  38      58.245  29.178 171.504  1.00137.53           H  
ATOM    336  CD  GLU A  38      59.973  29.526 170.262  1.00137.53           C  
ATOM    337  OE1 GLU A  38      61.211  29.757 170.240  1.00137.53           O  
ATOM    338  OE2 GLU A  38      59.283  29.292 169.233  1.00137.53           O  
ATOM    339  C   GLU A  38      58.247  32.810 173.273  1.00137.53           C  
ATOM    340  O   GLU A  38      57.485  33.573 172.681  1.00137.53           O  
ATOM    341  N   GLN A  39      59.101  33.247 174.221  1.00139.34           N  
ATOM    342  HN  GLN A  39      59.584  32.541 174.864  1.00139.34           H  
ATOM    343  CA  GLN A  39      59.370  34.648 174.377  1.00139.34           C  
ATOM    344  HA  GLN A  39      58.457  35.191 174.135  1.00139.34           H  
ATOM    345  CB  GLN A  39      59.742  34.981 175.834  1.00139.34           C  
ATOM    346  HB1 GLN A  39      59.066  34.433 176.490  1.00139.34           H  
ATOM    347  HB2 GLN A  39      60.765  34.648 176.007  1.00139.34           H  
ATOM    348  CG  GLN A  39      59.657  36.466 176.196  1.00139.34           C  
ATOM    349  HG1 GLN A  39      58.879  36.941 175.599  1.00139.34           H  
ATOM    350  HG2 GLN A  39      59.417  36.568 177.254  1.00139.34           H  
ATOM    351  CD  GLN A  39      60.991  37.136 175.913  1.00139.34           C  
ATOM    352  OE1 GLN A  39      62.054  36.593 176.207  1.00139.34           O  
ATOM    353  NE2 GLN A  39      60.929  38.363 175.332  1.00139.34           N  
ATOM    354 1HE2 GLN A  39      59.979  38.799 175.102  1.00139.34           H  
ATOM    355 2HE2 GLN A  39      61.830  38.893 175.104  1.00139.34           H  
ATOM    356  C   GLN A  39      60.466  35.158 173.466  1.00139.34           C  
ATOM    357  O   GLN A  39      60.237  36.070 172.671  1.00139.34           O  
ATOM    358  N   GLU A  40      61.677  34.536 173.512  1.00135.90           N  
ATOM    359  HN  GLU A  40      61.800  33.656 174.108  1.00135.90           H  
ATOM    360  CA  GLU A  40      62.799  35.057 172.761  1.00135.90           C  
ATOM    361  HA  GLU A  40      62.421  35.519 171.849  1.00135.90           H  
ATOM    362  CB  GLU A  40      63.647  36.092 173.517  1.00135.90           C  
ATOM    363  HB1 GLU A  40      63.798  35.736 174.536  1.00135.90           H  
ATOM    364  HB2 GLU A  40      64.611  36.179 173.016  1.00135.90           H  
ATOM    365  CG  GLU A  40      63.010  37.475 173.580  1.00135.90           C  
ATOM    366  HG1 GLU A  40      62.864  37.863 172.572  1.00135.90           H  
ATOM    367  HG2 GLU A  40      62.049  37.418 174.091  1.00135.90           H  
ATOM    368  CD  GLU A  40      63.954  38.380 174.352  1.00135.90           C  
ATOM    369  OE1 GLU A  40      64.998  38.778 173.767  1.00135.90           O  
ATOM    370  OE2 GLU A  40      63.650  38.680 175.536  1.00135.90           O  
ATOM    371  C   GLU A  40      63.757  33.970 172.382  1.00135.90           C  
ATOM    372  O   GLU A  40      63.827  32.925 173.026  1.00135.90           O  
ATOM    373  N   ASP A  41      64.523  34.216 171.293  1.00109.10           N  
ATOM    374  HN  ASP A  41      64.381  35.140 170.772  1.00109.10           H  
ATOM    375  CA  ASP A  41      65.517  33.303 170.799  1.00109.10           C  
ATOM    376  HA  ASP A  41      66.122  32.937 171.629  1.00109.10           H  
ATOM    377  CB  ASP A  41      64.939  32.110 170.016  1.00109.10           C  
ATOM    378  HB1 ASP A  41      65.746  31.443 169.714  1.00109.10           H  
ATOM    379  HB2 ASP A  41      64.233  31.566 170.643  1.00109.10           H  
ATOM    380  CG  ASP A  41      64.224  32.645 168.781  1.00109.10           C  
ATOM    381  OD1 ASP A  41      63.173  33.319 168.952  1.00109.10           O  
ATOM    382  OD2 ASP A  41      64.712  32.377 167.650  1.00109.10           O  
ATOM    383  C   ASP A  41      66.386  34.067 169.841  1.00109.10           C  
ATOM    384  O   ASP A  41      66.169  35.256 169.618  1.00109.10           O  
ATOM    385  N   ALA A  42      67.418  33.404 169.269  1.00 53.78           N  
ATOM    386  HN  ALA A  42      67.605  32.386 169.541  1.00 53.78           H  
ATOM    387  CA  ALA A  42      68.269  34.046 168.300  1.00 53.78           C  
ATOM    388  HA  ALA A  42      68.011  35.102 168.225  1.00 53.78           H  
ATOM    389  CB  ALA A  42      69.771  33.896 168.600  1.00 53.78           C  
ATOM    390  HB1 ALA A  42      70.349  34.405 167.828  1.00 53.78           H  
ATOM    391  HB2 ALA A  42      70.035  32.839 168.614  1.00 53.78           H  
ATOM    392  HB3 ALA A  42      69.994  34.338 169.571  1.00 53.78           H  
ATOM    393  C   ALA A  42      68.012  33.369 166.993  1.00 53.78           C  
ATOM    394  O   ALA A  42      68.064  32.143 166.897  1.00 53.78           O  
ATOM    395  N   GLU A  43      67.725  34.156 165.938  1.00114.11           N  
ATOM    396  HN  GLU A  43      67.700  35.221 166.038  1.00114.11           H  
ATOM    397  CA  GLU A  43      67.453  33.529 164.676  1.00114.11           C  
ATOM    398  HA  GLU A  43      66.799  32.675 164.854  1.00114.11           H  
ATOM    399  CB  GLU A  43      66.778  34.444 163.642  1.00114.11           C  
ATOM    400  HB1 GLU A  43      65.928  34.937 164.114  1.00114.11           H  
ATOM    401  HB2 GLU A  43      67.499  35.194 163.316  1.00114.11           H  
ATOM    402  CG  GLU A  43      66.281  33.677 162.416  1.00114.11           C  
ATOM    403  HG1 GLU A  43      65.807  34.365 161.716  1.00114.11           H  
ATOM    404  HG2 GLU A  43      67.118  33.180 161.926  1.00114.11           H  
ATOM    405  CD  GLU A  43      65.270  32.642 162.887  1.00114.11           C  
ATOM    406  OE1 GLU A  43      65.691  31.698 163.606  1.00114.11           O  
ATOM    407  OE2 GLU A  43      64.067  32.775 162.541  1.00114.11           O  
ATOM    408  C   GLU A  43      68.745  33.020 164.109  1.00114.11           C  
ATOM    409  O   GLU A  43      69.782  33.677 164.192  1.00114.11           O  
ATOM    410  N   GLY A  44      68.695  31.826 163.483  1.00 76.07           N  
ATOM    411  HN  GLY A  44      67.749  31.341 163.367  1.00 76.07           H  
ATOM    412  CA  GLY A  44      69.874  31.186 162.967  1.00 76.07           C  
ATOM    413  HA1 GLY A  44      70.736  31.464 163.573  1.00 76.07           H  
ATOM    414  HA2 GLY A  44      69.744  30.104 162.994  1.00 76.07           H  
ATOM    415  C   GLY A  44      70.089  31.631 161.553  1.00 76.07           C  
ATOM    416  O   GLY A  44      70.020  32.819 161.235  1.00 76.07           O  
ATOM    417  N   PRO A  45      70.512  30.692 160.748  1.00270.60           N  
ATOM    418  CD  PRO A  45      71.557  29.798 161.218  1.00270.60           C  
ATOM    419  HD1 PRO A  45      72.038  30.208 162.106  1.00270.60           H  
ATOM    420  HD2 PRO A  45      71.143  28.816 161.448  1.00270.60           H  
ATOM    421  CA  PRO A  45      70.598  30.903 159.322  1.00270.60           C  
ATOM    422  HA  PRO A  45      70.770  31.949 159.067  1.00270.60           H  
ATOM    423  CB  PRO A  45      71.713  29.990 158.816  1.00270.60           C  
ATOM    424  HB1 PRO A  45      71.300  29.068 158.406  1.00270.60           H  
ATOM    425  HB2 PRO A  45      72.307  30.493 158.053  1.00270.60           H  
ATOM    426  CG  PRO A  45      72.562  29.699 160.062  1.00270.60           C  
ATOM    427  HG1 PRO A  45      72.998  28.701 160.011  1.00270.60           H  
ATOM    428  HG2 PRO A  45      73.356  30.438 160.173  1.00270.60           H  
ATOM    429  C   PRO A  45      69.258  30.419 158.870  1.00270.60           C  
ATOM    430  O   PRO A  45      68.502  29.993 159.722  1.00270.60           O  
ATOM    431  N   GLY A  46      68.881  30.556 157.594  1.00218.06           N  
ATOM    432  HN  GLY A  46      69.457  31.202 156.965  1.00218.06           H  
ATOM    433  CA  GLY A  46      67.743  29.883 157.018  1.00218.06           C  
ATOM    434  HA1 GLY A  46      67.661  30.196 155.977  1.00218.06           H  
ATOM    435  HA2 GLY A  46      67.932  28.810 157.062  1.00218.06           H  
ATOM    436  C   GLY A  46      66.415  30.147 157.686  1.00218.06           C  
ATOM    437  O   GLY A  46      65.410  29.578 157.257  1.00218.06           O  
ATOM    438  N   GLY A  47      66.328  31.020 158.709  1.00 58.62           N  
ATOM    439  HN  GLY A  47      67.184  31.577 159.028  1.00 58.62           H  
ATOM    440  CA  GLY A  47      65.057  31.184 159.361  1.00 58.62           C  
ATOM    441  HA1 GLY A  47      64.259  30.824 158.712  1.00 58.62           H  
ATOM    442  HA2 GLY A  47      65.046  30.624 160.296  1.00 58.62           H  
ATOM    443  C   GLY A  47      64.866  32.643 159.640  1.00 58.62           C  
ATOM    444  O   GLY A  47      65.836  33.395 159.723  1.00 58.62           O  
ATOM    445  N   ALA A  48      63.596  33.082 159.793  1.00 46.35           N  
ATOM    446  HN  ALA A  48      62.784  32.390 159.709  1.00 46.35           H  
ATOM    447  CA  ALA A  48      63.322  34.466 160.067  1.00 46.35           C  
ATOM    448  HA  ALA A  48      64.254  34.981 160.301  1.00 46.35           H  
ATOM    449  CB  ALA A  48      62.617  35.186 158.910  1.00 46.35           C  
ATOM    450  HB1 ALA A  48      62.440  36.226 159.183  1.00 46.35           H  
ATOM    451  HB2 ALA A  48      61.664  34.698 158.704  1.00 46.35           H  
ATOM    452  HB3 ALA A  48      63.245  35.146 158.020  1.00 46.35           H  
ATOM    453  C   ALA A  48      62.405  34.529 161.254  1.00 46.35           C  
ATOM    454  O   ALA A  48      61.573  33.646 161.445  1.00 46.35           O  
ATOM    455  N   VAL A  49      62.538  35.563 162.114  1.00 66.59           N  
ATOM    456  HN  VAL A  49      63.259  36.335 161.942  1.00 66.59           H  
ATOM    457  CA  VAL A  49      61.680  35.593 163.266  1.00 66.59           C  
ATOM    458  HA  VAL A  49      61.038  34.713 163.251  1.00 66.59           H  
ATOM    459  CB  VAL A  49      62.427  35.628 164.569  1.00 66.59           C  
ATOM    460  HB  VAL A  49      63.043  36.527 164.590  1.00 66.59           H  
ATOM    461  CG1 VAL A  49      61.404  35.711 165.716  1.00 66.59           C  
ATOM    462 1HG1 VAL A  49      61.929  35.737 166.671  1.00 66.59           H  
ATOM    463 2HG1 VAL A  49      60.751  34.839 165.685  1.00 66.59           H  
ATOM    464 3HG1 VAL A  49      60.806  36.616 165.606  1.00 66.59           H  
ATOM    465  CG2 VAL A  49      63.352  34.401 164.642  1.00 66.59           C  
ATOM    466 1HG2 VAL A  49      63.900  34.414 165.584  1.00 66.59           H  
ATOM    467 2HG2 VAL A  49      64.057  34.427 163.811  1.00 66.59           H  
ATOM    468 3HG2 VAL A  49      62.755  33.491 164.583  1.00 66.59           H  
ATOM    469  C   VAL A  49      60.823  36.819 163.223  1.00 66.59           C  
ATOM    470  O   VAL A  49      61.318  37.939 163.343  1.00 66.59           O  
ATOM    471  N   GLU A  50      59.495  36.623 163.071  1.00117.44           N  
ATOM    472  HN  GLU A  50      59.118  35.625 162.986  1.00117.44           H  
ATOM    473  CA  GLU A  50      58.580  37.727 163.021  1.00117.44           C  
ATOM    474  HA  GLU A  50      58.810  38.449 163.804  1.00117.44           H  
ATOM    475  CB  GLU A  50      58.566  38.412 161.645  1.00117.44           C  
ATOM    476  HB1 GLU A  50      58.304  37.669 160.892  1.00117.44           H  
ATOM    477  HB2 GLU A  50      57.811  39.198 161.658  1.00117.44           H  
ATOM    478  CG  GLU A  50      59.909  39.036 161.264  1.00117.44           C  
ATOM    479  HG1 GLU A  50      60.016  40.007 161.748  1.00117.44           H  
ATOM    480  HG2 GLU A  50      60.722  38.382 161.578  1.00117.44           H  
ATOM    481  CD  GLU A  50      59.940  39.208 159.753  1.00117.44           C  
ATOM    482  OE1 GLU A  50      59.574  38.232 159.044  1.00117.44           O  
ATOM    483  OE2 GLU A  50      60.334  40.311 159.287  1.00117.44           O  
ATOM    484  C   GLU A  50      57.204  37.168 163.212  1.00117.44           C  
ATOM    485  O   GLU A  50      56.893  36.090 162.707  1.00117.44           O  
ATOM    486  N   ARG A  51      56.338  37.875 163.968  1.00159.90           N  
ATOM    487  HN  ARG A  51      56.640  38.776 164.459  1.00159.90           H  
ATOM    488  CA  ARG A  51      55.000  37.377 164.090  1.00159.90           C  
ATOM    489  HA  ARG A  51      55.095  36.320 164.337  1.00159.90           H  
ATOM    490  CB  ARG A  51      54.187  38.014 165.244  1.00159.90           C  
ATOM    491  HB1 ARG A  51      53.155  37.675 165.150  1.00159.90           H  
ATOM    492  HB2 ARG A  51      54.605  37.653 166.184  1.00159.90           H  
ATOM    493  CG  ARG A  51      54.173  39.540 165.297  1.00159.90           C  
ATOM    494  HG1 ARG A  51      54.510  39.921 164.333  1.00159.90           H  
ATOM    495  HG2 ARG A  51      53.150  39.869 165.481  1.00159.90           H  
ATOM    496  CD  ARG A  51      55.072  40.123 166.389  1.00159.90           C  
ATOM    497  HD1 ARG A  51      55.217  41.190 166.222  1.00159.90           H  
ATOM    498  HD2 ARG A  51      54.619  39.966 167.368  1.00159.90           H  
ATOM    499  NE  ARG A  51      56.380  39.414 166.314  1.00159.90           N1+
ATOM    500  HE  ARG A  51      57.154  39.775 165.670  1.00159.90           H  
ATOM    501  CZ  ARG A  51      56.580  38.300 167.075  1.00159.90           C  
ATOM    502  NH1 ARG A  51      55.593  37.876 167.917  1.00159.90           N  
ATOM    503 1HH1 ARG A  51      54.671  38.416 167.976  1.00159.90           H  
ATOM    504 2HH1 ARG A  51      55.741  37.003 168.518  1.00159.90           H  
ATOM    505  NH2 ARG A  51      57.759  37.617 166.994  1.00159.90           N  
ATOM    506 1HH2 ARG A  51      58.529  37.955 166.332  1.00159.90           H  
ATOM    507 2HH2 ARG A  51      57.913  36.743 167.592  1.00159.90           H  
ATOM    508  C   ARG A  51      54.309  37.430 162.755  1.00159.90           C  
ATOM    509  O   ARG A  51      53.708  36.427 162.393  1.00159.90           O  
ATOM    510  N   PRO A  52      54.268  38.471 161.968  1.00104.49           N  
ATOM    511  CD  PRO A  52      54.396  38.269 160.534  1.00104.49           C  
ATOM    512  HD1 PRO A  52      55.287  37.684 160.309  1.00104.49           H  
ATOM    513  HD2 PRO A  52      53.517  37.759 160.140  1.00104.49           H  
ATOM    514  CA  PRO A  52      54.572  39.819 162.343  1.00104.49           C  
ATOM    515  HA  PRO A  52      55.240  39.891 163.201  1.00104.49           H  
ATOM    516  CB  PRO A  52      55.117  40.498 161.089  1.00104.49           C  
ATOM    517  HB1 PRO A  52      54.792  41.537 161.038  1.00104.49           H  
ATOM    518  HB2 PRO A  52      56.206  40.456 161.066  1.00104.49           H  
ATOM    519  CG  PRO A  52      54.513  39.678 159.939  1.00104.49           C  
ATOM    520  HG1 PRO A  52      53.534  40.065 159.656  1.00104.49           H  
ATOM    521  HG2 PRO A  52      55.171  39.681 159.070  1.00104.49           H  
ATOM    522  C   PRO A  52      53.175  40.251 162.640  1.00104.49           C  
ATOM    523  O   PRO A  52      52.285  39.411 162.517  1.00104.49           O  
ATOM    524  N   LEU A  53      52.935  41.512 163.036  1.00265.70           N  
ATOM    525  HN  LEU A  53      53.728  42.215 163.187  1.00265.70           H  
ATOM    526  CA  LEU A  53      51.565  41.867 163.245  1.00265.70           C  
ATOM    527  HA  LEU A  53      51.106  41.166 163.942  1.00265.70           H  
ATOM    528  CB  LEU A  53      51.373  43.309 163.756  1.00265.70           C  
ATOM    529  HB1 LEU A  53      51.938  43.418 164.682  1.00265.70           H  
ATOM    530  HB2 LEU A  53      51.772  43.990 163.004  1.00265.70           H  
ATOM    531  CG  LEU A  53      49.909  43.712 164.038  1.00265.70           C  
ATOM    532  HG  LEU A  53      49.943  44.657 164.581  1.00265.70           H  
ATOM    533  CD1 LEU A  53      49.102  43.968 162.754  1.00265.70           C  
ATOM    534 1HD1 LEU A  53      48.081  44.247 163.015  1.00265.70           H  
ATOM    535 2HD1 LEU A  53      49.086  43.062 162.148  1.00265.70           H  
ATOM    536 3HD1 LEU A  53      49.566  44.776 162.188  1.00265.70           H  
ATOM    537  CD2 LEU A  53      49.237  42.689 164.971  1.00265.70           C  
ATOM    538 1HD2 LEU A  53      48.206  42.990 165.158  1.00265.70           H  
ATOM    539 2HD2 LEU A  53      49.780  42.646 165.915  1.00265.70           H  
ATOM    540 3HD2 LEU A  53      49.248  41.706 164.501  1.00265.70           H  
ATOM    541  C   LEU A  53      50.943  41.717 161.899  1.00265.70           C  
ATOM    542  O   LEU A  53      51.631  41.869 160.889  1.00265.70           O  
ATOM    543  N   SER A  54      49.645  41.352 161.859  1.00174.42           N  
ATOM    544  HN  SER A  54      49.099  41.250 162.774  1.00174.42           H  
ATOM    545  CA  SER A  54      48.984  41.098 160.614  1.00174.42           C  
ATOM    546  HA  SER A  54      49.417  40.211 160.151  1.00174.42           H  
ATOM    547  CB  SER A  54      47.465  40.903 160.763  1.00174.42           C  
ATOM    548  HB1 SER A  54      47.030  41.799 161.206  1.00174.42           H  
ATOM    549  HB2 SER A  54      47.027  40.734 159.780  1.00174.42           H  
ATOM    550  OG  SER A  54      47.189  39.787 161.597  1.00174.42           O  
ATOM    551  HG  SER A  54      47.605  38.921 161.173  1.00174.42           H  
ATOM    552  C   SER A  54      49.199  42.272 159.724  1.00174.42           C  
ATOM    553  O   SER A  54      48.817  43.398 160.036  1.00174.42           O  
ATOM    554  N   LEU A  55      49.868  42.023 158.585  1.00237.84           N  
ATOM    555  HN  LEU A  55      50.210  41.032 158.372  1.00237.84           H  
ATOM    556  CA  LEU A  55      50.123  43.079 157.660  1.00237.84           C  
ATOM    557  HA  LEU A  55      49.417  43.894 157.823  1.00237.84           H  
ATOM    558  CB  LEU A  55      51.573  43.608 157.768  1.00237.84           C  
ATOM    559  HB1 LEU A  55      51.748  43.870 158.812  1.00237.84           H  
ATOM    560  HB2 LEU A  55      52.239  42.794 157.481  1.00237.84           H  
ATOM    561  CG  LEU A  55      51.952  44.842 156.911  1.00237.84           C  
ATOM    562  HG  LEU A  55      51.345  45.677 157.261  1.00237.84           H  
ATOM    563  CD1 LEU A  55      53.424  45.218 157.146  1.00237.84           C  
ATOM    564 1HD1 LEU A  55      53.679  46.086 156.539  1.00237.84           H  
ATOM    565 2HD1 LEU A  55      54.063  44.380 156.867  1.00237.84           H  
ATOM    566 3HD1 LEU A  55      53.575  45.455 158.199  1.00237.84           H  
ATOM    567  CD2 LEU A  55      51.662  44.665 155.410  1.00237.84           C  
ATOM    568 1HD2 LEU A  55      51.953  45.569 154.874  1.00237.84           H  
ATOM    569 2HD2 LEU A  55      50.597  44.484 155.264  1.00237.84           H  
ATOM    570 3HD2 LEU A  55      52.230  43.817 155.027  1.00237.84           H  
ATOM    571  C   LEU A  55      49.916  42.491 156.308  1.00237.84           C  
ATOM    572  O   LEU A  55      50.748  41.724 155.826  1.00237.84           O  
ATOM    573  N   ASN A  56      48.787  42.856 155.671  1.00228.96           N  
ATOM    574  HN  ASN A  56      48.097  43.495 156.182  1.00228.96           H  
ATOM    575  CA  ASN A  56      48.465  42.430 154.341  1.00228.96           C  
ATOM    576  HA  ASN A  56      47.416  42.655 154.148  1.00228.96           H  
ATOM    577  CB  ASN A  56      49.319  43.106 153.256  1.00228.96           C  
ATOM    578  HB1 ASN A  56      50.376  43.012 153.506  1.00228.96           H  
ATOM    579  HB2 ASN A  56      49.130  42.636 152.291  1.00228.96           H  
ATOM    580  CG  ASN A  56      48.931  44.578 153.199  1.00228.96           C  
ATOM    581  OD1 ASN A  56      48.541  45.175 154.202  1.00228.96           O  
ATOM    582  ND2 ASN A  56      49.033  45.184 151.985  1.00228.96           N  
ATOM    583 1HD2 ASN A  56      49.371  44.627 151.136  1.00228.96           H  
ATOM    584 2HD2 ASN A  56      48.775  46.217 151.879  1.00228.96           H  
ATOM    585  C   ASN A  56      48.662  40.957 154.234  1.00228.96           C  
ATOM    586  O   ASN A  56      49.242  40.472 153.265  1.00228.96           O  
ATOM    587  N   ALA A  57      48.193  40.199 155.237  1.00269.46           N  
ATOM    588  HN  ALA A  57      47.713  40.639 156.086  1.00269.46           H  
ATOM    589  CA  ALA A  57      48.357  38.786 155.131  1.00269.46           C  
ATOM    590  HA  ALA A  57      48.781  38.539 154.158  1.00269.46           H  
ATOM    591  CB  ALA A  57      49.227  38.177 156.244  1.00269.46           C  
ATOM    592  HB1 ALA A  57      49.306  37.100 156.096  1.00269.46           H  
ATOM    593  HB2 ALA A  57      48.771  38.378 157.213  1.00269.46           H  
ATOM    594  HB3 ALA A  57      50.222  38.621 156.212  1.00269.46           H  
ATOM    595  C   ALA A  57      46.997  38.199 155.246  1.00269.46           C  
ATOM    596  O   ALA A  57      46.168  38.673 156.021  1.00269.46           O  
ATOM    597  N   ARG A  58      46.718  37.152 154.453  1.00322.95           N  
ATOM    598  HN  ARG A  58      47.442  36.771 153.763  1.00322.95           H  
ATOM    599  CA  ARG A  58      45.422  36.566 154.563  1.00322.95           C  
ATOM    600  HA  ARG A  58      44.815  37.179 155.229  1.00322.95           H  
ATOM    601  CB  ARG A  58      44.673  36.390 153.231  1.00322.95           C  
ATOM    602  HB1 ARG A  58      44.548  37.368 152.767  1.00322.95           H  
ATOM    603  HB2 ARG A  58      45.266  35.750 152.577  1.00322.95           H  
ATOM    604  CG  ARG A  58      43.291  35.755 153.422  1.00322.95           C  
ATOM    605  HG1 ARG A  58      43.435  34.717 153.723  1.00322.95           H  
ATOM    606  HG2 ARG A  58      42.778  36.296 154.217  1.00322.95           H  
ATOM    607  CD  ARG A  58      42.392  35.769 152.181  1.00322.95           C  
ATOM    608  HD1 ARG A  58      42.963  35.453 151.308  1.00322.95           H  
ATOM    609  HD2 ARG A  58      41.549  35.094 152.328  1.00322.95           H  
ATOM    610  NE  ARG A  58      41.897  37.162 151.985  1.00322.95           N1+
ATOM    611  HE  ARG A  58      42.518  37.993 152.247  1.00322.95           H  
ATOM    612  CZ  ARG A  58      40.650  37.375 151.470  1.00322.95           C  
ATOM    613  NH1 ARG A  58      39.849  36.314 151.159  1.00322.95           N  
ATOM    614 1HH1 ARG A  58      40.198  35.315 151.319  1.00322.95           H  
ATOM    615 2HH1 ARG A  58      38.872  36.481 150.756  1.00322.95           H  
ATOM    616  NH2 ARG A  58      40.199  38.648 151.270  1.00322.95           N  
ATOM    617 1HH2 ARG A  58      40.823  39.482 151.517  1.00322.95           H  
ATOM    618 2HH2 ARG A  58      39.222  38.812 150.866  1.00322.95           H  
ATOM    619  C   ARG A  58      45.601  35.224 155.177  1.00322.95           C  
ATOM    620  O   ARG A  58      46.692  34.655 155.152  1.00322.95           O  
ATOM    621  N   ALA A  59      44.518  34.701 155.777  1.00226.30           N  
ATOM    622  HN  ALA A  59      43.595  35.243 155.769  1.00226.30           H  
ATOM    623  CA  ALA A  59      44.586  33.430 156.425  1.00226.30           C  
ATOM    624  HA  ALA A  59      45.610  33.058 156.393  1.00226.30           H  
ATOM    625  CB  ALA A  59      44.092  33.456 157.883  1.00226.30           C  
ATOM    626  HB1 ALA A  59      44.172  32.457 158.312  1.00226.30           H  
ATOM    627  HB2 ALA A  59      43.051  33.779 157.909  1.00226.30           H  
ATOM    628  HB3 ALA A  59      44.702  34.150 158.462  1.00226.30           H  
ATOM    629  C   ALA A  59      43.694  32.505 155.670  1.00226.30           C  
ATOM    630  O   ALA A  59      42.772  32.936 154.980  1.00226.30           O  
ATOM    631  N   CYS A  60      43.990  31.195 155.753  1.00101.64           N  
ATOM    632  HN  CYS A  60      44.836  30.881 156.328  1.00101.64           H  
ATOM    633  CA  CYS A  60      43.190  30.217 155.083  1.00101.64           C  
ATOM    634  HA  CYS A  60      42.837  30.629 154.138  1.00101.64           H  
ATOM    635  CB  CYS A  60      43.937  28.896 154.813  1.00101.64           C  
ATOM    636  HB1 CYS A  60      44.880  29.129 154.319  1.00101.64           H  
ATOM    637  HB2 CYS A  60      44.136  28.412 155.769  1.00101.64           H  
ATOM    638  SG  CYS A  60      43.011  27.734 153.763  1.00101.64           S  
ATOM    639  HG  CYS A  60      41.851  27.422 154.357  1.00101.64           H  
ATOM    640  C   CYS A  60      42.017  29.941 155.967  1.00101.64           C  
ATOM    641  O   CYS A  60      41.943  30.442 157.089  1.00101.64           O  
ATOM    642  N   SER A  61      41.057  29.141 155.465  1.00153.71           N  
ATOM    643  HN  SER A  61      41.186  28.714 154.492  1.00153.71           H  
ATOM    644  CA  SER A  61      39.866  28.850 156.207  1.00153.71           C  
ATOM    645  HA  SER A  61      39.406  29.786 156.524  1.00153.71           H  
ATOM    646  CB  SER A  61      38.837  28.028 155.409  1.00153.71           C  
ATOM    647  HB1 SER A  61      38.550  28.582 154.515  1.00153.71           H  
ATOM    648  HB2 SER A  61      39.283  27.077 155.120  1.00153.71           H  
ATOM    649  OG  SER A  61      37.683  27.783 156.198  1.00153.71           O  
ATOM    650  HG  SER A  61      37.955  27.248 157.060  1.00153.71           H  
ATOM    651  C   SER A  61      40.265  28.069 157.415  1.00153.71           C  
ATOM    652  O   SER A  61      41.352  27.495 157.469  1.00153.71           O  
ATOM    653  N   ARG A  62      39.392  28.062 158.440  1.00258.38           N  
ATOM    654  HN  ARG A  62      38.447  28.555 158.347  1.00258.38           H  
ATOM    655  CA  ARG A  62      39.738  27.390 159.656  1.00258.38           C  
ATOM    656  HA  ARG A  62      40.638  26.793 159.509  1.00258.38           H  
ATOM    657  CB  ARG A  62      39.937  28.363 160.828  1.00258.38           C  
ATOM    658  HB1 ARG A  62      39.020  28.939 160.955  1.00258.38           H  
ATOM    659  HB2 ARG A  62      40.128  27.780 161.729  1.00258.38           H  
ATOM    660  CG  ARG A  62      41.097  29.342 160.634  1.00258.38           C  
ATOM    661  HG1 ARG A  62      42.033  28.799 160.764  1.00258.38           H  
ATOM    662  HG2 ARG A  62      41.046  29.742 159.621  1.00258.38           H  
ATOM    663  CD  ARG A  62      41.073  30.512 161.620  1.00258.38           C  
ATOM    664  HD1 ARG A  62      41.880  31.208 161.390  1.00258.38           H  
ATOM    665  HD2 ARG A  62      40.116  31.030 161.557  1.00258.38           H  
ATOM    666  NE  ARG A  62      41.259  29.956 162.989  1.00258.38           N1+
ATOM    667  HE  ARG A  62      42.052  29.264 163.183  1.00258.38           H  
ATOM    668  CZ  ARG A  62      40.416  30.330 163.996  1.00258.38           C  
ATOM    669  NH1 ARG A  62      39.395  31.201 163.745  1.00258.38           N  
ATOM    670 1HH1 ARG A  62      39.255  31.591 162.759  1.00258.38           H  
ATOM    671 2HH1 ARG A  62      38.735  31.493 164.535  1.00258.38           H  
ATOM    672  NH2 ARG A  62      40.589  29.827 165.253  1.00258.38           N  
ATOM    673 1HH2 ARG A  62      41.385  29.140 165.449  1.00258.38           H  
ATOM    674 2HH2 ARG A  62      39.928  30.120 166.042  1.00258.38           H  
ATOM    675  C   ARG A  62      38.599  26.509 160.047  1.00258.38           C  
ATOM    676  O   ARG A  62      37.447  26.769 159.702  1.00258.38           O  
ATOM    677  N   VAL A  63      38.908  25.415 160.770  1.00137.98           N  
ATOM    678  HN  VAL A  63      39.932  25.167 160.957  1.00137.98           H  
ATOM    679  CA  VAL A  63      37.863  24.585 161.287  1.00137.98           C  
ATOM    680  HA  VAL A  63      37.049  24.511 160.565  1.00137.98           H  
ATOM    681  CB  VAL A  63      38.315  23.214 161.701  1.00137.98           C  
ATOM    682  HB  VAL A  63      37.462  22.677 162.115  1.00137.98           H  
ATOM    683  CG1 VAL A  63      38.809  22.463 160.455  1.00137.98           C  
ATOM    684 1HG1 VAL A  63      39.141  21.465 160.740  1.00137.98           H  
ATOM    685 2HG1 VAL A  63      39.640  23.008 160.008  1.00137.98           H  
ATOM    686 3HG1 VAL A  63      37.997  22.383 159.733  1.00137.98           H  
ATOM    687  CG2 VAL A  63      39.382  23.360 162.798  1.00137.98           C  
ATOM    688 1HG2 VAL A  63      39.721  22.372 163.110  1.00137.98           H  
ATOM    689 2HG2 VAL A  63      38.955  23.884 163.653  1.00137.98           H  
ATOM    690 3HG2 VAL A  63      40.228  23.928 162.410  1.00137.98           H  
ATOM    691  C   VAL A  63      37.402  25.296 162.509  1.00137.98           C  
ATOM    692  O   VAL A  63      38.212  25.858 163.246  1.00137.98           O  
ATOM    693  N   ARG A  64      36.083  25.315 162.764  1.00198.63           N  
ATOM    694  HN  ARG A  64      35.381  24.790 162.150  1.00198.63           H  
ATOM    695  CA  ARG A  64      35.670  26.073 163.899  1.00198.63           C  
ATOM    696  HA  ARG A  64      36.218  27.015 163.895  1.00198.63           H  
ATOM    697  CB  ARG A  64      34.168  26.393 163.958  1.00198.63           C  
ATOM    698  HB1 ARG A  64      33.804  26.581 162.948  1.00198.63           H  
ATOM    699  HB2 ARG A  64      33.638  25.541 164.383  1.00198.63           H  
ATOM    700  CG  ARG A  64      33.906  27.627 164.823  1.00198.63           C  
ATOM    701  HG1 ARG A  64      34.286  27.424 165.824  1.00198.63           H  
ATOM    702  HG2 ARG A  64      34.452  28.465 164.390  1.00198.63           H  
ATOM    703  CD  ARG A  64      32.438  28.032 164.947  1.00198.63           C  
ATOM    704  HD1 ARG A  64      31.943  27.952 163.979  1.00198.63           H  
ATOM    705  HD2 ARG A  64      31.931  27.392 165.670  1.00198.63           H  
ATOM    706  NE  ARG A  64      32.426  29.447 165.415  1.00198.63           N1+
ATOM    707  HE  ARG A  64      32.235  30.236 164.718  1.00198.63           H  
ATOM    708  CZ  ARG A  64      32.657  29.741 166.727  1.00198.63           C  
ATOM    709  NH1 ARG A  64      32.903  28.737 167.618  1.00198.63           N  
ATOM    710 1HH1 ARG A  64      32.915  27.719 167.288  1.00198.63           H  
ATOM    711 2HH1 ARG A  64      33.084  28.967 168.647  1.00198.63           H  
ATOM    712  NH2 ARG A  64      32.651  31.040 167.147  1.00198.63           N  
ATOM    713 1HH2 ARG A  64      32.465  31.828 166.447  1.00198.63           H  
ATOM    714 2HH2 ARG A  64      32.832  31.270 168.176  1.00198.63           H  
ATOM    715  C   ARG A  64      36.061  25.315 165.121  1.00198.63           C  
ATOM    716  O   ARG A  64      36.238  24.099 165.088  1.00198.63           O  
ATOM    717  N   VAL A  65      36.232  26.041 166.239  1.00 50.27           N  
ATOM    718  HN  VAL A  65      36.040  27.094 166.224  1.00 50.27           H  
ATOM    719  CA  VAL A  65      36.668  25.416 167.448  1.00 50.27           C  
ATOM    720  HA  VAL A  65      36.987  24.396 167.233  1.00 50.27           H  
ATOM    721  CB  VAL A  65      37.796  26.162 168.110  1.00 50.27           C  
ATOM    722  HB  VAL A  65      37.444  27.161 168.367  1.00 50.27           H  
ATOM    723  CG1 VAL A  65      38.204  25.443 169.407  1.00 50.27           C  
ATOM    724 1HG1 VAL A  65      39.020  25.986 169.883  1.00 50.27           H  
ATOM    725 2HG1 VAL A  65      38.530  24.429 169.174  1.00 50.27           H  
ATOM    726 3HG1 VAL A  65      37.351  25.403 170.085  1.00 50.27           H  
ATOM    727  CG2 VAL A  65      38.942  26.297 167.094  1.00 50.27           C  
ATOM    728 1HG2 VAL A  65      39.772  26.835 167.551  1.00 50.27           H  
ATOM    729 2HG2 VAL A  65      38.591  26.846 166.220  1.00 50.27           H  
ATOM    730 3HG2 VAL A  65      39.276  25.305 166.789  1.00 50.27           H  
ATOM    731  C   VAL A  65      35.506  25.384 168.383  1.00 50.27           C  
ATOM    732  O   VAL A  65      34.557  26.156 168.252  1.00 50.27           O  
ATOM    733  N   VAL A  66      35.558  24.463 169.364  1.00 94.02           N  
ATOM    734  HN  VAL A  66      36.414  23.824 169.422  1.00 94.02           H  
ATOM    735  CA  VAL A  66      34.516  24.303 170.332  1.00 94.02           C  
ATOM    736  HA  VAL A  66      33.601  23.986 169.831  1.00 94.02           H  
ATOM    737  CB  VAL A  66      34.851  23.329 171.424  1.00 94.02           C  
ATOM    738  HB  VAL A  66      34.012  23.287 172.119  1.00 94.02           H  
ATOM    739  CG1 VAL A  66      35.039  21.935 170.802  1.00 94.02           C  
ATOM    740 1HG1 VAL A  66      35.283  21.217 171.585  1.00 94.02           H  
ATOM    741 2HG1 VAL A  66      35.850  21.968 170.074  1.00 94.02           H  
ATOM    742 3HG1 VAL A  66      34.118  21.631 170.305  1.00 94.02           H  
ATOM    743  CG2 VAL A  66      36.083  23.857 172.178  1.00 94.02           C  
ATOM    744 1HG2 VAL A  66      36.345  23.164 172.977  1.00 94.02           H  
ATOM    745 2HG2 VAL A  66      35.857  24.834 172.605  1.00 94.02           H  
ATOM    746 3HG2 VAL A  66      36.921  23.947 171.487  1.00 94.02           H  
ATOM    747  C   VAL A  66      34.296  25.631 170.971  1.00 94.02           C  
ATOM    748  O   VAL A  66      35.117  26.537 170.838  1.00 94.02           O  
ATOM    749  N   CYS A  67      33.143  25.781 171.654  1.00 80.49           N  
ATOM    750  HN  CYS A  67      32.474  24.951 171.748  1.00 80.49           H  
ATOM    751  CA  CYS A  67      32.802  27.035 172.255  1.00 80.49           C  
ATOM    752  HA  CYS A  67      32.673  27.782 171.472  1.00 80.49           H  
ATOM    753  CB  CYS A  67      31.522  26.978 173.113  1.00 80.49           C  
ATOM    754  HB1 CYS A  67      30.692  26.666 172.479  1.00 80.49           H  
ATOM    755  HB2 CYS A  67      31.668  26.246 173.908  1.00 80.49           H  
ATOM    756  SG  CYS A  67      31.108  28.580 173.867  1.00 80.49           S  
ATOM    757  HG  CYS A  67      32.114  28.975 174.659  1.00 80.49           H  
ATOM    758  C   CYS A  67      33.937  27.441 173.134  1.00 80.49           C  
ATOM    759  O   CYS A  67      34.362  26.696 174.016  1.00 80.49           O  
ATOM    760  N   GLY A  68      34.468  28.651 172.872  1.00 80.72           N  
ATOM    761  HN  GLY A  68      34.045  29.245 172.089  1.00 80.72           H  
ATOM    762  CA  GLY A  68      35.581  29.167 173.609  1.00 80.72           C  
ATOM    763  HA1 GLY A  68      35.232  29.815 174.413  1.00 80.72           H  
ATOM    764  HA2 GLY A  68      36.166  28.349 174.029  1.00 80.72           H  
ATOM    765  C   GLY A  68      36.408  29.947 172.641  1.00 80.72           C  
ATOM    766  O   GLY A  68      36.099  30.024 171.453  1.00 80.72           O  
ATOM    767  N   PRO A  69      37.448  30.544 173.146  1.00149.56           N  
ATOM    768  CD  PRO A  69      37.348  31.150 174.465  1.00149.56           C  
ATOM    769  HD1 PRO A  69      36.306  31.351 174.713  1.00149.56           H  
ATOM    770  HD2 PRO A  69      37.781  30.493 175.219  1.00149.56           H  
ATOM    771  CA  PRO A  69      38.324  31.288 172.283  1.00149.56           C  
ATOM    772  HA  PRO A  69      37.725  31.863 171.577  1.00149.56           H  
ATOM    773  CB  PRO A  69      39.090  32.250 173.188  1.00149.56           C  
ATOM    774  HB1 PRO A  69      40.031  31.809 173.515  1.00149.56           H  
ATOM    775  HB2 PRO A  69      39.288  33.191 172.675  1.00149.56           H  
ATOM    776  CG  PRO A  69      38.141  32.464 174.380  1.00149.56           C  
ATOM    777  HG1 PRO A  69      38.704  32.636 175.297  1.00149.56           H  
ATOM    778  HG2 PRO A  69      37.475  33.307 174.198  1.00149.56           H  
ATOM    779  C   PRO A  69      39.196  30.341 171.525  1.00149.56           C  
ATOM    780  O   PRO A  69      39.304  29.183 171.923  1.00149.56           O  
ATOM    781  N   GLY A  70      39.819  30.802 170.424  1.00 72.71           N  
ATOM    782  HN  GLY A  70      39.694  31.821 170.124  1.00 72.71           H  
ATOM    783  CA  GLY A  70      40.650  29.924 169.656  1.00 72.71           C  
ATOM    784  HA1 GLY A  70      40.152  28.963 169.526  1.00 72.71           H  
ATOM    785  HA2 GLY A  70      40.852  30.365 168.680  1.00 72.71           H  
ATOM    786  C   GLY A  70      41.930  29.735 170.401  1.00 72.71           C  
ATOM    787  O   GLY A  70      42.244  30.480 171.328  1.00 72.71           O  
ATOM    788  N   LEU A  71      42.701  28.705 170.006  1.00220.19           N  
ATOM    789  HN  LEU A  71      42.367  28.076 169.208  1.00220.19           H  
ATOM    790  CA  LEU A  71      43.960  28.435 170.633  1.00220.19           C  
ATOM    791  HA  LEU A  71      43.927  28.723 171.684  1.00220.19           H  
ATOM    792  CB  LEU A  71      44.383  26.962 170.499  1.00220.19           C  
ATOM    793  HB1 LEU A  71      44.527  26.735 169.443  1.00220.19           H  
ATOM    794  HB2 LEU A  71      45.322  26.819 171.033  1.00220.19           H  
ATOM    795  CG  LEU A  71      43.337  25.989 171.073  1.00220.19           C  
ATOM    796  HG  LEU A  71      42.459  26.058 170.431  1.00220.19           H  
ATOM    797  CD1 LEU A  71      43.823  24.532 171.003  1.00220.19           C  
ATOM    798 1HD1 LEU A  71      43.059  23.873 171.417  1.00220.19           H  
ATOM    799 2HD1 LEU A  71      44.743  24.427 171.578  1.00220.19           H  
ATOM    800 3HD1 LEU A  71      44.012  24.261 169.964  1.00220.19           H  
ATOM    801  CD2 LEU A  71      42.891  26.420 172.480  1.00220.19           C  
ATOM    802 1HD2 LEU A  71      42.152  25.714 172.860  1.00220.19           H  
ATOM    803 2HD2 LEU A  71      42.450  27.416 172.433  1.00220.19           H  
ATOM    804 3HD2 LEU A  71      43.754  26.436 173.146  1.00220.19           H  
ATOM    805  C   LEU A  71      44.963  29.262 169.903  1.00220.19           C  
ATOM    806  O   LEU A  71      44.823  29.483 168.702  1.00220.19           O  
ATOM    807  N   ARG A  72      45.997  29.778 170.601  1.00359.11           N  
ATOM    808  HN  ARG A  72      46.115  29.607 171.651  1.00359.11           H  
ATOM    809  CA  ARG A  72      46.926  30.569 169.850  1.00359.11           C  
ATOM    810  HA  ARG A  72      47.081  30.088 168.884  1.00359.11           H  
ATOM    811  CB  ARG A  72      46.426  32.000 169.599  1.00359.11           C  
ATOM    812  HB1 ARG A  72      45.354  31.962 169.407  1.00359.11           H  
ATOM    813  HB2 ARG A  72      46.615  32.593 170.494  1.00359.11           H  
ATOM    814  CG  ARG A  72      47.106  32.684 168.413  1.00359.11           C  
ATOM    815  HG1 ARG A  72      48.103  32.999 168.719  1.00359.11           H  
ATOM    816  HG2 ARG A  72      47.186  31.966 167.597  1.00359.11           H  
ATOM    817  CD  ARG A  72      46.340  33.909 167.911  1.00359.11           C  
ATOM    818  HD1 ARG A  72      46.481  34.021 166.836  1.00359.11           H  
ATOM    819  HD2 ARG A  72      45.278  33.799 168.129  1.00359.11           H  
ATOM    820  NE  ARG A  72      46.883  35.097 168.620  1.00359.11           N1+
ATOM    821  HE  ARG A  72      46.450  35.423 169.542  1.00359.11           H  
ATOM    822  CZ  ARG A  72      47.941  35.765 168.079  1.00359.11           C  
ATOM    823  NH1 ARG A  72      48.469  35.350 166.890  1.00359.11           N  
ATOM    824 1HH1 ARG A  72      48.052  34.503 166.386  1.00359.11           H  
ATOM    825 2HH1 ARG A  72      49.299  35.872 166.462  1.00359.11           H  
ATOM    826  NH2 ARG A  72      48.465  36.849 168.722  1.00359.11           N  
ATOM    827 1HH2 ARG A  72      48.045  37.175 169.651  1.00359.11           H  
ATOM    828 2HH2 ARG A  72      49.295  37.373 168.297  1.00359.11           H  
ATOM    829  C   ARG A  72      48.245  30.621 170.565  1.00359.11           C  
ATOM    830  O   ARG A  72      48.376  30.160 171.698  1.00359.11           O  
ATOM    831  N   ARG A  73      49.270  31.173 169.878  1.00318.85           N  
ATOM    832  HN  ARG A  73      49.071  31.555 168.899  1.00318.85           H  
ATOM    833  CA  ARG A  73      50.612  31.278 170.384  1.00318.85           C  
ATOM    834  HA  ARG A  73      50.842  30.395 170.980  1.00318.85           H  
ATOM    835  CB  ARG A  73      51.669  31.435 169.281  1.00318.85           C  
ATOM    836  HB1 ARG A  73      52.653  31.495 169.745  1.00318.85           H  
ATOM    837  HB2 ARG A  73      51.627  30.562 168.629  1.00318.85           H  
ATOM    838  CG  ARG A  73      51.447  32.690 168.436  1.00318.85           C  
ATOM    839  HG1 ARG A  73      50.567  33.208 168.817  1.00318.85           H  
ATOM    840  HG2 ARG A  73      52.321  33.333 168.541  1.00318.85           H  
ATOM    841  CD  ARG A  73      51.233  32.408 166.949  1.00318.85           C  
ATOM    842  HD1 ARG A  73      50.894  33.314 166.447  1.00318.85           H  
ATOM    843  HD2 ARG A  73      52.167  32.071 166.499  1.00318.85           H  
ATOM    844  NE  ARG A  73      50.199  31.344 166.822  1.00318.85           N1+
ATOM    845  HE  ARG A  73      49.846  30.829 167.691  1.00318.85           H  
ATOM    846  CZ  ARG A  73      49.705  31.030 165.588  1.00318.85           C  
ATOM    847  NH1 ARG A  73      50.114  31.733 164.491  1.00318.85           N  
ATOM    848 1HH1 ARG A  73      50.821  32.529 164.599  1.00318.85           H  
ATOM    849 2HH1 ARG A  73      49.728  31.488 163.524  1.00318.85           H  
ATOM    850  NH2 ARG A  73      48.803  30.015 165.450  1.00318.85           N  
ATOM    851 1HH2 ARG A  73      48.482  29.464 166.309  1.00318.85           H  
ATOM    852 2HH2 ARG A  73      48.417  29.770 164.483  1.00318.85           H  
ATOM    853  C   ARG A  73      50.734  32.499 171.241  1.00318.85           C  
ATOM    854  O   ARG A  73      49.992  33.466 171.075  1.00318.85           O  
ATOM    855  N   CYS A  74      51.681  32.464 172.204  1.00130.16           N  
ATOM    856  HN  CYS A  74      52.278  31.584 172.320  1.00130.16           H  
ATOM    857  CA  CYS A  74      51.903  33.585 173.075  1.00130.16           C  
ATOM    858  HA  CYS A  74      50.957  33.842 173.551  1.00130.16           H  
ATOM    859  CB  CYS A  74      52.938  33.290 174.180  1.00130.16           C  
ATOM    860  HB1 CYS A  74      53.057  34.186 174.789  1.00130.16           H  
ATOM    861  HB2 CYS A  74      52.559  32.477 174.799  1.00130.16           H  
ATOM    862  SG  CYS A  74      54.571  32.811 173.537  1.00130.16           S  
ATOM    863  HG  CYS A  74      54.452  31.702 172.794  1.00130.16           H  
ATOM    864  C   CYS A  74      52.371  34.774 172.282  1.00130.16           C  
ATOM    865  O   CYS A  74      51.735  35.825 172.322  1.00130.16           O  
ATOM    866  N   GLY A  75      53.477  34.649 171.512  1.00 63.08           N  
ATOM    867  HN  GLY A  75      54.039  33.739 171.493  1.00 63.08           H  
ATOM    868  CA  GLY A  75      53.869  35.782 170.722  1.00 63.08           C  
ATOM    869  HA1 GLY A  75      53.130  35.943 169.937  1.00 63.08           H  
ATOM    870  HA2 GLY A  75      53.918  36.663 171.362  1.00 63.08           H  
ATOM    871  C   GLY A  75      55.207  35.557 170.096  1.00 63.08           C  
ATOM    872  O   GLY A  75      56.227  36.001 170.622  1.00 63.08           O  
ATOM    873  N   ASP A  76      55.227  34.894 168.921  1.00 92.01           N  
ATOM    874  HN  ASP A  76      54.311  34.541 168.496  1.00 92.01           H  
ATOM    875  CA  ASP A  76      56.466  34.658 168.237  1.00 92.01           C  
ATOM    876  HA  ASP A  76      56.951  35.606 168.004  1.00 92.01           H  
ATOM    877  CB  ASP A  76      57.419  33.762 169.045  1.00 92.01           C  
ATOM    878  HB1 ASP A  76      57.558  34.176 170.044  1.00 92.01           H  
ATOM    879  HB2 ASP A  76      57.005  32.757 169.122  1.00 92.01           H  
ATOM    880  CG  ASP A  76      58.750  33.716 168.317  1.00 92.01           C  
ATOM    881  OD1 ASP A  76      59.043  34.679 167.560  1.00 92.01           O  
ATOM    882  OD2 ASP A  76      59.491  32.713 168.501  1.00 92.01           O  
ATOM    883  C   ASP A  76      56.135  33.922 166.970  1.00 92.01           C  
ATOM    884  O   ASP A  76      55.017  33.440 166.819  1.00 92.01           O  
ATOM    885  N   ARG A  77      57.081  33.872 166.001  1.00151.33           N  
ATOM    886  HN  ARG A  77      57.980  34.442 166.112  1.00151.33           H  
ATOM    887  CA  ARG A  77      56.894  33.063 164.825  1.00151.33           C  
ATOM    888  HA  ARG A  77      56.675  32.047 165.154  1.00151.33           H  
ATOM    889  CB  ARG A  77      55.749  33.511 163.898  1.00151.33           C  
ATOM    890  HB1 ARG A  77      54.832  33.583 164.483  1.00151.33           H  
ATOM    891  HB2 ARG A  77      55.995  34.490 163.486  1.00151.33           H  
ATOM    892  CG  ARG A  77      55.519  32.533 162.741  1.00151.33           C  
ATOM    893  HG1 ARG A  77      56.169  32.823 161.916  1.00151.33           H  
ATOM    894  HG2 ARG A  77      55.788  31.533 163.082  1.00151.33           H  
ATOM    895  CD  ARG A  77      54.077  32.489 162.221  1.00151.33           C  
ATOM    896  HD1 ARG A  77      54.006  31.775 161.400  1.00151.33           H  
ATOM    897  HD2 ARG A  77      53.407  32.186 163.026  1.00151.33           H  
ATOM    898  NE  ARG A  77      53.696  33.846 161.738  1.00151.33           N1+
ATOM    899  HE  ARG A  77      54.337  34.683 161.923  1.00151.33           H  
ATOM    900  CZ  ARG A  77      52.523  34.016 161.057  1.00151.33           C  
ATOM    901  NH1 ARG A  77      51.705  32.948 160.832  1.00151.33           N  
ATOM    902 1HH1 ARG A  77      51.982  31.978 161.188  1.00151.33           H  
ATOM    903 2HH1 ARG A  77      50.787  33.080 160.299  1.00151.33           H  
ATOM    904  NH2 ARG A  77      52.163  35.245 160.585  1.00151.33           N  
ATOM    905 1HH2 ARG A  77      52.802  36.088 160.747  1.00151.33           H  
ATOM    906 2HH2 ARG A  77      51.242  35.365 160.053  1.00151.33           H  
ATOM    907  C   ARG A  77      58.187  33.027 164.061  1.00151.33           C  
ATOM    908  O   ARG A  77      59.096  33.810 164.329  1.00151.33           O  
ATOM    909  N   LEU A  78      58.310  32.082 163.101  1.00125.00           N  
ATOM    910  HN  LEU A  78      57.477  31.442 162.896  1.00125.00           H  
ATOM    911  CA  LEU A  78      59.523  31.908 162.345  1.00125.00           C  
ATOM    912  HA  LEU A  78      60.097  32.833 162.395  1.00125.00           H  
ATOM    913  CB  LEU A  78      60.425  30.749 162.810  1.00125.00           C  
ATOM    914  HB1 LEU A  78      59.811  29.852 162.890  1.00125.00           H  
ATOM    915  HB2 LEU A  78      61.197  30.596 162.055  1.00125.00           H  
ATOM    916  CG  LEU A  78      61.118  30.977 164.164  1.00125.00           C  
ATOM    917  HG  LEU A  78      61.548  31.978 164.134  1.00125.00           H  
ATOM    918  CD1 LEU A  78      60.118  30.957 165.330  1.00125.00           C  
ATOM    919 1HD1 LEU A  78      60.649  31.122 166.268  1.00125.00           H  
ATOM    920 2HD1 LEU A  78      59.616  29.990 165.362  1.00125.00           H  
ATOM    921 3HD1 LEU A  78      59.378  31.745 165.189  1.00125.00           H  
ATOM    922  CD2 LEU A  78      62.285  29.998 164.353  1.00125.00           C  
ATOM    923 1HD2 LEU A  78      62.759  30.179 165.318  1.00125.00           H  
ATOM    924 2HD2 LEU A  78      63.015  30.144 163.557  1.00125.00           H  
ATOM    925 3HD2 LEU A  78      61.911  28.975 164.319  1.00125.00           H  
ATOM    926  C   LEU A  78      59.211  31.619 160.907  1.00125.00           C  
ATOM    927  O   LEU A  78      58.142  31.116 160.566  1.00125.00           O  
ATOM    928  N   LEU A  79      60.189  31.944 160.033  1.00 81.18           N  
ATOM    929  HN  LEU A  79      61.087  32.356 160.443  1.00 81.18           H  
ATOM    930  CA  LEU A  79      60.138  31.789 158.605  1.00 81.18           C  
ATOM    931  HA  LEU A  79      59.216  31.279 158.323  1.00 81.18           H  
ATOM    932  CB  LEU A  79      60.227  33.141 157.875  1.00 81.18           C  
ATOM    933  HB1 LEU A  79      59.306  33.692 158.064  1.00 81.18           H  
ATOM    934  HB2 LEU A  79      61.072  33.695 158.284  1.00 81.18           H  
ATOM    935  CG  LEU A  79      60.417  33.026 156.351  1.00 81.18           C  
ATOM    936  HG  LEU A  79      61.275  32.374 156.189  1.00 81.18           H  
ATOM    937  CD1 LEU A  79      59.214  32.352 155.674  1.00 81.18           C  
ATOM    938 1HD1 LEU A  79      59.388  32.291 154.600  1.00 81.18           H  
ATOM    939 2HD1 LEU A  79      58.315  32.938 155.863  1.00 81.18           H  
ATOM    940 3HD1 LEU A  79      59.084  31.348 156.079  1.00 81.18           H  
ATOM    941  CD2 LEU A  79      60.773  34.389 155.736  1.00 81.18           C  
ATOM    942 1HD2 LEU A  79      60.902  34.280 154.659  1.00 81.18           H  
ATOM    943 2HD2 LEU A  79      61.700  34.756 156.177  1.00 81.18           H  
ATOM    944 3HD2 LEU A  79      59.970  35.099 155.935  1.00 81.18           H  
ATOM    945  C   LEU A  79      61.322  30.986 158.144  1.00 81.18           C  
ATOM    946  O   LEU A  79      62.388  31.011 158.755  1.00 81.18           O  
ATOM    947  N   VAL A  80      61.164  30.232 157.038  1.00 65.51           N  
ATOM    948  HN  VAL A  80      60.214  30.183 156.547  1.00 65.51           H  
ATOM    949  CA  VAL A  80      62.287  29.494 156.525  1.00 65.51           C  
ATOM    950  HA  VAL A  80      63.095  29.483 157.257  1.00 65.51           H  
ATOM    951  CB  VAL A  80      61.920  28.088 156.139  1.00 65.51           C  
ATOM    952  HB  VAL A  80      61.172  28.134 155.348  1.00 65.51           H  
ATOM    953  CG1 VAL A  80      63.163  27.369 155.589  1.00 65.51           C  
ATOM    954 1HG1 VAL A  80      62.899  26.349 155.308  1.00 65.51           H  
ATOM    955 2HG1 VAL A  80      63.938  27.346 156.355  1.00 65.51           H  
ATOM    956 3HG1 VAL A  80      63.534  27.902 154.713  1.00 65.51           H  
ATOM    957  CG2 VAL A  80      61.290  27.400 157.362  1.00 65.51           C  
ATOM    958 1HG2 VAL A  80      61.016  26.377 157.103  1.00 65.51           H  
ATOM    959 2HG2 VAL A  80      60.399  27.948 157.669  1.00 65.51           H  
ATOM    960 3HG2 VAL A  80      62.008  27.387 158.182  1.00 65.51           H  
ATOM    961  C   VAL A  80      62.726  30.207 155.283  1.00 65.51           C  
ATOM    962  O   VAL A  80      61.924  30.420 154.385  1.00 65.51           O  
ATOM    963  N   THR A  81      63.959  30.744 155.247  1.00143.19           N  
ATOM    964  HN  THR A  81      64.580  30.712 156.118  1.00143.19           H  
ATOM    965  CA  THR A  81      64.446  31.361 154.041  1.00143.19           C  
ATOM    966  HA  THR A  81      63.593  31.827 153.548  1.00143.19           H  
ATOM    967  CB  THR A  81      65.435  32.444 154.337  1.00143.19           C  
ATOM    968  HB  THR A  81      64.941  33.214 154.930  1.00143.19           H  
ATOM    969  OG1 THR A  81      65.896  33.027 153.130  1.00143.19           O  
ATOM    970  HG1 THR A  81      66.358  32.292 152.540  1.00143.19           H  
ATOM    971  CG2 THR A  81      66.590  31.859 155.158  1.00143.19           C  
ATOM    972 1HG2 THR A  81      67.314  32.643 155.377  1.00143.19           H  
ATOM    973 2HG2 THR A  81      67.075  31.066 154.589  1.00143.19           H  
ATOM    974 3HG2 THR A  81      66.203  31.452 156.092  1.00143.19           H  
ATOM    975  C   THR A  81      65.055  30.396 153.064  1.00143.19           C  
ATOM    976  O   THR A  81      64.693  30.365 151.889  1.00143.19           O  
ATOM    977  N   LYS A  82      65.984  29.548 153.549  1.00 70.30           N  
ATOM    978  HN  LYS A  82      66.156  29.519 154.605  1.00 70.30           H  
ATOM    979  CA  LYS A  82      66.751  28.681 152.697  1.00 70.30           C  
ATOM    980  HA  LYS A  82      66.677  29.024 151.665  1.00 70.30           H  
ATOM    981  CB  LYS A  82      68.230  28.587 153.103  1.00 70.30           C  
ATOM    982  HB1 LYS A  82      68.286  28.241 154.135  1.00 70.30           H  
ATOM    983  HB2 LYS A  82      68.724  27.867 152.451  1.00 70.30           H  
ATOM    984  CG  LYS A  82      68.964  29.924 152.997  1.00 70.30           C  
ATOM    985  HG1 LYS A  82      69.152  30.131 151.944  1.00 70.30           H  
ATOM    986  HG2 LYS A  82      68.324  30.702 153.412  1.00 70.30           H  
ATOM    987  CD  LYS A  82      70.300  29.949 153.741  1.00 70.30           C  
ATOM    988  HD1 LYS A  82      70.116  29.715 154.789  1.00 70.30           H  
ATOM    989  HD2 LYS A  82      70.951  29.189 153.308  1.00 70.30           H  
ATOM    990  CE  LYS A  82      71.015  31.300 153.665  1.00 70.30           C  
ATOM    991  HE1 LYS A  82      71.329  31.484 152.638  1.00 70.30           H  
ATOM    992  HE2 LYS A  82      70.332  32.088 153.983  1.00 70.30           H  
ATOM    993  NZ  LYS A  82      72.203  31.296 154.547  1.00 70.30           N1+
ATOM    994  HZ1 LYS A  82      72.696  32.244 154.487  1.00 70.30           H  
ATOM    995  HZ2 LYS A  82      72.876  30.525 154.236  1.00 70.30           H  
ATOM    996  HZ3 LYS A  82      71.898  31.117 155.557  1.00 70.30           H  
ATOM    997  C   LYS A  82      66.170  27.318 152.811  1.00 70.30           C  
ATOM    998  O   LYS A  82      65.124  27.134 153.431  1.00 70.30           O  
ATOM    999  N   CYS A  83      66.821  26.330 152.163  1.00 96.59           N  
ATOM   1000  HN  CYS A  83      67.706  26.554 151.605  1.00 96.59           H  
ATOM   1001  CA  CYS A  83      66.336  24.984 152.217  1.00 96.59           C  
ATOM   1002  HA  CYS A  83      65.329  24.963 152.633  1.00 96.59           H  
ATOM   1003  CB  CYS A  83      66.365  24.265 150.858  1.00 96.59           C  
ATOM   1004  HB1 CYS A  83      67.395  24.243 150.501  1.00 96.59           H  
ATOM   1005  HB2 CYS A  83      66.008  23.245 151.000  1.00 96.59           H  
ATOM   1006  SG  CYS A  83      65.337  25.062 149.594  1.00 96.59           S  
ATOM   1007  HG  CYS A  83      64.062  25.088 150.006  1.00 96.59           H  
ATOM   1008  C   CYS A  83      67.270  24.214 153.087  1.00 96.59           C  
ATOM   1009  O   CYS A  83      68.459  24.116 152.790  1.00 96.59           O  
ATOM   1010  N   GLY A  84      66.749  23.622 154.179  1.00 28.17           N  
ATOM   1011  HN  GLY A  84      65.703  23.703 154.391  1.00 28.17           H  
ATOM   1012  CA  GLY A  84      67.609  22.883 155.053  1.00 28.17           C  
ATOM   1013  HA1 GLY A  84      68.190  22.164 154.475  1.00 28.17           H  
ATOM   1014  HA2 GLY A  84      68.285  23.566 155.568  1.00 28.17           H  
ATOM   1015  C   GLY A  84      66.765  22.162 156.052  1.00 28.17           C  
ATOM   1016  O   GLY A  84      65.554  22.361 156.125  1.00 28.17           O  
ATOM   1017  N   ARG A  85      67.403  21.280 156.847  1.00125.52           N  
ATOM   1018  HN  ARG A  85      68.454  21.124 156.720  1.00125.52           H  
ATOM   1019  CA  ARG A  85      66.702  20.547 157.859  1.00125.52           C  
ATOM   1020  HA  ARG A  85      65.669  20.401 157.545  1.00125.52           H  
ATOM   1021  CB  ARG A  85      67.321  19.183 158.207  1.00125.52           C  
ATOM   1022  HB1 ARG A  85      66.660  18.677 158.911  1.00125.52           H  
ATOM   1023  HB2 ARG A  85      67.394  18.597 157.291  1.00125.52           H  
ATOM   1024  CG  ARG A  85      68.711  19.270 158.833  1.00125.52           C  
ATOM   1025  HG1 ARG A  85      69.320  19.940 158.227  1.00125.52           H  
ATOM   1026  HG2 ARG A  85      68.610  19.679 159.838  1.00125.52           H  
ATOM   1027  CD  ARG A  85      69.428  17.921 158.930  1.00125.52           C  
ATOM   1028  HD1 ARG A  85      69.727  17.732 159.961  1.00125.52           H  
ATOM   1029  HD2 ARG A  85      68.768  17.123 158.590  1.00125.52           H  
ATOM   1030  NE  ARG A  85      70.633  17.992 158.055  1.00125.52           N1+
ATOM   1031  HE  ARG A  85      71.543  18.399 158.443  1.00125.52           H  
ATOM   1032  CZ  ARG A  85      70.592  17.546 156.767  1.00125.52           C  
ATOM   1033  NH1 ARG A  85      69.437  17.021 156.264  1.00125.52           N  
ATOM   1034 1HH1 ARG A  85      68.564  16.960 156.880  1.00125.52           H  
ATOM   1035 2HH1 ARG A  85      69.404  16.671 155.253  1.00125.52           H  
ATOM   1036  NH2 ARG A  85      71.707  17.623 155.982  1.00125.52           N  
ATOM   1037 1HH2 ARG A  85      72.613  18.033 156.378  1.00125.52           H  
ATOM   1038 2HH2 ARG A  85      71.675  17.273 154.971  1.00125.52           H  
ATOM   1039  C   ARG A  85      66.726  21.396 159.086  1.00125.52           C  
ATOM   1040  O   ARG A  85      67.358  22.452 159.115  1.00125.52           O  
ATOM   1041  N   LEU A  86      65.991  20.971 160.129  1.00 70.89           N  
ATOM   1042  HN  LEU A  86      65.448  20.052 160.055  1.00 70.89           H  
ATOM   1043  CA  LEU A  86      65.928  21.734 161.335  1.00 70.89           C  
ATOM   1044  HA  LEU A  86      66.170  22.772 161.109  1.00 70.89           H  
ATOM   1045  CB  LEU A  86      64.559  21.683 162.037  1.00 70.89           C  
ATOM   1046  HB1 LEU A  86      63.816  22.137 161.381  1.00 70.89           H  
ATOM   1047  HB2 LEU A  86      64.299  20.639 162.214  1.00 70.89           H  
ATOM   1048  CG  LEU A  86      64.542  22.427 163.385  1.00 70.89           C  
ATOM   1049  HG  LEU A  86      65.338  21.998 163.994  1.00 70.89           H  
ATOM   1050  CD1 LEU A  86      64.870  23.919 163.209  1.00 70.89           C  
ATOM   1051 1HD1 LEU A  86      64.849  24.413 164.180  1.00 70.89           H  
ATOM   1052 2HD1 LEU A  86      64.132  24.379 162.552  1.00 70.89           H  
ATOM   1053 3HD1 LEU A  86      65.862  24.024 162.770  1.00 70.89           H  
ATOM   1054  CD2 LEU A  86      63.224  22.187 164.139  1.00 70.89           C  
ATOM   1055 1HD2 LEU A  86      63.244  22.726 165.086  1.00 70.89           H  
ATOM   1056 2HD2 LEU A  86      63.103  21.121 164.330  1.00 70.89           H  
ATOM   1057 3HD2 LEU A  86      62.389  22.544 163.536  1.00 70.89           H  
ATOM   1058  C   LEU A  86      66.936  21.202 162.289  1.00 70.89           C  
ATOM   1059  O   LEU A  86      67.161  19.998 162.389  1.00 70.89           O  
ATOM   1060  N   ARG A  87      67.599  22.131 162.993  1.00169.36           N  
ATOM   1061  HN  ARG A  87      67.395  23.164 162.803  1.00169.36           H  
ATOM   1062  CA  ARG A  87      68.563  21.795 163.983  1.00169.36           C  
ATOM   1063  HA  ARG A  87      68.477  20.743 164.256  1.00169.36           H  
ATOM   1064  CB  ARG A  87      70.003  22.121 163.553  1.00169.36           C  
ATOM   1065  HB1 ARG A  87      70.113  21.873 162.497  1.00169.36           H  
ATOM   1066  HB2 ARG A  87      70.173  23.188 163.696  1.00169.36           H  
ATOM   1067  CG  ARG A  87      71.060  21.353 164.342  1.00169.36           C  
ATOM   1068  HG1 ARG A  87      72.039  21.780 164.125  1.00169.36           H  
ATOM   1069  HG2 ARG A  87      70.846  21.454 165.406  1.00169.36           H  
ATOM   1070  CD  ARG A  87      71.080  19.866 163.982  1.00169.36           C  
ATOM   1071  HD1 ARG A  87      71.558  19.298 164.780  1.00169.36           H  
ATOM   1072  HD2 ARG A  87      70.061  19.506 163.838  1.00169.36           H  
ATOM   1073  NE  ARG A  87      71.855  19.715 162.718  1.00169.36           N1+
ATOM   1074  HE  ARG A  87      72.750  20.284 162.576  1.00169.36           H  
ATOM   1075  CZ  ARG A  87      71.438  18.859 161.737  1.00169.36           C  
ATOM   1076  NH1 ARG A  87      70.230  18.233 161.835  1.00169.36           N  
ATOM   1077 1HH1 ARG A  87      69.603  18.411 162.683  1.00169.36           H  
ATOM   1078 2HH1 ARG A  87      69.910  17.564 161.064  1.00169.36           H  
ATOM   1079  NH2 ARG A  87      72.233  18.629 160.652  1.00169.36           N  
ATOM   1080 1HH2 ARG A  87      73.181  19.118 160.570  1.00169.36           H  
ATOM   1081 2HH2 ARG A  87      71.908  17.959 159.883  1.00169.36           H  
ATOM   1082  C   ARG A  87      68.227  22.662 165.145  1.00169.36           C  
ATOM   1083  O   ARG A  87      67.635  23.724 164.966  1.00169.36           O  
ATOM   1084  N   HIS A  88      68.547  22.216 166.373  1.00 74.71           N  
ATOM   1085  HN  HIS A  88      69.011  21.261 166.506  1.00 74.71           H  
ATOM   1086  CA  HIS A  88      68.252  23.051 167.498  1.00 74.71           C  
ATOM   1087  HA  HIS A  88      68.387  24.092 167.206  1.00 74.71           H  
ATOM   1088  CB  HIS A  88      66.818  22.868 168.029  1.00 74.71           C  
ATOM   1089  HB1 HIS A  88      66.120  23.077 167.218  1.00 74.71           H  
ATOM   1090  HB2 HIS A  88      66.699  21.834 168.354  1.00 74.71           H  
ATOM   1091  CG  HIS A  88      66.492  23.770 169.182  1.00 74.71           C  
ATOM   1092  CD2 HIS A  88      65.931  23.489 170.391  1.00 74.71           C  
ATOM   1093  HD2 HIS A  88      65.628  22.494 170.718  1.00 74.71           H  
ATOM   1094  ND1 HIS A  88      66.718  25.128 169.181  1.00 74.71           N  
ATOM   1095  HD1 HIS A  88      67.150  25.702 168.388  1.00 74.71           H  
ATOM   1096  CE1 HIS A  88      66.287  25.598 170.379  1.00 74.71           C  
ATOM   1097  HE1 HIS A  88      66.338  26.646 170.674  1.00 74.71           H  
ATOM   1098  NE2 HIS A  88      65.799  24.640 171.147  1.00 74.71           N1+
ATOM   1099  HE2 HIS A  88      65.393  24.733 172.133  1.00 74.71           H  
ATOM   1100  C   HIS A  88      69.210  22.733 168.602  1.00 74.71           C  
ATOM   1101  O   HIS A  88      69.474  21.570 168.904  1.00 74.71           O  
ATOM   1102  N   LYS A  89      69.754  23.791 169.234  1.00 80.27           N  
ATOM   1103  HN  LYS A  89      69.482  24.775 168.913  1.00 80.27           H  
ATOM   1104  CA  LYS A  89      70.682  23.654 170.318  1.00 80.27           C  
ATOM   1105  HA  LYS A  89      70.925  22.607 170.496  1.00 80.27           H  
ATOM   1106  CB  LYS A  89      71.952  24.485 170.091  1.00 80.27           C  
ATOM   1107  HB1 LYS A  89      71.691  25.542 170.145  1.00 80.27           H  
ATOM   1108  HB2 LYS A  89      72.669  24.247 170.876  1.00 80.27           H  
ATOM   1109  CG  LYS A  89      72.602  24.210 168.735  1.00 80.27           C  
ATOM   1110  HG1 LYS A  89      73.134  23.261 168.795  1.00 80.27           H  
ATOM   1111  HG2 LYS A  89      71.815  24.139 167.984  1.00 80.27           H  
ATOM   1112  CD  LYS A  89      73.592  25.293 168.298  1.00 80.27           C  
ATOM   1113  HD1 LYS A  89      73.137  26.268 168.472  1.00 80.27           H  
ATOM   1114  HD2 LYS A  89      74.495  25.200 168.902  1.00 80.27           H  
ATOM   1115  CE  LYS A  89      73.983  25.196 166.823  1.00 80.27           C  
ATOM   1116  HE1 LYS A  89      74.885  25.782 166.649  1.00 80.27           H  
ATOM   1117  HE2 LYS A  89      74.171  24.153 166.567  1.00 80.27           H  
ATOM   1118  NZ  LYS A  89      72.885  25.720 165.977  1.00 80.27           N1+
ATOM   1119  HZ1 LYS A  89      73.164  25.650 164.946  1.00 80.27           H  
ATOM   1120  HZ2 LYS A  89      72.699  26.744 166.227  1.00 80.27           H  
ATOM   1121  HZ3 LYS A  89      71.998  25.145 166.146  1.00 80.27           H  
ATOM   1122  C   LYS A  89      69.984  24.254 171.499  1.00 80.27           C  
ATOM   1123  O   LYS A  89      69.369  25.313 171.380  1.00 80.27           O  
ATOM   1124  N   GLU A  90      70.065  23.606 172.678  1.00 65.78           N  
ATOM   1125  HN  GLU A  90      70.674  22.732 172.779  1.00 65.78           H  
ATOM   1126  CA  GLU A  90      69.318  24.110 173.797  1.00 65.78           C  
ATOM   1127  HA  GLU A  90      68.594  24.848 173.452  1.00 65.78           H  
ATOM   1128  CB  GLU A  90      68.594  23.000 174.577  1.00 65.78           C  
ATOM   1129  HB1 GLU A  90      69.341  22.278 174.906  1.00 65.78           H  
ATOM   1130  HB2 GLU A  90      68.120  23.454 175.447  1.00 65.78           H  
ATOM   1131  CG  GLU A  90      67.520  22.245 173.794  1.00 65.78           C  
ATOM   1132  HG1 GLU A  90      66.682  22.906 173.573  1.00 65.78           H  
ATOM   1133  HG2 GLU A  90      67.935  21.860 172.862  1.00 65.78           H  
ATOM   1134  CD  GLU A  90      67.061  21.093 174.679  1.00 65.78           C  
ATOM   1135  OE1 GLU A  90      67.893  20.609 175.492  1.00 65.78           O  
ATOM   1136  OE2 GLU A  90      65.878  20.680 174.556  1.00 65.78           O  
ATOM   1137  C   GLU A  90      70.242  24.738 174.794  1.00 65.78           C  
ATOM   1138  O   GLU A  90      71.215  24.123 175.224  1.00 65.78           O  
ATOM   1139  N   PRO A  91      69.997  25.981 175.124  1.00 86.22           N  
ATOM   1140  CD  PRO A  91      69.148  26.865 174.348  1.00 86.22           C  
ATOM   1141  HD1 PRO A  91      69.620  27.121 173.399  1.00 86.22           H  
ATOM   1142  HD2 PRO A  91      68.178  26.404 174.160  1.00 86.22           H  
ATOM   1143  CA  PRO A  91      70.679  26.660 176.193  1.00 86.22           C  
ATOM   1144  HA  PRO A  91      71.757  26.542 176.080  1.00 86.22           H  
ATOM   1145  CB  PRO A  91      70.300  28.135 176.058  1.00 86.22           C  
ATOM   1146  HB1 PRO A  91      70.132  28.583 177.037  1.00 86.22           H  
ATOM   1147  HB2 PRO A  91      71.079  28.689 175.533  1.00 86.22           H  
ATOM   1148  CG  PRO A  91      68.997  28.111 175.236  1.00 86.22           C  
ATOM   1149  HG1 PRO A  91      68.128  28.020 175.888  1.00 86.22           H  
ATOM   1150  HG2 PRO A  91      68.904  29.012 174.629  1.00 86.22           H  
ATOM   1151  C   PRO A  91      70.235  26.063 177.491  1.00 86.22           C  
ATOM   1152  O   PRO A  91      71.044  25.908 178.404  1.00 86.22           O  
ATOM   1153  N   GLY A  92      68.925  25.777 177.603  1.00 65.16           N  
ATOM   1154  HN  GLY A  92      68.273  26.044 176.798  1.00 65.16           H  
ATOM   1155  CA  GLY A  92      68.365  25.132 178.749  1.00 65.16           C  
ATOM   1156  HA1 GLY A  92      67.423  24.655 178.477  1.00 65.16           H  
ATOM   1157  HA2 GLY A  92      69.060  24.379 179.121  1.00 65.16           H  
ATOM   1158  C   GLY A  92      68.121  26.152 179.807  1.00 65.16           C  
ATOM   1159  O   GLY A  92      67.089  26.129 180.471  1.00 65.16           O  
ATOM   1160  N   SER A  93      69.064  27.102 179.965  1.00189.81           N  
ATOM   1161  HN  SER A  93      69.894  27.144 179.291  1.00189.81           H  
ATOM   1162  CA  SER A  93      68.964  28.056 181.028  1.00189.81           C  
ATOM   1163  HA  SER A  93      68.241  28.829 180.768  1.00189.81           H  
ATOM   1164  CB  SER A  93      68.591  27.421 182.377  1.00189.81           C  
ATOM   1165  HB1 SER A  93      67.615  26.943 182.294  1.00189.81           H  
ATOM   1166  HB2 SER A  93      69.340  26.676 182.645  1.00189.81           H  
ATOM   1167  OG  SER A  93      68.541  28.421 183.383  1.00189.81           O  
ATOM   1168  HG  SER A  93      69.481  28.883 183.465  1.00189.81           H  
ATOM   1169  C   SER A  93      70.320  28.658 181.187  1.00189.81           C  
ATOM   1170  O   SER A  93      70.612  29.729 180.658  1.00189.81           O  
ATOM   1171  N   GLY A  94      71.174  27.965 181.968  1.00 39.27           N  
ATOM   1172  HN  GLY A  94      70.843  27.038 182.386  1.00 39.27           H  
ATOM   1173  CA  GLY A  94      72.503  28.410 182.265  1.00 39.27           C  
ATOM   1174  HA1 GLY A  94      72.456  29.389 182.741  1.00 39.27           H  
ATOM   1175  HA2 GLY A  94      72.978  27.699 182.941  1.00 39.27           H  
ATOM   1176  C   GLY A  94      73.309  28.510 181.008  1.00 39.27           C  
ATOM   1177  O   GLY A  94      74.108  29.435 180.867  1.00 39.27           O  
ATOM   1178  N   SER A  95      73.141  27.559 180.066  1.00 43.86           N  
ATOM   1179  HN  SER A  95      72.425  26.776 180.203  1.00 43.86           H  
ATOM   1180  CA  SER A  95      73.942  27.619 178.876  1.00 43.86           C  
ATOM   1181  HA  SER A  95      74.992  27.567 179.163  1.00 43.86           H  
ATOM   1182  CB  SER A  95      73.657  26.500 177.856  1.00 43.86           C  
ATOM   1183  HB1 SER A  95      73.848  25.533 178.322  1.00 43.86           H  
ATOM   1184  HB2 SER A  95      72.613  26.555 177.547  1.00 43.86           H  
ATOM   1185  OG  SER A  95      74.490  26.641 176.715  1.00 43.86           O  
ATOM   1186  HG  SER A  95      74.308  27.570 176.261  1.00 43.86           H  
ATOM   1187  C   SER A  95      73.697  28.933 178.211  1.00 43.86           C  
ATOM   1188  O   SER A  95      72.568  29.311 177.905  1.00 43.86           O  
ATOM   1189  N   GLY A  96      74.807  29.641 177.953  1.00 41.30           N  
ATOM   1190  HN  GLY A  96      75.748  29.179 178.168  1.00 41.30           H  
ATOM   1191  CA  GLY A  96      74.830  30.965 177.413  1.00 41.30           C  
ATOM   1192  HA1 GLY A  96      74.250  31.624 178.060  1.00 41.30           H  
ATOM   1193  HA2 GLY A  96      75.862  31.314 177.369  1.00 41.30           H  
ATOM   1194  C   GLY A  96      74.248  30.993 176.042  1.00 41.30           C  
ATOM   1195  O   GLY A  96      73.705  32.019 175.633  1.00 41.30           O  
ATOM   1196  N   GLY A  97      74.388  29.896 175.272  1.00 42.72           N  
ATOM   1197  HN  GLY A  97      74.818  28.994 175.655  1.00 42.72           H  
ATOM   1198  CA  GLY A  97      73.934  29.993 173.917  1.00 42.72           C  
ATOM   1199  HA1 GLY A  97      73.538  30.994 173.746  1.00 42.72           H  
ATOM   1200  HA2 GLY A  97      74.775  29.816 173.247  1.00 42.72           H  
ATOM   1201  C   GLY A  97      72.861  28.988 173.629  1.00 42.72           C  
ATOM   1202  O   GLY A  97      72.929  27.831 174.040  1.00 42.72           O  
ATOM   1203  N   GLY A  98      71.836  29.433 172.871  1.00 39.54           N  
ATOM   1204  HN  GLY A  98      71.824  30.462 172.577  1.00 39.54           H  
ATOM   1205  CA  GLY A  98      70.764  28.584 172.444  1.00 39.54           C  
ATOM   1206  HA1 GLY A  98      71.148  27.592 172.205  1.00 39.54           H  
ATOM   1207  HA2 GLY A  98      70.017  28.504 173.233  1.00 39.54           H  
ATOM   1208  C   GLY A  98      70.152  29.204 171.221  1.00 39.54           C  
ATOM   1209  O   GLY A  98      69.874  30.403 171.190  1.00 39.54           O  
ATOM   1210  N   VAL A  99      69.904  28.390 170.171  1.00 56.35           N  
ATOM   1211  HN  VAL A  99      70.109  27.342 170.245  1.00 56.35           H  
ATOM   1212  CA  VAL A  99      69.365  28.933 168.955  1.00 56.35           C  
ATOM   1213  HA  VAL A  99      68.662  29.732 169.191  1.00 56.35           H  
ATOM   1214  CB  VAL A  99      70.450  29.465 168.042  1.00 56.35           C  
ATOM   1215  HB  VAL A  99      71.103  28.635 167.774  1.00 56.35           H  
ATOM   1216  CG1 VAL A  99      69.847  30.037 166.745  1.00 56.35           C  
ATOM   1217 1HG1 VAL A  99      70.647  30.412 166.107  1.00 56.35           H  
ATOM   1218 2HG1 VAL A  99      69.165  30.852 166.989  1.00 56.35           H  
ATOM   1219 3HG1 VAL A  99      69.302  29.252 166.220  1.00 56.35           H  
ATOM   1220  CG2 VAL A  99      71.284  30.495 168.825  1.00 56.35           C  
ATOM   1221 1HG2 VAL A  99      72.071  30.890 168.183  1.00 56.35           H  
ATOM   1222 2HG2 VAL A  99      71.732  30.015 169.695  1.00 56.35           H  
ATOM   1223 3HG2 VAL A  99      70.640  31.311 169.153  1.00 56.35           H  
ATOM   1224  C   VAL A  99      68.646  27.823 168.239  1.00 56.35           C  
ATOM   1225  O   VAL A  99      68.814  26.649 168.561  1.00 56.35           O  
ATOM   1226  N   TYR A 100      67.801  28.185 167.256  1.00 90.63           N  
ATOM   1227  HN  TYR A 100      67.653  29.230 167.081  1.00 90.63           H  
ATOM   1228  CA  TYR A 100      67.086  27.255 166.427  1.00 90.63           C  
ATOM   1229  HA  TYR A 100      67.165  26.244 166.825  1.00 90.63           H  
ATOM   1230  CB  TYR A 100      65.614  27.654 166.247  1.00 90.63           C  
ATOM   1231  HB1 TYR A 100      65.541  28.645 165.798  1.00 90.63           H  
ATOM   1232  HB2 TYR A 100      65.098  26.930 165.616  1.00 90.63           H  
ATOM   1233  CG  TYR A 100      65.028  27.660 167.618  1.00 90.63           C  
ATOM   1234  CD1 TYR A 100      65.312  28.690 168.488  1.00 90.63           C  
ATOM   1235  HD1 TYR A 100      65.964  29.502 168.166  1.00 90.63           H  
ATOM   1236  CE1 TYR A 100      64.784  28.708 169.756  1.00 90.63           C  
ATOM   1237  HE1 TYR A 100      65.024  29.524 170.437  1.00 90.63           H  
ATOM   1238  CD2 TYR A 100      64.193  26.649 168.033  1.00 90.63           C  
ATOM   1239  HD2 TYR A 100      63.952  25.832 167.353  1.00 90.63           H  
ATOM   1240  CE2 TYR A 100      63.660  26.662 169.300  1.00 90.63           C  
ATOM   1241  HE2 TYR A 100      63.004  25.853 169.622  1.00 90.63           H  
ATOM   1242  CZ  TYR A 100      63.952  27.692 170.162  1.00 90.63           C  
ATOM   1243  OH  TYR A 100      63.403  27.701 171.461  1.00 90.63           O  
ATOM   1244  HH  TYR A 100      64.178  27.689 172.169  1.00 90.63           H  
ATOM   1245  C   TYR A 100      67.773  27.357 165.099  1.00 90.63           C  
ATOM   1246  O   TYR A 100      67.849  28.431 164.502  1.00 90.63           O  
ATOM   1247  N   TRP A 101      68.285  26.216 164.598  1.00120.78           N  
ATOM   1248  HN  TRP A 101      68.044  25.277 165.051  1.00120.78           H  
ATOM   1249  CA  TRP A 101      69.155  26.260 163.456  1.00120.78           C  
ATOM   1250  HA  TRP A 101      69.296  27.301 163.165  1.00120.78           H  
ATOM   1251  CB  TRP A 101      70.524  25.669 163.856  1.00120.78           C  
ATOM   1252  HB1 TRP A 101      70.765  26.063 164.843  1.00120.78           H  
ATOM   1253  HB2 TRP A 101      70.399  24.588 163.916  1.00120.78           H  
ATOM   1254  CG  TRP A 101      71.722  25.927 162.973  1.00120.78           C  
ATOM   1255  CD2 TRP A 101      72.559  24.899 162.420  1.00120.78           C  
ATOM   1256  CE2 TRP A 101      73.618  25.536 161.771  1.00120.78           C  
ATOM   1257  CE3 TRP A 101      72.462  23.538 162.464  1.00120.78           C  
ATOM   1258  HE3 TRP A 101      71.641  23.044 162.983  1.00120.78           H  
ATOM   1259  CD1 TRP A 101      72.301  27.117 162.640  1.00120.78           C  
ATOM   1260  HD1 TRP A 101      71.913  28.099 162.912  1.00120.78           H  
ATOM   1261  NE1 TRP A 101      73.445  26.896 161.911  1.00120.78           N  
ATOM   1262  HE1 TRP A 101      74.092  27.652 161.518  1.00120.78           H  
ATOM   1263  CZ2 TRP A 101      74.600  24.817 161.152  1.00120.78           C  
ATOM   1264  HZ2 TRP A 101      75.435  25.309 160.654  1.00120.78           H  
ATOM   1265  CZ3 TRP A 101      73.446  22.816 161.825  1.00120.78           C  
ATOM   1266  HZ3 TRP A 101      73.397  21.727 161.827  1.00120.78           H  
ATOM   1267  CH2 TRP A 101      74.492  23.444 161.183  1.00120.78           C  
ATOM   1268  HH2 TRP A 101      75.252  22.839 160.688  1.00120.78           H  
ATOM   1269  C   TRP A 101      68.562  25.511 162.295  1.00120.78           C  
ATOM   1270  O   TRP A 101      67.681  24.669 162.444  1.00120.78           O  
ATOM   1271  N   VAL A 102      68.993  25.880 161.074  1.00 71.79           N  
ATOM   1272  HN  VAL A 102      69.673  26.703 160.997  1.00 71.79           H  
ATOM   1273  CA  VAL A 102      68.577  25.214 159.871  1.00 71.79           C  
ATOM   1274  HA  VAL A 102      68.220  24.209 160.098  1.00 71.79           H  
ATOM   1275  CB  VAL A 102      67.540  25.972 159.097  1.00 71.79           C  
ATOM   1276  HB  VAL A 102      67.934  26.962 158.870  1.00 71.79           H  
ATOM   1277  CG1 VAL A 102      67.276  25.236 157.772  1.00 71.79           C  
ATOM   1278 1HG1 VAL A 102      66.523  25.777 157.199  1.00 71.79           H  
ATOM   1279 2HG1 VAL A 102      66.918  24.228 157.981  1.00 71.79           H  
ATOM   1280 3HG1 VAL A 102      68.200  25.181 157.196  1.00 71.79           H  
ATOM   1281  CG2 VAL A 102      66.293  26.135 159.984  1.00 71.79           C  
ATOM   1282 1HG2 VAL A 102      65.527  26.685 159.437  1.00 71.79           H  
ATOM   1283 2HG2 VAL A 102      66.558  26.684 160.887  1.00 71.79           H  
ATOM   1284 3HG2 VAL A 102      65.909  25.152 160.256  1.00 71.79           H  
ATOM   1285  C   VAL A 102      69.800  25.149 159.018  1.00 71.79           C  
ATOM   1286  O   VAL A 102      70.314  26.181 158.586  1.00 71.79           O  
ATOM   1287  N   ASP A 103      70.294  23.929 158.738  1.00 85.95           N  
ATOM   1288  HN  ASP A 103      69.794  23.044 159.072  1.00 85.95           H  
ATOM   1289  CA  ASP A 103      71.504  23.848 157.983  1.00 85.95           C  
ATOM   1290  HA  ASP A 103      71.929  24.846 157.878  1.00 85.95           H  
ATOM   1291  CB  ASP A 103      72.560  22.908 158.587  1.00 85.95           C  
ATOM   1292  HB1 ASP A 103      73.490  22.987 158.025  1.00 85.95           H  
ATOM   1293  HB2 ASP A 103      72.740  23.175 159.628  1.00 85.95           H  
ATOM   1294  CG  ASP A 103      72.026  21.485 158.504  1.00 85.95           C  
ATOM   1295  OD1 ASP A 103      70.777  21.316 158.498  1.00 85.95           O  
ATOM   1296  OD2 ASP A 103      72.863  20.547 158.437  1.00 85.95           O  
ATOM   1297  C   ASP A 103      71.193  23.303 156.633  1.00 85.95           C  
ATOM   1298  O   ASP A 103      70.057  22.943 156.335  1.00 85.95           O  
ATOM   1299  N   SER A 104      72.217  23.285 155.759  1.00105.21           N  
ATOM   1300  HN  SER A 104      73.156  23.710 156.044  1.00105.21           H  
ATOM   1301  CA  SER A 104      72.076  22.710 154.459  1.00105.21           C  
ATOM   1302  HA  SER A 104      71.559  21.754 154.541  1.00105.21           H  
ATOM   1303  CB  SER A 104      71.306  23.623 153.492  1.00105.21           C  
ATOM   1304  HB1 SER A 104      71.363  23.211 152.484  1.00105.21           H  
ATOM   1305  HB2 SER A 104      70.263  23.681 153.803  1.00105.21           H  
ATOM   1306  OG  SER A 104      71.872  24.924 153.501  1.00105.21           O  
ATOM   1307  HG  SER A 104      71.818  25.323 154.471  1.00105.21           H  
ATOM   1308  C   SER A 104      73.456  22.483 153.943  1.00105.21           C  
ATOM   1309  O   SER A 104      74.325  23.339 154.103  1.00105.21           O  
ATOM   1310  N   GLN A 105      73.709  21.317 153.312  1.00147.68           N  
ATOM   1311  HN  GLN A 105      72.959  20.567 153.173  1.00147.68           H  
ATOM   1312  CA  GLN A 105      75.048  21.154 152.842  1.00147.68           C  
ATOM   1313  HA  GLN A 105      75.721  21.693 153.508  1.00147.68           H  
ATOM   1314  CB  GLN A 105      75.540  19.704 152.710  1.00147.68           C  
ATOM   1315  HB1 GLN A 105      75.400  19.190 153.661  1.00147.68           H  
ATOM   1316  HB2 GLN A 105      74.963  19.199 151.935  1.00147.68           H  
ATOM   1317  CG  GLN A 105      77.024  19.674 152.334  1.00147.68           C  
ATOM   1318  HG1 GLN A 105      77.162  20.159 151.367  1.00147.68           H  
ATOM   1319  HG2 GLN A 105      77.600  20.205 153.092  1.00147.68           H  
ATOM   1320  CD  GLN A 105      77.506  18.237 152.250  1.00147.68           C  
ATOM   1321  OE1 GLN A 105      78.298  17.904 151.371  1.00147.68           O  
ATOM   1322  NE2 GLN A 105      77.040  17.370 153.189  1.00147.68           N  
ATOM   1323 1HE2 GLN A 105      76.363  17.712 153.944  1.00147.68           H  
ATOM   1324 2HE2 GLN A 105      77.350  16.346 153.173  1.00147.68           H  
ATOM   1325  C   GLN A 105      75.093  21.788 151.503  1.00147.68           C  
ATOM   1326  O   GLN A 105      74.751  21.186 150.486  1.00147.68           O  
ATOM   1327  N   GLN A 106      75.518  23.059 151.514  1.00109.70           N  
ATOM   1328  HN  GLN A 106      75.769  23.484 152.463  1.00109.70           H  
ATOM   1329  CA  GLN A 106      75.663  23.892 150.367  1.00109.70           C  
ATOM   1330  HA  GLN A 106      75.368  23.325 149.484  1.00109.70           H  
ATOM   1331  CB  GLN A 106      74.773  25.151 150.466  1.00109.70           C  
ATOM   1332  HB1 GLN A 106      75.081  25.847 149.686  1.00109.70           H  
ATOM   1333  HB2 GLN A 106      73.739  24.851 150.298  1.00109.70           H  
ATOM   1334  CG  GLN A 106      74.847  25.880 151.816  1.00109.70           C  
ATOM   1335  HG1 GLN A 106      73.910  26.411 151.984  1.00109.70           H  
ATOM   1336  HG2 GLN A 106      74.997  25.146 152.608  1.00109.70           H  
ATOM   1337  CD  GLN A 106      75.992  26.876 151.842  1.00109.70           C  
ATOM   1338  OE1 GLN A 106      76.351  27.398 152.897  1.00109.70           O  
ATOM   1339  NE2 GLN A 106      76.575  27.161 150.651  1.00109.70           N  
ATOM   1340 1HE2 GLN A 106      76.223  26.691 149.757  1.00109.70           H  
ATOM   1341 2HE2 GLN A 106      77.387  27.856 150.606  1.00109.70           H  
ATOM   1342  C   GLN A 106      77.124  24.216 150.264  1.00109.70           C  
ATOM   1343  O   GLN A 106      77.853  24.127 151.250  1.00109.70           O  
ATOM   1344  N   LYS A 107      77.602  24.539 149.043  1.00 63.45           N  
ATOM   1345  HN  LYS A 107      76.923  24.665 148.226  1.00 63.45           H  
ATOM   1346  CA  LYS A 107      79.014  24.716 148.827  1.00 63.45           C  
ATOM   1347  HA  LYS A 107      79.514  23.808 149.166  1.00 63.45           H  
ATOM   1348  CB  LYS A 107      79.384  24.923 147.348  1.00 63.45           C  
ATOM   1349  HB1 LYS A 107      78.740  25.701 146.938  1.00 63.45           H  
ATOM   1350  HB2 LYS A 107      80.424  25.246 147.295  1.00 63.45           H  
ATOM   1351  CG  LYS A 107      79.225  23.665 146.493  1.00 63.45           C  
ATOM   1352  HG1 LYS A 107      79.960  22.930 146.822  1.00 63.45           H  
ATOM   1353  HG2 LYS A 107      78.221  23.269 146.646  1.00 63.45           H  
ATOM   1354  CD  LYS A 107      79.425  23.913 144.995  1.00 63.45           C  
ATOM   1355  HD1 LYS A 107      78.637  24.581 144.649  1.00 63.45           H  
ATOM   1356  HD2 LYS A 107      80.395  24.390 144.852  1.00 63.45           H  
ATOM   1357  CE  LYS A 107      79.384  22.639 144.147  1.00 63.45           C  
ATOM   1358  HE1 LYS A 107      80.162  21.955 144.487  1.00 63.45           H  
ATOM   1359  HE2 LYS A 107      78.409  22.165 144.256  1.00 63.45           H  
ATOM   1360  NZ  LYS A 107      79.611  22.969 142.721  1.00 63.45           N1+
ATOM   1361  HZ1 LYS A 107      79.580  22.073 142.138  1.00 63.45           H  
ATOM   1362  HZ2 LYS A 107      80.568  23.434 142.610  1.00 63.45           H  
ATOM   1363  HZ3 LYS A 107      78.848  23.640 142.384  1.00 63.45           H  
ATOM   1364  C   LYS A 107      79.610  25.870 149.585  1.00 63.45           C  
ATOM   1365  O   LYS A 107      80.536  25.672 150.369  1.00 63.45           O  
ATOM   1366  N   ARG A 108      79.065  27.095 149.426  1.00153.47           N  
ATOM   1367  HN  ARG A 108      78.162  27.194 148.860  1.00153.47           H  
ATOM   1368  CA  ARG A 108      79.667  28.274 149.998  1.00153.47           C  
ATOM   1369  HA  ARG A 108      80.676  28.378 149.599  1.00153.47           H  
ATOM   1370  CB  ARG A 108      78.881  29.560 149.690  1.00153.47           C  
ATOM   1371  HB1 ARG A 108      78.895  29.720 148.612  1.00153.47           H  
ATOM   1372  HB2 ARG A 108      77.853  29.421 150.024  1.00153.47           H  
ATOM   1373  CG  ARG A 108      79.441  30.812 150.368  1.00153.47           C  
ATOM   1374  HG1 ARG A 108      79.642  30.580 151.414  1.00153.47           H  
ATOM   1375  HG2 ARG A 108      80.371  31.090 149.871  1.00153.47           H  
ATOM   1376  CD  ARG A 108      78.482  32.002 150.308  1.00153.47           C  
ATOM   1377  HD1 ARG A 108      78.858  32.818 150.925  1.00153.47           H  
ATOM   1378  HD2 ARG A 108      78.374  32.344 149.279  1.00153.47           H  
ATOM   1379  NE  ARG A 108      77.168  31.527 150.831  1.00153.47           N1+
ATOM   1380  HE  ARG A 108      76.655  30.731 150.333  1.00153.47           H  
ATOM   1381  CZ  ARG A 108      76.614  32.099 151.939  1.00153.47           C  
ATOM   1382  NH1 ARG A 108      77.269  33.109 152.581  1.00153.47           N  
ATOM   1383 1HH1 ARG A 108      78.215  33.451 152.215  1.00153.47           H  
ATOM   1384 2HH1 ARG A 108      76.837  33.559 153.450  1.00153.47           H  
ATOM   1385  NH2 ARG A 108      75.411  31.658 152.408  1.00153.47           N  
ATOM   1386 1HH2 ARG A 108      74.900  30.862 151.907  1.00153.47           H  
ATOM   1387 2HH2 ARG A 108      74.978  32.108 153.277  1.00153.47           H  
ATOM   1388  C   ARG A 108      79.752  28.149 151.489  1.00153.47           C  
ATOM   1389  O   ARG A 108      78.880  27.579 152.139  1.00153.47           O  
ATOM   1390  N   TYR A 109      80.846  28.689 152.063  1.00 93.92           N  
ATOM   1391  HN  TYR A 109      81.566  29.166 151.431  1.00 93.92           H  
ATOM   1392  CA  TYR A 109      81.098  28.659 153.475  1.00 93.92           C  
ATOM   1393  HA  TYR A 109      80.563  27.819 153.917  1.00 93.92           H  
ATOM   1394  CB  TYR A 109      82.601  28.526 153.793  1.00 93.92           C  
ATOM   1395  HB1 TYR A 109      82.914  27.495 153.626  1.00 93.92           H  
ATOM   1396  HB2 TYR A 109      83.167  29.189 153.139  1.00 93.92           H  
ATOM   1397  CG  TYR A 109      82.863  28.896 155.215  1.00 93.92           C  
ATOM   1398  CD1 TYR A 109      82.492  28.077 156.256  1.00 93.92           C  
ATOM   1399  HD1 TYR A 109      81.987  27.134 156.048  1.00 93.92           H  
ATOM   1400  CE1 TYR A 109      82.753  28.439 157.559  1.00 93.92           C  
ATOM   1401  HE1 TYR A 109      82.449  27.784 158.376  1.00 93.92           H  
ATOM   1402  CD2 TYR A 109      83.516  30.075 155.501  1.00 93.92           C  
ATOM   1403  HD2 TYR A 109      83.828  30.727 154.685  1.00 93.92           H  
ATOM   1404  CE2 TYR A 109      83.780  30.441 156.800  1.00 93.92           C  
ATOM   1405  HE2 TYR A 109      84.294  31.380 157.009  1.00 93.92           H  
ATOM   1406  CZ  TYR A 109      83.396  29.623 157.834  1.00 93.92           C  
ATOM   1407  OH  TYR A 109      83.665  29.997 159.168  1.00 93.92           O  
ATOM   1408  HH  TYR A 109      82.763  30.074 159.699  1.00 93.92           H  
ATOM   1409  C   TYR A 109      80.601  29.931 154.081  1.00 93.92           C  
ATOM   1410  O   TYR A 109      80.771  31.010 153.517  1.00 93.92           O  
ATOM   1411  N   VAL A 110      79.934  29.830 155.247  1.00138.65           N  
ATOM   1412  HN  VAL A 110      79.785  28.875 155.707  1.00138.65           H  
ATOM   1413  CA  VAL A 110      79.428  31.019 155.861  1.00138.65           C  
ATOM   1414  HA  VAL A 110      79.662  31.868 155.219  1.00138.65           H  
ATOM   1415  CB  VAL A 110      77.940  30.946 156.033  1.00138.65           C  
ATOM   1416  HB  VAL A 110      77.509  30.683 155.067  1.00138.65           H  
ATOM   1417  CG1 VAL A 110      77.606  29.814 157.014  1.00138.65           C  
ATOM   1418 1HG1 VAL A 110      76.526  29.753 157.145  1.00138.65           H  
ATOM   1419 2HG1 VAL A 110      78.078  30.015 157.976  1.00138.65           H  
ATOM   1420 3HG1 VAL A 110      77.977  28.868 156.618  1.00138.65           H  
ATOM   1421  CG2 VAL A 110      77.411  32.331 156.415  1.00138.65           C  
ATOM   1422 1HG2 VAL A 110      76.329  32.285 156.542  1.00138.65           H  
ATOM   1423 2HG2 VAL A 110      77.654  33.043 155.627  1.00138.65           H  
ATOM   1424 3HG2 VAL A 110      77.872  32.652 157.349  1.00138.65           H  
ATOM   1425  C   VAL A 110      80.113  31.218 157.190  1.00138.65           C  
ATOM   1426  O   VAL A 110      80.083  30.357 158.069  1.00138.65           O  
ATOM   1427  N   PRO A 111      80.741  32.363 157.341  1.00184.54           N  
ATOM   1428  CD  PRO A 111      81.301  33.058 156.191  1.00184.54           C  
ATOM   1429  HD1 PRO A 111      81.591  32.344 155.420  1.00184.54           H  
ATOM   1430  HD2 PRO A 111      80.575  33.760 155.781  1.00184.54           H  
ATOM   1431  CA  PRO A 111      81.432  32.709 158.564  1.00184.54           C  
ATOM   1432  HA  PRO A 111      82.074  31.882 158.868  1.00184.54           H  
ATOM   1433  CB  PRO A 111      82.290  33.929 158.230  1.00184.54           C  
ATOM   1434  HB1 PRO A 111      81.759  34.852 158.464  1.00184.54           H  
ATOM   1435  HB2 PRO A 111      83.232  33.902 158.778  1.00184.54           H  
ATOM   1436  CG  PRO A 111      82.535  33.809 156.718  1.00184.54           C  
ATOM   1437  HG1 PRO A 111      82.611  34.795 156.260  1.00184.54           H  
ATOM   1438  HG2 PRO A 111      83.445  33.244 156.518  1.00184.54           H  
ATOM   1439  C   PRO A 111      80.424  32.989 159.643  1.00184.54           C  
ATOM   1440  O   PRO A 111      79.280  33.286 159.307  1.00184.54           O  
ATOM   1441  N   VAL A 112      80.819  32.913 160.936  1.00117.02           N  
ATOM   1442  HN  VAL A 112      81.845  32.701 161.155  1.00117.02           H  
ATOM   1443  CA  VAL A 112      79.894  33.110 162.029  1.00117.02           C  
ATOM   1444  HA  VAL A 112      78.990  33.588 161.652  1.00117.02           H  
ATOM   1445  CB  VAL A 112      79.524  31.806 162.705  1.00117.02           C  
ATOM   1446  HB  VAL A 112      80.401  31.440 163.238  1.00117.02           H  
ATOM   1447  CG1 VAL A 112      78.389  32.013 163.731  1.00117.02           C  
ATOM   1448 1HG1 VAL A 112      78.145  31.060 164.200  1.00117.02           H  
ATOM   1449 2HG1 VAL A 112      77.507  32.404 163.224  1.00117.02           H  
ATOM   1450 3HG1 VAL A 112      78.713  32.721 164.494  1.00117.02           H  
ATOM   1451  CG2 VAL A 112      79.172  30.789 161.607  1.00117.02           C  
ATOM   1452 1HG2 VAL A 112      78.901  29.838 162.065  1.00117.02           H  
ATOM   1453 2HG2 VAL A 112      80.033  30.645 160.955  1.00117.02           H  
ATOM   1454 3HG2 VAL A 112      78.332  31.162 161.021  1.00117.02           H  
ATOM   1455  C   VAL A 112      80.579  34.039 163.006  1.00117.02           C  
ATOM   1456  O   VAL A 112      81.154  35.049 162.602  1.00117.02           O  
ATOM   1457  N   LYS A 113      80.501  33.749 164.325  1.00 86.57           N  
ATOM   1458  HN  LYS A 113      79.955  32.878 164.621  1.00 86.57           H  
ATOM   1459  CA  LYS A 113      81.113  34.550 165.349  1.00 86.57           C  
ATOM   1460  HA  LYS A 113      80.855  35.598 165.194  1.00 86.57           H  
ATOM   1461  CB  LYS A 113      80.718  34.131 166.775  1.00 86.57           C  
ATOM   1462  HB1 LYS A 113      80.874  33.057 166.880  1.00 86.57           H  
ATOM   1463  HB2 LYS A 113      81.354  34.662 167.484  1.00 86.57           H  
ATOM   1464  CG  LYS A 113      79.257  34.447 167.095  1.00 86.57           C  
ATOM   1465  HG1 LYS A 113      79.156  35.527 167.204  1.00 86.57           H  
ATOM   1466  HG2 LYS A 113      78.643  34.107 166.262  1.00 86.57           H  
ATOM   1467  CD  LYS A 113      78.742  33.785 168.373  1.00 86.57           C  
ATOM   1468  HD1 LYS A 113      78.772  32.704 168.239  1.00 86.57           H  
ATOM   1469  HD2 LYS A 113      79.396  34.068 169.197  1.00 86.57           H  
ATOM   1470  CE  LYS A 113      77.308  34.192 168.728  1.00 86.57           C  
ATOM   1471  HE1 LYS A 113      77.268  35.271 168.877  1.00 86.57           H  
ATOM   1472  HE2 LYS A 113      76.643  33.913 167.911  1.00 86.57           H  
ATOM   1473  NZ  LYS A 113      76.868  33.512 169.968  1.00 86.57           N1+
ATOM   1474  HZ1 LYS A 113      75.866  33.807 170.201  1.00 86.57           H  
ATOM   1475  HZ2 LYS A 113      77.516  33.785 170.774  1.00 86.57           H  
ATOM   1476  HZ3 LYS A 113      76.903  32.452 169.826  1.00 86.57           H  
ATOM   1477  C   LYS A 113      82.588  34.372 165.192  1.00 86.57           C  
ATOM   1478  O   LYS A 113      83.089  34.311 164.071  1.00 86.57           O  
ATOM   1479  N   GLY A 114      83.347  34.354 166.303  1.00 46.95           N  
ATOM   1480  HN  GLY A 114      82.925  34.511 167.274  1.00 46.95           H  
ATOM   1481  CA  GLY A 114      84.747  34.115 166.122  1.00 46.95           C  
ATOM   1482  HA1 GLY A 114      85.157  34.791 165.372  1.00 46.95           H  
ATOM   1483  HA2 GLY A 114      85.283  34.247 167.062  1.00 46.95           H  
ATOM   1484  C   GLY A 114      84.840  32.696 165.658  1.00 46.95           C  
ATOM   1485  O   GLY A 114      84.815  31.760 166.456  1.00 46.95           O  
ATOM   1486  N   ASP A 115      84.958  32.507 164.331  1.00 72.22           N  
ATOM   1487  HN  ASP A 115      84.998  33.356 163.680  1.00 72.22           H  
ATOM   1488  CA  ASP A 115      85.031  31.193 163.776  1.00 72.22           C  
ATOM   1489  HA  ASP A 115      84.748  30.465 164.537  1.00 72.22           H  
ATOM   1490  CB  ASP A 115      84.180  30.964 162.513  1.00 72.22           C  
ATOM   1491  HB1 ASP A 115      84.233  31.846 161.875  1.00 72.22           H  
ATOM   1492  HB2 ASP A 115      84.561  30.099 161.970  1.00 72.22           H  
ATOM   1493  CG  ASP A 115      82.736  30.714 162.912  1.00 72.22           C  
ATOM   1494  OD1 ASP A 115      82.467  30.612 164.138  1.00 72.22           O  
ATOM   1495  OD2 ASP A 115      81.887  30.602 161.987  1.00 72.22           O  
ATOM   1496  C   ASP A 115      86.435  30.950 163.365  1.00 72.22           C  
ATOM   1497  O   ASP A 115      87.231  31.879 163.244  1.00 72.22           O  
ATOM   1498  N   HIS A 116      86.774  29.668 163.155  1.00 86.04           N  
ATOM   1499  HN  HIS A 116      86.052  28.893 163.305  1.00 86.04           H  
ATOM   1500  CA  HIS A 116      88.097  29.337 162.732  1.00 86.04           C  
ATOM   1501  HA  HIS A 116      88.733  30.215 162.843  1.00 86.04           H  
ATOM   1502  CB  HIS A 116      88.712  28.173 163.523  1.00 86.04           C  
ATOM   1503  HB1 HIS A 116      89.534  27.756 162.941  1.00 86.04           H  
ATOM   1504  HB2 HIS A 116      89.094  28.561 164.467  1.00 86.04           H  
ATOM   1505  CG  HIS A 116      87.736  27.075 163.820  1.00 86.04           C  
ATOM   1506  CD2 HIS A 116      87.528  25.874 163.212  1.00 86.04           C  
ATOM   1507  HD2 HIS A 116      88.073  25.519 162.337  1.00 86.04           H  
ATOM   1508  ND1 HIS A 116      86.844  27.124 164.868  1.00 86.04           N  
ATOM   1509  HD1 HIS A 116      86.721  27.927 165.565  1.00 86.04           H  
ATOM   1510  CE1 HIS A 116      86.151  25.959 164.847  1.00 86.04           C  
ATOM   1511  HE1 HIS A 116      85.370  25.704 165.564  1.00 86.04           H  
ATOM   1512  NE2 HIS A 116      86.530  25.168 163.858  1.00 86.04           N1+
ATOM   1513  HE2 HIS A 116      86.150  24.199 163.612  1.00 86.04           H  
ATOM   1514  C   HIS A 116      88.047  28.953 161.285  1.00 86.04           C  
ATOM   1515  O   HIS A 116      87.323  28.040 160.891  1.00 86.04           O  
ATOM   1516  N   VAL A 117      88.829  29.675 160.456  1.00 82.76           N  
ATOM   1517  HN  VAL A 117      89.435  30.456 160.866  1.00 82.76           H  
ATOM   1518  CA  VAL A 117      88.875  29.430 159.043  1.00 82.76           C  
ATOM   1519  HA  VAL A 117      88.513  28.421 158.846  1.00 82.76           H  
ATOM   1520  CB  VAL A 117      88.037  30.417 158.256  1.00 82.76           C  
ATOM   1521  HB  VAL A 117      88.284  31.428 158.580  1.00 82.76           H  
ATOM   1522  CG1 VAL A 117      88.298  30.299 156.745  1.00 82.76           C  
ATOM   1523 1HG1 VAL A 117      87.680  31.021 156.212  1.00 82.76           H  
ATOM   1524 2HG1 VAL A 117      88.049  29.292 156.410  1.00 82.76           H  
ATOM   1525 3HG1 VAL A 117      89.350  30.500 156.541  1.00 82.76           H  
ATOM   1526  CG2 VAL A 117      86.564  30.134 158.585  1.00 82.76           C  
ATOM   1527 1HG2 VAL A 117      85.928  30.828 158.035  1.00 82.76           H  
ATOM   1528 2HG2 VAL A 117      86.399  30.262 159.655  1.00 82.76           H  
ATOM   1529 3HG2 VAL A 117      86.317  29.111 158.299  1.00 82.76           H  
ATOM   1530  C   VAL A 117      90.307  29.528 158.606  1.00 82.76           C  
ATOM   1531  O   VAL A 117      91.141  30.122 159.290  1.00 82.76           O  
ATOM   1532  N   ILE A 118      90.624  28.908 157.450  1.00 73.13           N  
ATOM   1533  HN  ILE A 118      89.857  28.374 156.929  1.00 73.13           H  
ATOM   1534  CA  ILE A 118      91.941  28.933 156.889  1.00 73.13           C  
ATOM   1535  HA  ILE A 118      92.640  29.327 157.626  1.00 73.13           H  
ATOM   1536  CB  ILE A 118      92.425  27.595 156.410  1.00 73.13           C  
ATOM   1537  HB  ILE A 118      91.677  27.184 155.732  1.00 73.13           H  
ATOM   1538  CG2 ILE A 118      93.729  27.800 155.621  1.00 73.13           C  
ATOM   1539 1HG2 ILE A 118      94.094  26.837 155.266  1.00 73.13           H  
ATOM   1540 2HG2 ILE A 118      94.478  28.256 156.268  1.00 73.13           H  
ATOM   1541 3HG2 ILE A 118      93.540  28.453 154.769  1.00 73.13           H  
ATOM   1542  CG1 ILE A 118      92.565  26.643 157.607  1.00 73.13           C  
ATOM   1543 1HG1 ILE A 118      93.305  27.060 158.291  1.00 73.13           H  
ATOM   1544 2HG1 ILE A 118      91.600  26.581 158.109  1.00 73.13           H  
ATOM   1545  CD1 ILE A 118      93.002  25.229 157.232  1.00 73.13           C  
ATOM   1546 1HD1 ILE A 118      93.077  24.620 158.133  1.00 73.13           H  
ATOM   1547 2HD1 ILE A 118      93.973  25.267 156.738  1.00 73.13           H  
ATOM   1548 3HD1 ILE A 118      92.268  24.789 156.557  1.00 73.13           H  
ATOM   1549  C   ILE A 118      91.890  29.852 155.715  1.00 73.13           C  
ATOM   1550  O   ILE A 118      90.876  29.938 155.025  1.00 73.13           O  
ATOM   1551  N   GLY A 119      92.987  30.589 155.458  1.00 54.47           N  
ATOM   1552  HN  GLY A 119      93.904  30.442 155.989  1.00 54.47           H  
ATOM   1553  CA  GLY A 119      92.857  31.581 154.434  1.00 54.47           C  
ATOM   1554  HA1 GLY A 119      91.888  31.449 153.953  1.00 54.47           H  
ATOM   1555  HA2 GLY A 119      92.898  32.563 154.905  1.00 54.47           H  
ATOM   1556  C   GLY A 119      93.911  31.525 153.380  1.00 54.47           C  
ATOM   1557  O   GLY A 119      94.987  30.949 153.536  1.00 54.47           O  
ATOM   1558  N   ILE A 120      93.568  32.175 152.249  1.00111.12           N  
ATOM   1559  HN  ILE A 120      92.584  32.593 152.202  1.00111.12           H  
ATOM   1560  CA  ILE A 120      94.412  32.351 151.108  1.00111.12           C  
ATOM   1561  HA  ILE A 120      95.416  31.966 151.288  1.00111.12           H  
ATOM   1562  CB  ILE A 120      93.814  31.773 149.853  1.00111.12           C  
ATOM   1563  HB  ILE A 120      92.903  32.326 149.625  1.00111.12           H  
ATOM   1564  CG2 ILE A 120      94.815  32.006 148.707  1.00111.12           C  
ATOM   1565 1HG2 ILE A 120      94.410  31.597 147.781  1.00111.12           H  
ATOM   1566 2HG2 ILE A 120      95.757  31.510 148.941  1.00111.12           H  
ATOM   1567 3HG2 ILE A 120      94.988  33.076 148.586  1.00111.12           H  
ATOM   1568  CG1 ILE A 120      93.441  30.290 150.043  1.00111.12           C  
ATOM   1569 1HG1 ILE A 120      93.221  29.864 149.064  1.00111.12           H  
ATOM   1570 2HG1 ILE A 120      94.297  29.775 150.480  1.00111.12           H  
ATOM   1571  CD1 ILE A 120      92.228  30.061 150.950  1.00111.12           C  
ATOM   1572 1HD1 ILE A 120      92.032  28.992 151.032  1.00111.12           H  
ATOM   1573 2HD1 ILE A 120      91.356  30.558 150.524  1.00111.12           H  
ATOM   1574 3HD1 ILE A 120      92.432  30.469 151.940  1.00111.12           H  
ATOM   1575  C   ILE A 120      94.414  33.837 150.941  1.00111.12           C  
ATOM   1576  O   ILE A 120      93.357  34.450 150.976  1.00111.12           O  
ATOM   1577  N   VAL A 121      95.565  34.498 150.749  1.00 61.17           N  
ATOM   1578  HN  VAL A 121      96.496  33.991 150.608  1.00 61.17           H  
ATOM   1579  CA  VAL A 121      95.467  35.931 150.745  1.00 61.17           C  
ATOM   1580  HA  VAL A 121      94.628  36.231 151.373  1.00 61.17           H  
ATOM   1581  CB  VAL A 121      96.717  36.584 151.256  1.00 61.17           C  
ATOM   1582  HB  VAL A 121      97.543  36.317 150.597  1.00 61.17           H  
ATOM   1583  CG1 VAL A 121      96.534  38.107 151.219  1.00 61.17           C  
ATOM   1584 1HG1 VAL A 121      97.438  38.591 151.589  1.00 61.17           H  
ATOM   1585 2HG1 VAL A 121      95.689  38.387 151.848  1.00 61.17           H  
ATOM   1586 3HG1 VAL A 121      96.345  38.426 150.194  1.00 61.17           H  
ATOM   1587  CG2 VAL A 121      97.009  36.028 152.660  1.00 61.17           C  
ATOM   1588 1HG2 VAL A 121      97.915  36.489 153.053  1.00 61.17           H  
ATOM   1589 2HG2 VAL A 121      97.147  34.948 152.602  1.00 61.17           H  
ATOM   1590 3HG2 VAL A 121      96.172  36.252 153.321  1.00 61.17           H  
ATOM   1591  C   VAL A 121      95.225  36.412 149.349  1.00 61.17           C  
ATOM   1592  O   VAL A 121      96.101  36.336 148.487  1.00 61.17           O  
ATOM   1593  N   THR A 122      94.010  36.946 149.109  1.00 35.35           N  
ATOM   1594  HN  THR A 122      93.308  37.017 149.914  1.00 35.35           H  
ATOM   1595  CA  THR A 122      93.627  37.422 147.813  1.00 35.35           C  
ATOM   1596  HA  THR A 122      93.769  36.624 147.085  1.00 35.35           H  
ATOM   1597  CB  THR A 122      92.197  37.871 147.775  1.00 35.35           C  
ATOM   1598  HB  THR A 122      92.059  38.688 148.483  1.00 35.35           H  
ATOM   1599  OG1 THR A 122      91.335  36.798 148.127  1.00 35.35           O  
ATOM   1600  HG1 THR A 122      91.464  36.007 147.448  1.00 35.35           H  
ATOM   1601  CG2 THR A 122      91.871  38.371 146.357  1.00 35.35           C  
ATOM   1602 1HG2 THR A 122      90.833  38.700 146.317  1.00 35.35           H  
ATOM   1603 2HG2 THR A 122      92.023  37.562 145.642  1.00 35.35           H  
ATOM   1604 3HG2 THR A 122      92.526  39.205 146.106  1.00 35.35           H  
ATOM   1605  C   THR A 122      94.485  38.585 147.435  1.00 35.35           C  
ATOM   1606  O   THR A 122      95.006  38.635 146.322  1.00 35.35           O  
ATOM   1607  N   ALA A 123      94.656  39.561 148.349  1.00 38.64           N  
ATOM   1608  HN  ALA A 123      94.187  39.499 149.309  1.00 38.64           H  
ATOM   1609  CA  ALA A 123      95.480  40.684 148.008  1.00 38.64           C  
ATOM   1610  HA  ALA A 123      96.453  40.325 147.671  1.00 38.64           H  
ATOM   1611  CB  ALA A 123      94.872  41.590 146.924  1.00 38.64           C  
ATOM   1612  HB1 ALA A 123      95.551  42.417 146.718  1.00 38.64           H  
ATOM   1613  HB2 ALA A 123      93.917  41.983 147.272  1.00 38.64           H  
ATOM   1614  HB3 ALA A 123      94.717  41.013 146.012  1.00 38.64           H  
ATOM   1615  C   ALA A 123      95.663  41.528 149.225  1.00 38.64           C  
ATOM   1616  O   ALA A 123      94.865  41.481 150.159  1.00 38.64           O  
ATOM   1617  N   LYS A 124      96.748  42.327 149.234  1.00137.83           N  
ATOM   1618  HN  LYS A 124      97.407  42.309 148.391  1.00137.83           H  
ATOM   1619  CA  LYS A 124      97.053  43.200 150.328  1.00137.83           C  
ATOM   1620  HA  LYS A 124      96.286  43.111 151.097  1.00137.83           H  
ATOM   1621  CB  LYS A 124      98.436  42.892 150.932  1.00137.83           C  
ATOM   1622  HB1 LYS A 124      98.337  42.012 151.567  1.00137.83           H  
ATOM   1623  HB2 LYS A 124      99.120  42.674 150.112  1.00137.83           H  
ATOM   1624  CG  LYS A 124      99.050  44.013 151.772  1.00137.83           C  
ATOM   1625  HG1 LYS A 124     100.059  43.709 152.050  1.00137.83           H  
ATOM   1626  HG2 LYS A 124      99.098  44.908 151.152  1.00137.83           H  
ATOM   1627  CD  LYS A 124      98.297  44.368 153.052  1.00137.83           C  
ATOM   1628  HD1 LYS A 124      97.358  44.853 152.785  1.00137.83           H  
ATOM   1629  HD2 LYS A 124      98.089  43.451 153.604  1.00137.83           H  
ATOM   1630  CE  LYS A 124      99.103  45.310 153.946  1.00137.83           C  
ATOM   1631  HE1 LYS A 124      98.430  45.822 154.634  1.00137.83           H  
ATOM   1632  HE2 LYS A 124      99.834  44.734 154.513  1.00137.83           H  
ATOM   1633  NZ  LYS A 124      99.805  46.310 153.108  1.00137.83           N1+
ATOM   1634  HZ1 LYS A 124     100.369  46.969 153.735  1.00137.83           H  
ATOM   1635  HZ2 LYS A 124      99.088  46.876 152.551  1.00137.83           H  
ATOM   1636  HZ3 LYS A 124     100.466  45.809 152.432  1.00137.83           H  
ATOM   1637  C   LYS A 124      97.082  44.594 149.803  1.00137.83           C  
ATOM   1638  O   LYS A 124      98.020  44.988 149.111  1.00137.83           O  
ATOM   1639  N   SER A 125      96.040  45.384 150.119  1.00 85.62           N  
ATOM   1640  HN  SER A 125      95.219  45.002 150.689  1.00 85.62           H  
ATOM   1641  CA  SER A 125      96.052  46.743 149.678  1.00 85.62           C  
ATOM   1642  HA  SER A 125      97.018  46.968 149.227  1.00 85.62           H  
ATOM   1643  CB  SER A 125      94.929  47.086 148.681  1.00 85.62           C  
ATOM   1644  HB1 SER A 125      93.970  46.784 149.101  1.00 85.62           H  
ATOM   1645  HB2 SER A 125      94.924  48.161 148.500  1.00 85.62           H  
ATOM   1646  OG  SER A 125      95.139  46.404 147.453  1.00 85.62           O  
ATOM   1647  HG  SER A 125      96.062  46.694 147.044  1.00 85.62           H  
ATOM   1648  C   SER A 125      95.859  47.595 150.885  1.00 85.62           C  
ATOM   1649  O   SER A 125      94.842  47.507 151.569  1.00 85.62           O  
ATOM   1650  N   GLY A 126      96.845  48.456 151.178  1.00 26.49           N  
ATOM   1651  HN  GLY A 126      97.730  48.493 150.578  1.00 26.49           H  
ATOM   1652  CA  GLY A 126      96.696  49.323 152.304  1.00 26.49           C  
ATOM   1653  HA1 GLY A 126      97.450  50.109 152.265  1.00 26.49           H  
ATOM   1654  HA2 GLY A 126      95.702  49.771 152.295  1.00 26.49           H  
ATOM   1655  C   GLY A 126      96.873  48.516 153.547  1.00 26.49           C  
ATOM   1656  O   GLY A 126      97.372  47.394 153.521  1.00 26.49           O  
ATOM   1657  N   ASP A 127      96.394  49.067 154.675  1.00 59.90           N  
ATOM   1658  HN  ASP A 127      95.846  49.983 154.604  1.00 59.90           H  
ATOM   1659  CA  ASP A 127      96.585  48.481 155.969  1.00 59.90           C  
ATOM   1660  HA  ASP A 127      97.656  48.367 156.136  1.00 59.90           H  
ATOM   1661  CB  ASP A 127      96.008  49.330 157.115  1.00 59.90           C  
ATOM   1662  HB1 ASP A 127      95.014  49.686 156.845  1.00 59.90           H  
ATOM   1663  HB2 ASP A 127      95.946  48.730 158.023  1.00 59.90           H  
ATOM   1664  CG  ASP A 127      96.936  50.516 157.344  1.00 59.90           C  
ATOM   1665  OD1 ASP A 127      98.114  50.436 156.907  1.00 59.90           O  
ATOM   1666  OD2 ASP A 127      96.480  51.515 157.963  1.00 59.90           O  
ATOM   1667  C   ASP A 127      95.955  47.124 156.035  1.00 59.90           C  
ATOM   1668  O   ASP A 127      96.419  46.266 156.787  1.00 59.90           O  
ATOM   1669  N   ILE A 128      94.872  46.888 155.271  1.00 50.73           N  
ATOM   1670  HN  ILE A 128      94.509  47.633 154.594  1.00 50.73           H  
ATOM   1671  CA  ILE A 128      94.215  45.617 155.383  1.00 50.73           C  
ATOM   1672  HA  ILE A 128      94.743  45.011 156.119  1.00 50.73           H  
ATOM   1673  CB  ILE A 128      92.782  45.746 155.799  1.00 50.73           C  
ATOM   1674  HB  ILE A 128      92.287  46.421 155.101  1.00 50.73           H  
ATOM   1675  CG2 ILE A 128      92.112  44.369 155.687  1.00 50.73           C  
ATOM   1676 1HG2 ILE A 128      91.067  44.447 155.987  1.00 50.73           H  
ATOM   1677 2HG2 ILE A 128      92.624  43.661 156.338  1.00 50.73           H  
ATOM   1678 3HG2 ILE A 128      92.168  44.020 154.656  1.00 50.73           H  
ATOM   1679  CG1 ILE A 128      92.703  46.368 157.202  1.00 50.73           C  
ATOM   1680 1HG1 ILE A 128      93.059  45.634 157.925  1.00 50.73           H  
ATOM   1681 2HG1 ILE A 128      93.348  47.246 157.227  1.00 50.73           H  
ATOM   1682  CD1 ILE A 128      91.291  46.794 157.600  1.00 50.73           C  
ATOM   1683 1HD1 ILE A 128      91.309  47.224 158.601  1.00 50.73           H  
ATOM   1684 2HD1 ILE A 128      90.633  45.925 157.591  1.00 50.73           H  
ATOM   1685 3HD1 ILE A 128      90.922  47.537 156.893  1.00 50.73           H  
ATOM   1686  C   ILE A 128      94.244  44.912 154.065  1.00 50.73           C  
ATOM   1687  O   ILE A 128      94.200  45.525 153.002  1.00 50.73           O  
ATOM   1688  N   PHE A 129      94.351  43.573 154.118  1.00 82.60           N  
ATOM   1689  HN  PHE A 129      94.424  43.094 155.072  1.00 82.60           H  
ATOM   1690  CA  PHE A 129      94.370  42.773 152.934  1.00 82.60           C  
ATOM   1691  HA  PHE A 129      94.174  43.423 152.081  1.00 82.60           H  
ATOM   1692  CB  PHE A 129      95.716  42.063 152.698  1.00 82.60           C  
ATOM   1693  HB1 PHE A 129      95.594  41.294 151.935  1.00 82.60           H  
ATOM   1694  HB2 PHE A 129      96.458  42.789 152.367  1.00 82.60           H  
ATOM   1695  CG  PHE A 129      96.168  41.434 153.971  1.00 82.60           C  
ATOM   1696  CD1 PHE A 129      95.556  40.314 154.477  1.00 82.60           C  
ATOM   1697  HD1 PHE A 129      94.715  39.868 153.946  1.00 82.60           H  
ATOM   1698  CD2 PHE A 129      97.236  41.973 154.652  1.00 82.60           C  
ATOM   1699  HD2 PHE A 129      97.734  42.856 154.253  1.00 82.60           H  
ATOM   1700  CE1 PHE A 129      96.000  39.752 155.651  1.00 82.60           C  
ATOM   1701  HE1 PHE A 129      95.506  38.865 156.047  1.00 82.60           H  
ATOM   1702  CE2 PHE A 129      97.685  41.417 155.826  1.00 82.60           C  
ATOM   1703  HE2 PHE A 129      98.529  41.859 156.355  1.00 82.60           H  
ATOM   1704  CZ  PHE A 129      97.063  40.301 156.328  1.00 82.60           C  
ATOM   1705  HZ  PHE A 129      97.410  39.852 157.259  1.00 82.60           H  
ATOM   1706  C   PHE A 129      93.268  41.778 153.023  1.00 82.60           C  
ATOM   1707  O   PHE A 129      92.820  41.413 154.110  1.00 82.60           O  
ATOM   1708  N   LYS A 130      92.777  41.351 151.846  1.00129.39           N  
ATOM   1709  HN  LYS A 130      93.209  41.714 150.937  1.00129.39           H  
ATOM   1710  CA  LYS A 130      91.694  40.425 151.782  1.00129.39           C  
ATOM   1711  HA  LYS A 130      91.119  40.451 152.707  1.00129.39           H  
ATOM   1712  CB  LYS A 130      90.772  40.661 150.573  1.00129.39           C  
ATOM   1713  HB1 LYS A 130      91.360  40.529 149.665  1.00129.39           H  
ATOM   1714  HB2 LYS A 130      89.976  39.917 150.601  1.00129.39           H  
ATOM   1715  CG  LYS A 130      90.129  42.050 150.530  1.00129.39           C  
ATOM   1716  HG1 LYS A 130      90.926  42.794 150.544  1.00129.39           H  
ATOM   1717  HG2 LYS A 130      89.568  42.136 149.600  1.00129.39           H  
ATOM   1718  CD  LYS A 130      89.178  42.348 151.690  1.00129.39           C  
ATOM   1719  HD1 LYS A 130      88.376  41.610 151.680  1.00129.39           H  
ATOM   1720  HD2 LYS A 130      89.734  42.268 152.624  1.00129.39           H  
ATOM   1721  CE  LYS A 130      88.555  43.744 151.613  1.00129.39           C  
ATOM   1722  HE1 LYS A 130      88.077  43.872 150.642  1.00129.39           H  
ATOM   1723  HE2 LYS A 130      87.810  43.850 152.402  1.00129.39           H  
ATOM   1724  NZ  LYS A 130      89.600  44.778 151.784  1.00129.39           N1+
ATOM   1725  HZ1 LYS A 130      89.154  45.749 151.729  1.00129.39           H  
ATOM   1726  HZ2 LYS A 130      90.332  44.677 151.010  1.00129.39           H  
ATOM   1727  HZ3 LYS A 130      90.070  44.656 152.737  1.00129.39           H  
ATOM   1728  C   LYS A 130      92.297  39.078 151.587  1.00129.39           C  
ATOM   1729  O   LYS A 130      93.217  38.893 150.790  1.00129.39           O  
ATOM   1730  N   VAL A 131      91.772  38.115 152.357  1.00131.52           N  
ATOM   1731  HN  VAL A 131      91.026  38.415 153.063  1.00131.52           H  
ATOM   1732  CA  VAL A 131      92.110  36.730 152.327  1.00131.52           C  
ATOM   1733  HA  VAL A 131      92.904  36.523 151.610  1.00131.52           H  
ATOM   1734  CB  VAL A 131      92.438  36.198 153.690  1.00131.52           C  
ATOM   1735  HB  VAL A 131      93.360  36.660 154.043  1.00131.52           H  
ATOM   1736  CG1 VAL A 131      91.286  36.588 154.629  1.00131.52           C  
ATOM   1737 1HG1 VAL A 131      91.492  36.216 155.632  1.00131.52           H  
ATOM   1738 2HG1 VAL A 131      90.356  36.152 154.264  1.00131.52           H  
ATOM   1739 3HG1 VAL A 131      91.191  37.674 154.657  1.00131.52           H  
ATOM   1740  CG2 VAL A 131      92.635  34.676 153.606  1.00131.52           C  
ATOM   1741 1HG2 VAL A 131      92.874  34.285 154.595  1.00131.52           H  
ATOM   1742 2HG2 VAL A 131      93.452  34.452 152.920  1.00131.52           H  
ATOM   1743 3HG2 VAL A 131      91.719  34.210 153.243  1.00131.52           H  
ATOM   1744  C   VAL A 131      90.817  36.103 151.919  1.00131.52           C  
ATOM   1745  O   VAL A 131      89.767  36.729 152.049  1.00131.52           O  
ATOM   1746  N   ASP A 132      90.856  34.870 151.389  1.00 88.70           N  
ATOM   1747  HN  ASP A 132      91.794  34.357 151.339  1.00 88.70           H  
ATOM   1748  CA  ASP A 132      89.687  34.223 150.890  1.00 88.70           C  
ATOM   1749  HA  ASP A 132      88.863  34.936 150.875  1.00 88.70           H  
ATOM   1750  CB  ASP A 132      89.873  33.639 149.481  1.00 88.70           C  
ATOM   1751  HB1 ASP A 132      90.197  34.420 148.793  1.00 88.70           H  
ATOM   1752  HB2 ASP A 132      90.616  32.842 149.503  1.00 88.70           H  
ATOM   1753  CG  ASP A 132      88.529  33.084 149.041  1.00 88.70           C  
ATOM   1754  OD1 ASP A 132      87.506  33.480 149.658  1.00 88.70           O  
ATOM   1755  OD2 ASP A 132      88.506  32.259 148.089  1.00 88.70           O  
ATOM   1756  C   ASP A 132      89.324  33.072 151.777  1.00 88.70           C  
ATOM   1757  O   ASP A 132      90.166  32.252 152.134  1.00 88.70           O  
ATOM   1758  N   VAL A 133      88.087  33.108 152.303  1.00191.49           N  
ATOM   1759  HN  VAL A 133      87.542  34.019 152.172  1.00191.49           H  
ATOM   1760  CA  VAL A 133      87.415  32.060 153.021  1.00191.49           C  
ATOM   1761  HA  VAL A 133      88.185  31.422 153.455  1.00191.49           H  
ATOM   1762  CB  VAL A 133      86.584  32.583 154.151  1.00191.49           C  
ATOM   1763  HB  VAL A 133      85.883  31.815 154.477  1.00191.49           H  
ATOM   1764  CG1 VAL A 133      87.505  32.970 155.317  1.00191.49           C  
ATOM   1765 1HG1 VAL A 133      86.905  33.352 156.143  1.00191.49           H  
ATOM   1766 2HG1 VAL A 133      88.203  33.740 154.989  1.00191.49           H  
ATOM   1767 3HG1 VAL A 133      88.062  32.093 155.648  1.00191.49           H  
ATOM   1768  CG2 VAL A 133      85.810  33.794 153.617  1.00191.49           C  
ATOM   1769 1HG2 VAL A 133      85.189  34.208 154.411  1.00191.49           H  
ATOM   1770 2HG2 VAL A 133      85.177  33.483 152.786  1.00191.49           H  
ATOM   1771 3HG2 VAL A 133      86.513  34.553 153.274  1.00191.49           H  
ATOM   1772  C   VAL A 133      86.551  31.186 152.153  1.00191.49           C  
ATOM   1773  O   VAL A 133      86.150  30.097 152.561  1.00191.49           O  
ATOM   1774  N   GLY A 134      86.152  31.654 150.960  1.00 43.59           N  
ATOM   1775  HN  GLY A 134      86.501  32.591 150.579  1.00 43.59           H  
ATOM   1776  CA  GLY A 134      85.234  30.836 150.222  1.00 43.59           C  
ATOM   1777  HA1 GLY A 134      85.372  30.992 149.152  1.00 43.59           H  
ATOM   1778  HA2 GLY A 134      85.396  29.785 150.461  1.00 43.59           H  
ATOM   1779  C   GLY A 134      83.852  31.246 150.625  1.00 43.59           C  
ATOM   1780  O   GLY A 134      82.893  30.492 150.466  1.00 43.59           O  
ATOM   1781  N   GLY A 135      83.722  32.470 151.175  1.00 37.02           N  
ATOM   1782  HN  GLY A 135      84.593  33.066 151.349  1.00 37.02           H  
ATOM   1783  CA  GLY A 135      82.431  32.983 151.530  1.00 37.02           C  
ATOM   1784  HA1 GLY A 135      81.792  32.186 151.911  1.00 37.02           H  
ATOM   1785  HA2 GLY A 135      82.522  33.766 152.282  1.00 37.02           H  
ATOM   1786  C   GLY A 135      81.880  33.537 150.257  1.00 37.02           C  
ATOM   1787  O   GLY A 135      82.304  33.146 149.171  1.00 37.02           O  
ATOM   1788  N   SER A 136      80.880  34.430 150.351  1.00 44.83           N  
ATOM   1789  HN  SER A 136      80.490  34.704 151.309  1.00 44.83           H  
ATOM   1790  CA  SER A 136      80.340  35.013 149.159  1.00 44.83           C  
ATOM   1791  HA  SER A 136      80.165  34.235 148.416  1.00 44.83           H  
ATOM   1792  CB  SER A 136      79.035  35.786 149.417  1.00 44.83           C  
ATOM   1793  HB1 SER A 136      78.290  35.106 149.830  1.00 44.83           H  
ATOM   1794  HB2 SER A 136      79.228  36.589 150.128  1.00 44.83           H  
ATOM   1795  OG  SER A 136      78.542  36.341 148.206  1.00 44.83           O  
ATOM   1796  HG  SER A 136      79.256  36.999 147.806  1.00 44.83           H  
ATOM   1797  C   SER A 136      81.367  35.972 148.652  1.00 44.83           C  
ATOM   1798  O   SER A 136      81.348  36.380 147.491  1.00 44.83           O  
ATOM   1799  N   GLU A 137      82.295  36.355 149.548  1.00105.59           N  
ATOM   1800  HN  GLU A 137      82.269  35.916 150.524  1.00105.59           H  
ATOM   1801  CA  GLU A 137      83.316  37.320 149.264  1.00105.59           C  
ATOM   1802  HA  GLU A 137      83.608  37.275 148.215  1.00105.59           H  
ATOM   1803  CB  GLU A 137      82.885  38.746 149.649  1.00105.59           C  
ATOM   1804  HB1 GLU A 137      83.659  39.441 149.323  1.00105.59           H  
ATOM   1805  HB2 GLU A 137      81.951  38.975 149.137  1.00105.59           H  
ATOM   1806  CG  GLU A 137      82.671  38.928 151.156  1.00105.59           C  
ATOM   1807  HG1 GLU A 137      83.556  38.589 151.695  1.00105.59           H  
ATOM   1808  HG2 GLU A 137      82.492  39.981 151.376  1.00105.59           H  
ATOM   1809  CD  GLU A 137      81.462  38.103 151.587  1.00105.59           C  
ATOM   1810  OE1 GLU A 137      80.316  38.500 151.245  1.00105.59           O  
ATOM   1811  OE2 GLU A 137      81.673  37.055 152.255  1.00105.59           O  
ATOM   1812  C   GLU A 137      84.471  36.960 150.152  1.00105.59           C  
ATOM   1813  O   GLU A 137      84.483  35.904 150.782  1.00105.59           O  
ATOM   1814  N   PRO A 138      85.468  37.802 150.174  1.00103.25           N  
ATOM   1815  CD  PRO A 138      85.830  38.554 148.984  1.00103.25           C  
ATOM   1816  HD1 PRO A 138      85.974  37.885 148.136  1.00103.25           H  
ATOM   1817  HD2 PRO A 138      85.059  39.286 148.743  1.00103.25           H  
ATOM   1818  CA  PRO A 138      86.598  37.619 151.045  1.00103.25           C  
ATOM   1819  HA  PRO A 138      86.802  36.556 151.169  1.00103.25           H  
ATOM   1820  CB  PRO A 138      87.786  38.301 150.365  1.00103.25           C  
ATOM   1821  HB1 PRO A 138      88.381  38.853 151.092  1.00103.25           H  
ATOM   1822  HB2 PRO A 138      88.415  37.567 149.862  1.00103.25           H  
ATOM   1823  CG  PRO A 138      87.147  39.256 149.349  1.00103.25           C  
ATOM   1824  HG1 PRO A 138      86.958  40.232 149.796  1.00103.25           H  
ATOM   1825  HG2 PRO A 138      87.782  39.374 148.471  1.00103.25           H  
ATOM   1826  C   PRO A 138      86.271  38.233 152.369  1.00103.25           C  
ATOM   1827  O   PRO A 138      85.099  38.484 152.651  1.00103.25           O  
ATOM   1828  N   ALA A 139      87.308  38.436 153.202  1.00 67.46           N  
ATOM   1829  HN  ALA A 139      88.273  38.095 152.890  1.00 67.46           H  
ATOM   1830  CA  ALA A 139      87.208  39.079 154.480  1.00 67.46           C  
ATOM   1831  HA  ALA A 139      86.278  39.643 154.551  1.00 67.46           H  
ATOM   1832  CB  ALA A 139      87.343  38.112 155.669  1.00 67.46           C  
ATOM   1833  HB1 ALA A 139      87.257  38.669 156.602  1.00 67.46           H  
ATOM   1834  HB2 ALA A 139      88.314  37.619 155.629  1.00 67.46           H  
ATOM   1835  HB3 ALA A 139      86.553  37.362 155.620  1.00 67.46           H  
ATOM   1836  C   ALA A 139      88.386  40.005 154.513  1.00 67.46           C  
ATOM   1837  O   ALA A 139      88.987  40.266 153.473  1.00 67.46           O  
ATOM   1838  N   SER A 140      88.721  40.593 155.679  1.00 54.45           N  
ATOM   1839  HN  SER A 140      88.169  40.417 156.579  1.00 54.45           H  
ATOM   1840  CA  SER A 140      89.859  41.469 155.648  1.00 54.45           C  
ATOM   1841  HA  SER A 140      90.465  41.222 154.776  1.00 54.45           H  
ATOM   1842  CB  SER A 140      89.485  42.958 155.580  1.00 54.45           C  
ATOM   1843  HB1 SER A 140      88.831  43.204 156.416  1.00 54.45           H  
ATOM   1844  HB2 SER A 140      90.391  43.561 155.637  1.00 54.45           H  
ATOM   1845  OG  SER A 140      88.813  43.235 154.361  1.00 54.45           O  
ATOM   1846  HG  SER A 140      89.441  43.000 153.553  1.00 54.45           H  
ATOM   1847  C   SER A 140      90.693  41.287 156.877  1.00 54.45           C  
ATOM   1848  O   SER A 140      90.177  41.077 157.975  1.00 54.45           O  
ATOM   1849  N   LEU A 141      92.030  41.380 156.711  1.00129.35           N  
ATOM   1850  HN  LEU A 141      92.434  41.570 155.739  1.00129.35           H  
ATOM   1851  CA  LEU A 141      92.910  41.225 157.833  1.00129.35           C  
ATOM   1852  HA  LEU A 141      92.320  41.102 158.741  1.00129.35           H  
ATOM   1853  CB  LEU A 141      93.862  40.015 157.670  1.00129.35           C  
ATOM   1854  HB1 LEU A 141      93.280  39.197 157.245  1.00129.35           H  
ATOM   1855  HB2 LEU A 141      94.644  40.308 156.969  1.00129.35           H  
ATOM   1856  CG  LEU A 141      94.562  39.472 158.944  1.00129.35           C  
ATOM   1857  HG  LEU A 141      93.789  38.989 159.542  1.00129.35           H  
ATOM   1858  CD1 LEU A 141      95.582  38.382 158.583  1.00129.35           C  
ATOM   1859 1HD1 LEU A 141      96.060  38.016 159.491  1.00129.35           H  
ATOM   1860 2HD1 LEU A 141      96.338  38.798 157.917  1.00129.35           H  
ATOM   1861 3HD1 LEU A 141      95.072  37.558 158.084  1.00129.35           H  
ATOM   1862  CD2 LEU A 141      95.183  40.558 159.828  1.00129.35           C  
ATOM   1863 1HD2 LEU A 141      95.652  40.096 160.697  1.00129.35           H  
ATOM   1864 2HD2 LEU A 141      94.405  41.247 160.159  1.00129.35           H  
ATOM   1865 3HD2 LEU A 141      95.934  41.105 159.258  1.00129.35           H  
ATOM   1866  C   LEU A 141      93.715  42.486 157.930  1.00129.35           C  
ATOM   1867  O   LEU A 141      94.167  43.045 156.931  1.00129.35           O  
ATOM   1868  N   SER A 142      93.897  42.964 159.171  1.00101.57           N  
ATOM   1869  HN  SER A 142      93.508  42.389 159.985  1.00101.57           H  
ATOM   1870  CA  SER A 142      94.572  44.185 159.487  1.00101.57           C  
ATOM   1871  HA  SER A 142      94.198  44.974 158.834  1.00101.57           H  
ATOM   1872  CB  SER A 142      94.332  44.595 160.950  1.00101.57           C  
ATOM   1873  HB1 SER A 142      93.263  44.736 161.112  1.00101.57           H  
ATOM   1874  HB2 SER A 142      94.699  43.807 161.607  1.00101.57           H  
ATOM   1875  OG  SER A 142      95.010  45.802 161.248  1.00101.57           O  
ATOM   1876  HG  SER A 142      96.041  45.671 161.097  1.00101.57           H  
ATOM   1877  C   SER A 142      96.049  44.054 159.290  1.00101.57           C  
ATOM   1878  O   SER A 142      96.621  42.968 159.224  1.00101.57           O  
ATOM   1879  N   TYR A 143      96.683  45.233 159.200  1.00 99.63           N  
ATOM   1880  HN  TYR A 143      96.065  46.106 159.226  1.00 99.63           H  
ATOM   1881  CA  TYR A 143      98.087  45.458 159.074  1.00 99.63           C  
ATOM   1882  HA  TYR A 143      98.490  44.908 158.224  1.00 99.63           H  
ATOM   1883  CB  TYR A 143      98.413  46.959 158.954  1.00 99.63           C  
ATOM   1884  HB1 TYR A 143      97.863  47.384 158.114  1.00 99.63           H  
ATOM   1885  HB2 TYR A 143      98.123  47.468 159.873  1.00 99.63           H  
ATOM   1886  CG  TYR A 143      99.876  47.137 158.729  1.00 99.63           C  
ATOM   1887  CD1 TYR A 143     100.417  46.946 157.478  1.00 99.63           C  
ATOM   1888  HD1 TYR A 143      99.769  46.658 156.650  1.00 99.63           H  
ATOM   1889  CE1 TYR A 143     101.763  47.113 157.258  1.00 99.63           C  
ATOM   1890  HE1 TYR A 143     102.178  46.952 156.263  1.00 99.63           H  
ATOM   1891  CD2 TYR A 143     100.706  47.515 159.760  1.00 99.63           C  
ATOM   1892  HD2 TYR A 143     100.291  47.682 160.754  1.00 99.63           H  
ATOM   1893  CE2 TYR A 143     102.053  47.684 159.547  1.00 99.63           C  
ATOM   1894  HE2 TYR A 143     102.701  47.978 160.372  1.00 99.63           H  
ATOM   1895  CZ  TYR A 143     102.585  47.483 158.295  1.00 99.63           C  
ATOM   1896  OH  TYR A 143     103.967  47.657 158.075  1.00 99.63           O  
ATOM   1897  HH  TYR A 143     104.383  46.756 157.732  1.00 99.63           H  
ATOM   1898  C   TYR A 143      98.660  44.946 160.350  1.00 99.63           C  
ATOM   1899  O   TYR A 143      99.856  44.676 160.443  1.00 99.63           O  
ATOM   1900  N   LEU A 144      97.826  44.927 161.411  1.00151.89           N  
ATOM   1901  HN  LEU A 144      96.821  45.282 161.314  1.00151.89           H  
ATOM   1902  CA  LEU A 144      98.297  44.427 162.668  1.00151.89           C  
ATOM   1903  HA  LEU A 144      99.212  43.862 162.490  1.00151.89           H  
ATOM   1904  CB  LEU A 144      98.604  45.532 163.696  1.00151.89           C  
ATOM   1905  HB1 LEU A 144      98.917  45.051 164.622  1.00151.89           H  
ATOM   1906  HB2 LEU A 144      99.423  46.136 163.305  1.00151.89           H  
ATOM   1907  CG  LEU A 144      97.430  46.480 164.026  1.00151.89           C  
ATOM   1908  HG  LEU A 144      96.627  45.873 164.443  1.00151.89           H  
ATOM   1909  CD1 LEU A 144      97.849  47.493 165.103  1.00151.89           C  
ATOM   1910 1HD1 LEU A 144      97.012  48.155 165.326  1.00151.89           H  
ATOM   1911 2HD1 LEU A 144      98.691  48.083 164.740  1.00151.89           H  
ATOM   1912 3HD1 LEU A 144      98.142  46.961 166.008  1.00151.89           H  
ATOM   1913  CD2 LEU A 144      96.872  47.192 162.782  1.00151.89           C  
ATOM   1914 1HD2 LEU A 144      96.050  47.845 163.075  1.00151.89           H  
ATOM   1915 2HD2 LEU A 144      96.511  46.450 162.070  1.00151.89           H  
ATOM   1916 3HD2 LEU A 144      97.660  47.786 162.319  1.00151.89           H  
ATOM   1917  C   LEU A 144      97.287  43.504 163.293  1.00151.89           C  
ATOM   1918  O   LEU A 144      96.161  43.901 163.586  1.00151.89           O  
ATOM   1919  N   SER A 145      97.681  42.228 163.508  1.00146.91           N  
ATOM   1920  HN  SER A 145      98.649  41.932 163.161  1.00146.91           H  
ATOM   1921  CA  SER A 145      96.870  41.247 164.177  1.00146.91           C  
ATOM   1922  HA  SER A 145      96.393  41.684 165.054  1.00146.91           H  
ATOM   1923  CB  SER A 145      95.815  40.631 163.246  1.00146.91           C  
ATOM   1924  HB1 SER A 145      96.308  40.199 162.375  1.00146.91           H  
ATOM   1925  HB2 SER A 145      95.272  39.851 163.780  1.00146.91           H  
ATOM   1926  OG  SER A 145      94.903  41.636 162.822  1.00146.91           O  
ATOM   1927  HG  SER A 145      94.426  42.053 163.660  1.00146.91           H  
ATOM   1928  C   SER A 145      97.824  40.163 164.587  1.00146.91           C  
ATOM   1929  O   SER A 145      97.444  39.070 165.000  1.00146.91           O  
ATOM   1930  N   PHE A 146      99.102  40.453 164.318  1.00161.43           N  
ATOM   1931  HN  PHE A 146      99.221  41.396 163.827  1.00161.43           H  
ATOM   1932  CA  PHE A 146     100.347  39.778 164.543  1.00161.43           C  
ATOM   1933  HA  PHE A 146     100.137  38.710 164.599  1.00161.43           H  
ATOM   1934  CB  PHE A 146     101.315  40.000 163.375  1.00161.43           C  
ATOM   1935  HB1 PHE A 146     101.528  41.061 163.244  1.00161.43           H  
ATOM   1936  HB2 PHE A 146     102.247  39.459 163.536  1.00161.43           H  
ATOM   1937  CG  PHE A 146     100.585  39.457 162.195  1.00161.43           C  
ATOM   1938  CD1 PHE A 146      99.700  40.253 161.503  1.00161.43           C  
ATOM   1939  HD1 PHE A 146      99.542  41.283 161.822  1.00161.43           H  
ATOM   1940  CD2 PHE A 146     100.762  38.155 161.787  1.00161.43           C  
ATOM   1941  HD2 PHE A 146     101.452  37.508 162.329  1.00161.43           H  
ATOM   1942  CE1 PHE A 146      99.012  39.768 160.416  1.00161.43           C  
ATOM   1943  HE1 PHE A 146      98.318  40.413 159.876  1.00161.43           H  
ATOM   1944  CE2 PHE A 146     100.076  37.663 160.701  1.00161.43           C  
ATOM   1945  HE2 PHE A 146     100.227  36.631 160.386  1.00161.43           H  
ATOM   1946  CZ  PHE A 146      99.201  38.469 160.012  1.00161.43           C  
ATOM   1947  HZ  PHE A 146      98.660  38.079 159.150  1.00161.43           H  
ATOM   1948  C   PHE A 146     101.023  40.176 165.826  1.00161.43           C  
ATOM   1949  O   PHE A 146     102.153  39.745 166.056  1.00161.43           O  
ATOM   1950  N   GLU A 147     100.449  41.136 166.584  1.00 89.13           N  
ATOM   1951  HN  GLU A 147      99.489  41.503 166.287  1.00 89.13           H  
ATOM   1952  CA  GLU A 147     101.051  41.696 167.769  1.00 89.13           C  
ATOM   1953  HA  GLU A 147     100.404  42.505 168.108  1.00 89.13           H  
ATOM   1954  CB  GLU A 147     101.232  40.724 168.959  1.00 89.13           C  
ATOM   1955  HB1 GLU A 147     101.487  41.315 169.839  1.00 89.13           H  
ATOM   1956  HB2 GLU A 147     100.282  40.217 169.125  1.00 89.13           H  
ATOM   1957  CG  GLU A 147     102.311  39.655 168.781  1.00 89.13           C  
ATOM   1958  HG1 GLU A 147     101.970  38.900 168.073  1.00 89.13           H  
ATOM   1959  HG2 GLU A 147     103.228  40.113 168.411  1.00 89.13           H  
ATOM   1960  CD  GLU A 147     102.564  39.015 170.136  1.00 89.13           C  
ATOM   1961  OE1 GLU A 147     101.822  39.343 171.100  1.00 89.13           O  
ATOM   1962  OE2 GLU A 147     103.506  38.182 170.223  1.00 89.13           O  
ATOM   1963  C   GLU A 147     102.377  42.302 167.426  1.00 89.13           C  
ATOM   1964  O   GLU A 147     103.379  42.089 168.107  1.00 89.13           O  
ATOM   1965  N   GLY A 148     102.411  43.097 166.340  1.00 22.82           N  
ATOM   1966  HN  GLY A 148     101.530  43.233 165.748  1.00 22.82           H  
ATOM   1967  CA  GLY A 148     103.629  43.762 165.976  1.00 22.82           C  
ATOM   1968  HA1 GLY A 148     104.314  43.774 166.824  1.00 22.82           H  
ATOM   1969  HA2 GLY A 148     104.097  43.247 165.137  1.00 22.82           H  
ATOM   1970  C   GLY A 148     103.279  45.161 165.584  1.00 22.82           C  
ATOM   1971  O   GLY A 148     102.178  45.431 165.107  1.00 22.82           O  
ATOM   1972  N   ALA A 149     104.234  46.086 165.796  1.00 45.98           N  
ATOM   1973  HN  ALA A 149     105.144  45.776 166.265  1.00 45.98           H  
ATOM   1974  CA  ALA A 149     104.097  47.464 165.427  1.00 45.98           C  
ATOM   1975  HA  ALA A 149     103.069  47.790 165.584  1.00 45.98           H  
ATOM   1976  CB  ALA A 149     105.065  48.400 166.173  1.00 45.98           C  
ATOM   1977  HB1 ALA A 149     104.905  49.427 165.844  1.00 45.98           H  
ATOM   1978  HB2 ALA A 149     106.093  48.106 165.959  1.00 45.98           H  
ATOM   1979  HB3 ALA A 149     104.884  48.331 167.246  1.00 45.98           H  
ATOM   1980  C   ALA A 149     104.432  47.521 163.974  1.00 45.98           C  
ATOM   1981  O   ALA A 149     104.788  46.508 163.384  1.00 45.98           O  
ATOM   1982  N   THR A 150     104.333  48.709 163.351  1.00 57.12           N  
ATOM   1983  HN  THR A 150     104.048  49.572 163.916  1.00 57.12           H  
ATOM   1984  CA  THR A 150     104.601  48.849 161.945  1.00 57.12           C  
ATOM   1985  HA  THR A 150     103.860  48.285 161.379  1.00 57.12           H  
ATOM   1986  CB  THR A 150     104.568  50.291 161.510  1.00 57.12           C  
ATOM   1987  HB  THR A 150     105.374  50.835 162.002  1.00 57.12           H  
ATOM   1988  OG1 THR A 150     103.322  50.870 161.870  1.00 57.12           O  
ATOM   1989  HG1 THR A 150     102.543  50.346 161.399  1.00 57.12           H  
ATOM   1990  CG2 THR A 150     104.746  50.385 159.986  1.00 57.12           C  
ATOM   1991 1HG2 THR A 150     104.721  51.431 159.681  1.00 57.12           H  
ATOM   1992 2HG2 THR A 150     103.940  49.843 159.491  1.00 57.12           H  
ATOM   1993 3HG2 THR A 150     105.704  49.948 159.704  1.00 57.12           H  
ATOM   1994  C   THR A 150     105.968  48.284 161.674  1.00 57.12           C  
ATOM   1995  O   THR A 150     106.738  48.012 162.594  1.00 57.12           O  
ATOM   1996  N   LYS A 151     106.304  48.075 160.385  1.00113.11           N  
ATOM   1997  HN  LYS A 151     105.623  48.340 159.604  1.00113.11           H  
ATOM   1998  CA  LYS A 151     107.575  47.497 160.063  1.00113.11           C  
ATOM   1999  HA  LYS A 151     107.715  47.480 158.982  1.00113.11           H  
ATOM   2000  CB  LYS A 151     108.738  48.244 160.732  1.00113.11           C  
ATOM   2001  HB1 LYS A 151     108.649  48.125 161.812  1.00113.11           H  
ATOM   2002  HB2 LYS A 151     109.674  47.799 160.393  1.00113.11           H  
ATOM   2003  CG  LYS A 151     108.769  49.736 160.412  1.00113.11           C  
ATOM   2004  HG1 LYS A 151     109.161  49.867 159.404  1.00113.11           H  
ATOM   2005  HG2 LYS A 151     107.751  50.123 160.460  1.00113.11           H  
ATOM   2006  CD  LYS A 151     109.640  50.533 161.382  1.00113.11           C  
ATOM   2007  HD1 LYS A 151     110.554  49.968 161.562  1.00113.11           H  
ATOM   2008  HD2 LYS A 151     109.887  51.486 160.914  1.00113.11           H  
ATOM   2009  CE  LYS A 151     108.981  50.820 162.732  1.00113.11           C  
ATOM   2010  HE1 LYS A 151     108.438  49.935 163.063  1.00113.11           H  
ATOM   2011  HE2 LYS A 151     109.750  51.070 163.463  1.00113.11           H  
ATOM   2012  NZ  LYS A 151     108.039  51.954 162.606  1.00113.11           N1+
ATOM   2013  HZ1 LYS A 151     107.583  52.147 163.555  1.00113.11           H  
ATOM   2014  HZ2 LYS A 151     107.282  51.711 161.890  1.00113.11           H  
ATOM   2015  HZ3 LYS A 151     108.570  52.825 162.282  1.00113.11           H  
ATOM   2016  C   LYS A 151     107.584  46.102 160.603  1.00113.11           C  
ATOM   2017  O   LYS A 151     108.573  45.657 161.185  1.00113.11           O  
ATOM   2018  N   ARG A 152     106.458  45.375 160.439  1.00135.90           N  
ATOM   2019  HN  ARG A 152     105.606  45.802 159.952  1.00135.90           H  
ATOM   2020  CA  ARG A 152     106.413  44.027 160.922  1.00135.90           C  
ATOM   2021  HA  ARG A 152     107.430  43.636 160.957  1.00135.90           H  
ATOM   2022  CB  ARG A 152     105.794  43.910 162.323  1.00135.90           C  
ATOM   2023  HB1 ARG A 152     104.829  44.417 162.324  1.00135.90           H  
ATOM   2024  HB2 ARG A 152     105.651  42.855 162.557  1.00135.90           H  
ATOM   2025  CG  ARG A 152     106.683  44.538 163.399  1.00135.90           C  
ATOM   2026  HG1 ARG A 152     107.232  45.368 162.953  1.00135.90           H  
ATOM   2027  HG2 ARG A 152     106.045  44.912 164.200  1.00135.90           H  
ATOM   2028  CD  ARG A 152     107.687  43.561 163.998  1.00135.90           C  
ATOM   2029  HD1 ARG A 152     108.459  44.104 164.543  1.00135.90           H  
ATOM   2030  HD2 ARG A 152     107.181  42.871 164.674  1.00135.90           H  
ATOM   2031  NE  ARG A 152     108.292  42.814 162.864  1.00135.90           N1+
ATOM   2032  HE  ARG A 152     108.447  43.295 161.921  1.00135.90           H  
ATOM   2033  CZ  ARG A 152     108.647  41.509 163.040  1.00135.90           C  
ATOM   2034  NH1 ARG A 152     108.463  40.915 164.255  1.00135.90           N  
ATOM   2035 1HH1 ARG A 152     108.042  41.473 165.065  1.00135.90           H  
ATOM   2036 2HH1 ARG A 152     108.740  39.891 164.398  1.00135.90           H  
ATOM   2037  NH2 ARG A 152     109.170  40.791 162.005  1.00135.90           N  
ATOM   2038 1HH2 ARG A 152     109.304  41.251 161.048  1.00135.90           H  
ATOM   2039 2HH2 ARG A 152     109.446  39.768 162.150  1.00135.90           H  
ATOM   2040  C   ARG A 152     105.609  43.187 159.977  1.00135.90           C  
ATOM   2041  O   ARG A 152     104.855  43.699 159.151  1.00135.90           O  
ATOM   2042  N   ASN A 153     105.833  41.857 160.042  1.00 83.62           N  
ATOM   2043  HN  ASN A 153     106.600  41.519 160.708  1.00 83.62           H  
ATOM   2044  CA  ASN A 153     105.125  40.858 159.289  1.00 83.62           C  
ATOM   2045  HA  ASN A 153     105.668  39.918 159.389  1.00 83.62           H  
ATOM   2046  CB  ASN A 153     103.677  40.621 159.769  1.00 83.62           C  
ATOM   2047  HB1 ASN A 153     103.238  39.801 159.201  1.00 83.62           H  
ATOM   2048  HB2 ASN A 153     103.685  40.366 160.829  1.00 83.62           H  
ATOM   2049  CG  ASN A 153     102.848  41.882 159.559  1.00 83.62           C  
ATOM   2050  OD1 ASN A 153     102.602  42.310 158.431  1.00 83.62           O  
ATOM   2051  ND2 ASN A 153     102.391  42.493 160.686  1.00 83.62           N  
ATOM   2052 1HD2 ASN A 153     102.620  42.083 161.647  1.00 83.62           H  
ATOM   2053 2HD2 ASN A 153     101.802  43.383 160.611  1.00 83.62           H  
ATOM   2054  C   ASN A 153     105.104  41.222 157.840  1.00 83.62           C  
ATOM   2055  O   ASN A 153     104.192  40.817 157.117  1.00 83.62           O  
ATOM   2056  N   ARG A 154     106.098  42.001 157.364  1.00189.80           N  
ATOM   2057  HN  ARG A 154     106.883  42.355 157.999  1.00189.80           H  
ATOM   2058  CA  ARG A 154     106.057  42.334 155.969  1.00189.80           C  
ATOM   2059  HA  ARG A 154     105.072  42.745 155.746  1.00189.80           H  
ATOM   2060  CB  ARG A 154     107.116  43.366 155.542  1.00189.80           C  
ATOM   2061  HB1 ARG A 154     108.059  43.113 156.026  1.00189.80           H  
ATOM   2062  HB2 ARG A 154     107.236  43.311 154.460  1.00189.80           H  
ATOM   2063  CG  ARG A 154     106.749  44.802 155.916  1.00189.80           C  
ATOM   2064  HG1 ARG A 154     106.199  44.786 156.857  1.00189.80           H  
ATOM   2065  HG2 ARG A 154     107.669  45.373 156.042  1.00189.80           H  
ATOM   2066  CD  ARG A 154     105.886  45.495 154.860  1.00189.80           C  
ATOM   2067  HD1 ARG A 154     105.574  46.476 155.218  1.00189.80           H  
ATOM   2068  HD2 ARG A 154     106.449  45.608 153.934  1.00189.80           H  
ATOM   2069  NE  ARG A 154     104.692  44.633 154.629  1.00189.80           N1+
ATOM   2070  HE  ARG A 154     104.688  43.624 154.984  1.00189.80           H  
ATOM   2071  CZ  ARG A 154     103.604  45.125 153.967  1.00189.80           C  
ATOM   2072  NH1 ARG A 154     103.595  46.417 153.525  1.00189.80           N  
ATOM   2073 1HH1 ARG A 154     104.442  47.047 153.697  1.00189.80           H  
ATOM   2074 2HH1 ARG A 154     102.741  46.799 153.007  1.00189.80           H  
ATOM   2075  NH2 ARG A 154     102.523  44.321 153.746  1.00189.80           N  
ATOM   2076 1HH2 ARG A 154     102.530  43.308 154.091  1.00189.80           H  
ATOM   2077 2HH2 ARG A 154     101.669  44.704 153.227  1.00189.80           H  
ATOM   2078  C   ARG A 154     106.246  41.100 155.142  1.00189.80           C  
ATOM   2079  O   ARG A 154     105.332  40.701 154.422  1.00189.80           O  
ATOM   2080  N   PRO A 155     107.370  40.432 155.243  1.00 90.03           N  
ATOM   2081  CD  PRO A 155     108.432  40.722 156.195  1.00 90.03           C  
ATOM   2082  HD1 PRO A 155     109.001  41.597 155.882  1.00 90.03           H  
ATOM   2083  HD2 PRO A 155     108.021  40.892 157.190  1.00 90.03           H  
ATOM   2084  CA  PRO A 155     107.605  39.228 154.502  1.00 90.03           C  
ATOM   2085  HA  PRO A 155     107.441  39.378 153.435  1.00 90.03           H  
ATOM   2086  CB  PRO A 155     109.054  38.845 154.796  1.00 90.03           C  
ATOM   2087  HB1 PRO A 155     109.172  37.762 154.825  1.00 90.03           H  
ATOM   2088  HB2 PRO A 155     109.727  39.264 154.048  1.00 90.03           H  
ATOM   2089  CG  PRO A 155     109.319  39.464 156.181  1.00 90.03           C  
ATOM   2090  HG1 PRO A 155     109.030  38.776 156.976  1.00 90.03           H  
ATOM   2091  HG2 PRO A 155     110.370  39.729 156.293  1.00 90.03           H  
ATOM   2092  C   PRO A 155     106.649  38.239 155.065  1.00 90.03           C  
ATOM   2093  O   PRO A 155     106.386  37.219 154.429  1.00 90.03           O  
ATOM   2094  N   ASN A 156     106.152  38.518 156.284  1.00132.98           N  
ATOM   2095  HN  ASN A 156     106.421  39.435 156.765  1.00132.98           H  
ATOM   2096  CA  ASN A 156     105.273  37.611 156.944  1.00132.98           C  
ATOM   2097  HA  ASN A 156     105.427  36.603 156.559  1.00132.98           H  
ATOM   2098  CB  ASN A 156     105.466  37.621 158.467  1.00132.98           C  
ATOM   2099  HB1 ASN A 156     105.315  38.628 158.855  1.00132.98           H  
ATOM   2100  HB2 ASN A 156     104.757  36.940 158.937  1.00132.98           H  
ATOM   2101  CG  ASN A 156     106.889  37.164 158.747  1.00132.98           C  
ATOM   2102  OD1 ASN A 156     107.251  36.018 158.486  1.00132.98           O  
ATOM   2103  ND2 ASN A 156     107.724  38.094 159.283  1.00132.98           N  
ATOM   2104 1HD2 ASN A 156     107.366  39.082 159.483  1.00132.98           H  
ATOM   2105 2HD2 ASN A 156     108.739  37.838 159.504  1.00132.98           H  
ATOM   2106  C   ASN A 156     103.869  38.043 156.682  1.00132.98           C  
ATOM   2107  O   ASN A 156     103.125  38.326 157.618  1.00132.98           O  
ATOM   2108  N   VAL A 157     103.506  38.110 155.387  1.00112.82           N  
ATOM   2109  HN  VAL A 157     104.284  37.943 154.672  1.00112.82           H  
ATOM   2110  CA  VAL A 157     102.201  38.378 154.849  1.00112.82           C  
ATOM   2111  HA  VAL A 157     101.479  37.632 155.182  1.00112.82           H  
ATOM   2112  CB  VAL A 157     101.672  39.777 155.056  1.00112.82           C  
ATOM   2113  HB  VAL A 157     102.441  40.495 154.771  1.00112.82           H  
ATOM   2114  CG1 VAL A 157     100.455  39.950 154.134  1.00112.82           C  
ATOM   2115 1HG1 VAL A 157     100.045  40.952 154.257  1.00112.82           H  
ATOM   2116 2HG1 VAL A 157      99.695  39.213 154.393  1.00112.82           H  
ATOM   2117 3HG1 VAL A 157     100.761  39.808 153.097  1.00112.82           H  
ATOM   2118  CG2 VAL A 157     101.286  40.008 156.524  1.00112.82           C  
ATOM   2119 1HG2 VAL A 157     100.908  41.023 156.645  1.00112.82           H  
ATOM   2120 2HG2 VAL A 157     102.163  39.869 157.157  1.00112.82           H  
ATOM   2121 3HG2 VAL A 157     100.513  39.296 156.813  1.00112.82           H  
ATOM   2122  C   VAL A 157     102.425  38.288 153.379  1.00112.82           C  
ATOM   2123  O   VAL A 157     103.248  39.027 152.840  1.00112.82           O  
ATOM   2124  N   GLN A 158     101.711  37.403 152.666  1.00142.56           N  
ATOM   2125  HN  GLN A 158     100.977  36.759 153.104  1.00142.56           H  
ATOM   2126  CA  GLN A 158     102.017  37.396 151.271  1.00142.56           C  
ATOM   2127  HA  GLN A 158     102.154  38.426 150.942  1.00142.56           H  
ATOM   2128  CB  GLN A 158     103.299  36.610 150.958  1.00142.56           C  
ATOM   2129  HB1 GLN A 158     104.044  36.849 151.717  1.00142.56           H  
ATOM   2130  HB2 GLN A 158     103.069  35.545 150.997  1.00142.56           H  
ATOM   2131  CG  GLN A 158     103.886  36.926 149.590  1.00142.56           C  
ATOM   2132  HG1 GLN A 158     104.736  36.274 149.388  1.00142.56           H  
ATOM   2133  HG2 GLN A 158     103.130  36.787 148.818  1.00142.56           H  
ATOM   2134  CD  GLN A 158     104.338  38.377 149.622  1.00142.56           C  
ATOM   2135  OE1 GLN A 158     104.606  38.949 150.678  1.00142.56           O  
ATOM   2136  NE2 GLN A 158     104.424  38.996 148.415  1.00142.56           N  
ATOM   2137 1HE2 GLN A 158     104.180  38.461 147.521  1.00142.56           H  
ATOM   2138 2HE2 GLN A 158     104.736  40.018 148.359  1.00142.56           H  
ATOM   2139  C   GLN A 158     100.873  36.807 150.519  1.00142.56           C  
ATOM   2140  O   GLN A 158     100.169  35.926 151.012  1.00142.56           O  
ATOM   2141  N   VAL A 159     100.678  37.287 149.276  1.00 40.72           N  
ATOM   2142  HN  VAL A 159     101.353  38.018 148.883  1.00 40.72           H  
ATOM   2143  CA  VAL A 159      99.585  36.837 148.471  1.00 40.72           C  
ATOM   2144  HA  VAL A 159      98.653  36.976 149.019  1.00 40.72           H  
ATOM   2145  CB  VAL A 159      99.491  37.535 147.146  1.00 40.72           C  
ATOM   2146  HB  VAL A 159     100.409  37.345 146.590  1.00 40.72           H  
ATOM   2147  CG1 VAL A 159      98.312  36.940 146.357  1.00 40.72           C  
ATOM   2148 1HG1 VAL A 159      98.232  37.439 145.391  1.00 40.72           H  
ATOM   2149 2HG1 VAL A 159      97.389  37.085 146.918  1.00 40.72           H  
ATOM   2150 3HG1 VAL A 159      98.479  35.874 146.202  1.00 40.72           H  
ATOM   2151  CG2 VAL A 159      99.380  39.047 147.400  1.00 40.72           C  
ATOM   2152 1HG2 VAL A 159      99.311  39.572 146.447  1.00 40.72           H  
ATOM   2153 2HG2 VAL A 159     100.262  39.391 147.940  1.00 40.72           H  
ATOM   2154 3HG2 VAL A 159      98.489  39.252 147.993  1.00 40.72           H  
ATOM   2155  C   VAL A 159      99.785  35.385 148.200  1.00 40.72           C  
ATOM   2156  O   VAL A 159     100.913  34.910 148.082  1.00 40.72           O  
ATOM   2157  N   GLY A 160      98.670  34.632 148.144  1.00 26.44           N  
ATOM   2158  HN  GLY A 160      97.722  35.090 148.331  1.00 26.44           H  
ATOM   2159  CA  GLY A 160      98.721  33.233 147.840  1.00 26.44           C  
ATOM   2160  HA1 GLY A 160      97.752  32.905 147.463  1.00 26.44           H  
ATOM   2161  HA2 GLY A 160      99.486  33.050 147.086  1.00 26.44           H  
ATOM   2162  C   GLY A 160      99.055  32.480 149.087  1.00 26.44           C  
ATOM   2163  O   GLY A 160      99.171  31.256 149.066  1.00 26.44           O  
ATOM   2164  N   ASP A 161      99.213  33.190 150.217  1.00 73.42           N  
ATOM   2165  HN  ASP A 161      99.069  34.250 150.217  1.00 73.42           H  
ATOM   2166  CA  ASP A 161      99.578  32.506 151.423  1.00 73.42           C  
ATOM   2167  HA  ASP A 161     100.191  31.654 151.130  1.00 73.42           H  
ATOM   2168  CB  ASP A 161     100.408  33.329 152.418  1.00 73.42           C  
ATOM   2169  HB1 ASP A 161     100.147  34.385 152.343  1.00 73.42           H  
ATOM   2170  HB2 ASP A 161     100.229  32.981 153.435  1.00 73.42           H  
ATOM   2171  CG  ASP A 161     101.865  33.121 152.041  1.00 73.42           C  
ATOM   2172  OD1 ASP A 161     102.265  31.933 151.913  1.00 73.42           O  
ATOM   2173  OD2 ASP A 161     102.595  34.130 151.873  1.00 73.42           O  
ATOM   2174  C   ASP A 161      98.401  31.961 152.145  1.00 73.42           C  
ATOM   2175  O   ASP A 161      97.251  32.094 151.730  1.00 73.42           O  
ATOM   2176  N   LEU A 162      98.703  31.278 153.264  1.00122.50           N  
ATOM   2177  HN  LEU A 162      99.724  31.192 153.573  1.00122.50           H  
ATOM   2178  CA  LEU A 162      97.677  30.668 154.041  1.00122.50           C  
ATOM   2179  HA  LEU A 162      96.718  30.814 153.544  1.00122.50           H  
ATOM   2180  CB  LEU A 162      97.893  29.166 154.290  1.00122.50           C  
ATOM   2181  HB1 LEU A 162      98.780  29.046 154.912  1.00122.50           H  
ATOM   2182  HB2 LEU A 162      97.023  28.778 154.819  1.00122.50           H  
ATOM   2183  CG  LEU A 162      98.087  28.339 153.007  1.00122.50           C  
ATOM   2184  HG  LEU A 162      97.989  27.294 153.301  1.00122.50           H  
ATOM   2185  CD1 LEU A 162      96.965  28.606 151.992  1.00122.50           C  
ATOM   2186 1HD1 LEU A 162      97.133  28.006 151.098  1.00122.50           H  
ATOM   2187 2HD1 LEU A 162      96.960  29.663 151.724  1.00122.50           H  
ATOM   2188 3HD1 LEU A 162      96.004  28.339 152.433  1.00122.50           H  
ATOM   2189  CD2 LEU A 162      99.507  28.494 152.445  1.00122.50           C  
ATOM   2190 1HD2 LEU A 162      99.607  27.896 151.539  1.00122.50           H  
ATOM   2191 2HD2 LEU A 162     100.231  28.154 153.186  1.00122.50           H  
ATOM   2192 3HD2 LEU A 162      99.693  29.542 152.210  1.00122.50           H  
ATOM   2193  C   LEU A 162      97.646  31.343 155.371  1.00122.50           C  
ATOM   2194  O   LEU A 162      98.632  31.937 155.799  1.00122.50           O  
ATOM   2195  N   ILE A 163      96.474  31.334 156.036  1.00184.85           N  
ATOM   2196  HN  ILE A 163      95.604  30.901 155.588  1.00184.85           H  
ATOM   2197  CA  ILE A 163      96.400  31.907 157.344  1.00184.85           C  
ATOM   2198  HA  ILE A 163      97.365  31.744 157.825  1.00184.85           H  
ATOM   2199  CB  ILE A 163      96.122  33.383 157.388  1.00184.85           C  
ATOM   2200  HB  ILE A 163      95.853  33.625 158.416  1.00184.85           H  
ATOM   2201  CG2 ILE A 163      97.418  34.133 157.079  1.00184.85           C  
ATOM   2202 1HG2 ILE A 163      97.233  35.207 157.107  1.00184.85           H  
ATOM   2203 2HG2 ILE A 163      97.773  33.852 156.088  1.00184.85           H  
ATOM   2204 3HG2 ILE A 163      98.173  33.876 157.822  1.00184.85           H  
ATOM   2205  CG1 ILE A 163      94.919  33.757 156.511  1.00184.85           C  
ATOM   2206 1HG1 ILE A 163      94.087  33.102 156.771  1.00184.85           H  
ATOM   2207 2HG1 ILE A 163      94.648  34.791 156.722  1.00184.85           H  
ATOM   2208  CD1 ILE A 163      95.187  33.625 155.009  1.00184.85           C  
ATOM   2209 1HD1 ILE A 163      94.292  33.906 154.454  1.00184.85           H  
ATOM   2210 2HD1 ILE A 163      95.450  32.593 154.776  1.00184.85           H  
ATOM   2211 3HD1 ILE A 163      96.010  34.282 154.727  1.00184.85           H  
ATOM   2212  C   ILE A 163      95.375  31.217 158.165  1.00184.85           C  
ATOM   2213  O   ILE A 163      94.403  30.659 157.662  1.00184.85           O  
ATOM   2214  N   TYR A 164      95.595  31.244 159.488  1.00 91.10           N  
ATOM   2215  HN  TYR A 164      96.485  31.700 159.868  1.00 91.10           H  
ATOM   2216  CA  TYR A 164      94.657  30.672 160.389  1.00 91.10           C  
ATOM   2217  HA  TYR A 164      93.856  30.171 159.846  1.00 91.10           H  
ATOM   2218  CB  TYR A 164      95.319  29.713 161.394  1.00 91.10           C  
ATOM   2219  HB1 TYR A 164      95.920  28.980 160.855  1.00 91.10           H  
ATOM   2220  HB2 TYR A 164      95.957  30.280 162.071  1.00 91.10           H  
ATOM   2221  CG  TYR A 164      94.264  29.011 162.177  1.00 91.10           C  
ATOM   2222  CD1 TYR A 164      93.361  28.190 161.541  1.00 91.10           C  
ATOM   2223  HD1 TYR A 164      93.416  28.064 160.460  1.00 91.10           H  
ATOM   2224  CE1 TYR A 164      92.390  27.526 162.255  1.00 91.10           C  
ATOM   2225  HE1 TYR A 164      91.671  26.891 161.738  1.00 91.10           H  
ATOM   2226  CD2 TYR A 164      94.202  29.132 163.547  1.00 91.10           C  
ATOM   2227  HD2 TYR A 164      94.927  29.759 164.067  1.00 91.10           H  
ATOM   2228  CE2 TYR A 164      93.235  28.470 164.266  1.00 91.10           C  
ATOM   2229  HE2 TYR A 164      93.188  28.584 165.349  1.00 91.10           H  
ATOM   2230  CZ  TYR A 164      92.328  27.665 163.620  1.00 91.10           C  
ATOM   2231  OH  TYR A 164      91.337  26.983 164.356  1.00 91.10           O  
ATOM   2232  HH  TYR A 164      90.386  27.286 164.028  1.00 91.10           H  
ATOM   2233  C   TYR A 164      94.142  31.864 161.104  1.00 91.10           C  
ATOM   2234  O   TYR A 164      94.924  32.643 161.647  1.00 91.10           O  
ATOM   2235  N   GLY A 165      92.812  32.070 161.081  1.00 50.57           N  
ATOM   2236  HN  GLY A 165      92.151  31.378 160.603  1.00 50.57           H  
ATOM   2237  CA  GLY A 165      92.318  33.247 161.718  1.00 50.57           C  
ATOM   2238  HA1 GLY A 165      92.951  33.486 162.573  1.00 50.57           H  
ATOM   2239  HA2 GLY A 165      92.337  34.075 161.009  1.00 50.57           H  
ATOM   2240  C   GLY A 165      90.919  33.032 162.186  1.00 50.57           C  
ATOM   2241  O   GLY A 165      90.174  32.199 161.667  1.00 50.57           O  
ATOM   2242  N   GLN A 166      90.552  33.813 163.218  1.00 72.08           N  
ATOM   2243  HN  GLN A 166      91.285  34.460 163.653  1.00 72.08           H  
ATOM   2244  CA  GLN A 166      89.232  33.819 163.760  1.00 72.08           C  
ATOM   2245  HA  GLN A 166      88.609  33.051 163.303  1.00 72.08           H  
ATOM   2246  CB  GLN A 166      89.207  33.725 165.295  1.00 72.08           C  
ATOM   2247  HB1 GLN A 166      89.653  34.634 165.699  1.00 72.08           H  
ATOM   2248  HB2 GLN A 166      88.167  33.656 165.615  1.00 72.08           H  
ATOM   2249  CG  GLN A 166      89.964  32.525 165.868  1.00 72.08           C  
ATOM   2250  HG1 GLN A 166      90.970  32.494 165.450  1.00 72.08           H  
ATOM   2251  HG2 GLN A 166      90.023  32.614 166.953  1.00 72.08           H  
ATOM   2252  CD  GLN A 166      89.222  31.253 165.502  1.00 72.08           C  
ATOM   2253  OE1 GLN A 166      89.752  30.413 164.778  1.00 72.08           O  
ATOM   2254  NE2 GLN A 166      87.969  31.106 166.011  1.00 72.08           N  
ATOM   2255 1HE2 GLN A 166      87.553  31.868 166.637  1.00 72.08           H  
ATOM   2256 2HE2 GLN A 166      87.400  30.229 165.786  1.00 72.08           H  
ATOM   2257  C   GLN A 166      88.741  35.186 163.433  1.00 72.08           C  
ATOM   2258  O   GLN A 166      89.404  36.174 163.741  1.00 72.08           O  
ATOM   2259  N   PHE A 167      87.580  35.282 162.771  1.00154.89           N  
ATOM   2260  HN  PHE A 167      87.047  34.400 162.483  1.00154.89           H  
ATOM   2261  CA  PHE A 167      87.063  36.576 162.455  1.00154.89           C  
ATOM   2262  HA  PHE A 167      87.864  37.308 162.552  1.00154.89           H  
ATOM   2263  CB  PHE A 167      86.495  36.647 161.026  1.00154.89           C  
ATOM   2264  HB1 PHE A 167      85.879  37.539 160.912  1.00154.89           H  
ATOM   2265  HB2 PHE A 167      87.308  36.671 160.301  1.00154.89           H  
ATOM   2266  CG  PHE A 167      85.665  35.423 160.824  1.00154.89           C  
ATOM   2267  CD1 PHE A 167      84.339  35.365 161.186  1.00154.89           C  
ATOM   2268  HD1 PHE A 167      83.862  36.238 161.631  1.00154.89           H  
ATOM   2269  CD2 PHE A 167      86.249  34.308 160.267  1.00154.89           C  
ATOM   2270  HD2 PHE A 167      87.300  34.340 159.979  1.00154.89           H  
ATOM   2271  CE1 PHE A 167      83.610  34.214 160.991  1.00154.89           C  
ATOM   2272  HE1 PHE A 167      82.560  34.179 161.283  1.00154.89           H  
ATOM   2273  CE2 PHE A 167      85.528  33.156 160.069  1.00154.89           C  
ATOM   2274  HE2 PHE A 167      86.006  32.281 159.627  1.00154.89           H  
ATOM   2275  CZ  PHE A 167      84.204  33.109 160.429  1.00154.89           C  
ATOM   2276  HZ  PHE A 167      83.626  32.199 160.270  1.00154.89           H  
ATOM   2277  C   PHE A 167      85.994  36.898 163.444  1.00154.89           C  
ATOM   2278  O   PHE A 167      85.109  36.089 163.719  1.00154.89           O  
ATOM   2279  N   VAL A 168      86.142  38.070 164.086  1.00 59.98           N  
ATOM   2280  HN  VAL A 168      87.012  38.653 163.865  1.00 59.98           H  
ATOM   2281  CA  VAL A 168      85.216  38.591 165.044  1.00 59.98           C  
ATOM   2282  HA  VAL A 168      84.895  37.782 165.700  1.00 59.98           H  
ATOM   2283  CB  VAL A 168      85.809  39.686 165.880  1.00 59.98           C  
ATOM   2284  HB  VAL A 168      85.045  40.050 166.567  1.00 59.98           H  
ATOM   2285  CG1 VAL A 168      86.966  39.094 166.703  1.00 59.98           C  
ATOM   2286 1HG1 VAL A 168      87.411  39.875 167.319  1.00 59.98           H  
ATOM   2287 2HG1 VAL A 168      87.721  38.688 166.030  1.00 59.98           H  
ATOM   2288 3HG1 VAL A 168      86.586  38.299 167.344  1.00 59.98           H  
ATOM   2289  CG2 VAL A 168      86.228  40.842 164.956  1.00 59.98           C  
ATOM   2290 1HG2 VAL A 168      86.661  41.645 165.552  1.00 59.98           H  
ATOM   2291 2HG2 VAL A 168      85.354  41.216 164.423  1.00 59.98           H  
ATOM   2292 3HG2 VAL A 168      86.966  40.485 164.238  1.00 59.98           H  
ATOM   2293  C   VAL A 168      84.019  39.152 164.349  1.00 59.98           C  
ATOM   2294  O   VAL A 168      82.903  39.075 164.863  1.00 59.98           O  
ATOM   2295  N   VAL A 169      84.225  39.751 163.159  1.00129.41           N  
ATOM   2296  HN  VAL A 169      85.178  39.691 162.677  1.00129.41           H  
ATOM   2297  CA  VAL A 169      83.145  40.468 162.553  1.00129.41           C  
ATOM   2298  HA  VAL A 169      82.356  40.613 163.291  1.00129.41           H  
ATOM   2299  CB  VAL A 169      83.572  41.808 162.023  1.00129.41           C  
ATOM   2300  HB  VAL A 169      84.305  41.639 161.234  1.00129.41           H  
ATOM   2301  CG1 VAL A 169      82.352  42.495 161.397  1.00129.41           C  
ATOM   2302 1HG1 VAL A 169      82.644  43.470 161.007  1.00129.41           H  
ATOM   2303 2HG1 VAL A 169      81.579  42.624 162.154  1.00129.41           H  
ATOM   2304 3HG1 VAL A 169      81.965  41.880 160.584  1.00129.41           H  
ATOM   2305  CG2 VAL A 169      84.257  42.607 163.142  1.00129.41           C  
ATOM   2306 1HG2 VAL A 169      84.567  43.579 162.758  1.00129.41           H  
ATOM   2307 2HG2 VAL A 169      85.132  42.061 163.496  1.00129.41           H  
ATOM   2308 3HG2 VAL A 169      83.559  42.749 163.967  1.00129.41           H  
ATOM   2309  C   VAL A 169      82.582  39.743 161.375  1.00129.41           C  
ATOM   2310  O   VAL A 169      83.217  39.657 160.327  1.00129.41           O  
ATOM   2311  N   ALA A 170      81.356  39.209 161.523  1.00 64.43           N  
ATOM   2312  HN  ALA A 170      80.911  39.203 162.496  1.00 64.43           H  
ATOM   2313  CA  ALA A 170      80.624  38.648 160.427  1.00 64.43           C  
ATOM   2314  HA  ALA A 170      80.814  39.210 159.513  1.00 64.43           H  
ATOM   2315  CB  ALA A 170      80.899  37.153 160.207  1.00 64.43           C  
ATOM   2316  HB1 ALA A 170      80.311  36.796 159.362  1.00 64.43           H  
ATOM   2317  HB2 ALA A 170      80.622  36.596 161.102  1.00 64.43           H  
ATOM   2318  HB3 ALA A 170      81.959  37.005 160.001  1.00 64.43           H  
ATOM   2319  C   ALA A 170      79.197  38.786 160.840  1.00 64.43           C  
ATOM   2320  O   ALA A 170      78.765  38.175 161.814  1.00 64.43           O  
ATOM   2321  N   ASN A 171      78.425  39.599 160.101  1.00 83.30           N  
ATOM   2322  HN  ASN A 171      78.854  40.108 159.264  1.00 83.30           H  
ATOM   2323  CA  ASN A 171      77.042  39.800 160.407  1.00 83.30           C  
ATOM   2324  HA  ASN A 171      76.668  38.931 160.948  1.00 83.30           H  
ATOM   2325  CB  ASN A 171      76.757  41.068 161.235  1.00 83.30           C  
ATOM   2326  HB1 ASN A 171      75.680  41.179 161.365  1.00 83.30           H  
ATOM   2327  HB2 ASN A 171      77.234  40.976 162.211  1.00 83.30           H  
ATOM   2328  CG  ASN A 171      77.306  42.294 160.521  1.00 83.30           C  
ATOM   2329  OD1 ASN A 171      76.558  43.215 160.198  1.00 83.30           O  
ATOM   2330  ND2 ASN A 171      78.647  42.321 160.294  1.00 83.30           N  
ATOM   2331 1HD2 ASN A 171      79.260  41.505 160.614  1.00 83.30           H  
ATOM   2332 2HD2 ASN A 171      79.088  43.159 159.796  1.00 83.30           H  
ATOM   2333  C   ASN A 171      76.348  39.889 159.094  1.00 83.30           C  
ATOM   2334  O   ASN A 171      76.945  40.310 158.102  1.00 83.30           O  
ATOM   2335  N   LYS A 172      75.049  39.534 159.068  1.00108.65           N  
ATOM   2336  HN  LYS A 172      74.534  39.324 159.982  1.00108.65           H  
ATOM   2337  CA  LYS A 172      74.356  39.437 157.820  1.00108.65           C  
ATOM   2338  HA  LYS A 172      74.842  38.656 157.236  1.00108.65           H  
ATOM   2339  CB  LYS A 172      72.884  39.028 158.002  1.00108.65           C  
ATOM   2340  HB1 LYS A 172      72.345  39.288 157.091  1.00108.65           H  
ATOM   2341  HB2 LYS A 172      72.848  37.949 158.151  1.00108.65           H  
ATOM   2342  CG  LYS A 172      72.174  39.694 159.180  1.00108.65           C  
ATOM   2343  HG1 LYS A 172      72.695  39.424 160.099  1.00108.65           H  
ATOM   2344  HG2 LYS A 172      72.213  40.775 159.044  1.00108.65           H  
ATOM   2345  CD  LYS A 172      70.708  39.269 159.306  1.00108.65           C  
ATOM   2346  HD1 LYS A 172      70.138  39.770 158.523  1.00108.65           H  
ATOM   2347  HD2 LYS A 172      70.651  38.190 159.164  1.00108.65           H  
ATOM   2348  CE  LYS A 172      70.071  39.609 160.655  1.00108.65           C  
ATOM   2349  HE1 LYS A 172      70.670  39.176 161.456  1.00108.65           H  
ATOM   2350  HE2 LYS A 172      70.034  40.692 160.774  1.00108.65           H  
ATOM   2351  NZ  LYS A 172      68.697  39.062 160.720  1.00108.65           N1+
ATOM   2352  HZ1 LYS A 172      68.260  39.305 161.666  1.00108.65           H  
ATOM   2353  HZ2 LYS A 172      68.730  37.999 160.605  1.00108.65           H  
ATOM   2354  HZ3 LYS A 172      68.106  39.487 159.936  1.00108.65           H  
ATOM   2355  C   LYS A 172      74.465  40.715 157.040  1.00108.65           C  
ATOM   2356  O   LYS A 172      74.781  40.685 155.851  1.00108.65           O  
ATOM   2357  N   ASP A 173      74.257  41.875 157.682  1.00 59.13           N  
ATOM   2358  HN  ASP A 173      74.050  41.877 158.732  1.00 59.13           H  
ATOM   2359  CA  ASP A 173      74.312  43.114 156.958  1.00 59.13           C  
ATOM   2360  HA  ASP A 173      73.704  42.991 156.062  1.00 59.13           H  
ATOM   2361  CB  ASP A 173      73.727  44.298 157.744  1.00 59.13           C  
ATOM   2362  HB1 ASP A 173      74.094  44.285 158.770  1.00 59.13           H  
ATOM   2363  HB2 ASP A 173      74.008  45.238 157.269  1.00 59.13           H  
ATOM   2364  CG  ASP A 173      72.213  44.134 157.727  1.00 59.13           C  
ATOM   2365  OD1 ASP A 173      71.694  43.522 156.755  1.00 59.13           O  
ATOM   2366  OD2 ASP A 173      71.555  44.616 158.687  1.00 59.13           O  
ATOM   2367  C   ASP A 173      75.700  43.489 156.506  1.00 59.13           C  
ATOM   2368  O   ASP A 173      75.854  44.044 155.418  1.00 59.13           O  
ATOM   2369  N   MET A 174      76.753  43.202 157.302  1.00138.21           N  
ATOM   2370  HN  MET A 174      76.620  42.604 158.179  1.00138.21           H  
ATOM   2371  CA  MET A 174      78.061  43.710 156.958  1.00138.21           C  
ATOM   2372  HA  MET A 174      77.953  44.471 156.185  1.00138.21           H  
ATOM   2373  CB  MET A 174      78.857  44.300 158.129  1.00138.21           C  
ATOM   2374  HB1 MET A 174      78.901  43.549 158.917  1.00138.21           H  
ATOM   2375  HB2 MET A 174      79.865  44.516 157.775  1.00138.21           H  
ATOM   2376  CG  MET A 174      78.289  45.575 158.729  1.00138.21           C  
ATOM   2377  HG1 MET A 174      78.071  46.272 157.920  1.00138.21           H  
ATOM   2378  HG2 MET A 174      77.367  45.330 159.256  1.00138.21           H  
ATOM   2379  SD  MET A 174      79.428  46.379 159.896  1.00138.21           S  
ATOM   2380  CE  MET A 174      79.570  44.944 160.994  1.00138.21           C  
ATOM   2381  HE1 MET A 174      80.238  45.184 161.822  1.00138.21           H  
ATOM   2382  HE2 MET A 174      79.972  44.098 160.437  1.00138.21           H  
ATOM   2383  HE3 MET A 174      78.586  44.686 161.385  1.00138.21           H  
ATOM   2384  C   MET A 174      78.962  42.631 156.453  1.00138.21           C  
ATOM   2385  O   MET A 174      78.619  41.451 156.441  1.00138.21           O  
ATOM   2386  N   GLU A 175      80.153  43.068 155.980  1.00 64.51           N  
ATOM   2387  HN  GLU A 175      80.318  44.125 155.962  1.00 64.51           H  
ATOM   2388  CA  GLU A 175      81.214  42.224 155.500  1.00 64.51           C  
ATOM   2389  HA  GLU A 175      80.782  41.347 155.018  1.00 64.51           H  
ATOM   2390  CB  GLU A 175      82.155  42.932 154.509  1.00 64.51           C  
ATOM   2391  HB1 GLU A 175      81.568  43.261 153.652  1.00 64.51           H  
ATOM   2392  HB2 GLU A 175      82.590  43.799 155.007  1.00 64.51           H  
ATOM   2393  CG  GLU A 175      83.292  42.045 154.003  1.00 64.51           C  
ATOM   2394  HG1 GLU A 175      83.926  41.747 154.838  1.00 64.51           H  
ATOM   2395  HG2 GLU A 175      82.881  41.157 153.523  1.00 64.51           H  
ATOM   2396  CD  GLU A 175      84.108  42.843 152.996  1.00 64.51           C  
ATOM   2397  OE1 GLU A 175      83.624  43.010 151.845  1.00 64.51           O  
ATOM   2398  OE2 GLU A 175      85.225  43.298 153.364  1.00 64.51           O  
ATOM   2399  C   GLU A 175      82.046  41.784 156.669  1.00 64.51           C  
ATOM   2400  O   GLU A 175      82.128  42.464 157.691  1.00 64.51           O  
ATOM   2401  N   PRO A 176      82.627  40.616 156.537  1.00 97.71           N  
ATOM   2402  CD  PRO A 176      81.950  39.559 155.804  1.00 97.71           C  
ATOM   2403  HD1 PRO A 176      80.904  39.495 156.103  1.00 97.71           H  
ATOM   2404  HD2 PRO A 176      82.011  39.738 154.730  1.00 97.71           H  
ATOM   2405  CA  PRO A 176      83.448  40.084 157.598  1.00 97.71           C  
ATOM   2406  HA  PRO A 176      83.054  40.466 158.540  1.00 97.71           H  
ATOM   2407  CB  PRO A 176      83.231  38.571 157.589  1.00 97.71           C  
ATOM   2408  HB1 PRO A 176      84.169  38.046 157.767  1.00 97.71           H  
ATOM   2409  HB2 PRO A 176      82.502  38.281 158.346  1.00 97.71           H  
ATOM   2410  CG  PRO A 176      82.700  38.272 156.181  1.00 97.71           C  
ATOM   2411  HG1 PRO A 176      83.519  38.080 155.488  1.00 97.71           H  
ATOM   2412  HG2 PRO A 176      82.025  37.416 156.192  1.00 97.71           H  
ATOM   2413  C   PRO A 176      84.906  40.435 157.545  1.00 97.71           C  
ATOM   2414  O   PRO A 176      85.424  40.708 156.465  1.00 97.71           O  
ATOM   2415  N   GLU A 177      85.591  40.378 158.708  1.00 62.49           N  
ATOM   2416  HN  GLU A 177      85.059  40.123 159.600  1.00 62.49           H  
ATOM   2417  CA  GLU A 177      87.001  40.644 158.805  1.00 62.49           C  
ATOM   2418  HA  GLU A 177      87.487  40.460 157.847  1.00 62.49           H  
ATOM   2419  CB  GLU A 177      87.285  42.074 159.277  1.00 62.49           C  
ATOM   2420  HB1 GLU A 177      86.814  42.222 160.249  1.00 62.49           H  
ATOM   2421  HB2 GLU A 177      88.363  42.204 159.372  1.00 62.49           H  
ATOM   2422  CG  GLU A 177      86.747  43.124 158.305  1.00 62.49           C  
ATOM   2423  HG1 GLU A 177      87.225  43.006 157.332  1.00 62.49           H  
ATOM   2424  HG2 GLU A 177      85.668  43.009 158.197  1.00 62.49           H  
ATOM   2425  CD  GLU A 177      87.064  44.498 158.871  1.00 62.49           C  
ATOM   2426  OE1 GLU A 177      87.591  44.557 160.014  1.00 62.49           O  
ATOM   2427  OE2 GLU A 177      86.781  45.506 158.171  1.00 62.49           O  
ATOM   2428  C   GLU A 177      87.539  39.705 159.851  1.00 62.49           C  
ATOM   2429  O   GLU A 177      86.828  39.371 160.798  1.00 62.49           O  
ATOM   2430  N   MET A 178      88.808  39.253 159.719  1.00180.83           N  
ATOM   2431  HN  MET A 178      89.418  39.590 158.907  1.00180.83           H  
ATOM   2432  CA  MET A 178      89.332  38.313 160.682  1.00180.83           C  
ATOM   2433  HA  MET A 178      88.602  38.216 161.486  1.00180.83           H  
ATOM   2434  CB  MET A 178      89.602  36.904 160.117  1.00180.83           C  
ATOM   2435  HB1 MET A 178      89.974  36.279 160.929  1.00180.83           H  
ATOM   2436  HB2 MET A 178      88.659  36.500 159.749  1.00180.83           H  
ATOM   2437  CG  MET A 178      90.618  36.856 158.975  1.00180.83           C  
ATOM   2438  HG1 MET A 178      91.424  37.552 159.207  1.00180.83           H  
ATOM   2439  HG2 MET A 178      91.017  35.843 158.917  1.00180.83           H  
ATOM   2440  SD  MET A 178      89.940  37.294 157.347  1.00180.83           S  
ATOM   2441  CE  MET A 178      89.148  35.683 157.059  1.00180.83           C  
ATOM   2442  HE1 MET A 178      88.645  35.692 156.092  1.00180.83           H  
ATOM   2443  HE2 MET A 178      88.418  35.491 157.845  1.00180.83           H  
ATOM   2444  HE3 MET A 178      89.905  34.899 157.067  1.00180.83           H  
ATOM   2445  C   MET A 178      90.620  38.803 161.286  1.00180.83           C  
ATOM   2446  O   MET A 178      91.200  39.792 160.831  1.00180.83           O  
ATOM   2447  N   VAL A 179      91.075  38.114 162.368  1.00 81.23           N  
ATOM   2448  HN  VAL A 179      90.522  37.264 162.711  1.00 81.23           H  
ATOM   2449  CA  VAL A 179      92.279  38.493 163.067  1.00 81.23           C  
ATOM   2450  HA  VAL A 179      92.896  39.103 162.407  1.00 81.23           H  
ATOM   2451  CB  VAL A 179      91.997  39.266 164.329  1.00 81.23           C  
ATOM   2452  HB  VAL A 179      91.418  38.629 164.997  1.00 81.23           H  
ATOM   2453  CG1 VAL A 179      93.325  39.613 165.025  1.00 81.23           C  
ATOM   2454 1HG1 VAL A 179      93.122  40.172 165.938  1.00 81.23           H  
ATOM   2455 2HG1 VAL A 179      93.938  40.218 164.358  1.00 81.23           H  
ATOM   2456 3HG1 VAL A 179      93.857  38.694 165.273  1.00 81.23           H  
ATOM   2457  CG2 VAL A 179      91.140  40.490 163.969  1.00 81.23           C  
ATOM   2458 1HG2 VAL A 179      90.926  41.062 164.872  1.00 81.23           H  
ATOM   2459 2HG2 VAL A 179      90.204  40.159 163.518  1.00 81.23           H  
ATOM   2460 3HG2 VAL A 179      91.681  41.118 163.261  1.00 81.23           H  
ATOM   2461  C   VAL A 179      93.050  37.247 163.452  1.00 81.23           C  
ATOM   2462  O   VAL A 179      92.522  36.134 163.420  1.00 81.23           O  
ATOM   2463  N   CYS A 180      94.383  37.407 163.623  1.00105.92           N  
ATOM   2464  HN  CYS A 180      94.775  38.372 163.379  1.00105.92           H  
ATOM   2465  CA  CYS A 180      95.341  36.434 164.095  1.00105.92           C  
ATOM   2466  HA  CYS A 180      94.983  35.451 163.791  1.00105.92           H  
ATOM   2467  CB  CYS A 180      96.724  36.636 163.456  1.00105.92           C  
ATOM   2468  HB1 CYS A 180      97.064  37.650 163.666  1.00105.92           H  
ATOM   2469  HB2 CYS A 180      97.421  35.921 163.892  1.00105.92           H  
ATOM   2470  SG  CYS A 180      96.681  36.391 161.654  1.00105.92           S  
ATOM   2471  HG  CYS A 180      96.271  35.144 161.382  1.00105.92           H  
ATOM   2472  C   CYS A 180      95.535  36.400 165.594  1.00105.92           C  
ATOM   2473  O   CYS A 180      95.933  35.378 166.149  1.00105.92           O  
ATOM   2474  N   ILE A 181      95.324  37.545 166.272  1.00198.98           N  
ATOM   2475  HN  ILE A 181      94.885  38.360 165.736  1.00198.98           H  
ATOM   2476  CA  ILE A 181      95.642  37.760 167.660  1.00198.98           C  
ATOM   2477  HA  ILE A 181      96.603  37.291 167.869  1.00198.98           H  
ATOM   2478  CB  ILE A 181      95.749  39.216 167.980  1.00198.98           C  
ATOM   2479  HB  ILE A 181      96.433  39.667 167.262  1.00198.98           H  
ATOM   2480  CG2 ILE A 181      94.367  39.850 167.776  1.00198.98           C  
ATOM   2481 1HG2 ILE A 181      94.418  40.915 168.003  1.00198.98           H  
ATOM   2482 2HG2 ILE A 181      93.646  39.372 168.439  1.00198.98           H  
ATOM   2483 3HG2 ILE A 181      94.054  39.715 166.741  1.00198.98           H  
ATOM   2484  CG1 ILE A 181      96.329  39.428 169.377  1.00198.98           C  
ATOM   2485 1HG1 ILE A 181      95.595  39.104 170.115  1.00198.98           H  
ATOM   2486 2HG1 ILE A 181      97.234  38.829 169.476  1.00198.98           H  
ATOM   2487  CD1 ILE A 181      96.676  40.888 169.639  1.00198.98           C  
ATOM   2488 1HD1 ILE A 181      97.085  40.990 170.644  1.00198.98           H  
ATOM   2489 2HD1 ILE A 181      95.777  41.497 169.550  1.00198.98           H  
ATOM   2490 3HD1 ILE A 181      97.415  41.223 168.911  1.00198.98           H  
ATOM   2491  C   ILE A 181      94.613  37.156 168.571  1.00198.98           C  
ATOM   2492  O   ILE A 181      93.476  36.901 168.190  1.00198.98           O  
ATOM   2493  N   ASP A 182      95.075  36.813 169.787  1.00135.93           N  
ATOM   2494  HN  ASP A 182      96.119  36.992 169.941  1.00135.93           H  
ATOM   2495  CA  ASP A 182      94.386  36.245 170.908  1.00135.93           C  
ATOM   2496  HA  ASP A 182      93.600  35.598 170.520  1.00135.93           H  
ATOM   2497  CB  ASP A 182      95.282  35.395 171.819  1.00135.93           C  
ATOM   2498  HB1 ASP A 182      96.013  34.856 171.217  1.00135.93           H  
ATOM   2499  HB2 ASP A 182      95.800  36.038 172.531  1.00135.93           H  
ATOM   2500  CG  ASP A 182      94.399  34.401 172.570  1.00135.93           C  
ATOM   2501  OD1 ASP A 182      93.149  34.562 172.564  1.00135.93           O  
ATOM   2502  OD2 ASP A 182      94.979  33.446 173.151  1.00135.93           O  
ATOM   2503  C   ASP A 182      93.732  37.302 171.749  1.00135.93           C  
ATOM   2504  O   ASP A 182      93.524  37.038 172.925  1.00135.93           O  
ATOM   2505  N   SER A 183      93.401  38.496 171.203  1.00157.26           N  
ATOM   2506  HN  SER A 183      93.349  38.514 170.134  1.00157.26           H  
ATOM   2507  CA  SER A 183      93.107  39.752 171.862  1.00157.26           C  
ATOM   2508  HA  SER A 183      94.064  40.255 172.002  1.00157.26           H  
ATOM   2509  CB  SER A 183      92.245  40.694 171.006  1.00157.26           C  
ATOM   2510  HB1 SER A 183      91.332  40.178 170.709  1.00157.26           H  
ATOM   2511  HB2 SER A 183      91.990  41.579 171.588  1.00157.26           H  
ATOM   2512  OG  SER A 183      92.963  41.085 169.846  1.00157.26           O  
ATOM   2513  HG  SER A 183      93.843  41.583 170.130  1.00157.26           H  
ATOM   2514  C   SER A 183      92.473  39.673 173.211  1.00157.26           C  
ATOM   2515  O   SER A 183      92.732  40.578 174.005  1.00157.26           O  
ATOM   2516  N   CYS A 184      91.616  38.683 173.528  1.00 58.65           N  
ATOM   2517  HN  CYS A 184      91.286  37.968 172.804  1.00 58.65           H  
ATOM   2518  CA  CYS A 184      91.170  38.641 174.891  1.00 58.65           C  
ATOM   2519  HA  CYS A 184      90.630  39.555 175.138  1.00 58.65           H  
ATOM   2520  CB  CYS A 184      90.294  37.411 175.184  1.00 58.65           C  
ATOM   2521  HB1 CYS A 184      90.863  36.513 174.945  1.00 58.65           H  
ATOM   2522  HB2 CYS A 184      90.039  37.409 176.244  1.00 58.65           H  
ATOM   2523  SG  CYS A 184      88.755  37.399 174.216  1.00 58.65           S  
ATOM   2524  HG  CYS A 184      88.036  38.492 174.505  1.00 58.65           H  
ATOM   2525  C   CYS A 184      92.411  38.524 175.740  1.00 58.65           C  
ATOM   2526  O   CYS A 184      92.654  39.343 176.626  1.00 58.65           O  
ATOM   2527  N   GLY A 185      93.213  37.477 175.470  1.00 58.77           N  
ATOM   2528  HN  GLY A 185      92.836  36.762 174.769  1.00 58.77           H  
ATOM   2529  CA  GLY A 185      94.518  37.205 176.013  1.00 58.77           C  
ATOM   2530  HA1 GLY A 185      94.506  37.412 177.083  1.00 58.77           H  
ATOM   2531  HA2 GLY A 185      94.758  36.155 175.848  1.00 58.77           H  
ATOM   2532  C   GLY A 185      95.582  38.060 175.360  1.00 58.77           C  
ATOM   2533  O   GLY A 185      96.599  38.369 175.976  1.00 58.77           O  
ATOM   2534  N   ARG A 186      95.400  38.422 174.071  1.00203.80           N  
ATOM   2535  HN  ARG A 186      94.473  38.170 173.600  1.00203.80           H  
ATOM   2536  CA  ARG A 186      96.390  39.131 173.295  1.00203.80           C  
ATOM   2537  HA  ARG A 186      95.935  39.503 172.377  1.00203.80           H  
ATOM   2538  CB  ARG A 186      97.005  40.310 174.080  1.00203.80           C  
ATOM   2539  HB1 ARG A 186      96.201  40.996 174.346  1.00203.80           H  
ATOM   2540  HB2 ARG A 186      97.459  39.912 174.988  1.00203.80           H  
ATOM   2541  CG  ARG A 186      98.074  41.102 173.321  1.00203.80           C  
ATOM   2542  HG1 ARG A 186      98.613  41.722 174.038  1.00203.80           H  
ATOM   2543  HG2 ARG A 186      98.763  40.393 172.863  1.00203.80           H  
ATOM   2544  CD  ARG A 186      97.522  42.009 172.224  1.00203.80           C  
ATOM   2545  HD1 ARG A 186      98.299  42.215 171.488  1.00203.80           H  
ATOM   2546  HD2 ARG A 186      96.677  41.526 171.735  1.00203.80           H  
ATOM   2547  NE  ARG A 186      97.079  43.279 172.860  1.00203.80           N1+
ATOM   2548  HE  ARG A 186      96.781  43.292 173.888  1.00203.80           H  
ATOM   2549  CZ  ARG A 186      97.055  44.427 172.124  1.00203.80           C  
ATOM   2550  NH1 ARG A 186      97.415  44.399 170.808  1.00203.80           N  
ATOM   2551 1HH1 ARG A 186      97.716  43.477 170.355  1.00203.80           H  
ATOM   2552 2HH1 ARG A 186      97.397  45.299 170.229  1.00203.80           H  
ATOM   2553  NH2 ARG A 186      96.682  45.604 172.705  1.00203.80           N  
ATOM   2554 1HH2 ARG A 186      96.408  45.627 173.739  1.00203.80           H  
ATOM   2555 2HH2 ARG A 186      96.664  46.504 172.127  1.00203.80           H  
ATOM   2556  C   ARG A 186      97.491  38.169 172.954  1.00203.80           C  
ATOM   2557  O   ARG A 186      98.521  38.556 172.402  1.00203.80           O  
ATOM   2558  N   ALA A 187      97.261  36.867 173.216  1.00 59.13           N  
ATOM   2559  HN  ALA A 187      96.325  36.590 173.653  1.00 59.13           H  
ATOM   2560  CA  ALA A 187      98.222  35.834 172.932  1.00 59.13           C  
ATOM   2561  HA  ALA A 187      99.215  36.175 173.225  1.00 59.13           H  
ATOM   2562  CB  ALA A 187      97.916  34.498 173.629  1.00 59.13           C  
ATOM   2563  HB1 ALA A 187      98.682  33.768 173.369  1.00 59.13           H  
ATOM   2564  HB2 ALA A 187      96.942  34.133 173.304  1.00 59.13           H  
ATOM   2565  HB3 ALA A 187      97.907  34.645 174.709  1.00 59.13           H  
ATOM   2566  C   ALA A 187      98.198  35.592 171.455  1.00 59.13           C  
ATOM   2567  O   ALA A 187      97.602  36.367 170.708  1.00 59.13           O  
ATOM   2568  N   ASN A 188      98.932  34.566 170.974  1.00 78.63           N  
ATOM   2569  HN  ASN A 188      99.534  33.958 171.616  1.00 78.63           H  
ATOM   2570  CA  ASN A 188      98.866  34.329 169.557  1.00 78.63           C  
ATOM   2571  HA  ASN A 188      98.084  34.963 169.139  1.00 78.63           H  
ATOM   2572  CB  ASN A 188     100.178  34.628 168.816  1.00 78.63           C  
ATOM   2573  HB1 ASN A 188     101.008  34.132 169.318  1.00 78.63           H  
ATOM   2574  HB2 ASN A 188     100.111  34.274 167.787  1.00 78.63           H  
ATOM   2575  CG  ASN A 188     100.391  36.133 168.831  1.00 78.63           C  
ATOM   2576  OD1 ASN A 188      99.457  36.923 168.695  1.00 78.63           O  
ATOM   2577  ND2 ASN A 188     101.673  36.542 169.009  1.00 78.63           N  
ATOM   2578 1HD2 ASN A 188     102.453  35.820 169.127  1.00 78.63           H  
ATOM   2579 2HD2 ASN A 188     101.903  37.587 169.031  1.00 78.63           H  
ATOM   2580  C   ASN A 188      98.515  32.897 169.272  1.00 78.63           C  
ATOM   2581  O   ASN A 188      99.386  32.029 169.230  1.00 78.63           O  
ATOM   2582  N   GLY A 189      97.203  32.622 169.122  1.00 60.75           N  
ATOM   2583  HN  GLY A 189      96.510  33.420 169.289  1.00 60.75           H  
ATOM   2584  CA  GLY A 189      96.663  31.341 168.755  1.00 60.75           C  
ATOM   2585  HA1 GLY A 189      97.180  30.569 169.325  1.00 60.75           H  
ATOM   2586  HA2 GLY A 189      95.602  31.327 169.003  1.00 60.75           H  
ATOM   2587  C   GLY A 189      96.818  31.041 167.287  1.00 60.75           C  
ATOM   2588  O   GLY A 189      97.035  29.890 166.910  1.00 60.75           O  
ATOM   2589  N   MET A 190      96.665  32.051 166.399  1.00148.88           N  
ATOM   2590  HN  MET A 190      96.558  33.065 166.724  1.00148.88           H  
ATOM   2591  CA  MET A 190      96.651  31.710 165.000  1.00148.88           C  
ATOM   2592  HA  MET A 190      96.843  30.639 164.935  1.00148.88           H  
ATOM   2593  CB  MET A 190      95.300  31.963 164.304  1.00148.88           C  
ATOM   2594  HB1 MET A 190      95.465  31.941 163.227  1.00148.88           H  
ATOM   2595  HB2 MET A 190      94.620  31.159 164.584  1.00148.88           H  
ATOM   2596  CG  MET A 190      94.632  33.292 164.653  1.00148.88           C  
ATOM   2597  HG1 MET A 190      95.397  34.068 164.678  1.00148.88           H  
ATOM   2598  HG2 MET A 190      93.901  33.526 163.879  1.00148.88           H  
ATOM   2599  SD  MET A 190      93.784  33.263 166.260  1.00148.88           S  
ATOM   2600  CE  MET A 190      92.816  31.786 165.834  1.00148.88           C  
ATOM   2601  HE1 MET A 190      92.172  31.519 166.672  1.00148.88           H  
ATOM   2602  HE2 MET A 190      93.491  30.958 165.618  1.00148.88           H  
ATOM   2603  HE3 MET A 190      92.203  31.993 164.957  1.00148.88           H  
ATOM   2604  C   MET A 190      97.717  32.389 164.204  1.00148.88           C  
ATOM   2605  O   MET A 190      97.865  33.608 164.213  1.00148.88           O  
ATOM   2606  N   GLY A 191      98.462  31.579 163.426  1.00 51.30           N  
ATOM   2607  HN  GLY A 191      98.245  30.531 163.405  1.00 51.30           H  
ATOM   2608  CA  GLY A 191      99.535  32.086 162.628  1.00 51.30           C  
ATOM   2609  HA1 GLY A 191      99.614  33.165 162.762  1.00 51.30           H  
ATOM   2610  HA2 GLY A 191     100.470  31.613 162.928  1.00 51.30           H  
ATOM   2611  C   GLY A 191      99.252  31.776 161.186  1.00 51.30           C  
ATOM   2612  O   GLY A 191      98.323  31.051 160.838  1.00 51.30           O  
ATOM   2613  N   VAL A 192     100.159  32.263 160.328  1.00128.35           N  
ATOM   2614  HN  VAL A 192     101.019  32.702 160.789  1.00128.35           H  
ATOM   2615  CA  VAL A 192     100.168  32.294 158.890  1.00128.35           C  
ATOM   2616  HA  VAL A 192      99.249  32.772 158.552  1.00128.35           H  
ATOM   2617  CB  VAL A 192     101.340  33.114 158.398  1.00128.35           C  
ATOM   2618  HB  VAL A 192     102.256  32.603 158.695  1.00128.35           H  
ATOM   2619  CG1 VAL A 192     101.345  33.243 156.862  1.00128.35           C  
ATOM   2620 1HG1 VAL A 192     102.202  33.839 156.550  1.00128.35           H  
ATOM   2621 2HG1 VAL A 192     100.426  33.730 156.535  1.00128.35           H  
ATOM   2622 3HG1 VAL A 192     101.410  32.251 156.414  1.00128.35           H  
ATOM   2623  CG2 VAL A 192     101.293  34.466 159.130  1.00128.35           C  
ATOM   2624 1HG2 VAL A 192     102.126  35.087 158.800  1.00128.35           H  
ATOM   2625 2HG2 VAL A 192     101.367  34.301 160.205  1.00128.35           H  
ATOM   2626 3HG2 VAL A 192     100.353  34.970 158.904  1.00128.35           H  
ATOM   2627  C   VAL A 192     100.212  30.888 158.321  1.00128.35           C  
ATOM   2628  O   VAL A 192     100.393  30.711 157.119  1.00128.35           O  
ATOM   2629  N   ILE A 193     100.196  29.832 159.161  1.00154.91           N  
ATOM   2630  HN  ILE A 193     100.176  29.979 160.221  1.00154.91           H  
ATOM   2631  CA  ILE A 193     100.206  28.497 158.603  1.00154.91           C  
ATOM   2632  HA  ILE A 193      99.870  27.836 159.402  1.00154.91           H  
ATOM   2633  CB  ILE A 193      99.261  28.260 157.439  1.00154.91           C  
ATOM   2634  HB  ILE A 193      99.445  29.027 156.687  1.00154.91           H  
ATOM   2635  CG2 ILE A 193      99.521  26.886 156.801  1.00154.91           C  
ATOM   2636 1HG2 ILE A 193      98.834  26.735 155.969  1.00154.91           H  
ATOM   2637 2HG2 ILE A 193      99.367  26.104 157.545  1.00154.91           H  
ATOM   2638 3HG2 ILE A 193     100.547  26.843 156.436  1.00154.91           H  
ATOM   2639  CG1 ILE A 193      97.816  28.418 157.949  1.00154.91           C  
ATOM   2640 1HG1 ILE A 193      97.625  27.629 158.677  1.00154.91           H  
ATOM   2641 2HG1 ILE A 193      97.733  29.390 158.435  1.00154.91           H  
ATOM   2642  CD1 ILE A 193      96.742  28.335 156.867  1.00154.91           C  
ATOM   2643 1HD1 ILE A 193      95.758  28.457 157.321  1.00154.91           H  
ATOM   2644 2HD1 ILE A 193      96.796  27.364 156.374  1.00154.91           H  
ATOM   2645 3HD1 ILE A 193      96.903  29.124 156.133  1.00154.91           H  
ATOM   2646  C   ILE A 193     101.637  28.122 158.331  1.00154.91           C  
ATOM   2647  O   ILE A 193     102.507  28.985 158.238  1.00154.91           O  
ATOM   2648  N   GLY A 194     101.922  26.805 158.265  1.00 65.82           N  
ATOM   2649  HN  GLY A 194     101.104  26.117 158.209  1.00 65.82           H  
ATOM   2650  CA  GLY A 194     103.258  26.266 158.265  1.00 65.82           C  
ATOM   2651  HA1 GLY A 194     103.802  26.736 159.084  1.00 65.82           H  
ATOM   2652  HA2 GLY A 194     103.180  25.194 158.448  1.00 65.82           H  
ATOM   2653  C   GLY A 194     104.069  26.455 157.014  1.00 65.82           C  
ATOM   2654  O   GLY A 194     103.652  27.045 156.018  1.00 65.82           O  
ATOM   2655  N   GLN A 195     105.337  25.996 157.129  1.00 99.34           N  
ATOM   2656  HN  GLN A 195     105.615  25.584 158.077  1.00 99.34           H  
ATOM   2657  CA  GLN A 195     106.348  26.005 156.108  1.00 99.34           C  
ATOM   2658  HA  GLN A 195     106.395  26.999 155.663  1.00 99.34           H  
ATOM   2659  CB  GLN A 195     107.730  25.643 156.676  1.00 99.34           C  
ATOM   2660  HB1 GLN A 195     107.951  26.325 157.498  1.00 99.34           H  
ATOM   2661  HB2 GLN A 195     107.687  24.621 157.053  1.00 99.34           H  
ATOM   2662  CG  GLN A 195     108.869  25.732 155.661  1.00 99.34           C  
ATOM   2663  HG1 GLN A 195     108.686  25.045 154.835  1.00 99.34           H  
ATOM   2664  HG2 GLN A 195     108.947  26.749 155.278  1.00 99.34           H  
ATOM   2665  CD  GLN A 195     110.155  25.348 156.381  1.00 99.34           C  
ATOM   2666  OE1 GLN A 195     111.246  25.444 155.822  1.00 99.34           O  
ATOM   2667  NE2 GLN A 195     110.025  24.899 157.659  1.00 99.34           N  
ATOM   2668 1HE2 GLN A 195     109.055  24.831 158.106  1.00 99.34           H  
ATOM   2669 2HE2 GLN A 195     110.892  24.614 158.217  1.00 99.34           H  
ATOM   2670  C   GLN A 195     106.014  25.007 155.043  1.00 99.34           C  
ATOM   2671  O   GLN A 195     106.130  25.296 153.852  1.00 99.34           O  
ATOM   2672  N   ASP A 196     105.599  23.795 155.465  1.00146.74           N  
ATOM   2673  HN  ASP A 196     105.515  23.622 156.518  1.00146.74           H  
ATOM   2674  CA  ASP A 196     105.265  22.725 154.565  1.00146.74           C  
ATOM   2675  HA  ASP A 196     105.322  23.028 153.519  1.00146.74           H  
ATOM   2676  CB  ASP A 196     106.005  21.402 154.835  1.00146.74           C  
ATOM   2677  HB1 ASP A 196     105.692  21.010 155.803  1.00146.74           H  
ATOM   2678  HB2 ASP A 196     105.751  20.686 154.053  1.00146.74           H  
ATOM   2679  CG  ASP A 196     107.501  21.610 154.847  1.00146.74           C  
ATOM   2680  OD1 ASP A 196     107.936  22.789 154.862  1.00146.74           O  
ATOM   2681  OD2 ASP A 196     108.234  20.585 154.864  1.00146.74           O  
ATOM   2682  C   ASP A 196     103.890  22.338 154.969  1.00146.74           C  
ATOM   2683  O   ASP A 196     103.432  22.754 156.029  1.00146.74           O  
ATOM   2684  N   GLY A 197     103.178  21.528 154.163  1.00 41.72           N  
ATOM   2685  HN  GLY A 197     103.532  21.210 153.204  1.00 41.72           H  
ATOM   2686  CA  GLY A 197     101.910  21.126 154.691  1.00 41.72           C  
ATOM   2687  HA1 GLY A 197     102.052  20.267 155.347  1.00 41.72           H  
ATOM   2688  HA2 GLY A 197     101.482  21.951 155.260  1.00 41.72           H  
ATOM   2689  C   GLY A 197     100.974  20.752 153.592  1.00 41.72           C  
ATOM   2690  O   GLY A 197     101.355  20.669 152.426  1.00 41.72           O  
ATOM   2691  N   LEU A 198      99.703  20.485 153.963  1.00167.20           N  
ATOM   2692  HN  LEU A 198      99.420  20.549 154.993  1.00167.20           H  
ATOM   2693  CA  LEU A 198      98.736  20.117 152.975  1.00167.20           C  
ATOM   2694  HA  LEU A 198      98.997  20.564 152.016  1.00167.20           H  
ATOM   2695  CB  LEU A 198      98.636  18.582 152.831  1.00167.20           C  
ATOM   2696  HB1 LEU A 198      99.647  18.195 152.703  1.00167.20           H  
ATOM   2697  HB2 LEU A 198      98.210  18.190 153.755  1.00167.20           H  
ATOM   2698  CG  LEU A 198      97.781  18.055 151.660  1.00167.20           C  
ATOM   2699  HG  LEU A 198      97.821  16.967 151.710  1.00167.20           H  
ATOM   2700  CD1 LEU A 198      96.308  18.443 151.776  1.00167.20           C  
ATOM   2701 1HD1 LEU A 198      95.758  18.044 150.924  1.00167.20           H  
ATOM   2702 2HD1 LEU A 198      96.218  19.529 151.789  1.00167.20           H  
ATOM   2703 3HD1 LEU A 198      95.895  18.033 152.698  1.00167.20           H  
ATOM   2704  CD2 LEU A 198      98.379  18.452 150.309  1.00167.20           C  
ATOM   2705 1HD2 LEU A 198      97.752  18.065 149.506  1.00167.20           H  
ATOM   2706 2HD2 LEU A 198      99.382  18.036 150.219  1.00167.20           H  
ATOM   2707 3HD2 LEU A 198      98.429  19.539 150.238  1.00167.20           H  
ATOM   2708  C   LEU A 198      97.402  20.619 153.425  1.00167.20           C  
ATOM   2709  O   LEU A 198      97.073  20.533 154.603  1.00167.20           O  
ATOM   2710  N   LEU A 199      96.590  21.168 152.501  1.00140.46           N  
ATOM   2711  HN  LEU A 199      96.915  21.274 151.487  1.00140.46           H  
ATOM   2712  CA  LEU A 199      95.284  21.608 152.896  1.00140.46           C  
ATOM   2713  HA  LEU A 199      95.080  21.266 153.910  1.00140.46           H  
ATOM   2714  CB  LEU A 199      95.130  23.136 152.835  1.00140.46           C  
ATOM   2715  HB1 LEU A 199      95.970  23.581 153.369  1.00140.46           H  
ATOM   2716  HB2 LEU A 199      95.164  23.436 151.788  1.00140.46           H  
ATOM   2717  CG  LEU A 199      93.830  23.690 153.447  1.00140.46           C  
ATOM   2718  HG  LEU A 199      93.784  23.347 154.481  1.00140.46           H  
ATOM   2719  CD1 LEU A 199      93.871  25.219 153.474  1.00140.46           C  
ATOM   2720 1HD1 LEU A 199      92.947  25.600 153.909  1.00140.46           H  
ATOM   2721 2HD1 LEU A 199      93.977  25.598 152.458  1.00140.46           H  
ATOM   2722 3HD1 LEU A 199      94.718  25.550 154.075  1.00140.46           H  
ATOM   2723  CD2 LEU A 199      92.567  23.180 152.738  1.00140.46           C  
ATOM   2724 1HD2 LEU A 199      91.685  23.606 153.215  1.00140.46           H  
ATOM   2725 2HD2 LEU A 199      92.526  22.093 152.805  1.00140.46           H  
ATOM   2726 3HD2 LEU A 199      92.592  23.479 151.690  1.00140.46           H  
ATOM   2727  C   LEU A 199      94.328  20.955 151.953  1.00140.46           C  
ATOM   2728  O   LEU A 199      94.579  20.885 150.751  1.00140.46           O  
ATOM   2729  N   PHE A 200      93.217  20.412 152.483  1.00194.06           N  
ATOM   2730  HN  PHE A 200      93.034  20.473 153.536  1.00194.06           H  
ATOM   2731  CA  PHE A 200      92.283  19.752 151.625  1.00194.06           C  
ATOM   2732  HA  PHE A 200      92.374  20.197 150.634  1.00194.06           H  
ATOM   2733  CB  PHE A 200      92.577  18.244 151.489  1.00194.06           C  
ATOM   2734  HB1 PHE A 200      91.735  17.746 151.008  1.00194.06           H  
ATOM   2735  HB2 PHE A 200      93.477  18.096 150.892  1.00194.06           H  
ATOM   2736  CG  PHE A 200      92.781  17.685 152.855  1.00194.06           C  
ATOM   2737  CD1 PHE A 200      93.985  17.887 153.488  1.00194.06           C  
ATOM   2738  HD1 PHE A 200      94.766  18.449 152.977  1.00194.06           H  
ATOM   2739  CD2 PHE A 200      91.795  16.985 153.510  1.00194.06           C  
ATOM   2740  HD2 PHE A 200      90.830  16.823 153.031  1.00194.06           H  
ATOM   2741  CE1 PHE A 200      94.228  17.399 154.746  1.00194.06           C  
ATOM   2742  HE1 PHE A 200      95.191  17.568 155.228  1.00194.06           H  
ATOM   2743  CE2 PHE A 200      92.030  16.490 154.772  1.00194.06           C  
ATOM   2744  HE2 PHE A 200      91.249  15.931 155.287  1.00194.06           H  
ATOM   2745  CZ  PHE A 200      93.242  16.694 155.391  1.00194.06           C  
ATOM   2746  HZ  PHE A 200      93.419  16.297 156.391  1.00194.06           H  
ATOM   2747  C   PHE A 200      90.891  20.004 152.109  1.00194.06           C  
ATOM   2748  O   PHE A 200      90.618  20.009 153.308  1.00194.06           O  
ATOM   2749  N   LYS A 201      89.967  20.203 151.149  1.00 94.72           N  
ATOM   2750  HN  LYS A 201      90.267  20.108 150.126  1.00 94.72           H  
ATOM   2751  CA  LYS A 201      88.602  20.536 151.432  1.00 94.72           C  
ATOM   2752  HA  LYS A 201      88.575  21.419 152.071  1.00 94.72           H  
ATOM   2753  CB  LYS A 201      87.778  20.808 150.166  1.00 94.72           C  
ATOM   2754  HB1 LYS A 201      87.842  19.937 149.514  1.00 94.72           H  
ATOM   2755  HB2 LYS A 201      86.739  20.971 150.454  1.00 94.72           H  
ATOM   2756  CG  LYS A 201      88.271  22.033 149.397  1.00 94.72           C  
ATOM   2757  HG1 LYS A 201      87.968  22.926 149.943  1.00 94.72           H  
ATOM   2758  HG2 LYS A 201      89.359  21.991 149.344  1.00 94.72           H  
ATOM   2759  CD  LYS A 201      87.723  22.129 147.974  1.00 94.72           C  
ATOM   2760  HD1 LYS A 201      88.372  22.790 147.399  1.00 94.72           H  
ATOM   2761  HD2 LYS A 201      87.735  21.133 147.532  1.00 94.72           H  
ATOM   2762  CE  LYS A 201      86.295  22.672 147.903  1.00 94.72           C  
ATOM   2763  HE1 LYS A 201      85.608  21.941 148.329  1.00 94.72           H  
ATOM   2764  HE2 LYS A 201      86.233  23.602 148.469  1.00 94.72           H  
ATOM   2765  NZ  LYS A 201      85.927  22.929 146.494  1.00 94.72           N1+
ATOM   2766  HZ1 LYS A 201      84.928  23.309 146.449  1.00 94.72           H  
ATOM   2767  HZ2 LYS A 201      85.987  22.017 145.937  1.00 94.72           H  
ATOM   2768  HZ3 LYS A 201      86.600  23.647 146.074  1.00 94.72           H  
ATOM   2769  C   LYS A 201      87.983  19.390 152.157  1.00 94.72           C  
ATOM   2770  O   LYS A 201      88.574  18.316 152.256  1.00 94.72           O  
ATOM   2771  N   VAL A 202      86.805  19.638 152.768  1.00 74.39           N  
ATOM   2772  HN  VAL A 202      86.391  20.624 152.731  1.00 74.39           H  
ATOM   2773  CA  VAL A 202      86.099  18.603 153.466  1.00 74.39           C  
ATOM   2774  HA  VAL A 202      86.219  17.668 152.918  1.00 74.39           H  
ATOM   2775  CB  VAL A 202      86.564  18.396 154.879  1.00 74.39           C  
ATOM   2776  HB  VAL A 202      85.859  17.746 155.398  1.00 74.39           H  
ATOM   2777  CG1 VAL A 202      87.949  17.730 154.863  1.00 74.39           C  
ATOM   2778 1HG1 VAL A 202      88.291  17.577 155.887  1.00 74.39           H  
ATOM   2779 2HG1 VAL A 202      88.655  18.372 154.336  1.00 74.39           H  
ATOM   2780 3HG1 VAL A 202      87.884  16.768 154.355  1.00 74.39           H  
ATOM   2781  CG2 VAL A 202      86.589  19.769 155.569  1.00 74.39           C  
ATOM   2782 1HG2 VAL A 202      86.924  19.652 156.600  1.00 74.39           H  
ATOM   2783 2HG2 VAL A 202      85.588  20.199 155.559  1.00 74.39           H  
ATOM   2784 3HG2 VAL A 202      87.274  20.431 155.038  1.00 74.39           H  
ATOM   2785  C   VAL A 202      84.643  18.945 153.519  1.00 74.39           C  
ATOM   2786  O   VAL A 202      84.259  20.113 153.572  1.00 74.39           O  
ATOM   2787  N   THR A 203      83.791  17.899 153.527  1.00 55.14           N  
ATOM   2788  HN  THR A 203      84.179  16.903 153.482  1.00 55.14           H  
ATOM   2789  CA  THR A 203      82.377  18.101 153.595  1.00 55.14           C  
ATOM   2790  HA  THR A 203      82.057  18.742 152.774  1.00 55.14           H  
ATOM   2791  CB  THR A 203      81.584  16.827 153.582  1.00 55.14           C  
ATOM   2792  HB  THR A 203      81.893  16.210 154.426  1.00 55.14           H  
ATOM   2793  OG1 THR A 203      81.817  16.110 152.377  1.00 55.14           O  
ATOM   2794  HG1 THR A 203      81.529  16.700 151.557  1.00 55.14           H  
ATOM   2795  CG2 THR A 203      80.092  17.167 153.732  1.00 55.14           C  
ATOM   2796 1HG2 THR A 203      79.507  16.248 153.724  1.00 55.14           H  
ATOM   2797 2HG2 THR A 203      79.779  17.804 152.905  1.00 55.14           H  
ATOM   2798 3HG2 THR A 203      79.931  17.691 154.674  1.00 55.14           H  
ATOM   2799  C   THR A 203      82.116  18.777 154.890  1.00 55.14           C  
ATOM   2800  O   THR A 203      82.661  18.411 155.930  1.00 55.14           O  
ATOM   2801  N   LEU A 204      81.241  19.786 154.842  1.00 87.35           N  
ATOM   2802  HN  LEU A 204      80.745  19.995 153.917  1.00 87.35           H  
ATOM   2803  CA  LEU A 204      80.944  20.594 155.977  1.00 87.35           C  
ATOM   2804  HA  LEU A 204      81.843  21.094 156.339  1.00 87.35           H  
ATOM   2805  CB  LEU A 204      79.875  21.617 155.597  1.00 87.35           C  
ATOM   2806  HB1 LEU A 204      78.950  21.097 155.349  1.00 87.35           H  
ATOM   2807  HB2 LEU A 204      79.701  22.287 156.439  1.00 87.35           H  
ATOM   2808  CG  LEU A 204      80.338  22.438 154.381  1.00 87.35           C  
ATOM   2809  HG  LEU A 204      80.528  21.732 153.572  1.00 87.35           H  
ATOM   2810  CD1 LEU A 204      79.250  23.390 153.897  1.00 87.35           C  
ATOM   2811 1HD1 LEU A 204      79.615  23.952 153.037  1.00 87.35           H  
ATOM   2812 2HD1 LEU A 204      78.989  24.081 154.698  1.00 87.35           H  
ATOM   2813 3HD1 LEU A 204      78.368  22.818 153.609  1.00 87.35           H  
ATOM   2814  CD2 LEU A 204      81.661  23.163 154.665  1.00 87.35           C  
ATOM   2815 1HD2 LEU A 204      81.959  23.733 153.785  1.00 87.35           H  
ATOM   2816 2HD2 LEU A 204      82.433  22.431 154.902  1.00 87.35           H  
ATOM   2817 3HD2 LEU A 204      81.531  23.840 155.509  1.00 87.35           H  
ATOM   2818  C   LEU A 204      80.393  19.692 157.017  1.00 87.35           C  
ATOM   2819  O   LEU A 204      80.746  19.815 158.191  1.00 87.35           O  
ATOM   2820  N   GLY A 205      79.557  18.726 156.583  1.00 34.70           N  
ATOM   2821  HN  GLY A 205      79.356  18.633 155.536  1.00 34.70           H  
ATOM   2822  CA  GLY A 205      78.936  17.826 157.502  1.00 34.70           C  
ATOM   2823  HA1 GLY A 205      78.271  18.370 158.173  1.00 34.70           H  
ATOM   2824  HA2 GLY A 205      78.368  17.068 156.963  1.00 34.70           H  
ATOM   2825  C   GLY A 205      80.038  17.194 158.270  1.00 34.70           C  
ATOM   2826  O   GLY A 205      79.952  17.038 159.485  1.00 34.70           O  
ATOM   2827  N   LEU A 206      81.121  16.832 157.572  1.00114.98           N  
ATOM   2828  HN  LEU A 206      81.151  16.975 156.512  1.00114.98           H  
ATOM   2829  CA  LEU A 206      82.237  16.253 158.250  1.00114.98           C  
ATOM   2830  HA  LEU A 206      81.868  15.449 158.887  1.00114.98           H  
ATOM   2831  CB  LEU A 206      83.288  15.664 157.296  1.00114.98           C  
ATOM   2832  HB1 LEU A 206      83.549  16.419 156.554  1.00114.98           H  
ATOM   2833  HB2 LEU A 206      84.174  15.398 157.873  1.00114.98           H  
ATOM   2834  CG  LEU A 206      82.780  14.409 156.565  1.00114.98           C  
ATOM   2835  HG  LEU A 206      82.422  13.721 157.331  1.00114.98           H  
ATOM   2836  CD1 LEU A 206      81.580  14.734 155.662  1.00114.98           C  
ATOM   2837 1HD1 LEU A 206      81.246  13.826 155.160  1.00114.98           H  
ATOM   2838 2HD1 LEU A 206      81.875  15.473 154.917  1.00114.98           H  
ATOM   2839 3HD1 LEU A 206      80.767  15.134 156.268  1.00114.98           H  
ATOM   2840  CD2 LEU A 206      83.918  13.694 155.820  1.00114.98           C  
ATOM   2841 1HD2 LEU A 206      83.524  12.812 155.315  1.00114.98           H  
ATOM   2842 2HD2 LEU A 206      84.686  13.392 156.532  1.00114.98           H  
ATOM   2843 3HD2 LEU A 206      84.352  14.370 155.084  1.00114.98           H  
ATOM   2844  C   LEU A 206      82.907  17.261 159.116  1.00114.98           C  
ATOM   2845  O   LEU A 206      83.201  16.961 160.264  1.00114.98           O  
ATOM   2846  N   ILE A 207      83.113  18.498 158.625  1.00 62.33           N  
ATOM   2847  HN  ILE A 207      82.714  18.756 157.666  1.00 62.33           H  
ATOM   2848  CA  ILE A 207      83.859  19.476 159.366  1.00 62.33           C  
ATOM   2849  HA  ILE A 207      84.888  19.150 159.516  1.00 62.33           H  
ATOM   2850  CB  ILE A 207      83.812  20.817 158.690  1.00 62.33           C  
ATOM   2851  HB  ILE A 207      82.771  21.138 158.654  1.00 62.33           H  
ATOM   2852  CG2 ILE A 207      84.587  21.820 159.561  1.00 62.33           C  
ATOM   2853 1HG2 ILE A 207      84.567  22.803 159.090  1.00 62.33           H  
ATOM   2854 2HG2 ILE A 207      85.620  21.489 159.665  1.00 62.33           H  
ATOM   2855 3HG2 ILE A 207      84.124  21.880 160.546  1.00 62.33           H  
ATOM   2856  CG1 ILE A 207      84.328  20.724 157.244  1.00 62.33           C  
ATOM   2857 1HG1 ILE A 207      85.414  20.633 157.270  1.00 62.33           H  
ATOM   2858 2HG1 ILE A 207      83.899  19.835 156.781  1.00 62.33           H  
ATOM   2859  CD1 ILE A 207      83.963  21.940 156.391  1.00 62.33           C  
ATOM   2860 1HD1 ILE A 207      84.357  21.809 155.383  1.00 62.33           H  
ATOM   2861 2HD1 ILE A 207      84.393  22.838 156.835  1.00 62.33           H  
ATOM   2862 3HD1 ILE A 207      82.879  22.041 156.346  1.00 62.33           H  
ATOM   2863  C   ILE A 207      83.157  19.649 160.671  1.00 62.33           C  
ATOM   2864  O   ILE A 207      83.779  19.668 161.731  1.00 62.33           O  
ATOM   2865  N   ARG A 208      81.820  19.746 160.621  1.00116.42           N  
ATOM   2866  HN  ARG A 208      81.311  19.663 159.684  1.00116.42           H  
ATOM   2867  CA  ARG A 208      81.077  19.961 161.823  1.00116.42           C  
ATOM   2868  HA  ARG A 208      81.465  20.851 162.319  1.00116.42           H  
ATOM   2869  CB  ARG A 208      79.581  20.167 161.541  1.00116.42           C  
ATOM   2870  HB1 ARG A 208      79.176  19.248 161.117  1.00116.42           H  
ATOM   2871  HB2 ARG A 208      79.075  20.388 162.481  1.00116.42           H  
ATOM   2872  CG  ARG A 208      79.321  21.316 160.562  1.00116.42           C  
ATOM   2873  HG1 ARG A 208      79.969  22.150 160.832  1.00116.42           H  
ATOM   2874  HG2 ARG A 208      79.568  20.974 159.557  1.00116.42           H  
ATOM   2875  CD  ARG A 208      77.873  21.811 160.560  1.00116.42           C  
ATOM   2876  HD1 ARG A 208      77.607  22.179 161.551  1.00116.42           H  
ATOM   2877  HD2 ARG A 208      77.758  22.613 159.831  1.00116.42           H  
ATOM   2878  NE  ARG A 208      76.993  20.665 160.194  1.00116.42           N1+
ATOM   2879  HE  ARG A 208      76.733  19.939 160.936  1.00116.42           H  
ATOM   2880  CZ  ARG A 208      76.515  20.531 158.922  1.00116.42           C  
ATOM   2881  NH1 ARG A 208      76.851  21.438 157.958  1.00116.42           N  
ATOM   2882 1HH1 ARG A 208      77.493  22.260 158.197  1.00116.42           H  
ATOM   2883 2HH1 ARG A 208      76.473  21.327 156.963  1.00116.42           H  
ATOM   2884  NH2 ARG A 208      75.682  19.493 158.619  1.00116.42           N  
ATOM   2885 1HH2 ARG A 208      75.407  18.789 159.377  1.00116.42           H  
ATOM   2886 2HH2 ARG A 208      75.304  19.383 157.624  1.00116.42           H  
ATOM   2887  C   ARG A 208      81.228  18.796 162.743  1.00116.42           C  
ATOM   2888  O   ARG A 208      81.608  18.962 163.899  1.00116.42           O  
ATOM   2889  N   LYS A 209      81.001  17.570 162.238  1.00 99.61           N  
ATOM   2890  HN  LYS A 209      80.770  17.448 161.200  1.00 99.61           H  
ATOM   2891  CA  LYS A 209      81.071  16.428 163.103  1.00 99.61           C  
ATOM   2892  HA  LYS A 209      80.372  16.562 163.929  1.00 99.61           H  
ATOM   2893  CB  LYS A 209      80.793  15.074 162.419  1.00 99.61           C  
ATOM   2894  HB1 LYS A 209      81.229  15.113 161.421  1.00 99.61           H  
ATOM   2895  HB2 LYS A 209      81.291  14.300 163.004  1.00 99.61           H  
ATOM   2896  CG  LYS A 209      79.321  14.668 162.268  1.00 99.61           C  
ATOM   2897  HG1 LYS A 209      79.286  13.601 162.048  1.00 99.61           H  
ATOM   2898  HG2 LYS A 209      78.819  14.861 163.216  1.00 99.61           H  
ATOM   2899  CD  LYS A 209      78.555  15.402 161.170  1.00 99.61           C  
ATOM   2900  HD1 LYS A 209      78.331  16.409 161.522  1.00 99.61           H  
ATOM   2901  HD2 LYS A 209      79.191  15.459 160.287  1.00 99.61           H  
ATOM   2902  CE  LYS A 209      77.241  14.727 160.774  1.00 99.61           C  
ATOM   2903  HE1 LYS A 209      77.409  13.658 160.640  1.00 99.61           H  
ATOM   2904  HE2 LYS A 209      76.503  14.884 161.561  1.00 99.61           H  
ATOM   2905  NZ  LYS A 209      76.740  15.307 159.508  1.00 99.61           N1+
ATOM   2906  HZ1 LYS A 209      75.821  14.831 159.236  1.00 99.61           H  
ATOM   2907  HZ2 LYS A 209      77.463  15.154 158.734  1.00 99.61           H  
ATOM   2908  HZ3 LYS A 209      76.573  16.356 159.637  1.00 99.61           H  
ATOM   2909  C   LYS A 209      82.457  16.328 163.646  1.00 99.61           C  
ATOM   2910  O   LYS A 209      82.665  15.930 164.788  1.00 99.61           O  
ATOM   2911  N   LEU A 210      83.444  16.675 162.813  1.00 70.68           N  
ATOM   2912  HN  LEU A 210      83.175  17.041 161.844  1.00 70.68           H  
ATOM   2913  CA  LEU A 210      84.835  16.589 163.131  1.00 70.68           C  
ATOM   2914  HA  LEU A 210      85.059  15.576 163.465  1.00 70.68           H  
ATOM   2915  CB  LEU A 210      85.739  16.929 161.931  1.00 70.68           C  
ATOM   2916  HB1 LEU A 210      85.438  17.900 161.537  1.00 70.68           H  
ATOM   2917  HB2 LEU A 210      86.770  16.982 162.280  1.00 70.68           H  
ATOM   2918  CG  LEU A 210      85.662  15.892 160.789  1.00 70.68           C  
ATOM   2919  HG  LEU A 210      84.639  15.908 160.412  1.00 70.68           H  
ATOM   2920  CD1 LEU A 210      86.578  16.275 159.617  1.00 70.68           C  
ATOM   2921 1HD1 LEU A 210      86.498  15.523 158.832  1.00 70.68           H  
ATOM   2922 2HD1 LEU A 210      87.610  16.329 159.964  1.00 70.68           H  
ATOM   2923 3HD1 LEU A 210      86.277  17.245 159.222  1.00 70.68           H  
ATOM   2924  CD2 LEU A 210      85.929  14.468 161.303  1.00 70.68           C  
ATOM   2925 1HD2 LEU A 210      85.867  13.764 160.473  1.00 70.68           H  
ATOM   2926 2HD2 LEU A 210      85.185  14.208 162.056  1.00 70.68           H  
ATOM   2927 3HD2 LEU A 210      86.924  14.421 161.745  1.00 70.68           H  
ATOM   2928  C   LEU A 210      85.144  17.545 164.241  1.00 70.68           C  
ATOM   2929  O   LEU A 210      86.008  17.280 165.072  1.00 70.68           O  
ATOM   2930  N   LEU A 211      84.510  18.729 164.220  1.00196.55           N  
ATOM   2931  HN  LEU A 211      83.838  18.924 163.410  1.00196.55           H  
ATOM   2932  CA  LEU A 211      84.677  19.751 165.217  1.00196.55           C  
ATOM   2933  HA  LEU A 211      85.732  19.733 165.491  1.00196.55           H  
ATOM   2934  CB  LEU A 211      84.390  21.184 164.729  1.00196.55           C  
ATOM   2935  HB1 LEU A 211      83.530  21.152 164.060  1.00196.55           H  
ATOM   2936  HB2 LEU A 211      84.153  21.800 165.596  1.00196.55           H  
ATOM   2937  CG  LEU A 211      85.568  21.839 163.975  1.00196.55           C  
ATOM   2938  HG  LEU A 211      85.257  22.855 163.733  1.00196.55           H  
ATOM   2939  CD1 LEU A 211      86.796  21.961 164.894  1.00196.55           C  
ATOM   2940 1HD1 LEU A 211      87.616  22.425 164.346  1.00196.55           H  
ATOM   2941 2HD1 LEU A 211      87.099  20.969 165.230  1.00196.55           H  
ATOM   2942 3HD1 LEU A 211      86.544  22.576 165.758  1.00196.55           H  
ATOM   2943  CD2 LEU A 211      85.891  21.150 162.644  1.00196.55           C  
ATOM   2944 1HD2 LEU A 211      86.727  21.658 162.165  1.00196.55           H  
ATOM   2945 2HD2 LEU A 211      85.019  21.192 161.991  1.00196.55           H  
ATOM   2946 3HD2 LEU A 211      86.157  20.109 162.828  1.00196.55           H  
ATOM   2947  C   LEU A 211      83.917  19.547 166.490  1.00196.55           C  
ATOM   2948  O   LEU A 211      84.286  20.151 167.496  1.00196.55           O  
ATOM   2949  N   ALA A 212      82.810  18.773 166.479  1.00 55.12           N  
ATOM   2950  HN  ALA A 212      82.555  18.232 165.592  1.00 55.12           H  
ATOM   2951  CA  ALA A 212      81.968  18.665 167.643  1.00 55.12           C  
ATOM   2952  HA  ALA A 212      81.501  19.634 167.819  1.00 55.12           H  
ATOM   2953  CB  ALA A 212      80.856  17.612 167.504  1.00 55.12           C  
ATOM   2954  HB1 ALA A 212      80.263  17.587 168.418  1.00 55.12           H  
ATOM   2955  HB2 ALA A 212      81.302  16.632 167.334  1.00 55.12           H  
ATOM   2956  HB3 ALA A 212      80.214  17.870 166.662  1.00 55.12           H  
ATOM   2957  C   ALA A 212      82.788  18.313 168.845  1.00 55.12           C  
ATOM   2958  O   ALA A 212      83.652  17.444 168.810  1.00 55.12           O  
ATOM   2959  N   PRO A 213      82.538  19.002 169.925  1.00152.15           N  
ATOM   2960  CD  PRO A 213      81.977  20.342 169.881  1.00152.15           C  
ATOM   2961  HD1 PRO A 213      82.336  20.878 169.003  1.00152.15           H  
ATOM   2962  HD2 PRO A 213      80.888  20.300 169.862  1.00152.15           H  
ATOM   2963  CA  PRO A 213      83.285  18.759 171.126  1.00152.15           C  
ATOM   2964  HA  PRO A 213      84.351  18.846 170.915  1.00152.15           H  
ATOM   2965  CB  PRO A 213      82.867  19.861 172.096  1.00152.15           C  
ATOM   2966  HB1 PRO A 213      82.022  19.542 172.707  1.00152.15           H  
ATOM   2967  HB2 PRO A 213      83.697  20.145 172.743  1.00152.15           H  
ATOM   2968  CG  PRO A 213      82.468  21.025 171.169  1.00152.15           C  
ATOM   2969  HG1 PRO A 213      81.672  21.619 171.618  1.00152.15           H  
ATOM   2970  HG2 PRO A 213      83.326  21.664 170.963  1.00152.15           H  
ATOM   2971  C   PRO A 213      82.981  17.376 171.583  1.00152.15           C  
ATOM   2972  O   PRO A 213      83.793  16.768 172.280  1.00152.15           O  
ATOM   2973  N   ASP A 214      81.806  16.876 171.174  1.00128.75           N  
ATOM   2974  HN  ASP A 214      81.198  17.498 170.551  1.00128.75           H  
ATOM   2975  CA  ASP A 214      81.300  15.582 171.501  1.00128.75           C  
ATOM   2976  HA  ASP A 214      81.251  15.444 172.581  1.00128.75           H  
ATOM   2977  CB  ASP A 214      79.933  15.330 170.854  1.00128.75           C  
ATOM   2978  HB1 ASP A 214      80.032  15.332 169.768  1.00128.75           H  
ATOM   2979  HB2 ASP A 214      79.541  14.367 171.182  1.00128.75           H  
ATOM   2980  CG  ASP A 214      78.997  16.441 171.287  1.00128.75           C  
ATOM   2981  OD1 ASP A 214      78.633  16.497 172.492  1.00128.75           O  
ATOM   2982  OD2 ASP A 214      78.651  17.268 170.401  1.00128.75           O  
ATOM   2983  C   ASP A 214      82.209  14.581 170.877  1.00128.75           C  
ATOM   2984  O   ASP A 214      82.337  13.466 171.376  1.00128.75           O  
ATOM   2985  N   CYS A 215      82.839  14.948 169.743  1.00 63.16           N  
ATOM   2986  HN  CYS A 215      82.747  15.952 169.384  1.00 63.16           H  
ATOM   2987  CA  CYS A 215      83.631  14.000 169.016  1.00 63.16           C  
ATOM   2988  HA  CYS A 215      83.221  13.007 169.200  1.00 63.16           H  
ATOM   2989  CB  CYS A 215      83.666  14.226 167.496  1.00 63.16           C  
ATOM   2990  HB1 CYS A 215      83.978  13.300 167.013  1.00 63.16           H  
ATOM   2991  HB2 CYS A 215      82.663  14.491 167.160  1.00 63.16           H  
ATOM   2992  SG  CYS A 215      84.808  15.547 167.008  1.00 63.16           S  
ATOM   2993  HG  CYS A 215      84.433  16.698 167.584  1.00 63.16           H  
ATOM   2994  C   CYS A 215      85.046  14.011 169.493  1.00 63.16           C  
ATOM   2995  O   CYS A 215      85.669  15.050 169.707  1.00 63.16           O  
ATOM   2996  N   GLU A 216      85.572  12.791 169.675  1.00 97.58           N  
ATOM   2997  HN  GLU A 216      84.962  11.945 169.435  1.00 97.58           H  
ATOM   2998  CA  GLU A 216      86.885  12.542 170.165  1.00 97.58           C  
ATOM   2999  HA  GLU A 216      87.047  13.206 171.014  1.00 97.58           H  
ATOM   3000  CB  GLU A 216      87.056  11.105 170.670  1.00 97.58           C  
ATOM   3001  HB1 GLU A 216      86.745  10.413 169.888  1.00 97.58           H  
ATOM   3002  HB2 GLU A 216      88.105  10.934 170.911  1.00 97.58           H  
ATOM   3003  CG  GLU A 216      86.208  10.860 171.922  1.00 97.58           C  
ATOM   3004  HG1 GLU A 216      86.565  11.492 172.735  1.00 97.58           H  
ATOM   3005  HG2 GLU A 216      85.165  11.096 171.709  1.00 97.58           H  
ATOM   3006  CD  GLU A 216      86.329   9.399 172.322  1.00 97.58           C  
ATOM   3007  OE1 GLU A 216      87.084   8.658 171.639  1.00 97.58           O  
ATOM   3008  OE2 GLU A 216      85.666   9.004 173.318  1.00 97.58           O  
ATOM   3009  C   GLU A 216      87.925  12.854 169.155  1.00 97.58           C  
ATOM   3010  O   GLU A 216      88.992  13.286 169.557  1.00 97.58           O  
ATOM   3011  N   ILE A 217      87.620  12.774 167.843  1.00132.97           N  
ATOM   3012  HN  ILE A 217      86.586  12.686 167.583  1.00132.97           H  
ATOM   3013  CA  ILE A 217      88.576  12.798 166.761  1.00132.97           C  
ATOM   3014  HA  ILE A 217      89.092  11.839 166.706  1.00132.97           H  
ATOM   3015  CB  ILE A 217      87.924  13.098 165.443  1.00132.97           C  
ATOM   3016  HB  ILE A 217      87.478  14.091 165.503  1.00132.97           H  
ATOM   3017  CG2 ILE A 217      89.028  13.134 164.375  1.00132.97           C  
ATOM   3018 1HG2 ILE A 217      88.586  13.350 163.402  1.00132.97           H  
ATOM   3019 2HG2 ILE A 217      89.530  12.167 164.338  1.00132.97           H  
ATOM   3020 3HG2 ILE A 217      89.752  13.910 164.626  1.00132.97           H  
ATOM   3021  CG1 ILE A 217      86.806  12.088 165.131  1.00132.97           C  
ATOM   3022 1HG1 ILE A 217      86.522  12.204 164.085  1.00132.97           H  
ATOM   3023 2HG1 ILE A 217      87.198  11.084 165.292  1.00132.97           H  
ATOM   3024  CD1 ILE A 217      85.552  12.258 165.991  1.00132.97           C  
ATOM   3025 1HD1 ILE A 217      84.813  11.508 165.709  1.00132.97           H  
ATOM   3026 2HD1 ILE A 217      85.137  13.254 165.836  1.00132.97           H  
ATOM   3027 3HD1 ILE A 217      85.812  12.133 167.042  1.00132.97           H  
ATOM   3028  C   ILE A 217      89.572  13.895 166.973  1.00132.97           C  
ATOM   3029  O   ILE A 217      90.751  13.721 166.687  1.00132.97           O  
ATOM   3030  N   ILE A 218      89.153  15.056 167.488  1.00 80.03           N  
ATOM   3031  HN  ILE A 218      88.130  15.187 167.773  1.00 80.03           H  
ATOM   3032  CA  ILE A 218      90.098  16.122 167.651  1.00 80.03           C  
ATOM   3033  HA  ILE A 218      90.535  16.388 166.689  1.00 80.03           H  
ATOM   3034  CB  ILE A 218      89.419  17.309 168.256  1.00 80.03           C  
ATOM   3035  HB  ILE A 218      89.147  17.070 169.284  1.00 80.03           H  
ATOM   3036  CG2 ILE A 218      90.409  18.488 168.268  1.00 80.03           C  
ATOM   3037 1HG2 ILE A 218      89.928  19.362 168.707  1.00 80.03           H  
ATOM   3038 2HG2 ILE A 218      90.715  18.716 167.247  1.00 80.03           H  
ATOM   3039 3HG2 ILE A 218      91.285  18.221 168.859  1.00 80.03           H  
ATOM   3040  CG1 ILE A 218      88.136  17.603 167.463  1.00 80.03           C  
ATOM   3041 1HG1 ILE A 218      88.412  18.090 166.528  1.00 80.03           H  
ATOM   3042 2HG1 ILE A 218      87.639  16.657 167.248  1.00 80.03           H  
ATOM   3043  CD1 ILE A 218      87.156  18.506 168.206  1.00 80.03           C  
ATOM   3044 1HD1 ILE A 218      86.274  18.672 167.588  1.00 80.03           H  
ATOM   3045 2HD1 ILE A 218      87.633  19.462 168.421  1.00 80.03           H  
ATOM   3046 3HD1 ILE A 218      86.860  18.030 169.141  1.00 80.03           H  
ATOM   3047  C   ILE A 218      91.176  15.682 168.610  1.00 80.03           C  
ATOM   3048  O   ILE A 218      92.364  15.763 168.300  1.00 80.03           O  
ATOM   3049  N   GLN A 219      90.772  15.193 169.801  1.00165.72           N  
ATOM   3050  HN  GLN A 219      89.717  15.143 169.970  1.00165.72           H  
ATOM   3051  CA  GLN A 219      91.624  14.732 170.868  1.00165.72           C  
ATOM   3052  HA  GLN A 219      92.388  15.474 171.099  1.00165.72           H  
ATOM   3053  CB  GLN A 219      90.826  14.363 172.127  1.00165.72           C  
ATOM   3054  HB1 GLN A 219      90.256  13.458 171.915  1.00165.72           H  
ATOM   3055  HB2 GLN A 219      91.534  14.167 172.932  1.00165.72           H  
ATOM   3056  CG  GLN A 219      89.851  15.439 172.602  1.00165.72           C  
ATOM   3057  HG1 GLN A 219      89.709  15.357 173.680  1.00165.72           H  
ATOM   3058  HG2 GLN A 219      90.246  16.426 172.361  1.00165.72           H  
ATOM   3059  CD  GLN A 219      88.519  15.229 171.890  1.00165.72           C  
ATOM   3060  OE1 GLN A 219      88.347  15.542 170.713  1.00165.72           O  
ATOM   3061  NE2 GLN A 219      87.527  14.681 172.640  1.00165.72           N  
ATOM   3062 1HE2 GLN A 219      87.708  14.426 173.663  1.00165.72           H  
ATOM   3063 2HE2 GLN A 219      86.565  14.504 172.207  1.00165.72           H  
ATOM   3064  C   GLN A 219      92.248  13.451 170.436  1.00165.72           C  
ATOM   3065  O   GLN A 219      93.402  13.149 170.729  1.00165.72           O  
ATOM   3066  N   GLU A 220      91.442  12.660 169.722  1.00135.12           N  
ATOM   3067  HN  GLU A 220      90.466  13.040 169.503  1.00135.12           H  
ATOM   3068  CA  GLU A 220      91.749  11.366 169.224  1.00135.12           C  
ATOM   3069  HA  GLU A 220      91.950  10.674 170.042  1.00135.12           H  
ATOM   3070  CB  GLU A 220      90.671  10.802 168.284  1.00135.12           C  
ATOM   3071  HB1 GLU A 220      90.210  11.637 167.756  1.00135.12           H  
ATOM   3072  HB2 GLU A 220      91.158  10.142 167.566  1.00135.12           H  
ATOM   3073  CG  GLU A 220      89.568  10.014 168.980  1.00135.12           C  
ATOM   3074  HG1 GLU A 220      89.472  10.326 170.020  1.00135.12           H  
ATOM   3075  HG2 GLU A 220      88.616  10.155 168.469  1.00135.12           H  
ATOM   3076  CD  GLU A 220      90.010   8.560 168.897  1.00135.12           C  
ATOM   3077  OE1 GLU A 220      89.859   7.960 167.798  1.00135.12           O  
ATOM   3078  OE2 GLU A 220      90.520   8.033 169.919  1.00135.12           O  
ATOM   3079  C   GLU A 220      92.947  11.544 168.382  1.00135.12           C  
ATOM   3080  O   GLU A 220      93.877  10.747 168.425  1.00135.12           O  
ATOM   3081  N   VAL A 221      92.926  12.615 167.582  1.00 83.75           N  
ATOM   3082  HN  VAL A 221      92.059  13.241 167.607  1.00 83.75           H  
ATOM   3083  CA  VAL A 221      93.984  12.977 166.697  1.00 83.75           C  
ATOM   3084  HA  VAL A 221      94.309  12.079 166.172  1.00 83.75           H  
ATOM   3085  CB  VAL A 221      93.589  14.001 165.669  1.00 83.75           C  
ATOM   3086  HB  VAL A 221      93.104  14.842 166.165  1.00 83.75           H  
ATOM   3087  CG1 VAL A 221      94.851  14.498 164.942  1.00 83.75           C  
ATOM   3088 1HG1 VAL A 221      94.572  15.241 164.195  1.00 83.75           H  
ATOM   3089 2HG1 VAL A 221      95.343  13.658 164.452  1.00 83.75           H  
ATOM   3090 3HG1 VAL A 221      95.533  14.948 165.663  1.00 83.75           H  
ATOM   3091  CG2 VAL A 221      92.595  13.338 164.700  1.00 83.75           C  
ATOM   3092 1HG2 VAL A 221      92.290  14.059 163.942  1.00 83.75           H  
ATOM   3093 2HG2 VAL A 221      91.718  13.001 165.253  1.00 83.75           H  
ATOM   3094 3HG2 VAL A 221      93.071  12.484 164.218  1.00 83.75           H  
ATOM   3095  C   VAL A 221      95.133  13.491 167.489  1.00 83.75           C  
ATOM   3096  O   VAL A 221      96.275  13.454 167.038  1.00 83.75           O  
ATOM   3097  N   GLY A 222      94.855  13.948 168.719  1.00 67.38           N  
ATOM   3098  HN  GLY A 222      93.852  13.853 169.080  1.00 67.38           H  
ATOM   3099  CA  GLY A 222      95.829  14.557 169.575  1.00 67.38           C  
ATOM   3100  HA1 GLY A 222      96.140  15.515 169.159  1.00 67.38           H  
ATOM   3101  HA2 GLY A 222      95.405  14.712 170.567  1.00 67.38           H  
ATOM   3102  C   GLY A 222      97.008  13.634 169.664  1.00 67.38           C  
ATOM   3103  O   GLY A 222      98.118  14.073 169.960  1.00 67.38           O  
ATOM   3104  N   LYS A 223      96.779  12.323 169.460  1.00200.99           N  
ATOM   3105  HN  LYS A 223      95.797  12.016 169.166  1.00200.99           H  
ATOM   3106  CA  LYS A 223      97.795  11.315 169.620  1.00200.99           C  
ATOM   3107  HA  LYS A 223      98.134  11.353 170.655  1.00200.99           H  
ATOM   3108  CB  LYS A 223      97.227   9.909 169.372  1.00200.99           C  
ATOM   3109  HB1 LYS A 223      96.933   9.834 168.325  1.00200.99           H  
ATOM   3110  HB2 LYS A 223      98.007   9.178 169.584  1.00200.99           H  
ATOM   3111  CG  LYS A 223      96.010   9.588 170.243  1.00200.99           C  
ATOM   3112  HG1 LYS A 223      96.346   9.472 171.273  1.00200.99           H  
ATOM   3113  HG2 LYS A 223      95.312  10.423 170.179  1.00200.99           H  
ATOM   3114  CD  LYS A 223      95.274   8.312 169.830  1.00200.99           C  
ATOM   3115  HD1 LYS A 223      95.895   7.457 170.097  1.00200.99           H  
ATOM   3116  HD2 LYS A 223      94.335   8.265 170.381  1.00200.99           H  
ATOM   3117  CE  LYS A 223      94.959   8.228 168.336  1.00200.99           C  
ATOM   3118  HE1 LYS A 223      94.304   9.054 168.057  1.00200.99           H  
ATOM   3119  HE2 LYS A 223      95.886   8.291 167.767  1.00200.99           H  
ATOM   3120  NZ  LYS A 223      94.286   6.945 168.037  1.00200.99           N1+
ATOM   3121  HZ1 LYS A 223      94.068   6.891 166.991  1.00200.99           H  
ATOM   3122  HZ2 LYS A 223      93.375   6.881 168.594  1.00200.99           H  
ATOM   3123  HZ3 LYS A 223      94.928   6.133 168.309  1.00200.99           H  
ATOM   3124  C   LYS A 223      99.022  11.431 168.734  1.00200.99           C  
ATOM   3125  O   LYS A 223     100.074  11.835 169.216  1.00200.99           O  
ATOM   3126  N   LEU A 224      98.911  11.211 167.403  1.00138.92           N  
ATOM   3127  HN  LEU A 224      97.933  11.163 166.973  1.00138.92           H  
ATOM   3128  CA  LEU A 224     100.062  11.037 166.532  1.00138.92           C  
ATOM   3129  HA  LEU A 224     100.550  10.095 166.784  1.00138.92           H  
ATOM   3130  CB  LEU A 224      99.685  11.012 165.037  1.00138.92           C  
ATOM   3131  HB1 LEU A 224      99.229  11.970 164.786  1.00138.92           H  
ATOM   3132  HB2 LEU A 224     100.600  10.882 164.459  1.00138.92           H  
ATOM   3133  CG  LEU A 224      98.703   9.895 164.639  1.00138.92           C  
ATOM   3134  HG  LEU A 224      99.130   8.950 164.975  1.00138.92           H  
ATOM   3135  CD1 LEU A 224      97.352  10.066 165.346  1.00138.92           C  
ATOM   3136 1HD1 LEU A 224      96.680   9.263 165.045  1.00138.92           H  
ATOM   3137 2HD1 LEU A 224      96.916  11.026 165.070  1.00138.92           H  
ATOM   3138 3HD1 LEU A 224      97.499  10.031 166.425  1.00138.92           H  
ATOM   3139  CD2 LEU A 224      98.543   9.810 163.112  1.00138.92           C  
ATOM   3140 1HD2 LEU A 224      97.843   9.012 162.863  1.00138.92           H  
ATOM   3141 2HD2 LEU A 224      99.510   9.600 162.656  1.00138.92           H  
ATOM   3142 3HD2 LEU A 224      98.162  10.758 162.733  1.00138.92           H  
ATOM   3143  C   LEU A 224     101.063  12.150 166.676  1.00138.92           C  
ATOM   3144  O   LEU A 224     100.697  13.309 166.848  1.00138.92           O  
ATOM   3145  N   TYR A 225     102.376  11.806 166.641  1.00139.52           N  
ATOM   3146  HN  TYR A 225     102.648  10.774 166.569  1.00139.52           H  
ATOM   3147  CA  TYR A 225     103.408  12.809 166.699  1.00139.52           C  
ATOM   3148  HA  TYR A 225     102.979  13.763 166.392  1.00139.52           H  
ATOM   3149  CB  TYR A 225     104.073  12.994 168.081  1.00139.52           C  
ATOM   3150  HB1 TYR A 225     104.402  12.027 168.460  1.00139.52           H  
ATOM   3151  HB2 TYR A 225     104.931  13.660 167.987  1.00139.52           H  
ATOM   3152  CG  TYR A 225     103.080  13.588 169.022  1.00139.52           C  
ATOM   3153  CD1 TYR A 225     102.712  14.907 168.888  1.00139.52           C  
ATOM   3154  HD1 TYR A 225     103.157  15.510 168.097  1.00139.52           H  
ATOM   3155  CE1 TYR A 225     101.793  15.475 169.736  1.00139.52           C  
ATOM   3156  HE1 TYR A 225     101.513  16.522 169.616  1.00139.52           H  
ATOM   3157  CD2 TYR A 225     102.498  12.836 170.016  1.00139.52           C  
ATOM   3158  HD2 TYR A 225     102.766  11.785 170.127  1.00139.52           H  
ATOM   3159  CE2 TYR A 225     101.579  13.401 170.871  1.00139.52           C  
ATOM   3160  HE2 TYR A 225     101.128  12.798 171.659  1.00139.52           H  
ATOM   3161  CZ  TYR A 225     101.228  14.722 170.735  1.00139.52           C  
ATOM   3162  OH  TYR A 225     100.285  15.302 171.609  1.00139.52           O  
ATOM   3163  HH  TYR A 225     100.728  16.107 172.118  1.00139.52           H  
ATOM   3164  C   TYR A 225     104.508  12.454 165.742  1.00139.52           C  
ATOM   3165  O   TYR A 225     104.670  11.294 165.364  1.00139.52           O  
ATOM   3166  N   PRO A 226     105.257  13.440 165.305  1.00 87.36           N  
ATOM   3167  CD  PRO A 226     106.677  13.245 165.072  1.00 87.36           C  
ATOM   3168  HD1 PRO A 226     107.157  12.820 165.954  1.00 87.36           H  
ATOM   3169  HD2 PRO A 226     106.840  12.589 164.217  1.00 87.36           H  
ATOM   3170  CA  PRO A 226     104.951  14.809 165.614  1.00 87.36           C  
ATOM   3171  HA  PRO A 226     104.501  14.879 166.604  1.00 87.36           H  
ATOM   3172  CB  PRO A 226     106.276  15.571 165.581  1.00 87.36           C  
ATOM   3173  HB1 PRO A 226     106.157  16.532 165.080  1.00 87.36           H  
ATOM   3174  HB2 PRO A 226     106.654  15.732 166.590  1.00 87.36           H  
ATOM   3175  CG  PRO A 226     107.219  14.654 164.785  1.00 87.36           C  
ATOM   3176  HG1 PRO A 226     107.173  14.879 163.719  1.00 87.36           H  
ATOM   3177  HG2 PRO A 226     108.247  14.755 165.134  1.00 87.36           H  
ATOM   3178  C   PRO A 226     103.984  15.266 164.577  1.00 87.36           C  
ATOM   3179  O   PRO A 226     104.144  14.878 163.421  1.00 87.36           O  
ATOM   3180  N   LEU A 227     103.000  16.112 164.928  1.00137.41           N  
ATOM   3181  HN  LEU A 227     102.910  16.491 165.925  1.00137.41           H  
ATOM   3182  CA  LEU A 227     102.081  16.477 163.896  1.00137.41           C  
ATOM   3183  HA  LEU A 227     102.613  16.470 162.945  1.00137.41           H  
ATOM   3184  CB  LEU A 227     100.891  15.498 163.795  1.00137.41           C  
ATOM   3185  HB1 LEU A 227     101.287  14.514 163.544  1.00137.41           H  
ATOM   3186  HB2 LEU A 227     100.407  15.458 164.771  1.00137.41           H  
ATOM   3187  CG  LEU A 227      99.819  15.856 162.750  1.00137.41           C  
ATOM   3188  HG  LEU A 227      99.197  14.971 162.615  1.00137.41           H  
ATOM   3189  CD1 LEU A 227      98.899  16.982 163.246  1.00137.41           C  
ATOM   3190 1HD1 LEU A 227      98.155  17.207 162.482  1.00137.41           H  
ATOM   3191 2HD1 LEU A 227      99.492  17.874 163.449  1.00137.41           H  
ATOM   3192 3HD1 LEU A 227      98.396  16.665 164.160  1.00137.41           H  
ATOM   3193  CD2 LEU A 227     100.454  16.171 161.386  1.00137.41           C  
ATOM   3194 1HD2 LEU A 227      99.672  16.420 160.669  1.00137.41           H  
ATOM   3195 2HD2 LEU A 227     101.006  15.301 161.032  1.00137.41           H  
ATOM   3196 3HD2 LEU A 227     101.135  17.016 161.488  1.00137.41           H  
ATOM   3197  C   LEU A 227     101.567  17.854 164.135  1.00137.41           C  
ATOM   3198  O   LEU A 227     101.484  18.325 165.269  1.00137.41           O  
ATOM   3199  N   GLU A 228     101.237  18.545 163.029  1.00 81.34           N  
ATOM   3200  HN  GLU A 228     101.407  18.111 162.066  1.00 81.34           H  
ATOM   3201  CA  GLU A 228     100.664  19.849 163.121  1.00 81.34           C  
ATOM   3202  HA  GLU A 228     100.212  19.979 164.104  1.00 81.34           H  
ATOM   3203  CB  GLU A 228     101.701  20.958 162.882  1.00 81.34           C  
ATOM   3204  HB1 GLU A 228     101.184  21.917 162.861  1.00 81.34           H  
ATOM   3205  HB2 GLU A 228     102.415  20.948 163.706  1.00 81.34           H  
ATOM   3206  CG  GLU A 228     102.471  20.792 161.569  1.00 81.34           C  
ATOM   3207  HG1 GLU A 228     102.872  19.781 161.502  1.00 81.34           H  
ATOM   3208  HG2 GLU A 228     101.805  20.976 160.726  1.00 81.34           H  
ATOM   3209  CD  GLU A 228     103.611  21.800 161.554  1.00 81.34           C  
ATOM   3210  OE1 GLU A 228     103.329  23.019 161.694  1.00 81.34           O  
ATOM   3211  OE2 GLU A 228     104.784  21.362 161.408  1.00 81.34           O  
ATOM   3212  C   GLU A 228      99.602  19.944 162.066  1.00 81.34           C  
ATOM   3213  O   GLU A 228      99.887  19.810 160.876  1.00 81.34           O  
ATOM   3214  N   ILE A 229      98.337  20.172 162.481  1.00137.28           N  
ATOM   3215  HN  ILE A 229      98.130  20.274 163.526  1.00137.28           H  
ATOM   3216  CA  ILE A 229      97.269  20.278 161.527  1.00137.28           C  
ATOM   3217  HA  ILE A 229      97.690  20.498 160.546  1.00137.28           H  
ATOM   3218  CB  ILE A 229      96.369  19.076 161.416  1.00137.28           C  
ATOM   3219  HB  ILE A 229      95.660  19.274 160.612  1.00137.28           H  
ATOM   3220  CG2 ILE A 229      97.224  17.875 160.988  1.00137.28           C  
ATOM   3221 1HG2 ILE A 229      96.592  16.991 160.901  1.00137.28           H  
ATOM   3222 2HG2 ILE A 229      97.998  17.695 161.734  1.00137.28           H  
ATOM   3223 3HG2 ILE A 229      97.689  18.085 160.025  1.00137.28           H  
ATOM   3224  CG1 ILE A 229      95.555  18.858 162.702  1.00137.28           C  
ATOM   3225 1HG1 ILE A 229      94.889  19.712 162.830  1.00137.28           H  
ATOM   3226 2HG1 ILE A 229      94.964  17.951 162.578  1.00137.28           H  
ATOM   3227  CD1 ILE A 229      96.384  18.712 163.969  1.00137.28           C  
ATOM   3228 1HD1 ILE A 229      95.722  18.562 164.822  1.00137.28           H  
ATOM   3229 2HD1 ILE A 229      96.975  19.615 164.123  1.00137.28           H  
ATOM   3230 3HD1 ILE A 229      97.050  17.854 163.871  1.00137.28           H  
ATOM   3231  C   ILE A 229      96.387  21.403 161.938  1.00137.28           C  
ATOM   3232  O   ILE A 229      96.379  21.816 163.096  1.00137.28           O  
ATOM   3233  N   VAL A 230      95.626  21.942 160.970  1.00 66.33           N  
ATOM   3234  HN  VAL A 230      95.690  21.571 159.969  1.00 66.33           H  
ATOM   3235  CA  VAL A 230      94.731  23.012 161.281  1.00 66.33           C  
ATOM   3236  HA  VAL A 230      94.674  23.147 162.361  1.00 66.33           H  
ATOM   3237  CB  VAL A 230      95.127  24.302 160.624  1.00 66.33           C  
ATOM   3238  HB  VAL A 230      95.082  24.162 159.544  1.00 66.33           H  
ATOM   3239  CG1 VAL A 230      94.109  25.387 161.010  1.00 66.33           C  
ATOM   3240 1HG1 VAL A 230      94.386  26.330 160.539  1.00 66.33           H  
ATOM   3241 2HG1 VAL A 230      94.102  25.511 162.093  1.00 66.33           H  
ATOM   3242 3HG1 VAL A 230      93.116  25.091 160.673  1.00 66.33           H  
ATOM   3243  CG2 VAL A 230      96.583  24.627 161.007  1.00 66.33           C  
ATOM   3244 1HG2 VAL A 230      96.883  25.563 160.536  1.00 66.33           H  
ATOM   3245 2HG2 VAL A 230      97.237  23.824 160.667  1.00 66.33           H  
ATOM   3246 3HG2 VAL A 230      96.661  24.725 162.090  1.00 66.33           H  
ATOM   3247  C   VAL A 230      93.389  22.627 160.743  1.00 66.33           C  
ATOM   3248  O   VAL A 230      93.305  21.947 159.721  1.00 66.33           O  
ATOM   3249  N   PHE A 231      92.294  23.024 161.429  1.00160.63           N  
ATOM   3250  HN  PHE A 231      92.384  23.593 162.331  1.00160.63           H  
ATOM   3251  CA  PHE A 231      91.007  22.658 160.909  1.00160.63           C  
ATOM   3252  HA  PHE A 231      91.153  22.150 159.956  1.00160.63           H  
ATOM   3253  CB  PHE A 231      90.207  21.728 161.837  1.00160.63           C  
ATOM   3254  HB1 PHE A 231      90.006  22.224 162.787  1.00160.63           H  
ATOM   3255  HB2 PHE A 231      89.264  21.446 161.368  1.00160.63           H  
ATOM   3256  CG  PHE A 231      91.057  20.523 162.053  1.00160.63           C  
ATOM   3257  CD1 PHE A 231      91.335  19.668 161.012  1.00160.63           C  
ATOM   3258  HD1 PHE A 231      90.920  19.869 160.025  1.00160.63           H  
ATOM   3259  CD2 PHE A 231      91.620  20.276 163.284  1.00160.63           C  
ATOM   3260  HD2 PHE A 231      91.434  20.963 164.110  1.00160.63           H  
ATOM   3261  CE1 PHE A 231      92.130  18.564 161.202  1.00160.63           C  
ATOM   3262  HE1 PHE A 231      92.337  17.891 160.370  1.00160.63           H  
ATOM   3263  CE2 PHE A 231      92.414  19.172 163.483  1.00160.63           C  
ATOM   3264  HE2 PHE A 231      92.845  18.980 164.466  1.00160.63           H  
ATOM   3265  CZ  PHE A 231      92.664  18.310 162.441  1.00160.63           C  
ATOM   3266  HZ  PHE A 231      93.284  17.428 162.598  1.00160.63           H  
ATOM   3267  C   PHE A 231      90.191  23.885 160.669  1.00160.63           C  
ATOM   3268  O   PHE A 231      89.804  24.582 161.606  1.00160.63           O  
ATOM   3269  N   GLY A 232      89.863  24.141 159.385  1.00 55.26           N  
ATOM   3270  HN  GLY A 232      90.154  23.455 158.617  1.00 55.26           H  
ATOM   3271  CA  GLY A 232      89.130  25.321 159.041  1.00 55.26           C  
ATOM   3272  HA1 GLY A 232      89.291  26.091 159.795  1.00 55.26           H  
ATOM   3273  HA2 GLY A 232      89.456  25.690 158.069  1.00 55.26           H  
ATOM   3274  C   GLY A 232      87.686  24.959 158.987  1.00 55.26           C  
ATOM   3275  O   GLY A 232      87.311  23.914 158.462  1.00 55.26           O  
ATOM   3276  N   MET A 233      86.837  25.853 159.522  1.00203.25           N  
ATOM   3277  HN  MET A 233      87.239  26.757 159.930  1.00203.25           H  
ATOM   3278  CA  MET A 233      85.418  25.652 159.572  1.00203.25           C  
ATOM   3279  HA  MET A 233      85.176  24.714 160.071  1.00203.25           H  
ATOM   3280  CB  MET A 233      84.697  26.830 160.241  1.00203.25           C  
ATOM   3281  HB1 MET A 233      85.351  27.249 161.006  1.00203.25           H  
ATOM   3282  HB2 MET A 233      84.491  27.587 159.484  1.00203.25           H  
ATOM   3283  CG  MET A 233      83.381  26.425 160.894  1.00203.25           C  
ATOM   3284  HG1 MET A 233      82.778  27.322 161.037  1.00203.25           H  
ATOM   3285  HG2 MET A 233      82.861  25.740 160.224  1.00203.25           H  
ATOM   3286  SD  MET A 233      83.583  25.609 162.502  1.00203.25           S  
ATOM   3287  CE  MET A 233      83.808  27.183 163.382  1.00203.25           C  
ATOM   3288  HE1 MET A 233      83.961  26.988 164.443  1.00203.25           H  
ATOM   3289  HE2 MET A 233      82.921  27.803 163.251  1.00203.25           H  
ATOM   3290  HE3 MET A 233      84.677  27.704 162.980  1.00203.25           H  
ATOM   3291  C   MET A 233      85.013  25.612 158.145  1.00203.25           C  
ATOM   3292  O   MET A 233      84.152  24.860 157.695  1.00203.25           O  
ATOM   3293  N   ASN A 234      85.761  26.418 157.406  1.00217.10           N  
ATOM   3294  HN  ASN A 234      86.495  26.963 157.962  1.00217.10           H  
ATOM   3295  CA  ASN A 234      85.770  26.693 156.016  1.00217.10           C  
ATOM   3296  HA  ASN A 234      84.836  27.157 155.701  1.00217.10           H  
ATOM   3297  CB  ASN A 234      86.951  27.676 155.888  1.00217.10           C  
ATOM   3298  HB1 ASN A 234      86.597  28.662 156.191  1.00217.10           H  
ATOM   3299  HB2 ASN A 234      87.734  27.345 156.570  1.00217.10           H  
ATOM   3300  CG  ASN A 234      87.559  27.808 154.523  1.00217.10           C  
ATOM   3301  OD1 ASN A 234      87.736  26.838 153.799  1.00217.10           O  
ATOM   3302  ND2 ASN A 234      87.981  29.050 154.182  1.00217.10           N  
ATOM   3303 1HD2 ASN A 234      87.870  29.861 154.871  1.00217.10           H  
ATOM   3304 2HD2 ASN A 234      88.425  29.220 153.223  1.00217.10           H  
ATOM   3305  C   ASN A 234      85.989  25.380 155.312  1.00217.10           C  
ATOM   3306  O   ASN A 234      85.791  25.273 154.103  1.00217.10           O  
ATOM   3307  N   GLY A 235      86.414  24.337 156.051  1.00 56.30           N  
ATOM   3308  HN  GLY A 235      86.570  24.457 157.103  1.00 56.30           H  
ATOM   3309  CA  GLY A 235      86.657  23.069 155.433  1.00 56.30           C  
ATOM   3310  HA1 GLY A 235      86.593  22.272 156.174  1.00 56.30           H  
ATOM   3311  HA2 GLY A 235      85.927  22.891 154.643  1.00 56.30           H  
ATOM   3312  C   GLY A 235      88.030  23.125 154.859  1.00 56.30           C  
ATOM   3313  O   GLY A 235      88.212  23.042 153.647  1.00 56.30           O  
ATOM   3314  N   ARG A 236      89.034  23.362 155.727  1.00165.65           N  
ATOM   3315  HN  ARG A 236      88.830  23.538 156.763  1.00165.65           H  
ATOM   3316  CA  ARG A 236      90.379  23.374 155.236  1.00165.65           C  
ATOM   3317  HA  ARG A 236      90.424  22.880 154.265  1.00165.65           H  
ATOM   3318  CB  ARG A 236      90.985  24.781 155.135  1.00165.65           C  
ATOM   3319  HB1 ARG A 236      91.068  25.180 156.146  1.00165.65           H  
ATOM   3320  HB2 ARG A 236      91.980  24.683 154.700  1.00165.65           H  
ATOM   3321  CG  ARG A 236      90.209  25.797 154.297  1.00165.65           C  
ATOM   3322  HG1 ARG A 236      89.226  25.925 154.751  1.00165.65           H  
ATOM   3323  HG2 ARG A 236      90.751  26.742 154.330  1.00165.65           H  
ATOM   3324  CD  ARG A 236      90.004  25.423 152.828  1.00165.65           C  
ATOM   3325  HD1 ARG A 236      90.889  24.917 152.442  1.00165.65           H  
ATOM   3326  HD2 ARG A 236      89.137  24.770 152.724  1.00165.65           H  
ATOM   3327  NE  ARG A 236      89.778  26.700 152.088  1.00165.65           N1+
ATOM   3328  HE  ARG A 236      90.236  27.599 152.444  1.00165.65           H  
ATOM   3329  CZ  ARG A 236      88.999  26.745 150.967  1.00165.65           C  
ATOM   3330  NH1 ARG A 236      88.348  25.627 150.533  1.00165.65           N  
ATOM   3331 1HH1 ARG A 236      88.446  24.708 151.072  1.00165.65           H  
ATOM   3332 2HH1 ARG A 236      87.739  25.670 149.654  1.00165.65           H  
ATOM   3333  NH2 ARG A 236      88.859  27.924 150.291  1.00165.65           N  
ATOM   3334 1HH2 ARG A 236      89.358  28.804 150.641  1.00165.65           H  
ATOM   3335 2HH2 ARG A 236      88.251  27.968 149.412  1.00165.65           H  
ATOM   3336  C   ARG A 236      91.240  22.641 156.221  1.00165.65           C  
ATOM   3337  O   ARG A 236      91.325  23.014 157.390  1.00165.65           O  
ATOM   3338  N   ILE A 237      91.951  21.590 155.775  1.00127.88           N  
ATOM   3339  HN  ILE A 237      91.923  21.288 154.749  1.00127.88           H  
ATOM   3340  CA  ILE A 237      92.748  20.895 156.741  1.00127.88           C  
ATOM   3341  HA  ILE A 237      92.597  21.329 157.730  1.00127.88           H  
ATOM   3342  CB  ILE A 237      92.461  19.426 156.778  1.00127.88           C  
ATOM   3343  HB  ILE A 237      92.746  18.996 155.818  1.00127.88           H  
ATOM   3344  CG2 ILE A 237      93.341  18.797 157.872  1.00127.88           C  
ATOM   3345 1HG2 ILE A 237      93.151  17.725 157.920  1.00127.88           H  
ATOM   3346 2HG2 ILE A 237      93.105  19.251 158.835  1.00127.88           H  
ATOM   3347 3HG2 ILE A 237      94.392  18.969 157.638  1.00127.88           H  
ATOM   3348  CG1 ILE A 237      90.955  19.197 156.983  1.00127.88           C  
ATOM   3349 1HG1 ILE A 237      90.427  19.578 156.109  1.00127.88           H  
ATOM   3350 2HG1 ILE A 237      90.779  18.125 157.077  1.00127.88           H  
ATOM   3351  CD1 ILE A 237      90.395  19.888 158.224  1.00127.88           C  
ATOM   3352 1HD1 ILE A 237      89.328  19.682 158.304  1.00127.88           H  
ATOM   3353 2HD1 ILE A 237      90.552  20.964 158.144  1.00127.88           H  
ATOM   3354 3HD1 ILE A 237      90.905  19.512 159.111  1.00127.88           H  
ATOM   3355  C   ILE A 237      94.173  21.036 156.337  1.00127.88           C  
ATOM   3356  O   ILE A 237      94.600  20.506 155.313  1.00127.88           O  
ATOM   3357  N   TRP A 238      94.959  21.752 157.155  1.00 85.08           N  
ATOM   3358  HN  TRP A 238      94.555  22.208 158.035  1.00 85.08           H  
ATOM   3359  CA  TRP A 238      96.342  21.897 156.834  1.00 85.08           C  
ATOM   3360  HA  TRP A 238      96.500  21.649 155.784  1.00 85.08           H  
ATOM   3361  CB  TRP A 238      96.906  23.296 157.122  1.00 85.08           C  
ATOM   3362  HB1 TRP A 238      96.407  24.011 156.468  1.00 85.08           H  
ATOM   3363  HB2 TRP A 238      96.696  23.546 158.162  1.00 85.08           H  
ATOM   3364  CG  TRP A 238      98.394  23.400 156.896  1.00 85.08           C  
ATOM   3365  CD2 TRP A 238      99.362  23.233 157.942  1.00 85.08           C  
ATOM   3366  CE2 TRP A 238     100.622  23.403 157.369  1.00 85.08           C  
ATOM   3367  CE3 TRP A 238      99.212  22.964 159.272  1.00 85.08           C  
ATOM   3368  HE3 TRP A 238      98.225  22.834 159.717  1.00 85.08           H  
ATOM   3369  CD1 TRP A 238      99.096  23.656 155.755  1.00 85.08           C  
ATOM   3370  HD1 TRP A 238      98.654  23.831 154.774  1.00 85.08           H  
ATOM   3371  NE1 TRP A 238     100.444  23.661 156.025  1.00 85.08           N  
ATOM   3372  HE1 TRP A 238     101.224  23.835 155.313  1.00 85.08           H  
ATOM   3373  CZ2 TRP A 238     101.755  23.304 158.123  1.00 85.08           C  
ATOM   3374  HZ2 TRP A 238     102.742  23.436 157.680  1.00 85.08           H  
ATOM   3375  CZ3 TRP A 238     100.357  22.864 160.028  1.00 85.08           C  
ATOM   3376  HZ3 TRP A 238     100.278  22.648 161.093  1.00 85.08           H  
ATOM   3377  CH2 TRP A 238     101.604  23.032 159.462  1.00 85.08           C  
ATOM   3378  HH2 TRP A 238     102.490  22.947 160.091  1.00 85.08           H  
ATOM   3379  C   TRP A 238      97.067  20.925 157.688  1.00 85.08           C  
ATOM   3380  O   TRP A 238      96.958  20.977 158.908  1.00 85.08           O  
ATOM   3381  N   VAL A 239      97.840  20.017 157.063  1.00103.66           N  
ATOM   3382  HN  VAL A 239      97.971  20.067 156.002  1.00103.66           H  
ATOM   3383  CA  VAL A 239      98.488  18.984 157.814  1.00103.66           C  
ATOM   3384  HA  VAL A 239      98.271  19.118 158.874  1.00103.66           H  
ATOM   3385  CB  VAL A 239      98.059  17.611 157.388  1.00103.66           C  
ATOM   3386  HB  VAL A 239      98.574  16.877 158.008  1.00103.66           H  
ATOM   3387  CG1 VAL A 239      96.543  17.482 157.628  1.00103.66           C  
ATOM   3388 1HG1 VAL A 239      96.210  16.490 157.324  1.00103.66           H  
ATOM   3389 2HG1 VAL A 239      96.017  18.236 157.043  1.00103.66           H  
ATOM   3390 3HG1 VAL A 239      96.328  17.629 158.687  1.00103.66           H  
ATOM   3391  CG2 VAL A 239      98.480  17.399 155.923  1.00103.66           C  
ATOM   3392 1HG2 VAL A 239      98.175  16.405 155.597  1.00103.66           H  
ATOM   3393 2HG2 VAL A 239      99.563  17.493 155.838  1.00103.66           H  
ATOM   3394 3HG2 VAL A 239      98.001  18.149 155.294  1.00103.66           H  
ATOM   3395  C   VAL A 239      99.965  19.068 157.596  1.00103.66           C  
ATOM   3396  O   VAL A 239     100.447  19.891 156.818  1.00103.66           O  
ATOM   3397  N   LYS A 240     100.730  18.256 158.361  1.00260.38           N  
ATOM   3398  HN  LYS A 240     100.273  17.645 159.111  1.00260.38           H  
ATOM   3399  CA  LYS A 240     102.151  18.211 158.171  1.00260.38           C  
ATOM   3400  HA  LYS A 240     102.367  17.797 157.186  1.00260.38           H  
ATOM   3401  CB  LYS A 240     102.801  19.607 158.288  1.00260.38           C  
ATOM   3402  HB1 LYS A 240     102.120  20.335 157.847  1.00260.38           H  
ATOM   3403  HB2 LYS A 240     102.935  19.829 159.347  1.00260.38           H  
ATOM   3404  CG  LYS A 240     104.162  19.751 157.597  1.00260.38           C  
ATOM   3405  HG1 LYS A 240     104.058  19.403 156.569  1.00260.38           H  
ATOM   3406  HG2 LYS A 240     104.431  20.807 157.598  1.00260.38           H  
ATOM   3407  CD  LYS A 240     105.302  18.971 158.248  1.00260.38           C  
ATOM   3408  HD1 LYS A 240     104.889  18.082 158.725  1.00260.38           H  
ATOM   3409  HD2 LYS A 240     106.009  18.674 157.473  1.00260.38           H  
ATOM   3410  CE  LYS A 240     106.047  19.791 159.302  1.00260.38           C  
ATOM   3411  HE1 LYS A 240     106.462  20.685 158.836  1.00260.38           H  
ATOM   3412  HE2 LYS A 240     105.353  20.080 160.091  1.00260.38           H  
ATOM   3413  NZ  LYS A 240     107.143  18.990 159.885  1.00260.38           N1+
ATOM   3414  HZ1 LYS A 240     107.658  19.572 160.621  1.00260.38           H  
ATOM   3415  HZ2 LYS A 240     107.827  18.705 159.113  1.00260.38           H  
ATOM   3416  HZ3 LYS A 240     106.739  18.112 160.344  1.00260.38           H  
ATOM   3417  C   LYS A 240     102.713  17.300 159.223  1.00260.38           C  
ATOM   3418  O   LYS A 240     102.901  17.688 160.376  1.00260.38           O  
ATOM   3419  N   ALA A 241     102.964  16.037 158.826  1.00 79.00           N  
ATOM   3420  HN  ALA A 241     102.743  15.798 157.807  1.00 79.00           H  
ATOM   3421  CA  ALA A 241     103.500  14.979 159.638  1.00 79.00           C  
ATOM   3422  HA  ALA A 241     103.412  15.259 160.688  1.00 79.00           H  
ATOM   3423  CB  ALA A 241     102.803  13.624 159.423  1.00 79.00           C  
ATOM   3424  HB1 ALA A 241     103.260  12.874 160.068  1.00 79.00           H  
ATOM   3425  HB2 ALA A 241     102.910  13.321 158.382  1.00 79.00           H  
ATOM   3426  HB3 ALA A 241     101.745  13.717 159.667  1.00 79.00           H  
ATOM   3427  C   ALA A 241     104.943  14.801 159.303  1.00 79.00           C  
ATOM   3428  O   ALA A 241     105.491  15.511 158.462  1.00 79.00           O  
ATOM   3429  N   LYS A 242     105.585  13.801 159.940  1.00137.94           N  
ATOM   3430  HN  LYS A 242     105.028  13.139 160.569  1.00137.94           H  
ATOM   3431  CA  LYS A 242     106.998  13.606 159.792  1.00137.94           C  
ATOM   3432  HA  LYS A 242     107.525  14.462 160.215  1.00137.94           H  
ATOM   3433  CB  LYS A 242     107.479  12.319 160.489  1.00137.94           C  
ATOM   3434  HB1 LYS A 242     107.052  12.296 161.491  1.00137.94           H  
ATOM   3435  HB2 LYS A 242     107.113  11.466 159.917  1.00137.94           H  
ATOM   3436  CG  LYS A 242     109.001  12.190 160.616  1.00137.94           C  
ATOM   3437  HG1 LYS A 242     109.368  13.055 161.169  1.00137.94           H  
ATOM   3438  HG2 LYS A 242     109.217  11.281 161.177  1.00137.94           H  
ATOM   3439  CD  LYS A 242     109.761  12.119 159.288  1.00137.94           C  
ATOM   3440  HD1 LYS A 242     109.401  11.254 158.732  1.00137.94           H  
ATOM   3441  HD2 LYS A 242     109.552  13.027 158.723  1.00137.94           H  
ATOM   3442  CE  LYS A 242     111.276  11.991 159.453  1.00137.94           C  
ATOM   3443  HE1 LYS A 242     111.499  11.134 160.089  1.00137.94           H  
ATOM   3444  HE2 LYS A 242     111.735  11.847 158.475  1.00137.94           H  
ATOM   3445  NZ  LYS A 242     111.822  13.217 160.074  1.00137.94           N1+
ATOM   3446  HZ1 LYS A 242     112.882  13.119 160.186  1.00137.94           H  
ATOM   3447  HZ2 LYS A 242     111.374  13.360 161.035  1.00137.94           H  
ATOM   3448  HZ3 LYS A 242     111.606  14.060 159.451  1.00137.94           H  
ATOM   3449  C   LYS A 242     107.336  13.488 158.340  1.00137.94           C  
ATOM   3450  O   LYS A 242     108.146  14.256 157.826  1.00137.94           O  
ATOM   3451  N   THR A 243     106.685  12.566 157.616  1.00112.55           N  
ATOM   3452  HN  THR A 243     105.915  11.972 158.062  1.00112.55           H  
ATOM   3453  CA  THR A 243     107.032  12.387 156.242  1.00112.55           C  
ATOM   3454  HA  THR A 243     107.719  13.174 155.930  1.00112.55           H  
ATOM   3455  CB  THR A 243     107.619  11.044 155.920  1.00112.55           C  
ATOM   3456  HB  THR A 243     108.363  10.781 156.671  1.00112.55           H  
ATOM   3457  OG1 THR A 243     108.228  11.079 154.639  1.00112.55           O  
ATOM   3458  HG1 THR A 243     107.508  11.325 153.915  1.00112.55           H  
ATOM   3459  CG2 THR A 243     106.491   9.996 155.922  1.00112.55           C  
ATOM   3460 1HG2 THR A 243     106.905   9.015 155.689  1.00112.55           H  
ATOM   3461 2HG2 THR A 243     105.746  10.262 155.173  1.00112.55           H  
ATOM   3462 3HG2 THR A 243     106.022   9.968 156.906  1.00112.55           H  
ATOM   3463  C   THR A 243     105.778  12.486 155.470  1.00112.55           C  
ATOM   3464  O   THR A 243     104.686  12.464 156.031  1.00112.55           O  
ATOM   3465  N   ILE A 244     105.915  12.559 154.141  1.00114.08           N  
ATOM   3466  HN  ILE A 244     106.887  12.490 153.699  1.00114.08           H  
ATOM   3467  CA  ILE A 244     104.768  12.729 153.315  1.00114.08           C  
ATOM   3468  HA  ILE A 244     104.266  13.660 153.578  1.00114.08           H  
ATOM   3469  CB  ILE A 244     105.075  12.724 151.849  1.00114.08           C  
ATOM   3470  HB  ILE A 244     104.151  12.924 151.307  1.00114.08           H  
ATOM   3471  CG2 ILE A 244     106.044  13.882 151.586  1.00114.08           C  
ATOM   3472 1HG2 ILE A 244     106.294  13.914 150.526  1.00114.08           H  
ATOM   3473 2HG2 ILE A 244     106.953  13.735 152.169  1.00114.08           H  
ATOM   3474 3HG2 ILE A 244     105.575  14.822 151.876  1.00114.08           H  
ATOM   3475  CG1 ILE A 244     105.611  11.356 151.396  1.00114.08           C  
ATOM   3476 1HG1 ILE A 244     106.620  11.232 151.790  1.00114.08           H  
ATOM   3477 2HG1 ILE A 244     104.964  10.579 151.802  1.00114.08           H  
ATOM   3478  CD1 ILE A 244     105.661  11.200 149.877  1.00114.08           C  
ATOM   3479 1HD1 ILE A 244     106.048  10.213 149.625  1.00114.08           H  
ATOM   3480 2HD1 ILE A 244     106.313  11.964 149.454  1.00114.08           H  
ATOM   3481 3HD1 ILE A 244     104.657  11.311 149.467  1.00114.08           H  
ATOM   3482  C   ILE A 244     103.855  11.584 153.576  1.00114.08           C  
ATOM   3483  O   ILE A 244     102.644  11.761 153.643  1.00114.08           O  
ATOM   3484  N   GLN A 245     104.395  10.368 153.750  1.00180.31           N  
ATOM   3485  HN  GLN A 245     105.453  10.222 153.811  1.00180.31           H  
ATOM   3486  CA  GLN A 245     103.474   9.278 153.849  1.00180.31           C  
ATOM   3487  HA  GLN A 245     102.857   9.294 152.951  1.00180.31           H  
ATOM   3488  CB  GLN A 245     104.141   7.895 153.918  1.00180.31           C  
ATOM   3489  HB1 GLN A 245     104.639   7.701 152.968  1.00180.31           H  
ATOM   3490  HB2 GLN A 245     104.879   7.904 154.720  1.00180.31           H  
ATOM   3491  CG  GLN A 245     103.139   6.763 154.187  1.00180.31           C  
ATOM   3492  HG1 GLN A 245     103.682   5.824 154.296  1.00180.31           H  
ATOM   3493  HG2 GLN A 245     102.595   6.978 155.107  1.00180.31           H  
ATOM   3494  CD  GLN A 245     102.143   6.635 153.035  1.00180.31           C  
ATOM   3495  OE1 GLN A 245     102.066   5.586 152.400  1.00180.31           O  
ATOM   3496  NE2 GLN A 245     101.349   7.705 152.762  1.00180.31           N  
ATOM   3497 1HE2 GLN A 245     101.434   8.597 153.346  1.00180.31           H  
ATOM   3498 2HE2 GLN A 245     100.639   7.654 151.963  1.00180.31           H  
ATOM   3499  C   GLN A 245     102.553   9.365 155.020  1.00180.31           C  
ATOM   3500  O   GLN A 245     101.340   9.388 154.826  1.00180.31           O  
ATOM   3501  N   GLN A 246     103.069   9.488 156.256  1.00168.65           N  
ATOM   3502  HN  GLN A 246     104.123   9.591 156.411  1.00168.65           H  
ATOM   3503  CA  GLN A 246     102.150   9.476 157.361  1.00168.65           C  
ATOM   3504  HA  GLN A 246     101.529   8.589 157.239  1.00168.65           H  
ATOM   3505  CB  GLN A 246     102.791   9.374 158.756  1.00168.65           C  
ATOM   3506  HB1 GLN A 246     102.020   9.575 159.499  1.00168.65           H  
ATOM   3507  HB2 GLN A 246     103.164   8.358 158.884  1.00168.65           H  
ATOM   3508  CG  GLN A 246     103.942  10.334 158.998  1.00168.65           C  
ATOM   3509  HG1 GLN A 246     103.826  11.237 158.399  1.00168.65           H  
ATOM   3510  HG2 GLN A 246     104.008  10.603 160.052  1.00168.65           H  
ATOM   3511  CD  GLN A 246     105.169   9.549 158.562  1.00168.65           C  
ATOM   3512  OE1 GLN A 246     105.071   8.435 158.053  1.00168.65           O  
ATOM   3513  NE2 GLN A 246     106.373  10.126 158.780  1.00168.65           N  
ATOM   3514 1HE2 GLN A 246     106.429  11.091 159.240  1.00168.65           H  
ATOM   3515 2HE2 GLN A 246     107.270   9.618 158.493  1.00168.65           H  
ATOM   3516  C   GLN A 246     101.244  10.648 157.237  1.00168.65           C  
ATOM   3517  O   GLN A 246     100.091  10.589 157.666  1.00168.65           O  
ATOM   3518  N   THR A 247     101.741  11.746 156.638  1.00146.37           N  
ATOM   3519  HN  THR A 247     102.754  11.780 156.295  1.00146.37           H  
ATOM   3520  CA  THR A 247     100.865  12.867 156.477  1.00146.37           C  
ATOM   3521  HA  THR A 247     100.418  13.111 157.441  1.00146.37           H  
ATOM   3522  CB  THR A 247     101.477  14.115 155.888  1.00146.37           C  
ATOM   3523  HB  THR A 247     100.810  14.958 156.067  1.00146.37           H  
ATOM   3524  OG1 THR A 247     101.695  13.983 154.496  1.00146.37           O  
ATOM   3525  HG1 THR A 247     102.347  13.179 154.318  1.00146.37           H  
ATOM   3526  CG2 THR A 247     102.815  14.383 156.570  1.00146.37           C  
ATOM   3527 1HG2 THR A 247     103.264  15.283 156.150  1.00146.37           H  
ATOM   3528 2HG2 THR A 247     103.482  13.536 156.408  1.00146.37           H  
ATOM   3529 3HG2 THR A 247     102.657  14.522 157.640  1.00146.37           H  
ATOM   3530  C   THR A 247      99.780  12.498 155.515  1.00146.37           C  
ATOM   3531  O   THR A 247      98.612  12.813 155.736  1.00146.37           O  
ATOM   3532  N   LEU A 248     100.150  11.820 154.411  1.00 56.26           N  
ATOM   3533  HN  LEU A 248     101.168  11.504 154.312  1.00 56.26           H  
ATOM   3534  CA  LEU A 248      99.220  11.509 153.364  1.00 56.26           C  
ATOM   3535  HA  LEU A 248      98.743  12.428 153.022  1.00 56.26           H  
ATOM   3536  CB  LEU A 248      99.878  10.801 152.166  1.00 56.26           C  
ATOM   3537  HB1 LEU A 248     100.327   9.873 152.520  1.00 56.26           H  
ATOM   3538  HB2 LEU A 248      99.103  10.574 151.434  1.00 56.26           H  
ATOM   3539  CG  LEU A 248     100.971  11.634 151.472  1.00 56.26           C  
ATOM   3540  HG  LEU A 248     101.822  11.664 152.152  1.00 56.26           H  
ATOM   3541  CD1 LEU A 248     101.458  10.955 150.183  1.00 56.26           C  
ATOM   3542 1HD1 LEU A 248     102.229  11.569 149.718  1.00 56.26           H  
ATOM   3543 2HD1 LEU A 248     100.621  10.840 149.494  1.00 56.26           H  
ATOM   3544 3HD1 LEU A 248     101.870   9.974 150.422  1.00 56.26           H  
ATOM   3545  CD2 LEU A 248     100.522  13.087 151.261  1.00 56.26           C  
ATOM   3546 1HD2 LEU A 248     101.318  13.646 150.769  1.00 56.26           H  
ATOM   3547 2HD2 LEU A 248     100.301  13.543 152.226  1.00 56.26           H  
ATOM   3548 3HD2 LEU A 248      99.628  13.105 150.638  1.00 56.26           H  
ATOM   3549  C   LEU A 248      98.181  10.583 153.890  1.00 56.26           C  
ATOM   3550  O   LEU A 248      96.988  10.758 153.641  1.00 56.26           O  
ATOM   3551  N   ILE A 249      98.616   9.575 154.660  1.00151.07           N  
ATOM   3552  HN  ILE A 249      99.649   9.505 154.931  1.00151.07           H  
ATOM   3553  CA  ILE A 249      97.682   8.598 155.112  1.00151.07           C  
ATOM   3554  HA  ILE A 249      97.155   8.194 154.247  1.00151.07           H  
ATOM   3555  CB  ILE A 249      98.359   7.458 155.840  1.00151.07           C  
ATOM   3556  HB  ILE A 249      99.301   7.258 155.328  1.00151.07           H  
ATOM   3557  CG2 ILE A 249      98.698   7.877 157.278  1.00151.07           C  
ATOM   3558 1HG2 ILE A 249      99.185   7.049 157.793  1.00151.07           H  
ATOM   3559 2HG2 ILE A 249      97.782   8.143 157.805  1.00151.07           H  
ATOM   3560 3HG2 ILE A 249      99.368   8.736 157.258  1.00151.07           H  
ATOM   3561  CG1 ILE A 249      97.509   6.184 155.750  1.00151.07           C  
ATOM   3562 1HG1 ILE A 249      97.422   5.906 154.700  1.00151.07           H  
ATOM   3563 2HG1 ILE A 249      98.023   5.392 156.295  1.00151.07           H  
ATOM   3564  CD1 ILE A 249      96.103   6.321 156.324  1.00151.07           C  
ATOM   3565 1HD1 ILE A 249      95.573   5.374 156.219  1.00151.07           H  
ATOM   3566 2HD1 ILE A 249      95.564   7.100 155.785  1.00151.07           H  
ATOM   3567 3HD1 ILE A 249      96.165   6.587 157.379  1.00151.07           H  
ATOM   3568  C   ILE A 249      96.694   9.307 155.986  1.00151.07           C  
ATOM   3569  O   ILE A 249      95.486   9.134 155.843  1.00151.07           O  
ATOM   3570  N   LEU A 250      97.180  10.207 156.858  1.00 57.33           N  
ATOM   3571  HN  LEU A 250      98.225  10.439 156.856  1.00 57.33           H  
ATOM   3572  CA  LEU A 250      96.309  10.857 157.789  1.00 57.33           C  
ATOM   3573  HA  LEU A 250      95.825  10.103 158.410  1.00 57.33           H  
ATOM   3574  CB  LEU A 250      97.044  11.858 158.694  1.00 57.33           C  
ATOM   3575  HB1 LEU A 250      97.815  11.323 159.248  1.00 57.33           H  
ATOM   3576  HB2 LEU A 250      97.509  12.617 158.065  1.00 57.33           H  
ATOM   3577  CG  LEU A 250      96.115  12.559 159.701  1.00 57.33           C  
ATOM   3578  HG  LEU A 250      95.296  12.998 159.130  1.00 57.33           H  
ATOM   3579  CD1 LEU A 250      95.494  11.540 160.673  1.00 57.33           C  
ATOM   3580 1HD1 LEU A 250      94.841  12.058 161.375  1.00 57.33           H  
ATOM   3581 2HD1 LEU A 250      96.286  11.031 161.222  1.00 57.33           H  
ATOM   3582 3HD1 LEU A 250      94.914  10.808 160.111  1.00 57.33           H  
ATOM   3583  CD2 LEU A 250      96.833  13.711 160.420  1.00 57.33           C  
ATOM   3584 1HD2 LEU A 250      96.148  14.184 161.124  1.00 57.33           H  
ATOM   3585 2HD2 LEU A 250      97.165  14.446 159.687  1.00 57.33           H  
ATOM   3586 3HD2 LEU A 250      97.696  13.321 160.960  1.00 57.33           H  
ATOM   3587  C   LEU A 250      95.261  11.619 157.039  1.00 57.33           C  
ATOM   3588  O   LEU A 250      94.086  11.582 157.400  1.00 57.33           O  
ATOM   3589  N   ALA A 251      95.649  12.339 155.969  1.00 41.42           N  
ATOM   3590  HN  ALA A 251      96.671  12.325 155.653  1.00 41.42           H  
ATOM   3591  CA  ALA A 251      94.684  13.124 155.256  1.00 41.42           C  
ATOM   3592  HA  ALA A 251      94.190  13.801 155.953  1.00 41.42           H  
ATOM   3593  CB  ALA A 251      95.314  13.947 154.115  1.00 41.42           C  
ATOM   3594  HB1 ALA A 251      94.538  14.522 153.610  1.00 41.42           H  
ATOM   3595  HB2 ALA A 251      95.790  13.275 153.401  1.00 41.42           H  
ATOM   3596  HB3 ALA A 251      96.060  14.627 154.526  1.00 41.42           H  
ATOM   3597  C   ALA A 251      93.660  12.222 154.641  1.00 41.42           C  
ATOM   3598  O   ALA A 251      92.459  12.472 154.744  1.00 41.42           O  
ATOM   3599  N   ASN A 252      94.118  11.121 154.012  1.00 66.20           N  
ATOM   3600  HN  ASN A 252      95.169  10.921 154.006  1.00 66.20           H  
ATOM   3601  CA  ASN A 252      93.226  10.210 153.349  1.00 66.20           C  
ATOM   3602  HA  ASN A 252      92.631  10.755 152.616  1.00 66.20           H  
ATOM   3603  CB  ASN A 252      93.949   9.042 152.655  1.00 66.20           C  
ATOM   3604  HB1 ASN A 252      94.749   8.672 153.296  1.00 66.20           H  
ATOM   3605  HB2 ASN A 252      93.241   8.238 152.455  1.00 66.20           H  
ATOM   3606  CG  ASN A 252      94.534   9.549 151.344  1.00 66.20           C  
ATOM   3607  OD1 ASN A 252      93.821   9.722 150.356  1.00 66.20           O  
ATOM   3608  ND2 ASN A 252      95.869   9.802 151.332  1.00 66.20           N  
ATOM   3609 1HD2 ASN A 252      96.452   9.643 152.215  1.00 66.20           H  
ATOM   3610 2HD2 ASN A 252      96.338  10.160 150.439  1.00 66.20           H  
ATOM   3611  C   ASN A 252      92.326   9.634 154.389  1.00 66.20           C  
ATOM   3612  O   ASN A 252      91.135   9.429 154.156  1.00 66.20           O  
ATOM   3613  N   ILE A 253      92.891   9.385 155.583  1.00159.37           N  
ATOM   3614  HN  ILE A 253      93.932   9.599 155.709  1.00159.37           H  
ATOM   3615  CA  ILE A 253      92.165   8.846 156.694  1.00159.37           C  
ATOM   3616  HA  ILE A 253      91.781   7.850 156.475  1.00159.37           H  
ATOM   3617  CB  ILE A 253      92.991   8.856 157.953  1.00159.37           C  
ATOM   3618  HB  ILE A 253      93.459   9.838 158.021  1.00159.37           H  
ATOM   3619  CG2 ILE A 253      92.031   8.731 159.144  1.00159.37           C  
ATOM   3620 1HG2 ILE A 253      92.601   8.735 160.073  1.00159.37           H  
ATOM   3621 2HG2 ILE A 253      91.473   7.798 159.065  1.00159.37           H  
ATOM   3622 3HG2 ILE A 253      91.336   9.571 159.141  1.00159.37           H  
ATOM   3623  CG1 ILE A 253      94.124   7.819 157.920  1.00159.37           C  
ATOM   3624 1HG1 ILE A 253      94.713   7.978 157.017  1.00159.37           H  
ATOM   3625 2HG1 ILE A 253      94.755   7.967 158.797  1.00159.37           H  
ATOM   3626  CD1 ILE A 253      93.618   6.381 157.923  1.00159.37           C  
ATOM   3627 1HD1 ILE A 253      94.466   5.697 157.899  1.00159.37           H  
ATOM   3628 2HD1 ILE A 253      92.992   6.214 157.047  1.00159.37           H  
ATOM   3629 3HD1 ILE A 253      93.034   6.203 158.826  1.00159.37           H  
ATOM   3630  C   ILE A 253      91.063   9.808 156.966  1.00159.37           C  
ATOM   3631  O   ILE A 253      89.913   9.429 157.187  1.00159.37           O  
ATOM   3632  N   LEU A 254      91.419  11.101 156.945  1.00 64.32           N  
ATOM   3633  HN  LEU A 254      92.429  11.349 156.693  1.00 64.32           H  
ATOM   3634  CA  LEU A 254      90.510  12.162 157.244  1.00 64.32           C  
ATOM   3635  HA  LEU A 254      90.060  11.968 158.218  1.00 64.32           H  
ATOM   3636  CB  LEU A 254      91.222  13.521 157.299  1.00 64.32           C  
ATOM   3637  HB1 LEU A 254      91.781  13.664 156.374  1.00 64.32           H  
ATOM   3638  HB2 LEU A 254      90.474  14.308 157.398  1.00 64.32           H  
ATOM   3639  CG  LEU A 254      92.195  13.607 158.487  1.00 64.32           C  
ATOM   3640  HG  LEU A 254      92.956  12.841 158.337  1.00 64.32           H  
ATOM   3641  CD1 LEU A 254      92.918  14.961 158.545  1.00 64.32           C  
ATOM   3642 1HD1 LEU A 254      93.594  14.976 159.400  1.00 64.32           H  
ATOM   3643 2HD1 LEU A 254      92.185  15.761 158.649  1.00 64.32           H  
ATOM   3644 3HD1 LEU A 254      93.489  15.108 157.628  1.00 64.32           H  
ATOM   3645  CD2 LEU A 254      91.466  13.274 159.799  1.00 64.32           C  
ATOM   3646 1HD2 LEU A 254      92.167  13.339 160.631  1.00 64.32           H  
ATOM   3647 2HD2 LEU A 254      91.061  12.264 159.744  1.00 64.32           H  
ATOM   3648 3HD2 LEU A 254      90.653  13.983 159.953  1.00 64.32           H  
ATOM   3649  C   LEU A 254      89.424  12.226 156.225  1.00 64.32           C  
ATOM   3650  O   LEU A 254      88.261  12.397 156.581  1.00 64.32           O  
ATOM   3651  N   GLU A 255      89.768  12.035 154.937  1.00 61.45           N  
ATOM   3652  HN  GLU A 255      90.778  11.776 154.696  1.00 61.45           H  
ATOM   3653  CA  GLU A 255      88.805  12.172 153.882  1.00 61.45           C  
ATOM   3654  HA  GLU A 255      88.447  13.200 153.833  1.00 61.45           H  
ATOM   3655  CB  GLU A 255      89.383  11.748 152.520  1.00 61.45           C  
ATOM   3656  HB1 GLU A 255      89.722  10.715 152.596  1.00 61.45           H  
ATOM   3657  HB2 GLU A 255      88.592  11.817 151.773  1.00 61.45           H  
ATOM   3658  CG  GLU A 255      90.560  12.610 152.059  1.00 61.45           C  
ATOM   3659  HG1 GLU A 255      90.228  13.637 151.905  1.00 61.45           H  
ATOM   3660  HG2 GLU A 255      91.348  12.592 152.811  1.00 61.45           H  
ATOM   3661  CD  GLU A 255      91.082  12.035 150.751  1.00 61.45           C  
ATOM   3662  OE1 GLU A 255      90.387  11.162 150.164  1.00 61.45           O  
ATOM   3663  OE2 GLU A 255      92.187  12.462 150.323  1.00 61.45           O  
ATOM   3664  C   GLU A 255      87.663  11.242 154.181  1.00 61.45           C  
ATOM   3665  O   GLU A 255      86.503  11.580 153.960  1.00 61.45           O  
ATOM   3666  N   ALA A 256      87.999  10.023 154.633  1.00 81.36           N  
ATOM   3667  HN  ALA A 256      89.050   9.840 154.714  1.00 81.36           H  
ATOM   3668  CA  ALA A 256      87.152   8.923 155.026  1.00 81.36           C  
ATOM   3669  HA  ALA A 256      86.374   8.826 154.269  1.00 81.36           H  
ATOM   3670  CB  ALA A 256      87.919   7.591 155.066  1.00 81.36           C  
ATOM   3671  HB1 ALA A 256      87.243   6.791 155.367  1.00 81.36           H  
ATOM   3672  HB2 ALA A 256      88.737   7.663 155.783  1.00 81.36           H  
ATOM   3673  HB3 ALA A 256      88.322   7.373 154.077  1.00 81.36           H  
ATOM   3674  C   ALA A 256      86.463   9.055 156.362  1.00 81.36           C  
ATOM   3675  O   ALA A 256      85.378   8.510 156.555  1.00 81.36           O  
ATOM   3676  N   CYS A 257      87.035   9.819 157.310  1.00 94.09           N  
ATOM   3677  HN  CYS A 257      87.751  10.552 157.002  1.00 94.09           H  
ATOM   3678  CA  CYS A 257      86.740   9.708 158.719  1.00 94.09           C  
ATOM   3679  HA  CYS A 257      87.229   8.802 159.077  1.00 94.09           H  
ATOM   3680  CB  CYS A 257      87.304  10.879 159.543  1.00 94.09           C  
ATOM   3681  HB1 CYS A 257      86.991  11.814 159.078  1.00 94.09           H  
ATOM   3682  HB2 CYS A 257      86.898  10.821 160.553  1.00 94.09           H  
ATOM   3683  SG  CYS A 257      89.118  10.862 159.645  1.00 94.09           S  
ATOM   3684  HG  CYS A 257      89.523   9.723 160.224  1.00 94.09           H  
ATOM   3685  C   CYS A 257      85.284   9.594 159.080  1.00 94.09           C  
ATOM   3686  O   CYS A 257      84.973   8.854 160.014  1.00 94.09           O  
ATOM   3687  N   GLU A 258      84.351  10.268 158.386  1.00 91.15           N  
ATOM   3688  HN  GLU A 258      84.607  10.767 157.475  1.00 91.15           H  
ATOM   3689  CA  GLU A 258      83.000  10.308 158.887  1.00 91.15           C  
ATOM   3690  HA  GLU A 258      83.019  10.848 159.834  1.00 91.15           H  
ATOM   3691  CB  GLU A 258      82.052  11.066 157.944  1.00 91.15           C  
ATOM   3692  HB1 GLU A 258      82.487  12.041 157.726  1.00 91.15           H  
ATOM   3693  HB2 GLU A 258      81.954  10.497 157.020  1.00 91.15           H  
ATOM   3694  CG  GLU A 258      80.656  11.277 158.535  1.00 91.15           C  
ATOM   3695  HG1 GLU A 258      80.142  10.319 158.613  1.00 91.15           H  
ATOM   3696  HG2 GLU A 258      80.741  11.726 159.524  1.00 91.15           H  
ATOM   3697  CD  GLU A 258      79.873  12.205 157.616  1.00 91.15           C  
ATOM   3698  OE1 GLU A 258      80.089  12.139 156.376  1.00 91.15           O  
ATOM   3699  OE2 GLU A 258      79.046  12.995 158.146  1.00 91.15           O  
ATOM   3700  C   GLU A 258      82.379   8.960 159.149  1.00 91.15           C  
ATOM   3701  O   GLU A 258      82.006   8.679 160.288  1.00 91.15           O  
ATOM   3702  N   HIS A 259      82.288   8.052 158.158  1.00 77.92           N  
ATOM   3703  HN  HIS A 259      82.725   8.218 157.195  1.00 77.92           H  
ATOM   3704  CA  HIS A 259      81.569   6.845 158.470  1.00 77.92           C  
ATOM   3705  HA  HIS A 259      80.826   7.079 159.233  1.00 77.92           H  
ATOM   3706  CB  HIS A 259      80.841   6.227 157.264  1.00 77.92           C  
ATOM   3707  HB1 HIS A 259      81.556   6.101 156.451  1.00 77.92           H  
ATOM   3708  HB2 HIS A 259      80.445   5.254 157.555  1.00 77.92           H  
ATOM   3709  CG  HIS A 259      79.707   7.085 156.781  1.00 77.92           C  
ATOM   3710  CD2 HIS A 259      79.677   8.032 155.805  1.00 77.92           C  
ATOM   3711  HD2 HIS A 259      80.530   8.313 155.187  1.00 77.92           H  
ATOM   3712  ND1 HIS A 259      78.435   7.045 157.305  1.00 77.92           N  
ATOM   3713  HD1 HIS A 259      78.090   6.411 158.095  1.00 77.92           H  
ATOM   3714  CE1 HIS A 259      77.703   7.964 156.628  1.00 77.92           C  
ATOM   3715  HE1 HIS A 259      76.649   8.164 156.822  1.00 77.92           H  
ATOM   3716  NE2 HIS A 259      78.414   8.590 155.705  1.00 77.92           N1+
ATOM   3717  HE2 HIS A 259      78.087   9.355 155.033  1.00 77.92           H  
ATOM   3718  C   HIS A 259      82.510   5.832 159.031  1.00 77.92           C  
ATOM   3719  O   HIS A 259      83.245   5.166 158.304  1.00 77.92           O  
ATOM   3720  N   MET A 260      82.500   5.708 160.373  1.00 84.26           N  
ATOM   3721  HN  MET A 260      81.860   6.348 160.944  1.00 84.26           H  
ATOM   3722  CA  MET A 260      83.313   4.752 161.066  1.00 84.26           C  
ATOM   3723  HA  MET A 260      83.397   3.830 160.490  1.00 84.26           H  
ATOM   3724  CB  MET A 260      84.708   5.270 161.467  1.00 84.26           C  
ATOM   3725  HB1 MET A 260      84.575   6.197 162.025  1.00 84.26           H  
ATOM   3726  HB2 MET A 260      85.172   4.522 162.110  1.00 84.26           H  
ATOM   3727  CG  MET A 260      85.662   5.551 160.307  1.00 84.26           C  
ATOM   3728  HG1 MET A 260      85.806   4.628 159.746  1.00 84.26           H  
ATOM   3729  HG2 MET A 260      85.209   6.303 159.661  1.00 84.26           H  
ATOM   3730  SD  MET A 260      87.289   6.158 160.847  1.00 84.26           S  
ATOM   3731  CE  MET A 260      87.812   6.737 159.208  1.00 84.26           C  
ATOM   3732  HE1 MET A 260      88.812   7.166 159.276  1.00 84.26           H  
ATOM   3733  HE2 MET A 260      87.115   7.495 158.851  1.00 84.26           H  
ATOM   3734  HE3 MET A 260      87.823   5.898 158.512  1.00 84.26           H  
ATOM   3735  C   MET A 260      82.612   4.504 162.352  1.00 84.26           C  
ATOM   3736  O   MET A 260      81.765   5.300 162.754  1.00 84.26           O  
ATOM   3737  N   THR A 261      82.933   3.394 163.046  1.00146.63           N  
ATOM   3738  HN  THR A 261      83.639   2.676 162.684  1.00146.63           H  
ATOM   3739  CA  THR A 261      82.263   3.245 164.299  1.00146.63           C  
ATOM   3740  HA  THR A 261      81.196   3.396 164.133  1.00146.63           H  
ATOM   3741  CB  THR A 261      82.449   1.905 164.967  1.00146.63           C  
ATOM   3742  HB  THR A 261      82.124   1.131 164.271  1.00146.63           H  
ATOM   3743  OG1 THR A 261      81.640   1.822 166.129  1.00146.63           O  
ATOM   3744  HG1 THR A 261      81.912   2.582 166.801  1.00146.63           H  
ATOM   3745  CG2 THR A 261      83.913   1.646 165.314  1.00146.63           C  
ATOM   3746 1HG2 THR A 261      84.006   0.672 165.793  1.00146.63           H  
ATOM   3747 2HG2 THR A 261      84.268   2.420 165.994  1.00146.63           H  
ATOM   3748 3HG2 THR A 261      84.511   1.661 164.403  1.00146.63           H  
ATOM   3749  C   THR A 261      82.769   4.376 165.124  1.00146.63           C  
ATOM   3750  O   THR A 261      83.865   4.869 164.870  1.00146.63           O  
ATOM   3751  N   SER A 262      81.972   4.842 166.105  1.00 47.81           N  
ATOM   3752  HN  SER A 262      81.066   4.323 166.338  1.00 47.81           H  
ATOM   3753  CA  SER A 262      82.319   6.024 166.844  1.00 47.81           C  
ATOM   3754  HA  SER A 262      82.351   6.881 166.171  1.00 47.81           H  
ATOM   3755  CB  SER A 262      81.355   6.315 168.006  1.00 47.81           C  
ATOM   3756  HB1 SER A 262      81.298   5.440 168.654  1.00 47.81           H  
ATOM   3757  HB2 SER A 262      81.726   7.166 168.576  1.00 47.81           H  
ATOM   3758  OG  SER A 262      80.060   6.614 167.509  1.00 47.81           O  
ATOM   3759  HG  SER A 262      80.110   7.458 166.886  1.00 47.81           H  
ATOM   3760  C   SER A 262      83.667   5.799 167.432  1.00 47.81           C  
ATOM   3761  O   SER A 262      84.402   6.737 167.733  1.00 47.81           O  
ATOM   3762  N   ASP A 263      83.958   4.519 167.683  1.00126.76           N  
ATOM   3763  HN  ASP A 263      83.175   3.811 167.508  1.00126.76           H  
ATOM   3764  CA  ASP A 263      85.198   3.990 168.159  1.00126.76           C  
ATOM   3765  HA  ASP A 263      85.559   4.629 168.965  1.00126.76           H  
ATOM   3766  CB  ASP A 263      84.990   2.576 168.717  1.00126.76           C  
ATOM   3767  HB1 ASP A 263      84.747   2.630 169.778  1.00126.76           H  
ATOM   3768  HB2 ASP A 263      84.177   2.084 168.182  1.00126.76           H  
ATOM   3769  CG  ASP A 263      86.276   1.798 168.524  1.00126.76           C  
ATOM   3770  OD1 ASP A 263      86.411   1.180 167.433  1.00126.76           O  
ATOM   3771  OD2 ASP A 263      87.137   1.811 169.442  1.00126.76           O  
ATOM   3772  C   ASP A 263      86.271   3.893 167.113  1.00126.76           C  
ATOM   3773  O   ASP A 263      87.425   4.202 167.383  1.00126.76           O  
ATOM   3774  N   GLN A 264      85.893   3.552 165.871  1.00 94.78           N  
ATOM   3775  HN  GLN A 264      84.859   3.689 165.632  1.00 94.78           H  
ATOM   3776  CA  GLN A 264      86.732   3.020 164.824  1.00 94.78           C  
ATOM   3777  HA  GLN A 264      87.033   2.009 165.097  1.00 94.78           H  
ATOM   3778  CB  GLN A 264      85.972   2.965 163.489  1.00 94.78           C  
ATOM   3779  HB1 GLN A 264      85.093   2.333 163.620  1.00 94.78           H  
ATOM   3780  HB2 GLN A 264      85.658   3.976 163.231  1.00 94.78           H  
ATOM   3781  CG  GLN A 264      86.797   2.408 162.333  1.00 94.78           C  
ATOM   3782  HG1 GLN A 264      86.315   2.638 161.383  1.00 94.78           H  
ATOM   3783  HG2 GLN A 264      87.799   2.838 162.346  1.00 94.78           H  
ATOM   3784  CD  GLN A 264      86.871   0.905 162.531  1.00 94.78           C  
ATOM   3785  OE1 GLN A 264      85.850   0.255 162.752  1.00 94.78           O  
ATOM   3786  NE2 GLN A 264      88.105   0.338 162.465  1.00 94.78           N  
ATOM   3787 1HE2 GLN A 264      88.965   0.948 162.281  1.00 94.78           H  
ATOM   3788 2HE2 GLN A 264      88.216  -0.718 162.597  1.00 94.78           H  
ATOM   3789  C   GLN A 264      87.953   3.830 164.574  1.00 94.78           C  
ATOM   3790  O   GLN A 264      89.047   3.282 164.432  1.00 94.78           O  
ATOM   3791  N   ARG A 265      87.815   5.153 164.538  1.00228.89           N  
ATOM   3792  HN  ARG A 265      86.866   5.606 164.739  1.00228.89           H  
ATOM   3793  CA  ARG A 265      88.946   5.956 164.229  1.00228.89           C  
ATOM   3794  HA  ARG A 265      89.349   5.653 163.262  1.00228.89           H  
ATOM   3795  CB  ARG A 265      88.611   7.453 164.192  1.00228.89           C  
ATOM   3796  HB1 ARG A 265      89.511   8.001 163.914  1.00228.89           H  
ATOM   3797  HB2 ARG A 265      87.839   7.615 163.439  1.00228.89           H  
ATOM   3798  CG  ARG A 265      88.108   7.999 165.521  1.00228.89           C  
ATOM   3799  HG1 ARG A 265      87.604   7.195 166.058  1.00228.89           H  
ATOM   3800  HG2 ARG A 265      88.964   8.343 166.101  1.00228.89           H  
ATOM   3801  CD  ARG A 265      87.132   9.163 165.359  1.00228.89           C  
ATOM   3802  HD1 ARG A 265      86.519   9.265 166.255  1.00228.89           H  
ATOM   3803  HD2 ARG A 265      87.679  10.089 165.185  1.00228.89           H  
ATOM   3804  NE  ARG A 265      86.272   8.848 164.184  1.00228.89           N1+
ATOM   3805  HE  ARG A 265      86.342   9.434 163.291  1.00228.89           H  
ATOM   3806  CZ  ARG A 265      85.394   7.805 164.256  1.00228.89           C  
ATOM   3807  NH1 ARG A 265      85.455   6.947 165.310  1.00228.89           N  
ATOM   3808 1HH1 ARG A 265      86.188   7.092 166.076  1.00228.89           H  
ATOM   3809 2HH1 ARG A 265      84.770   6.127 165.373  1.00228.89           H  
ATOM   3810  NH2 ARG A 265      84.488   7.588 163.260  1.00228.89           N  
ATOM   3811 1HH2 ARG A 265      84.460   8.239 162.411  1.00228.89           H  
ATOM   3812 2HH2 ARG A 265      83.805   6.767 163.328  1.00228.89           H  
ATOM   3813  C   ARG A 265      89.965   5.717 165.281  1.00228.89           C  
ATOM   3814  O   ARG A 265      91.141   5.851 165.007  1.00228.89           O  
ATOM   3815  N   LYS A 266      89.580   5.342 166.508  1.00118.98           N  
ATOM   3816  HN  LYS A 266      88.548   5.134 166.701  1.00118.98           H  
ATOM   3817  CA  LYS A 266      90.543   5.217 167.568  1.00118.98           C  
ATOM   3818  HA  LYS A 266      90.943   6.206 167.790  1.00118.98           H  
ATOM   3819  CB  LYS A 266      89.922   4.643 168.852  1.00118.98           C  
ATOM   3820  HB1 LYS A 266      89.122   5.308 169.176  1.00118.98           H  
ATOM   3821  HB2 LYS A 266      89.509   3.660 168.627  1.00118.98           H  
ATOM   3822  CG  LYS A 266      90.926   4.497 169.998  1.00118.98           C  
ATOM   3823  HG1 LYS A 266      91.579   3.653 169.776  1.00118.98           H  
ATOM   3824  HG2 LYS A 266      91.518   5.410 170.053  1.00118.98           H  
ATOM   3825  CD  LYS A 266      90.280   4.259 171.365  1.00118.98           C  
ATOM   3826  HD1 LYS A 266      89.294   3.821 171.208  1.00118.98           H  
ATOM   3827  HD2 LYS A 266      90.904   3.561 171.923  1.00118.98           H  
ATOM   3828  CE  LYS A 266      90.115   5.531 172.199  1.00118.98           C  
ATOM   3829  HE1 LYS A 266      89.787   5.264 173.204  1.00118.98           H  
ATOM   3830  HE2 LYS A 266      91.070   6.053 172.254  1.00118.98           H  
ATOM   3831  NZ  LYS A 266      89.108   6.416 171.574  1.00118.98           N1+
ATOM   3832  HZ1 LYS A 266      88.998   7.303 172.162  1.00118.98           H  
ATOM   3833  HZ2 LYS A 266      88.169   5.906 171.519  1.00118.98           H  
ATOM   3834  HZ3 LYS A 266      89.428   6.680 170.588  1.00118.98           H  
ATOM   3835  C   LYS A 266      91.680   4.318 167.194  1.00118.98           C  
ATOM   3836  O   LYS A 266      92.820   4.768 167.114  1.00118.98           O  
ATOM   3837  N   GLN A 267      91.416   3.037 166.901  1.00157.76           N  
ATOM   3838  HN  GLN A 267      90.412   2.668 166.932  1.00157.76           H  
ATOM   3839  CA  GLN A 267      92.497   2.171 166.547  1.00157.76           C  
ATOM   3840  HA  GLN A 267      93.290   2.295 167.285  1.00157.76           H  
ATOM   3841  CB  GLN A 267      92.107   0.681 166.502  1.00157.76           C  
ATOM   3842  HB1 GLN A 267      92.977   0.112 166.175  1.00157.76           H  
ATOM   3843  HB2 GLN A 267      91.827   0.372 167.509  1.00157.76           H  
ATOM   3844  CG  GLN A 267      90.945   0.355 165.564  1.00157.76           C  
ATOM   3845  HG1 GLN A 267      90.965   1.013 164.695  1.00157.76           H  
ATOM   3846  HG2 GLN A 267      91.004  -0.683 165.236  1.00157.76           H  
ATOM   3847  CD  GLN A 267      89.673   0.583 166.369  1.00157.76           C  
ATOM   3848  OE1 GLN A 267      89.107   1.674 166.394  1.00157.76           O  
ATOM   3849  NE2 GLN A 267      89.224  -0.490 167.075  1.00157.76           N  
ATOM   3850 1HE2 GLN A 267      89.759  -1.416 167.040  1.00157.76           H  
ATOM   3851 2HE2 GLN A 267      88.336  -0.408 167.666  1.00157.76           H  
ATOM   3852  C   GLN A 267      93.024   2.584 165.225  1.00157.76           C  
ATOM   3853  O   GLN A 267      94.232   2.566 165.023  1.00157.76           O  
ATOM   3854  N   ILE A 268      92.149   3.020 164.301  1.00152.95           N  
ATOM   3855  HN  ILE A 268      91.117   3.138 164.557  1.00152.95           H  
ATOM   3856  CA  ILE A 268      92.596   3.327 162.974  1.00152.95           C  
ATOM   3857  HA  ILE A 268      93.060   2.437 162.548  1.00152.95           H  
ATOM   3858  CB  ILE A 268      91.498   3.788 162.049  1.00152.95           C  
ATOM   3859  HB  ILE A 268      90.609   3.189 162.244  1.00152.95           H  
ATOM   3860  CG2 ILE A 268      91.165   5.260 162.339  1.00152.95           C  
ATOM   3861 1HG2 ILE A 268      90.371   5.592 161.670  1.00152.95           H  
ATOM   3862 2HG2 ILE A 268      92.053   5.872 162.180  1.00152.95           H  
ATOM   3863 3HG2 ILE A 268      90.834   5.361 163.373  1.00152.95           H  
ATOM   3864  CG1 ILE A 268      91.925   3.563 160.589  1.00152.95           C  
ATOM   3865 1HG1 ILE A 268      91.177   4.016 159.938  1.00152.95           H  
ATOM   3866 2HG1 ILE A 268      92.887   4.051 160.432  1.00152.95           H  
ATOM   3867  CD1 ILE A 268      92.064   2.087 160.212  1.00152.95           C  
ATOM   3868 1HD1 ILE A 268      92.368   2.005 159.168  1.00152.95           H  
ATOM   3869 2HD1 ILE A 268      91.107   1.584 160.352  1.00152.95           H  
ATOM   3870 3HD1 ILE A 268      92.816   1.619 160.847  1.00152.95           H  
ATOM   3871  C   ILE A 268      93.636   4.396 163.098  1.00152.95           C  
ATOM   3872  O   ILE A 268      94.594   4.447 162.331  1.00152.95           O  
ATOM   3873  N   PHE A 269      93.419   5.318 164.046  1.00141.11           N  
ATOM   3874  HN  PHE A 269      92.499   5.264 164.589  1.00141.11           H  
ATOM   3875  CA  PHE A 269      94.324   6.365 164.384  1.00141.11           C  
ATOM   3876  HA  PHE A 269      94.694   6.800 163.456  1.00141.11           H  
ATOM   3877  CB  PHE A 269      93.733   7.501 165.236  1.00141.11           C  
ATOM   3878  HB1 PHE A 269      93.117   7.083 166.032  1.00141.11           H  
ATOM   3879  HB2 PHE A 269      94.538   8.094 165.671  1.00141.11           H  
ATOM   3880  CG  PHE A 269      92.900   8.356 164.350  1.00141.11           C  
ATOM   3881  CD1 PHE A 269      93.478   8.941 163.249  1.00141.11           C  
ATOM   3882  HD1 PHE A 269      94.535   8.772 163.045  1.00141.11           H  
ATOM   3883  CD2 PHE A 269      91.557   8.547 164.572  1.00141.11           C  
ATOM   3884  HD2 PHE A 269      91.073   8.065 165.421  1.00141.11           H  
ATOM   3885  CE1 PHE A 269      92.745   9.735 162.401  1.00141.11           C  
ATOM   3886  HE1 PHE A 269      93.224  10.198 161.538  1.00141.11           H  
ATOM   3887  CE2 PHE A 269      90.822   9.345 163.725  1.00141.11           C  
ATOM   3888  HE2 PHE A 269      89.761   9.502 163.918  1.00141.11           H  
ATOM   3889  CZ  PHE A 269      91.410   9.945 162.640  1.00141.11           C  
ATOM   3890  HZ  PHE A 269      90.824  10.581 161.976  1.00141.11           H  
ATOM   3891  C   PHE A 269      95.489   5.836 165.136  1.00141.11           C  
ATOM   3892  O   PHE A 269      96.626   6.135 164.798  1.00141.11           O  
ATOM   3893  N   SER A 270      95.241   4.996 166.154  1.00 45.59           N  
ATOM   3894  HN  SER A 270      94.239   4.671 166.342  1.00 45.59           H  
ATOM   3895  CA  SER A 270      96.309   4.531 166.991  1.00 45.59           C  
ATOM   3896  HA  SER A 270      96.833   5.383 167.424  1.00 45.59           H  
ATOM   3897  CB  SER A 270      95.830   3.594 168.114  1.00 45.59           C  
ATOM   3898  HB1 SER A 270      95.260   2.773 167.679  1.00 45.59           H  
ATOM   3899  HB2 SER A 270      96.695   3.196 168.644  1.00 45.59           H  
ATOM   3900  OG  SER A 270      95.006   4.304 169.028  1.00 45.59           O  
ATOM   3901  HG  SER A 270      95.552   5.095 169.451  1.00 45.59           H  
ATOM   3902  C   SER A 270      97.236   3.765 166.124  1.00 45.59           C  
ATOM   3903  O   SER A 270      98.404   3.569 166.451  1.00 45.59           O  
ATOM   3904  N   ARG A 271      96.711   3.269 164.999  1.00 94.78           N  
ATOM   3905  HN  ARG A 271      95.673   3.415 164.785  1.00 94.78           H  
ATOM   3906  CA  ARG A 271      97.528   2.549 164.088  1.00 94.78           C  
ATOM   3907  HA  ARG A 271      98.060   1.765 164.627  1.00 94.78           H  
ATOM   3908  CB  ARG A 271      96.715   1.918 162.952  1.00 94.78           C  
ATOM   3909  HB1 ARG A 271      96.132   2.692 162.453  1.00 94.78           H  
ATOM   3910  HB2 ARG A 271      97.395   1.457 162.236  1.00 94.78           H  
ATOM   3911  CG  ARG A 271      95.770   0.854 163.509  1.00 94.78           C  
ATOM   3912  HG1 ARG A 271      95.086   1.326 164.214  1.00 94.78           H  
ATOM   3913  HG2 ARG A 271      95.202   0.422 162.685  1.00 94.78           H  
ATOM   3914  CD  ARG A 271      96.522  -0.265 164.228  1.00 94.78           C  
ATOM   3915  HD1 ARG A 271      96.747  -1.070 163.529  1.00 94.78           H  
ATOM   3916  HD2 ARG A 271      97.450   0.122 164.648  1.00 94.78           H  
ATOM   3917  NE  ARG A 271      95.644  -0.771 165.318  1.00 94.78           N1+
ATOM   3918  HE  ARG A 271      94.982  -1.594 165.144  1.00 94.78           H  
ATOM   3919  CZ  ARG A 271      95.695  -0.170 166.543  1.00 94.78           C  
ATOM   3920  NH1 ARG A 271      96.506   0.911 166.737  1.00 94.78           N  
ATOM   3921 1HH1 ARG A 271      97.100   1.286 165.930  1.00 94.78           H  
ATOM   3922 2HH1 ARG A 271      96.547   1.383 167.696  1.00 94.78           H  
ATOM   3923  NH2 ARG A 271      94.941  -0.651 167.574  1.00 94.78           N  
ATOM   3924 1HH2 ARG A 271      94.308  -1.501 167.423  1.00 94.78           H  
ATOM   3925 2HH2 ARG A 271      94.983  -0.178 168.533  1.00 94.78           H  
ATOM   3926  C   ARG A 271      98.514   3.516 163.533  1.00 94.78           C  
ATOM   3927  O   ARG A 271      99.713   3.251 163.500  1.00 94.78           O  
ATOM   3928  N   LEU A 272      98.019   4.692 163.115  1.00 57.15           N  
ATOM   3929  HN  LEU A 272      96.967   4.876 163.178  1.00 57.15           H  
ATOM   3930  CA  LEU A 272      98.884   5.702 162.586  1.00 57.15           C  
ATOM   3931  HA  LEU A 272      99.490   5.279 161.785  1.00 57.15           H  
ATOM   3932  CB  LEU A 272      98.116   6.926 162.057  1.00 57.15           C  
ATOM   3933  HB1 LEU A 272      97.468   7.292 162.853  1.00 57.15           H  
ATOM   3934  HB2 LEU A 272      98.841   7.696 161.795  1.00 57.15           H  
ATOM   3935  CG  LEU A 272      97.245   6.643 160.819  1.00 57.15           C  
ATOM   3936  HG  LEU A 272      96.484   5.922 161.118  1.00 57.15           H  
ATOM   3937  CD1 LEU A 272      96.512   7.909 160.353  1.00 57.15           C  
ATOM   3938 1HD1 LEU A 272      95.906   7.677 159.478  1.00 57.15           H  
ATOM   3939 2HD1 LEU A 272      97.241   8.678 160.096  1.00 57.15           H  
ATOM   3940 3HD1 LEU A 272      95.868   8.273 161.154  1.00 57.15           H  
ATOM   3941  CD2 LEU A 272      98.067   5.995 159.694  1.00 57.15           C  
ATOM   3942 1HD2 LEU A 272      97.423   5.808 158.834  1.00 57.15           H  
ATOM   3943 2HD2 LEU A 272      98.485   5.052 160.046  1.00 57.15           H  
ATOM   3944 3HD2 LEU A 272      98.876   6.665 159.402  1.00 57.15           H  
ATOM   3945  C   LEU A 272      99.777   6.185 163.685  1.00 57.15           C  
ATOM   3946  O   LEU A 272     100.984   6.322 163.508  1.00 57.15           O  
ATOM   3947  N   ALA A 273      99.203   6.388 164.882  1.00 41.31           N  
ATOM   3948  HN  ALA A 273      98.186   6.088 165.023  1.00 41.31           H  
ATOM   3949  CA  ALA A 273      99.901   6.990 165.975  1.00 41.31           C  
ATOM   3950  HA  ALA A 273     100.224   7.989 165.683  1.00 41.31           H  
ATOM   3951  CB  ALA A 273      99.041   7.092 167.247  1.00 41.31           C  
ATOM   3952  HB1 ALA A 273      99.623   7.557 168.043  1.00 41.31           H  
ATOM   3953  HB2 ALA A 273      98.732   6.094 167.558  1.00 41.31           H  
ATOM   3954  HB3 ALA A 273      98.158   7.698 167.042  1.00 41.31           H  
ATOM   3955  C   ALA A 273     101.099   6.168 166.303  1.00 41.31           C  
ATOM   3956  O   ALA A 273     102.177   6.708 166.551  1.00 41.31           O  
ATOM   3957  N   GLU A 274     100.944   4.834 166.281  1.00 38.32           N  
ATOM   3958  HN  GLU A 274     100.013   4.418 165.958  1.00 38.32           H  
ATOM   3959  CA  GLU A 274     102.004   3.960 166.683  1.00 38.32           C  
ATOM   3960  HA  GLU A 274     102.321   4.260 167.682  1.00 38.32           H  
ATOM   3961  CB  GLU A 274     101.556   2.489 166.754  1.00 38.32           C  
ATOM   3962  HB1 GLU A 274     101.073   2.221 165.814  1.00 38.32           H  
ATOM   3963  HB2 GLU A 274     102.433   1.859 166.906  1.00 38.32           H  
ATOM   3964  CG  GLU A 274     100.570   2.255 167.905  1.00 38.32           C  
ATOM   3965  HG1 GLU A 274     101.046   2.517 168.850  1.00 38.32           H  
ATOM   3966  HG2 GLU A 274      99.686   2.875 167.758  1.00 38.32           H  
ATOM   3967  CD  GLU A 274     100.163   0.790 167.931  1.00 38.32           C  
ATOM   3968  OE1 GLU A 274     100.593   0.040 167.015  1.00 38.32           O  
ATOM   3969  OE2 GLU A 274      99.418   0.400 168.869  1.00 38.32           O  
ATOM   3970  C   GLU A 274     103.184   4.089 165.771  1.00 38.32           C  
ATOM   3971  O   GLU A 274     104.321   4.086 166.239  1.00 38.32           O  
ATOM   3972  N   SER A 275     102.956   4.218 164.450  1.00 22.10           N  
ATOM   3973  HN  SER A 275     101.950   4.257 164.088  1.00 22.10           H  
ATOM   3974  CA  SER A 275     104.049   4.304 163.522  1.00 22.10           C  
ATOM   3975  HA  SER A 275     104.591   3.358 163.534  1.00 22.10           H  
ATOM   3976  CB  SER A 275     103.603   4.597 162.078  1.00 22.10           C  
ATOM   3977  HB1 SER A 275     104.466   4.535 161.415  1.00 22.10           H  
ATOM   3978  HB2 SER A 275     102.858   3.862 161.775  1.00 22.10           H  
ATOM   3979  OG  SER A 275     103.040   5.898 161.997  1.00 22.10           O  
ATOM   3980  HG  SER A 275     102.208   5.960 162.634  1.00 22.10           H  
ATOM   3981  C   SER A 275     105.002   5.417 163.944  1.00 22.10           C  
ATOM   3982 2OCT SER A 275     104.550   6.363 164.640  1.00 22.10           O  
ATOM   3983 1OCT SER A 275     106.204   5.330 163.574  1.00 22.10           O  
ATOM   3984  HCT SER A 275     106.625   4.447 163.956  1.00 22.10           H  
TER    3985      SER A 275 
HETATM 3986  O1  UNK     0     105.685  31.927 155.666  1.00  0.00           O  
HETATM 3987  O2  UNK     0     103.750  35.384 154.229  1.00  0.00           O  
HETATM 3988  O3  UNK     0     104.602  34.327 155.999  1.00  0.00           O  
HETATM 3989  O4  UNK     0     104.592  30.786 157.247  1.00  0.00           O  
HETATM 3990  C5  UNK     0     105.834  32.354 154.333  1.00  0.00           C  
HETATM 3991  C6  UNK     0     105.312  33.580 153.909  1.00  0.00           C  
HETATM 3992  C7  UNK     0     106.574  31.548 153.478  1.00  0.00           C  
HETATM 3993  C8  UNK     0     105.555  33.976 152.594  1.00  0.00           C  
HETATM 3994  C9  UNK     0     106.779  31.948 152.167  1.00  0.00           C  
HETATM 3995  C10 UNK     0     106.266  33.160 151.724  1.00  0.00           C  
HETATM 3996  C11 UNK     0     104.537  34.450 154.814  1.00  0.00           C  
HETATM 3997  C12 UNK     0     104.686  31.148 156.081  1.00  0.00           C  
HETATM 3998  C13 UNK     0     103.642  30.709 155.038  1.00  0.00           C  
HETATM 3999  H14 UNK     0     103.593  35.217 153.310  1.00  0.00           H  
HETATM 4000  H15 UNK     0     106.989  30.612 153.828  1.00  0.00           H  
HETATM 4001  H16 UNK     0     105.189  34.919 152.222  1.00  0.00           H  
HETATM 4002  H17 UNK     0     107.336  31.316 151.491  1.00  0.00           H  
HETATM 4003  H18 UNK     0     106.421  33.473 150.702  1.00  0.00           H  
HETATM 4004  H19 UNK     0     102.982  29.961 155.480  1.00  0.00           H  
HETATM 4005  H20 UNK     0     104.118  30.265 154.164  1.00  0.00           H  
HETATM 4006  H21 UNK     0     103.041  31.565 154.730  1.00  0.00           H  
TER    4007      UNK     0 
CONECT 3986 3990 3997
CONECT 3987 3996 3999
CONECT 3988 3996
CONECT 3989 3997
CONECT 3990 3986 3991 3992
CONECT 3991 3990 3993 3996
CONECT 3992 3990 3994 4000
CONECT 3993 3991 3995 4001
CONECT 3994 3992 3995 4002
CONECT 3995 3993 3994 4003
CONECT 3996 3987 3988 3991
CONECT 3997 3986 3989 3998
CONECT 3998 3997 4004 4005 4006
CONECT 3999 3987
CONECT 4000 3992
CONECT 4001 3993
CONECT 4002 3994
CONECT 4003 3995
CONECT 4004 3998
CONECT 4005 3998
CONECT 4006 3998
END
