# Supplementary material for: Proteome-wide prediction of targets for aspirin: new insight into the molecular mechanism of aspirin
Source: PeerJ. 2016 Mar 10;4:e1791. doi: 10.7717/peerj.1791 (PMC4793309; doi:10.7717/peerj.1791)
Supplement: File S1 — The raw data contains all strucures of the identified 79 proteins. The Protocols show how to prepare protein strucure and run CDOCKER. [file peerj-04-1791-s004.zip › 79_protein_strucures/1WB0_CHIT1.pdb]

REMARK   Accelrys Discovery Studio PDB file
REMARK   Created:  Thu Feb 18 09:34:03 �й���׼ʱ�� 2016
SSBOND   1 CYS A   26    CYS A   51                                     
SSBOND   2 CYS A  307    CYS A  372                                     
CRYST1   48.286   53.725  134.645  90.00  90.00  90.00 P212121    
ATOM      1  N   ALA A  22      -3.684   2.808  24.938  1.00 28.10           N1+
ATOM      2  HT1 ALA A  22      -4.110   3.600  25.518  1.00 24.95           H  
ATOM      3  HT2 ALA A  22      -3.362   2.023  25.590  1.00 24.95           H  
ATOM      4  HT3 ALA A  22      -4.419   2.429  24.259  1.00 24.95           H  
ATOM      5  CA  ALA A  22      -2.517   3.326  24.169  1.00 24.47           C  
ATOM      6  HA  ALA A  22      -2.849   4.121  23.501  1.00 24.95           H  
ATOM      7  CB  ALA A  22      -1.474   3.877  25.128  1.00 23.49           C  
ATOM      8  HB1 ALA A  22      -0.623   4.255  24.562  1.00 24.95           H  
ATOM      9  HB2 ALA A  22      -1.141   3.084  25.798  1.00 24.95           H  
ATOM     10  HB3 ALA A  22      -1.909   4.688  25.712  1.00 24.95           H  
ATOM     11  C   ALA A  22      -1.919   2.193  23.348  1.00 23.20           C  
ATOM     12  O   ALA A  22      -2.059   1.025  23.700  1.00 25.49           O  
ATOM     13  N   LYS A  23      -1.261   2.531  22.253  1.00 17.73           N  
ATOM     14  HN  LYS A  23      -1.182   3.560  21.969  1.00 19.28           H  
ATOM     15  CA  LYS A  23      -0.644   1.496  21.434  1.00 17.72           C  
ATOM     16  HA  LYS A  23      -1.214   0.571  21.528  1.00 19.28           H  
ATOM     17  CB  LYS A  23      -0.593   1.921  19.949  1.00 17.66           C  
ATOM     18  HB1 LYS A  23      -0.051   2.865  19.890  1.00 19.28           H  
ATOM     19  HB2 LYS A  23      -0.048   1.153  19.400  1.00 19.28           H  
ATOM     20  CG  LYS A  23      -1.938   2.113  19.270  1.00 18.31           C  
ATOM     21  HG1 LYS A  23      -2.502   1.182  19.328  1.00 19.28           H  
ATOM     22  HG2 LYS A  23      -2.486   2.904  19.782  1.00 19.28           H  
ATOM     23  CD  LYS A  23      -1.761   2.499  17.801  1.00 19.39           C  
ATOM     24  HD1 LYS A  23      -1.261   3.466  17.750  1.00 19.28           H  
ATOM     25  HD2 LYS A  23      -1.145   1.745  17.311  1.00 19.28           H  
ATOM     26  CE  LYS A  23      -3.094   2.596  17.068  1.00 24.40           C  
ATOM     27  HE1 LYS A  23      -2.900   2.880  16.034  1.00 19.28           H  
ATOM     28  HE2 LYS A  23      -3.574   1.618  17.093  1.00 19.28           H  
ATOM     29  NZ  LYS A  23      -4.016   3.585  17.660  1.00 25.77           N1+
ATOM     30  HZ1 LYS A  23      -4.928   3.603  17.101  1.00 19.28           H  
ATOM     31  HZ2 LYS A  23      -3.564   4.555  17.635  1.00 19.28           H  
ATOM     32  HZ3 LYS A  23      -4.225   3.316  18.674  1.00 19.28           H  
ATOM     33  C   LYS A  23       0.795   1.255  21.888  1.00 16.59           C  
ATOM     34  O   LYS A  23       1.456   2.173  22.375  1.00 15.96           O  
ATOM     35  N   LEU A  24       1.257   0.010  21.756  1.00 14.61           N  
ATOM     36  HN  LEU A  24       0.586  -0.767  21.456  1.00 13.47           H  
ATOM     37  CA  LEU A  24       2.664  -0.318  22.013  1.00 12.64           C  
ATOM     38  HA  LEU A  24       3.259   0.592  22.092  1.00 13.47           H  
ATOM     39  CB  LEU A  24       2.863  -1.199  23.253  1.00 13.54           C  
ATOM     40  HB1 LEU A  24       2.553  -0.634  24.132  1.00 13.47           H  
ATOM     41  HB2 LEU A  24       2.237  -2.086  23.151  1.00 13.47           H  
ATOM     42  CG  LEU A  24       4.320  -1.651  23.453  1.00 11.43           C  
ATOM     43  HG  LEU A  24       4.534  -2.431  22.722  1.00 13.47           H  
ATOM     44  CD1 LEU A  24       5.329  -0.529  23.253  1.00 14.21           C  
ATOM     45 1HD1 LEU A  24       6.337  -0.914  23.408  1.00 13.47           H  
ATOM     46 2HD1 LEU A  24       5.131   0.270  23.968  1.00 13.47           H  
ATOM     47 3HD1 LEU A  24       5.242  -0.138  22.239  1.00 13.47           H  
ATOM     48  CD2 LEU A  24       4.463  -2.249  24.826  1.00 14.32           C  
ATOM     49 1HD2 LEU A  24       5.493  -2.572  24.977  1.00 13.47           H  
ATOM     50 2HD2 LEU A  24       3.796  -3.106  24.921  1.00 13.47           H  
ATOM     51 3HD2 LEU A  24       4.204  -1.503  25.577  1.00 13.47           H  
ATOM     52  C   LEU A  24       2.999  -1.064  20.726  1.00 14.38           C  
ATOM     53  O   LEU A  24       2.626  -2.225  20.526  1.00 12.63           O  
ATOM     54  N   VAL A  25       3.676  -0.356  19.833  1.00 12.74           N  
ATOM     55  HN  VAL A  25       3.983   0.636  20.091  1.00 13.64           H  
ATOM     56  CA  VAL A  25       4.024  -0.878  18.499  1.00 14.04           C  
ATOM     57  HA  VAL A  25       3.352  -1.698  18.247  1.00 13.64           H  
ATOM     58  CB  VAL A  25       3.875   0.237  17.459  1.00 11.91           C  
ATOM     59  HB  VAL A  25       4.566   1.042  17.710  1.00 13.64           H  
ATOM     60  CG1 VAL A  25       4.225  -0.291  16.059  1.00 13.37           C  
ATOM     61 1HG1 VAL A  25       4.115   0.511  15.330  1.00 13.64           H  
ATOM     62 2HG1 VAL A  25       3.554  -1.110  15.801  1.00 13.64           H  
ATOM     63 3HG1 VAL A  25       5.255  -0.649  16.052  1.00 13.64           H  
ATOM     64  CG2 VAL A  25       2.433   0.794  17.495  1.00 13.55           C  
ATOM     65 1HG2 VAL A  25       2.331   1.587  16.754  1.00 13.64           H  
ATOM     66 2HG2 VAL A  25       2.222   1.195  18.487  1.00 13.64           H  
ATOM     67 3HG2 VAL A  25       1.728  -0.006  17.270  1.00 13.64           H  
ATOM     68  C   VAL A  25       5.455  -1.386  18.506  1.00 13.54           C  
ATOM     69  O   VAL A  25       6.386  -0.620  18.760  1.00 16.30           O  
ATOM     70  N   CYS A  26       5.641  -2.672  18.234  1.00 12.92           N  
ATOM     71  HN  CYS A  26       4.809  -3.289  17.965  1.00 13.92           H  
ATOM     72  CA  CYS A  26       6.991  -3.246  18.303  1.00 12.98           C  
ATOM     73  HA  CYS A  26       7.679  -2.459  18.614  1.00 13.92           H  
ATOM     74  CB  CYS A  26       7.024  -4.351  19.358  1.00 14.78           C  
ATOM     75  HB1 CYS A  26       6.364  -5.159  19.041  1.00 13.92           H  
ATOM     76  HB2 CYS A  26       8.044  -4.726  19.442  1.00 13.92           H  
ATOM     77  SG  CYS A  26       6.482  -3.757  20.990  1.00 17.06           S  
ATOM     78  C   CYS A  26       7.503  -3.833  17.004  1.00 11.85           C  
ATOM     79  O   CYS A  26       6.814  -4.615  16.380  1.00 13.94           O  
ATOM     80  N   TYR A  27       8.727  -3.471  16.619  1.00 12.01           N  
ATOM     81  HN  TYR A  27       9.282  -2.765  17.201  1.00 14.00           H  
ATOM     82  CA  TYR A  27       9.312  -4.032  15.410  1.00 12.34           C  
ATOM     83  HA  TYR A  27       8.505  -4.242  14.708  1.00 14.00           H  
ATOM     84  CB  TYR A  27      10.274  -3.038  14.749  1.00 13.17           C  
ATOM     85  HB1 TYR A  27      10.886  -2.586  15.530  1.00 14.00           H  
ATOM     86  HB2 TYR A  27      10.913  -3.590  14.059  1.00 14.00           H  
ATOM     87  CG  TYR A  27       9.596  -1.929  13.980  1.00 15.61           C  
ATOM     88  CD1 TYR A  27       9.198  -2.118  12.651  1.00 14.48           C  
ATOM     89  HD1 TYR A  27       9.389  -3.073  12.162  1.00 14.00           H  
ATOM     90  CE1 TYR A  27       8.555  -1.090  11.941  1.00 11.16           C  
ATOM     91  HE1 TYR A  27       8.247  -1.244  10.907  1.00 14.00           H  
ATOM     92  CD2 TYR A  27       9.344  -0.698  14.584  1.00 15.46           C  
ATOM     93  HD2 TYR A  27       9.650  -0.538  15.618  1.00 14.00           H  
ATOM     94  CE2 TYR A  27       8.708   0.332  13.892  1.00 14.87           C  
ATOM     95  HE2 TYR A  27       8.521   1.289  14.380  1.00 14.00           H  
ATOM     96  CZ  TYR A  27       8.315   0.128  12.574  1.00 17.04           C  
ATOM     97  OH  TYR A  27       7.681   1.164  11.929  1.00 15.24           O  
ATOM     98  HH  TYR A  27       8.236   1.442  11.082  1.00 14.00           H  
ATOM     99  C   TYR A  27      10.088  -5.333  15.651  1.00 13.44           C  
ATOM    100  O   TYR A  27      10.898  -5.442  16.582  1.00 13.14           O  
ATOM    101  N   PHE A  28       9.834  -6.300  14.768  1.00 13.46           N  
ATOM    102  HN  PHE A  28       9.068  -6.126  14.042  1.00 16.35           H  
ATOM    103  CA  PHE A  28      10.535  -7.584  14.728  1.00 12.85           C  
ATOM    104  HA  PHE A  28      11.123  -7.758  15.629  1.00 16.35           H  
ATOM    105  CB  PHE A  28       9.531  -8.718  14.464  1.00 14.66           C  
ATOM    106  HB1 PHE A  28       8.990  -8.917  15.389  1.00 16.35           H  
ATOM    107  HB2 PHE A  28       8.831  -8.383  13.699  1.00 16.35           H  
ATOM    108  CG  PHE A  28      10.166 -10.022  13.992  1.00 16.59           C  
ATOM    109  CD1 PHE A  28      10.631 -10.960  14.908  1.00 17.28           C  
ATOM    110  HD1 PHE A  28      10.544 -10.760  15.976  1.00 16.35           H  
ATOM    111  CD2 PHE A  28      10.290 -10.300  12.622  1.00 18.04           C  
ATOM    112  HD2 PHE A  28       9.930  -9.573  11.894  1.00 16.35           H  
ATOM    113  CE1 PHE A  28      11.210 -12.160  14.473  1.00 18.39           C  
ATOM    114  HE1 PHE A  28      11.570 -12.888  15.200  1.00 16.35           H  
ATOM    115  CE2 PHE A  28      10.864 -11.487  12.176  1.00 18.04           C  
ATOM    116  HE2 PHE A  28      10.952 -11.684  11.107  1.00 16.35           H  
ATOM    117  CZ  PHE A  28      11.326 -12.423  13.098  1.00 19.39           C  
ATOM    118  HZ  PHE A  28      11.775 -13.355  12.754  1.00 16.35           H  
ATOM    119  C   PHE A  28      11.426  -7.390  13.482  1.00 15.83           C  
ATOM    120  O   PHE A  28      10.990  -6.770  12.509  1.00 15.32           O  
ATOM    121  N   THR A  29      12.670  -7.852  13.523  1.00 14.77           N  
ATOM    122  HN  THR A  29      13.043  -8.303  14.419  1.00 15.29           H  
ATOM    123  CA  THR A  29      13.535  -7.746  12.342  1.00 14.58           C  
ATOM    124  HA  THR A  29      12.974  -7.252  11.549  1.00 15.29           H  
ATOM    125  CB  THR A  29      14.814  -6.933  12.610  1.00 15.43           C  
ATOM    126  HB  THR A  29      15.385  -6.862  11.684  1.00 15.29           H  
ATOM    127  OG1 THR A  29      15.625  -7.582  13.604  1.00 17.02           O  
ATOM    128  HG1 THR A  29      15.082  -7.667  14.499  1.00 15.29           H  
ATOM    129  CG2 THR A  29      14.431  -5.523  13.060  1.00 14.26           C  
ATOM    130 1HG2 THR A  29      15.335  -4.944  13.251  1.00 15.29           H  
ATOM    131 2HG2 THR A  29      13.838  -5.581  13.973  1.00 15.29           H  
ATOM    132 3HG2 THR A  29      13.847  -5.037  12.278  1.00 15.29           H  
ATOM    133  C   THR A  29      13.877  -9.162  11.880  1.00 15.88           C  
ATOM    134  O   THR A  29      14.186 -10.051  12.687  1.00 15.09           O  
ATOM    135  N   ASN A  30      13.799  -9.388  10.576  1.00 15.24           N  
ATOM    136  HN  ASN A  30      13.567  -8.587   9.905  1.00 16.02           H  
ATOM    137  CA  ASN A  30      14.030 -10.732  10.058  1.00 15.17           C  
ATOM    138  HA  ASN A  30      13.642 -11.411  10.817  1.00 16.02           H  
ATOM    139  CB  ASN A  30      13.159 -10.965   8.805  1.00 16.09           C  
ATOM    140  HB1 ASN A  30      13.199 -12.023   8.547  1.00 16.02           H  
ATOM    141  HB2 ASN A  30      12.132 -10.686   9.040  1.00 16.02           H  
ATOM    142  CG  ASN A  30      13.611 -10.164   7.611  1.00 16.62           C  
ATOM    143  OD1 ASN A  30      14.497  -9.339   7.707  1.00 15.44           O  
ATOM    144  ND2 ASN A  30      12.994 -10.422   6.459  1.00 16.34           N  
ATOM    145 1HD2 ASN A  30      12.224 -11.164   6.419  1.00 16.02           H  
ATOM    146 2HD2 ASN A  30      13.268  -9.887   5.574  1.00 16.02           H  
ATOM    147  C   ASN A  30      15.473 -11.159   9.822  1.00 16.49           C  
ATOM    148  O   ASN A  30      15.714 -12.202   9.204  1.00 16.78           O  
ATOM    149  N   TRP A  31      16.424 -10.354  10.293  1.00 14.64           N  
ATOM    150  HN  TRP A  31      16.150  -9.419  10.736  1.00 17.03           H  
ATOM    151  CA  TRP A  31      17.842 -10.727  10.215  1.00 17.00           C  
ATOM    152  HA  TRP A  31      17.922 -11.635   9.618  1.00 17.03           H  
ATOM    153  CB  TRP A  31      18.676  -9.632   9.534  1.00 18.17           C  
ATOM    154  HB1 TRP A  31      19.708  -9.980   9.488  1.00 17.03           H  
ATOM    155  HB2 TRP A  31      18.291  -9.501   8.523  1.00 17.03           H  
ATOM    156  CG  TRP A  31      18.676  -8.289  10.201  1.00 17.65           C  
ATOM    157  CD2 TRP A  31      17.707  -7.248  10.029  1.00 16.78           C  
ATOM    158  CE2 TRP A  31      18.119  -6.153  10.831  1.00 18.34           C  
ATOM    159  CE3 TRP A  31      16.525  -7.137   9.274  1.00 15.92           C  
ATOM    160  HE3 TRP A  31      16.184  -7.964   8.651  1.00 17.03           H  
ATOM    161  CD1 TRP A  31      19.611  -7.801  11.080  1.00 20.92           C  
ATOM    162  HD1 TRP A  31      20.486  -8.350  11.428  1.00 17.03           H  
ATOM    163  NE1 TRP A  31      19.284  -6.513  11.460  1.00 19.48           N  
ATOM    164  HE1 TRP A  31      19.846  -5.899  12.133  1.00 17.03           H  
ATOM    165  CZ2 TRP A  31      17.394  -4.961  10.898  1.00 17.52           C  
ATOM    166  HZ2 TRP A  31      17.729  -4.129  11.518  1.00 17.03           H  
ATOM    167  CZ3 TRP A  31      15.804  -5.959   9.338  1.00 15.76           C  
ATOM    168  HZ3 TRP A  31      14.887  -5.857   8.757  1.00 17.03           H  
ATOM    169  CH2 TRP A  31      16.243  -4.877  10.153  1.00 14.18           C  
ATOM    170  HH2 TRP A  31      15.652  -3.961  10.186  1.00 17.03           H  
ATOM    171  C   TRP A  31      18.388 -11.028  11.619  1.00 16.12           C  
ATOM    172  O   TRP A  31      19.542 -11.457  11.771  1.00 15.91           O  
ATOM    173  N   ALA A  32      17.574 -10.813  12.659  1.00 15.84           N  
ATOM    174  HN  ALA A  32      16.590 -10.423  12.500  1.00 17.08           H  
ATOM    175  CA  ALA A  32      18.037 -11.114  14.019  1.00 15.09           C  
ATOM    176  HA  ALA A  32      19.003 -10.631  14.166  1.00 17.08           H  
ATOM    177  CB  ALA A  32      17.051 -10.544  15.052  1.00 16.67           C  
ATOM    178  HB1 ALA A  32      17.404 -10.773  16.057  1.00 17.08           H  
ATOM    179  HB2 ALA A  32      16.068 -10.991  14.902  1.00 17.08           H  
ATOM    180  HB3 ALA A  32      16.980  -9.463  14.930  1.00 17.08           H  
ATOM    181  C   ALA A  32      18.218 -12.631  14.233  1.00 18.18           C  
ATOM    182  O   ALA A  32      18.940 -13.059  15.143  1.00 19.64           O  
ATOM    183  N   GLN A  33      17.570 -13.423  13.385  1.00 19.68           N  
ATOM    184  HN  GLN A  33      16.956 -12.971  12.634  1.00 19.46           H  
ATOM    185  CA  GLN A  33      17.656 -14.886  13.429  1.00 20.08           C  
ATOM    186  HA  GLN A  33      17.384 -15.234  14.425  1.00 19.46           H  
ATOM    187  CB  GLN A  33      16.694 -15.485  12.402  1.00 19.91           C  
ATOM    188  HB1 GLN A  33      16.847 -16.564  12.371  1.00 19.46           H  
ATOM    189  HB2 GLN A  33      15.673 -15.272  12.717  1.00 19.46           H  
ATOM    190  CG  GLN A  33      16.896 -14.926  11.002  1.00 17.91           C  
ATOM    191  HG1 GLN A  33      16.579 -13.883  10.987  1.00 19.46           H  
ATOM    192  HG2 GLN A  33      17.953 -14.989  10.744  1.00 19.46           H  
ATOM    193  CD  GLN A  33      16.099 -15.694   9.989  1.00 18.94           C  
ATOM    194  OE1 GLN A  33      15.979 -16.913  10.095  1.00 19.89           O  
ATOM    195  NE2 GLN A  33      15.551 -15.002   9.003  1.00 16.97           N  
ATOM    196 1HE2 GLN A  33      15.686 -13.942   8.954  1.00 19.46           H  
ATOM    197 2HE2 GLN A  33      14.973 -15.503   8.255  1.00 19.46           H  
ATOM    198  C   GLN A  33      19.066 -15.365  13.093  1.00 20.70           C  
ATOM    199  O   GLN A  33      19.386 -16.545  13.298  1.00 21.08           O  
ATOM    200  N   TYR A  34      19.895 -14.459  12.575  1.00 20.69           N  
ATOM    201  HN  TYR A  34      19.553 -13.452  12.457  1.00 21.66           H  
ATOM    202  CA  TYR A  34      21.256 -14.795  12.163  1.00 21.43           C  
ATOM    203  HA  TYR A  34      21.282 -15.869  11.979  1.00 21.66           H  
ATOM    204  CB  TYR A  34      21.589 -14.099  10.838  1.00 19.75           C  
ATOM    205  HB1 TYR A  34      21.531 -13.021  10.988  1.00 21.66           H  
ATOM    206  HB2 TYR A  34      22.604 -14.372  10.548  1.00 21.66           H  
ATOM    207  CG  TYR A  34      20.651 -14.479   9.717  1.00 20.40           C  
ATOM    208  CD1 TYR A  34      20.475 -15.820   9.351  1.00 21.26           C  
ATOM    209  HD1 TYR A  34      21.024 -16.597   9.883  1.00 21.66           H  
ATOM    210  CE1 TYR A  34      19.604 -16.179   8.311  1.00 21.75           C  
ATOM    211  HE1 TYR A  34      19.475 -17.226   8.038  1.00 21.66           H  
ATOM    212  CD2 TYR A  34      19.933 -13.501   9.017  1.00 18.98           C  
ATOM    213  HD2 TYR A  34      20.055 -12.452   9.288  1.00 21.66           H  
ATOM    214  CE2 TYR A  34      19.066 -13.842   7.981  1.00 22.34           C  
ATOM    215  HE2 TYR A  34      18.517 -13.065   7.448  1.00 21.66           H  
ATOM    216  CZ  TYR A  34      18.904 -15.181   7.629  1.00 23.16           C  
ATOM    217  OH  TYR A  34      18.059 -15.516   6.583  1.00 25.27           O  
ATOM    218  HH  TYR A  34      18.608 -15.999   5.830  1.00 21.66           H  
ATOM    219  C   TYR A  34      22.336 -14.487  13.171  1.00 22.31           C  
ATOM    220  O   TYR A  34      23.509 -14.785  12.939  1.00 22.60           O  
ATOM    221  N   ARG A  35      21.961 -13.886  14.292  1.00 20.89           N  
ATOM    222  HN  ARG A  35      20.934 -13.628  14.447  1.00 20.80           H  
ATOM    223  CA  ARG A  35      22.956 -13.579  15.313  1.00 20.51           C  
ATOM    224  HA  ARG A  35      23.858 -13.202  14.831  1.00 20.80           H  
ATOM    225  CB  ARG A  35      22.431 -12.526  16.289  1.00 20.92           C  
ATOM    226  HB1 ARG A  35      21.523 -12.901  16.761  1.00 20.80           H  
ATOM    227  HB2 ARG A  35      23.187 -12.340  17.051  1.00 20.80           H  
ATOM    228  CG  ARG A  35      22.116 -11.222  15.574  1.00 18.81           C  
ATOM    229  HG1 ARG A  35      22.934 -11.002  14.888  1.00 20.80           H  
ATOM    230  HG2 ARG A  35      21.193 -11.355  15.010  1.00 20.80           H  
ATOM    231  CD  ARG A  35      21.939 -10.028  16.506  1.00 20.91           C  
ATOM    232  HD1 ARG A  35      21.110 -10.215  17.188  1.00 20.80           H  
ATOM    233  HD2 ARG A  35      22.853  -9.872  17.079  1.00 20.80           H  
ATOM    234  NE  ARG A  35      21.655  -8.842  15.702  1.00 22.42           N1+
ATOM    235  HE  ARG A  35      22.399  -8.514  15.006  1.00 20.80           H  
ATOM    236  CZ  ARG A  35      20.523  -8.146  15.786  1.00 21.05           C  
ATOM    237  NH1 ARG A  35      19.587  -8.514  16.656  1.00 19.57           N  
ATOM    238 1HH1 ARG A  35      19.746  -9.366  17.284  1.00 20.80           H  
ATOM    239 2HH1 ARG A  35      18.675  -7.958  16.728  1.00 20.80           H  
ATOM    240  NH2 ARG A  35      20.306  -7.122  14.959  1.00 20.39           N  
ATOM    241 1HH2 ARG A  35      21.042  -6.860  14.228  1.00 20.80           H  
ATOM    242 2HH2 ARG A  35      19.396  -6.563  15.027  1.00 20.80           H  
ATOM    243  C   ARG A  35      23.284 -14.865  16.045  1.00 22.14           C  
ATOM    244  O   ARG A  35      22.503 -15.814  16.019  1.00 21.17           O  
ATOM    245  N   GLN A  36      24.443 -14.875  16.698  1.00 23.79           N  
ATOM    246  HN  GLN A  36      25.037 -13.985  16.702  1.00 29.08           H  
ATOM    247  CA  GLN A  36      24.936 -16.048  17.408  1.00 26.18           C  
ATOM    248  HA  GLN A  36      24.558 -16.928  16.887  1.00 29.08           H  
ATOM    249  CB  GLN A  36      26.471 -16.086  17.325  1.00 27.99           C  
ATOM    250  HB1 GLN A  36      26.868 -15.232  17.874  1.00 29.08           H  
ATOM    251  HB2 GLN A  36      26.819 -17.010  17.788  1.00 29.08           H  
ATOM    252  CG  GLN A  36      27.002 -16.031  15.897  0.50 30.52           C  
ATOM    253  HG1 GLN A  36      26.626 -16.898  15.354  0.50 29.08           H  
ATOM    254  HG2 GLN A  36      26.636 -15.119  15.425  0.50 29.08           H  
ATOM    255  CD  GLN A  36      28.516 -16.036  15.826  0.50 32.46           C  
ATOM    256  OE1 GLN A  36      29.184 -15.170  16.395  0.50 33.00           O  
ATOM    257  NE2 GLN A  36      29.066 -17.012  15.115  0.50 33.43           N  
ATOM    258 1HE2 GLN A  36      28.445 -17.738  14.632  0.50 29.08           H  
ATOM    259 2HE2 GLN A  36      30.130 -17.073  15.024  0.50 29.08           H  
ATOM    260  C   GLN A  36      24.527 -16.170  18.865  1.00 27.93           C  
ATOM    261  O   GLN A  36      24.266 -15.177  19.549  1.00 26.42           O  
ATOM    262  N   GLY A  37      24.481 -17.414  19.325  1.00 28.43           N  
ATOM    263  HN  GLY A  37      24.688 -18.226  18.660  1.00 29.02           H  
ATOM    264  CA  GLY A  37      24.157 -17.696  20.708  1.00 29.64           C  
ATOM    265  HA1 GLY A  37      24.072 -18.778  20.808  1.00 29.02           H  
ATOM    266  HA2 GLY A  37      24.988 -17.338  21.316  1.00 29.02           H  
ATOM    267  C   GLY A  37      22.892 -17.091  21.273  1.00 28.03           C  
ATOM    268  O   GLY A  37      21.816 -17.149  20.670  1.00 29.99           O  
ATOM    269  N   GLU A  38      23.033 -16.505  22.453  1.00 29.39           N  
ATOM    270  HN  GLU A  38      24.004 -16.472  22.902  1.00 34.30           H  
ATOM    271  CA  GLU A  38      21.911 -15.905  23.157  1.00 29.29           C  
ATOM    272  HA  GLU A  38      21.153 -16.674  23.308  1.00 34.30           H  
ATOM    273  CB  GLU A  38      22.392 -15.431  24.532  1.00 32.25           C  
ATOM    274  HB1 GLU A  38      22.831 -14.438  24.430  1.00 34.30           H  
ATOM    275  HB2 GLU A  38      21.538 -15.383  25.208  1.00 34.30           H  
ATOM    276  CG  GLU A  38      23.435 -16.373  25.121  0.60 36.92           C  
ATOM    277  HG1 GLU A  38      23.190 -17.392  24.821  0.60 34.30           H  
ATOM    278  HG2 GLU A  38      24.412 -16.101  24.722  0.60 34.30           H  
ATOM    279  CD  GLU A  38      23.501 -16.320  26.627  0.60 39.48           C  
ATOM    280  OE1 GLU A  38      22.498 -16.689  27.274  0.60 43.29           O  
ATOM    281  OE2 GLU A  38      24.555 -15.914  27.163  0.60 42.90           O1-
ATOM    282  C   GLU A  38      21.273 -14.752  22.382  1.00 27.65           C  
ATOM    283  O   GLU A  38      20.114 -14.402  22.610  1.00 27.51           O  
ATOM    284  N   ALA A  39      22.027 -14.179  21.454  1.00 25.78           N  
ATOM    285  HN  ALA A  39      23.018 -14.545  21.282  1.00 23.80           H  
ATOM    286  CA  ALA A  39      21.529 -13.055  20.660  1.00 23.94           C  
ATOM    287  HA  ALA A  39      20.990 -12.387  21.331  1.00 23.80           H  
ATOM    288  CB  ALA A  39      22.684 -12.284  20.074  1.00 23.40           C  
ATOM    289  HB1 ALA A  39      22.303 -11.450  19.485  1.00 23.80           H  
ATOM    290  HB2 ALA A  39      23.273 -12.941  19.434  1.00 23.80           H  
ATOM    291  HB3 ALA A  39      23.313 -11.903  20.879  1.00 23.80           H  
ATOM    292  C   ALA A  39      20.579 -13.464  19.554  1.00 25.22           C  
ATOM    293  O   ALA A  39      19.839 -12.623  19.042  1.00 20.68           O  
ATOM    294  N   ARG A  40      20.574 -14.742  19.184  1.00 24.13           N  
ATOM    295  HN  ARG A  40      21.220 -15.441  19.673  1.00 32.49           H  
ATOM    296  CA  ARG A  40      19.692 -15.194  18.116  1.00 24.97           C  
ATOM    297  HA  ARG A  40      19.907 -14.604  17.225  1.00 32.49           H  
ATOM    298  CB  ARG A  40      19.955 -16.672  17.788  1.00 26.22           C  
ATOM    299  HB1 ARG A  40      21.031 -16.822  17.706  1.00 32.49           H  
ATOM    300  HB2 ARG A  40      19.564 -17.282  18.602  1.00 32.49           H  
ATOM    301  CG  ARG A  40      19.299 -17.125  16.481  1.00 31.33           C  
ATOM    302  HG1 ARG A  40      18.219 -17.014  16.579  1.00 32.49           H  
ATOM    303  HG2 ARG A  40      19.659 -16.487  15.674  1.00 32.49           H  
ATOM    304  CD  ARG A  40      19.609 -18.590  16.121  1.00 36.76           C  
ATOM    305  HD1 ARG A  40      19.049 -19.233  16.800  1.00 32.49           H  
ATOM    306  HD2 ARG A  40      19.278 -18.766  15.098  1.00 32.49           H  
ATOM    307  NE  ARG A  40      21.030 -18.954  16.212  1.00 40.95           N1+
ATOM    308  HE  ARG A  40      21.327 -19.555  17.046  1.00 32.49           H  
ATOM    309  CZ  ARG A  40      21.985 -18.601  15.346  1.00 42.94           C  
ATOM    310  NH1 ARG A  40      21.705 -17.855  14.284  1.00 41.33           N  
ATOM    311 1HH1 ARG A  40      20.702 -17.526  14.110  1.00 32.49           H  
ATOM    312 2HH1 ARG A  40      22.483 -17.582  13.602  1.00 32.49           H  
ATOM    313  NH2 ARG A  40      23.238 -19.007  15.544  1.00 43.12           N  
ATOM    314 1HH2 ARG A  40      23.476 -19.613  16.393  1.00 32.49           H  
ATOM    315 2HH2 ARG A  40      24.006 -18.727  14.854  1.00 32.49           H  
ATOM    316  C   ARG A  40      18.218 -14.996  18.475  1.00 23.24           C  
ATOM    317  O   ARG A  40      17.757 -15.429  19.530  1.00 22.36           O  
ATOM    318  N   PHE A  41      17.480 -14.330  17.594  1.00 22.97           N  
ATOM    319  HN  PHE A  41      17.937 -13.972  16.695  1.00 21.32           H  
ATOM    320  CA  PHE A  41      16.061 -14.075  17.822  1.00 24.33           C  
ATOM    321  HA  PHE A  41      15.795 -14.460  18.807  1.00 21.32           H  
ATOM    322  CB  PHE A  41      15.769 -12.575  17.794  1.00 22.69           C  
ATOM    323  HB1 PHE A  41      16.491 -12.070  18.436  1.00 21.32           H  
ATOM    324  HB2 PHE A  41      15.881 -12.219  16.770  1.00 21.32           H  
ATOM    325  CG  PHE A  41      14.395 -12.235  18.266  1.00 18.46           C  
ATOM    326  CD1 PHE A  41      14.200 -11.661  19.519  1.00 18.83           C  
ATOM    327  HD1 PHE A  41      15.060 -11.449  20.154  1.00 21.32           H  
ATOM    328  CD2 PHE A  41      13.280 -12.502  17.468  1.00 19.11           C  
ATOM    329  HD2 PHE A  41      13.418 -12.953  16.485  1.00 21.32           H  
ATOM    330  CE1 PHE A  41      12.928 -11.356  19.968  1.00 16.68           C  
ATOM    331  HE1 PHE A  41      12.791 -10.906  20.951  1.00 21.32           H  
ATOM    332  CE2 PHE A  41      12.005 -12.202  17.907  1.00 17.67           C  
ATOM    333  HE2 PHE A  41      11.144 -12.417  17.273  1.00 21.32           H  
ATOM    334  CZ  PHE A  41      11.821 -11.623  19.165  1.00 18.39           C  
ATOM    335  HZ  PHE A  41      10.818 -11.382  19.516  1.00 21.32           H  
ATOM    336  C   PHE A  41      15.171 -14.749  16.784  1.00 28.10           C  
ATOM    337  O   PHE A  41      15.298 -14.492  15.593  1.00 27.24           O  
ATOM    338  N   LEU A  42      14.246 -15.576  17.248  1.00 30.81           N  
ATOM    339  HN  LEU A  42      14.171 -15.729  18.304  1.00 36.72           H  
ATOM    340  CA  LEU A  42      13.327 -16.284  16.366  1.00 34.31           C  
ATOM    341  HA  LEU A  42      13.451 -15.934  15.341  1.00 36.72           H  
ATOM    342  CB  LEU A  42      13.603 -17.780  16.442  1.00 38.09           C  
ATOM    343  HB1 LEU A  42      13.211 -18.146  17.391  1.00 36.72           H  
ATOM    344  HB2 LEU A  42      13.073 -18.261  15.620  1.00 36.72           H  
ATOM    345  CG  LEU A  42      15.079 -18.184  16.353  1.00 40.21           C  
ATOM    346  HG  LEU A  42      15.687 -17.281  16.302  1.00 36.72           H  
ATOM    347  CD1 LEU A  42      15.487 -18.979  17.584  1.00 40.26           C  
ATOM    348 1HD1 LEU A  42      16.538 -19.258  17.505  1.00 36.72           H  
ATOM    349 2HD1 LEU A  42      14.877 -19.879  17.654  1.00 36.72           H  
ATOM    350 3HD1 LEU A  42      15.339 -18.370  18.476  1.00 36.72           H  
ATOM    351  CD2 LEU A  42      15.294 -18.987  15.087  1.00 39.25           C  
ATOM    352 1HD2 LEU A  42      16.342 -19.279  15.015  1.00 36.72           H  
ATOM    353 2HD2 LEU A  42      15.026 -18.381  14.222  1.00 36.72           H  
ATOM    354 3HD2 LEU A  42      14.669 -19.880  15.112  1.00 36.72           H  
ATOM    355  C   LEU A  42      11.904 -16.012  16.840  1.00 36.24           C  
ATOM    356  O   LEU A  42      11.700 -15.670  18.007  1.00 34.57           O  
ATOM    357  N   PRO A  43      10.901 -16.147  15.948  1.00 35.43           N  
ATOM    358  CD  PRO A  43      10.963 -16.439  14.500  1.00 36.18           C  
ATOM    359  HD1 PRO A  43      11.166 -17.495  14.321  1.00 35.19           H  
ATOM    360  HD2 PRO A  43      11.726 -15.834  14.010  1.00 35.19           H  
ATOM    361  CA  PRO A  43       9.518 -15.899  16.370  1.00 34.90           C  
ATOM    362  HA  PRO A  43       9.356 -14.825  16.458  1.00 35.19           H  
ATOM    363  CB  PRO A  43       8.703 -16.437  15.197  1.00 36.34           C  
ATOM    364  HB1 PRO A  43       8.574 -17.517  15.266  1.00 35.19           H  
ATOM    365  HB2 PRO A  43       7.726 -15.957  15.140  1.00 35.19           H  
ATOM    366  CG  PRO A  43       9.571 -16.060  14.018  1.00 36.08           C  
ATOM    367  HG1 PRO A  43       9.295 -16.626  13.128  1.00 35.19           H  
ATOM    368  HG2 PRO A  43       9.505 -14.993  13.805  1.00 35.19           H  
ATOM    369  C   PRO A  43       9.166 -16.577  17.707  1.00 34.64           C  
ATOM    370  O   PRO A  43       8.248 -16.142  18.407  1.00 32.75           O  
ATOM    371  N   LYS A  44       9.906 -17.626  18.058  1.00 32.82           N  
ATOM    372  HN  LYS A  44      10.686 -17.951  17.402  1.00 33.45           H  
ATOM    373  CA  LYS A  44       9.689 -18.346  19.306  1.00 32.40           C  
ATOM    374  HA  LYS A  44       8.646 -18.658  19.356  1.00 33.45           H  
ATOM    375  CB  LYS A  44      10.580 -19.588  19.359  1.00 33.73           C  
ATOM    376  HB1 LYS A  44      10.196 -20.244  20.140  1.00 33.45           H  
ATOM    377  HB2 LYS A  44      10.511 -20.092  18.395  1.00 33.45           H  
ATOM    378  CG  LYS A  44      12.048 -19.327  19.647  0.10 34.08           C  
ATOM    379  HG1 LYS A  44      12.477 -18.743  18.833  0.10 33.45           H  
ATOM    380  HG2 LYS A  44      12.139 -18.772  20.581  0.10 33.45           H  
ATOM    381  CD  LYS A  44      12.797 -20.646  19.770  0.10 34.46           C  
ATOM    382  HD1 LYS A  44      12.283 -21.277  20.495  0.10 33.45           H  
ATOM    383  HD2 LYS A  44      12.803 -21.140  18.798  0.10 33.45           H  
ATOM    384  CE  LYS A  44      14.231 -20.442  20.226  0.10 35.19           C  
ATOM    385  HE1 LYS A  44      14.738 -19.788  19.517  0.10 33.45           H  
ATOM    386  HE2 LYS A  44      14.226 -19.976  21.211  0.10 33.45           H  
ATOM    387  NZ  LYS A  44      14.968 -21.734  20.306  0.10 35.28           N1+
ATOM    388  HZ1 LYS A  44      15.972 -21.553  20.629  0.10 33.45           H  
ATOM    389  HZ2 LYS A  44      14.983 -22.197  19.342  0.10 33.45           H  
ATOM    390  HZ3 LYS A  44      14.480 -22.381  21.005  0.10 33.45           H  
ATOM    391  C   LYS A  44       9.997 -17.446  20.510  1.00 31.34           C  
ATOM    392  O   LYS A  44       9.565 -17.702  21.635  1.00 31.77           O  
ATOM    393  N   ASP A  45      10.755 -16.390  20.262  1.00 28.75           N  
ATOM    394  HN  ASP A  45      11.113 -16.223  19.268  1.00 28.91           H  
ATOM    395  CA  ASP A  45      11.111 -15.452  21.316  1.00 26.76           C  
ATOM    396  HA  ASP A  45      11.133 -15.986  22.266  1.00 28.91           H  
ATOM    397  CB  ASP A  45      12.501 -14.873  21.048  1.00 28.66           C  
ATOM    398  HB1 ASP A  45      12.504 -14.406  20.063  1.00 28.91           H  
ATOM    399  HB2 ASP A  45      12.722 -14.122  21.807  1.00 28.91           H  
ATOM    400  CG  ASP A  45      13.576 -15.938  21.087  1.00 32.34           C  
ATOM    401  OD1 ASP A  45      13.780 -16.509  22.182  1.00 32.41           O  
ATOM    402  OD2 ASP A  45      14.193 -16.207  20.029  1.00 34.38           O1-
ATOM    403  C   ASP A  45      10.089 -14.336  21.411  1.00 24.36           C  
ATOM    404  O   ASP A  45      10.235 -13.426  22.213  1.00 23.58           O  
ATOM    405  N   LEU A  46       9.049 -14.404  20.586  1.00 25.05           N  
ATOM    406  HN  LEU A  46       8.977 -15.216  19.893  1.00 28.59           H  
ATOM    407  CA  LEU A  46       8.006 -13.386  20.614  1.00 26.89           C  
ATOM    408  HA  LEU A  46       8.470 -12.423  20.826  1.00 28.59           H  
ATOM    409  CB  LEU A  46       7.310 -13.299  19.261  1.00 29.27           C  
ATOM    410  HB1 LEU A  46       7.026 -14.307  18.960  1.00 28.59           H  
ATOM    411  HB2 LEU A  46       6.415 -12.688  19.379  1.00 28.59           H  
ATOM    412  CG  LEU A  46       8.154 -12.693  18.148  1.00 31.06           C  
ATOM    413  HG  LEU A  46       9.133 -13.173  18.149  1.00 28.59           H  
ATOM    414  CD1 LEU A  46       7.491 -12.938  16.808  1.00 31.72           C  
ATOM    415 1HD1 LEU A  46       8.100 -12.502  16.016  1.00 28.59           H  
ATOM    416 2HD1 LEU A  46       6.503 -12.478  16.801  1.00 28.59           H  
ATOM    417 3HD1 LEU A  46       7.393 -14.011  16.641  1.00 28.59           H  
ATOM    418  CD2 LEU A  46       8.335 -11.210  18.431  1.00 31.33           C  
ATOM    419 1HD2 LEU A  46       8.938 -10.760  17.642  1.00 28.59           H  
ATOM    420 2HD2 LEU A  46       8.837 -11.081  19.390  1.00 28.59           H  
ATOM    421 3HD2 LEU A  46       7.360 -10.724  18.464  1.00 28.59           H  
ATOM    422  C   LEU A  46       6.970 -13.668  21.688  1.00 26.32           C  
ATOM    423  O   LEU A  46       6.531 -14.813  21.869  1.00 27.11           O  
ATOM    424  N   ASP A  47       6.609 -12.618  22.413  1.00 24.41           N  
ATOM    425  HN  ASP A  47       7.069 -11.674  22.206  1.00 26.64           H  
ATOM    426  CA  ASP A  47       5.619 -12.686  23.476  1.00 24.00           C  
ATOM    427  HA  ASP A  47       5.472 -13.713  23.809  1.00 26.64           H  
ATOM    428  CB  ASP A  47       6.051 -11.794  24.630  1.00 26.87           C  
ATOM    429  HB1 ASP A  47       7.039 -12.111  24.964  1.00 26.64           H  
ATOM    430  HB2 ASP A  47       6.100 -10.764  24.275  1.00 26.64           H  
ATOM    431  CG  ASP A  47       5.105 -11.856  25.798  1.00 28.22           C  
ATOM    432  OD1 ASP A  47       3.901 -12.084  25.574  1.00 28.67           O  
ATOM    433  OD2 ASP A  47       5.565 -11.664  26.951  1.00 31.54           O1-
ATOM    434  C   ASP A  47       4.350 -12.129  22.845  1.00 24.26           C  
ATOM    435  O   ASP A  47       4.301 -10.950  22.492  1.00 25.16           O  
ATOM    436  N   PRO A  48       3.302 -12.961  22.709  1.00 22.62           N  
ATOM    437  CD  PRO A  48       3.241 -14.372  23.128  1.00 23.72           C  
ATOM    438  HD1 PRO A  48       2.943 -14.463  24.172  1.00 23.16           H  
ATOM    439  HD2 PRO A  48       4.198 -14.872  22.978  1.00 23.16           H  
ATOM    440  CA  PRO A  48       2.035 -12.549  22.107  1.00 22.07           C  
ATOM    441  HA  PRO A  48       2.212 -12.282  21.065  1.00 23.16           H  
ATOM    442  CB  PRO A  48       1.192 -13.828  22.152  1.00 24.00           C  
ATOM    443  HB1 PRO A  48       0.554 -13.839  23.036  1.00 23.16           H  
ATOM    444  HB2 PRO A  48       0.576 -13.916  21.257  1.00 23.16           H  
ATOM    445  CG  PRO A  48       2.190 -14.920  22.211  1.00 26.63           C  
ATOM    446  HG1 PRO A  48       1.750 -15.830  22.620  1.00 23.16           H  
ATOM    447  HG2 PRO A  48       2.602 -15.127  21.223  1.00 23.16           H  
ATOM    448  C   PRO A  48       1.312 -11.399  22.792  1.00 21.09           C  
ATOM    449  O   PRO A  48       0.535 -10.678  22.147  1.00 21.98           O  
ATOM    450  N   SER A  49       1.556 -11.221  24.089  1.00 22.12           N  
ATOM    451  HN  SER A  49       2.265 -11.849  24.587  1.00 25.05           H  
ATOM    452  CA  SER A  49       0.861 -10.172  24.840  1.00 23.42           C  
ATOM    453  HA  SER A  49       0.064  -9.791  24.202  1.00 25.05           H  
ATOM    454  CB  SER A  49       0.200 -10.778  26.080  1.00 28.89           C  
ATOM    455  HB1 SER A  49      -0.352 -10.002  26.610  1.00 25.05           H  
ATOM    456  HB2 SER A  49      -0.486 -11.568  25.774  1.00 25.05           H  
ATOM    457  OG  SER A  49       1.184 -11.319  26.936  1.00 33.52           O  
ATOM    458  HG  SER A  49       1.717 -12.068  26.428  1.00 25.05           H  
ATOM    459  C   SER A  49       1.718  -8.979  25.256  1.00 21.15           C  
ATOM    460  O   SER A  49       1.259  -8.091  25.965  1.00 21.17           O  
ATOM    461  N   LEU A  50       2.956  -8.952  24.789  1.00 18.90           N  
ATOM    462  HN  LEU A  50       3.294  -9.740  24.149  1.00 18.71           H  
ATOM    463  CA  LEU A  50       3.868  -7.866  25.131  1.00 18.90           C  
ATOM    464  HA  LEU A  50       3.874  -7.747  26.214  1.00 18.71           H  
ATOM    465  CB  LEU A  50       5.283  -8.223  24.673  1.00 16.86           C  
ATOM    466  HB1 LEU A  50       5.540  -9.184  25.118  1.00 18.71           H  
ATOM    467  HB2 LEU A  50       5.262  -8.319  23.587  1.00 18.71           H  
ATOM    468  CG  LEU A  50       6.404  -7.234  25.029  1.00 18.44           C  
ATOM    469  HG  LEU A  50       6.143  -6.245  24.653  1.00 18.71           H  
ATOM    470  CD1 LEU A  50       6.552  -7.172  26.533  1.00 20.24           C  
ATOM    471 1HD1 LEU A  50       7.346  -6.472  26.792  1.00 18.71           H  
ATOM    472 2HD1 LEU A  50       6.802  -8.162  26.915  1.00 18.71           H  
ATOM    473 3HD1 LEU A  50       5.614  -6.838  26.977  1.00 18.71           H  
ATOM    474  CD2 LEU A  50       7.723  -7.684  24.392  1.00 19.57           C  
ATOM    475 1HD2 LEU A  50       8.511  -6.977  24.650  1.00 18.71           H  
ATOM    476 2HD2 LEU A  50       7.610  -7.722  23.309  1.00 18.71           H  
ATOM    477 3HD2 LEU A  50       7.988  -8.674  24.764  1.00 18.71           H  
ATOM    478  C   LEU A  50       3.464  -6.544  24.502  1.00 18.66           C  
ATOM    479  O   LEU A  50       3.393  -5.509  25.185  1.00 18.09           O  
ATOM    480  N   CYS A  51       3.215  -6.579  23.194  1.00 18.05           N  
ATOM    481  HN  CYS A  51       3.281  -7.515  22.680  1.00 17.43           H  
ATOM    482  CA  CYS A  51       2.854  -5.377  22.436  1.00 16.25           C  
ATOM    483  HA  CYS A  51       2.944  -4.505  23.083  1.00 17.43           H  
ATOM    484  CB  CYS A  51       3.812  -5.225  21.251  1.00 15.77           C  
ATOM    485  HB1 CYS A  51       3.596  -6.002  20.518  1.00 17.43           H  
ATOM    486  HB2 CYS A  51       3.663  -4.245  20.797  1.00 17.43           H  
ATOM    487  SG  CYS A  51       5.548  -5.375  21.780  1.00 17.30           S  
ATOM    488  C   CYS A  51       1.426  -5.466  21.911  1.00 16.66           C  
ATOM    489  O   CYS A  51       0.837  -6.554  21.893  1.00 20.53           O  
ATOM    490  N   THR A  52       0.868  -4.333  21.486  1.00 13.62           N  
ATOM    491  HN  THR A  52       1.417  -3.417  21.552  1.00 14.77           H  
ATOM    492  CA  THR A  52      -0.484  -4.324  20.931  1.00 13.94           C  
ATOM    493  HA  THR A  52      -1.046  -5.157  21.354  1.00 14.77           H  
ATOM    494  CB  THR A  52      -1.245  -2.996  21.227  1.00 15.75           C  
ATOM    495  HB  THR A  52      -2.253  -3.060  20.817  1.00 14.77           H  
ATOM    496  OG1 THR A  52      -0.557  -1.893  20.621  1.00 14.48           O  
ATOM    497  HG1 THR A  52       0.415  -1.829  21.012  1.00 14.77           H  
ATOM    498  CG2 THR A  52      -1.330  -2.745  22.748  1.00 15.70           C  
ATOM    499 1HG2 THR A  52      -1.865  -1.814  22.934  1.00 14.77           H  
ATOM    500 2HG2 THR A  52      -0.324  -2.675  23.162  1.00 14.77           H  
ATOM    501 3HG2 THR A  52      -1.861  -3.569  23.224  1.00 14.77           H  
ATOM    502  C   THR A  52      -0.394  -4.503  19.420  1.00 14.69           C  
ATOM    503  O   THR A  52      -1.314  -5.038  18.797  1.00 15.20           O  
ATOM    504  N   HIS A  53       0.715  -4.050  18.828  1.00 13.34           N  
ATOM    505  HN  HIS A  53       1.477  -3.596  19.426  1.00 14.75           H  
ATOM    506  CA  HIS A  53       0.915  -4.159  17.375  1.00 13.84           C  
ATOM    507  HA  HIS A  53       0.199  -4.865  16.954  1.00 14.75           H  
ATOM    508  CB  HIS A  53       0.763  -2.797  16.696  1.00 15.22           C  
ATOM    509  HB1 HIS A  53       1.455  -2.101  17.170  1.00 14.75           H  
ATOM    510  HB2 HIS A  53       1.024  -2.910  15.644  1.00 14.75           H  
ATOM    511  CG  HIS A  53      -0.618  -2.215  16.778  1.00 13.70           C  
ATOM    512  CD2 HIS A  53      -1.528  -1.951  15.806  1.00 16.25           C  
ATOM    513  HD2 HIS A  53      -1.409  -2.143  14.740  1.00 14.75           H  
ATOM    514  ND1 HIS A  53      -1.199  -1.808  17.963  1.00 14.51           N  
ATOM    515  HD1 HIS A  53      -0.745  -1.877  18.929  1.00 14.75           H  
ATOM    516  CE1 HIS A  53      -2.404  -1.320  17.718  1.00 14.74           C  
ATOM    517  HE1 HIS A  53      -3.094  -0.923  18.462  1.00 14.75           H  
ATOM    518  NE2 HIS A  53      -2.629  -1.396  16.417  1.00 15.00           N  
ATOM    519  C   HIS A  53       2.324  -4.644  17.125  1.00 15.37           C  
ATOM    520  O   HIS A  53       3.271  -4.085  17.683  1.00 15.54           O  
ATOM    521  N   LEU A  54       2.467  -5.685  16.312  1.00 13.00           N  
ATOM    522  HN  LEU A  54       1.600  -6.155  15.896  1.00 14.99           H  
ATOM    523  CA  LEU A  54       3.799  -6.196  15.979  1.00 13.08           C  
ATOM    524  HA  LEU A  54       4.558  -5.692  16.578  1.00 14.99           H  
ATOM    525  CB  LEU A  54       3.881  -7.710  16.183  1.00 13.13           C  
ATOM    526  HB1 LEU A  54       3.069  -8.172  15.621  1.00 14.99           H  
ATOM    527  HB2 LEU A  54       4.837  -8.053  15.789  1.00 14.99           H  
ATOM    528  CG  LEU A  54       3.774  -8.171  17.637  1.00 17.44           C  
ATOM    529  HG  LEU A  54       2.818  -7.842  18.045  1.00 14.99           H  
ATOM    530  CD1 LEU A  54       3.834  -9.700  17.676  1.00 18.02           C  
ATOM    531 1HD1 LEU A  54       3.759 -10.041  18.709  1.00 14.99           H  
ATOM    532 2HD1 LEU A  54       4.779 -10.038  17.250  1.00 14.99           H  
ATOM    533 3HD1 LEU A  54       3.007 -10.111  17.097  1.00 14.99           H  
ATOM    534  CD2 LEU A  54       4.914  -7.544  18.462  1.00 17.97           C  
ATOM    535 1HD2 LEU A  54       4.837  -7.873  19.498  1.00 14.99           H  
ATOM    536 2HD2 LEU A  54       4.838  -6.457  18.420  1.00 14.99           H  
ATOM    537 3HD2 LEU A  54       5.874  -7.857  18.052  1.00 14.99           H  
ATOM    538  C   LEU A  54       4.005  -5.893  14.506  1.00 14.36           C  
ATOM    539  O   LEU A  54       3.132  -6.193  13.691  1.00 12.91           O  
ATOM    540  N   ILE A  55       5.151  -5.308  14.164  1.00 11.98           N  
ATOM    541  HN  ILE A  55       5.867  -5.073  14.923  1.00 12.18           H  
ATOM    542  CA  ILE A  55       5.448  -4.983  12.780  1.00 11.89           C  
ATOM    543  HA  ILE A  55       4.590  -5.265  12.170  1.00 12.18           H  
ATOM    544  CB  ILE A  55       5.701  -3.479  12.592  1.00 10.25           C  
ATOM    545  HB  ILE A  55       6.539  -3.178  13.221  1.00 12.18           H  
ATOM    546  CG2 ILE A  55       6.050  -3.174  11.094  1.00 12.31           C  
ATOM    547 1HG2 ILE A  55       6.227  -2.106  10.972  1.00 12.18           H  
ATOM    548 2HG2 ILE A  55       5.219  -3.479  10.458  1.00 12.18           H  
ATOM    549 3HG2 ILE A  55       6.946  -3.725  10.810  1.00 12.18           H  
ATOM    550  CG1 ILE A  55       4.441  -2.717  13.037  1.00 12.65           C  
ATOM    551 1HG1 ILE A  55       3.590  -3.123  12.489  1.00 12.18           H  
ATOM    552 2HG1 ILE A  55       4.302  -2.889  14.104  1.00 12.18           H  
ATOM    553  CD1 ILE A  55       4.478  -1.165  12.796  1.00 13.19           C  
ATOM    554 1HD1 ILE A  55       3.545  -0.721  13.143  1.00 12.18           H  
ATOM    555 2HD1 ILE A  55       4.602  -0.965  11.732  1.00 12.18           H  
ATOM    556 3HD1 ILE A  55       5.313  -0.731  13.346  1.00 12.18           H  
ATOM    557  C   ILE A  55       6.648  -5.779  12.312  1.00 12.34           C  
ATOM    558  O   ILE A  55       7.707  -5.788  12.945  1.00 12.86           O  
ATOM    559  N   TYR A  56       6.471  -6.448  11.179  1.00 11.70           N  
ATOM    560  HN  TYR A  56       5.539  -6.360  10.661  1.00 13.39           H  
ATOM    561  CA  TYR A  56       7.515  -7.299  10.623  1.00 12.20           C  
ATOM    562  HA  TYR A  56       8.109  -7.709  11.440  1.00 13.39           H  
ATOM    563  CB  TYR A  56       6.843  -8.457   9.867  1.00 13.08           C  
ATOM    564  HB1 TYR A  56       6.048  -8.852  10.500  1.00 13.39           H  
ATOM    565  HB2 TYR A  56       6.412  -8.052   8.951  1.00 13.39           H  
ATOM    566  CG  TYR A  56       7.750  -9.617   9.481  1.00 13.13           C  
ATOM    567  CD1 TYR A  56       7.637 -10.847  10.137  1.00 14.72           C  
ATOM    568  HD1 TYR A  56       6.905 -10.962  10.937  1.00 13.39           H  
ATOM    569  CE1 TYR A  56       8.448 -11.933   9.784  1.00 14.00           C  
ATOM    570  HE1 TYR A  56       8.345 -12.885  10.305  1.00 13.39           H  
ATOM    571  CD2 TYR A  56       8.699  -9.488   8.457  1.00 12.33           C  
ATOM    572  HD2 TYR A  56       8.799  -8.535   7.937  1.00 13.39           H  
ATOM    573  CE2 TYR A  56       9.530 -10.572   8.086  1.00 11.65           C  
ATOM    574  HE2 TYR A  56      10.266 -10.462   7.290  1.00 13.39           H  
ATOM    575  CZ  TYR A  56       9.386 -11.793   8.766  1.00 16.23           C  
ATOM    576  OH  TYR A  56      10.173 -12.874   8.441  1.00 17.01           O  
ATOM    577  HH  TYR A  56      10.733 -13.165   9.280  1.00 13.39           H  
ATOM    578  C   TYR A  56       8.434  -6.521   9.687  1.00 11.67           C  
ATOM    579  O   TYR A  56       8.000  -6.087   8.618  1.00 12.95           O  
ATOM    580  N   ALA A  57       9.703  -6.361  10.068  1.00 11.40           N  
ATOM    581  HN  ALA A  57      10.024  -6.766  11.005  1.00 12.91           H  
ATOM    582  CA  ALA A  57      10.670  -5.638   9.224  1.00 11.70           C  
ATOM    583  HA  ALA A  57      10.141  -5.099   8.438  1.00 12.91           H  
ATOM    584  CB  ALA A  57      11.472  -4.642  10.091  1.00 13.16           C  
ATOM    585  HB1 ALA A  57      12.187  -4.108   9.465  1.00 12.91           H  
ATOM    586  HB2 ALA A  57      12.007  -5.186  10.869  1.00 12.91           H  
ATOM    587  HB3 ALA A  57      10.789  -3.928  10.551  1.00 12.91           H  
ATOM    588  C   ALA A  57      11.639  -6.646   8.598  1.00 14.05           C  
ATOM    589  O   ALA A  57      12.274  -7.389   9.340  1.00 14.23           O  
ATOM    590  N   PHE A  58      11.774  -6.714   7.270  1.00 13.89           N  
ATOM    591  HN  PHE A  58      12.444  -7.456   6.888  1.00 13.22           H  
ATOM    592  CA  PHE A  58      11.088  -5.864   6.284  1.00 13.05           C  
ATOM    593  HA  PHE A  58      10.203  -5.408   6.728  1.00 13.22           H  
ATOM    594  CB  PHE A  58      12.031  -4.779   5.739  1.00 13.40           C  
ATOM    595  HB1 PHE A  58      12.951  -5.262   5.409  1.00 13.22           H  
ATOM    596  HB2 PHE A  58      11.545  -4.302   4.888  1.00 13.22           H  
ATOM    597  CG  PHE A  58      12.388  -3.722   6.722  1.00 11.70           C  
ATOM    598  CD1 PHE A  58      11.448  -2.787   7.108  1.00 14.95           C  
ATOM    599  HD1 PHE A  58      10.439  -2.838   6.699  1.00 13.22           H  
ATOM    600  CD2 PHE A  58      13.681  -3.654   7.254  1.00 10.85           C  
ATOM    601  HD2 PHE A  58      14.434  -4.385   6.959  1.00 13.22           H  
ATOM    602  CE1 PHE A  58      11.775  -1.770   8.021  1.00 14.84           C  
ATOM    603  HE1 PHE A  58      11.024  -1.037   8.315  1.00 13.22           H  
ATOM    604  CE2 PHE A  58      14.005  -2.636   8.173  1.00 11.78           C  
ATOM    605  HE2 PHE A  58      15.009  -2.581   8.594  1.00 13.22           H  
ATOM    606  CZ  PHE A  58      13.046  -1.703   8.542  1.00 12.53           C  
ATOM    607  HZ  PHE A  58      13.302  -0.913   9.248  1.00 13.22           H  
ATOM    608  C   PHE A  58      10.707  -6.654   5.041  1.00 14.28           C  
ATOM    609  O   PHE A  58      11.272  -7.720   4.753  1.00 14.14           O  
ATOM    610  N   ALA A  59       9.774  -6.096   4.284  1.00 12.21           N  
ATOM    611  HN  ALA A  59       9.280  -5.211   4.626  1.00 14.25           H  
ATOM    612  CA  ALA A  59       9.409  -6.665   2.996  1.00 14.44           C  
ATOM    613  HA  ALA A  59       9.794  -7.680   2.898  1.00 14.25           H  
ATOM    614  CB  ALA A  59       7.908  -6.639   2.804  1.00 14.82           C  
ATOM    615  HB1 ALA A  59       7.658  -7.069   1.834  1.00 14.25           H  
ATOM    616  HB2 ALA A  59       7.554  -5.609   2.846  1.00 14.25           H  
ATOM    617  HB3 ALA A  59       7.430  -7.220   3.593  1.00 14.25           H  
ATOM    618  C   ALA A  59      10.091  -5.726   1.999  1.00 14.86           C  
ATOM    619  O   ALA A  59      10.523  -4.620   2.371  1.00 14.94           O  
ATOM    620  N   GLY A  60      10.207  -6.170   0.754  1.00 12.63           N  
ATOM    621  HN  GLY A  60       9.844  -7.147   0.512  1.00 13.24           H  
ATOM    622  CA  GLY A  60      10.816  -5.361  -0.290  1.00 12.97           C  
ATOM    623  HA1 GLY A  60      10.976  -4.345   0.070  1.00 13.24           H  
ATOM    624  HA2 GLY A  60      11.770  -5.795  -0.591  1.00 13.24           H  
ATOM    625  C   GLY A  60       9.854  -5.352  -1.465  1.00 12.55           C  
ATOM    626  O   GLY A  60       8.638  -5.506  -1.277  1.00 14.82           O  
ATOM    627  N   MET A  61      10.380  -5.168  -2.671  1.00 12.41           N  
ATOM    628  HN  MET A  61      11.436  -5.024  -2.771  1.00 15.92           H  
ATOM    629  CA  MET A  61       9.534  -5.160  -3.865  1.00 15.45           C  
ATOM    630  HA  MET A  61       8.629  -5.735  -3.670  1.00 15.92           H  
ATOM    631  CB  MET A  61       9.149  -3.738  -4.314  1.00 18.18           C  
ATOM    632  HB1 MET A  61      10.070  -3.160  -4.388  1.00 15.92           H  
ATOM    633  HB2 MET A  61       8.691  -3.821  -5.300  1.00 15.92           H  
ATOM    634  CG  MET A  61       8.201  -2.961  -3.443  0.60 18.51           C  
ATOM    635  HG1 MET A  61       7.309  -3.555  -3.245  0.60 15.92           H  
ATOM    636  HG2 MET A  61       8.687  -2.709  -2.500  0.60 15.92           H  
ATOM    637  SD  MET A  61       7.747  -1.441  -4.329  0.60 19.29           S  
ATOM    638  CE  MET A  61       9.169  -0.386  -3.949  0.60 13.74           C  
ATOM    639  HE1 MET A  61       9.038   0.586  -4.424  0.60 15.92           H  
ATOM    640  HE2 MET A  61      10.079  -0.854  -4.324  0.60 15.92           H  
ATOM    641  HE3 MET A  61       9.246  -0.255  -2.870  0.60 15.92           H  
ATOM    642  C   MET A  61      10.266  -5.763  -5.025  1.00 13.01           C  
ATOM    643  O   MET A  61      11.484  -5.618  -5.142  1.00 16.80           O  
ATOM    644  N   THR A  62       9.501  -6.395  -5.904  1.00 14.25           N  
ATOM    645  HN  THR A  62       8.450  -6.467  -5.717  1.00 18.09           H  
ATOM    646  CA  THR A  62      10.041  -6.992  -7.111  1.00 17.45           C  
ATOM    647  HA  THR A  62      11.018  -6.571  -7.347  1.00 18.09           H  
ATOM    648  CB  THR A  62      10.125  -8.525  -6.971  1.00 17.85           C  
ATOM    649  HB  THR A  62       9.121  -8.926  -6.835  1.00 18.09           H  
ATOM    650  OG1 THR A  62      10.925  -8.857  -5.821  1.00 20.90           O  
ATOM    651  HG1 THR A  62      11.891  -8.463  -5.940  1.00 18.09           H  
ATOM    652  CG2 THR A  62      10.740  -9.136  -8.221  1.00 22.51           C  
ATOM    653 1HG2 THR A  62      10.793 -10.219  -8.108  1.00 18.09           H  
ATOM    654 2HG2 THR A  62      11.744  -8.736  -8.365  1.00 18.09           H  
ATOM    655 3HG2 THR A  62      10.124  -8.891  -9.086  1.00 18.09           H  
ATOM    656  C   THR A  62       9.024  -6.635  -8.188  1.00 15.75           C  
ATOM    657  O   THR A  62       7.849  -6.984  -8.054  1.00 17.89           O  
ATOM    658  N   ASN A  63       9.456  -5.929  -9.231  1.00 17.90           N  
ATOM    659  HN  ASN A  63      10.485  -5.639  -9.279  1.00 23.58           H  
ATOM    660  CA  ASN A  63       8.549  -5.541 -10.315  1.00 19.48           C  
ATOM    661  HA  ASN A  63       9.088  -4.905 -11.017  1.00 23.58           H  
ATOM    662  CB  ASN A  63       8.040  -6.786 -11.059  1.00 23.45           C  
ATOM    663  HB1 ASN A  63       7.525  -7.431 -10.347  1.00 23.58           H  
ATOM    664  HB2 ASN A  63       7.342  -6.468 -11.833  1.00 23.58           H  
ATOM    665  CG  ASN A  63       9.154  -7.575 -11.707  1.00 29.50           C  
ATOM    666  OD1 ASN A  63       9.066  -8.804 -11.829  1.00 34.11           O  
ATOM    667  ND2 ASN A  63      10.208  -6.881 -12.137  1.00 28.79           N  
ATOM    668 1HD2 ASN A  63      10.235  -5.818 -12.015  1.00 23.58           H  
ATOM    669 2HD2 ASN A  63      11.027  -7.387 -12.604  1.00 23.58           H  
ATOM    670  C   ASN A  63       7.355  -4.769  -9.765  1.00 18.92           C  
ATOM    671  O   ASN A  63       6.208  -4.976 -10.192  1.00 16.50           O  
ATOM    672  N   HIS A  64       7.636  -3.887  -8.805  1.00 17.01           N  
ATOM    673  HN  HIS A  64       8.652  -3.791  -8.482  1.00 19.36           H  
ATOM    674  CA  HIS A  64       6.613  -3.039  -8.168  1.00 16.31           C  
ATOM    675  HA  HIS A  64       7.130  -2.365  -7.485  1.00 19.36           H  
ATOM    676  CB  HIS A  64       5.910  -2.168  -9.225  1.00 16.30           C  
ATOM    677  HB1 HIS A  64       5.202  -2.791  -9.771  1.00 19.36           H  
ATOM    678  HB2 HIS A  64       5.373  -1.370  -8.713  1.00 19.36           H  
ATOM    679  CG  HIS A  64       6.852  -1.551 -10.206  1.00 18.60           C  
ATOM    680  CD2 HIS A  64       7.997  -0.850 -10.027  1.00 21.22           C  
ATOM    681  HD2 HIS A  64       8.425  -0.542  -9.073  1.00 19.36           H  
ATOM    682  ND1 HIS A  64       6.704  -1.703 -11.569  1.00 23.45           N  
ATOM    683  HD1 HIS A  64       5.894  -2.209 -12.051  1.00 19.36           H  
ATOM    684  CE1 HIS A  64       7.720  -1.125 -12.187  1.00 23.14           C  
ATOM    685  HE1 HIS A  64       7.873  -1.088 -13.266  1.00 19.36           H  
ATOM    686  NE2 HIS A  64       8.519  -0.600 -11.275  1.00 23.80           N  
ATOM    687  C   HIS A  64       5.565  -3.799  -7.352  1.00 16.45           C  
ATOM    688  O   HIS A  64       4.489  -3.267  -7.072  1.00 17.30           O  
ATOM    689  N   GLN A  65       5.873  -5.038  -6.979  1.00 15.23           N  
ATOM    690  HN  GLN A  65       6.807  -5.460  -7.286  1.00 19.95           H  
ATOM    691  CA  GLN A  65       4.968  -5.832  -6.163  1.00 15.37           C  
ATOM    692  HA  GLN A  65       4.078  -5.241  -5.947  1.00 19.95           H  
ATOM    693  CB  GLN A  65       4.555  -7.088  -6.908  1.00 16.21           C  
ATOM    694  HB1 GLN A  65       5.451  -7.665  -7.136  1.00 19.95           H  
ATOM    695  HB2 GLN A  65       3.900  -7.673  -6.263  1.00 19.95           H  
ATOM    696  CG  GLN A  65       3.820  -6.802  -8.210  1.00 20.98           C  
ATOM    697  HG1 GLN A  65       3.042  -6.063  -8.021  1.00 19.95           H  
ATOM    698  HG2 GLN A  65       4.530  -6.406  -8.936  1.00 19.95           H  
ATOM    699  CD  GLN A  65       3.183  -8.047  -8.779  1.00 26.34           C  
ATOM    700  OE1 GLN A  65       2.029  -8.032  -9.210  1.00 28.86           O  
ATOM    701  NE2 GLN A  65       3.933  -9.139  -8.779  1.00 27.18           N  
ATOM    702 1HE2 GLN A  65       4.929  -9.104  -8.390  1.00 19.95           H  
ATOM    703 2HE2 GLN A  65       3.543 -10.056  -9.168  1.00 19.95           H  
ATOM    704  C   GLN A  65       5.648  -6.201  -4.844  1.00 14.70           C  
ATOM    705  O   GLN A  65       6.863  -6.448  -4.797  1.00 14.64           O  
ATOM    706  N   LEU A  66       4.866  -6.215  -3.772  1.00 13.32           N  
ATOM    707  HN  LEU A  66       3.830  -5.972  -3.885  1.00 15.43           H  
ATOM    708  CA  LEU A  66       5.371  -6.551  -2.444  1.00 12.44           C  
ATOM    709  HA  LEU A  66       6.122  -5.818  -2.151  1.00 15.43           H  
ATOM    710  CB  LEU A  66       4.200  -6.500  -1.449  1.00 14.57           C  
ATOM    711  HB1 LEU A  66       3.603  -5.625  -1.708  1.00 15.43           H  
ATOM    712  HB2 LEU A  66       3.610  -7.403  -1.609  1.00 15.43           H  
ATOM    713  CG  LEU A  66       4.482  -6.415   0.050  1.00 18.31           C  
ATOM    714  HG  LEU A  66       4.948  -7.345   0.375  1.00 15.43           H  
ATOM    715  CD1 LEU A  66       5.420  -5.237   0.398  1.00 15.99           C  
ATOM    716 1HD1 LEU A  66       5.593  -5.215   1.474  1.00 15.43           H  
ATOM    717 2HD1 LEU A  66       4.959  -4.300   0.086  1.00 15.43           H  
ATOM    718 3HD1 LEU A  66       6.371  -5.364  -0.120  1.00 15.43           H  
ATOM    719  CD2 LEU A  66       3.151  -6.256   0.762  1.00 18.20           C  
ATOM    720 1HD2 LEU A  66       3.319  -6.192   1.837  1.00 15.43           H  
ATOM    721 2HD2 LEU A  66       2.517  -7.115   0.544  1.00 15.43           H  
ATOM    722 3HD2 LEU A  66       2.660  -5.346   0.417  1.00 15.43           H  
ATOM    723  C   LEU A  66       6.011  -7.945  -2.470  1.00 14.96           C  
ATOM    724  O   LEU A  66       5.446  -8.886  -3.057  1.00 15.68           O  
ATOM    725  N   SER A  67       7.186  -8.081  -1.850  1.00 13.87           N  
ATOM    726  HN  SER A  67       7.628  -7.238  -1.362  1.00 17.54           H  
ATOM    727  CA  SER A  67       7.875  -9.371  -1.832  1.00 16.20           C  
ATOM    728  HA  SER A  67       7.119 -10.156  -1.856  1.00 17.54           H  
ATOM    729  CB  SER A  67       8.750  -9.522  -3.077  1.00 18.97           C  
ATOM    730  HB1 SER A  67       9.292 -10.466  -3.019  1.00 17.54           H  
ATOM    731  HB2 SER A  67       8.113  -9.521  -3.962  1.00 17.54           H  
ATOM    732  OG  SER A  67       9.682  -8.459  -3.176  1.00 20.02           O  
ATOM    733  HG  SER A  67       9.167  -7.546  -3.236  1.00 17.54           H  
ATOM    734  C   SER A  67       8.714  -9.566  -0.573  1.00 17.88           C  
ATOM    735  O   SER A  67       8.988  -8.628   0.167  1.00 18.28           O  
ATOM    736  N   THR A  68       9.117 -10.803  -0.336  1.00 16.28           N  
ATOM    737  HN  THR A  68       8.861 -11.580  -1.026  1.00 17.20           H  
ATOM    738  CA  THR A  68       9.904 -11.129   0.849  1.00 14.67           C  
ATOM    739  HA  THR A  68       9.502 -10.599   1.712  1.00 17.20           H  
ATOM    740  CB  THR A  68       9.878 -12.630   1.113  1.00 15.78           C  
ATOM    741  HB  THR A  68      10.531 -12.861   1.954  1.00 17.20           H  
ATOM    742  OG1 THR A  68      10.350 -13.313  -0.059  1.00 18.07           O  
ATOM    743  HG1 THR A  68       9.727 -13.084  -0.873  1.00 17.20           H  
ATOM    744  CG2 THR A  68       8.469 -13.100   1.425  1.00 16.14           C  
ATOM    745 1HG2 THR A  68       8.476 -14.174   1.610  1.00 17.20           H  
ATOM    746 2HG2 THR A  68       7.817 -12.882   0.579  1.00 17.20           H  
ATOM    747 3HG2 THR A  68       8.100 -12.582   2.311  1.00 17.20           H  
ATOM    748  C   THR A  68      11.358 -10.724   0.630  1.00 18.15           C  
ATOM    749  O   THR A  68      11.786 -10.522  -0.516  1.00 21.32           O  
ATOM    750  N   THR A  69      12.118 -10.637   1.719  1.00 16.29           N  
ATOM    751  HN  THR A  69      11.684 -10.841   2.676  1.00 17.18           H  
ATOM    752  CA  THR A  69      13.526 -10.271   1.640  1.00 17.22           C  
ATOM    753  HA  THR A  69      13.771 -10.154   0.584  1.00 17.18           H  
ATOM    754  CB  THR A  69      13.834  -8.928   2.334  1.00 17.04           C  
ATOM    755  HB  THR A  69      14.902  -8.724   2.256  1.00 17.18           H  
ATOM    756  OG1 THR A  69      13.473  -9.004   3.720  1.00 17.58           O  
ATOM    757  HG1 THR A  69      12.447  -9.211   3.804  1.00 17.18           H  
ATOM    758  CG2 THR A  69      13.064  -7.799   1.668  1.00 15.47           C  
ATOM    759 1HG2 THR A  69      13.292  -6.858   2.169  1.00 17.18           H  
ATOM    760 2HG2 THR A  69      11.994  -7.997   1.738  1.00 17.18           H  
ATOM    761 3HG2 THR A  69      13.353  -7.731   0.619  1.00 17.18           H  
ATOM    762  C   THR A  69      14.462 -11.328   2.207  1.00 16.77           C  
ATOM    763  O   THR A  69      15.654 -11.268   1.956  1.00 19.88           O  
ATOM    764  N   GLU A  70      13.943 -12.274   2.984  1.00 16.73           N  
ATOM    765  HN  GLU A  70      12.903 -12.245   3.234  1.00 19.13           H  
ATOM    766  CA  GLU A  70      14.783 -13.353   3.498  1.00 17.07           C  
ATOM    767  HA  GLU A  70      15.788 -13.237   3.093  1.00 19.13           H  
ATOM    768  CB  GLU A  70      14.860 -13.307   5.022  1.00 17.09           C  
ATOM    769  HB1 GLU A  70      13.861 -13.131   5.421  1.00 19.13           H  
ATOM    770  HB2 GLU A  70      15.234 -14.264   5.386  1.00 19.13           H  
ATOM    771  CG  GLU A  70      15.780 -12.207   5.501  1.00 20.15           C  
ATOM    772  HG1 GLU A  70      15.482 -11.272   5.026  1.00 19.13           H  
ATOM    773  HG2 GLU A  70      15.678 -12.114   6.582  1.00 19.13           H  
ATOM    774  CD  GLU A  70      17.246 -12.477   5.170  1.00 24.13           C  
ATOM    775  OE1 GLU A  70      18.033 -11.511   5.129  1.00 24.52           O  
ATOM    776  OE2 GLU A  70      17.612 -13.654   4.966  1.00 21.86           O1-
ATOM    777  C   GLU A  70      14.204 -14.669   3.001  1.00 15.56           C  
ATOM    778  O   GLU A  70      12.991 -14.813   2.889  1.00 15.04           O  
ATOM    779  N   TRP A  71      15.076 -15.639   2.717  1.00 16.54           N  
ATOM    780  HN  TRP A  71      16.118 -15.486   2.906  1.00 19.93           H  
ATOM    781  CA  TRP A  71      14.624 -16.906   2.151  1.00 17.10           C  
ATOM    782  HA  TRP A  71      14.212 -16.674   1.169  1.00 19.93           H  
ATOM    783  CB  TRP A  71      15.828 -17.826   1.908  1.00 17.89           C  
ATOM    784  HB1 TRP A  71      15.498 -18.690   1.332  1.00 19.93           H  
ATOM    785  HB2 TRP A  71      16.580 -17.277   1.341  1.00 19.93           H  
ATOM    786  CG  TRP A  71      16.442 -18.304   3.179  1.00 19.00           C  
ATOM    787  CD2 TRP A  71      16.149 -19.527   3.857  1.00 20.79           C  
ATOM    788  CE2 TRP A  71      16.917 -19.545   5.041  1.00 21.32           C  
ATOM    789  CE3 TRP A  71      15.303 -20.613   3.579  1.00 19.40           C  
ATOM    790  HE3 TRP A  71      14.698 -20.626   2.673  1.00 19.93           H  
ATOM    791  CD1 TRP A  71      17.354 -17.643   3.951  1.00 22.75           C  
ATOM    792  HD1 TRP A  71      17.788 -16.672   3.712  1.00 19.93           H  
ATOM    793  NE1 TRP A  71      17.646 -18.384   5.078  1.00 22.71           N  
ATOM    794  HE1 TRP A  71      18.328 -18.100   5.852  1.00 19.93           H  
ATOM    795  CZ2 TRP A  71      16.868 -20.611   5.949  1.00 22.39           C  
ATOM    796  HZ2 TRP A  71      17.471 -20.609   6.857  1.00 19.93           H  
ATOM    797  CZ3 TRP A  71      15.251 -21.668   4.477  1.00 21.57           C  
ATOM    798  HZ3 TRP A  71      14.598 -22.516   4.273  1.00 19.93           H  
ATOM    799  CH2 TRP A  71      16.031 -21.658   5.650  1.00 20.62           C  
ATOM    800  HH2 TRP A  71      15.969 -22.502   6.337  1.00 19.93           H  
ATOM    801  C   TRP A  71      13.538 -17.674   2.901  1.00 18.40           C  
ATOM    802  O   TRP A  71      12.785 -18.421   2.270  1.00 18.54           O  
ATOM    803  N   ASN A  72      13.448 -17.501   4.227  1.00 17.54           N  
ATOM    804  HN  ASN A  72      14.130 -16.837   4.716  1.00 18.51           H  
ATOM    805  CA  ASN A  72      12.441 -18.197   5.017  1.00 16.23           C  
ATOM    806  HA  ASN A  72      11.982 -18.949   4.375  1.00 18.51           H  
ATOM    807  CB  ASN A  72      13.105 -18.934   6.192  1.00 17.86           C  
ATOM    808  HB1 ASN A  72      12.331 -19.460   6.751  1.00 18.51           H  
ATOM    809  HB2 ASN A  72      13.817 -19.655   5.790  1.00 18.51           H  
ATOM    810  CG  ASN A  72      13.851 -17.999   7.155  1.00 21.13           C  
ATOM    811  OD1 ASN A  72      14.111 -16.830   6.848  1.00 20.22           O  
ATOM    812  ND2 ASN A  72      14.225 -18.534   8.320  1.00 21.13           N  
ATOM    813 1HD2 ASN A  72      14.001 -19.558   8.535  1.00 18.51           H  
ATOM    814 2HD2 ASN A  72      14.749 -17.939   9.038  1.00 18.51           H  
ATOM    815  C   ASN A  72      11.316 -17.289   5.545  1.00 16.57           C  
ATOM    816  O   ASN A  72      10.593 -17.659   6.455  1.00 17.41           O  
ATOM    817  N   ASP A  73      11.151 -16.112   4.962  1.00 14.56           N  
ATOM    818  HN  ASP A  73      11.777 -15.820   4.145  1.00 16.36           H  
ATOM    819  CA  ASP A  73      10.095 -15.209   5.453  1.00 15.88           C  
ATOM    820  HA  ASP A  73      10.373 -14.901   6.461  1.00 16.36           H  
ATOM    821  CB  ASP A  73       9.986 -13.929   4.593  1.00 15.51           C  
ATOM    822  HB1 ASP A  73      10.155 -14.198   3.550  1.00 16.36           H  
ATOM    823  HB2 ASP A  73       8.981 -13.522   4.705  1.00 16.36           H  
ATOM    824  CG  ASP A  73      10.994 -12.845   4.983  1.00 19.00           C  
ATOM    825  OD1 ASP A  73      11.508 -12.821   6.125  1.00 16.68           O  
ATOM    826  OD2 ASP A  73      11.255 -11.981   4.125  1.00 16.54           O1-
ATOM    827  C   ASP A  73       8.698 -15.816   5.531  1.00 16.19           C  
ATOM    828  O   ASP A  73       7.983 -15.589   6.511  1.00 16.55           O  
ATOM    829  N   GLU A  74       8.283 -16.561   4.506  1.00 13.34           N  
ATOM    830  HN  GLU A  74       8.944 -16.754   3.687  1.00 16.02           H  
ATOM    831  CA  GLU A  74       6.933 -17.115   4.495  1.00 13.58           C  
ATOM    832  HA  GLU A  74       6.228 -16.285   4.543  1.00 16.02           H  
ATOM    833  CB  GLU A  74       6.670 -17.888   3.192  1.00 14.18           C  
ATOM    834  HB1 GLU A  74       7.475 -18.611   3.061  1.00 16.02           H  
ATOM    835  HB2 GLU A  74       5.721 -18.414   3.298  1.00 16.02           H  
ATOM    836  CG  GLU A  74       6.595 -17.020   1.914  1.00 16.76           C  
ATOM    837  HG1 GLU A  74       5.953 -17.530   1.196  1.00 16.02           H  
ATOM    838  HG2 GLU A  74       6.151 -16.061   2.182  1.00 16.02           H  
ATOM    839  CD  GLU A  74       7.953 -16.746   1.233  1.00 15.17           C  
ATOM    840  OE1 GLU A  74       9.027 -17.090   1.777  1.00 18.68           O  
ATOM    841  OE2 GLU A  74       7.942 -16.154   0.132  1.00 18.60           O1-
ATOM    842  C   GLU A  74       6.697 -18.002   5.703  1.00 15.87           C  
ATOM    843  O   GLU A  74       5.609 -17.998   6.280  1.00 18.03           O  
ATOM    844  N   THR A  75       7.719 -18.756   6.089  1.00 17.46           N  
ATOM    845  HN  THR A  75       8.639 -18.729   5.543  1.00 21.04           H  
ATOM    846  CA  THR A  75       7.592 -19.618   7.252  1.00 20.26           C  
ATOM    847  HA  THR A  75       6.681 -20.210   7.159  1.00 21.04           H  
ATOM    848  CB  THR A  75       8.792 -20.561   7.371  1.00 22.39           C  
ATOM    849  HB  THR A  75       9.708 -19.978   7.465  1.00 21.04           H  
ATOM    850  OG1 THR A  75       8.857 -21.378   6.191  1.00 24.74           O  
ATOM    851  HG1 THR A  75       7.973 -21.937   6.103  1.00 21.04           H  
ATOM    852  CG2 THR A  75       8.635 -21.472   8.588  1.00 23.55           C  
ATOM    853 1HG2 THR A  75       9.496 -22.136   8.659  1.00 21.04           H  
ATOM    854 2HG2 THR A  75       7.727 -22.065   8.484  1.00 21.04           H  
ATOM    855 3HG2 THR A  75       8.570 -20.865   9.491  1.00 21.04           H  
ATOM    856  C   THR A  75       7.492 -18.739   8.498  1.00 19.31           C  
ATOM    857  O   THR A  75       6.656 -18.976   9.364  1.00 19.60           O  
ATOM    858  N   LEU A  76       8.327 -17.707   8.567  1.00 19.84           N  
ATOM    859  HN  LEU A  76       9.021 -17.528   7.772  1.00 19.30           H  
ATOM    860  CA  LEU A  76       8.300 -16.817   9.725  1.00 18.37           C  
ATOM    861  HA  LEU A  76       8.376 -17.424  10.627  1.00 19.30           H  
ATOM    862  CB  LEU A  76       9.492 -15.843   9.693  1.00 18.04           C  
ATOM    863  HB1 LEU A  76       9.433 -15.269   8.768  1.00 19.30           H  
ATOM    864  HB2 LEU A  76       9.400 -15.170  10.546  1.00 19.30           H  
ATOM    865  CG  LEU A  76      10.879 -16.501   9.755  1.00 21.40           C  
ATOM    866  HG  LEU A  76      10.995 -17.140   8.879  1.00 19.30           H  
ATOM    867  CD1 LEU A  76      11.986 -15.471   9.742  1.00 18.86           C  
ATOM    868 1HD1 LEU A  76      12.952 -15.974   9.787  1.00 19.30           H  
ATOM    869 2HD1 LEU A  76      11.880 -14.812  10.604  1.00 19.30           H  
ATOM    870 3HD1 LEU A  76      11.925 -14.883   8.826  1.00 19.30           H  
ATOM    871  CD2 LEU A  76      10.950 -17.365  10.983  1.00 24.35           C  
ATOM    872 1HD2 LEU A  76      11.930 -17.838  11.039  1.00 19.30           H  
ATOM    873 2HD2 LEU A  76      10.179 -18.133  10.932  1.00 19.30           H  
ATOM    874 3HD2 LEU A  76      10.793 -16.751  11.870  1.00 19.30           H  
ATOM    875  C   LEU A  76       6.973 -16.048   9.770  1.00 16.73           C  
ATOM    876  O   LEU A  76       6.465 -15.774  10.846  1.00 16.79           O  
ATOM    877  N   TYR A  77       6.403 -15.700   8.612  1.00 17.52           N  
ATOM    878  HN  TYR A  77       6.877 -15.953   7.687  1.00 16.38           H  
ATOM    879  CA  TYR A  77       5.121 -14.967   8.606  1.00 17.47           C  
ATOM    880  HA  TYR A  77       5.240 -14.022   9.135  1.00 16.38           H  
ATOM    881  CB  TYR A  77       4.587 -14.698   7.189  1.00 18.55           C  
ATOM    882  HB1 TYR A  77       4.580 -15.653   6.663  1.00 16.38           H  
ATOM    883  HB2 TYR A  77       3.565 -14.334   7.296  1.00 16.38           H  
ATOM    884  CG  TYR A  77       5.323 -13.708   6.306  1.00 15.73           C  
ATOM    885  CD1 TYR A  77       6.265 -12.812   6.818  1.00 14.55           C  
ATOM    886  HD1 TYR A  77       6.521 -12.848   7.877  1.00 16.38           H  
ATOM    887  CE1 TYR A  77       6.891 -11.858   5.981  1.00 15.09           C  
ATOM    888  HE1 TYR A  77       7.626 -11.167   6.393  1.00 16.38           H  
ATOM    889  CD2 TYR A  77       5.021 -13.640   4.944  1.00 14.29           C  
ATOM    890  HD2 TYR A  77       4.295 -14.336   4.524  1.00 16.38           H  
ATOM    891  CE2 TYR A  77       5.632 -12.695   4.102  1.00 13.70           C  
ATOM    892  HE2 TYR A  77       5.377 -12.659   3.043  1.00 16.38           H  
ATOM    893  CZ  TYR A  77       6.564 -11.806   4.629  1.00 16.04           C  
ATOM    894  OH  TYR A  77       7.135 -10.854   3.794  1.00 15.95           O  
ATOM    895  HH  TYR A  77       6.894  -9.893   4.142  1.00 16.38           H  
ATOM    896  C   TYR A  77       4.044 -15.796   9.286  1.00 19.05           C  
ATOM    897  O   TYR A  77       3.200 -15.269  10.014  1.00 18.62           O  
ATOM    898  N   GLN A  78       4.032 -17.094   8.993  1.00 19.23           N  
ATOM    899  HN  GLN A  78       4.767 -17.498   8.329  1.00 29.66           H  
ATOM    900  CA  GLN A  78       3.020 -17.966   9.574  1.00 21.31           C  
ATOM    901  HA  GLN A  78       2.036 -17.568   9.323  1.00 29.66           H  
ATOM    902  CB  GLN A  78       3.141 -19.378   8.978  1.00 26.35           C  
ATOM    903  HB1 GLN A  78       3.169 -19.285   7.892  1.00 29.66           H  
ATOM    904  HB2 GLN A  78       4.076 -19.814   9.330  1.00 29.66           H  
ATOM    905  CG  GLN A  78       2.008 -20.333   9.342  1.00 33.68           C  
ATOM    906  HG1 GLN A  78       1.061 -19.804   9.233  1.00 29.66           H  
ATOM    907  HG2 GLN A  78       2.033 -21.178   8.654  1.00 29.66           H  
ATOM    908  CD  GLN A  78       2.104 -20.868  10.772  1.00 38.40           C  
ATOM    909  OE1 GLN A  78       3.102 -21.489  11.153  1.00 42.46           O  
ATOM    910  NE2 GLN A  78       1.057 -20.638  11.565  1.00 42.69           N  
ATOM    911 1HE2 GLN A  78       0.209 -20.104  11.190  1.00 29.66           H  
ATOM    912 2HE2 GLN A  78       1.065 -20.988  12.576  1.00 29.66           H  
ATOM    913  C   GLN A  78       3.159 -17.990  11.093  1.00 20.91           C  
ATOM    914  O   GLN A  78       2.163 -17.888  11.814  1.00 21.89           O  
ATOM    915  N   GLU A  79       4.391 -18.097  11.574  1.00 20.15           N  
ATOM    916  HN  GLU A  79       5.217 -18.145  10.895  1.00 29.14           H  
ATOM    917  CA  GLU A  79       4.642 -18.150  13.014  1.00 21.37           C  
ATOM    918  HA  GLU A  79       4.012 -18.926  13.449  1.00 29.14           H  
ATOM    919  CB  GLU A  79       6.114 -18.522  13.249  1.00 25.39           C  
ATOM    920  HB1 GLU A  79       6.748 -17.724  12.863  1.00 29.14           H  
ATOM    921  HB2 GLU A  79       6.285 -18.638  14.319  1.00 29.14           H  
ATOM    922  CG  GLU A  79       6.474 -19.837  12.538  1.00 32.10           C  
ATOM    923  HG1 GLU A  79       5.875 -20.634  12.979  1.00 29.14           H  
ATOM    924  HG2 GLU A  79       6.220 -19.731  11.483  1.00 29.14           H  
ATOM    925  CD  GLU A  79       7.951 -20.245  12.632  1.00 36.90           C  
ATOM    926  OE1 GLU A  79       8.851 -19.381  12.533  1.00 40.10           O  
ATOM    927  OE2 GLU A  79       8.213 -21.459  12.776  1.00 42.29           O1-
ATOM    928  C   GLU A  79       4.292 -16.809  13.670  1.00 22.53           C  
ATOM    929  O   GLU A  79       3.696 -16.761  14.750  1.00 21.45           O  
ATOM    930  N   PHE A  80       4.623 -15.730  12.969  1.00 17.48           N  
ATOM    931  HN  PHE A  80       5.084 -15.872  12.014  1.00 16.95           H  
ATOM    932  CA  PHE A  80       4.394 -14.362  13.426  1.00 18.01           C  
ATOM    933  HA  PHE A  80       4.870 -14.228  14.397  1.00 16.95           H  
ATOM    934  CB  PHE A  80       5.055 -13.412  12.409  1.00 15.92           C  
ATOM    935  HB1 PHE A  80       6.057 -13.786  12.198  1.00 16.95           H  
ATOM    936  HB2 PHE A  80       4.461 -13.427  11.495  1.00 16.95           H  
ATOM    937  CG  PHE A  80       5.176 -11.980  12.865  1.00 17.05           C  
ATOM    938  CD1 PHE A  80       4.288 -11.006  12.390  1.00 14.41           C  
ATOM    939  HD1 PHE A  80       3.443 -11.307  11.771  1.00 16.95           H  
ATOM    940  CD2 PHE A  80       6.239 -11.578  13.668  1.00 16.37           C  
ATOM    941  HD2 PHE A  80       6.934 -12.322  14.057  1.00 16.95           H  
ATOM    942  CE1 PHE A  80       4.469  -9.648  12.699  1.00 15.58           C  
ATOM    943  HE1 PHE A  80       3.772  -8.902  12.317  1.00 16.95           H  
ATOM    944  CE2 PHE A  80       6.424 -10.222  13.981  1.00 16.90           C  
ATOM    945  HE2 PHE A  80       7.262  -9.919  14.608  1.00 16.95           H  
ATOM    946  CZ  PHE A  80       5.540  -9.261  13.493  1.00 16.18           C  
ATOM    947  HZ  PHE A  80       5.689  -8.209  13.734  1.00 16.95           H  
ATOM    948  C   PHE A  80       2.901 -14.066  13.559  1.00 18.64           C  
ATOM    949  O   PHE A  80       2.422 -13.636  14.612  1.00 19.94           O  
ATOM    950  N   ASN A  81       2.157 -14.312  12.491  1.00 18.96           N  
ATOM    951  HN  ASN A  81       2.602 -14.718  11.607  1.00 19.09           H  
ATOM    952  CA  ASN A  81       0.742 -14.029  12.527  1.00 17.75           C  
ATOM    953  HA  ASN A  81       0.608 -13.080  13.046  1.00 19.09           H  
ATOM    954  CB  ASN A  81       0.219 -13.856  11.101  1.00 18.05           C  
ATOM    955  HB1 ASN A  81       0.497 -14.730  10.512  1.00 19.09           H  
ATOM    956  HB2 ASN A  81      -0.867 -13.766  11.129  1.00 19.09           H  
ATOM    957  CG  ASN A  81       0.802 -12.616  10.453  1.00 19.75           C  
ATOM    958  OD1 ASN A  81       0.907 -11.581  11.111  1.00 20.92           O  
ATOM    959  ND2 ASN A  81       1.203 -12.708   9.182  1.00 17.50           N  
ATOM    960 1HD2 ASN A  81       1.107 -13.635   8.657  1.00 19.09           H  
ATOM    961 2HD2 ASN A  81       1.620 -11.855   8.689  1.00 19.09           H  
ATOM    962  C   ASN A  81       0.004 -15.091  13.315  1.00 19.26           C  
ATOM    963  O   ASN A  81      -1.137 -14.882  13.741  1.00 20.50           O  
ATOM    964  N   GLY A  82       0.682 -16.212  13.546  1.00 21.61           N  
ATOM    965  HN  GLY A  82       1.673 -16.322  13.158  1.00 23.62           H  
ATOM    966  CA  GLY A  82       0.088 -17.288  14.320  1.00 23.47           C  
ATOM    967  HA1 GLY A  82      -0.904 -17.507  13.926  1.00 23.62           H  
ATOM    968  HA2 GLY A  82       0.716 -18.176  14.239  1.00 23.62           H  
ATOM    969  C   GLY A  82      -0.032 -16.896  15.776  1.00 24.51           C  
ATOM    970  O   GLY A  82      -0.789 -17.498  16.543  1.00 24.90           O  
ATOM    971  N   LEU A  83       0.706 -15.872  16.178  1.00 21.56           N  
ATOM    972  HN  LEU A  83       1.352 -15.374  15.486  1.00 22.48           H  
ATOM    973  CA  LEU A  83       0.638 -15.421  17.568  1.00 21.83           C  
ATOM    974  HA  LEU A  83       0.879 -16.258  18.223  1.00 22.48           H  
ATOM    975  CB  LEU A  83       1.651 -14.298  17.806  1.00 20.43           C  
ATOM    976  HB1 LEU A  83       1.425 -13.496  17.103  1.00 22.48           H  
ATOM    977  HB2 LEU A  83       1.512 -13.938  18.826  1.00 22.48           H  
ATOM    978  CG  LEU A  83       3.127 -14.657  17.640  1.00 22.83           C  
ATOM    979  HG  LEU A  83       3.261 -15.184  16.695  1.00 22.48           H  
ATOM    980  CD1 LEU A  83       3.957 -13.387  17.621  1.00 23.66           C  
ATOM    981 1HD1 LEU A  83       5.010 -13.642  17.503  1.00 22.48           H  
ATOM    982 2HD1 LEU A  83       3.818 -12.847  18.558  1.00 22.48           H  
ATOM    983 3HD1 LEU A  83       3.640 -12.758  16.789  1.00 22.48           H  
ATOM    984  CD2 LEU A  83       3.569 -15.554  18.772  1.00 23.51           C  
ATOM    985 1HD2 LEU A  83       4.622 -15.806  18.647  1.00 22.48           H  
ATOM    986 2HD2 LEU A  83       2.974 -16.468  18.766  1.00 22.48           H  
ATOM    987 3HD2 LEU A  83       3.430 -15.037  19.721  1.00 22.48           H  
ATOM    988  C   LEU A  83      -0.769 -14.921  17.902  1.00 22.36           C  
ATOM    989  O   LEU A  83      -1.172 -14.908  19.067  1.00 23.62           O  
ATOM    990  N   LYS A  84      -1.512 -14.504  16.883  1.00 21.79           N  
ATOM    991  HN  LYS A  84      -1.112 -14.545  15.891  1.00 21.93           H  
ATOM    992  CA  LYS A  84      -2.860 -13.992  17.089  1.00 22.01           C  
ATOM    993  HA  LYS A  84      -2.804 -13.224  17.860  1.00 21.93           H  
ATOM    994  CB  LYS A  84      -3.383 -13.323  15.809  1.00 22.70           C  
ATOM    995  HB1 LYS A  84      -3.223 -13.995  14.966  1.00 21.93           H  
ATOM    996  HB2 LYS A  84      -4.449 -13.126  15.921  1.00 21.93           H  
ATOM    997  CG  LYS A  84      -2.657 -12.003  15.540  1.00 22.04           C  
ATOM    998  HG1 LYS A  84      -2.751 -11.369  16.422  1.00 21.93           H  
ATOM    999  HG2 LYS A  84      -1.604 -12.217  15.356  1.00 21.93           H  
ATOM   1000  CD  LYS A  84      -3.216 -11.249  14.339  1.00 20.58           C  
ATOM   1001  HD1 LYS A  84      -4.304 -11.315  14.353  1.00 21.93           H  
ATOM   1002  HD2 LYS A  84      -2.914 -10.204  14.404  1.00 21.93           H  
ATOM   1003  CE  LYS A  84      -2.700 -11.834  13.034  1.00 18.85           C  
ATOM   1004  HE1 LYS A  84      -1.613 -11.765  13.005  1.00 21.93           H  
ATOM   1005  HE2 LYS A  84      -3.001 -12.879  12.955  1.00 21.93           H  
ATOM   1006  NZ  LYS A  84      -3.279 -11.062  11.914  1.00 17.92           N1+
ATOM   1007  HZ1 LYS A  84      -2.926 -11.460  10.986  1.00 21.93           H  
ATOM   1008  HZ2 LYS A  84      -2.984 -10.037  11.997  1.00 21.93           H  
ATOM   1009  HZ3 LYS A  84      -4.346 -11.129  11.948  1.00 21.93           H  
ATOM   1010  C   LYS A  84      -3.820 -15.064  17.581  1.00 25.40           C  
ATOM   1011  O   LYS A  84      -4.933 -14.763  18.012  1.00 26.07           O  
ATOM   1012  N   LYS A  85      -3.399 -16.321  17.531  1.00 26.74           N  
ATOM   1013  HN  LYS A  85      -2.438 -16.560  17.125  1.00 31.73           H  
ATOM   1014  CA  LYS A  85      -4.271 -17.368  18.040  1.00 30.46           C  
ATOM   1015  HA  LYS A  85      -5.301 -17.135  17.771  1.00 31.73           H  
ATOM   1016  CB  LYS A  85      -3.894 -18.722  17.446  1.00 31.01           C  
ATOM   1017  HB1 LYS A  85      -2.834 -18.897  17.632  1.00 31.73           H  
ATOM   1018  HB2 LYS A  85      -4.483 -19.493  17.943  1.00 31.73           H  
ATOM   1019  CG  LYS A  85      -4.143 -18.819  15.940  1.00 33.26           C  
ATOM   1020  HG1 LYS A  85      -3.535 -18.070  15.433  1.00 31.73           H  
ATOM   1021  HG2 LYS A  85      -3.856 -19.813  15.598  1.00 31.73           H  
ATOM   1022  CD  LYS A  85      -5.602 -18.583  15.595  0.30 32.97           C  
ATOM   1023  HD1 LYS A  85      -6.210 -19.346  16.080  0.30 31.73           H  
ATOM   1024  HD2 LYS A  85      -5.898 -17.598  15.956  0.30 31.73           H  
ATOM   1025  CE  LYS A  85      -5.827 -18.650  14.094  0.20 33.95           C  
ATOM   1026  HE1 LYS A  85      -5.183 -17.916  13.609  0.20 31.73           H  
ATOM   1027  HE2 LYS A  85      -5.568 -19.649  13.744  0.20 31.73           H  
ATOM   1028  NZ  LYS A  85      -7.242 -18.365  13.727  0.20 33.93           N1+
ATOM   1029  HZ1 LYS A  85      -7.354 -18.423  12.665  0.20 31.73           H  
ATOM   1030  HZ2 LYS A  85      -7.507 -17.383  14.060  0.20 31.73           H  
ATOM   1031  HZ3 LYS A  85      -7.883 -19.084  14.192  0.20 31.73           H  
ATOM   1032  C   LYS A  85      -4.144 -17.382  19.563  1.00 31.47           C  
ATOM   1033  O   LYS A  85      -5.058 -17.803  20.267  1.00 31.78           O  
ATOM   1034  N   MET A  86      -3.021 -16.883  20.072  1.00 32.20           N  
ATOM   1035  HN  MET A  86      -2.267 -16.512  19.409  1.00 37.34           H  
ATOM   1036  CA  MET A  86      -2.791 -16.829  21.516  1.00 33.12           C  
ATOM   1037  HA  MET A  86      -3.303 -17.669  21.985  1.00 37.34           H  
ATOM   1038  CB  MET A  86      -1.290 -16.936  21.812  1.00 36.02           C  
ATOM   1039  HB1 MET A  86      -0.778 -16.130  21.287  1.00 37.34           H  
ATOM   1040  HB2 MET A  86      -1.142 -16.823  22.886  1.00 37.34           H  
ATOM   1041  CG  MET A  86      -0.672 -18.260  21.379  1.00 40.39           C  
ATOM   1042  HG1 MET A  86      -1.054 -19.050  22.026  1.00 37.34           H  
ATOM   1043  HG2 MET A  86      -0.966 -18.460  20.349  1.00 37.34           H  
ATOM   1044  SD  MET A  86       1.128 -18.259  21.474  1.00 46.63           S  
ATOM   1045  CE  MET A  86       1.379 -18.822  23.155  0.00 44.15           C  
ATOM   1046  HE1 MET A  86       2.447 -18.874  23.366  0.00 37.34           H  
ATOM   1047  HE2 MET A  86       0.937 -19.811  23.277  0.00 37.34           H  
ATOM   1048  HE3 MET A  86       0.906 -18.125  23.847  0.00 37.34           H  
ATOM   1049  C   MET A  86      -3.358 -15.521  22.088  1.00 33.04           C  
ATOM   1050  O   MET A  86      -3.838 -15.477  23.225  1.00 33.16           O  
ATOM   1051  N   ASN A  87      -3.298 -14.455  21.294  1.00 28.70           N  
ATOM   1052  HN  ASN A  87      -2.860 -14.550  20.322  1.00 25.61           H  
ATOM   1053  CA  ASN A  87      -3.813 -13.167  21.717  1.00 25.80           C  
ATOM   1054  HA  ASN A  87      -4.456 -13.302  22.587  1.00 25.61           H  
ATOM   1055  CB  ASN A  87      -2.663 -12.220  22.077  1.00 24.19           C  
ATOM   1056  HB1 ASN A  87      -2.146 -12.617  22.951  1.00 25.61           H  
ATOM   1057  HB2 ASN A  87      -1.973 -12.175  21.235  1.00 25.61           H  
ATOM   1058  CG  ASN A  87      -3.139 -10.802  22.394  1.00 24.17           C  
ATOM   1059  OD1 ASN A  87      -4.331 -10.559  22.584  1.00 24.77           O  
ATOM   1060  ND2 ASN A  87      -2.198  -9.859  22.461  1.00 24.61           N  
ATOM   1061 1HD2 ASN A  87      -1.172 -10.114  22.296  1.00 25.61           H  
ATOM   1062 2HD2 ASN A  87      -2.469  -8.847  22.679  1.00 25.61           H  
ATOM   1063  C   ASN A  87      -4.632 -12.601  20.568  1.00 27.78           C  
ATOM   1064  O   ASN A  87      -4.099 -11.938  19.684  1.00 24.86           O  
ATOM   1065  N   PRO A  88      -5.950 -12.854  20.571  1.00 27.75           N  
ATOM   1066  CD  PRO A  88      -6.661 -13.737  21.515  1.00 30.32           C  
ATOM   1067  HD1 PRO A  88      -6.983 -13.192  22.402  1.00 29.34           H  
ATOM   1068  HD2 PRO A  88      -6.040 -14.582  21.812  1.00 29.34           H  
ATOM   1069  CA  PRO A  88      -6.864 -12.376  19.524  1.00 29.54           C  
ATOM   1070  HA  PRO A  88      -6.588 -12.856  18.585  1.00 29.34           H  
ATOM   1071  CB  PRO A  88      -8.220 -12.934  19.966  1.00 30.11           C  
ATOM   1072  HB1 PRO A  88      -8.734 -12.238  20.629  1.00 29.34           H  
ATOM   1073  HB2 PRO A  88      -8.854 -13.153  19.106  1.00 29.34           H  
ATOM   1074  CG  PRO A  88      -7.842 -14.188  20.690  1.00 29.67           C  
ATOM   1075  HG1 PRO A  88      -8.656 -14.538  21.324  1.00 29.34           H  
ATOM   1076  HG2 PRO A  88      -7.559 -14.976  19.993  1.00 29.34           H  
ATOM   1077  C   PRO A  88      -6.914 -10.867  19.292  1.00 27.98           C  
ATOM   1078  O   PRO A  88      -7.307 -10.424  18.214  1.00 30.01           O  
ATOM   1079  N   LYS A  89      -6.525 -10.079  20.289  1.00 26.49           N  
ATOM   1080  HN  LYS A  89      -6.194 -10.514  21.209  1.00 29.04           H  
ATOM   1081  CA  LYS A  89      -6.544  -8.621  20.144  1.00 24.81           C  
ATOM   1082  HA  LYS A  89      -7.411  -8.350  19.542  1.00 29.04           H  
ATOM   1083  CB  LYS A  89      -6.679  -7.945  21.511  1.00 26.40           C  
ATOM   1084  HB1 LYS A  89      -5.874  -8.305  22.152  1.00 29.04           H  
ATOM   1085  HB2 LYS A  89      -6.579  -6.869  21.372  1.00 29.04           H  
ATOM   1086  CG  LYS A  89      -8.014  -8.217  22.216  1.00 31.76           C  
ATOM   1087  HG1 LYS A  89      -8.820  -7.762  21.639  1.00 29.04           H  
ATOM   1088  HG2 LYS A  89      -8.172  -9.294  22.275  1.00 29.04           H  
ATOM   1089  CD  LYS A  89      -8.022  -7.637  23.621  1.00 35.71           C  
ATOM   1090  HD1 LYS A  89      -7.203  -8.077  24.190  1.00 29.04           H  
ATOM   1091  HD2 LYS A  89      -7.884  -6.558  23.559  1.00 29.04           H  
ATOM   1092  CE  LYS A  89      -9.331  -7.926  24.338  0.20 36.14           C  
ATOM   1093  HE1 LYS A  89     -10.148  -7.470  23.779  0.20 29.04           H  
ATOM   1094  HE2 LYS A  89      -9.478  -9.005  24.384  0.20 29.04           H  
ATOM   1095  NZ  LYS A  89      -9.330  -7.380  25.723  0.20 37.25           N1+
ATOM   1096  HZ1 LYS A  89     -10.264  -7.602  26.195  0.20 29.04           H  
ATOM   1097  HZ2 LYS A  89      -9.191  -6.320  25.689  0.20 29.04           H  
ATOM   1098  HZ3 LYS A  89      -8.534  -7.826  26.282  0.20 29.04           H  
ATOM   1099  C   LYS A  89      -5.292  -8.097  19.441  1.00 20.86           C  
ATOM   1100  O   LYS A  89      -5.276  -6.963  18.975  1.00 21.98           O  
ATOM   1101  N   LEU A  90      -4.260  -8.927  19.359  1.00 19.04           N  
ATOM   1102  HN  LEU A  90      -4.346  -9.908  19.777  1.00 19.18           H  
ATOM   1103  CA  LEU A  90      -3.006  -8.535  18.712  1.00 17.82           C  
ATOM   1104  HA  LEU A  90      -2.631  -7.633  19.196  1.00 19.18           H  
ATOM   1105  CB  LEU A  90      -1.968  -9.647  18.879  1.00 19.36           C  
ATOM   1106  HB1 LEU A  90      -1.837  -9.812  19.948  1.00 19.18           H  
ATOM   1107  HB2 LEU A  90      -2.377 -10.547  18.419  1.00 19.18           H  
ATOM   1108  CG  LEU A  90      -0.582  -9.418  18.279  1.00 20.07           C  
ATOM   1109  HG  LEU A  90      -0.686  -9.128  17.233  1.00 19.18           H  
ATOM   1110  CD1 LEU A  90       0.128  -8.317  19.035  1.00 20.94           C  
ATOM   1111 1HD1 LEU A  90       1.116  -8.158  18.603  1.00 19.18           H  
ATOM   1112 2HD1 LEU A  90       0.231  -8.603  20.082  1.00 19.18           H  
ATOM   1113 3HD1 LEU A  90      -0.451  -7.396  18.966  1.00 19.18           H  
ATOM   1114  CD2 LEU A  90       0.216 -10.709  18.365  1.00 21.47           C  
ATOM   1115 1HD2 LEU A  90       1.207 -10.553  17.938  1.00 19.18           H  
ATOM   1116 2HD2 LEU A  90      -0.299 -11.493  17.810  1.00 19.18           H  
ATOM   1117 3HD2 LEU A  90       0.313 -11.008  19.409  1.00 19.18           H  
ATOM   1118  C   LEU A  90      -3.190  -8.249  17.220  1.00 17.35           C  
ATOM   1119  O   LEU A  90      -3.858  -8.996  16.511  1.00 17.38           O  
ATOM   1120  N   LYS A  91      -2.586  -7.158  16.746  1.00 16.22           N  
ATOM   1121  HN  LYS A  91      -2.043  -6.532  17.423  1.00 20.73           H  
ATOM   1122  CA  LYS A  91      -2.640  -6.788  15.332  1.00 15.32           C  
ATOM   1123  HA  LYS A  91      -3.262  -7.502  14.792  1.00 20.73           H  
ATOM   1124  CB  LYS A  91      -3.215  -5.373  15.162  1.00 16.33           C  
ATOM   1125  HB1 LYS A  91      -2.615  -4.682  15.754  1.00 20.73           H  
ATOM   1126  HB2 LYS A  91      -3.154  -5.098  14.109  1.00 20.73           H  
ATOM   1127  CG  LYS A  91      -4.691  -5.257  15.616  1.00 18.78           C  
ATOM   1128  HG1 LYS A  91      -4.756  -5.403  16.694  1.00 20.73           H  
ATOM   1129  HG2 LYS A  91      -5.078  -4.271  15.359  1.00 20.73           H  
ATOM   1130  CD  LYS A  91      -5.507  -6.331  14.902  1.00 26.73           C  
ATOM   1131  HD1 LYS A  91      -5.509  -6.113  13.834  1.00 20.73           H  
ATOM   1132  HD2 LYS A  91      -5.034  -7.298  15.075  1.00 20.73           H  
ATOM   1133  CE  LYS A  91      -6.958  -6.405  15.386  0.70 29.00           C  
ATOM   1134  HE1 LYS A  91      -6.975  -6.715  16.431  0.70 20.73           H  
ATOM   1135  HE2 LYS A  91      -7.421  -5.423  15.290  0.70 20.73           H  
ATOM   1136  NZ  LYS A  91      -7.719  -7.394  14.564  0.70 31.18           N1+
ATOM   1137  HZ1 LYS A  91      -8.731  -7.440  14.908  0.70 20.73           H  
ATOM   1138  HZ2 LYS A  91      -7.267  -8.359  14.657  0.70 20.73           H  
ATOM   1139  HZ3 LYS A  91      -7.705  -7.092  13.538  0.70 20.73           H  
ATOM   1140  C   LYS A  91      -1.214  -6.838  14.786  1.00 15.40           C  
ATOM   1141  O   LYS A  91      -0.262  -6.514  15.502  1.00 17.60           O  
ATOM   1142  N   THR A  92      -1.060  -7.266  13.539  1.00 14.49           N  
ATOM   1143  HN  THR A  92      -1.916  -7.574  12.976  1.00 14.27           H  
ATOM   1144  CA  THR A  92       0.257  -7.321  12.931  1.00 14.15           C  
ATOM   1145  HA  THR A  92       0.990  -6.922  13.632  1.00 14.27           H  
ATOM   1146  CB  THR A  92       0.658  -8.766  12.548  1.00 12.50           C  
ATOM   1147  HB  THR A  92       1.626  -8.740  12.048  1.00 14.27           H  
ATOM   1148  OG1 THR A  92      -0.320  -9.309  11.636  1.00 15.61           O  
ATOM   1149  HG1 THR A  92      -1.263  -9.318  12.098  1.00 14.27           H  
ATOM   1150  CG2 THR A  92       0.779  -9.644  13.826  1.00 15.33           C  
ATOM   1151 1HG2 THR A  92       1.062 -10.659  13.545  1.00 14.27           H  
ATOM   1152 2HG2 THR A  92      -0.179  -9.665  14.345  1.00 14.27           H  
ATOM   1153 3HG2 THR A  92       1.540  -9.225  14.485  1.00 14.27           H  
ATOM   1154  C   THR A  92       0.292  -6.496  11.653  1.00 14.38           C  
ATOM   1155  O   THR A  92      -0.725  -6.298  10.991  1.00 13.41           O  
ATOM   1156  N   LEU A  93       1.473  -5.993  11.322  1.00 12.36           N  
ATOM   1157  HN  LEU A  93       2.310  -6.136  11.973  1.00 12.38           H  
ATOM   1158  CA  LEU A  93       1.643  -5.246  10.078  1.00 12.30           C  
ATOM   1159  HA  LEU A  93       0.835  -5.496   9.390  1.00 12.38           H  
ATOM   1160  CB  LEU A  93       1.679  -3.734  10.293  1.00 12.56           C  
ATOM   1161  HB1 LEU A  93       2.437  -3.527  11.049  1.00 12.38           H  
ATOM   1162  HB2 LEU A  93       1.971  -3.274   9.349  1.00 12.38           H  
ATOM   1163  CG  LEU A  93       0.373  -3.068  10.750  1.00  9.43           C  
ATOM   1164  HG  LEU A  93      -0.478  -3.596  10.319  1.00 12.38           H  
ATOM   1165  CD1 LEU A  93       0.291  -3.121  12.281  1.00 13.76           C  
ATOM   1166 1HD1 LEU A  93      -0.634  -2.650  12.612  1.00 12.38           H  
ATOM   1167 2HD1 LEU A  93       1.142  -2.591  12.709  1.00 12.38           H  
ATOM   1168 3HD1 LEU A  93       0.307  -4.160  12.610  1.00 12.38           H  
ATOM   1169  CD2 LEU A  93       0.358  -1.614  10.294  1.00 11.83           C  
ATOM   1170 1HD2 LEU A  93      -0.569  -1.141  10.618  1.00 12.38           H  
ATOM   1171 2HD2 LEU A  93       0.426  -1.573   9.207  1.00 12.38           H  
ATOM   1172 3HD2 LEU A  93       1.206  -1.087  10.730  1.00 12.38           H  
ATOM   1173  C   LEU A  93       2.958  -5.674   9.484  1.00 13.17           C  
ATOM   1174  O   LEU A  93       3.838  -6.173  10.192  1.00 13.66           O  
ATOM   1175  N   LEU A  94       3.084  -5.485   8.178  1.00 12.31           N  
ATOM   1176  HN  LEU A  94       2.262  -5.080   7.626  1.00 12.69           H  
ATOM   1177  CA  LEU A  94       4.322  -5.818   7.476  1.00 12.51           C  
ATOM   1178  HA  LEU A  94       5.001  -6.352   8.141  1.00 12.69           H  
ATOM   1179  CB  LEU A  94       4.004  -6.674   6.247  1.00 12.43           C  
ATOM   1180  HB1 LEU A  94       3.587  -7.614   6.607  1.00 12.69           H  
ATOM   1181  HB2 LEU A  94       3.251  -6.140   5.667  1.00 12.69           H  
ATOM   1182  CG  LEU A  94       5.151  -7.021   5.293  1.00 13.57           C  
ATOM   1183  HG  LEU A  94       5.567  -6.095   4.896  1.00 12.69           H  
ATOM   1184  CD1 LEU A  94       6.252  -7.771   6.038  1.00 13.32           C  
ATOM   1185 1HD1 LEU A  94       7.060  -8.011   5.347  1.00 12.69           H  
ATOM   1186 2HD1 LEU A  94       5.846  -8.692   6.456  1.00 12.69           H  
ATOM   1187 3HD1 LEU A  94       6.637  -7.146   6.844  1.00 12.69           H  
ATOM   1188  CD2 LEU A  94       4.578  -7.858   4.111  1.00 13.32           C  
ATOM   1189 1HD2 LEU A  94       5.383  -8.113   3.422  1.00 12.69           H  
ATOM   1190 2HD2 LEU A  94       3.822  -7.275   3.585  1.00 12.69           H  
ATOM   1191 3HD2 LEU A  94       4.128  -8.772   4.497  1.00 12.69           H  
ATOM   1192  C   LEU A  94       4.935  -4.488   7.054  1.00 11.29           C  
ATOM   1193  O   LEU A  94       4.257  -3.673   6.441  1.00 12.79           O  
ATOM   1194  N   ALA A  95       6.193  -4.244   7.406  1.00 10.96           N  
ATOM   1195  HN  ALA A  95       6.733  -4.967   7.981  1.00 11.72           H  
ATOM   1196  CA  ALA A  95       6.847  -2.994   7.014  1.00 10.53           C  
ATOM   1197  HA  ALA A  95       6.085  -2.226   6.881  1.00 11.72           H  
ATOM   1198  CB  ALA A  95       7.799  -2.549   8.087  1.00 10.87           C  
ATOM   1199  HB1 ALA A  95       8.279  -1.619   7.784  1.00 11.72           H  
ATOM   1200  HB2 ALA A  95       8.558  -3.316   8.241  1.00 11.72           H  
ATOM   1201  HB3 ALA A  95       7.251  -2.389   9.016  1.00 11.72           H  
ATOM   1202  C   ALA A  95       7.605  -3.160   5.710  1.00 10.92           C  
ATOM   1203  O   ALA A  95       8.337  -4.140   5.530  1.00 15.31           O  
ATOM   1204  N   ILE A  96       7.425  -2.221   4.794  1.00 12.22           N  
ATOM   1205  HN  ILE A  96       6.745  -1.415   4.976  1.00 14.70           H  
ATOM   1206  CA  ILE A  96       8.158  -2.293   3.538  1.00 13.13           C  
ATOM   1207  HA  ILE A  96       8.634  -3.271   3.470  1.00 14.70           H  
ATOM   1208  CB  ILE A  96       7.235  -2.102   2.295  1.00 14.31           C  
ATOM   1209  HB  ILE A  96       6.570  -2.963   2.232  1.00 14.70           H  
ATOM   1210  CG2 ILE A  96       6.373  -0.848   2.440  1.00 15.74           C  
ATOM   1211 1HG2 ILE A  96       5.739  -0.738   1.560  1.00 14.70           H  
ATOM   1212 2HG2 ILE A  96       7.016   0.027   2.535  1.00 14.70           H  
ATOM   1213 3HG2 ILE A  96       5.748  -0.937   3.329  1.00 14.70           H  
ATOM   1214  CG1 ILE A  96       8.101  -2.077   1.029  1.00 16.05           C  
ATOM   1215 1HG1 ILE A  96       8.772  -1.220   1.088  1.00 14.70           H  
ATOM   1216 2HG1 ILE A  96       8.686  -2.996   0.994  1.00 14.70           H  
ATOM   1217  CD1 ILE A  96       7.302  -1.970  -0.252  1.00 19.82           C  
ATOM   1218 1HD1 ILE A  96       7.981  -1.958  -1.104  1.00 14.70           H  
ATOM   1219 2HD1 ILE A  96       6.718  -1.050  -0.241  1.00 14.70           H  
ATOM   1220 3HD1 ILE A  96       6.631  -2.825  -0.335  1.00 14.70           H  
ATOM   1221  C   ILE A  96       9.241  -1.229   3.545  1.00 13.25           C  
ATOM   1222  O   ILE A  96       8.983  -0.075   3.890  1.00 13.11           O  
ATOM   1223  N   GLY A  97      10.470  -1.632   3.222  1.00 14.26           N  
ATOM   1224  HN  GLY A  97      10.656  -2.664   3.009  1.00 14.09           H  
ATOM   1225  CA  GLY A  97      11.555  -0.671   3.159  1.00 13.50           C  
ATOM   1226  HA1 GLY A  97      11.975  -0.723   2.155  1.00 14.09           H  
ATOM   1227  HA2 GLY A  97      11.122   0.316   3.321  1.00 14.09           H  
ATOM   1228  C   GLY A  97      12.703  -0.824   4.135  1.00 14.42           C  
ATOM   1229  O   GLY A  97      13.367  -1.869   4.177  1.00 14.18           O  
ATOM   1230  N   GLY A  98      12.936   0.228   4.923  1.00 11.83           N  
ATOM   1231  HN  GLY A  98      12.299   1.086   4.863  1.00 12.98           H  
ATOM   1232  CA  GLY A  98      14.046   0.219   5.861  1.00 12.59           C  
ATOM   1233  HA1 GLY A  98      13.759   0.740   6.774  1.00 12.98           H  
ATOM   1234  HA2 GLY A  98      14.316  -0.810   6.099  1.00 12.98           H  
ATOM   1235  C   GLY A  98      15.231   0.924   5.221  1.00 13.37           C  
ATOM   1236  O   GLY A  98      15.245   1.170   4.017  1.00 14.13           O  
ATOM   1237  N   TRP A  99      16.250   1.204   6.015  1.00 14.15           N  
ATOM   1238  HN  TRP A  99      16.214   0.899   7.040  1.00 15.05           H  
ATOM   1239  CA  TRP A  99      17.421   1.919   5.526  1.00 14.45           C  
ATOM   1240  HA  TRP A  99      17.083   2.889   5.161  1.00 15.05           H  
ATOM   1241  CB  TRP A  99      18.403   2.177   6.677  1.00 14.19           C  
ATOM   1242  HB1 TRP A  99      17.888   2.707   7.478  1.00 15.05           H  
ATOM   1243  HB2 TRP A  99      18.776   1.224   7.052  1.00 15.05           H  
ATOM   1244  CG  TRP A  99      19.557   3.006   6.197  1.00 13.46           C  
ATOM   1245  CD2 TRP A  99      19.514   4.403   5.848  1.00 14.40           C  
ATOM   1246  CE2 TRP A  99      20.786   4.745   5.333  1.00 15.65           C  
ATOM   1247  CE3 TRP A  99      18.524   5.395   5.915  1.00 14.22           C  
ATOM   1248  HE3 TRP A  99      17.533   5.165   6.307  1.00 15.05           H  
ATOM   1249  CD1 TRP A  99      20.809   2.572   5.896  1.00 16.28           C  
ATOM   1250  HD1 TRP A  99      21.172   1.555   6.045  1.00 15.05           H  
ATOM   1251  NE1 TRP A  99      21.556   3.614   5.371  1.00 15.96           N  
ATOM   1252  HE1 TRP A  99      22.573   3.546   5.047  1.00 15.05           H  
ATOM   1253  CZ2 TRP A  99      21.097   6.042   4.888  1.00 15.19           C  
ATOM   1254  HZ2 TRP A  99      22.086   6.282   4.498  1.00 15.05           H  
ATOM   1255  CZ3 TRP A  99      18.834   6.691   5.467  1.00 13.83           C  
ATOM   1256  HZ3 TRP A  99      18.074   7.471   5.512  1.00 15.05           H  
ATOM   1257  CH2 TRP A  99      20.112   6.997   4.961  1.00 15.92           C  
ATOM   1258  HH2 TRP A  99      20.324   8.011   4.621  1.00 15.05           H  
ATOM   1259  C   TRP A  99      18.178   1.240   4.389  1.00 16.39           C  
ATOM   1260  O   TRP A  99      18.505   1.870   3.383  1.00 16.59           O  
ATOM   1261  N   ASN A 100      18.464  -0.043   4.556  1.00 17.50           N  
ATOM   1262  HN  ASN A 100      18.126  -0.551   5.435  1.00 21.31           H  
ATOM   1263  CA  ASN A 100      19.236  -0.772   3.553  1.00 17.90           C  
ATOM   1264  HA  ASN A 100      20.152  -0.209   3.377  1.00 21.31           H  
ATOM   1265  CB  ASN A 100      19.640  -2.133   4.117  1.00 19.91           C  
ATOM   1266  HB1 ASN A 100      18.773  -2.585   4.598  1.00 21.31           H  
ATOM   1267  HB2 ASN A 100      19.974  -2.768   3.297  1.00 21.31           H  
ATOM   1268  CG  ASN A 100      20.763  -2.019   5.137  1.00 25.31           C  
ATOM   1269  OD1 ASN A 100      20.884  -2.853   6.035  1.00 30.59           O  
ATOM   1270  ND2 ASN A 100      21.597  -0.984   4.998  1.00 23.60           N  
ATOM   1271 1HD2 ASN A 100      21.456  -0.287   4.199  1.00 21.31           H  
ATOM   1272 2HD2 ASN A 100      22.406  -0.853   5.686  1.00 21.31           H  
ATOM   1273  C   ASN A 100      18.535  -0.921   2.219  1.00 16.97           C  
ATOM   1274  O   ASN A 100      19.185  -1.046   1.190  1.00 18.70           O  
ATOM   1275  N   PHE A 101      17.211  -0.850   2.232  1.00 15.18           N  
ATOM   1276  HN  PHE A 101      16.709  -0.679   3.161  1.00 15.31           H  
ATOM   1277  CA  PHE A 101      16.422  -0.998   1.018  1.00 12.81           C  
ATOM   1278  HA  PHE A 101      16.698  -1.932   0.529  1.00 15.31           H  
ATOM   1279  CB  PHE A 101      14.936  -1.045   1.377  1.00 14.08           C  
ATOM   1280  HB1 PHE A 101      14.785  -1.832   2.116  1.00 15.31           H  
ATOM   1281  HB2 PHE A 101      14.655  -0.083   1.806  1.00 15.31           H  
ATOM   1282  CG  PHE A 101      14.033  -1.322   0.194  1.00 15.02           C  
ATOM   1283  CD1 PHE A 101      14.023  -2.569  -0.420  1.00 15.05           C  
ATOM   1284  HD1 PHE A 101      14.697  -3.352  -0.072  1.00 15.31           H  
ATOM   1285  CD2 PHE A 101      13.166  -0.337  -0.278  1.00 17.15           C  
ATOM   1286  HD2 PHE A 101      13.169   0.646   0.193  1.00 15.31           H  
ATOM   1287  CE1 PHE A 101      13.142  -2.824  -1.492  1.00 14.56           C  
ATOM   1288  HE1 PHE A 101      13.137  -3.805  -1.966  1.00 15.31           H  
ATOM   1289  CE2 PHE A 101      12.288  -0.585  -1.348  1.00 18.58           C  
ATOM   1290  HE2 PHE A 101      11.619   0.199  -1.702  1.00 15.31           H  
ATOM   1291  CZ  PHE A 101      12.279  -1.833  -1.949  1.00 15.60           C  
ATOM   1292  HZ  PHE A 101      11.599  -2.038  -2.776  1.00 15.31           H  
ATOM   1293  C   PHE A 101      16.672   0.158   0.055  1.00 14.71           C  
ATOM   1294  O   PHE A 101      16.528   0.004  -1.163  1.00 15.70           O  
ATOM   1295  N   GLY A 102      17.038   1.309   0.604  1.00 14.09           N  
ATOM   1296  HN  GLY A 102      17.134   1.396   1.666  1.00 14.43           H  
ATOM   1297  CA  GLY A 102      17.307   2.450  -0.253  1.00 14.32           C  
ATOM   1298  HA1 GLY A 102      17.894   3.173   0.313  1.00 14.43           H  
ATOM   1299  HA2 GLY A 102      17.884   2.105  -1.111  1.00 14.43           H  
ATOM   1300  C   GLY A 102      16.064   3.143  -0.763  1.00 14.89           C  
ATOM   1301  O   GLY A 102      14.956   2.894  -0.298  1.00 14.41           O  
ATOM   1302  N   THR A 103      16.253   3.985  -1.768  1.00 14.12           N  
ATOM   1303  HN  THR A 103      17.234   4.089  -2.183  1.00 14.11           H  
ATOM   1304  CA  THR A 103      15.168   4.768  -2.319  1.00 13.98           C  
ATOM   1305  HA  THR A 103      14.288   4.604  -1.697  1.00 14.11           H  
ATOM   1306  CB  THR A 103      15.522   6.274  -2.254  1.00 13.06           C  
ATOM   1307  HB  THR A 103      14.674   6.860  -2.609  1.00 14.11           H  
ATOM   1308  OG1 THR A 103      16.662   6.530  -3.092  1.00 14.54           O  
ATOM   1309  HG1 THR A 103      17.479   5.962  -2.756  1.00 14.11           H  
ATOM   1310  CG2 THR A 103      15.857   6.685  -0.815  1.00 14.29           C  
ATOM   1311 1HG2 THR A 103      16.103   7.746  -0.788  1.00 14.11           H  
ATOM   1312 2HG2 THR A 103      16.709   6.105  -0.460  1.00 14.11           H  
ATOM   1313 3HG2 THR A 103      14.997   6.496  -0.173  1.00 14.11           H  
ATOM   1314  C   THR A 103      14.779   4.483  -3.764  1.00 15.41           C  
ATOM   1315  O   THR A 103      13.648   4.770  -4.158  1.00 13.36           O  
ATOM   1316  N   GLN A 104      15.699   3.920  -4.549  1.00 13.82           N  
ATOM   1317  HN  GLN A 104      16.637   3.605  -4.143  1.00 19.13           H  
ATOM   1318  CA  GLN A 104      15.411   3.739  -5.969  1.00 15.82           C  
ATOM   1319  HA  GLN A 104      15.285   4.736  -6.391  1.00 19.13           H  
ATOM   1320  CB  GLN A 104      16.606   3.107  -6.688  1.00 17.58           C  
ATOM   1321  HB1 GLN A 104      17.524   3.553  -6.305  1.00 19.13           H  
ATOM   1322  HB2 GLN A 104      16.611   2.036  -6.488  1.00 19.13           H  
ATOM   1323  CG  GLN A 104      16.544   3.326  -8.193  1.00 20.39           C  
ATOM   1324  HG1 GLN A 104      17.436   2.893  -8.647  1.00 19.13           H  
ATOM   1325  HG2 GLN A 104      15.658   2.826  -8.584  1.00 19.13           H  
ATOM   1326  CD  GLN A 104      16.475   4.802  -8.560  1.00 24.22           C  
ATOM   1327  OE1 GLN A 104      17.376   5.579  -8.214  1.00 26.15           O  
ATOM   1328  NE2 GLN A 104      15.406   5.201  -9.254  1.00 23.85           N  
ATOM   1329 1HE2 GLN A 104      14.650   4.494  -9.525  1.00 19.13           H  
ATOM   1330 2HE2 GLN A 104      15.306   6.227  -9.539  1.00 19.13           H  
ATOM   1331  C   GLN A 104      14.155   2.962  -6.309  1.00 14.72           C  
ATOM   1332  O   GLN A 104      13.402   3.386  -7.193  1.00 15.65           O  
ATOM   1333  N   LYS A 105      13.932   1.841  -5.619  1.00 13.65           N  
ATOM   1334  HN  LYS A 105      14.618   1.538  -4.856  1.00 17.67           H  
ATOM   1335  CA  LYS A 105      12.747   1.023  -5.905  1.00 13.96           C  
ATOM   1336  HA  LYS A 105      12.734   0.820  -6.976  1.00 17.67           H  
ATOM   1337  CB  LYS A 105      12.835  -0.322  -5.176  1.00 14.22           C  
ATOM   1338  HB1 LYS A 105      13.166  -0.141  -4.153  1.00 17.67           H  
ATOM   1339  HB2 LYS A 105      11.844  -0.775  -5.163  1.00 17.67           H  
ATOM   1340  CG  LYS A 105      13.810  -1.302  -5.838  1.00 15.87           C  
ATOM   1341  HG1 LYS A 105      13.568  -1.378  -6.898  1.00 17.67           H  
ATOM   1342  HG2 LYS A 105      14.825  -0.921  -5.723  1.00 17.67           H  
ATOM   1343  CD  LYS A 105      13.731  -2.688  -5.215  1.00 23.04           C  
ATOM   1344  HD1 LYS A 105      14.139  -2.646  -4.205  1.00 17.67           H  
ATOM   1345  HD2 LYS A 105      12.687  -2.999  -5.173  1.00 17.67           H  
ATOM   1346  CE  LYS A 105      14.523  -3.713  -6.029  1.00 24.67           C  
ATOM   1347  HE1 LYS A 105      14.240  -3.633  -7.079  1.00 17.67           H  
ATOM   1348  HE2 LYS A 105      15.588  -3.509  -5.923  1.00 17.67           H  
ATOM   1349  NZ  LYS A 105      14.239  -5.098  -5.549  1.00 26.70           N1+
ATOM   1350  HZ1 LYS A 105      14.801  -5.799  -6.129  1.00 17.67           H  
ATOM   1351  HZ2 LYS A 105      13.194  -5.305  -5.654  1.00 17.67           H  
ATOM   1352  HZ3 LYS A 105      14.518  -5.183  -4.519  1.00 17.67           H  
ATOM   1353  C   LYS A 105      11.466   1.784  -5.558  1.00 12.84           C  
ATOM   1354  O   LYS A 105      10.451   1.683  -6.269  1.00 14.07           O  
ATOM   1355  N   PHE A 106      11.497   2.547  -4.471  1.00 11.81           N  
ATOM   1356  HN  PHE A 106      12.374   2.578  -3.859  1.00 13.39           H  
ATOM   1357  CA  PHE A 106      10.328   3.342  -4.118  1.00 11.40           C  
ATOM   1358  HA  PHE A 106       9.453   2.693  -4.082  1.00 13.39           H  
ATOM   1359  CB  PHE A 106      10.516   4.013  -2.743  1.00 12.15           C  
ATOM   1360  HB1 PHE A 106      11.571   4.258  -2.623  1.00 13.39           H  
ATOM   1361  HB2 PHE A 106       9.925   4.929  -2.725  1.00 13.39           H  
ATOM   1362  CG  PHE A 106      10.097   3.161  -1.587  1.00 12.71           C  
ATOM   1363  CD1 PHE A 106       8.757   2.798  -1.430  1.00 14.44           C  
ATOM   1364  HD1 PHE A 106       8.025   3.100  -2.179  1.00 13.39           H  
ATOM   1365  CD2 PHE A 106      11.017   2.759  -0.622  1.00 16.13           C  
ATOM   1366  HD2 PHE A 106      12.066   3.031  -0.736  1.00 13.39           H  
ATOM   1367  CE1 PHE A 106       8.340   2.040  -0.306  1.00 15.45           C  
ATOM   1368  HE1 PHE A 106       7.292   1.762  -0.192  1.00 13.39           H  
ATOM   1369  CE2 PHE A 106      10.613   2.004   0.502  1.00 15.32           C  
ATOM   1370  HE2 PHE A 106      11.348   1.700   1.247  1.00 13.39           H  
ATOM   1371  CZ  PHE A 106       9.282   1.650   0.658  1.00 14.14           C  
ATOM   1372  HZ  PHE A 106       8.968   1.071   1.526  1.00 13.39           H  
ATOM   1373  C   PHE A 106      10.107   4.421  -5.174  1.00 11.35           C  
ATOM   1374  O   PHE A 106       8.977   4.641  -5.629  1.00 12.34           O  
ATOM   1375  N   THR A 107      11.179   5.110  -5.572  1.00 10.80           N  
ATOM   1376  HN  THR A 107      12.139   4.888  -5.155  1.00 13.92           H  
ATOM   1377  CA  THR A 107      11.047   6.172  -6.580  1.00 11.92           C  
ATOM   1378  HA  THR A 107      10.375   6.938  -6.192  1.00 13.92           H  
ATOM   1379  CB  THR A 107      12.421   6.819  -6.863  1.00 14.26           C  
ATOM   1380  HB  THR A 107      13.136   6.034  -7.111  1.00 13.92           H  
ATOM   1381  OG1 THR A 107      12.872   7.502  -5.685  1.00 15.42           O  
ATOM   1382  HG1 THR A 107      12.179   8.247  -5.425  1.00 13.92           H  
ATOM   1383  CG2 THR A 107      12.342   7.796  -8.022  1.00 16.05           C  
ATOM   1384 1HG2 THR A 107      13.325   8.234  -8.196  1.00 13.92           H  
ATOM   1385 2HG2 THR A 107      11.629   8.586  -7.784  1.00 13.92           H  
ATOM   1386 3HG2 THR A 107      12.015   7.270  -8.919  1.00 13.92           H  
ATOM   1387  C   THR A 107      10.462   5.623  -7.881  1.00 13.98           C  
ATOM   1388  O   THR A 107       9.559   6.206  -8.476  1.00 15.00           O  
ATOM   1389  N   ASP A 108      10.961   4.472  -8.309  1.00 14.07           N  
ATOM   1390  HN  ASP A 108      11.726   3.976  -7.749  1.00 19.07           H  
ATOM   1391  CA  ASP A 108      10.465   3.887  -9.541  1.00 16.25           C  
ATOM   1392  HA  ASP A 108      10.551   4.638 -10.326  1.00 19.07           H  
ATOM   1393  CB  ASP A 108      11.347   2.705  -9.926  1.00 18.24           C  
ATOM   1394  HB1 ASP A 108      11.457   2.053  -9.059  1.00 19.07           H  
ATOM   1395  HB2 ASP A 108      10.864   2.157 -10.735  1.00 19.07           H  
ATOM   1396  CG  ASP A 108      12.732   3.142 -10.389  1.00 22.13           C  
ATOM   1397  OD1 ASP A 108      12.926   4.339 -10.713  1.00 24.65           O  
ATOM   1398  OD2 ASP A 108      13.622   2.277 -10.451  1.00 25.34           O1-
ATOM   1399  C   ASP A 108       9.007   3.456  -9.464  1.00 14.64           C  
ATOM   1400  O   ASP A 108       8.273   3.540 -10.454  1.00 17.25           O  
ATOM   1401  N   MET A 109       8.576   3.022  -8.289  1.00 12.42           N  
ATOM   1402  HN  MET A 109       9.244   3.018  -7.453  1.00 14.68           H  
ATOM   1403  CA  MET A 109       7.216   2.553  -8.116  1.00 14.97           C  
ATOM   1404  HA  MET A 109       6.952   1.946  -8.982  1.00 14.68           H  
ATOM   1405  CB  MET A 109       7.116   1.670  -6.862  1.00 14.86           C  
ATOM   1406  HB1 MET A 109       7.766   0.807  -7.005  1.00 14.68           H  
ATOM   1407  HB2 MET A 109       7.467   2.253  -6.010  1.00 14.68           H  
ATOM   1408  CG  MET A 109       5.689   1.148  -6.533  1.00 15.41           C  
ATOM   1409  HG1 MET A 109       5.156   1.002  -7.472  1.00 14.68           H  
ATOM   1410  HG2 MET A 109       5.787   0.192  -6.018  1.00 14.68           H  
ATOM   1411  SD  MET A 109       4.696   2.259  -5.483  1.00 15.13           S  
ATOM   1412  CE  MET A 109       5.442   1.948  -3.849  1.00 16.38           C  
ATOM   1413  HE1 MET A 109       4.940   2.557  -3.098  1.00 14.68           H  
ATOM   1414  HE2 MET A 109       6.501   2.206  -3.877  1.00 14.68           H  
ATOM   1415  HE3 MET A 109       5.332   0.894  -3.594  1.00 14.68           H  
ATOM   1416  C   MET A 109       6.234   3.702  -8.026  1.00 13.44           C  
ATOM   1417  O   MET A 109       5.136   3.610  -8.563  1.00 14.87           O  
ATOM   1418  N   VAL A 110       6.609   4.793  -7.352  1.00 13.07           N  
ATOM   1419  HN  VAL A 110       7.576   4.855  -6.898  1.00 13.13           H  
ATOM   1420  CA  VAL A 110       5.655   5.904  -7.253  1.00 14.11           C  
ATOM   1421  HA  VAL A 110       4.657   5.467  -7.206  1.00 13.13           H  
ATOM   1422  CB  VAL A 110       5.846   6.762  -5.955  1.00 10.76           C  
ATOM   1423  HB  VAL A 110       5.039   7.494  -5.919  1.00 13.13           H  
ATOM   1424  CG1 VAL A 110       5.729   5.870  -4.700  1.00 13.54           C  
ATOM   1425 1HG1 VAL A 110       5.864   6.480  -3.807  1.00 13.13           H  
ATOM   1426 2HG1 VAL A 110       6.496   5.096  -4.731  1.00 13.13           H  
ATOM   1427 3HG1 VAL A 110       4.744   5.403  -4.676  1.00 13.13           H  
ATOM   1428  CG2 VAL A 110       7.186   7.539  -5.982  1.00 11.47           C  
ATOM   1429 1HG2 VAL A 110       7.286   8.123  -5.067  1.00 13.13           H  
ATOM   1430 2HG2 VAL A 110       7.202   8.207  -6.843  1.00 13.13           H  
ATOM   1431 3HG2 VAL A 110       8.014   6.834  -6.055  1.00 13.13           H  
ATOM   1432  C   VAL A 110       5.681   6.838  -8.463  1.00 13.45           C  
ATOM   1433  O   VAL A 110       4.857   7.750  -8.566  1.00 15.53           O  
ATOM   1434  N   ALA A 111       6.609   6.605  -9.395  1.00 13.71           N  
ATOM   1435  HN  ALA A 111       7.274   5.774  -9.282  1.00 15.48           H  
ATOM   1436  CA  ALA A 111       6.728   7.465 -10.560  1.00 14.98           C  
ATOM   1437  HA  ALA A 111       6.925   8.474 -10.198  1.00 15.48           H  
ATOM   1438  CB  ALA A 111       7.941   7.039 -11.403  1.00 16.11           C  
ATOM   1439  HB1 ALA A 111       8.024   7.688 -12.275  1.00 15.48           H  
ATOM   1440  HB2 ALA A 111       7.813   6.007 -11.730  1.00 15.48           H  
ATOM   1441  HB3 ALA A 111       8.847   7.120 -10.803  1.00 15.48           H  
ATOM   1442  C   ALA A 111       5.511   7.540 -11.460  1.00 16.65           C  
ATOM   1443  O   ALA A 111       5.254   8.573 -12.088  1.00 15.95           O  
ATOM   1444  N   THR A 112       4.757   6.455 -11.548  1.00 16.24           N  
ATOM   1445  HN  THR A 112       4.986   5.585 -10.968  1.00 17.52           H  
ATOM   1446  CA  THR A 112       3.606   6.464 -12.450  1.00 17.52           C  
ATOM   1447  HA  THR A 112       3.392   7.496 -12.727  1.00 17.52           H  
ATOM   1448  CB  THR A 112       3.910   5.660 -13.743  1.00 16.04           C  
ATOM   1449  HB  THR A 112       3.127   5.853 -14.477  1.00 17.52           H  
ATOM   1450  OG1 THR A 112       3.944   4.256 -13.448  1.00 17.95           O  
ATOM   1451  HG1 THR A 112       4.693   4.065 -12.738  1.00 17.52           H  
ATOM   1452  CG2 THR A 112       5.269   6.068 -14.336  1.00 19.03           C  
ATOM   1453 1HG2 THR A 112       5.459   5.491 -15.241  1.00 17.52           H  
ATOM   1454 2HG2 THR A 112       6.057   5.872 -13.609  1.00 17.52           H  
ATOM   1455 3HG2 THR A 112       5.256   7.130 -14.579  1.00 17.52           H  
ATOM   1456  C   THR A 112       2.363   5.868 -11.827  1.00 18.34           C  
ATOM   1457  O   THR A 112       2.441   5.032 -10.924  1.00 17.54           O  
ATOM   1458  N   ALA A 113       1.210   6.288 -12.331  1.00 18.27           N  
ATOM   1459  HN  ALA A 113       1.203   7.015 -13.117  1.00 18.48           H  
ATOM   1460  CA  ALA A 113      -0.044   5.763 -11.818  1.00 19.64           C  
ATOM   1461  HA  ALA A 113      -0.098   5.985 -10.752  1.00 18.48           H  
ATOM   1462  CB  ALA A 113      -1.227   6.453 -12.515  1.00 20.16           C  
ATOM   1463  HB1 ALA A 113      -2.163   6.053 -12.124  1.00 18.48           H  
ATOM   1464  HB2 ALA A 113      -1.174   6.270 -13.588  1.00 18.48           H  
ATOM   1465  HB3 ALA A 113      -1.184   7.526 -12.327  1.00 18.48           H  
ATOM   1466  C   ALA A 113      -0.112   4.235 -11.998  1.00 17.55           C  
ATOM   1467  O   ALA A 113      -0.632   3.541 -11.129  1.00 16.77           O  
ATOM   1468  N   ASN A 114       0.417   3.706 -13.105  1.00 17.12           N  
ATOM   1469  HN  ASN A 114       0.865   4.344 -13.838  1.00 18.57           H  
ATOM   1470  CA  ASN A 114       0.387   2.264 -13.321  1.00 16.47           C  
ATOM   1471  HA  ASN A 114      -0.645   1.925 -13.230  1.00 18.57           H  
ATOM   1472  CB  ASN A 114       0.886   1.912 -14.720  1.00 17.86           C  
ATOM   1473  HB1 ASN A 114       1.737   2.549 -14.961  1.00 18.57           H  
ATOM   1474  HB2 ASN A 114       1.199   0.868 -14.730  1.00 18.57           H  
ATOM   1475  CG  ASN A 114      -0.184   2.111 -15.765  1.00 18.31           C  
ATOM   1476  OD1 ASN A 114      -1.317   2.436 -15.423  1.00 23.12           O  
ATOM   1477  ND2 ASN A 114       0.157   1.900 -17.036  1.00 23.50           N  
ATOM   1478 1HD2 ASN A 114       1.155   1.602 -17.280  1.00 18.57           H  
ATOM   1479 2HD2 ASN A 114      -0.568   2.028 -17.813  1.00 18.57           H  
ATOM   1480  C   ASN A 114       1.229   1.520 -12.289  1.00 16.44           C  
ATOM   1481  O   ASN A 114       0.809   0.477 -11.772  1.00 15.71           O  
ATOM   1482  N   ASN A 115       2.420   2.040 -11.995  1.00 14.50           N  
ATOM   1483  HN  ASN A 115       2.748   2.946 -12.461  1.00 15.54           H  
ATOM   1484  CA  ASN A 115       3.276   1.348 -11.020  1.00 12.35           C  
ATOM   1485  HA  ASN A 115       3.327   0.294 -11.292  1.00 15.54           H  
ATOM   1486  CB  ASN A 115       4.699   1.916 -11.013  1.00 14.08           C  
ATOM   1487  HB1 ASN A 115       4.639   3.000 -10.914  1.00 15.54           H  
ATOM   1488  HB2 ASN A 115       5.233   1.501 -10.158  1.00 15.54           H  
ATOM   1489  CG  ASN A 115       5.485   1.587 -12.284  1.00 18.17           C  
ATOM   1490  OD1 ASN A 115       6.589   2.100 -12.487  1.00 19.70           O  
ATOM   1491  ND2 ASN A 115       4.928   0.736 -13.138  1.00 16.95           N  
ATOM   1492 1HD2 ASN A 115       3.969   0.312 -12.923  1.00 15.54           H  
ATOM   1493 2HD2 ASN A 115       5.438   0.474 -14.041  1.00 15.54           H  
ATOM   1494  C   ASN A 115       2.669   1.458  -9.621  1.00 14.50           C  
ATOM   1495  O   ASN A 115       2.792   0.527  -8.828  1.00 14.06           O  
ATOM   1496  N   ARG A 116       2.035   2.587  -9.305  1.00 13.95           N  
ATOM   1497  HN  ARG A 116       1.982   3.391 -10.009  1.00 16.78           H  
ATOM   1498  CA  ARG A 116       1.413   2.717  -7.990  1.00 15.18           C  
ATOM   1499  HA  ARG A 116       2.152   2.476  -7.226  1.00 16.78           H  
ATOM   1500  CB  ARG A 116       0.905   4.144  -7.755  1.00 16.00           C  
ATOM   1501  HB1 ARG A 116       0.336   4.458  -8.630  1.00 16.78           H  
ATOM   1502  HB2 ARG A 116       0.255   4.141  -6.880  1.00 16.78           H  
ATOM   1503  CG  ARG A 116       2.039   5.155  -7.519  1.00 16.88           C  
ATOM   1504  HG1 ARG A 116       2.722   4.758  -6.768  1.00 16.78           H  
ATOM   1505  HG2 ARG A 116       2.578   5.313  -8.453  1.00 16.78           H  
ATOM   1506  CD  ARG A 116       1.473   6.505  -7.026  1.00 15.91           C  
ATOM   1507  HD1 ARG A 116       0.935   6.340  -6.093  1.00 16.78           H  
ATOM   1508  HD2 ARG A 116       2.303   7.190  -6.851  1.00 16.78           H  
ATOM   1509  NE  ARG A 116       0.555   7.113  -7.999  1.00 17.03           N1+
ATOM   1510  HE  ARG A 116      -0.485   6.872  -7.928  1.00 16.78           H  
ATOM   1511  CZ  ARG A 116       0.939   7.945  -8.962  1.00 19.05           C  
ATOM   1512  NH1 ARG A 116       2.224   8.274  -9.094  1.00 20.51           N  
ATOM   1513 1HH1 ARG A 116       2.952   7.868  -8.423  1.00 16.78           H  
ATOM   1514 2HH1 ARG A 116       2.528   8.944  -9.871  1.00 16.78           H  
ATOM   1515  NH2 ARG A 116       0.043   8.477  -9.787  1.00 19.84           N  
ATOM   1516 1HH2 ARG A 116      -0.994   8.236  -9.678  1.00 16.78           H  
ATOM   1517 2HH2 ARG A 116       0.359   9.146 -10.560  1.00 16.78           H  
ATOM   1518  C   ARG A 116       0.248   1.733  -7.878  1.00 15.64           C  
ATOM   1519  O   ARG A 116       0.034   1.134  -6.824  1.00 14.54           O  
ATOM   1520  N   GLN A 117      -0.489   1.559  -8.971  1.00 14.85           N  
ATOM   1521  HN  GLN A 117      -0.245   2.105  -9.859  1.00 22.58           H  
ATOM   1522  CA  GLN A 117      -1.624   0.639  -8.987  1.00 16.96           C  
ATOM   1523  HA  GLN A 117      -2.294   0.894  -8.166  1.00 22.58           H  
ATOM   1524  CB  GLN A 117      -2.380   0.785 -10.297  1.00 18.33           C  
ATOM   1525  HB1 GLN A 117      -2.754   1.807 -10.365  1.00 22.58           H  
ATOM   1526  HB2 GLN A 117      -1.686   0.596 -11.116  1.00 22.58           H  
ATOM   1527  CG  GLN A 117      -3.546  -0.155 -10.440  1.00 24.37           C  
ATOM   1528  HG1 GLN A 117      -3.188  -1.181 -10.357  1.00 22.58           H  
ATOM   1529  HG2 GLN A 117      -4.264   0.045  -9.645  1.00 22.58           H  
ATOM   1530  CD  GLN A 117      -4.233   0.025 -11.789  1.00 29.55           C  
ATOM   1531  OE1 GLN A 117      -3.629  -0.177 -12.859  1.00 33.09           O  
ATOM   1532  NE2 GLN A 117      -5.494   0.427 -11.744  1.00 33.10           N  
ATOM   1533 1HE2 GLN A 117      -5.966   0.604 -10.800  1.00 22.58           H  
ATOM   1534 2HE2 GLN A 117      -6.041   0.575 -12.652  1.00 22.58           H  
ATOM   1535  C   GLN A 117      -1.156  -0.808  -8.810  1.00 15.95           C  
ATOM   1536  O   GLN A 117      -1.744  -1.570  -8.047  1.00 17.06           O  
ATOM   1537  N   THR A 118      -0.116  -1.183  -9.542  1.00 15.44           N  
ATOM   1538  HN  THR A 118       0.318  -0.485 -10.227  1.00 15.42           H  
ATOM   1539  CA  THR A 118       0.448  -2.511  -9.439  1.00 14.40           C  
ATOM   1540  HA  THR A 118      -0.295  -3.243  -9.755  1.00 15.42           H  
ATOM   1541  CB  THR A 118       1.683  -2.629 -10.332  1.00 14.65           C  
ATOM   1542  HB  THR A 118       2.379  -1.828 -10.084  1.00 15.42           H  
ATOM   1543  OG1 THR A 118       1.276  -2.490 -11.704  1.00 16.59           O  
ATOM   1544  HG1 THR A 118       0.589  -3.247 -11.944  1.00 15.42           H  
ATOM   1545  CG2 THR A 118       2.384  -3.986 -10.128  1.00 15.60           C  
ATOM   1546 1HG2 THR A 118       3.259  -4.044 -10.775  1.00 15.42           H  
ATOM   1547 2HG2 THR A 118       1.695  -4.793 -10.377  1.00 15.42           H  
ATOM   1548 3HG2 THR A 118       2.695  -4.082  -9.088  1.00 15.42           H  
ATOM   1549  C   THR A 118       0.832  -2.778  -7.986  1.00 15.51           C  
ATOM   1550  O   THR A 118       0.489  -3.826  -7.426  1.00 15.74           O  
ATOM   1551  N   PHE A 119       1.520  -1.817  -7.372  1.00 13.35           N  
ATOM   1552  HN  PHE A 119       1.764  -0.914  -7.892  1.00 13.08           H  
ATOM   1553  CA  PHE A 119       1.939  -2.001  -5.987  1.00 11.23           C  
ATOM   1554  HA  PHE A 119       2.497  -2.936  -5.933  1.00 13.08           H  
ATOM   1555  CB  PHE A 119       2.867  -0.879  -5.513  1.00 13.51           C  
ATOM   1556  HB1 PHE A 119       3.759  -0.878  -6.139  1.00 13.08           H  
ATOM   1557  HB2 PHE A 119       2.346   0.072  -5.620  1.00 13.08           H  
ATOM   1558  CG  PHE A 119       3.287  -1.037  -4.079  1.00 12.40           C  
ATOM   1559  CD1 PHE A 119       4.215  -2.012  -3.716  1.00 12.66           C  
ATOM   1560  HD1 PHE A 119       4.707  -2.600  -4.490  1.00 13.08           H  
ATOM   1561  CD2 PHE A 119       2.679  -0.280  -3.078  1.00 11.63           C  
ATOM   1562  HD2 PHE A 119       1.962   0.494  -3.352  1.00 13.08           H  
ATOM   1563  CE1 PHE A 119       4.526  -2.248  -2.357  1.00 13.91           C  
ATOM   1564  HE1 PHE A 119       5.249  -3.017  -2.085  1.00 13.08           H  
ATOM   1565  CE2 PHE A 119       2.973  -0.496  -1.732  1.00 13.02           C  
ATOM   1566  HE2 PHE A 119       2.483   0.106  -0.966  1.00 13.08           H  
ATOM   1567  CZ  PHE A 119       3.895  -1.483  -1.359  1.00 15.14           C  
ATOM   1568  HZ  PHE A 119       4.121  -1.656  -0.307  1.00 13.08           H  
ATOM   1569  C   PHE A 119       0.776  -2.102  -5.011  1.00 12.44           C  
ATOM   1570  O   PHE A 119       0.758  -2.998  -4.148  1.00 14.63           O  
ATOM   1571  N   VAL A 120      -0.191  -1.199  -5.134  1.00 12.53           N  
ATOM   1572  HN  VAL A 120      -0.147  -0.474  -5.920  1.00 14.13           H  
ATOM   1573  CA  VAL A 120      -1.315  -1.192  -4.200  1.00 14.70           C  
ATOM   1574  HA  VAL A 120      -0.910  -1.107  -3.192  1.00 14.13           H  
ATOM   1575  CB  VAL A 120      -2.221   0.036  -4.451  1.00 12.39           C  
ATOM   1576  HB  VAL A 120      -2.521   0.050  -5.499  1.00 14.13           H  
ATOM   1577  CG1 VAL A 120      -3.489  -0.026  -3.561  1.00 15.96           C  
ATOM   1578 1HG1 VAL A 120      -4.112   0.847  -3.754  1.00 14.13           H  
ATOM   1579 2HG1 VAL A 120      -3.196  -0.038  -2.511  1.00 14.13           H  
ATOM   1580 3HG1 VAL A 120      -4.051  -0.931  -3.792  1.00 14.13           H  
ATOM   1581  CG2 VAL A 120      -1.441   1.324  -4.132  1.00 14.87           C  
ATOM   1582 1HG2 VAL A 120      -2.080   2.189  -4.309  1.00 14.13           H  
ATOM   1583 2HG2 VAL A 120      -0.562   1.385  -4.773  1.00 14.13           H  
ATOM   1584 3HG2 VAL A 120      -1.129   1.311  -3.088  1.00 14.13           H  
ATOM   1585  C   VAL A 120      -2.115  -2.487  -4.274  1.00 13.55           C  
ATOM   1586  O   VAL A 120      -2.394  -3.118  -3.239  1.00 14.88           O  
ATOM   1587  N   ASN A 121      -2.428  -2.922  -5.492  1.00 16.42           N  
ATOM   1588  HN  ASN A 121      -2.127  -2.365  -6.355  1.00 23.09           H  
ATOM   1589  CA  ASN A 121      -3.185  -4.165  -5.647  1.00 18.05           C  
ATOM   1590  HA  ASN A 121      -4.111  -4.074  -5.080  1.00 23.09           H  
ATOM   1591  CB  ASN A 121      -3.543  -4.408  -7.114  1.00 23.65           C  
ATOM   1592  HB1 ASN A 121      -2.645  -4.283  -7.719  1.00 23.09           H  
ATOM   1593  HB2 ASN A 121      -3.915  -5.427  -7.220  1.00 23.09           H  
ATOM   1594  CG  ASN A 121      -4.607  -3.445  -7.613  1.00 27.98           C  
ATOM   1595  OD1 ASN A 121      -5.354  -2.861  -6.819  1.00 30.90           O  
ATOM   1596  ND2 ASN A 121      -4.679  -3.268  -8.933  1.00 33.23           N  
ATOM   1597 1HD2 ASN A 121      -4.007  -3.792  -9.580  1.00 23.09           H  
ATOM   1598 2HD2 ASN A 121      -5.408  -2.602  -9.344  1.00 23.09           H  
ATOM   1599  C   ASN A 121      -2.404  -5.355  -5.098  1.00 18.13           C  
ATOM   1600  O   ASN A 121      -2.979  -6.231  -4.445  1.00 16.37           O  
ATOM   1601  N   SER A 122      -1.091  -5.374  -5.336  1.00 16.33           N  
ATOM   1602  HN  SER A 122      -0.646  -4.574  -5.891  1.00 15.91           H  
ATOM   1603  CA  SER A 122      -0.248  -6.469  -4.852  1.00 14.83           C  
ATOM   1604  HA  SER A 122      -0.678  -7.411  -5.192  1.00 15.91           H  
ATOM   1605  CB  SER A 122       1.184  -6.355  -5.415  1.00 15.86           C  
ATOM   1606  HB1 SER A 122       1.626  -7.351  -5.454  1.00 15.91           H  
ATOM   1607  HB2 SER A 122       1.133  -5.940  -6.422  1.00 15.91           H  
ATOM   1608  OG  SER A 122       2.012  -5.516  -4.614  1.00 18.73           O  
ATOM   1609  HG  SER A 122       1.600  -4.551  -4.575  1.00 15.91           H  
ATOM   1610  C   SER A 122      -0.203  -6.482  -3.328  1.00 15.29           C  
ATOM   1611  O   SER A 122      -0.156  -7.547  -2.709  1.00 14.42           O  
ATOM   1612  N   ALA A 123      -0.212  -5.303  -2.719  1.00 13.73           N  
ATOM   1613  HN  ALA A 123      -0.274  -4.406  -3.299  1.00 13.93           H  
ATOM   1614  CA  ALA A 123      -0.139  -5.222  -1.274  1.00 12.80           C  
ATOM   1615  HA  ALA A 123       0.730  -5.793  -0.947  1.00 13.93           H  
ATOM   1616  CB  ALA A 123       0.057  -3.749  -0.823  1.00 14.74           C  
ATOM   1617  HB1 ALA A 123       0.110  -3.706   0.265  1.00 13.93           H  
ATOM   1618  HB2 ALA A 123      -0.783  -3.147  -1.170  1.00 13.93           H  
ATOM   1619  HB3 ALA A 123       0.982  -3.359  -1.247  1.00 13.93           H  
ATOM   1620  C   ALA A 123      -1.369  -5.813  -0.606  1.00 14.23           C  
ATOM   1621  O   ALA A 123      -1.245  -6.548   0.370  1.00 14.13           O  
ATOM   1622  N   ILE A 124      -2.555  -5.475  -1.105  1.00 16.24           N  
ATOM   1623  HN  ILE A 124      -2.622  -4.805  -1.937  1.00 15.07           H  
ATOM   1624  CA  ILE A 124      -3.756  -6.025  -0.508  1.00 13.84           C  
ATOM   1625  HA  ILE A 124      -3.799  -5.723   0.538  1.00 15.07           H  
ATOM   1626  CB  ILE A 124      -5.020  -5.521  -1.221  1.00 14.14           C  
ATOM   1627  HB  ILE A 124      -4.940  -5.747  -2.284  1.00 15.07           H  
ATOM   1628  CG2 ILE A 124      -6.272  -6.210  -0.657  1.00 13.52           C  
ATOM   1629 1HG2 ILE A 124      -7.156  -5.839  -1.175  1.00 15.07           H  
ATOM   1630 2HG2 ILE A 124      -6.358  -5.993   0.408  1.00 15.07           H  
ATOM   1631 3HG2 ILE A 124      -6.191  -7.287  -0.803  1.00 15.07           H  
ATOM   1632  CG1 ILE A 124      -5.131  -3.996  -1.042  1.00 14.82           C  
ATOM   1633 1HG1 ILE A 124      -5.281  -3.783   0.016  1.00 15.07           H  
ATOM   1634 2HG1 ILE A 124      -4.199  -3.540  -1.377  1.00 15.07           H  
ATOM   1635  CD1 ILE A 124      -6.287  -3.373  -1.831  1.00 18.83           C  
ATOM   1636 1HD1 ILE A 124      -6.307  -2.297  -1.659  1.00 15.07           H  
ATOM   1637 2HD1 ILE A 124      -7.230  -3.810  -1.502  1.00 15.07           H  
ATOM   1638 3HD1 ILE A 124      -6.148  -3.568  -2.894  1.00 15.07           H  
ATOM   1639  C   ILE A 124      -3.709  -7.554  -0.579  1.00 13.20           C  
ATOM   1640  O   ILE A 124      -3.910  -8.247   0.422  1.00 15.95           O  
ATOM   1641  N   ARG A 125      -3.425  -8.080  -1.762  1.00 14.03           N  
ATOM   1642  HN  ARG A 125      -3.229  -7.437  -2.594  1.00 22.80           H  
ATOM   1643  CA  ARG A 125      -3.376  -9.533  -1.942  1.00 12.91           C  
ATOM   1644  HA  ARG A 125      -4.362  -9.937  -1.711  1.00 22.80           H  
ATOM   1645  CB  ARG A 125      -3.059  -9.860  -3.392  1.00 16.22           C  
ATOM   1646  HB1 ARG A 125      -3.762  -9.329  -4.034  1.00 22.80           H  
ATOM   1647  HB2 ARG A 125      -2.044  -9.529  -3.613  1.00 22.80           H  
ATOM   1648  CG  ARG A 125      -3.162 -11.347  -3.679  1.00 19.52           C  
ATOM   1649  HG1 ARG A 125      -2.465 -11.882  -3.034  1.00 22.80           H  
ATOM   1650  HG2 ARG A 125      -4.179 -11.679  -3.470  1.00 22.80           H  
ATOM   1651  CD  ARG A 125      -2.830 -11.653  -5.125  1.00 25.73           C  
ATOM   1652  HD1 ARG A 125      -3.402 -10.985  -5.769  1.00 22.80           H  
ATOM   1653  HD2 ARG A 125      -1.764 -11.490  -5.286  1.00 22.80           H  
ATOM   1654  NE  ARG A 125      -3.157 -13.039  -5.466  1.00 31.79           N1+
ATOM   1655  HE  ARG A 125      -4.005 -13.488  -4.992  1.00 22.80           H  
ATOM   1656  CZ  ARG A 125      -2.462 -13.773  -6.331  1.00 33.01           C  
ATOM   1657  NH1 ARG A 125      -1.401 -13.255  -6.939  1.00 31.34           N  
ATOM   1658 1HH1 ARG A 125      -1.105 -12.247  -6.733  1.00 22.80           H  
ATOM   1659 2HH1 ARG A 125      -0.842 -13.845  -7.635  1.00 22.80           H  
ATOM   1660  NH2 ARG A 125      -2.830 -15.026  -6.589  1.00 35.79           N  
ATOM   1661 1HH2 ARG A 125      -3.685 -15.444  -6.101  1.00 22.80           H  
ATOM   1662 2HH2 ARG A 125      -2.270 -15.615  -7.285  1.00 22.80           H  
ATOM   1663  C   ARG A 125      -2.351 -10.226  -1.034  1.00 14.63           C  
ATOM   1664  O   ARG A 125      -2.638 -11.261  -0.428  1.00 15.84           O  
ATOM   1665  N   PHE A 126      -1.154  -9.645  -0.951  1.00 13.62           N  
ATOM   1666  HN  PHE A 126      -0.984  -8.743  -1.501  1.00 13.67           H  
ATOM   1667  CA  PHE A 126      -0.062 -10.187  -0.141  1.00 12.69           C  
ATOM   1668  HA  PHE A 126       0.105 -11.223  -0.435  1.00 13.67           H  
ATOM   1669  CB  PHE A 126       1.217  -9.376  -0.457  1.00 12.60           C  
ATOM   1670  HB1 PHE A 126       1.272  -9.239  -1.537  1.00 13.67           H  
ATOM   1671  HB2 PHE A 126       1.129  -8.404   0.029  1.00 13.67           H  
ATOM   1672  CG  PHE A 126       2.508 -10.013   0.000  1.00 13.54           C  
ATOM   1673  CD1 PHE A 126       2.976  -9.830   1.307  1.00 13.32           C  
ATOM   1674  HD1 PHE A 126       2.355  -9.297   2.027  1.00 13.67           H  
ATOM   1675  CD2 PHE A 126       3.316 -10.711  -0.905  1.00 12.67           C  
ATOM   1676  HD2 PHE A 126       2.963 -10.870  -1.924  1.00 13.67           H  
ATOM   1677  CE1 PHE A 126       4.247 -10.327   1.713  1.00 14.62           C  
ATOM   1678  HE1 PHE A 126       4.591 -10.168   2.735  1.00 13.67           H  
ATOM   1679  CE2 PHE A 126       4.586 -11.216  -0.521  1.00 15.88           C  
ATOM   1680  HE2 PHE A 126       5.199 -11.754  -1.244  1.00 13.67           H  
ATOM   1681  CZ  PHE A 126       5.059 -11.022   0.801  1.00 14.09           C  
ATOM   1682  HZ  PHE A 126       6.034 -11.405   1.104  1.00 13.67           H  
ATOM   1683  C   PHE A 126      -0.401 -10.154   1.359  1.00 13.45           C  
ATOM   1684  O   PHE A 126      -0.210 -11.153   2.073  1.00 13.88           O  
ATOM   1685  N   LEU A 127      -0.935  -9.029   1.829  1.00 13.19           N  
ATOM   1686  HN  LEU A 127      -1.116  -8.214   1.160  1.00 13.82           H  
ATOM   1687  CA  LEU A 127      -1.277  -8.887   3.235  1.00 12.34           C  
ATOM   1688  HA  LEU A 127      -0.389  -9.109   3.826  1.00 13.82           H  
ATOM   1689  CB  LEU A 127      -1.711  -7.446   3.543  1.00 12.73           C  
ATOM   1690  HB1 LEU A 127      -2.535  -7.187   2.878  1.00 13.82           H  
ATOM   1691  HB2 LEU A 127      -2.051  -7.404   4.578  1.00 13.82           H  
ATOM   1692  CG  LEU A 127      -0.596  -6.406   3.359  1.00 12.56           C  
ATOM   1693  HG  LEU A 127      -0.232  -6.471   2.334  1.00 13.82           H  
ATOM   1694  CD1 LEU A 127      -1.209  -5.004   3.570  1.00 14.10           C  
ATOM   1695 1HD1 LEU A 127      -0.436  -4.246   3.444  1.00 13.82           H  
ATOM   1696 2HD1 LEU A 127      -1.624  -4.936   4.576  1.00 13.82           H  
ATOM   1697 3HD1 LEU A 127      -2.001  -4.839   2.839  1.00 13.82           H  
ATOM   1698  CD2 LEU A 127       0.584  -6.666   4.309  1.00 14.69           C  
ATOM   1699 1HD2 LEU A 127       1.353  -5.910   4.150  1.00 13.82           H  
ATOM   1700 2HD2 LEU A 127       1.000  -7.654   4.111  1.00 13.82           H  
ATOM   1701 3HD2 LEU A 127       0.237  -6.619   5.341  1.00 13.82           H  
ATOM   1702  C   LEU A 127      -2.362  -9.877   3.618  1.00 14.94           C  
ATOM   1703  O   LEU A 127      -2.253 -10.516   4.667  1.00 15.99           O  
ATOM   1704  N   ARG A 128      -3.390 -10.015   2.773  1.00 15.36           N  
ATOM   1705  HN  ARG A 128      -3.425  -9.422   1.883  1.00 15.11           H  
ATOM   1706  CA  ARG A 128      -4.469 -10.967   3.049  1.00 15.37           C  
ATOM   1707  HA  ARG A 128      -4.838 -10.785   4.058  1.00 15.11           H  
ATOM   1708  CB  ARG A 128      -5.635 -10.781   2.067  1.00 13.84           C  
ATOM   1709  HB1 ARG A 128      -5.232 -10.787   1.054  1.00 15.11           H  
ATOM   1710  HB2 ARG A 128      -6.322 -11.618   2.190  1.00 15.11           H  
ATOM   1711  CG  ARG A 128      -6.417  -9.491   2.261  1.00 12.06           C  
ATOM   1712  HG1 ARG A 128      -5.767  -8.650   2.020  1.00 15.11           H  
ATOM   1713  HG2 ARG A 128      -7.271  -9.497   1.584  1.00 15.11           H  
ATOM   1714  CD  ARG A 128      -6.935  -9.315   3.707  1.00 14.70           C  
ATOM   1715  HD1 ARG A 128      -7.460 -10.224   4.000  1.00 15.11           H  
ATOM   1716  HD2 ARG A 128      -6.080  -9.162   4.365  1.00 15.11           H  
ATOM   1717  NE  ARG A 128      -7.847  -8.182   3.859  1.00 13.92           N1+
ATOM   1718  HE  ARG A 128      -8.277  -7.755   2.977  1.00 15.11           H  
ATOM   1719  CZ  ARG A 128      -8.170  -7.653   5.039  1.00 14.57           C  
ATOM   1720  NH1 ARG A 128      -7.649  -8.149   6.161  1.00 17.39           N  
ATOM   1721 1HH1 ARG A 128      -6.969  -8.974   6.116  1.00 15.11           H  
ATOM   1722 2HH1 ARG A 128      -7.910  -7.722   7.107  1.00 15.11           H  
ATOM   1723  NH2 ARG A 128      -9.031  -6.654   5.108  1.00 16.35           N  
ATOM   1724 1HH2 ARG A 128      -9.473  -6.266   4.214  1.00 15.11           H  
ATOM   1725 2HH2 ARG A 128      -9.287  -6.233   6.058  1.00 15.11           H  
ATOM   1726  C   ARG A 128      -3.973 -12.412   2.970  1.00 16.33           C  
ATOM   1727  O   ARG A 128      -4.391 -13.270   3.759  1.00 16.36           O  
ATOM   1728  N   LYS A 129      -3.095 -12.693   2.015  1.00 16.12           N  
ATOM   1729  HN  LYS A 129      -2.772 -11.921   1.348  1.00 23.74           H  
ATOM   1730  CA  LYS A 129      -2.567 -14.044   1.867  1.00 18.16           C  
ATOM   1731  HA  LYS A 129      -3.398 -14.715   1.651  1.00 23.74           H  
ATOM   1732  CB  LYS A 129      -1.579 -14.117   0.710  1.00 19.88           C  
ATOM   1733  HB1 LYS A 129      -2.082 -13.782  -0.197  1.00 23.74           H  
ATOM   1734  HB2 LYS A 129      -0.741 -13.454   0.927  1.00 23.74           H  
ATOM   1735  CG  LYS A 129      -1.037 -15.522   0.473  1.00 23.35           C  
ATOM   1736  HG1 LYS A 129      -0.507 -15.851   1.367  1.00 23.74           H  
ATOM   1737  HG2 LYS A 129      -1.873 -16.194   0.278  1.00 23.74           H  
ATOM   1738  CD  LYS A 129      -0.086 -15.567  -0.706  1.00 27.94           C  
ATOM   1739  HD1 LYS A 129      -0.574 -15.132  -1.578  1.00 23.74           H  
ATOM   1740  HD2 LYS A 129       0.810 -14.994  -0.467  1.00 23.74           H  
ATOM   1741  CE  LYS A 129       0.308 -17.009  -1.017  1.00 33.02           C  
ATOM   1742  HE1 LYS A 129       0.776 -17.444  -0.134  1.00 23.74           H  
ATOM   1743  HE2 LYS A 129      -0.591 -17.573  -1.268  1.00 23.74           H  
ATOM   1744  NZ  LYS A 129       1.264 -17.095  -2.159  1.00 36.29           N1+
ATOM   1745  HZ1 LYS A 129       1.512 -18.120  -2.341  1.00 23.74           H  
ATOM   1746  HZ2 LYS A 129       2.154 -16.550  -1.922  1.00 23.74           H  
ATOM   1747  HZ3 LYS A 129       0.813 -16.677  -3.035  1.00 23.74           H  
ATOM   1748  C   LYS A 129      -1.867 -14.540   3.115  1.00 19.45           C  
ATOM   1749  O   LYS A 129      -2.102 -15.668   3.562  1.00 19.48           O  
ATOM   1750  N   TYR A 130      -1.024 -13.691   3.699  1.00 17.49           N  
ATOM   1751  HN  TYR A 130      -0.914 -12.703   3.303  1.00 19.96           H  
ATOM   1752  CA  TYR A 130      -0.246 -14.086   4.872  1.00 17.25           C  
ATOM   1753  HA  TYR A 130      -0.193 -15.175   4.863  1.00 19.96           H  
ATOM   1754  CB  TYR A 130       1.186 -13.572   4.713  1.00 17.53           C  
ATOM   1755  HB1 TYR A 130       1.160 -12.488   4.605  1.00 19.96           H  
ATOM   1756  HB2 TYR A 130       1.754 -13.835   5.605  1.00 19.96           H  
ATOM   1757  CG  TYR A 130       1.875 -14.165   3.505  1.00 18.96           C  
ATOM   1758  CD1 TYR A 130       2.213 -15.523   3.464  1.00 18.26           C  
ATOM   1759  HD1 TYR A 130       2.006 -16.153   4.329  1.00 19.96           H  
ATOM   1760  CE1 TYR A 130       2.809 -16.081   2.337  1.00 21.20           C  
ATOM   1761  HE1 TYR A 130       3.066 -17.140   2.318  1.00 19.96           H  
ATOM   1762  CD2 TYR A 130       2.156 -13.382   2.382  1.00 20.98           C  
ATOM   1763  HD2 TYR A 130       1.904 -12.322   2.393  1.00 19.96           H  
ATOM   1764  CE2 TYR A 130       2.749 -13.927   1.254  1.00 21.70           C  
ATOM   1765  HE2 TYR A 130       2.959 -13.299   0.388  1.00 19.96           H  
ATOM   1766  CZ  TYR A 130       3.074 -15.272   1.231  1.00 22.87           C  
ATOM   1767  OH  TYR A 130       3.637 -15.811   0.103  1.00 25.98           O  
ATOM   1768  HH  TYR A 130       4.572 -16.226   0.342  1.00 19.96           H  
ATOM   1769  C   TYR A 130      -0.823 -13.686   6.221  1.00 17.59           C  
ATOM   1770  O   TYR A 130      -0.178 -13.862   7.254  1.00 19.73           O  
ATOM   1771  N   SER A 131      -2.052 -13.191   6.199  1.00 16.30           N  
ATOM   1772  HN  SER A 131      -2.540 -13.087   5.253  1.00 20.13           H  
ATOM   1773  CA  SER A 131      -2.767 -12.784   7.388  1.00 18.29           C  
ATOM   1774  HA  SER A 131      -3.761 -12.467   7.073  1.00 20.13           H  
ATOM   1775  CB  SER A 131      -2.950 -13.979   8.329  1.00 22.83           C  
ATOM   1776  HB1 SER A 131      -1.974 -14.393   8.584  1.00 20.13           H  
ATOM   1777  HB2 SER A 131      -3.454 -13.651   9.238  1.00 20.13           H  
ATOM   1778  OG  SER A 131      -3.733 -14.976   7.688  1.00 26.47           O  
ATOM   1779  HG  SER A 131      -4.674 -14.579   7.442  1.00 20.13           H  
ATOM   1780  C   SER A 131      -2.156 -11.634   8.169  1.00 19.34           C  
ATOM   1781  O   SER A 131      -2.095 -11.693   9.387  1.00 17.56           O  
ATOM   1782  N   PHE A 132      -1.693 -10.604   7.469  1.00 15.68           N  
ATOM   1783  HN  PHE A 132      -1.694 -10.648   6.400  1.00 14.83           H  
ATOM   1784  CA  PHE A 132      -1.182  -9.409   8.143  1.00 14.52           C  
ATOM   1785  HA  PHE A 132      -0.802  -9.657   9.134  1.00 14.83           H  
ATOM   1786  CB  PHE A 132      -0.098  -8.745   7.298  1.00 14.03           C  
ATOM   1787  HB1 PHE A 132      -0.367  -8.853   6.247  1.00 14.83           H  
ATOM   1788  HB2 PHE A 132      -0.061  -7.687   7.557  1.00 14.83           H  
ATOM   1789  CG  PHE A 132       1.265  -9.326   7.497  1.00 13.59           C  
ATOM   1790  CD1 PHE A 132       1.998  -9.027   8.644  1.00 13.85           C  
ATOM   1791  HD1 PHE A 132       1.566  -8.379   9.406  1.00 14.83           H  
ATOM   1792  CD2 PHE A 132       1.828 -10.161   6.535  1.00 14.38           C  
ATOM   1793  HD2 PHE A 132       1.261 -10.405   5.637  1.00 14.83           H  
ATOM   1794  CE1 PHE A 132       3.285  -9.551   8.828  1.00 14.84           C  
ATOM   1795  HE1 PHE A 132       3.851  -9.308   9.728  1.00 14.83           H  
ATOM   1796  CE2 PHE A 132       3.110 -10.691   6.705  1.00 15.62           C  
ATOM   1797  HE2 PHE A 132       3.538 -11.341   5.942  1.00 14.83           H  
ATOM   1798  CZ  PHE A 132       3.840 -10.385   7.855  1.00 16.20           C  
ATOM   1799  HZ  PHE A 132       4.840 -10.796   7.993  1.00 14.83           H  
ATOM   1800  C   PHE A 132      -2.383  -8.471   8.243  1.00 14.25           C  
ATOM   1801  O   PHE A 132      -3.254  -8.484   7.378  1.00 16.21           O  
ATOM   1802  N   ASP A 133      -2.427  -7.645   9.287  1.00 13.63           N  
ATOM   1803  HN  ASP A 133      -1.637  -7.669  10.008  1.00 15.22           H  
ATOM   1804  CA  ASP A 133      -3.524  -6.715   9.465  1.00 11.58           C  
ATOM   1805  HA  ASP A 133      -4.402  -7.130   8.970  1.00 15.22           H  
ATOM   1806  CB  ASP A 133      -3.840  -6.580  10.948  1.00 13.80           C  
ATOM   1807  HB1 ASP A 133      -2.951  -6.218  11.465  1.00 15.22           H  
ATOM   1808  HB2 ASP A 133      -4.650  -5.861  11.071  1.00 15.22           H  
ATOM   1809  CG  ASP A 133      -4.259  -7.896  11.562  1.00 17.88           C  
ATOM   1810  OD1 ASP A 133      -5.314  -8.430  11.135  1.00 19.16           O  
ATOM   1811  OD2 ASP A 133      -3.523  -8.396  12.440  1.00 18.52           O1-
ATOM   1812  C   ASP A 133      -3.256  -5.340   8.873  1.00 14.00           C  
ATOM   1813  O   ASP A 133      -4.120  -4.463   8.908  1.00 13.20           O  
ATOM   1814  N   GLY A 134      -2.067  -5.137   8.323  1.00 11.72           N  
ATOM   1815  HN  GLY A 134      -1.326  -5.909   8.316  1.00 11.25           H  
ATOM   1816  CA  GLY A 134      -1.797  -3.846   7.733  1.00 11.09           C  
ATOM   1817  HA1 GLY A 134      -2.520  -3.678   6.935  1.00 11.25           H  
ATOM   1818  HA2 GLY A 134      -1.923  -3.086   8.504  1.00 11.25           H  
ATOM   1819  C   GLY A 134      -0.407  -3.705   7.151  1.00 10.50           C  
ATOM   1820  O   GLY A 134       0.396  -4.631   7.213  1.00 11.70           O  
ATOM   1821  N   LEU A 135      -0.133  -2.525   6.603  1.00 10.56           N  
ATOM   1822  HN  LEU A 135      -0.889  -1.768   6.623  1.00 11.39           H  
ATOM   1823  CA  LEU A 135       1.149  -2.211   5.975  1.00 10.62           C  
ATOM   1824  HA  LEU A 135       1.815  -3.069   6.066  1.00 11.39           H  
ATOM   1825  CB  LEU A 135       0.937  -1.888   4.485  1.00 10.93           C  
ATOM   1826  HB1 LEU A 135       0.436  -2.745   4.034  1.00 11.39           H  
ATOM   1827  HB2 LEU A 135       0.286  -1.016   4.430  1.00 11.39           H  
ATOM   1828  CG  LEU A 135       2.178  -1.586   3.639  1.00 11.09           C  
ATOM   1829  HG  LEU A 135       2.817  -0.892   4.185  1.00 11.39           H  
ATOM   1830  CD1 LEU A 135       2.955  -2.878   3.385  1.00 12.60           C  
ATOM   1831 1HD1 LEU A 135       3.837  -2.660   2.783  1.00 11.39           H  
ATOM   1832 2HD1 LEU A 135       2.319  -3.586   2.854  1.00 11.39           H  
ATOM   1833 3HD1 LEU A 135       3.263  -3.310   4.337  1.00 11.39           H  
ATOM   1834  CD2 LEU A 135       1.769  -0.936   2.289  1.00 12.24           C  
ATOM   1835 1HD2 LEU A 135       2.662  -0.728   1.700  1.00 11.39           H  
ATOM   1836 2HD2 LEU A 135       1.235  -0.005   2.480  1.00 11.39           H  
ATOM   1837 3HD2 LEU A 135       1.122  -1.618   1.738  1.00 11.39           H  
ATOM   1838  C   LEU A 135       1.796  -0.998   6.638  1.00 10.56           C  
ATOM   1839  O   LEU A 135       1.116  -0.016   6.889  1.00 12.54           O  
ATOM   1840  N   ASP A 136       3.100  -1.080   6.923  1.00  9.91           N  
ATOM   1841  HN  ASP A 136       3.615  -1.997   6.726  1.00 12.38           H  
ATOM   1842  CA  ASP A 136       3.848   0.042   7.495  1.00 13.26           C  
ATOM   1843  HA  ASP A 136       3.163   0.850   7.753  1.00 12.38           H  
ATOM   1844  CB  ASP A 136       4.601  -0.421   8.747  1.00 11.83           C  
ATOM   1845  HB1 ASP A 136       3.873  -0.782   9.474  1.00 12.38           H  
ATOM   1846  HB2 ASP A 136       5.269  -1.235   8.467  1.00 12.38           H  
ATOM   1847  CG  ASP A 136       5.431   0.683   9.400  1.00 13.92           C  
ATOM   1848  OD1 ASP A 136       4.920   1.792   9.647  1.00 13.63           O  
ATOM   1849  OD2 ASP A 136       6.610   0.425   9.707  1.00 13.40           O1-
ATOM   1850  C   ASP A 136       4.827   0.515   6.421  1.00 10.99           C  
ATOM   1851  O   ASP A 136       5.684  -0.257   5.975  1.00 12.10           O  
ATOM   1852  N   LEU A 137       4.676   1.757   5.972  1.00 11.85           N  
ATOM   1853  HN  LEU A 137       3.891   2.371   6.361  1.00 12.96           H  
ATOM   1854  CA  LEU A 137       5.581   2.294   4.944  1.00 12.05           C  
ATOM   1855  HA  LEU A 137       5.838   1.506   4.236  1.00 12.96           H  
ATOM   1856  CB  LEU A 137       4.910   3.448   4.203  1.00 11.96           C  
ATOM   1857  HB1 LEU A 137       4.599   4.189   4.940  1.00 12.96           H  
ATOM   1858  HB2 LEU A 137       5.644   3.890   3.529  1.00 12.96           H  
ATOM   1859  CG  LEU A 137       3.686   3.055   3.380  1.00 12.35           C  
ATOM   1860  HG  LEU A 137       3.014   2.470   4.007  1.00 12.96           H  
ATOM   1861  CD1 LEU A 137       2.975   4.321   2.950  1.00 12.97           C  
ATOM   1862 1HD1 LEU A 137       2.096   4.062   2.360  1.00 12.96           H  
ATOM   1863 2HD1 LEU A 137       3.649   4.931   2.348  1.00 12.96           H  
ATOM   1864 3HD1 LEU A 137       2.667   4.883   3.832  1.00 12.96           H  
ATOM   1865  CD2 LEU A 137       4.099   2.207   2.174  1.00 16.02           C  
ATOM   1866 1HD2 LEU A 137       3.213   1.936   1.599  1.00 12.96           H  
ATOM   1867 2HD2 LEU A 137       4.598   1.302   2.520  1.00 12.96           H  
ATOM   1868 3HD2 LEU A 137       4.780   2.779   1.543  1.00 12.96           H  
ATOM   1869  C   LEU A 137       6.853   2.816   5.613  1.00 13.46           C  
ATOM   1870  O   LEU A 137       6.789   3.722   6.455  1.00 13.03           O  
ATOM   1871  N   ASP A 138       8.004   2.264   5.235  1.00 10.76           N  
ATOM   1872  HN  ASP A 138       8.008   1.486   4.500  1.00 12.35           H  
ATOM   1873  CA  ASP A 138       9.265   2.720   5.824  1.00 12.47           C  
ATOM   1874  HA  ASP A 138       9.059   3.612   6.416  1.00 12.35           H  
ATOM   1875  CB  ASP A 138       9.869   1.652   6.760  1.00 13.15           C  
ATOM   1876  HB1 ASP A 138       9.111   1.357   7.485  1.00 12.35           H  
ATOM   1877  HB2 ASP A 138      10.156   0.788   6.161  1.00 12.35           H  
ATOM   1878  CG  ASP A 138      11.101   2.152   7.518  1.00 11.36           C  
ATOM   1879  OD1 ASP A 138      11.777   1.320   8.159  1.00 14.16           O  
ATOM   1880  OD2 ASP A 138      11.391   3.367   7.500  1.00 12.18           O1-
ATOM   1881  C   ASP A 138      10.263   3.093   4.740  1.00 12.15           C  
ATOM   1882  O   ASP A 138      11.346   2.506   4.626  1.00 12.58           O  
ATOM   1883  N   TRP A 139       9.882   4.075   3.930  1.00 12.11           N  
ATOM   1884  HN  TRP A 139       8.908   4.502   4.049  1.00 12.72           H  
ATOM   1885  CA  TRP A 139      10.762   4.586   2.881  1.00 11.48           C  
ATOM   1886  HA  TRP A 139      11.329   3.770   2.433  1.00 12.72           H  
ATOM   1887  CB  TRP A 139       9.908   5.286   1.817  1.00 10.65           C  
ATOM   1888  HB1 TRP A 139       9.240   4.535   1.396  1.00 12.72           H  
ATOM   1889  HB2 TRP A 139       9.321   6.050   2.327  1.00 12.72           H  
ATOM   1890  CG  TRP A 139      10.605   5.957   0.664  1.00 11.98           C  
ATOM   1891  CD2 TRP A 139       9.945   6.507  -0.472  1.00 11.75           C  
ATOM   1892  CE2 TRP A 139      10.932   7.090  -1.298  1.00 12.76           C  
ATOM   1893  CE3 TRP A 139       8.599   6.564  -0.872  1.00 12.80           C  
ATOM   1894  HE3 TRP A 139       7.816   6.122  -0.256  1.00 12.72           H  
ATOM   1895  CD1 TRP A 139      11.939   6.210   0.501  1.00 12.80           C  
ATOM   1896  HD1 TRP A 139      12.722   5.917   1.200  1.00 12.72           H  
ATOM   1897  NE1 TRP A 139      12.146   6.896  -0.687  1.00 13.13           N  
ATOM   1898  HE1 TRP A 139      13.094   7.220  -1.064  1.00 12.72           H  
ATOM   1899  CZ2 TRP A 139      10.616   7.729  -2.516  1.00 15.40           C  
ATOM   1900  HZ2 TRP A 139      11.392   8.170  -3.141  1.00 12.72           H  
ATOM   1901  CZ3 TRP A 139       8.286   7.200  -2.078  1.00 15.19           C  
ATOM   1902  HZ3 TRP A 139       7.247   7.254  -2.402  1.00 12.72           H  
ATOM   1903  CH2 TRP A 139       9.297   7.774  -2.884  1.00 15.16           C  
ATOM   1904  HH2 TRP A 139       9.021   8.263  -3.818  1.00 12.72           H  
ATOM   1905  C   TRP A 139      11.708   5.584   3.548  1.00 11.47           C  
ATOM   1906  O   TRP A 139      11.256   6.545   4.185  1.00 11.36           O  
ATOM   1907  N   GLU A 140      13.014   5.368   3.396  1.00 11.00           N  
ATOM   1908  HN  GLU A 140      13.342   4.532   2.814  1.00 13.25           H  
ATOM   1909  CA  GLU A 140      14.006   6.245   4.004  1.00 11.47           C  
ATOM   1910  HA  GLU A 140      13.475   7.049   4.513  1.00 13.25           H  
ATOM   1911  CB  GLU A 140      14.808   5.460   5.064  1.00 11.14           C  
ATOM   1912  HB1 GLU A 140      15.363   4.658   4.577  1.00 13.25           H  
ATOM   1913  HB2 GLU A 140      15.504   6.134   5.563  1.00 13.25           H  
ATOM   1914  CG  GLU A 140      13.837   4.851   6.114  1.00 13.00           C  
ATOM   1915  HG1 GLU A 140      13.137   5.631   6.413  1.00 13.25           H  
ATOM   1916  HG2 GLU A 140      13.293   4.038   5.634  1.00 13.25           H  
ATOM   1917  CD  GLU A 140      14.489   4.296   7.379  1.00 15.34           C  
ATOM   1918  OE1 GLU A 140      15.719   4.395   7.553  1.00 14.63           O  
ATOM   1919  OE2 GLU A 140      13.731   3.758   8.219  1.00 13.70           O1-
ATOM   1920  C   GLU A 140      14.934   6.881   2.956  1.00 13.81           C  
ATOM   1921  O   GLU A 140      16.021   6.347   2.681  1.00 15.16           O  
ATOM   1922  N   TYR A 141      14.511   7.985   2.330  1.00 13.41           N  
ATOM   1923  HN  TYR A 141      15.136   8.372   1.552  1.00 16.42           H  
ATOM   1924  CA  TYR A 141      13.267   8.716   2.612  1.00 11.76           C  
ATOM   1925  HA  TYR A 141      12.492   8.042   2.978  1.00 16.42           H  
ATOM   1926  CB  TYR A 141      13.507   9.880   3.609  1.00 13.11           C  
ATOM   1927  HB1 TYR A 141      14.072  10.653   3.088  1.00 16.42           H  
ATOM   1928  HB2 TYR A 141      12.533  10.275   3.899  1.00 16.42           H  
ATOM   1929  CG  TYR A 141      14.252   9.537   4.862  1.00 12.86           C  
ATOM   1930  CD1 TYR A 141      13.605   9.027   5.981  1.00 14.41           C  
ATOM   1931  HD1 TYR A 141      12.524   8.889   5.963  1.00 16.42           H  
ATOM   1932  CE1 TYR A 141      14.331   8.687   7.136  1.00 18.58           C  
ATOM   1933  HE1 TYR A 141      13.824   8.285   8.014  1.00 16.42           H  
ATOM   1934  CD2 TYR A 141      15.635   9.709   4.907  1.00 17.03           C  
ATOM   1935  HD2 TYR A 141      16.153  10.110   4.036  1.00 16.42           H  
ATOM   1936  CE2 TYR A 141      16.359   9.382   6.032  1.00 21.19           C  
ATOM   1937  HE2 TYR A 141      17.439   9.526   6.047  1.00 16.42           H  
ATOM   1938  CZ  TYR A 141      15.718   8.875   7.135  1.00 21.18           C  
ATOM   1939  OH  TYR A 141      16.495   8.555   8.233  1.00 27.31           O  
ATOM   1940  HH  TYR A 141      16.180   9.118   9.061  1.00 16.42           H  
ATOM   1941  C   TYR A 141      12.834   9.395   1.312  1.00 13.50           C  
ATOM   1942  O   TYR A 141      13.660   9.642   0.431  1.00 12.70           O  
ATOM   1943  N   PRO A 142      11.545   9.725   1.178  1.00 11.92           N  
ATOM   1944  CD  PRO A 142      10.375   9.367   2.003  1.00 14.00           C  
ATOM   1945  HD1 PRO A 142      10.586   9.495   3.065  1.00 13.02           H  
ATOM   1946  HD2 PRO A 142      10.059   8.341   1.816  1.00 13.02           H  
ATOM   1947  CA  PRO A 142      11.158  10.405  -0.063  1.00 12.41           C  
ATOM   1948  HA  PRO A 142      11.471   9.836  -0.938  1.00 13.02           H  
ATOM   1949  CB  PRO A 142       9.627  10.484   0.030  1.00 12.65           C  
ATOM   1950  HB1 PRO A 142       9.265  11.438  -0.354  1.00 13.02           H  
ATOM   1951  HB2 PRO A 142       9.163   9.669  -0.526  1.00 13.02           H  
ATOM   1952  CG  PRO A 142       9.335  10.355   1.529  1.00 14.60           C  
ATOM   1953  HG1 PRO A 142       9.450  11.315   2.033  1.00 13.02           H  
ATOM   1954  HG2 PRO A 142       8.328   9.973   1.699  1.00 13.02           H  
ATOM   1955  C   PRO A 142      11.787  11.800  -0.056  1.00 12.03           C  
ATOM   1956  O   PRO A 142      11.818  12.468   0.980  1.00 13.53           O  
ATOM   1957  N   GLY A 143      12.294  12.226  -1.208  1.00 12.18           N  
ATOM   1958  HN  GLY A 143      12.277  11.577  -2.058  1.00 12.60           H  
ATOM   1959  CA  GLY A 143      12.872  13.554  -1.341  1.00 12.83           C  
ATOM   1960  HA1 GLY A 143      12.790  13.840  -2.390  1.00 12.60           H  
ATOM   1961  HA2 GLY A 143      12.273  14.231  -0.732  1.00 12.60           H  
ATOM   1962  C   GLY A 143      14.311  13.743  -0.937  1.00 13.66           C  
ATOM   1963  O   GLY A 143      14.843  14.861  -1.086  1.00 11.74           O  
ATOM   1964  N   SER A 144      14.933  12.696  -0.400  1.00 12.56           N  
ATOM   1965  HN  SER A 144      14.404  11.777  -0.259  1.00 12.80           H  
ATOM   1966  CA  SER A 144      16.330  12.795  -0.003  1.00 11.24           C  
ATOM   1967  HA  SER A 144      16.817  13.611  -0.537  1.00 12.80           H  
ATOM   1968  CB  SER A 144      16.459  12.999   1.511  0.50 13.97           C  
ATOM   1969  HB1 SER A 144      16.191  12.069   2.011  0.50 12.80           H  
ATOM   1970  HB2 SER A 144      17.494  13.250   1.741  0.50 12.80           H  
ATOM   1971  OG  SER A 144      15.628  14.027   1.998  0.50 15.51           O  
ATOM   1972  HG  SER A 144      15.881  14.933   1.531  0.50 12.80           H  
ATOM   1973  C   SER A 144      16.995  11.474  -0.342  1.00 11.59           C  
ATOM   1974  O   SER A 144      16.352  10.567  -0.870  1.00 11.95           O  
ATOM   1975  N   GLN A 145      18.288  11.379  -0.051  1.00 11.24           N  
ATOM   1976  HN  GLN A 145      18.803  12.228   0.349  1.00 13.10           H  
ATOM   1977  CA  GLN A 145      19.009  10.145  -0.267  1.00 10.30           C  
ATOM   1978  HA  GLN A 145      20.070  10.360  -0.136  1.00 13.10           H  
ATOM   1979  CB  GLN A 145      18.608   9.146   0.821  1.00 12.07           C  
ATOM   1980  HB1 GLN A 145      17.520   9.102   0.869  1.00 13.10           H  
ATOM   1981  HB2 GLN A 145      19.000   8.165   0.554  1.00 13.10           H  
ATOM   1982  CG  GLN A 145      19.144   9.527   2.205  1.00 12.61           C  
ATOM   1983  HG1 GLN A 145      18.922  10.577   2.398  1.00 13.10           H  
ATOM   1984  HG2 GLN A 145      18.659   8.908   2.959  1.00 13.10           H  
ATOM   1985  CD  GLN A 145      20.653   9.313   2.276  1.00 13.45           C  
ATOM   1986  OE1 GLN A 145      21.135   8.257   1.893  1.00 15.06           O  
ATOM   1987  NE2 GLN A 145      21.389  10.302   2.777  1.00 15.05           N  
ATOM   1988 1HE2 GLN A 145      20.918  11.203   3.111  1.00 13.10           H  
ATOM   1989 2HE2 GLN A 145      22.452  10.196   2.846  1.00 13.10           H  
ATOM   1990  C   GLN A 145      18.841   9.498  -1.637  1.00 12.59           C  
ATOM   1991  O   GLN A 145      18.831   8.277  -1.747  1.00 15.55           O  
ATOM   1992  N   GLY A 146      18.745  10.304  -2.688  1.00 10.84           N  
ATOM   1993  HN  GLY A 146      18.757  11.367  -2.563  1.00 12.79           H  
ATOM   1994  CA  GLY A 146      18.624   9.716  -4.010  1.00 13.04           C  
ATOM   1995  HA1 GLY A 146      19.335  10.208  -4.673  1.00 12.79           H  
ATOM   1996  HA2 GLY A 146      18.866   8.655  -3.940  1.00 12.79           H  
ATOM   1997  C   GLY A 146      17.243   9.854  -4.602  1.00 12.32           C  
ATOM   1998  O   GLY A 146      17.069   9.643  -5.798  1.00 14.96           O  
ATOM   1999  N   SER A 147      16.269  10.173  -3.754  1.00 13.77           N  
ATOM   2000  HN  SER A 147      16.508  10.300  -2.719  1.00 13.48           H  
ATOM   2001  CA  SER A 147      14.882  10.357  -4.185  1.00 12.28           C  
ATOM   2002  HA  SER A 147      14.692   9.772  -5.085  1.00 13.48           H  
ATOM   2003  CB  SER A 147      13.939   9.911  -3.065  1.00 13.63           C  
ATOM   2004  HB1 SER A 147      13.904   8.822  -3.049  1.00 13.48           H  
ATOM   2005  HB2 SER A 147      14.327  10.276  -2.114  1.00 13.48           H  
ATOM   2006  OG  SER A 147      12.618  10.408  -3.241  1.00 13.58           O  
ATOM   2007  HG  SER A 147      12.637  11.458  -3.251  1.00 13.48           H  
ATOM   2008  C   SER A 147      14.688  11.838  -4.478  1.00 13.55           C  
ATOM   2009  O   SER A 147      14.897  12.674  -3.611  1.00 14.10           O  
ATOM   2010  N   PRO A 148      14.265  12.178  -5.699  1.00 13.82           N  
ATOM   2011  CD  PRO A 148      13.865  11.279  -6.801  1.00 15.33           C  
ATOM   2012  HD1 PRO A 148      13.238  10.465  -6.439  1.00 15.18           H  
ATOM   2013  HD2 PRO A 148      14.736  10.868  -7.312  1.00 15.18           H  
ATOM   2014  CA  PRO A 148      14.063  13.583  -6.071  1.00 15.10           C  
ATOM   2015  HA  PRO A 148      14.995  14.121  -5.897  1.00 15.18           H  
ATOM   2016  CB  PRO A 148      13.834  13.492  -7.583  1.00 15.42           C  
ATOM   2017  HB1 PRO A 148      13.243  14.333  -7.945  1.00 15.18           H  
ATOM   2018  HB2 PRO A 148      14.779  13.451  -8.124  1.00 15.18           H  
ATOM   2019  CG  PRO A 148      13.085  12.213  -7.708  1.00 16.04           C  
ATOM   2020  HG1 PRO A 148      12.056  12.325  -7.365  1.00 15.18           H  
ATOM   2021  HG2 PRO A 148      13.089  11.855  -8.737  1.00 15.18           H  
ATOM   2022  C   PRO A 148      12.939  14.312  -5.330  1.00 15.72           C  
ATOM   2023  O   PRO A 148      12.080  13.684  -4.702  1.00 14.84           O  
ATOM   2024  N   ALA A 149      12.943  15.642  -5.412  1.00 14.81           N  
ATOM   2025  HN  ALA A 149      13.693  16.124  -6.004  1.00 15.70           H  
ATOM   2026  CA  ALA A 149      11.944  16.468  -4.711  1.00 15.70           C  
ATOM   2027  HA  ALA A 149      12.102  16.331  -3.641  1.00 15.70           H  
ATOM   2028  CB  ALA A 149      12.173  17.966  -5.022  1.00 17.93           C  
ATOM   2029  HB1 ALA A 149      11.428  18.564  -4.498  1.00 15.70           H  
ATOM   2030  HB2 ALA A 149      12.082  18.133  -6.095  1.00 15.70           H  
ATOM   2031  HB3 ALA A 149      13.170  18.258  -4.692  1.00 15.70           H  
ATOM   2032  C   ALA A 149      10.486  16.121  -5.004  1.00 15.19           C  
ATOM   2033  O   ALA A 149       9.634  16.194  -4.113  1.00 14.87           O  
ATOM   2034  N   VAL A 150      10.195  15.795  -6.258  1.00 16.05           N  
ATOM   2035  HN  VAL A 150      10.972  15.780  -6.994  1.00 19.35           H  
ATOM   2036  CA  VAL A 150       8.825  15.456  -6.646  1.00 19.18           C  
ATOM   2037  HA  VAL A 150       8.187  16.313  -6.428  1.00 19.35           H  
ATOM   2038  CB  VAL A 150       8.733  15.155  -8.168  1.00 20.99           C  
ATOM   2039  HB  VAL A 150       9.165  15.991  -8.718  1.00 19.35           H  
ATOM   2040  CG1 VAL A 150       9.520  13.887  -8.500  1.00 22.67           C  
ATOM   2041 1HG1 VAL A 150       9.450  13.684  -9.569  1.00 19.35           H  
ATOM   2042 2HG1 VAL A 150       9.107  13.046  -7.943  1.00 19.35           H  
ATOM   2043 3HG1 VAL A 150      10.566  14.025  -8.225  1.00 19.35           H  
ATOM   2044  CG2 VAL A 150       7.267  15.003  -8.573  1.00 24.36           C  
ATOM   2045 1HG2 VAL A 150       7.204  14.792  -9.641  1.00 19.35           H  
ATOM   2046 2HG2 VAL A 150       6.731  15.927  -8.354  1.00 19.35           H  
ATOM   2047 3HG2 VAL A 150       6.818  14.182  -8.014  1.00 19.35           H  
ATOM   2048  C   VAL A 150       8.288  14.245  -5.865  1.00 17.56           C  
ATOM   2049  O   VAL A 150       7.063  14.062  -5.756  1.00 14.61           O  
ATOM   2050  N   ASP A 151       9.187  13.428  -5.315  1.00 13.72           N  
ATOM   2051  HN  ASP A 151      10.233  13.620  -5.436  1.00 13.40           H  
ATOM   2052  CA  ASP A 151       8.737  12.263  -4.542  1.00 11.56           C  
ATOM   2053  HA  ASP A 151       8.030  11.714  -5.164  1.00 13.40           H  
ATOM   2054  CB  ASP A 151       9.905  11.307  -4.220  1.00 11.01           C  
ATOM   2055  HB1 ASP A 151      10.790  11.901  -3.990  1.00 13.40           H  
ATOM   2056  HB2 ASP A 151       9.635  10.704  -3.353  1.00 13.40           H  
ATOM   2057  CG  ASP A 151      10.229  10.377  -5.379  1.00 13.91           C  
ATOM   2058  OD1 ASP A 151       9.457  10.370  -6.358  1.00 17.66           O  
ATOM   2059  OD2 ASP A 151      11.245   9.651  -5.323  1.00 13.73           O1-
ATOM   2060  C   ASP A 151       8.010  12.642  -3.255  1.00 12.77           C  
ATOM   2061  O   ASP A 151       7.316  11.800  -2.683  1.00 12.83           O  
ATOM   2062  N   LYS A 152       8.153  13.892  -2.795  1.00 11.54           N  
ATOM   2063  HN  LYS A 152       8.816  14.567  -3.295  1.00 15.26           H  
ATOM   2064  CA  LYS A 152       7.417  14.343  -1.622  1.00 11.47           C  
ATOM   2065  HA  LYS A 152       7.648  13.698  -0.774  1.00 15.26           H  
ATOM   2066  CB  LYS A 152       7.790  15.802  -1.281  1.00 13.42           C  
ATOM   2067  HB1 LYS A 152       8.843  15.828  -1.002  1.00 15.26           H  
ATOM   2068  HB2 LYS A 152       7.635  16.411  -2.172  1.00 15.26           H  
ATOM   2069  CG  LYS A 152       6.980  16.409  -0.142  1.00 14.30           C  
ATOM   2070  HG1 LYS A 152       5.979  16.651  -0.499  1.00 15.26           H  
ATOM   2071  HG2 LYS A 152       6.911  15.691   0.675  1.00 15.26           H  
ATOM   2072  CD  LYS A 152       7.667  17.696   0.365  1.00 16.72           C  
ATOM   2073  HD1 LYS A 152       8.664  17.439   0.722  1.00 15.26           H  
ATOM   2074  HD2 LYS A 152       7.747  18.397  -0.466  1.00 15.26           H  
ATOM   2075  CE  LYS A 152       6.915  18.366   1.486  1.00 19.73           C  
ATOM   2076  HE1 LYS A 152       5.888  18.546   1.166  1.00 15.26           H  
ATOM   2077  HE2 LYS A 152       6.916  17.709   2.356  1.00 15.26           H  
ATOM   2078  NZ  LYS A 152       7.548  19.682   1.865  1.00 22.05           N1+
ATOM   2079  HZ1 LYS A 152       6.991  20.130   2.661  1.00 15.26           H  
ATOM   2080  HZ2 LYS A 152       7.547  20.336   1.018  1.00 15.26           H  
ATOM   2081  HZ3 LYS A 152       8.555  19.515   2.185  1.00 15.26           H  
ATOM   2082  C   LYS A 152       5.916  14.247  -1.950  1.00 13.59           C  
ATOM   2083  O   LYS A 152       5.132  13.655  -1.188  1.00 14.48           O  
ATOM   2084  N   GLU A 153       5.504  14.841  -3.069  1.00 11.95           N  
ATOM   2085  HN  GLU A 153       6.210  15.351  -3.690  1.00 18.89           H  
ATOM   2086  CA  GLU A 153       4.098  14.801  -3.454  1.00 12.68           C  
ATOM   2087  HA  GLU A 153       3.495  15.029  -2.575  1.00 18.89           H  
ATOM   2088  CB  GLU A 153       3.807  15.858  -4.527  1.00 16.21           C  
ATOM   2089  HB1 GLU A 153       4.555  15.762  -5.314  1.00 18.89           H  
ATOM   2090  HB2 GLU A 153       2.818  15.663  -4.940  1.00 18.89           H  
ATOM   2091  CG  GLU A 153       3.836  17.313  -4.004  1.00 20.02           C  
ATOM   2092  HG1 GLU A 153       3.261  17.934  -4.691  1.00 18.89           H  
ATOM   2093  HG2 GLU A 153       3.369  17.331  -3.019  1.00 18.89           H  
ATOM   2094  CD  GLU A 153       5.244  17.909  -3.880  1.00 26.00           C  
ATOM   2095  OE1 GLU A 153       6.187  17.382  -4.516  1.00 28.53           O  
ATOM   2096  OE2 GLU A 153       5.406  18.927  -3.162  1.00 31.39           O1-
ATOM   2097  C   GLU A 153       3.697  13.411  -3.967  1.00 12.41           C  
ATOM   2098  O   GLU A 153       2.541  13.009  -3.812  1.00 10.81           O  
ATOM   2099  N   ARG A 154       4.627  12.676  -4.584  1.00 11.37           N  
ATOM   2100  HN  ARG A 154       5.614  13.063  -4.730  1.00 15.64           H  
ATOM   2101  CA  ARG A 154       4.279  11.337  -5.057  1.00 11.57           C  
ATOM   2102  HA  ARG A 154       3.340  11.402  -5.606  1.00 15.64           H  
ATOM   2103  CB  ARG A 154       5.351  10.782  -6.004  1.00 12.34           C  
ATOM   2104  HB1 ARG A 154       6.321  10.851  -5.512  1.00 15.64           H  
ATOM   2105  HB2 ARG A 154       5.124   9.737  -6.215  1.00 15.64           H  
ATOM   2106  CG  ARG A 154       5.416  11.534  -7.308  1.00 12.43           C  
ATOM   2107  HG1 ARG A 154       4.443  11.479  -7.796  1.00 15.64           H  
ATOM   2108  HG2 ARG A 154       5.661  12.576  -7.103  1.00 15.64           H  
ATOM   2109  CD  ARG A 154       6.478  10.950  -8.249  1.00 14.63           C  
ATOM   2110  HD1 ARG A 154       7.454  10.983  -7.765  1.00 15.64           H  
ATOM   2111  HD2 ARG A 154       6.226   9.917  -8.491  1.00 15.64           H  
ATOM   2112  NE  ARG A 154       6.509  11.747  -9.472  1.00 19.18           N1+
ATOM   2113  HE  ARG A 154       5.694  12.418  -9.646  1.00 15.64           H  
ATOM   2114  CZ  ARG A 154       7.474  11.701 -10.385  1.00 22.67           C  
ATOM   2115  NH1 ARG A 154       8.512  10.886 -10.225  1.00 23.54           N  
ATOM   2116 1HH1 ARG A 154       8.574  10.262  -9.358  1.00 15.64           H  
ATOM   2117 2HH1 ARG A 154       9.286  10.854 -10.964  1.00 15.64           H  
ATOM   2118  NH2 ARG A 154       7.404  12.494 -11.450  1.00 21.52           N  
ATOM   2119 1HH2 ARG A 154       6.576  13.162 -11.566  1.00 15.64           H  
ATOM   2120 2HH2 ARG A 154       8.176  12.465 -12.191  1.00 15.64           H  
ATOM   2121  C   ARG A 154       4.069  10.410  -3.856  1.00 11.19           C  
ATOM   2122  O   ARG A 154       3.268   9.489  -3.922  1.00 11.62           O  
ATOM   2123  N   PHE A 155       4.780  10.649  -2.755  1.00 11.23           N  
ATOM   2124  HN  PHE A 155       5.508  11.433  -2.750  1.00 11.48           H  
ATOM   2125  CA  PHE A 155       4.566   9.837  -1.544  1.00 10.72           C  
ATOM   2126  HA  PHE A 155       4.639   8.780  -1.800  1.00 11.48           H  
ATOM   2127  CB  PHE A 155       5.628  10.180  -0.480  1.00 10.46           C  
ATOM   2128  HB1 PHE A 155       6.613   9.990  -0.906  1.00 11.48           H  
ATOM   2129  HB2 PHE A 155       5.536  11.238  -0.232  1.00 11.48           H  
ATOM   2130  CG  PHE A 155       5.500   9.384   0.790  1.00 10.50           C  
ATOM   2131  CD1 PHE A 155       5.754   8.021   0.788  1.00 12.46           C  
ATOM   2132  HD1 PHE A 155       6.034   7.527  -0.142  1.00 11.48           H  
ATOM   2133  CD2 PHE A 155       5.132   9.997   1.987  1.00 11.68           C  
ATOM   2134  HD2 PHE A 155       4.923  11.067   2.001  1.00 11.48           H  
ATOM   2135  CE1 PHE A 155       5.655   7.269   1.969  1.00 14.26           C  
ATOM   2136  HE1 PHE A 155       5.863   6.199   1.953  1.00 11.48           H  
ATOM   2137  CE2 PHE A 155       5.028   9.260   3.166  1.00 11.46           C  
ATOM   2138  HE2 PHE A 155       4.740   9.754   4.094  1.00 11.48           H  
ATOM   2139  CZ  PHE A 155       5.293   7.887   3.157  1.00 10.38           C  
ATOM   2140  HZ  PHE A 155       5.216   7.307   4.076  1.00 11.48           H  
ATOM   2141  C   PHE A 155       3.153  10.137  -1.012  1.00 11.84           C  
ATOM   2142  O   PHE A 155       2.444   9.239  -0.546  1.00 11.25           O  
ATOM   2143  N   THR A 156       2.743  11.403  -1.062  1.00  9.72           N  
ATOM   2144  HN  THR A 156       3.397  12.164  -1.435  1.00 11.53           H  
ATOM   2145  CA  THR A 156       1.402  11.751  -0.608  1.00 11.14           C  
ATOM   2146  HA  THR A 156       1.299  11.466   0.439  1.00 11.53           H  
ATOM   2147  CB  THR A 156       1.164  13.246  -0.736  1.00 12.32           C  
ATOM   2148  HB  THR A 156       1.361  13.554  -1.763  1.00 11.53           H  
ATOM   2149  OG1 THR A 156       2.077  13.915   0.141  1.00 12.77           O  
ATOM   2150  HG1 THR A 156       1.906  13.604   1.129  1.00 11.53           H  
ATOM   2151  CG2 THR A 156      -0.282  13.625  -0.360  1.00 12.04           C  
ATOM   2152 1HG2 THR A 156      -0.415  14.702  -0.464  1.00 11.53           H  
ATOM   2153 2HG2 THR A 156      -0.478  13.333   0.672  1.00 11.53           H  
ATOM   2154 3HG2 THR A 156      -0.977  13.109  -1.022  1.00 11.53           H  
ATOM   2155  C   THR A 156       0.370  10.991  -1.429  1.00 10.66           C  
ATOM   2156  O   THR A 156      -0.608  10.482  -0.882  1.00 12.04           O  
ATOM   2157  N   THR A 157       0.600  10.922  -2.735  1.00 12.64           N  
ATOM   2158  HN  THR A 157       1.472  11.388  -3.143  1.00 12.79           H  
ATOM   2159  CA  THR A 157      -0.322  10.218  -3.620  1.00 11.24           C  
ATOM   2160  HA  THR A 157      -1.323  10.619  -3.464  1.00 12.79           H  
ATOM   2161  CB  THR A 157       0.062  10.433  -5.091  1.00 13.76           C  
ATOM   2162  HB  THR A 157       1.078  10.073  -5.256  1.00 12.79           H  
ATOM   2163  OG1 THR A 157       0.001  11.837  -5.382  1.00 14.50           O  
ATOM   2164  HG1 THR A 157      -0.974  12.188  -5.213  1.00 12.79           H  
ATOM   2165  CG2 THR A 157      -0.907   9.671  -6.018  1.00 12.98           C  
ATOM   2166 1HG2 THR A 157      -0.621   9.834  -7.057  1.00 12.79           H  
ATOM   2167 2HG2 THR A 157      -1.923  10.034  -5.860  1.00 12.79           H  
ATOM   2168 3HG2 THR A 157      -0.864   8.605  -5.793  1.00 12.79           H  
ATOM   2169  C   THR A 157      -0.343   8.730  -3.290  1.00 12.62           C  
ATOM   2170  O   THR A 157      -1.409   8.117  -3.263  1.00 11.81           O  
ATOM   2171  N   LEU A 158       0.832   8.153  -3.034  1.00 11.49           N  
ATOM   2172  HN  LEU A 158       1.732   8.730  -3.088  1.00 12.27           H  
ATOM   2173  CA  LEU A 158       0.896   6.738  -2.680  1.00 11.75           C  
ATOM   2174  HA  LEU A 158       0.464   6.159  -3.496  1.00 12.27           H  
ATOM   2175  CB  LEU A 158       2.353   6.294  -2.489  1.00 11.16           C  
ATOM   2176  HB1 LEU A 158       2.850   6.326  -3.458  1.00 12.27           H  
ATOM   2177  HB2 LEU A 158       2.838   6.994  -1.808  1.00 12.27           H  
ATOM   2178  CG  LEU A 158       2.507   4.872  -1.912  1.00 13.09           C  
ATOM   2179  HG  LEU A 158       1.870   4.770  -1.034  1.00 12.27           H  
ATOM   2180  CD1 LEU A 158       2.102   3.836  -2.949  1.00 14.16           C  
ATOM   2181 1HD1 LEU A 158       2.216   2.837  -2.529  1.00 12.27           H  
ATOM   2182 2HD1 LEU A 158       2.738   3.934  -3.829  1.00 12.27           H  
ATOM   2183 3HD1 LEU A 158       1.062   3.994  -3.234  1.00 12.27           H  
ATOM   2184  CD2 LEU A 158       3.958   4.650  -1.508  1.00 12.60           C  
ATOM   2185 1HD2 LEU A 158       4.072   3.646  -1.099  1.00 12.27           H  
ATOM   2186 2HD2 LEU A 158       4.242   5.383  -0.753  1.00 12.27           H  
ATOM   2187 3HD2 LEU A 158       4.600   4.761  -2.382  1.00 12.27           H  
ATOM   2188  C   LEU A 158       0.108   6.450  -1.420  1.00 10.98           C  
ATOM   2189  O   LEU A 158      -0.631   5.461  -1.350  1.00 12.90           O  
ATOM   2190  N   VAL A 159       0.262   7.299  -0.407  1.00  9.39           N  
ATOM   2191  HN  VAL A 159       0.935   8.125  -0.507  1.00 10.64           H  
ATOM   2192  CA  VAL A 159      -0.471   7.119   0.831  1.00  9.62           C  
ATOM   2193  HA  VAL A 159      -0.256   6.119   1.208  1.00 10.64           H  
ATOM   2194  CB  VAL A 159       0.029   8.154   1.892  1.00  8.16           C  
ATOM   2195  HB  VAL A 159       0.071   9.146   1.442  1.00 10.64           H  
ATOM   2196  CG1 VAL A 159      -0.896   8.183   3.105  1.00 11.72           C  
ATOM   2197 1HG1 VAL A 159      -0.526   8.910   3.827  1.00 10.64           H  
ATOM   2198 2HG1 VAL A 159      -0.923   7.196   3.566  1.00 10.64           H  
ATOM   2199 3HG1 VAL A 159      -1.901   8.464   2.790  1.00 10.64           H  
ATOM   2200  CG2 VAL A 159       1.458   7.738   2.377  1.00 10.90           C  
ATOM   2201 1HG2 VAL A 159       1.814   8.455   3.117  1.00 10.64           H  
ATOM   2202 2HG2 VAL A 159       2.141   7.724   1.528  1.00 10.64           H  
ATOM   2203 3HG2 VAL A 159       1.416   6.745   2.825  1.00 10.64           H  
ATOM   2204  C   VAL A 159      -1.994   7.219   0.584  1.00 12.00           C  
ATOM   2205  O   VAL A 159      -2.769   6.436   1.130  1.00 12.72           O  
ATOM   2206  N   GLN A 160      -2.416   8.152  -0.264  1.00 10.83           N  
ATOM   2207  HN  GLN A 160      -1.705   8.806  -0.723  1.00 12.87           H  
ATOM   2208  CA  GLN A 160      -3.842   8.299  -0.580  1.00 11.53           C  
ATOM   2209  HA  GLN A 160      -4.411   8.423   0.342  1.00 12.87           H  
ATOM   2210  CB  GLN A 160      -4.050   9.521  -1.483  1.00 14.35           C  
ATOM   2211  HB1 GLN A 160      -3.642  10.395  -0.975  1.00 12.87           H  
ATOM   2212  HB2 GLN A 160      -3.507   9.355  -2.414  1.00 12.87           H  
ATOM   2213  CG  GLN A 160      -5.525   9.807  -1.828  1.00 13.39           C  
ATOM   2214  HG1 GLN A 160      -5.561  10.454  -2.704  1.00 12.87           H  
ATOM   2215  HG2 GLN A 160      -6.022   8.863  -2.052  1.00 12.87           H  
ATOM   2216  CD  GLN A 160      -6.260  10.485  -0.693  1.00 12.70           C  
ATOM   2217  OE1 GLN A 160      -5.771  11.476  -0.129  1.00 12.63           O  
ATOM   2218  NE2 GLN A 160      -7.445   9.962  -0.342  1.00 13.56           N  
ATOM   2219 1HE2 GLN A 160      -7.826   9.106  -0.859  1.00 12.87           H  
ATOM   2220 2HE2 GLN A 160      -8.009  10.401   0.454  1.00 12.87           H  
ATOM   2221  C   GLN A 160      -4.326   7.045  -1.319  1.00 13.32           C  
ATOM   2222  O   GLN A 160      -5.406   6.522  -1.028  1.00 13.48           O  
ATOM   2223  N   ASP A 161      -3.505   6.548  -2.251  1.00 12.74           N  
ATOM   2224  HN  ASP A 161      -2.569   7.034  -2.432  1.00 15.06           H  
ATOM   2225  CA  ASP A 161      -3.853   5.350  -3.035  1.00 13.25           C  
ATOM   2226  HA  ASP A 161      -4.771   5.551  -3.588  1.00 15.06           H  
ATOM   2227  CB  ASP A 161      -2.743   4.998  -4.038  1.00 14.32           C  
ATOM   2228  HB1 ASP A 161      -1.786   5.016  -3.516  1.00 15.06           H  
ATOM   2229  HB2 ASP A 161      -2.929   3.995  -4.422  1.00 15.06           H  
ATOM   2230  CG  ASP A 161      -2.671   5.956  -5.208  1.00 18.05           C  
ATOM   2231  OD1 ASP A 161      -3.681   6.632  -5.482  1.00 17.67           O  
ATOM   2232  OD2 ASP A 161      -1.600   6.014  -5.863  1.00 17.93           O1-
ATOM   2233  C   ASP A 161      -4.081   4.144  -2.139  1.00 13.87           C  
ATOM   2234  O   ASP A 161      -5.055   3.397  -2.302  1.00 12.69           O  
ATOM   2235  N   LEU A 162      -3.163   3.934  -1.199  1.00 11.76           N  
ATOM   2236  HN  LEU A 162      -2.325   4.596  -1.125  1.00 12.68           H  
ATOM   2237  CA  LEU A 162      -3.279   2.816  -0.267  1.00 11.86           C  
ATOM   2238  HA  LEU A 162      -3.430   1.901  -0.839  1.00 12.68           H  
ATOM   2239  CB  LEU A 162      -1.991   2.678   0.542  1.00 11.53           C  
ATOM   2240  HB1 LEU A 162      -1.721   3.660   0.930  1.00 12.68           H  
ATOM   2241  HB2 LEU A 162      -2.177   1.997   1.373  1.00 12.68           H  
ATOM   2242  CG  LEU A 162      -0.811   2.137  -0.274  1.00 12.03           C  
ATOM   2243  HG  LEU A 162      -0.833   2.585  -1.268  1.00 12.68           H  
ATOM   2244  CD1 LEU A 162       0.532   2.487   0.404  1.00 11.58           C  
ATOM   2245 1HD1 LEU A 162       1.354   2.093  -0.193  1.00 12.68           H  
ATOM   2246 2HD1 LEU A 162       0.563   2.045   1.400  1.00 12.68           H  
ATOM   2247 3HD1 LEU A 162       0.628   3.570   0.484  1.00 12.68           H  
ATOM   2248  CD2 LEU A 162      -0.963   0.620  -0.409  1.00 14.17           C  
ATOM   2249 1HD2 LEU A 162      -0.130   0.221  -0.988  1.00 12.68           H  
ATOM   2250 2HD2 LEU A 162      -1.900   0.392  -0.917  1.00 12.68           H  
ATOM   2251 3HD2 LEU A 162      -0.967   0.165   0.582  1.00 12.68           H  
ATOM   2252  C   LEU A 162      -4.468   3.008   0.662  1.00 15.34           C  
ATOM   2253  O   LEU A 162      -5.241   2.079   0.888  1.00 13.13           O  
ATOM   2254  N   ALA A 163      -4.643   4.220   1.186  1.00 13.52           N  
ATOM   2255  HN  ALA A 163      -3.964   5.013   0.949  1.00 15.21           H  
ATOM   2256  CA  ALA A 163      -5.765   4.459   2.084  1.00 16.32           C  
ATOM   2257  HA  ALA A 163      -5.682   3.779   2.932  1.00 15.21           H  
ATOM   2258  CB  ALA A 163      -5.728   5.919   2.616  1.00 16.12           C  
ATOM   2259  HB1 ALA A 163      -6.572   6.084   3.286  1.00 15.21           H  
ATOM   2260  HB2 ALA A 163      -5.789   6.613   1.778  1.00 15.21           H  
ATOM   2261  HB3 ALA A 163      -4.797   6.085   3.158  1.00 15.21           H  
ATOM   2262  C   ALA A 163      -7.086   4.187   1.371  1.00 13.80           C  
ATOM   2263  O   ALA A 163      -7.950   3.473   1.922  1.00 16.27           O  
ATOM   2264  N   ASN A 164      -7.225   4.739   0.161  1.00 14.87           N  
ATOM   2265  HN  ASN A 164      -6.412   5.319  -0.223  1.00 18.54           H  
ATOM   2266  CA  ASN A 164      -8.435   4.596  -0.678  1.00 15.04           C  
ATOM   2267  HA  ASN A 164      -9.290   5.075  -0.202  1.00 18.54           H  
ATOM   2268  CB  ASN A 164      -8.219   5.157  -2.096  1.00 19.00           C  
ATOM   2269  HB1 ASN A 164      -7.196   4.931  -2.397  1.00 18.54           H  
ATOM   2270  HB2 ASN A 164      -8.915   4.655  -2.768  1.00 18.54           H  
ATOM   2271  CG  ASN A 164      -8.433   6.675  -2.235  1.00 23.29           C  
ATOM   2272  OD1 ASN A 164      -8.357   7.200  -3.363  1.00 29.74           O  
ATOM   2273  ND2 ASN A 164      -8.693   7.367  -1.155  1.00 15.67           N  
ATOM   2274 1HD2 ASN A 164      -8.752   6.876  -0.206  1.00 18.54           H  
ATOM   2275 2HD2 ASN A 164      -8.846   8.424  -1.221  1.00 18.54           H  
ATOM   2276  C   ASN A 164      -8.696   3.089  -0.871  1.00 15.86           C  
ATOM   2277  O   ASN A 164      -9.810   2.595  -0.646  1.00 14.82           O  
ATOM   2278  N   ALA A 165      -7.657   2.376  -1.310  1.00 14.76           N  
ATOM   2279  HN  ALA A 165      -6.714   2.860  -1.454  1.00 13.35           H  
ATOM   2280  CA  ALA A 165      -7.779   0.939  -1.601  1.00 13.02           C  
ATOM   2281  HA  ALA A 165      -8.575   0.821  -2.336  1.00 13.35           H  
ATOM   2282  CB  ALA A 165      -6.490   0.403  -2.230  1.00 12.40           C  
ATOM   2283  HB1 ALA A 165      -6.601  -0.661  -2.437  1.00 13.35           H  
ATOM   2284  HB2 ALA A 165      -5.659   0.553  -1.541  1.00 13.35           H  
ATOM   2285  HB3 ALA A 165      -6.291   0.935  -3.160  1.00 13.35           H  
ATOM   2286  C   ALA A 165      -8.143   0.091  -0.397  1.00 12.96           C  
ATOM   2287  O   ALA A 165      -8.978  -0.830  -0.503  1.00 13.59           O  
ATOM   2288  N   PHE A 166      -7.506   0.368   0.740  1.00 11.91           N  
ATOM   2289  HN  PHE A 166      -6.773   1.148   0.758  1.00 13.38           H  
ATOM   2290  CA  PHE A 166      -7.792  -0.374   1.957  1.00 12.42           C  
ATOM   2291  HA  PHE A 166      -7.685  -1.440   1.755  1.00 13.38           H  
ATOM   2292  CB  PHE A 166      -6.833   0.017   3.083  1.00 13.50           C  
ATOM   2293  HB1 PHE A 166      -6.795   1.105   3.138  1.00 13.38           H  
ATOM   2294  HB2 PHE A 166      -7.224  -0.381   4.019  1.00 13.38           H  
ATOM   2295  CG  PHE A 166      -5.429  -0.496   2.901  1.00 12.34           C  
ATOM   2296  CD1 PHE A 166      -5.060  -1.219   1.767  1.00 12.74           C  
ATOM   2297  HD1 PHE A 166      -5.798  -1.417   0.990  1.00 13.38           H  
ATOM   2298  CD2 PHE A 166      -4.468  -0.254   3.884  1.00 13.43           C  
ATOM   2299  HD2 PHE A 166      -4.744   0.313   4.773  1.00 13.38           H  
ATOM   2300  CE1 PHE A 166      -3.740  -1.698   1.615  1.00 14.03           C  
ATOM   2301  HE1 PHE A 166      -3.461  -2.260   0.724  1.00 13.38           H  
ATOM   2302  CE2 PHE A 166      -3.150  -0.728   3.748  1.00 13.49           C  
ATOM   2303  HE2 PHE A 166      -2.416  -0.530   4.529  1.00 13.38           H  
ATOM   2304  CZ  PHE A 166      -2.786  -1.447   2.619  1.00 12.82           C  
ATOM   2305  HZ  PHE A 166      -1.766  -1.816   2.510  1.00 13.38           H  
ATOM   2306  C   PHE A 166      -9.234  -0.092   2.384  1.00 15.43           C  
ATOM   2307  O   PHE A 166      -9.950  -1.004   2.795  1.00 15.06           O  
ATOM   2308  N   GLN A 167      -9.682   1.158   2.266  1.00 14.81           N  
ATOM   2309  HN  GLN A 167      -9.048   1.935   1.892  1.00 20.19           H  
ATOM   2310  CA  GLN A 167     -11.064   1.441   2.661  1.00 16.40           C  
ATOM   2311  HA  GLN A 167     -11.212   1.097   3.685  1.00 20.19           H  
ATOM   2312  CB  GLN A 167     -11.328   2.946   2.608  0.70 17.38           C  
ATOM   2313  HB1 GLN A 167     -10.934   3.335   1.669  0.70 20.19           H  
ATOM   2314  HB2 GLN A 167     -12.405   3.112   2.647  0.70 20.19           H  
ATOM   2315  CG  GLN A 167     -10.671   3.709   3.770  0.70 24.77           C  
ATOM   2316  HG1 GLN A 167     -11.380   3.764   4.596  0.70 20.19           H  
ATOM   2317  HG2 GLN A 167      -9.783   3.162   4.088  0.70 20.19           H  
ATOM   2318  CD  GLN A 167     -10.261   5.121   3.387  0.70 24.74           C  
ATOM   2319  OE1 GLN A 167      -9.661   5.858   4.184  0.70 24.73           O  
ATOM   2320  NE2 GLN A 167     -10.578   5.503   2.161  0.70 25.67           N  
ATOM   2321 1HE2 GLN A 167     -11.092   4.830   1.507  0.70 20.19           H  
ATOM   2322 2HE2 GLN A 167     -10.320   6.485   1.823  0.70 20.19           H  
ATOM   2323  C   GLN A 167     -12.030   0.694   1.751  1.00 16.19           C  
ATOM   2324  O   GLN A 167     -13.002   0.105   2.218  1.00 17.06           O  
ATOM   2325  N   GLN A 168     -11.743   0.696   0.462  1.00 14.59           N  
ATOM   2326  HN  GLN A 168     -10.858   1.188   0.117  1.00 19.66           H  
ATOM   2327  CA  GLN A 168     -12.624   0.031  -0.498  1.00 16.59           C  
ATOM   2328  HA  GLN A 168     -13.631   0.427  -0.366  1.00 19.66           H  
ATOM   2329  CB  GLN A 168     -12.164   0.367  -1.911  0.70 17.12           C  
ATOM   2330  HB1 GLN A 168     -11.103   0.135  -1.998  0.70 19.66           H  
ATOM   2331  HB2 GLN A 168     -12.729  -0.243  -2.617  0.70 19.66           H  
ATOM   2332  CG  GLN A 168     -12.373   1.839  -2.259  0.70 19.42           C  
ATOM   2333  HG1 GLN A 168     -13.401   1.975  -2.594  0.70 19.66           H  
ATOM   2334  HG2 GLN A 168     -12.200   2.436  -1.364  0.70 19.66           H  
ATOM   2335  CD  GLN A 168     -11.444   2.322  -3.348  0.70 22.64           C  
ATOM   2336  OE1 GLN A 168     -10.843   1.523  -4.058  0.70 27.02           O  
ATOM   2337  NE2 GLN A 168     -11.327   3.640  -3.492  0.70 23.99           N  
ATOM   2338 1HE2 GLN A 168     -11.877   4.299  -2.853  0.70 19.66           H  
ATOM   2339 2HE2 GLN A 168     -10.683   4.041  -4.247  0.70 19.66           H  
ATOM   2340  C   GLN A 168     -12.678  -1.465  -0.299  1.00 18.61           C  
ATOM   2341  O   GLN A 168     -13.754  -2.067  -0.384  1.00 16.97           O  
ATOM   2342  N   GLU A 169     -11.530  -2.073  -0.011  1.00 17.23           N  
ATOM   2343  HN  GLU A 169     -10.629  -1.503   0.077  1.00 17.30           H  
ATOM   2344  CA  GLU A 169     -11.503  -3.510   0.184  1.00 15.87           C  
ATOM   2345  HA  GLU A 169     -11.956  -3.982  -0.688  1.00 17.30           H  
ATOM   2346  CB  GLU A 169     -10.058  -4.014   0.308  1.00 16.99           C  
ATOM   2347  HB1 GLU A 169      -9.479  -3.613  -0.524  1.00 17.30           H  
ATOM   2348  HB2 GLU A 169      -9.644  -3.650   1.248  1.00 17.30           H  
ATOM   2349  CG  GLU A 169      -9.945  -5.533   0.287  1.00 17.16           C  
ATOM   2350  HG1 GLU A 169     -10.859  -5.940  -0.145  1.00 17.30           H  
ATOM   2351  HG2 GLU A 169      -9.095  -5.806  -0.338  1.00 17.30           H  
ATOM   2352  CD  GLU A 169      -9.748  -6.149   1.662  1.00 18.67           C  
ATOM   2353  OE1 GLU A 169      -9.858  -5.423   2.673  1.00 17.30           O  
ATOM   2354  OE2 GLU A 169      -9.492  -7.367   1.728  1.00 19.16           O1-
ATOM   2355  C   GLU A 169     -12.320  -3.891   1.414  1.00 16.38           C  
ATOM   2356  O   GLU A 169     -12.984  -4.925   1.430  1.00 16.92           O  
ATOM   2357  N   ALA A 170     -12.280  -3.062   2.457  1.00 14.94           N  
ATOM   2358  HN  ALA A 170     -11.666  -2.186   2.424  1.00 16.23           H  
ATOM   2359  CA  ALA A 170     -13.076  -3.354   3.643  1.00 15.04           C  
ATOM   2360  HA  ALA A 170     -12.851  -4.363   3.988  1.00 16.23           H  
ATOM   2361  CB  ALA A 170     -12.754  -2.351   4.762  1.00 17.46           C  
ATOM   2362  HB1 ALA A 170     -13.356  -2.581   5.641  1.00 16.23           H  
ATOM   2363  HB2 ALA A 170     -12.981  -1.341   4.421  1.00 16.23           H  
ATOM   2364  HB3 ALA A 170     -11.697  -2.419   5.018  1.00 16.23           H  
ATOM   2365  C   ALA A 170     -14.563  -3.259   3.293  1.00 16.86           C  
ATOM   2366  O   ALA A 170     -15.374  -4.078   3.741  1.00 16.83           O  
ATOM   2367  N   GLN A 171     -14.928  -2.257   2.503  1.00 17.05           N  
ATOM   2368  HN  GLN A 171     -14.198  -1.567   2.133  1.00 26.00           H  
ATOM   2369  CA  GLN A 171     -16.332  -2.105   2.144  1.00 17.01           C  
ATOM   2370  HA  GLN A 171     -16.921  -2.085   3.061  1.00 26.00           H  
ATOM   2371  CB  GLN A 171     -16.537  -0.790   1.415  1.00 22.74           C  
ATOM   2372  HB1 GLN A 171     -15.877  -0.044   1.858  1.00 26.00           H  
ATOM   2373  HB2 GLN A 171     -16.274  -0.932   0.367  1.00 26.00           H  
ATOM   2374  CG  GLN A 171     -17.954  -0.276   1.486  1.00 30.24           C  
ATOM   2375  HG1 GLN A 171     -18.373  -0.547   2.455  1.00 26.00           H  
ATOM   2376  HG2 GLN A 171     -17.935   0.809   1.388  1.00 26.00           H  
ATOM   2377  CD  GLN A 171     -18.839  -0.838   0.408  1.00 35.44           C  
ATOM   2378  OE1 GLN A 171     -20.065  -0.881   0.563  1.00 40.00           O  
ATOM   2379  NE2 GLN A 171     -18.238  -1.253  -0.710  1.00 34.58           N  
ATOM   2380 1HE2 GLN A 171     -17.175  -1.177  -0.806  1.00 26.00           H  
ATOM   2381 2HE2 GLN A 171     -18.819  -1.662  -1.510  1.00 26.00           H  
ATOM   2382  C   GLN A 171     -16.823  -3.272   1.280  1.00 19.12           C  
ATOM   2383  O   GLN A 171     -17.909  -3.820   1.523  1.00 17.78           O  
ATOM   2384  N   THR A 172     -16.026  -3.685   0.301  1.00 17.71           N  
ATOM   2385  HN  THR A 172     -15.066  -3.234   0.161  1.00 18.66           H  
ATOM   2386  CA  THR A 172     -16.473  -4.763  -0.585  1.00 18.30           C  
ATOM   2387  HA  THR A 172     -17.525  -4.580  -0.802  1.00 18.66           H  
ATOM   2388  CB  THR A 172     -15.716  -4.734  -1.951  1.00 18.33           C  
ATOM   2389  HB  THR A 172     -16.072  -5.560  -2.566  1.00 18.66           H  
ATOM   2390  OG1 THR A 172     -14.303  -4.894  -1.735  1.00 19.14           O  
ATOM   2391  HG1 THR A 172     -13.950  -4.113  -1.129  1.00 18.66           H  
ATOM   2392  CG2 THR A 172     -15.983  -3.429  -2.683  1.00 18.27           C  
ATOM   2393 1HG2 THR A 172     -15.447  -3.428  -3.632  1.00 18.66           H  
ATOM   2394 2HG2 THR A 172     -15.641  -2.593  -2.073  1.00 18.66           H  
ATOM   2395 3HG2 THR A 172     -17.052  -3.329  -2.870  1.00 18.66           H  
ATOM   2396  C   THR A 172     -16.378  -6.167  -0.005  1.00 19.32           C  
ATOM   2397  O   THR A 172     -17.214  -7.024  -0.321  1.00 19.58           O  
ATOM   2398  N   SER A 173     -15.388  -6.400   0.856  1.00 17.69           N  
ATOM   2399  HN  SER A 173     -14.740  -5.594   1.129  1.00 18.41           H  
ATOM   2400  CA  SER A 173     -15.157  -7.727   1.443  1.00 18.55           C  
ATOM   2401  HA  SER A 173     -15.547  -8.476   0.753  1.00 18.41           H  
ATOM   2402  CB  SER A 173     -13.664  -7.962   1.602  1.00 17.77           C  
ATOM   2403  HB1 SER A 173     -13.473  -9.026   1.741  1.00 18.41           H  
ATOM   2404  HB2 SER A 173     -13.140  -7.612   0.713  1.00 18.41           H  
ATOM   2405  OG  SER A 173     -13.210  -7.241   2.740  1.00 17.78           O  
ATOM   2406  HG  SER A 173     -13.398  -6.217   2.604  1.00 18.41           H  
ATOM   2407  C   SER A 173     -15.798  -7.958   2.807  1.00 18.89           C  
ATOM   2408  O   SER A 173     -15.951  -9.110   3.252  1.00 19.80           O  
ATOM   2409  N   GLY A 174     -16.117  -6.875   3.508  1.00 17.52           N  
ATOM   2410  HN  GLY A 174     -15.936  -5.900   3.107  1.00 19.83           H  
ATOM   2411  CA  GLY A 174     -16.711  -7.026   4.817  1.00 19.00           C  
ATOM   2412  HA1 GLY A 174     -17.239  -6.106   5.070  1.00 19.83           H  
ATOM   2413  HA2 GLY A 174     -17.418  -7.855   4.786  1.00 19.83           H  
ATOM   2414  C   GLY A 174     -15.680  -7.306   5.893  1.00 20.63           C  
ATOM   2415  O   GLY A 174     -16.028  -7.388   7.080  1.00 22.16           O  
ATOM   2416  N   LYS A 175     -14.420  -7.460   5.484  1.00 19.68           N  
ATOM   2417  HN  LYS A 175     -14.197  -7.384   4.440  1.00 23.59           H  
ATOM   2418  CA  LYS A 175     -13.334  -7.730   6.428  1.00 21.64           C  
ATOM   2419  HA  LYS A 175     -13.682  -8.455   7.164  1.00 23.59           H  
ATOM   2420  CB  LYS A 175     -12.114  -8.314   5.697  1.00 21.85           C  
ATOM   2421  HB1 LYS A 175     -11.768  -7.572   4.978  1.00 23.59           H  
ATOM   2422  HB2 LYS A 175     -11.335  -8.494   6.437  1.00 23.59           H  
ATOM   2423  CG  LYS A 175     -12.357  -9.623   4.942  1.00 22.39           C  
ATOM   2424  HG1 LYS A 175     -12.727 -10.377   5.637  1.00 23.59           H  
ATOM   2425  HG2 LYS A 175     -13.096  -9.456   4.159  1.00 23.59           H  
ATOM   2426  CD  LYS A 175     -11.057 -10.112   4.313  1.00 24.02           C  
ATOM   2427  HD1 LYS A 175     -10.759  -9.399   3.544  1.00 23.59           H  
ATOM   2428  HD2 LYS A 175     -10.293 -10.150   5.090  1.00 23.59           H  
ATOM   2429  CE  LYS A 175     -11.162 -11.505   3.668  1.00 27.07           C  
ATOM   2430  HE1 LYS A 175     -10.177 -11.971   3.691  1.00 23.59           H  
ATOM   2431  HE2 LYS A 175     -11.861 -12.103   4.252  1.00 23.59           H  
ATOM   2432  NZ  LYS A 175     -11.635 -11.473   2.255  1.00 32.05           N1+
ATOM   2433  HZ1 LYS A 175     -11.684 -12.471   1.872  1.00 23.59           H  
ATOM   2434  HZ2 LYS A 175     -10.954 -10.897   1.663  1.00 23.59           H  
ATOM   2435  HZ3 LYS A 175     -12.607 -11.028   2.214  1.00 23.59           H  
ATOM   2436  C   LYS A 175     -12.920  -6.444   7.158  1.00 21.58           C  
ATOM   2437  O   LYS A 175     -13.233  -5.337   6.716  1.00 21.99           O  
ATOM   2438  N   GLU A 176     -12.228  -6.601   8.282  1.00 22.90           N  
ATOM   2439  HN  GLU A 176     -12.011  -7.589   8.630  1.00 30.60           H  
ATOM   2440  CA  GLU A 176     -11.759  -5.456   9.049  1.00 23.17           C  
ATOM   2441  HA  GLU A 176     -12.587  -4.779   9.259  1.00 30.60           H  
ATOM   2442  CB  GLU A 176     -11.119  -5.929  10.356  1.00 27.64           C  
ATOM   2443  HB1 GLU A 176     -11.822  -6.590  10.863  1.00 30.60           H  
ATOM   2444  HB2 GLU A 176     -10.211  -6.481  10.113  1.00 30.60           H  
ATOM   2445  CG  GLU A 176     -10.755  -4.810  11.300  1.00 35.08           C  
ATOM   2446  HG1 GLU A 176     -10.260  -5.235  12.173  1.00 30.60           H  
ATOM   2447  HG2 GLU A 176     -10.073  -4.130  10.790  1.00 30.60           H  
ATOM   2448  CD  GLU A 176     -11.979  -4.021  11.765  1.00 42.02           C  
ATOM   2449  OE1 GLU A 176     -12.905  -4.637  12.347  1.00 42.20           O  
ATOM   2450  OE2 GLU A 176     -12.013  -2.786  11.550  1.00 44.50           O1-
ATOM   2451  C   GLU A 176     -10.720  -4.761   8.166  1.00 19.85           C  
ATOM   2452  O   GLU A 176      -9.828  -5.412   7.613  1.00 18.07           O  
ATOM   2453  N   ARG A 177     -10.842  -3.448   8.034  1.00 16.07           N  
ATOM   2454  HN  ARG A 177     -11.623  -2.938   8.558  1.00 23.01           H  
ATOM   2455  CA  ARG A 177      -9.929  -2.683   7.186  1.00 16.76           C  
ATOM   2456  HA  ARG A 177     -10.075  -3.015   6.158  1.00 23.01           H  
ATOM   2457  CB  ARG A 177     -10.276  -1.195   7.248  1.00 16.07           C  
ATOM   2458  HB1 ARG A 177     -11.345  -1.089   7.065  1.00 23.01           H  
ATOM   2459  HB2 ARG A 177     -10.040  -0.834   8.249  1.00 23.01           H  
ATOM   2460  CG  ARG A 177      -9.539  -0.328   6.249  1.00 17.98           C  
ATOM   2461  HG1 ARG A 177      -8.470  -0.381   6.458  1.00 23.01           H  
ATOM   2462  HG2 ARG A 177      -9.733  -0.705   5.245  1.00 23.01           H  
ATOM   2463  CD  ARG A 177      -9.985   1.130   6.323  1.00 24.14           C  
ATOM   2464  HD1 ARG A 177      -9.338   1.724   5.677  1.00 23.01           H  
ATOM   2465  HD2 ARG A 177     -11.013   1.196   5.968  1.00 23.01           H  
ATOM   2466  NE  ARG A 177      -9.923   1.683   7.682  1.00 29.85           N1+
ATOM   2467  HE  ARG A 177     -10.852   1.881   8.175  1.00 23.01           H  
ATOM   2468  CZ  ARG A 177      -8.806   1.958   8.349  1.00 32.70           C  
ATOM   2469  NH1 ARG A 177      -7.611   1.744   7.801  1.00 32.77           N  
ATOM   2470 1HH1 ARG A 177      -7.540   1.345   6.811  1.00 23.01           H  
ATOM   2471 2HH1 ARG A 177      -6.722   1.971   8.351  1.00 23.01           H  
ATOM   2472  NH2 ARG A 177      -8.883   2.450   9.582  1.00 32.46           N  
ATOM   2473 1HH2 ARG A 177      -9.839   2.622  10.031  1.00 23.01           H  
ATOM   2474 2HH2 ARG A 177      -7.989   2.674  10.125  1.00 23.01           H  
ATOM   2475  C   ARG A 177      -8.455  -2.858   7.525  1.00 16.63           C  
ATOM   2476  O   ARG A 177      -8.068  -2.835   8.699  1.00 17.73           O  
ATOM   2477  N   LEU A 178      -7.643  -3.028   6.481  1.00 13.98           N  
ATOM   2478  HN  LEU A 178      -8.067  -3.072   5.499  1.00 14.40           H  
ATOM   2479  CA  LEU A 178      -6.200  -3.156   6.630  1.00 12.56           C  
ATOM   2480  HA  LEU A 178      -5.960  -3.941   7.347  1.00 14.40           H  
ATOM   2481  CB  LEU A 178      -5.558  -3.457   5.274  1.00 13.14           C  
ATOM   2482  HB1 LEU A 178      -5.970  -2.767   4.538  1.00 14.40           H  
ATOM   2483  HB2 LEU A 178      -4.483  -3.297   5.360  1.00 14.40           H  
ATOM   2484  CG  LEU A 178      -5.796  -4.892   4.778  1.00 15.25           C  
ATOM   2485  HG  LEU A 178      -6.854  -5.128   4.889  1.00 14.40           H  
ATOM   2486  CD1 LEU A 178      -5.417  -5.030   3.301  1.00 15.59           C  
ATOM   2487 1HD1 LEU A 178      -5.595  -6.054   2.974  1.00 14.40           H  
ATOM   2488 2HD1 LEU A 178      -4.363  -4.785   3.172  1.00 14.40           H  
ATOM   2489 3HD1 LEU A 178      -6.024  -4.349   2.705  1.00 14.40           H  
ATOM   2490  CD2 LEU A 178      -4.991  -5.853   5.641  1.00 17.96           C  
ATOM   2491 1HD2 LEU A 178      -5.153  -6.874   5.297  1.00 14.40           H  
ATOM   2492 2HD2 LEU A 178      -5.311  -5.765   6.679  1.00 14.40           H  
ATOM   2493 3HD2 LEU A 178      -3.931  -5.609   5.566  1.00 14.40           H  
ATOM   2494  C   LEU A 178      -5.698  -1.811   7.128  1.00 12.87           C  
ATOM   2495  O   LEU A 178      -6.162  -0.760   6.657  1.00 13.88           O  
ATOM   2496  N   LEU A 179      -4.750  -1.852   8.065  1.00 11.61           N  
ATOM   2497  HN  LEU A 179      -4.395  -2.805   8.398  1.00 14.60           H  
ATOM   2498  CA  LEU A 179      -4.180  -0.646   8.651  1.00 12.74           C  
ATOM   2499  HA  LEU A 179      -4.959   0.112   8.732  1.00 14.60           H  
ATOM   2500  CB  LEU A 179      -3.634  -0.955  10.050  1.00 14.11           C  
ATOM   2501  HB1 LEU A 179      -2.846  -1.701   9.943  1.00 14.60           H  
ATOM   2502  HB2 LEU A 179      -3.212  -0.035  10.454  1.00 14.60           H  
ATOM   2503  CG  LEU A 179      -4.646  -1.487  11.061  1.00 16.34           C  
ATOM   2504  HG  LEU A 179      -5.066  -2.422  10.690  1.00 14.60           H  
ATOM   2505  CD1 LEU A 179      -3.916  -1.749  12.362  1.00 17.45           C  
ATOM   2506 1HD1 LEU A 179      -4.618  -2.131  13.103  1.00 14.60           H  
ATOM   2507 2HD1 LEU A 179      -3.475  -0.821  12.725  1.00 14.60           H  
ATOM   2508 3HD1 LEU A 179      -3.129  -2.484  12.196  1.00 14.60           H  
ATOM   2509  CD2 LEU A 179      -5.776  -0.486  11.293  1.00 20.03           C  
ATOM   2510 1HD2 LEU A 179      -6.480  -0.894  12.018  1.00 14.60           H  
ATOM   2511 2HD2 LEU A 179      -6.293  -0.296  10.352  1.00 14.60           H  
ATOM   2512 3HD2 LEU A 179      -5.362   0.448  11.675  1.00 14.60           H  
ATOM   2513  C   LEU A 179      -3.049  -0.106   7.789  1.00 11.27           C  
ATOM   2514  O   LEU A 179      -2.412  -0.853   7.052  1.00 13.27           O  
ATOM   2515  N   LEU A 180      -2.820   1.207   7.879  1.00 11.43           N  
ATOM   2516  HN  LEU A 180      -3.445   1.810   8.505  1.00 12.37           H  
ATOM   2517  CA  LEU A 180      -1.729   1.832   7.136  1.00 10.81           C  
ATOM   2518  HA  LEU A 180      -1.052   1.060   6.771  1.00 12.37           H  
ATOM   2519  CB  LEU A 180      -2.267   2.643   5.945  1.00 11.63           C  
ATOM   2520  HB1 LEU A 180      -2.837   1.969   5.305  1.00 12.37           H  
ATOM   2521  HB2 LEU A 180      -2.926   3.420   6.333  1.00 12.37           H  
ATOM   2522  CG  LEU A 180      -1.186   3.317   5.087  1.00 12.05           C  
ATOM   2523  HG  LEU A 180      -0.592   3.967   5.729  1.00 12.37           H  
ATOM   2524  CD1 LEU A 180      -0.249   2.265   4.456  1.00 12.68           C  
ATOM   2525 1HD1 LEU A 180       0.508   2.767   3.853  1.00 12.37           H  
ATOM   2526 2HD1 LEU A 180      -0.830   1.593   3.824  1.00 12.37           H  
ATOM   2527 3HD1 LEU A 180       0.237   1.691   5.245  1.00 12.37           H  
ATOM   2528  CD2 LEU A 180      -1.862   4.176   4.023  1.00 16.41           C  
ATOM   2529 1HD2 LEU A 180      -1.102   4.659   3.409  1.00 12.37           H  
ATOM   2530 2HD2 LEU A 180      -2.476   4.937   4.505  1.00 12.37           H  
ATOM   2531 3HD2 LEU A 180      -2.492   3.547   3.394  1.00 12.37           H  
ATOM   2532  C   LEU A 180      -0.974   2.760   8.079  1.00 11.60           C  
ATOM   2533  O   LEU A 180      -1.546   3.677   8.650  1.00 12.37           O  
ATOM   2534  N   SER A 181       0.308   2.500   8.258  1.00 11.54           N  
ATOM   2535  HN  SER A 181       0.757   1.655   7.779  1.00 12.29           H  
ATOM   2536  CA  SER A 181       1.110   3.371   9.113  1.00 11.20           C  
ATOM   2537  HA  SER A 181       0.555   4.282   9.338  1.00 12.29           H  
ATOM   2538  CB  SER A 181       1.495   2.659  10.420  1.00 12.79           C  
ATOM   2539  HB1 SER A 181       2.095   3.339  11.026  1.00 12.29           H  
ATOM   2540  HB2 SER A 181       0.584   2.399  10.959  1.00 12.29           H  
ATOM   2541  OG  SER A 181       2.245   1.469  10.188  1.00 14.35           O  
ATOM   2542  HG  SER A 181       1.675   0.802   9.611  1.00 12.29           H  
ATOM   2543  C   SER A 181       2.353   3.710   8.324  1.00 11.06           C  
ATOM   2544  O   SER A 181       2.549   3.210   7.214  1.00 12.78           O  
ATOM   2545  N   ALA A 182       3.161   4.609   8.873  1.00 11.43           N  
ATOM   2546  HN  ALA A 182       2.880   5.083   9.790  1.00 12.20           H  
ATOM   2547  CA  ALA A 182       4.420   4.955   8.242  1.00 12.63           C  
ATOM   2548  HA  ALA A 182       4.781   4.103   7.666  1.00 12.20           H  
ATOM   2549  CB  ALA A 182       4.254   6.152   7.320  1.00 12.89           C  
ATOM   2550  HB1 ALA A 182       5.212   6.392   6.859  1.00 12.20           H  
ATOM   2551  HB2 ALA A 182       3.904   7.009   7.896  1.00 12.20           H  
ATOM   2552  HB3 ALA A 182       3.527   5.915   6.543  1.00 12.20           H  
ATOM   2553  C   ALA A 182       5.414   5.277   9.339  1.00 11.82           C  
ATOM   2554  O   ALA A 182       5.036   5.864  10.374  1.00 12.25           O  
ATOM   2555  N   ALA A 183       6.670   4.875   9.128  1.00 11.95           N  
ATOM   2556  HN  ALA A 183       6.895   4.333   8.233  1.00 11.39           H  
ATOM   2557  CA  ALA A 183       7.746   5.149  10.075  1.00 10.28           C  
ATOM   2558  HA  ALA A 183       7.353   5.342  11.073  1.00 11.39           H  
ATOM   2559  CB  ALA A 183       8.757   3.997  10.090  1.00 11.76           C  
ATOM   2560  HB1 ALA A 183       9.552   4.220  10.802  1.00 11.39           H  
ATOM   2561  HB2 ALA A 183       9.185   3.876   9.095  1.00 11.39           H  
ATOM   2562  HB3 ALA A 183       8.254   3.076  10.384  1.00 11.39           H  
ATOM   2563  C   ALA A 183       8.379   6.405   9.478  1.00 10.83           C  
ATOM   2564  O   ALA A 183       8.784   6.383   8.314  1.00 12.15           O  
ATOM   2565  N   VAL A 184       8.474   7.479  10.268  1.00 11.46           N  
ATOM   2566  HN  VAL A 184       8.182   7.397  11.294  1.00 10.31           H  
ATOM   2567  CA  VAL A 184       8.966   8.765   9.770  1.00 11.24           C  
ATOM   2568  HA  VAL A 184       9.275   8.629   8.734  1.00 10.31           H  
ATOM   2569  CB  VAL A 184       7.820   9.805   9.796  1.00  8.78           C  
ATOM   2570  HB  VAL A 184       8.178  10.749   9.385  1.00 10.31           H  
ATOM   2571  CG1 VAL A 184       6.614   9.292   8.944  1.00 10.63           C  
ATOM   2572 1HG1 VAL A 184       5.812  10.030   8.968  1.00 10.31           H  
ATOM   2573 2HG1 VAL A 184       6.252   8.350   9.356  1.00 10.31           H  
ATOM   2574 3HG1 VAL A 184       6.935   9.138   7.914  1.00 10.31           H  
ATOM   2575  CG2 VAL A 184       7.352  10.023  11.249  1.00 10.26           C  
ATOM   2576 1HG2 VAL A 184       6.545  10.756  11.265  1.00 10.31           H  
ATOM   2577 2HG2 VAL A 184       8.186  10.388  11.849  1.00 10.31           H  
ATOM   2578 3HG2 VAL A 184       6.994   9.080  11.661  1.00 10.31           H  
ATOM   2579  C   VAL A 184      10.149   9.320  10.544  1.00  9.83           C  
ATOM   2580  O   VAL A 184      10.322   9.031  11.739  1.00  9.94           O  
ATOM   2581  N   PRO A 185      10.986  10.132   9.874  1.00 10.62           N  
ATOM   2582  CD  PRO A 185      10.925  10.451   8.434  1.00 10.40           C  
ATOM   2583  HD1 PRO A 185       9.922  10.764   8.143  1.00 11.31           H  
ATOM   2584  HD2 PRO A 185      11.229   9.596   7.830  1.00 11.31           H  
ATOM   2585  CA  PRO A 185      12.172  10.730  10.494  1.00 11.61           C  
ATOM   2586  HA  PRO A 185      12.721   9.953  11.026  1.00 11.31           H  
ATOM   2587  CB  PRO A 185      13.000  11.183   9.291  1.00 12.33           C  
ATOM   2588  HB1 PRO A 185      13.649  12.020   9.551  1.00 11.31           H  
ATOM   2589  HB2 PRO A 185      13.602  10.365   8.895  1.00 11.31           H  
ATOM   2590  CG  PRO A 185      11.924  11.606   8.299  1.00 12.52           C  
ATOM   2591  HG1 PRO A 185      11.474  12.558   8.580  1.00 11.31           H  
ATOM   2592  HG2 PRO A 185      12.320  11.675   7.286  1.00 11.31           H  
ATOM   2593  C   PRO A 185      11.897  11.866  11.443  1.00 11.57           C  
ATOM   2594  O   PRO A 185      10.859  12.528  11.352  1.00 10.10           O  
ATOM   2595  N   ALA A 186      12.839  12.062  12.368  1.00 12.30           N  
ATOM   2596  HN  ALA A 186      13.687  11.410  12.384  1.00 15.45           H  
ATOM   2597  CA  ALA A 186      12.757  13.125  13.353  1.00 15.02           C  
ATOM   2598  HA  ALA A 186      11.709  13.373  13.519  1.00 15.45           H  
ATOM   2599  CB  ALA A 186      13.372  12.648  14.675  1.00 13.66           C  
ATOM   2600  HB1 ALA A 186      13.310  13.447  15.414  1.00 15.45           H  
ATOM   2601  HB2 ALA A 186      14.417  12.382  14.515  1.00 15.45           H  
ATOM   2602  HB3 ALA A 186      12.827  11.776  15.036  1.00 15.45           H  
ATOM   2603  C   ALA A 186      13.492  14.375  12.851  1.00 16.54           C  
ATOM   2604  O   ALA A 186      13.170  15.501  13.254  1.00 19.75           O  
ATOM   2605  N   GLY A 187      14.453  14.173  11.952  1.00 18.75           N  
ATOM   2606  HN  GLY A 187      14.637  13.182  11.593  1.00 20.04           H  
ATOM   2607  CA  GLY A 187      15.258  15.277  11.449  1.00 20.71           C  
ATOM   2608  HA1 GLY A 187      15.652  15.832  12.300  1.00 20.04           H  
ATOM   2609  HA2 GLY A 187      16.084  14.865  10.869  1.00 20.04           H  
ATOM   2610  C   GLY A 187      14.487  16.236  10.568  1.00 21.94           C  
ATOM   2611  O   GLY A 187      13.936  15.815   9.549  1.00 18.76           O  
ATOM   2612  N   GLN A 188      14.475  17.519  10.937  1.00 20.18           N  
ATOM   2613  HN  GLN A 188      15.014  17.808  11.815  1.00 25.22           H  
ATOM   2614  CA  GLN A 188      13.752  18.545  10.185  1.00 20.13           C  
ATOM   2615  HA  GLN A 188      12.685  18.352  10.300  1.00 25.22           H  
ATOM   2616  CB  GLN A 188      14.045  19.928  10.785  1.00 25.91           C  
ATOM   2617  HB1 GLN A 188      13.676  19.938  11.811  1.00 25.22           H  
ATOM   2618  HB2 GLN A 188      15.125  20.076  10.785  1.00 25.22           H  
ATOM   2619  CG  GLN A 188      13.407  21.091  10.041  1.00 28.38           C  
ATOM   2620  HG1 GLN A 188      14.035  21.973  10.172  1.00 25.22           H  
ATOM   2621  HG2 GLN A 188      13.352  20.837   8.982  1.00 25.22           H  
ATOM   2622  CD  GLN A 188      12.010  21.416  10.532  0.40 30.35           C  
ATOM   2623  OE1 GLN A 188      11.269  22.161   9.884  0.40 30.52           O  
ATOM   2624  NE2 GLN A 188      11.648  20.874  11.690  0.40 32.44           N  
ATOM   2625 1HE2 GLN A 188      12.330  20.246  12.223  0.40 25.22           H  
ATOM   2626 2HE2 GLN A 188      10.674  21.066  12.089  0.40 25.22           H  
ATOM   2627  C   GLN A 188      14.066  18.563   8.677  1.00 20.48           C  
ATOM   2628  O   GLN A 188      13.174  18.771   7.852  1.00 18.55           O  
ATOM   2629  N   THR A 189      15.327  18.346   8.316  1.00 17.73           N  
ATOM   2630  HN  THR A 189      16.071  18.158   9.061  1.00 19.98           H  
ATOM   2631  CA  THR A 189      15.694  18.364   6.915  1.00 19.28           C  
ATOM   2632  HA  THR A 189      15.371  19.318   6.498  1.00 19.98           H  
ATOM   2633  CB  THR A 189      17.210  18.274   6.754  1.00 22.00           C  
ATOM   2634  HB  THR A 189      17.593  17.423   7.318  1.00 19.98           H  
ATOM   2635  OG1 THR A 189      17.779  19.491   7.259  1.00 23.25           O  
ATOM   2636  HG1 THR A 189      17.403  20.306   6.714  1.00 19.98           H  
ATOM   2637  CG2 THR A 189      17.608  18.146   5.283  1.00 21.90           C  
ATOM   2638 1HG2 THR A 189      18.693  18.084   5.204  1.00 19.98           H  
ATOM   2639 2HG2 THR A 189      17.253  19.018   4.733  1.00 19.98           H  
ATOM   2640 3HG2 THR A 189      17.162  17.245   4.862  1.00 19.98           H  
ATOM   2641  C   THR A 189      14.986  17.258   6.149  1.00 17.02           C  
ATOM   2642  O   THR A 189      14.396  17.520   5.101  1.00 18.69           O  
ATOM   2643  N   TYR A 190      15.017  16.040   6.686  1.00 14.64           N  
ATOM   2644  HN  TYR A 190      15.543  15.874   7.603  1.00 19.67           H  
ATOM   2645  CA  TYR A 190      14.333  14.929   6.025  1.00 11.76           C  
ATOM   2646  HA  TYR A 190      14.644  14.906   4.980  1.00 19.67           H  
ATOM   2647  CB  TYR A 190      14.713  13.591   6.674  1.00 14.40           C  
ATOM   2648  HB1 TYR A 190      14.547  13.673   7.748  1.00 19.67           H  
ATOM   2649  HB2 TYR A 190      14.065  12.816   6.264  1.00 19.67           H  
ATOM   2650  CG  TYR A 190      16.150  13.177   6.447  1.00 18.09           C  
ATOM   2651  CD1 TYR A 190      16.763  13.389   5.218  1.00 21.75           C  
ATOM   2652  HD1 TYR A 190      16.219  13.912   4.431  1.00 19.67           H  
ATOM   2653  CE1 TYR A 190      18.061  12.945   4.974  1.00 24.64           C  
ATOM   2654  HE1 TYR A 190      18.531  13.128   4.008  1.00 19.67           H  
ATOM   2655  CD2 TYR A 190      16.862  12.512   7.437  1.00 21.71           C  
ATOM   2656  HD2 TYR A 190      16.400  12.347   8.410  1.00 19.67           H  
ATOM   2657  CE2 TYR A 190      18.159  12.052   7.206  1.00 25.75           C  
ATOM   2658  HE2 TYR A 190      18.705  11.526   7.989  1.00 19.67           H  
ATOM   2659  CZ  TYR A 190      18.748  12.272   5.965  1.00 27.33           C  
ATOM   2660  OH  TYR A 190      20.000  11.769   5.694  1.00 29.72           O  
ATOM   2661  HH  TYR A 190      19.937  11.078   4.906  1.00 19.67           H  
ATOM   2662  C   TYR A 190      12.820  15.121   6.074  1.00 13.22           C  
ATOM   2663  O   TYR A 190      12.113  14.781   5.125  1.00 12.98           O  
ATOM   2664  N   VAL A 191      12.295  15.665   7.168  1.00 12.62           N  
ATOM   2665  HN  VAL A 191      12.918  15.941   7.993  1.00 14.82           H  
ATOM   2666  CA  VAL A 191      10.851  15.879   7.221  1.00 12.39           C  
ATOM   2667  HA  VAL A 191      10.339  14.935   7.033  1.00 14.82           H  
ATOM   2668  CB  VAL A 191      10.438  16.415   8.597  1.00 15.66           C  
ATOM   2669  HB  VAL A 191      10.990  17.334   8.793  1.00 14.82           H  
ATOM   2670  CG1 VAL A 191       8.955  16.727   8.614  1.00 16.51           C  
ATOM   2671 1HG1 VAL A 191       8.674  17.107   9.596  1.00 14.82           H  
ATOM   2672 2HG1 VAL A 191       8.390  15.820   8.401  1.00 14.82           H  
ATOM   2673 3HG1 VAL A 191       8.733  17.479   7.857  1.00 14.82           H  
ATOM   2674  CG2 VAL A 191      10.792  15.390   9.683  1.00 15.45           C  
ATOM   2675 1HG2 VAL A 191      10.496  15.776  10.658  1.00 14.82           H  
ATOM   2676 2HG2 VAL A 191      11.867  15.208   9.675  1.00 14.82           H  
ATOM   2677 3HG2 VAL A 191      10.265  14.456   9.488  1.00 14.82           H  
ATOM   2678  C   VAL A 191      10.437  16.907   6.150  1.00 15.46           C  
ATOM   2679  O   VAL A 191       9.440  16.736   5.430  1.00 15.64           O  
ATOM   2680  N   ASP A 192      11.198  17.990   6.048  1.00 16.63           N  
ATOM   2681  HN  ASP A 192      12.061  18.105   6.670  1.00 23.74           H  
ATOM   2682  CA  ASP A 192      10.844  19.025   5.077  1.00 18.86           C  
ATOM   2683  HA  ASP A 192       9.801  19.297   5.238  1.00 23.74           H  
ATOM   2684  CB  ASP A 192      11.694  20.275   5.269  1.00 24.81           C  
ATOM   2685  HB1 ASP A 192      12.734  19.973   5.390  1.00 23.74           H  
ATOM   2686  HB2 ASP A 192      11.598  20.901   4.382  1.00 23.74           H  
ATOM   2687  CG  ASP A 192      11.282  21.081   6.475  1.00 28.02           C  
ATOM   2688  OD1 ASP A 192      10.137  20.917   6.968  1.00 33.54           O  
ATOM   2689  OD2 ASP A 192      12.110  21.903   6.905  1.00 33.80           O1-
ATOM   2690  C   ASP A 192      10.994  18.569   3.640  1.00 16.32           C  
ATOM   2691  O   ASP A 192      10.243  19.010   2.771  1.00 17.94           O  
ATOM   2692  N   ALA A 193      11.954  17.693   3.386  1.00 14.54           N  
ATOM   2693  HN  ALA A 193      12.561  17.324   4.187  1.00 14.64           H  
ATOM   2694  CA  ALA A 193      12.191  17.228   2.030  1.00 14.50           C  
ATOM   2695  HA  ALA A 193      12.155  18.096   1.372  1.00 14.64           H  
ATOM   2696  CB  ALA A 193      13.594  16.621   1.922  1.00 15.96           C  
ATOM   2697  HB1 ALA A 193      13.763  16.275   0.902  1.00 14.64           H  
ATOM   2698  HB2 ALA A 193      13.680  15.780   2.610  1.00 14.64           H  
ATOM   2699  HB3 ALA A 193      14.338  17.376   2.177  1.00 14.64           H  
ATOM   2700  C   ALA A 193      11.173  16.224   1.524  1.00 14.37           C  
ATOM   2701  O   ALA A 193      10.885  16.193   0.334  1.00 13.85           O  
ATOM   2702  N   GLY A 194      10.598  15.426   2.411  1.00 14.36           N  
ATOM   2703  HN  GLY A 194      10.775  15.517   3.462  1.00 14.17           H  
ATOM   2704  CA  GLY A 194       9.716  14.425   1.862  1.00 15.17           C  
ATOM   2705  HA1 GLY A 194       9.649  14.627   0.793  1.00 14.17           H  
ATOM   2706  HA2 GLY A 194      10.205  13.464   2.020  1.00 14.17           H  
ATOM   2707  C   GLY A 194       8.313  14.269   2.350  1.00 13.89           C  
ATOM   2708  O   GLY A 194       7.578  13.497   1.746  1.00 13.26           O  
ATOM   2709  N   TYR A 195       7.918  15.001   3.386  1.00 13.79           N  
ATOM   2710  HN  TYR A 195       8.563  15.742   3.810  1.00 14.03           H  
ATOM   2711  CA  TYR A 195       6.588  14.773   3.932  1.00 12.79           C  
ATOM   2712  HA  TYR A 195       6.114  14.021   3.301  1.00 14.03           H  
ATOM   2713  CB  TYR A 195       6.723  14.154   5.330  1.00 15.15           C  
ATOM   2714  HB1 TYR A 195       7.108  14.917   6.006  1.00 14.03           H  
ATOM   2715  HB2 TYR A 195       5.734  13.839   5.662  1.00 14.03           H  
ATOM   2716  CG  TYR A 195       7.641  12.965   5.390  1.00 12.79           C  
ATOM   2717  CD1 TYR A 195       9.029  13.138   5.346  1.00 14.77           C  
ATOM   2718  HD1 TYR A 195       9.443  14.146   5.312  1.00 14.03           H  
ATOM   2719  CE1 TYR A 195       9.884  12.050   5.345  1.00 14.94           C  
ATOM   2720  HE1 TYR A 195      10.963  12.204   5.310  1.00 14.03           H  
ATOM   2721  CD2 TYR A 195       7.137  11.663   5.438  1.00 15.16           C  
ATOM   2722  HD2 TYR A 195       6.059  11.505   5.478  1.00 14.03           H  
ATOM   2723  CE2 TYR A 195       7.999  10.556   5.435  1.00 13.65           C  
ATOM   2724  HE2 TYR A 195       7.598   9.543   5.468  1.00 14.03           H  
ATOM   2725  CZ  TYR A 195       9.369  10.768   5.389  1.00 12.63           C  
ATOM   2726  OH  TYR A 195      10.216   9.685   5.390  1.00 14.88           O  
ATOM   2727  HH  TYR A 195      10.797   9.694   4.516  1.00 14.03           H  
ATOM   2728  C   TYR A 195       5.620  15.929   4.033  1.00 14.29           C  
ATOM   2729  O   TYR A 195       5.916  16.928   4.695  1.00 13.54           O  
ATOM   2730  N   GLU A 196       4.467  15.801   3.363  1.00 11.98           N  
ATOM   2731  HN  GLU A 196       4.319  14.951   2.730  1.00 13.93           H  
ATOM   2732  CA  GLU A 196       3.402  16.806   3.482  1.00 12.92           C  
ATOM   2733  HA  GLU A 196       3.814  17.795   3.685  1.00 13.93           H  
ATOM   2734  CB  GLU A 196       2.533  16.817   2.236  1.00 13.72           C  
ATOM   2735  HB1 GLU A 196       2.126  15.817   2.083  1.00 13.93           H  
ATOM   2736  HB2 GLU A 196       1.716  17.524   2.384  1.00 13.93           H  
ATOM   2737  CG  GLU A 196       3.316  17.224   0.995  1.00 13.94           C  
ATOM   2738  HG1 GLU A 196       3.832  18.164   1.193  1.00 13.93           H  
ATOM   2739  HG2 GLU A 196       4.047  16.449   0.767  1.00 13.93           H  
ATOM   2740  CD  GLU A 196       2.410  17.404  -0.187  1.00 16.43           C  
ATOM   2741  OE1 GLU A 196       2.123  18.583  -0.540  1.00 16.45           O  
ATOM   2742  OE2 GLU A 196       1.976  16.372  -0.744  1.00 13.72           O1-
ATOM   2743  C   GLU A 196       2.635  16.264   4.696  1.00 13.36           C  
ATOM   2744  O   GLU A 196       1.636  15.539   4.575  1.00 12.87           O  
ATOM   2745  N   VAL A 197       3.126  16.631   5.875  1.00 12.01           N  
ATOM   2746  HN  VAL A 197       3.927  17.340   5.902  1.00 12.46           H  
ATOM   2747  CA  VAL A 197       2.613  16.103   7.131  1.00 13.32           C  
ATOM   2748  HA  VAL A 197       2.874  15.045   7.157  1.00 12.46           H  
ATOM   2749  CB  VAL A 197       3.334  16.770   8.331  1.00 12.22           C  
ATOM   2750  HB  VAL A 197       3.194  17.849   8.270  1.00 12.46           H  
ATOM   2751  CG1 VAL A 197       2.758  16.274   9.646  1.00 13.16           C  
ATOM   2752 1HG1 VAL A 197       3.278  16.754  10.475  1.00 12.46           H  
ATOM   2753 2HG1 VAL A 197       2.886  15.194   9.715  1.00 12.46           H  
ATOM   2754 3HG1 VAL A 197       1.697  16.518   9.693  1.00 12.46           H  
ATOM   2755  CG2 VAL A 197       4.849  16.458   8.254  1.00 10.52           C  
ATOM   2756 1HG2 VAL A 197       5.360  16.925   9.096  1.00 12.46           H  
ATOM   2757 2HG2 VAL A 197       5.254  16.850   7.321  1.00 12.46           H  
ATOM   2758 3HG2 VAL A 197       5.001  15.379   8.291  1.00 12.46           H  
ATOM   2759  C   VAL A 197       1.119  16.186   7.329  1.00 12.82           C  
ATOM   2760  O   VAL A 197       0.483  15.179   7.664  1.00 13.14           O  
ATOM   2761  N   ASP A 198       0.563  17.374   7.097  1.00 14.07           N  
ATOM   2762  HN  ASP A 198       1.180  18.179   6.755  1.00 24.10           H  
ATOM   2763  CA  ASP A 198      -0.866  17.609   7.296  1.00 16.77           C  
ATOM   2764  HA  ASP A 198      -1.123  17.325   8.317  1.00 24.10           H  
ATOM   2765  CB  ASP A 198      -1.176  19.097   7.116  1.00 23.65           C  
ATOM   2766  HB1 ASP A 198      -2.222  19.270   7.369  1.00 24.10           H  
ATOM   2767  HB2 ASP A 198      -0.539  19.671   7.789  1.00 24.10           H  
ATOM   2768  CG  ASP A 198      -0.934  19.572   5.691  1.00 29.17           C  
ATOM   2769  OD1 ASP A 198       0.212  19.446   5.191  1.00 33.20           O  
ATOM   2770  OD2 ASP A 198      -1.903  20.071   5.066  1.00 38.51           O1-
ATOM   2771  C   ASP A 198      -1.723  16.790   6.339  1.00 17.27           C  
ATOM   2772  O   ASP A 198      -2.878  16.473   6.645  1.00 20.13           O  
ATOM   2773  N   LYS A 199      -1.155  16.446   5.188  1.00 15.02           N  
ATOM   2774  HN  LYS A 199      -0.150  16.750   4.981  1.00 14.45           H  
ATOM   2775  CA  LYS A 199      -1.882  15.665   4.212  1.00 13.52           C  
ATOM   2776  HA  LYS A 199      -2.932  15.952   4.261  1.00 14.45           H  
ATOM   2777  CB  LYS A 199      -1.374  15.947   2.786  1.00 12.63           C  
ATOM   2778  HB1 LYS A 199      -0.304  15.741   2.754  1.00 14.45           H  
ATOM   2779  HB2 LYS A 199      -1.894  15.282   2.096  1.00 14.45           H  
ATOM   2780  CG  LYS A 199      -1.602  17.378   2.337  1.00 13.63           C  
ATOM   2781  HG1 LYS A 199      -2.671  17.590   2.366  1.00 14.45           H  
ATOM   2782  HG2 LYS A 199      -1.080  18.048   3.020  1.00 14.45           H  
ATOM   2783  CD  LYS A 199      -1.090  17.623   0.918  1.00 11.70           C  
ATOM   2784  HD1 LYS A 199      -0.050  17.304   0.855  1.00 14.45           H  
ATOM   2785  HD2 LYS A 199      -1.691  17.043   0.218  1.00 14.45           H  
ATOM   2786  CE  LYS A 199      -1.182  19.106   0.548  1.00 15.61           C  
ATOM   2787  HE1 LYS A 199      -2.227  19.414   0.579  1.00 14.45           H  
ATOM   2788  HE2 LYS A 199      -0.609  19.687   1.271  1.00 14.45           H  
ATOM   2789  NZ  LYS A 199      -0.639  19.366  -0.825  1.00 17.02           N1+
ATOM   2790  HZ1 LYS A 199      -0.719  20.409  -1.049  1.00 14.45           H  
ATOM   2791  HZ2 LYS A 199      -1.199  18.803  -1.543  1.00 14.45           H  
ATOM   2792  HZ3 LYS A 199       0.389  19.071  -0.864  1.00 14.45           H  
ATOM   2793  C   LYS A 199      -1.781  14.179   4.529  1.00 15.54           C  
ATOM   2794  O   LYS A 199      -2.813  13.518   4.692  1.00 15.37           O  
ATOM   2795  N   ILE A 200      -0.566  13.641   4.675  1.00 12.39           N  
ATOM   2796  HN  ILE A 200       0.318  14.241   4.609  1.00 12.29           H  
ATOM   2797  CA  ILE A 200      -0.489  12.206   4.928  1.00 10.83           C  
ATOM   2798  HA  ILE A 200      -1.094  11.722   4.161  1.00 12.29           H  
ATOM   2799  CB  ILE A 200       0.967  11.646   4.769  1.00 10.59           C  
ATOM   2800  HB  ILE A 200       0.938  10.568   4.927  1.00 12.29           H  
ATOM   2801  CG2 ILE A 200       1.451  11.910   3.332  1.00 11.40           C  
ATOM   2802 1HG2 ILE A 200       2.463  11.524   3.212  1.00 12.29           H  
ATOM   2803 2HG2 ILE A 200       1.447  12.983   3.138  1.00 12.29           H  
ATOM   2804 3HG2 ILE A 200       0.786  11.411   2.627  1.00 12.29           H  
ATOM   2805  CG1 ILE A 200       1.895  12.259   5.818  1.00 13.55           C  
ATOM   2806 1HG1 ILE A 200       1.895  13.341   5.687  1.00 12.29           H  
ATOM   2807 2HG1 ILE A 200       1.508  12.012   6.807  1.00 12.29           H  
ATOM   2808  CD1 ILE A 200       3.351  11.756   5.724  1.00 14.82           C  
ATOM   2809 1HD1 ILE A 200       3.951  12.233   6.498  1.00 12.29           H  
ATOM   2810 2HD1 ILE A 200       3.759  12.004   4.744  1.00 12.29           H  
ATOM   2811 3HD1 ILE A 200       3.372  10.675   5.863  1.00 12.29           H  
ATOM   2812  C   ILE A 200      -1.066  11.772   6.277  1.00 11.85           C  
ATOM   2813  O   ILE A 200      -1.594  10.666   6.392  1.00 12.86           O  
ATOM   2814  N   ALA A 201      -1.004  12.638   7.287  1.00 11.85           N  
ATOM   2815  HN  ALA A 201      -0.574  13.606   7.135  1.00 14.18           H  
ATOM   2816  CA  ALA A 201      -1.523  12.268   8.607  1.00 11.39           C  
ATOM   2817  HA  ALA A 201      -0.981  11.384   8.943  1.00 14.18           H  
ATOM   2818  CB  ALA A 201      -1.258  13.388   9.609  1.00 16.90           C  
ATOM   2819  HB1 ALA A 201      -1.648  13.102  10.586  1.00 14.18           H  
ATOM   2820  HB2 ALA A 201      -1.752  14.300   9.274  1.00 14.18           H  
ATOM   2821  HB3 ALA A 201      -0.185  13.563   9.684  1.00 14.18           H  
ATOM   2822  C   ALA A 201      -3.018  11.930   8.604  1.00 15.32           C  
ATOM   2823  O   ALA A 201      -3.481  11.124   9.411  1.00 15.42           O  
ATOM   2824  N   GLN A 202      -3.780  12.536   7.700  1.00 13.90           N  
ATOM   2825  HN  GLN A 202      -3.352  13.228   7.005  1.00 18.14           H  
ATOM   2826  CA  GLN A 202      -5.205  12.245   7.669  1.00 14.34           C  
ATOM   2827  HA  GLN A 202      -5.584  12.279   8.690  1.00 18.14           H  
ATOM   2828  CB  GLN A 202      -5.945  13.307   6.844  1.00 12.93           C  
ATOM   2829  HB1 GLN A 202      -5.510  13.338   5.845  1.00 18.14           H  
ATOM   2830  HB2 GLN A 202      -6.996  13.025   6.775  1.00 18.14           H  
ATOM   2831  CG  GLN A 202      -5.853  14.707   7.463  1.00 20.49           C  
ATOM   2832  HG1 GLN A 202      -4.811  15.028   7.450  1.00 18.14           H  
ATOM   2833  HG2 GLN A 202      -6.453  15.394   6.866  1.00 18.14           H  
ATOM   2834  CD  GLN A 202      -6.358  14.738   8.902  1.00 19.95           C  
ATOM   2835  OE1 GLN A 202      -7.372  14.120   9.232  1.00 22.66           O  
ATOM   2836  NE2 GLN A 202      -5.656  15.465   9.760  1.00 29.22           N  
ATOM   2837 1HE2 GLN A 202      -4.785  15.991   9.429  1.00 18.14           H  
ATOM   2838 2HE2 GLN A 202      -5.960  15.526  10.784  1.00 18.14           H  
ATOM   2839  C   GLN A 202      -5.493  10.860   7.097  1.00 13.60           C  
ATOM   2840  O   GLN A 202      -6.519  10.265   7.417  1.00 16.18           O  
ATOM   2841  N   ASN A 203      -4.596  10.355   6.256  1.00 12.90           N  
ATOM   2842  HN  ASN A 203      -3.731  10.934   6.009  1.00 14.21           H  
ATOM   2843  CA  ASN A 203      -4.759   9.027   5.658  1.00 12.77           C  
ATOM   2844  HA  ASN A 203      -5.828   8.821   5.614  1.00 14.21           H  
ATOM   2845  CB  ASN A 203      -4.238   9.025   4.225  1.00 13.41           C  
ATOM   2846  HB1 ASN A 203      -3.261   9.509   4.206  1.00 14.21           H  
ATOM   2847  HB2 ASN A 203      -4.139   7.993   3.889  1.00 14.21           H  
ATOM   2848  CG  ASN A 203      -5.158   9.754   3.287  1.00 13.01           C  
ATOM   2849  OD1 ASN A 203      -6.382   9.646   3.400  1.00 15.12           O  
ATOM   2850  ND2 ASN A 203      -4.579  10.488   2.334  1.00 14.32           N  
ATOM   2851 1HD2 ASN A 203      -3.512  10.534   2.268  1.00 14.21           H  
ATOM   2852 2HD2 ASN A 203      -5.182  11.030   1.636  1.00 14.21           H  
ATOM   2853  C   ASN A 203      -4.107   7.877   6.426  1.00 15.56           C  
ATOM   2854  O   ASN A 203      -4.487   6.720   6.268  1.00 16.59           O  
ATOM   2855  N   LEU A 204      -3.103   8.180   7.230  1.00 14.21           N  
ATOM   2856  HN  LEU A 204      -2.770   9.193   7.313  1.00 13.67           H  
ATOM   2857  CA  LEU A 204      -2.451   7.132   8.003  1.00 12.97           C  
ATOM   2858  HA  LEU A 204      -2.391   6.227   7.398  1.00 13.67           H  
ATOM   2859  CB  LEU A 204      -1.030   7.578   8.382  1.00 11.51           C  
ATOM   2860  HB1 LEU A 204      -1.101   8.506   8.949  1.00 13.67           H  
ATOM   2861  HB2 LEU A 204      -0.582   6.804   9.006  1.00 13.67           H  
ATOM   2862  CG  LEU A 204      -0.121   7.815   7.184  1.00 12.72           C  
ATOM   2863  HG  LEU A 204      -0.632   8.474   6.482  1.00 13.67           H  
ATOM   2864  CD1 LEU A 204       1.169   8.519   7.677  1.00 15.50           C  
ATOM   2865 1HD1 LEU A 204       1.833   8.697   6.831  1.00 13.67           H  
ATOM   2866 2HD1 LEU A 204       1.673   7.885   8.407  1.00 13.67           H  
ATOM   2867 3HD1 LEU A 204       0.910   9.471   8.141  1.00 13.67           H  
ATOM   2868  CD2 LEU A 204       0.190   6.517   6.488  1.00 12.54           C  
ATOM   2869 1HD2 LEU A 204       0.841   6.708   5.635  1.00 13.67           H  
ATOM   2870 2HD2 LEU A 204      -0.736   6.059   6.142  1.00 13.67           H  
ATOM   2871 3HD2 LEU A 204       0.691   5.843   7.183  1.00 13.67           H  
ATOM   2872  C   LEU A 204      -3.222   6.825   9.287  1.00 14.49           C  
ATOM   2873  O   LEU A 204      -3.750   7.724   9.937  1.00 15.44           O  
ATOM   2874  N   ASP A 205      -3.277   5.554   9.667  1.00 13.71           N  
ATOM   2875  HN  ASP A 205      -2.840   4.792   9.056  1.00 14.93           H  
ATOM   2876  CA  ASP A 205      -3.934   5.199  10.918  1.00 13.17           C  
ATOM   2877  HA  ASP A 205      -4.889   5.723  10.965  1.00 14.93           H  
ATOM   2878  CB  ASP A 205      -4.206   3.700  10.959  1.00 14.97           C  
ATOM   2879  HB1 ASP A 205      -3.294   3.166  10.691  1.00 14.93           H  
ATOM   2880  HB2 ASP A 205      -4.508   3.421  11.968  1.00 14.93           H  
ATOM   2881  CG  ASP A 205      -5.303   3.318   9.993  1.00 17.64           C  
ATOM   2882  OD1 ASP A 205      -6.461   3.772  10.190  1.00 18.99           O  
ATOM   2883  OD2 ASP A 205      -5.019   2.604   9.019  1.00 14.55           O1-
ATOM   2884  C   ASP A 205      -3.082   5.647  12.097  1.00 12.81           C  
ATOM   2885  O   ASP A 205      -3.621   6.045  13.126  1.00 13.63           O  
ATOM   2886  N   PHE A 206      -1.758   5.538  11.960  1.00 11.71           N  
ATOM   2887  HN  PHE A 206      -1.361   5.077  11.080  1.00 13.26           H  
ATOM   2888  CA  PHE A 206      -0.837   6.033  12.982  1.00 10.73           C  
ATOM   2889  HA  PHE A 206      -1.227   6.987  13.336  1.00 13.26           H  
ATOM   2890  CB  PHE A 206      -0.725   5.105  14.201  1.00 12.08           C  
ATOM   2891  HB1 PHE A 206       0.067   5.487  14.845  1.00 13.26           H  
ATOM   2892  HB2 PHE A 206      -1.674   5.134  14.736  1.00 13.26           H  
ATOM   2893  CG  PHE A 206      -0.417   3.683  13.884  1.00 11.98           C  
ATOM   2894  CD1 PHE A 206      -1.430   2.794  13.531  1.00 16.40           C  
ATOM   2895  HD1 PHE A 206      -2.445   3.165  13.385  1.00 13.26           H  
ATOM   2896  CD2 PHE A 206       0.875   3.194  14.059  1.00 12.30           C  
ATOM   2897  HD2 PHE A 206       1.678   3.879  14.330  1.00 13.26           H  
ATOM   2898  CE1 PHE A 206      -1.162   1.432  13.361  1.00 18.30           C  
ATOM   2899  HE1 PHE A 206      -1.964   0.747  13.088  1.00 13.26           H  
ATOM   2900  CE2 PHE A 206       1.152   1.839  13.891  1.00 13.39           C  
ATOM   2901  HE2 PHE A 206       2.168   1.470  14.033  1.00 13.26           H  
ATOM   2902  CZ  PHE A 206       0.134   0.954  13.542  1.00 16.59           C  
ATOM   2903  HZ  PHE A 206       0.350  -0.106  13.411  1.00 13.26           H  
ATOM   2904  C   PHE A 206       0.507   6.305  12.342  1.00 11.22           C  
ATOM   2905  O   PHE A 206       0.799   5.784  11.266  1.00 11.21           O  
ATOM   2906  N   VAL A 207       1.306   7.137  13.016  1.00 11.10           N  
ATOM   2907  HN  VAL A 207       0.968   7.495  13.966  1.00 11.75           H  
ATOM   2908  CA  VAL A 207       2.612   7.590  12.540  1.00 11.30           C  
ATOM   2909  HA  VAL A 207       2.817   7.160  11.560  1.00 11.75           H  
ATOM   2910  CB  VAL A 207       2.601   9.137  12.444  1.00 12.40           C  
ATOM   2911  HB  VAL A 207       2.379   9.548  13.429  1.00 11.75           H  
ATOM   2912  CG1 VAL A 207       3.956   9.656  11.992  1.00 12.42           C  
ATOM   2913 1HG1 VAL A 207       3.927  10.744  11.931  1.00 11.75           H  
ATOM   2914 2HG1 VAL A 207       4.195   9.244  11.012  1.00 11.75           H  
ATOM   2915 3HG1 VAL A 207       4.719   9.353  12.709  1.00 11.75           H  
ATOM   2916  CG2 VAL A 207       1.497   9.578  11.462  1.00 11.83           C  
ATOM   2917 1HG2 VAL A 207       1.486  10.666  11.392  1.00 11.75           H  
ATOM   2918 2HG2 VAL A 207       0.529   9.228  11.821  1.00 11.75           H  
ATOM   2919 3HG2 VAL A 207       1.694   9.153  10.478  1.00 11.75           H  
ATOM   2920  C   VAL A 207       3.678   7.147  13.531  1.00 11.37           C  
ATOM   2921  O   VAL A 207       3.668   7.570  14.696  1.00 11.82           O  
ATOM   2922  N   ASN A 208       4.581   6.293  13.075  1.00 11.48           N  
ATOM   2923  HN  ASN A 208       4.535   5.975  12.054  1.00 13.06           H  
ATOM   2924  CA  ASN A 208       5.638   5.777  13.938  1.00 11.14           C  
ATOM   2925  HA  ASN A 208       5.280   5.751  14.967  1.00 13.06           H  
ATOM   2926  CB  ASN A 208       6.018   4.352  13.499  1.00 12.34           C  
ATOM   2927  HB1 ASN A 208       6.376   4.390  12.470  1.00 13.06           H  
ATOM   2928  HB2 ASN A 208       6.815   3.990  14.149  1.00 13.06           H  
ATOM   2929  CG  ASN A 208       4.835   3.361  13.572  1.00 14.26           C  
ATOM   2930  OD1 ASN A 208       4.486   2.694  12.569  1.00 18.71           O  
ATOM   2931  ND2 ASN A 208       4.236   3.251  14.737  1.00 12.39           N  
ATOM   2932 1HD2 ASN A 208       4.575   3.831  15.570  1.00 13.06           H  
ATOM   2933 2HD2 ASN A 208       3.410   2.581  14.853  1.00 13.06           H  
ATOM   2934  C   ASN A 208       6.839   6.713  13.849  1.00 12.91           C  
ATOM   2935  O   ASN A 208       7.672   6.608  12.945  1.00 11.26           O  
ATOM   2936  N   LEU A 209       6.926   7.632  14.797  1.00  9.62           N  
ATOM   2937  HN  LEU A 209       6.188   7.654  15.571  1.00 11.63           H  
ATOM   2938  CA  LEU A 209       8.005   8.618  14.813  1.00 11.69           C  
ATOM   2939  HA  LEU A 209       8.129   9.008  13.803  1.00 11.63           H  
ATOM   2940  CB  LEU A 209       7.613   9.784  15.740  1.00 12.45           C  
ATOM   2941  HB1 LEU A 209       6.728  10.268  15.327  1.00 11.63           H  
ATOM   2942  HB2 LEU A 209       7.380   9.377  16.724  1.00 11.63           H  
ATOM   2943  CG  LEU A 209       8.711  10.842  15.903  1.00 13.35           C  
ATOM   2944  HG  LEU A 209       9.611  10.364  16.289  1.00 11.63           H  
ATOM   2945  CD1 LEU A 209       9.038  11.516  14.544  1.00 11.17           C  
ATOM   2946 1HD1 LEU A 209       9.820  12.262  14.687  1.00 11.63           H  
ATOM   2947 2HD1 LEU A 209       8.143  11.999  14.152  1.00 11.63           H  
ATOM   2948 3HD1 LEU A 209       9.382  10.761  13.837  1.00 11.63           H  
ATOM   2949  CD2 LEU A 209       8.212  11.875  16.929  1.00 12.54           C  
ATOM   2950 1HD2 LEU A 209       8.971  12.644  17.069  1.00 11.63           H  
ATOM   2951 2HD2 LEU A 209       8.018  11.379  17.880  1.00 11.63           H  
ATOM   2952 3HD2 LEU A 209       7.293  12.334  16.565  1.00 11.63           H  
ATOM   2953  C   LEU A 209       9.336   8.014  15.264  1.00 11.36           C  
ATOM   2954  O   LEU A 209       9.451   7.523  16.384  1.00 10.89           O  
ATOM   2955  N   MET A 210      10.338   8.068  14.395  1.00 11.56           N  
ATOM   2956  HN  MET A 210      10.188   8.528  13.441  1.00 12.32           H  
ATOM   2957  CA  MET A 210      11.649   7.503  14.730  1.00 11.41           C  
ATOM   2958  HA  MET A 210      11.502   6.587  15.301  1.00 12.32           H  
ATOM   2959  CB  MET A 210      12.402   7.168  13.449  1.00 12.32           C  
ATOM   2960  HB1 MET A 210      12.468   8.063  12.831  1.00 12.32           H  
ATOM   2961  HB2 MET A 210      13.405   6.828  13.705  1.00 12.32           H  
ATOM   2962  CG  MET A 210      11.692   6.074  12.664  1.00 11.81           C  
ATOM   2963  HG1 MET A 210      11.462   5.233  13.318  1.00 12.32           H  
ATOM   2964  HG2 MET A 210      10.770   6.461  12.231  1.00 12.32           H  
ATOM   2965  SD  MET A 210      12.824   5.552  11.352  0.50 16.86           S  
ATOM   2966  CE  MET A 210      12.520   6.818  10.159  0.50  7.38           C  
ATOM   2967  HE1 MET A 210      13.142   6.647   9.280  0.50 12.32           H  
ATOM   2968  HE2 MET A 210      12.761   7.790  10.590  0.50 12.32           H  
ATOM   2969  HE3 MET A 210      11.469   6.800   9.869  0.50 12.32           H  
ATOM   2970  C   MET A 210      12.400   8.499  15.589  1.00 12.93           C  
ATOM   2971  O   MET A 210      13.318   9.178  15.129  1.00 14.28           O  
ATOM   2972  N   ALA A 211      12.003   8.548  16.865  1.00 13.42           N  
ATOM   2973  HN  ALA A 211      11.239   7.879  17.201  1.00 13.05           H  
ATOM   2974  CA  ALA A 211      12.588   9.493  17.809  1.00 12.90           C  
ATOM   2975  HA  ALA A 211      12.828  10.408  17.267  1.00 13.05           H  
ATOM   2976  CB  ALA A 211      11.572   9.840  18.904  1.00 13.28           C  
ATOM   2977  HB1 ALA A 211      12.018  10.546  19.604  1.00 13.05           H  
ATOM   2978  HB2 ALA A 211      11.287   8.933  19.436  1.00 13.05           H  
ATOM   2979  HB3 ALA A 211      10.688  10.288  18.451  1.00 13.05           H  
ATOM   2980  C   ALA A 211      13.876   8.948  18.410  1.00 12.67           C  
ATOM   2981  O   ALA A 211      14.001   8.724  19.618  1.00 12.98           O  
ATOM   2982  N   TYR A 212      14.831   8.735  17.522  1.00 12.93           N  
ATOM   2983  HN  TYR A 212      14.630   8.946  16.492  1.00 13.95           H  
ATOM   2984  CA  TYR A 212      16.144   8.226  17.885  1.00 12.71           C  
ATOM   2985  HA  TYR A 212      16.492   8.769  18.764  1.00 13.95           H  
ATOM   2986  CB  TYR A 212      16.060   6.726  18.241  1.00 15.43           C  
ATOM   2987  HB1 TYR A 212      17.067   6.312  18.181  1.00 13.95           H  
ATOM   2988  HB2 TYR A 212      15.694   6.646  19.265  1.00 13.95           H  
ATOM   2989  CG  TYR A 212      15.153   5.877  17.354  1.00 15.03           C  
ATOM   2990  CD1 TYR A 212      15.492   5.599  16.019  1.00 13.94           C  
ATOM   2991  HD1 TYR A 212      16.417   5.998  15.603  1.00 13.95           H  
ATOM   2992  CE1 TYR A 212      14.645   4.807  15.209  1.00 14.30           C  
ATOM   2993  HE1 TYR A 212      14.916   4.593  14.175  1.00 13.95           H  
ATOM   2994  CD2 TYR A 212      13.956   5.352  17.858  1.00 13.23           C  
ATOM   2995  HD2 TYR A 212      13.678   5.557  18.892  1.00 13.95           H  
ATOM   2996  CE2 TYR A 212      13.111   4.571  17.065  1.00 14.77           C  
ATOM   2997  HE2 TYR A 212      12.183   4.174  17.477  1.00 13.95           H  
ATOM   2998  CZ  TYR A 212      13.463   4.303  15.743  1.00 12.63           C  
ATOM   2999  OH  TYR A 212      12.636   3.538  14.957  1.00 13.41           O  
ATOM   3000  HH  TYR A 212      12.324   4.099  14.126  1.00 13.95           H  
ATOM   3001  C   TYR A 212      17.108   8.513  16.725  1.00 14.50           C  
ATOM   3002  O   TYR A 212      16.713   9.118  15.723  1.00 14.48           O  
ATOM   3003  N   ASP A 213      18.363   8.090  16.861  1.00 12.09           N  
ATOM   3004  HN  ASP A 213      18.621   7.507  17.721  1.00 15.92           H  
ATOM   3005  CA  ASP A 213      19.399   8.393  15.879  1.00 13.36           C  
ATOM   3006  HA  ASP A 213      20.333   7.953  16.227  1.00 15.92           H  
ATOM   3007  CB  ASP A 213      19.082   7.803  14.486  1.00 15.39           C  
ATOM   3008  HB1 ASP A 213      18.124   8.199  14.150  1.00 15.92           H  
ATOM   3009  HB2 ASP A 213      19.865   8.108  13.792  1.00 15.92           H  
ATOM   3010  CG  ASP A 213      19.004   6.283  14.494  1.00 17.14           C  
ATOM   3011  OD1 ASP A 213      19.709   5.646  15.313  1.00 18.94           O  
ATOM   3012  OD2 ASP A 213      18.242   5.707  13.665  1.00 19.09           O1-
ATOM   3013  C   ASP A 213      19.599   9.913  15.775  1.00 14.88           C  
ATOM   3014  O   ASP A 213      19.906  10.451  14.708  1.00 16.48           O  
ATOM   3015  N   PHE A 214      19.414  10.623  16.884  1.00 14.43           N  
ATOM   3016  HN  PHE A 214      19.135  10.128  17.791  1.00 14.49           H  
ATOM   3017  CA  PHE A 214      19.588  12.068  16.874  1.00 15.27           C  
ATOM   3018  HA  PHE A 214      19.102  12.479  15.989  1.00 14.49           H  
ATOM   3019  CB  PHE A 214      18.981  12.705  18.118  1.00 14.88           C  
ATOM   3020  HB1 PHE A 214      19.277  12.114  18.985  1.00 14.49           H  
ATOM   3021  HB2 PHE A 214      19.377  13.716  18.214  1.00 14.49           H  
ATOM   3022  CG  PHE A 214      17.487  12.786  18.092  1.00 14.02           C  
ATOM   3023  CD1 PHE A 214      16.853  13.756  17.327  1.00 12.49           C  
ATOM   3024  HD1 PHE A 214      17.449  14.438  16.720  1.00 14.49           H  
ATOM   3025  CD2 PHE A 214      16.717  11.907  18.860  1.00 13.99           C  
ATOM   3026  HD2 PHE A 214      17.209  11.139  19.457  1.00 14.49           H  
ATOM   3027  CE1 PHE A 214      15.456  13.868  17.326  1.00 15.25           C  
ATOM   3028  HE1 PHE A 214      14.972  14.636  16.723  1.00 14.49           H  
ATOM   3029  CE2 PHE A 214      15.300  12.005  18.870  1.00 12.36           C  
ATOM   3030  HE2 PHE A 214      14.702  11.319  19.470  1.00 14.49           H  
ATOM   3031  CZ  PHE A 214      14.683  12.996  18.098  1.00 12.65           C  
ATOM   3032  HZ  PHE A 214      13.597  13.088  18.099  1.00 14.49           H  
ATOM   3033  C   PHE A 214      21.069  12.414  16.834  1.00 15.74           C  
ATOM   3034  O   PHE A 214      21.447  13.479  16.348  1.00 18.28           O  
ATOM   3035  N   HIS A 215      21.885  11.524  17.383  1.00 15.79           N  
ATOM   3036  HN  HIS A 215      21.460  10.649  17.829  1.00 16.99           H  
ATOM   3037  CA  HIS A 215      23.346  11.684  17.407  1.00 16.29           C  
ATOM   3038  HA  HIS A 215      23.664  12.343  16.599  1.00 16.99           H  
ATOM   3039  CB  HIS A 215      23.823  12.236  18.757  1.00 16.89           C  
ATOM   3040  HB1 HIS A 215      23.487  11.558  19.541  1.00 16.99           H  
ATOM   3041  HB2 HIS A 215      24.912  12.269  18.747  1.00 16.99           H  
ATOM   3042  CG  HIS A 215      23.314  13.609  19.074  1.00 15.04           C  
ATOM   3043  CD2 HIS A 215      22.471  14.042  20.042  1.00 18.13           C  
ATOM   3044  HD2 HIS A 215      21.962  13.423  20.781  1.00 16.99           H  
ATOM   3045  ND1 HIS A 215      23.706  14.733  18.382  1.00 18.24           N  
ATOM   3046  HD1 HIS A 215      24.374  14.740  17.546  1.00 16.99           H  
ATOM   3047  CE1 HIS A 215      23.133  15.801  18.906  1.00 17.77           C  
ATOM   3048  HE1 HIS A 215      23.261  16.828  18.564  1.00 16.99           H  
ATOM   3049  NE2 HIS A 215      22.377  15.409  19.918  1.00 18.15           N  
ATOM   3050  C   HIS A 215      23.942  10.304  17.220  1.00 16.27           C  
ATOM   3051  O   HIS A 215      23.319   9.299  17.569  1.00 17.35           O  
ATOM   3052  N   GLY A 216      25.168  10.254  16.711  1.00 18.11           N  
ATOM   3053  HN  GLY A 216      25.684  11.161  16.473  1.00 18.70           H  
ATOM   3054  CA  GLY A 216      25.810   8.974  16.477  1.00 17.75           C  
ATOM   3055  HA1 GLY A 216      25.812   8.394  17.400  1.00 18.70           H  
ATOM   3056  HA2 GLY A 216      25.265   8.429  15.706  1.00 18.70           H  
ATOM   3057  C   GLY A 216      27.234   9.206  16.022  1.00 19.12           C  
ATOM   3058  O   GLY A 216      27.637  10.345  15.843  1.00 19.83           O  
ATOM   3059  N   SER A 217      27.961   8.118  15.777  1.00 17.24           N  
ATOM   3060  HN  SER A 217      27.495   7.158  15.855  1.00 22.39           H  
ATOM   3061  CA  SER A 217      29.369   8.187  15.407  1.00 21.50           C  
ATOM   3062  HA  SER A 217      29.884   8.699  16.220  1.00 22.39           H  
ATOM   3063  CB  SER A 217      29.964   6.778  15.324  1.00 22.20           C  
ATOM   3064  HB1 SER A 217      31.007   6.856  15.019  1.00 22.39           H  
ATOM   3065  HB2 SER A 217      29.907   6.315  16.309  1.00 22.39           H  
ATOM   3066  OG  SER A 217      29.280   5.958  14.397  1.00 25.91           O  
ATOM   3067  HG  SER A 217      28.274   5.868  14.684  1.00 22.39           H  
ATOM   3068  C   SER A 217      29.676   8.958  14.140  1.00 22.65           C  
ATOM   3069  O   SER A 217      30.847   9.175  13.830  1.00 24.84           O  
ATOM   3070  N   TRP A 218      28.635   9.374  13.417  1.00 22.87           N  
ATOM   3071  HN  TRP A 218      27.643   9.122  13.730  1.00 20.36           H  
ATOM   3072  CA  TRP A 218      28.826  10.167  12.207  1.00 21.99           C  
ATOM   3073  HA  TRP A 218      29.677   9.760  11.660  1.00 20.36           H  
ATOM   3074  CB  TRP A 218      27.594  10.101  11.301  1.00 21.86           C  
ATOM   3075  HB1 TRP A 218      27.755  10.769  10.455  1.00 20.36           H  
ATOM   3076  HB2 TRP A 218      27.487   9.077  10.942  1.00 20.36           H  
ATOM   3077  CG  TRP A 218      26.316  10.499  11.980  1.00 21.27           C  
ATOM   3078  CD2 TRP A 218      25.406   9.618  12.642  1.00 19.27           C  
ATOM   3079  CE2 TRP A 218      24.350  10.406  13.147  1.00 18.81           C  
ATOM   3080  CE3 TRP A 218      25.381   8.232  12.853  1.00 19.66           C  
ATOM   3081  HE3 TRP A 218      26.181   7.596  12.475  1.00 20.36           H  
ATOM   3082  CD1 TRP A 218      25.799  11.756  12.104  1.00 20.94           C  
ATOM   3083  HD1 TRP A 218      26.255  12.662  11.706  1.00 20.36           H  
ATOM   3084  NE1 TRP A 218      24.607  11.709  12.812  1.00 21.16           N  
ATOM   3085  HE1 TRP A 218      23.992  12.550  13.056  1.00 20.36           H  
ATOM   3086  CZ2 TRP A 218      23.270   9.849  13.855  1.00 18.77           C  
ATOM   3087  HZ2 TRP A 218      22.462  10.473  14.237  1.00 20.36           H  
ATOM   3088  CZ3 TRP A 218      24.305   7.684  13.560  1.00 18.11           C  
ATOM   3089  HZ3 TRP A 218      24.271   6.609  13.735  1.00 20.36           H  
ATOM   3090  CH2 TRP A 218      23.271   8.493  14.047  1.00 14.19           C  
ATOM   3091  HH2 TRP A 218      22.447   8.032  14.592  1.00 20.36           H  
ATOM   3092  C   TRP A 218      29.132  11.614  12.563  1.00 22.07           C  
ATOM   3093  O   TRP A 218      29.461  12.409  11.687  1.00 24.13           O  
ATOM   3094  N   GLU A 219      29.030  11.960  13.849  1.00 21.32           N  
ATOM   3095  HN  GLU A 219      28.711  11.226  14.559  1.00 25.95           H  
ATOM   3096  CA  GLU A 219      29.342  13.318  14.319  1.00 22.20           C  
ATOM   3097  HA  GLU A 219      29.339  14.005  13.473  1.00 25.95           H  
ATOM   3098  CB  GLU A 219      28.310  13.775  15.350  1.00 22.58           C  
ATOM   3099  HB1 GLU A 219      28.256  13.029  16.143  1.00 25.95           H  
ATOM   3100  HB2 GLU A 219      28.634  14.728  15.768  1.00 25.95           H  
ATOM   3101  CG  GLU A 219      26.928  13.951  14.757  1.00 26.27           C  
ATOM   3102  HG1 GLU A 219      26.928  14.833  14.116  1.00 25.95           H  
ATOM   3103  HG2 GLU A 219      26.683  13.070  14.164  1.00 25.95           H  
ATOM   3104  CD  GLU A 219      25.883  14.125  15.830  1.00 30.31           C  
ATOM   3105  OE1 GLU A 219      25.785  13.226  16.696  1.00 34.44           O  
ATOM   3106  OE2 GLU A 219      25.171  15.147  15.807  1.00 34.18           O1-
ATOM   3107  C   GLU A 219      30.726  13.302  14.956  1.00 20.23           C  
ATOM   3108  O   GLU A 219      31.184  12.240  15.378  1.00 22.00           O  
ATOM   3109  N   LYS A 220      31.369  14.471  15.060  1.00 19.62           N  
ATOM   3110  HN  LYS A 220      30.881  15.367  14.737  1.00 27.93           H  
ATOM   3111  CA  LYS A 220      32.728  14.551  15.607  1.00 22.60           C  
ATOM   3112  HA  LYS A 220      33.239  13.631  15.324  1.00 27.93           H  
ATOM   3113  CB  LYS A 220      33.493  15.707  14.954  1.00 25.97           C  
ATOM   3114  HB1 LYS A 220      34.530  15.655  15.286  1.00 27.93           H  
ATOM   3115  HB2 LYS A 220      33.449  15.572  13.873  1.00 27.93           H  
ATOM   3116  CG  LYS A 220      32.971  17.080  15.273  1.00 32.52           C  
ATOM   3117  HG1 LYS A 220      31.948  17.174  14.908  1.00 27.93           H  
ATOM   3118  HG2 LYS A 220      32.988  17.233  16.352  1.00 27.93           H  
ATOM   3119  CD  LYS A 220      33.843  18.119  14.602  1.00 33.49           C  
ATOM   3120  HD1 LYS A 220      34.864  18.017  14.970  1.00 27.93           H  
ATOM   3121  HD2 LYS A 220      33.826  17.954  13.525  1.00 27.93           H  
ATOM   3122  CE  LYS A 220      33.355  19.513  14.892  1.00 35.99           C  
ATOM   3123  HE1 LYS A 220      32.389  19.670  14.413  1.00 27.93           H  
ATOM   3124  HE2 LYS A 220      33.253  19.649  15.969  1.00 27.93           H  
ATOM   3125  NZ  LYS A 220      34.345  20.488  14.355  1.00 35.06           N1+
ATOM   3126  HZ1 LYS A 220      34.010  21.484  14.555  1.00 27.93           H  
ATOM   3127  HZ2 LYS A 220      34.444  20.351  13.298  1.00 27.93           H  
ATOM   3128  HZ3 LYS A 220      35.293  20.330  14.825  1.00 27.93           H  
ATOM   3129  C   LYS A 220      32.838  14.672  17.124  1.00 23.40           C  
ATOM   3130  O   LYS A 220      33.948  14.833  17.672  1.00 22.75           O  
ATOM   3131  N   VAL A 221      31.697  14.602  17.801  1.00 20.59           N  
ATOM   3132  HN  VAL A 221      30.775  14.499  17.268  1.00 19.86           H  
ATOM   3133  CA  VAL A 221      31.680  14.664  19.263  1.00 18.66           C  
ATOM   3134  HA  VAL A 221      32.650  14.345  19.643  1.00 19.86           H  
ATOM   3135  CB  VAL A 221      31.379  16.081  19.782  1.00 20.59           C  
ATOM   3136  HB  VAL A 221      31.381  16.065  20.872  1.00 19.86           H  
ATOM   3137  CG1 VAL A 221      32.467  17.044  19.299  1.00 20.39           C  
ATOM   3138 1HG1 VAL A 221      32.254  18.048  19.667  1.00 19.86           H  
ATOM   3139 2HG1 VAL A 221      32.487  17.053  18.209  1.00 19.86           H  
ATOM   3140 3HG1 VAL A 221      33.436  16.717  19.677  1.00 19.86           H  
ATOM   3141  CG2 VAL A 221      30.007  16.549  19.298  1.00 19.64           C  
ATOM   3142 1HG2 VAL A 221      29.811  17.553  19.675  1.00 19.86           H  
ATOM   3143 2HG2 VAL A 221      29.240  15.868  19.665  1.00 19.86           H  
ATOM   3144 3HG2 VAL A 221      29.990  16.561  18.208  1.00 19.86           H  
ATOM   3145  C   VAL A 221      30.615  13.701  19.754  1.00 20.87           C  
ATOM   3146  O   VAL A 221      29.733  13.291  18.987  1.00 18.26           O  
ATOM   3147  N   THR A 222      30.712  13.321  21.024  1.00 18.69           N  
ATOM   3148  HN  THR A 222      31.511  13.696  21.629  1.00 18.68           H  
ATOM   3149  CA  THR A 222      29.741  12.397  21.603  1.00 18.86           C  
ATOM   3150  HA  THR A 222      29.639  11.525  20.958  1.00 18.68           H  
ATOM   3151  CB  THR A 222      30.139  11.943  23.025  1.00 19.12           C  
ATOM   3152  HB  THR A 222      29.355  11.302  23.428  1.00 18.68           H  
ATOM   3153  OG1 THR A 222      30.269  13.098  23.851  1.00 17.80           O  
ATOM   3154  HG1 THR A 222      31.010  13.729  23.457  1.00 18.68           H  
ATOM   3155  CG2 THR A 222      31.459  11.177  23.019  1.00 21.29           C  
ATOM   3156 1HG2 THR A 222      31.708  10.873  24.036  1.00 18.68           H  
ATOM   3157 2HG2 THR A 222      32.250  11.817  22.628  1.00 18.68           H  
ATOM   3158 3HG2 THR A 222      31.364  10.293  22.389  1.00 18.68           H  
ATOM   3159  C   THR A 222      28.400  13.102  21.718  1.00 17.20           C  
ATOM   3160  O   THR A 222      28.329  14.326  21.866  1.00 17.78           O  
ATOM   3161  N   GLY A 223      27.325  12.316  21.634  1.00 15.37           N  
ATOM   3162  HN  GLY A 223      27.449  11.264  21.482  1.00 14.96           H  
ATOM   3163  CA  GLY A 223      25.991  12.873  21.746  1.00 14.97           C  
ATOM   3164  HA1 GLY A 223      25.933  13.557  22.593  1.00 14.96           H  
ATOM   3165  HA2 GLY A 223      25.720  13.401  20.832  1.00 14.96           H  
ATOM   3166  C   GLY A 223      25.081  11.686  21.961  1.00 14.34           C  
ATOM   3167  O   GLY A 223      25.407  10.588  21.529  1.00 15.16           O  
ATOM   3168  N   HIS A 224      23.929  11.897  22.591  1.00 14.66           N  
ATOM   3169  HN  HIS A 224      23.669  12.890  22.892  1.00 13.71           H  
ATOM   3170  CA  HIS A 224      23.010  10.793  22.880  1.00 13.22           C  
ATOM   3171  HA  HIS A 224      23.602   9.909  23.117  1.00 13.71           H  
ATOM   3172  CB  HIS A 224      22.155  11.135  24.097  1.00 12.89           C  
ATOM   3173  HB1 HIS A 224      22.781  11.659  24.819  1.00 13.71           H  
ATOM   3174  HB2 HIS A 224      21.346  11.790  23.774  1.00 13.71           H  
ATOM   3175  CG  HIS A 224      21.554   9.945  24.772  1.00 14.24           C  
ATOM   3176  CD2 HIS A 224      21.927   9.277  25.888  1.00 14.29           C  
ATOM   3177  HD2 HIS A 224      22.770   9.519  26.535  1.00 13.71           H  
ATOM   3178  ND1 HIS A 224      20.440   9.287  24.286  1.00 13.04           N  
ATOM   3179  HD1 HIS A 224      19.892   9.563  23.409  1.00 13.71           H  
ATOM   3180  CE1 HIS A 224      20.158   8.264  25.074  1.00 12.86           C  
ATOM   3181  HE1 HIS A 224      19.335   7.562  24.939  1.00 13.71           H  
ATOM   3182  NE2 HIS A 224      21.046   8.237  26.055  1.00 14.09           N  
ATOM   3183  C   HIS A 224      22.070  10.444  21.723  1.00 13.69           C  
ATOM   3184  O   HIS A 224      21.483  11.307  21.072  1.00 14.15           O  
ATOM   3185  N   ASN A 225      21.914   9.149  21.536  1.00 13.35           N  
ATOM   3186  HN  ASN A 225      22.444   8.472  22.173  1.00 13.99           H  
ATOM   3187  CA  ASN A 225      21.047   8.597  20.494  1.00 12.85           C  
ATOM   3188  HA  ASN A 225      21.461   8.855  19.519  1.00 13.99           H  
ATOM   3189  CB  ASN A 225      21.060   7.065  20.649  1.00 12.88           C  
ATOM   3190  HB1 ASN A 225      22.081   6.709  20.512  1.00 13.99           H  
ATOM   3191  HB2 ASN A 225      20.719   6.813  21.653  1.00 13.99           H  
ATOM   3192  CG  ASN A 225      20.169   6.371  19.648  1.00 14.50           C  
ATOM   3193  OD1 ASN A 225      20.239   6.639  18.445  1.00 16.31           O  
ATOM   3194  ND2 ASN A 225      19.337   5.458  20.136  1.00 16.56           N  
ATOM   3195 1HD2 ASN A 225      19.326   5.251  21.186  1.00 13.99           H  
ATOM   3196 2HD2 ASN A 225      18.678   4.929  19.479  1.00 13.99           H  
ATOM   3197  C   ASN A 225      19.613   9.099  20.567  1.00 13.26           C  
ATOM   3198  O   ASN A 225      18.971   9.339  19.542  1.00 12.18           O  
ATOM   3199  N   SER A 226      19.104   9.288  21.783  1.00 12.96           N  
ATOM   3200  HN  SER A 226      19.724   9.181  22.649  1.00 13.92           H  
ATOM   3201  CA  SER A 226      17.696   9.642  21.928  1.00 12.82           C  
ATOM   3202  HA  SER A 226      17.387  10.222  21.058  1.00 13.92           H  
ATOM   3203  CB  SER A 226      16.892   8.334  21.963  1.00 13.92           C  
ATOM   3204  HB1 SER A 226      17.219   7.697  21.141  1.00 13.92           H  
ATOM   3205  HB2 SER A 226      17.080   7.830  22.911  1.00 13.92           H  
ATOM   3206  OG  SER A 226      15.507   8.566  21.836  1.00 15.29           O  
ATOM   3207  HG  SER A 226      15.180   9.175  22.627  1.00 13.92           H  
ATOM   3208  C   SER A 226      17.426  10.460  23.188  1.00 14.00           C  
ATOM   3209  O   SER A 226      16.760   9.999  24.114  1.00 14.51           O  
ATOM   3210  N   PRO A 227      17.958  11.681  23.237  1.00 14.52           N  
ATOM   3211  CD  PRO A 227      18.779  12.351  22.212  1.00 15.54           C  
ATOM   3212  HD1 PRO A 227      18.276  12.348  21.245  1.00 14.46           H  
ATOM   3213  HD2 PRO A 227      19.754  11.872  22.117  1.00 14.46           H  
ATOM   3214  CA  PRO A 227      17.737  12.531  24.425  1.00 14.98           C  
ATOM   3215  HA  PRO A 227      17.898  11.953  25.335  1.00 14.46           H  
ATOM   3216  CB  PRO A 227      18.810  13.611  24.290  1.00 15.21           C  
ATOM   3217  HB1 PRO A 227      18.500  14.534  24.779  1.00 14.46           H  
ATOM   3218  HB2 PRO A 227      19.758  13.276  24.712  1.00 14.46           H  
ATOM   3219  CG  PRO A 227      18.920  13.802  22.765  1.00 14.58           C  
ATOM   3220  HG1 PRO A 227      18.120  14.441  22.393  1.00 14.46           H  
ATOM   3221  HG2 PRO A 227      19.884  14.231  22.494  1.00 14.46           H  
ATOM   3222  C   PRO A 227      16.329  13.109  24.412  1.00 14.77           C  
ATOM   3223  O   PRO A 227      15.813  13.499  23.362  1.00 11.59           O  
ATOM   3224  N   LEU A 228      15.713  13.207  25.583  1.00 13.95           N  
ATOM   3225  HN  LEU A 228      16.210  12.915  26.484  1.00 14.53           H  
ATOM   3226  CA  LEU A 228      14.358  13.715  25.622  1.00 13.05           C  
ATOM   3227  HA  LEU A 228      13.798  13.207  24.836  1.00 14.53           H  
ATOM   3228  CB  LEU A 228      13.682  13.374  26.958  1.00 14.25           C  
ATOM   3229  HB1 LEU A 228      13.671  12.289  27.058  1.00 14.53           H  
ATOM   3230  HB2 LEU A 228      14.285  13.806  27.756  1.00 14.53           H  
ATOM   3231  CG  LEU A 228      12.248  13.874  27.134  1.00 13.78           C  
ATOM   3232  HG  LEU A 228      12.262  14.962  27.190  1.00 14.53           H  
ATOM   3233  CD1 LEU A 228      11.350  13.454  25.970  1.00 16.00           C  
ATOM   3234 1HD1 LEU A 228      10.340  13.830  26.135  1.00 14.53           H  
ATOM   3235 2HD1 LEU A 228      11.326  12.366  25.903  1.00 14.53           H  
ATOM   3236 3HD1 LEU A 228      11.743  13.866  25.040  1.00 14.53           H  
ATOM   3237  CD2 LEU A 228      11.700  13.313  28.475  1.00 15.95           C  
ATOM   3238 1HD2 LEU A 228      10.676  13.657  28.622  1.00 14.53           H  
ATOM   3239 2HD2 LEU A 228      12.323  13.664  29.298  1.00 14.53           H  
ATOM   3240 3HD2 LEU A 228      11.716  12.223  28.447  1.00 14.53           H  
ATOM   3241  C   LEU A 228      14.270  15.193  25.351  1.00 15.02           C  
ATOM   3242  O   LEU A 228      13.364  15.631  24.638  1.00 14.23           O  
ATOM   3243  N   TYR A 229      15.221  15.952  25.900  1.00 13.82           N  
ATOM   3244  HN  TYR A 229      15.988  15.472  26.471  1.00 17.36           H  
ATOM   3245  CA  TYR A 229      15.266  17.407  25.759  1.00 15.05           C  
ATOM   3246  HA  TYR A 229      14.529  17.737  25.027  1.00 17.36           H  
ATOM   3247  CB  TYR A 229      14.999  18.080  27.128  1.00 13.53           C  
ATOM   3248  HB1 TYR A 229      15.774  17.763  27.826  1.00 17.36           H  
ATOM   3249  HB2 TYR A 229      15.048  19.161  26.997  1.00 17.36           H  
ATOM   3250  CG  TYR A 229      13.664  17.733  27.712  1.00 16.17           C  
ATOM   3251  CD1 TYR A 229      12.486  18.159  27.099  1.00 19.82           C  
ATOM   3252  HD1 TYR A 229      12.541  18.772  26.199  1.00 17.36           H  
ATOM   3253  CE1 TYR A 229      11.224  17.810  27.624  1.00 19.76           C  
ATOM   3254  HE1 TYR A 229      10.310  18.143  27.132  1.00 17.36           H  
ATOM   3255  CD2 TYR A 229      13.573  16.957  28.862  1.00 16.00           C  
ATOM   3256  HD2 TYR A 229      14.483  16.615  29.355  1.00 17.36           H  
ATOM   3257  CE2 TYR A 229      12.318  16.608  29.397  1.00 19.18           C  
ATOM   3258  HE2 TYR A 229      12.257  16.000  30.300  1.00 17.36           H  
ATOM   3259  CZ  TYR A 229      11.163  17.040  28.771  1.00 18.69           C  
ATOM   3260  OH  TYR A 229       9.951  16.721  29.310  1.00 24.09           O  
ATOM   3261  HH  TYR A 229       9.439  17.601  29.566  1.00 17.36           H  
ATOM   3262  C   TYR A 229      16.656  17.813  25.320  1.00 15.23           C  
ATOM   3263  O   TYR A 229      17.588  17.009  25.361  1.00 17.02           O  
ATOM   3264  N   LYS A 230      16.793  19.074  24.933  1.00 17.86           N  
ATOM   3265  HN  LYS A 230      15.930  19.706  24.906  1.00 24.77           H  
ATOM   3266  CA  LYS A 230      18.088  19.624  24.542  1.00 18.37           C  
ATOM   3267  HA  LYS A 230      18.573  18.951  23.835  1.00 24.77           H  
ATOM   3268  CB  LYS A 230      17.886  20.992  23.893  1.00 20.67           C  
ATOM   3269  HB1 LYS A 230      18.805  21.261  23.371  1.00 24.77           H  
ATOM   3270  HB2 LYS A 230      17.070  20.912  23.175  1.00 24.77           H  
ATOM   3271  CG  LYS A 230      17.548  22.116  24.879  1.00 25.94           C  
ATOM   3272  HG1 LYS A 230      16.699  21.808  25.489  1.00 24.77           H  
ATOM   3273  HG2 LYS A 230      18.411  22.296  25.520  1.00 24.77           H  
ATOM   3274  CD  LYS A 230      17.191  23.414  24.151  1.00 30.89           C  
ATOM   3275  HD1 LYS A 230      17.831  23.513  23.274  1.00 24.77           H  
ATOM   3276  HD2 LYS A 230      16.148  23.366  23.837  1.00 24.77           H  
ATOM   3277  CE  LYS A 230      17.383  24.641  25.044  1.00 35.25           C  
ATOM   3278  HE1 LYS A 230      16.986  25.519  24.534  1.00 24.77           H  
ATOM   3279  HE2 LYS A 230      16.844  24.489  25.979  1.00 24.77           H  
ATOM   3280  NZ  LYS A 230      18.832  24.862  25.344  1.00 34.55           N1+
ATOM   3281  HZ1 LYS A 230      18.940  25.724  25.969  1.00 24.77           H  
ATOM   3282  HZ2 LYS A 230      19.367  25.015  24.430  1.00 24.77           H  
ATOM   3283  HZ3 LYS A 230      19.227  24.005  25.848  1.00 24.77           H  
ATOM   3284  C   LYS A 230      18.974  19.798  25.774  1.00 19.98           C  
ATOM   3285  O   LYS A 230      18.498  19.743  26.915  1.00 19.40           O  
ATOM   3286  N   ARG A 231      20.267  19.993  25.532  1.00 22.36           N  
ATOM   3287  HN  ARG A 231      20.615  19.949  24.521  1.00 27.48           H  
ATOM   3288  CA  ARG A 231      21.230  20.265  26.596  1.00 25.32           C  
ATOM   3289  HA  ARG A 231      20.922  19.810  27.538  1.00 27.48           H  
ATOM   3290  CB  ARG A 231      22.647  19.835  26.204  1.00 26.77           C  
ATOM   3291  HB1 ARG A 231      22.770  20.017  25.136  1.00 27.48           H  
ATOM   3292  HB2 ARG A 231      23.352  20.451  26.762  1.00 27.48           H  
ATOM   3293  CG  ARG A 231      22.977  18.403  26.469  1.00 29.40           C  
ATOM   3294  HG1 ARG A 231      22.567  18.115  27.437  1.00 27.48           H  
ATOM   3295  HG2 ARG A 231      22.536  17.784  25.688  1.00 27.48           H  
ATOM   3296  CD  ARG A 231      24.487  18.192  26.482  1.00 28.50           C  
ATOM   3297  HD1 ARG A 231      24.937  18.966  27.104  1.00 27.48           H  
ATOM   3298  HD2 ARG A 231      24.694  17.213  26.913  1.00 27.48           H  
ATOM   3299  NE  ARG A 231      25.098  18.251  25.158  1.00 29.00           N1+
ATOM   3300  HE  ARG A 231      24.731  17.582  24.408  1.00 27.48           H  
ATOM   3301  CZ  ARG A 231      26.081  19.082  24.823  1.00 29.04           C  
ATOM   3302  NH1 ARG A 231      26.566  19.943  25.712  1.00 29.46           N  
ATOM   3303 1HH1 ARG A 231      26.166  19.970  26.704  1.00 27.48           H  
ATOM   3304 2HH1 ARG A 231      27.357  20.609  25.436  1.00 27.48           H  
ATOM   3305  NH2 ARG A 231      26.609  19.023  23.607  1.00 29.41           N  
ATOM   3306 1HH2 ARG A 231      26.244  18.308  22.899  1.00 27.48           H  
ATOM   3307 2HH2 ARG A 231      27.400  19.690  23.334  1.00 27.48           H  
ATOM   3308  C   ARG A 231      21.224  21.783  26.684  1.00 26.84           C  
ATOM   3309  O   ARG A 231      20.979  22.463  25.687  1.00 26.23           O  
ATOM   3310  N   GLN A 232      21.504  22.322  27.866  1.00 28.86           N  
ATOM   3311  HN  GLN A 232      21.709  21.691  28.705  1.00 32.64           H  
ATOM   3312  CA  GLN A 232      21.533  23.767  28.021  1.00 31.26           C  
ATOM   3313  HA  GLN A 232      20.516  24.146  27.916  1.00 32.64           H  
ATOM   3314  CB  GLN A 232      22.046  24.137  29.414  1.00 32.70           C  
ATOM   3315  HB1 GLN A 232      22.270  25.204  29.423  1.00 32.64           H  
ATOM   3316  HB2 GLN A 232      21.257  23.925  30.135  1.00 32.64           H  
ATOM   3317  CG  GLN A 232      23.292  23.388  29.840  0.20 33.49           C  
ATOM   3318  HG1 GLN A 232      23.026  22.348  30.030  0.20 32.64           H  
ATOM   3319  HG2 GLN A 232      24.021  23.435  29.031  0.20 32.64           H  
ATOM   3320  CD  GLN A 232      23.920  23.964  31.092  0.20 33.68           C  
ATOM   3321  OE1 GLN A 232      23.280  24.062  32.138  0.20 33.74           O  
ATOM   3322  NE2 GLN A 232      25.185  24.347  30.991  0.20 34.42           N  
ATOM   3323 1HE2 GLN A 232      25.704  24.241  30.061  0.20 32.64           H  
ATOM   3324 2HE2 GLN A 232      25.688  24.762  31.839  0.20 32.64           H  
ATOM   3325  C   GLN A 232      22.412  24.435  26.955  1.00 31.51           C  
ATOM   3326  O   GLN A 232      22.026  25.444  26.385  1.00 34.12           O  
ATOM   3327  N   GLU A 233      23.578  23.854  26.679  1.00 31.73           N  
ATOM   3328  HN  GLU A 233      23.838  22.948  27.186  1.00 35.56           H  
ATOM   3329  CA  GLU A 233      24.518  24.415  25.703  1.00 32.04           C  
ATOM   3330  HA  GLU A 233      24.708  25.446  26.001  1.00 35.56           H  
ATOM   3331  CB  GLU A 233      25.857  23.673  25.779  1.00 34.47           C  
ATOM   3332  HB1 GLU A 233      25.722  22.683  25.344  1.00 35.56           H  
ATOM   3333  HB2 GLU A 233      26.588  24.230  25.194  1.00 35.56           H  
ATOM   3334  CG  GLU A 233      26.408  23.502  27.191  0.10 37.51           C  
ATOM   3335  HG1 GLU A 233      27.497  23.500  27.142  0.10 35.56           H  
ATOM   3336  HG2 GLU A 233      26.073  24.342  27.800  0.10 35.56           H  
ATOM   3337  CD  GLU A 233      25.950  22.212  27.850  0.10 39.24           C  
ATOM   3338  OE1 GLU A 233      24.731  21.947  27.868  0.10 40.13           O  
ATOM   3339  OE2 GLU A 233      26.814  21.463  28.354  0.10 40.06           O1-
ATOM   3340  C   GLU A 233      24.070  24.449  24.232  1.00 32.26           C  
ATOM   3341  O   GLU A 233      24.660  25.169  23.419  1.00 32.57           O  
ATOM   3342  N   GLU A 234      23.037  23.682  23.886  1.00 29.84           N  
ATOM   3343  HN  GLU A 234      22.548  23.098  24.637  1.00 25.05           H  
ATOM   3344  CA  GLU A 234      22.553  23.616  22.505  1.00 27.30           C  
ATOM   3345  HA  GLU A 234      23.416  23.707  21.846  1.00 25.05           H  
ATOM   3346  CB  GLU A 234      21.914  22.244  22.252  1.00 25.96           C  
ATOM   3347  HB1 GLU A 234      21.077  22.125  22.941  1.00 25.05           H  
ATOM   3348  HB2 GLU A 234      21.547  22.222  21.226  1.00 25.05           H  
ATOM   3349  CG  GLU A 234      22.860  21.069  22.444  1.00 23.23           C  
ATOM   3350  HG1 GLU A 234      23.638  21.116  21.682  1.00 25.05           H  
ATOM   3351  HG2 GLU A 234      23.314  21.142  23.432  1.00 25.05           H  
ATOM   3352  CD  GLU A 234      22.146  19.735  22.331  1.00 20.62           C  
ATOM   3353  OE1 GLU A 234      21.077  19.556  22.898  1.00 21.55           O  
ATOM   3354  OE2 GLU A 234      22.729  18.803  21.601  1.00 19.56           O1-
ATOM   3355  C   GLU A 234      21.553  24.704  22.114  1.00 27.99           C  
ATOM   3356  O   GLU A 234      20.645  25.028  22.873  1.00 29.41           O  
ATOM   3357  N   SER A 235      21.726  25.259  20.915  1.00 26.52           N  
ATOM   3358  HN  SER A 235      22.551  24.932  20.316  1.00 26.69           H  
ATOM   3359  CA  SER A 235      20.840  26.296  20.377  1.00 25.37           C  
ATOM   3360  HA  SER A 235      19.843  26.179  20.802  1.00 26.69           H  
ATOM   3361  CB  SER A 235      21.370  27.691  20.700  1.00 28.04           C  
ATOM   3362  HB1 SER A 235      20.728  28.437  20.231  1.00 26.69           H  
ATOM   3363  HB2 SER A 235      21.366  27.836  21.780  1.00 26.69           H  
ATOM   3364  OG  SER A 235      22.690  27.839  20.214  1.00 31.79           O  
ATOM   3365  HG  SER A 235      23.312  27.123  20.665  1.00 26.69           H  
ATOM   3366  C   SER A 235      20.773  26.117  18.870  1.00 24.42           C  
ATOM   3367  O   SER A 235      21.490  25.296  18.327  1.00 24.02           O  
ATOM   3368  N   GLY A 236      19.907  26.872  18.202  1.00 23.05           N  
ATOM   3369  HN  GLY A 236      19.297  27.574  18.730  1.00 22.51           H  
ATOM   3370  CA  GLY A 236      19.783  26.751  16.762  1.00 23.37           C  
ATOM   3371  HA1 GLY A 236      19.036  27.464  16.414  1.00 22.51           H  
ATOM   3372  HA2 GLY A 236      20.746  26.982  16.307  1.00 22.51           H  
ATOM   3373  C   GLY A 236      19.363  25.357  16.332  1.00 23.26           C  
ATOM   3374  O   GLY A 236      18.577  24.676  17.009  1.00 20.35           O  
ATOM   3375  N   ALA A 237      19.890  24.929  15.192  1.00 22.48           N  
ATOM   3376  HN  ALA A 237      20.559  25.568  14.654  1.00 21.33           H  
ATOM   3377  CA  ALA A 237      19.580  23.609  14.655  1.00 21.56           C  
ATOM   3378  HA  ALA A 237      18.528  23.591  14.372  1.00 21.33           H  
ATOM   3379  CB  ALA A 237      20.426  23.346  13.399  1.00 21.50           C  
ATOM   3380  HB1 ALA A 237      20.191  22.359  13.002  1.00 21.33           H  
ATOM   3381  HB2 ALA A 237      21.484  23.390  13.657  1.00 21.33           H  
ATOM   3382  HB3 ALA A 237      20.204  24.102  12.646  1.00 21.33           H  
ATOM   3383  C   ALA A 237      19.822  22.508  15.686  1.00 20.69           C  
ATOM   3384  O   ALA A 237      19.043  21.563  15.766  1.00 20.40           O  
ATOM   3385  N   ALA A 238      20.889  22.632  16.475  1.00 17.90           N  
ATOM   3386  HN  ALA A 238      21.516  23.493  16.374  1.00 18.16           H  
ATOM   3387  CA  ALA A 238      21.223  21.619  17.476  1.00 17.98           C  
ATOM   3388  HA  ALA A 238      21.373  20.672  16.958  1.00 18.16           H  
ATOM   3389  CB  ALA A 238      22.525  21.978  18.188  1.00 18.61           C  
ATOM   3390  HB1 ALA A 238      22.757  21.213  18.929  1.00 18.16           H  
ATOM   3391  HB2 ALA A 238      22.414  22.942  18.684  1.00 18.16           H  
ATOM   3392  HB3 ALA A 238      23.334  22.035  17.460  1.00 18.16           H  
ATOM   3393  C   ALA A 238      20.133  21.418  18.515  1.00 18.37           C  
ATOM   3394  O   ALA A 238      19.971  20.313  19.031  1.00 17.92           O  
ATOM   3395  N   ALA A 239      19.421  22.499  18.823  1.00 19.56           N  
ATOM   3396  HN  ALA A 239      19.643  23.420  18.325  1.00 21.27           H  
ATOM   3397  CA  ALA A 239      18.348  22.479  19.814  1.00 21.37           C  
ATOM   3398  HA  ALA A 239      18.740  22.036  20.730  1.00 21.27           H  
ATOM   3399  CB  ALA A 239      17.907  23.894  20.126  1.00 20.48           C  
ATOM   3400  HB1 ALA A 239      17.107  23.871  20.866  1.00 21.27           H  
ATOM   3401  HB2 ALA A 239      17.546  24.372  19.215  1.00 21.27           H  
ATOM   3402  HB3 ALA A 239      18.751  24.459  20.522  1.00 21.27           H  
ATOM   3403  C   ALA A 239      17.150  21.660  19.369  1.00 21.79           C  
ATOM   3404  O   ALA A 239      16.223  21.455  20.154  1.00 23.13           O  
ATOM   3405  N   SER A 240      17.151  21.208  18.115  1.00 20.87           N  
ATOM   3406  HN  SER A 240      17.973  21.434  17.469  1.00 20.40           H  
ATOM   3407  CA  SER A 240      16.039  20.408  17.619  1.00 20.53           C  
ATOM   3408  HA  SER A 240      15.190  20.553  18.288  1.00 20.40           H  
ATOM   3409  CB  SER A 240      15.628  20.868  16.217  0.50 21.73           C  
ATOM   3410  HB1 SER A 240      14.635  20.477  15.994  0.50 20.40           H  
ATOM   3411  HB2 SER A 240      15.603  21.958  16.197  0.50 20.40           H  
ATOM   3412  OG  SER A 240      16.532  20.412  15.228  0.50 23.08           O  
ATOM   3413  HG  SER A 240      17.491  20.788  15.430  0.50 20.40           H  
ATOM   3414  C   SER A 240      16.382  18.918  17.597  1.00 18.08           C  
ATOM   3415  O   SER A 240      15.546  18.079  17.229  1.00 18.09           O  
ATOM   3416  N   LEU A 241      17.597  18.580  18.032  1.00 15.39           N  
ATOM   3417  HN  LEU A 241      18.266  19.343  18.373  1.00 16.56           H  
ATOM   3418  CA  LEU A 241      18.025  17.194  18.050  1.00 14.92           C  
ATOM   3419  HA  LEU A 241      17.539  16.686  17.217  1.00 16.56           H  
ATOM   3420  CB  LEU A 241      19.545  17.097  17.834  1.00 16.39           C  
ATOM   3421  HB1 LEU A 241      20.047  17.620  18.648  1.00 16.55           H  
ATOM   3422  HB2 LEU A 241      19.832  16.046  17.846  1.00 16.55           H  
ATOM   3423  CG  LEU A 241      19.996  17.713  16.504  1.00 17.87           C  
ATOM   3424  HG  LEU A 241      19.738  18.772  16.500  1.00 16.55           H  
ATOM   3425  CD1 LEU A 241      21.522  17.570  16.350  1.00 18.54           C  
ATOM   3426 1HD1 LEU A 241      21.835  18.010  15.403  1.00 16.55           H  
ATOM   3427 2HD1 LEU A 241      21.792  16.514  16.366  1.00 16.55           H  
ATOM   3428 3HD1 LEU A 241      22.020  18.085  17.171  1.00 16.55           H  
ATOM   3429  CD2 LEU A 241      19.265  17.025  15.368  1.00 19.56           C  
ATOM   3430 1HD2 LEU A 241      19.580  17.457  14.418  1.00 16.55           H  
ATOM   3431 2HD2 LEU A 241      18.191  17.162  15.491  1.00 16.55           H  
ATOM   3432 3HD2 LEU A 241      19.498  15.960  15.377  1.00 16.55           H  
ATOM   3433  C   LEU A 241      17.635  16.466  19.326  1.00 14.07           C  
ATOM   3434  O   LEU A 241      18.487  15.968  20.061  1.00 15.70           O  
ATOM   3435  N   ASN A 242      16.335  16.383  19.587  1.00 14.26           N  
ATOM   3436  HN  ASN A 242      15.626  16.833  18.924  1.00 14.13           H  
ATOM   3437  CA  ASN A 242      15.875  15.679  20.777  1.00 12.43           C  
ATOM   3438  HA  ASN A 242      16.486  14.787  20.917  1.00 14.13           H  
ATOM   3439  CB  ASN A 242      16.003  16.573  22.028  1.00 13.35           C  
ATOM   3440  HB1 ASN A 242      15.555  16.053  22.875  1.00 14.13           H  
ATOM   3441  HB2 ASN A 242      17.061  16.747  22.225  1.00 14.13           H  
ATOM   3442  CG  ASN A 242      15.320  17.903  21.865  1.00 14.82           C  
ATOM   3443  OD1 ASN A 242      14.122  18.021  22.062  1.00 15.98           O  
ATOM   3444  ND2 ASN A 242      16.084  18.916  21.482  1.00 14.73           N  
ATOM   3445 1HD2 ASN A 242      17.128  18.762  21.306  1.00 14.13           H  
ATOM   3446 2HD2 ASN A 242      15.657  19.888  21.348  1.00 14.13           H  
ATOM   3447  C   ASN A 242      14.438  15.258  20.554  1.00 13.04           C  
ATOM   3448  O   ASN A 242      13.776  15.773  19.661  1.00 14.40           O  
ATOM   3449  N   VAL A 243      13.979  14.315  21.371  1.00 12.73           N  
ATOM   3450  HN  VAL A 243      14.624  13.931  22.134  1.00 13.00           H  
ATOM   3451  CA  VAL A 243      12.635  13.792  21.260  1.00 12.03           C  
ATOM   3452  HA  VAL A 243      12.555  13.283  20.299  1.00 13.00           H  
ATOM   3453  CB  VAL A 243      12.360  12.753  22.366  1.00 11.70           C  
ATOM   3454  HB  VAL A 243      12.585  13.194  23.337  1.00 13.00           H  
ATOM   3455  CG1 VAL A 243      10.880  12.331  22.330  1.00 13.10           C  
ATOM   3456 1HG1 VAL A 243      10.692  11.597  23.113  1.00 13.00           H  
ATOM   3457 2HG1 VAL A 243      10.650  11.892  21.359  1.00 13.00           H  
ATOM   3458 3HG1 VAL A 243      10.249  13.205  22.492  1.00 13.00           H  
ATOM   3459  CG2 VAL A 243      13.246  11.524  22.152  1.00 14.20           C  
ATOM   3460 1HG2 VAL A 243      13.049  10.792  22.935  1.00 13.00           H  
ATOM   3461 2HG2 VAL A 243      14.294  11.820  22.188  1.00 13.00           H  
ATOM   3462 3HG2 VAL A 243      13.027  11.082  21.180  1.00 13.00           H  
ATOM   3463  C   VAL A 243      11.550  14.851  21.314  1.00 14.01           C  
ATOM   3464  O   VAL A 243      10.664  14.902  20.441  1.00 13.26           O  
ATOM   3465  N   ASP A 244      11.603  15.704  22.330  1.00 13.14           N  
ATOM   3466  HN  ASP A 244      12.397  15.634  23.044  1.00 16.61           H  
ATOM   3467  CA  ASP A 244      10.580  16.739  22.478  1.00 14.15           C  
ATOM   3468  HA  ASP A 244       9.622  16.244  22.635  1.00 16.61           H  
ATOM   3469  CB  ASP A 244      10.880  17.592  23.717  1.00 16.54           C  
ATOM   3470  HB1 ASP A 244      10.809  16.959  24.602  1.00 16.61           H  
ATOM   3471  HB2 ASP A 244      11.893  17.987  23.632  1.00 16.61           H  
ATOM   3472  CG  ASP A 244       9.920  18.751  23.872  1.00 20.06           C  
ATOM   3473  OD1 ASP A 244       8.708  18.510  24.071  1.00 19.85           O  
ATOM   3474  OD2 ASP A 244      10.381  19.909  23.794  1.00 23.38           O1-
ATOM   3475  C   ASP A 244      10.454  17.626  21.250  1.00 12.89           C  
ATOM   3476  O   ASP A 244       9.347  17.921  20.799  1.00 12.87           O  
ATOM   3477  N   ALA A 245      11.584  18.052  20.696  1.00 14.41           N  
ATOM   3478  HN  ALA A 245      12.524  17.767  21.120  1.00 14.38           H  
ATOM   3479  CA  ALA A 245      11.551  18.900  19.522  1.00 13.44           C  
ATOM   3480  HA  ALA A 245      10.948  19.779  19.748  1.00 14.38           H  
ATOM   3481  CB  ALA A 245      12.967  19.365  19.150  1.00 16.09           C  
ATOM   3482  HB1 ALA A 245      12.921  20.001  18.266  1.00 14.38           H  
ATOM   3483  HB2 ALA A 245      13.592  18.497  18.940  1.00 14.38           H  
ATOM   3484  HB3 ALA A 245      13.395  19.928  19.980  1.00 14.38           H  
ATOM   3485  C   ALA A 245      10.922  18.175  18.344  1.00 14.34           C  
ATOM   3486  O   ALA A 245      10.166  18.779  17.570  1.00 13.64           O  
ATOM   3487  N   ALA A 246      11.227  16.887  18.217  1.00 12.56           N  
ATOM   3488  HN  ALA A 246      11.870  16.424  18.936  1.00 13.80           H  
ATOM   3489  CA  ALA A 246      10.694  16.091  17.105  1.00 14.56           C  
ATOM   3490  HA  ALA A 246      10.898  16.621  16.174  1.00 13.80           H  
ATOM   3491  CB  ALA A 246      11.400  14.738  17.054  1.00 14.81           C  
ATOM   3492  HB1 ALA A 246      11.001  14.150  16.227  1.00 13.80           H  
ATOM   3493  HB2 ALA A 246      11.234  14.206  17.991  1.00 13.80           H  
ATOM   3494  HB3 ALA A 246      12.469  14.891  16.908  1.00 13.80           H  
ATOM   3495  C   ALA A 246       9.177  15.914  17.238  1.00 13.45           C  
ATOM   3496  O   ALA A 246       8.429  16.040  16.255  1.00 13.64           O  
ATOM   3497  N   VAL A 247       8.716  15.642  18.453  1.00 13.27           N  
ATOM   3498  HN  VAL A 247       9.401  15.528  19.267  1.00 13.89           H  
ATOM   3499  CA  VAL A 247       7.285  15.497  18.687  1.00 12.92           C  
ATOM   3500  HA  VAL A 247       6.890  14.735  18.015  1.00 13.89           H  
ATOM   3501  CB  VAL A 247       7.016  15.078  20.127  1.00 12.12           C  
ATOM   3502  HB  VAL A 247       7.570  15.740  20.793  1.00 13.89           H  
ATOM   3503  CG1 VAL A 247       5.518  15.191  20.454  1.00 15.15           C  
ATOM   3504 1HG1 VAL A 247       5.347  14.887  21.487  1.00 13.89           H  
ATOM   3505 2HG1 VAL A 247       4.950  14.543  19.787  1.00 13.89           H  
ATOM   3506 3HG1 VAL A 247       5.193  16.223  20.321  1.00 13.89           H  
ATOM   3507  CG2 VAL A 247       7.507  13.652  20.339  1.00 15.33           C  
ATOM   3508 1HG2 VAL A 247       7.315  13.351  21.369  1.00 13.89           H  
ATOM   3509 2HG2 VAL A 247       8.578  13.602  20.140  1.00 13.89           H  
ATOM   3510 3HG2 VAL A 247       6.980  12.981  19.660  1.00 13.89           H  
ATOM   3511  C   VAL A 247       6.591  16.819  18.401  1.00 14.26           C  
ATOM   3512  O   VAL A 247       5.583  16.855  17.677  1.00 14.18           O  
ATOM   3513  N   GLN A 248       7.106  17.913  18.956  1.00 14.03           N  
ATOM   3514  HN  GLN A 248       7.975  17.841  19.576  1.00 19.59           H  
ATOM   3515  CA  GLN A 248       6.485  19.210  18.719  1.00 16.45           C  
ATOM   3516  HA  GLN A 248       5.473  19.182  19.122  1.00 19.59           H  
ATOM   3517  CB  GLN A 248       7.256  20.325  19.436  0.50 17.48           C  
ATOM   3518  HB1 GLN A 248       8.315  20.215  19.202  0.50 19.59           H  
ATOM   3519  HB2 GLN A 248       6.899  21.284  19.062  0.50 19.59           H  
ATOM   3520  CG  GLN A 248       7.096  20.311  20.945  0.50 22.07           C  
ATOM   3521  HG1 GLN A 248       6.046  20.141  21.185  0.50 19.59           H  
ATOM   3522  HG2 GLN A 248       7.699  19.500  21.354  0.50 19.59           H  
ATOM   3523  CD  GLN A 248       7.537  21.616  21.583  0.50 22.44           C  
ATOM   3524  OE1 GLN A 248       7.016  22.682  21.255  0.50 26.56           O  
ATOM   3525  NE2 GLN A 248       8.499  21.539  22.494  0.50 24.94           N  
ATOM   3526 1HE2 GLN A 248       8.923  20.589  22.745  0.50 19.59           H  
ATOM   3527 2HE2 GLN A 248       8.850  22.427  22.977  0.50 19.59           H  
ATOM   3528  C   GLN A 248       6.397  19.530  17.232  1.00 15.16           C  
ATOM   3529  O   GLN A 248       5.398  20.075  16.777  1.00 17.20           O  
ATOM   3530  N   GLN A 249       7.435  19.167  16.474  1.00 14.98           N  
ATOM   3531  HN  GLN A 249       8.271  18.690  16.941  1.00 19.84           H  
ATOM   3532  CA  GLN A 249       7.473  19.396  15.032  1.00 14.91           C  
ATOM   3533  HA  GLN A 249       7.341  20.462  14.844  1.00 19.84           H  
ATOM   3534  CB  GLN A 249       8.843  18.961  14.470  1.00 17.44           C  
ATOM   3535  HB1 GLN A 249       9.614  19.573  14.939  1.00 19.84           H  
ATOM   3536  HB2 GLN A 249       9.001  17.914  14.729  1.00 19.84           H  
ATOM   3537  CG  GLN A 249       8.976  19.103  12.957  1.00 21.14           C  
ATOM   3538  HG1 GLN A 249       8.089  18.672  12.494  1.00 19.84           H  
ATOM   3539  HG2 GLN A 249       9.032  20.165  12.717  1.00 19.84           H  
ATOM   3540  CD  GLN A 249      10.210  18.411  12.370  1.00 23.37           C  
ATOM   3541  OE1 GLN A 249      10.505  18.598  11.201  1.00 29.68           O  
ATOM   3542  NE2 GLN A 249      10.905  17.600  13.165  1.00 27.69           N  
ATOM   3543 1HE2 GLN A 249      10.595  17.450  14.178  1.00 19.84           H  
ATOM   3544 2HE2 GLN A 249      11.773  17.099  12.791  1.00 19.84           H  
ATOM   3545  C   GLN A 249       6.356  18.625  14.305  1.00 14.72           C  
ATOM   3546  O   GLN A 249       5.598  19.203  13.516  1.00 14.66           O  
ATOM   3547  N   TRP A 250       6.242  17.329  14.571  1.00 13.05           N  
ATOM   3548  HN  TRP A 250       6.894  16.859  15.278  1.00 13.80           H  
ATOM   3549  CA  TRP A 250       5.213  16.557  13.883  1.00 12.87           C  
ATOM   3550  HA  TRP A 250       5.322  16.756  12.817  1.00 13.80           H  
ATOM   3551  CB  TRP A 250       5.426  15.044  14.086  1.00 16.25           C  
ATOM   3552  HB1 TRP A 250       5.758  14.868  15.109  1.00 13.80           H  
ATOM   3553  HB2 TRP A 250       4.481  14.528  13.917  1.00 13.80           H  
ATOM   3554  CG  TRP A 250       6.457  14.496  13.138  1.00 13.79           C  
ATOM   3555  CD2 TRP A 250       6.212  13.963  11.827  1.00 14.81           C  
ATOM   3556  CE2 TRP A 250       7.470  13.716  11.232  1.00 10.59           C  
ATOM   3557  CE3 TRP A 250       5.048  13.675  11.095  1.00 14.64           C  
ATOM   3558  HE3 TRP A 250       4.062  13.853  11.524  1.00 13.80           H  
ATOM   3559  CD1 TRP A 250       7.824  14.535  13.289  1.00 14.84           C  
ATOM   3560  HD1 TRP A 250       8.346  14.879  14.182  1.00 13.80           H  
ATOM   3561  NE1 TRP A 250       8.436  14.075  12.143  1.00 13.93           N  
ATOM   3562  HE1 TRP A 250       9.492  14.008  11.987  1.00 13.80           H  
ATOM   3563  CZ2 TRP A 250       7.601  13.192   9.940  1.00 12.08           C  
ATOM   3564  HZ2 TRP A 250       8.583  13.007   9.504  1.00 13.80           H  
ATOM   3565  CZ3 TRP A 250       5.182  13.152   9.798  1.00 14.02           C  
ATOM   3566  HZ3 TRP A 250       4.289  12.924   9.216  1.00 13.80           H  
ATOM   3567  CH2 TRP A 250       6.451  12.918   9.239  1.00 13.76           C  
ATOM   3568  HH2 TRP A 250       6.524  12.511   8.230  1.00 13.80           H  
ATOM   3569  C   TRP A 250       3.788  16.972  14.276  1.00 14.49           C  
ATOM   3570  O   TRP A 250       2.877  16.923  13.446  1.00 14.13           O  
ATOM   3571  N   LEU A 251       3.596  17.385  15.528  1.00 13.85           N  
ATOM   3572  HN  LEU A 251       4.415  17.392  16.217  1.00 14.15           H  
ATOM   3573  CA  LEU A 251       2.267  17.831  15.970  1.00 13.25           C  
ATOM   3574  HA  LEU A 251       1.514  17.104  15.664  1.00 14.15           H  
ATOM   3575  CB  LEU A 251       2.257  17.976  17.493  1.00 13.93           C  
ATOM   3576  HB1 LEU A 251       3.103  18.610  17.758  1.00 14.15           H  
ATOM   3577  HB2 LEU A 251       1.327  18.479  17.759  1.00 14.15           H  
ATOM   3578  CG  LEU A 251       2.350  16.723  18.362  1.00 13.57           C  
ATOM   3579  HG  LEU A 251       3.266  16.186  18.116  1.00 14.15           H  
ATOM   3580  CD1 LEU A 251       2.389  17.125  19.825  1.00 15.73           C  
ATOM   3581 1HD1 LEU A 251       2.455  16.232  20.446  1.00 14.15           H  
ATOM   3582 2HD1 LEU A 251       1.482  17.675  20.076  1.00 14.15           H  
ATOM   3583 3HD1 LEU A 251       3.258  17.758  20.005  1.00 14.15           H  
ATOM   3584  CD2 LEU A 251       1.134  15.805  18.080  1.00 13.70           C  
ATOM   3585 1HD2 LEU A 251       1.201  14.911  18.700  1.00 14.15           H  
ATOM   3586 2HD2 LEU A 251       1.131  15.517  17.029  1.00 14.15           H  
ATOM   3587 3HD2 LEU A 251       0.213  16.340  18.312  1.00 14.15           H  
ATOM   3588  C   LEU A 251       1.958  19.190  15.341  1.00 13.87           C  
ATOM   3589  O   LEU A 251       0.863  19.422  14.827  1.00 15.33           O  
ATOM   3590  N   GLN A 252       2.945  20.084  15.364  1.00 14.84           N  
ATOM   3591  HN  GLN A 252       3.888  19.809  15.789  1.00 23.73           H  
ATOM   3592  CA  GLN A 252       2.773  21.433  14.823  1.00 17.83           C  
ATOM   3593  HA  GLN A 252       1.925  21.900  15.323  1.00 23.73           H  
ATOM   3594  CB  GLN A 252       4.039  22.260  15.132  1.00 19.06           C  
ATOM   3595  HB1 GLN A 252       4.237  22.175  16.201  1.00 23.73           H  
ATOM   3596  HB2 GLN A 252       4.865  21.821  14.573  1.00 23.73           H  
ATOM   3597  CG  GLN A 252       3.985  23.740  14.789  1.00 29.38           C  
ATOM   3598  HG1 GLN A 252       3.080  24.161  15.226  1.00 23.73           H  
ATOM   3599  HG2 GLN A 252       4.859  24.225  15.223  1.00 23.73           H  
ATOM   3600  CD  GLN A 252       3.972  24.024  13.290  1.00 31.63           C  
ATOM   3601  OE1 GLN A 252       4.732  23.427  12.519  1.00 32.72           O  
ATOM   3602  NE2 GLN A 252       3.111  24.954  12.874  1.00 31.99           N  
ATOM   3603 1HE2 GLN A 252       2.480  25.453  13.580  1.00 23.73           H  
ATOM   3604 2HE2 GLN A 252       3.051  25.201  11.835  1.00 23.73           H  
ATOM   3605  C   GLN A 252       2.492  21.401  13.324  1.00 18.17           C  
ATOM   3606  O   GLN A 252       1.690  22.196  12.804  1.00 17.98           O  
ATOM   3607  N   LYS A 253       3.134  20.465  12.630  1.00 16.86           N  
ATOM   3608  HN  LYS A 253       3.796  19.794  13.136  1.00 19.95           H  
ATOM   3609  CA  LYS A 253       2.949  20.341  11.192  1.00 15.98           C  
ATOM   3610  HA  LYS A 253       2.903  21.351  10.784  1.00 19.95           H  
ATOM   3611  CB  LYS A 253       4.153  19.645  10.547  1.00 17.57           C  
ATOM   3612  HB1 LYS A 253       4.380  18.736  11.104  1.00 19.95           H  
ATOM   3613  HB2 LYS A 253       3.907  19.388   9.517  1.00 19.95           H  
ATOM   3614  CG  LYS A 253       5.372  20.552  10.556  1.00 16.62           C  
ATOM   3615  HG1 LYS A 253       5.122  21.467  10.019  1.00 19.95           H  
ATOM   3616  HG2 LYS A 253       5.612  20.792  11.592  1.00 19.95           H  
ATOM   3617  CD  LYS A 253       6.596  19.945   9.914  1.00 22.36           C  
ATOM   3618  HD1 LYS A 253       6.832  18.995  10.394  1.00 19.95           H  
ATOM   3619  HD2 LYS A 253       6.412  19.780   8.852  1.00 19.95           H  
ATOM   3620  CE  LYS A 253       7.762  20.919  10.093  1.00 25.48           C  
ATOM   3621  HE1 LYS A 253       7.545  21.826   9.528  1.00 19.95           H  
ATOM   3622  HE2 LYS A 253       7.850  21.162  11.152  1.00 19.95           H  
ATOM   3623  NZ  LYS A 253       9.055  20.373   9.627  1.00 30.53           N1+
ATOM   3624  HZ1 LYS A 253       9.825  21.100   9.779  1.00 19.95           H  
ATOM   3625  HZ2 LYS A 253       8.989  20.137   8.585  1.00 19.95           H  
ATOM   3626  HZ3 LYS A 253       9.288  19.486  10.179  1.00 19.95           H  
ATOM   3627  C   LYS A 253       1.649  19.639  10.809  1.00 16.35           C  
ATOM   3628  O   LYS A 253       1.381  19.437   9.619  1.00 17.82           O  
ATOM   3629  N   GLY A 254       0.849  19.262  11.805  1.00 15.98           N  
ATOM   3630  HN  GLY A 254       1.150  19.394  12.823  1.00 17.27           H  
ATOM   3631  CA  GLY A 254      -0.444  18.667  11.486  1.00 17.71           C  
ATOM   3632  HA1 GLY A 254      -1.194  19.308  11.948  1.00 17.27           H  
ATOM   3633  HA2 GLY A 254      -0.541  18.717  10.401  1.00 17.27           H  
ATOM   3634  C   GLY A 254      -0.804  17.255  11.874  1.00 16.87           C  
ATOM   3635  O   GLY A 254      -1.889  16.774  11.503  1.00 18.51           O  
ATOM   3636  N   THR A 255       0.067  16.573  12.608  1.00 15.14           N  
ATOM   3637  HN  THR A 255       0.990  17.024  12.906  1.00 14.44           H  
ATOM   3638  CA  THR A 255      -0.242  15.211  13.004  1.00 15.59           C  
ATOM   3639  HA  THR A 255      -0.780  14.712  12.198  1.00 14.44           H  
ATOM   3640  CB  THR A 255       1.030  14.412  13.341  1.00 13.18           C  
ATOM   3641  HB  THR A 255       1.470  14.807  14.256  1.00 14.44           H  
ATOM   3642  OG1 THR A 255       1.975  14.535  12.272  1.00 14.05           O  
ATOM   3643  HG1 THR A 255       1.553  14.160  11.387  1.00 14.44           H  
ATOM   3644  CG2 THR A 255       0.699  12.930  13.540  1.00 13.83           C  
ATOM   3645 1HG2 THR A 255       1.611  12.382  13.777  1.00 14.44           H  
ATOM   3646 2HG2 THR A 255       0.262  12.529  12.625  1.00 14.44           H  
ATOM   3647 3HG2 THR A 255      -0.012  12.823  14.359  1.00 14.44           H  
ATOM   3648  C   THR A 255      -1.101  15.222  14.253  1.00 14.36           C  
ATOM   3649  O   THR A 255      -0.724  15.841  15.254  1.00 14.90           O  
ATOM   3650  N   PRO A 256      -2.287  14.589  14.204  1.00 15.44           N  
ATOM   3651  CD  PRO A 256      -2.966  14.014  13.030  1.00 14.35           C  
ATOM   3652  HD1 PRO A 256      -2.644  12.989  12.849  1.00 16.10           H  
ATOM   3653  HD2 PRO A 256      -2.790  14.614  12.137  1.00 16.10           H  
ATOM   3654  CA  PRO A 256      -3.157  14.542  15.384  1.00 15.68           C  
ATOM   3655  HA  PRO A 256      -3.462  15.537  15.707  1.00 16.10           H  
ATOM   3656  CB  PRO A 256      -4.343  13.706  14.905  1.00 17.19           C  
ATOM   3657  HB1 PRO A 256      -4.152  12.641  15.035  1.00 16.10           H  
ATOM   3658  HB2 PRO A 256      -5.256  13.979  15.433  1.00 16.10           H  
ATOM   3659  CG  PRO A 256      -4.428  14.068  13.453  1.00 17.49           C  
ATOM   3660  HG1 PRO A 256      -5.028  13.346  12.899  1.00 16.10           H  
ATOM   3661  HG2 PRO A 256      -4.843  15.067  13.317  1.00 16.10           H  
ATOM   3662  C   PRO A 256      -2.352  13.814  16.458  1.00 16.65           C  
ATOM   3663  O   PRO A 256      -1.703  12.795  16.167  1.00 15.89           O  
ATOM   3664  N   ALA A 257      -2.372  14.320  17.688  1.00 13.05           N  
ATOM   3665  HN  ALA A 257      -2.963  15.187  17.900  1.00 14.58           H  
ATOM   3666  CA  ALA A 257      -1.591  13.696  18.747  1.00 15.41           C  
ATOM   3667  HA  ALA A 257      -0.536  13.775  18.483  1.00 14.58           H  
ATOM   3668  CB  ALA A 257      -1.809  14.436  20.086  1.00 15.76           C  
ATOM   3669  HB1 ALA A 257      -1.218  13.957  20.867  1.00 14.58           H  
ATOM   3670  HB2 ALA A 257      -2.865  14.398  20.355  1.00 14.58           H  
ATOM   3671  HB3 ALA A 257      -1.498  15.476  19.982  1.00 14.58           H  
ATOM   3672  C   ALA A 257      -1.931  12.216  18.908  1.00 13.67           C  
ATOM   3673  O   ALA A 257      -1.047  11.380  19.111  1.00 15.02           O  
ATOM   3674  N   SER A 258      -3.219  11.887  18.833  1.00 14.91           N  
ATOM   3675  HN  SER A 258      -3.950  12.649  18.659  1.00 16.79           H  
ATOM   3676  CA  SER A 258      -3.642  10.509  18.984  1.00 15.51           C  
ATOM   3677  HA  SER A 258      -3.319  10.173  19.970  1.00 16.79           H  
ATOM   3678  CB  SER A 258      -5.179  10.421  18.945  1.00 16.40           C  
ATOM   3679  HB1 SER A 258      -5.480   9.380  19.063  1.00 16.79           H  
ATOM   3680  HB2 SER A 258      -5.591  11.014  19.762  1.00 16.79           H  
ATOM   3681  OG  SER A 258      -5.687  10.917  17.704  1.00 20.30           O  
ATOM   3682  HG  SER A 258      -5.404  11.921  17.585  1.00 16.79           H  
ATOM   3683  C   SER A 258      -3.034   9.554  17.950  1.00 15.64           C  
ATOM   3684  O   SER A 258      -2.982   8.345  18.196  1.00 17.99           O  
ATOM   3685  N   LYS A 259      -2.618  10.089  16.798  1.00 12.48           N  
ATOM   3686  HN  LYS A 259      -2.742  11.139  16.633  1.00 14.39           H  
ATOM   3687  CA  LYS A 259      -1.996   9.266  15.757  1.00 12.78           C  
ATOM   3688  HA  LYS A 259      -2.385   8.252  15.847  1.00 14.39           H  
ATOM   3689  CB  LYS A 259      -2.329   9.783  14.353  1.00 12.20           C  
ATOM   3690  HB1 LYS A 259      -2.181  10.863  14.337  1.00 14.39           H  
ATOM   3691  HB2 LYS A 259      -1.652   9.312  13.640  1.00 14.39           H  
ATOM   3692  CG  LYS A 259      -3.747   9.486  13.936  1.00 15.63           C  
ATOM   3693  HG1 LYS A 259      -3.918   8.411  14.000  1.00 14.39           H  
ATOM   3694  HG2 LYS A 259      -4.430  10.004  14.609  1.00 14.39           H  
ATOM   3695  CD  LYS A 259      -4.008   9.937  12.538  1.00 15.28           C  
ATOM   3696  HD1 LYS A 259      -4.122  11.021  12.521  1.00 14.39           H  
ATOM   3697  HD2 LYS A 259      -3.172   9.649  11.901  1.00 14.39           H  
ATOM   3698  CE  LYS A 259      -5.279   9.287  12.029  1.00 15.54           C  
ATOM   3699  HE1 LYS A 259      -5.137   8.206  12.018  1.00 14.39           H  
ATOM   3700  HE2 LYS A 259      -6.094   9.540  12.707  1.00 14.39           H  
ATOM   3701  NZ  LYS A 259      -5.645   9.728  10.666  1.00 16.75           N1+
ATOM   3702  HZ1 LYS A 259      -6.546   9.238  10.362  1.00 14.39           H  
ATOM   3703  HZ2 LYS A 259      -4.857   9.479   9.986  1.00 14.39           H  
ATOM   3704  HZ3 LYS A 259      -5.797  10.787  10.662  1.00 14.39           H  
ATOM   3705  C   LYS A 259      -0.488   9.206  15.868  1.00 14.09           C  
ATOM   3706  O   LYS A 259       0.140   8.349  15.235  1.00 14.79           O  
ATOM   3707  N   LEU A 260       0.112  10.106  16.639  1.00 13.34           N  
ATOM   3708  HN  LEU A 260      -0.469  10.824  17.179  1.00 12.15           H  
ATOM   3709  CA  LEU A 260       1.573  10.111  16.747  1.00 11.27           C  
ATOM   3710  HA  LEU A 260       1.988   9.842  15.776  1.00 12.15           H  
ATOM   3711  CB  LEU A 260       2.052  11.513  17.098  1.00 11.64           C  
ATOM   3712  HB1 LEU A 260       1.570  12.214  16.417  1.00 12.15           H  
ATOM   3713  HB2 LEU A 260       1.743  11.728  18.121  1.00 12.15           H  
ATOM   3714  CG  LEU A 260       3.564  11.728  17.006  1.00 10.91           C  
ATOM   3715  HG  LEU A 260       4.061  11.064  17.712  1.00 12.15           H  
ATOM   3716  CD1 LEU A 260       4.048  11.399  15.579  1.00 11.43           C  
ATOM   3717 1HD1 LEU A 260       5.125  11.553  15.516  1.00 12.15           H  
ATOM   3718 2HD1 LEU A 260       3.546  12.052  14.865  1.00 12.15           H  
ATOM   3719 3HD1 LEU A 260       3.816  10.360  15.347  1.00 12.15           H  
ATOM   3720  CD2 LEU A 260       3.884  13.200  17.383  1.00 12.70           C  
ATOM   3721 1HD2 LEU A 260       4.959  13.366  17.321  1.00 12.15           H  
ATOM   3722 2HD2 LEU A 260       3.544  13.397  18.400  1.00 12.15           H  
ATOM   3723 3HD2 LEU A 260       3.373  13.872  16.693  1.00 12.15           H  
ATOM   3724  C   LEU A 260       2.062   9.084  17.781  1.00 12.42           C  
ATOM   3725  O   LEU A 260       1.693   9.147  18.971  1.00 13.53           O  
ATOM   3726  N   ILE A 261       2.868   8.125  17.316  1.00 10.89           N  
ATOM   3727  HN  ILE A 261       3.152   8.134  16.284  1.00 12.31           H  
ATOM   3728  CA  ILE A 261       3.371   7.063  18.187  1.00 11.12           C  
ATOM   3729  HA  ILE A 261       2.831   7.088  19.133  1.00 12.31           H  
ATOM   3730  CB  ILE A 261       3.188   5.661  17.527  1.00 12.02           C  
ATOM   3731  HB  ILE A 261       3.892   5.553  16.702  1.00 12.31           H  
ATOM   3732  CG2 ILE A 261       3.451   4.570  18.570  1.00 13.41           C  
ATOM   3733 1HG2 ILE A 261       3.324   3.590  18.111  1.00 12.31           H  
ATOM   3734 2HG2 ILE A 261       2.747   4.678  19.395  1.00 12.31           H  
ATOM   3735 3HG2 ILE A 261       4.469   4.665  18.947  1.00 12.31           H  
ATOM   3736  CG1 ILE A 261       1.751   5.512  16.998  1.00 12.81           C  
ATOM   3737 1HG1 ILE A 261       1.612   6.216  16.177  1.00 12.31           H  
ATOM   3738 2HG1 ILE A 261       1.624   4.494  16.630  1.00 12.31           H  
ATOM   3739  CD1 ILE A 261       0.657   5.787  18.072  1.00 13.37           C  
ATOM   3740 1HD1 ILE A 261      -0.330   5.663  17.626  1.00 12.31           H  
ATOM   3741 2HD1 ILE A 261       0.761   6.806  18.445  1.00 12.31           H  
ATOM   3742 3HD1 ILE A 261       0.773   5.085  18.898  1.00 12.31           H  
ATOM   3743  C   ILE A 261       4.844   7.345  18.442  1.00 11.51           C  
ATOM   3744  O   ILE A 261       5.652   7.413  17.517  1.00 13.37           O  
ATOM   3745  N   LEU A 262       5.209   7.506  19.712  1.00 11.07           N  
ATOM   3746  HN  LEU A 262       4.495   7.374  20.498  1.00 12.56           H  
ATOM   3747  CA  LEU A 262       6.585   7.863  20.024  1.00 10.74           C  
ATOM   3748  HA  LEU A 262       6.904   8.588  19.275  1.00 12.56           H  
ATOM   3749  CB  LEU A 262       6.616   8.579  21.386  1.00 12.27           C  
ATOM   3750  HB1 LEU A 262       5.986   9.466  21.316  1.00 12.56           H  
ATOM   3751  HB2 LEU A 262       6.207   7.900  22.134  1.00 12.56           H  
ATOM   3752  CG  LEU A 262       8.004   9.019  21.853  1.00 11.55           C  
ATOM   3753  HG  LEU A 262       8.641   8.138  21.928  1.00 12.56           H  
ATOM   3754  CD1 LEU A 262       8.609   9.974  20.814  1.00 17.32           C  
ATOM   3755 1HD1 LEU A 262       9.599  10.290  21.143  1.00 12.56           H  
ATOM   3756 2HD1 LEU A 262       7.967  10.848  20.705  1.00 12.56           H  
ATOM   3757 3HD1 LEU A 262       8.692   9.463  19.855  1.00 12.56           H  
ATOM   3758  CD2 LEU A 262       7.911   9.670  23.228  1.00 14.65           C  
ATOM   3759 1HD2 LEU A 262       8.905   9.980  23.552  1.00 12.56           H  
ATOM   3760 2HD2 LEU A 262       7.503   8.955  23.942  1.00 12.56           H  
ATOM   3761 3HD2 LEU A 262       7.259  10.542  23.175  1.00 12.56           H  
ATOM   3762  C   LEU A 262       7.595   6.711  19.992  1.00 10.98           C  
ATOM   3763  O   LEU A 262       7.574   5.821  20.844  1.00 11.92           O  
ATOM   3764  N   GLY A 263       8.484   6.740  19.002  1.00 11.38           N  
ATOM   3765  HN  GLY A 263       8.452   7.531  18.282  1.00 14.66           H  
ATOM   3766  CA  GLY A 263       9.504   5.699  18.891  1.00 12.74           C  
ATOM   3767  HA1 GLY A 263       9.005   4.730  18.882  1.00 14.66           H  
ATOM   3768  HA2 GLY A 263      10.038   5.842  17.952  1.00 14.66           H  
ATOM   3769  C   GLY A 263      10.518   5.702  20.021  1.00 15.76           C  
ATOM   3770  O   GLY A 263      10.963   6.770  20.450  1.00 18.78           O  
ATOM   3771  N   MET A 264      10.886   4.503  20.485  1.00 12.64           N  
ATOM   3772  HN  MET A 264      10.467   3.633  20.024  1.00 16.33           H  
ATOM   3773  CA  MET A 264      11.830   4.312  21.588  1.00 13.88           C  
ATOM   3774  HA  MET A 264      12.304   5.258  21.849  1.00 16.33           H  
ATOM   3775  CB  MET A 264      11.099   3.726  22.807  1.00 15.57           C  
ATOM   3776  HB1 MET A 264      10.952   2.660  22.631  1.00 16.33           H  
ATOM   3777  HB2 MET A 264      11.736   3.866  23.681  1.00 16.33           H  
ATOM   3778  CG  MET A 264       9.753   4.339  23.108  1.00 17.67           C  
ATOM   3779  HG1 MET A 264       9.351   4.804  22.208  1.00 16.33           H  
ATOM   3780  HG2 MET A 264       9.067   3.567  23.456  1.00 16.33           H  
ATOM   3781  SD  MET A 264       9.964   5.572  24.378  1.00 24.05           S  
ATOM   3782  CE  MET A 264       8.255   6.094  24.652  1.00 18.92           C  
ATOM   3783  HE1 MET A 264       8.229   6.865  25.422  1.00 16.33           H  
ATOM   3784  HE2 MET A 264       7.661   5.239  24.974  1.00 16.33           H  
ATOM   3785  HE3 MET A 264       7.844   6.494  23.725  1.00 16.33           H  
ATOM   3786  C   MET A 264      12.878   3.297  21.161  1.00 12.34           C  
ATOM   3787  O   MET A 264      12.545   2.236  20.668  1.00 15.55           O  
ATOM   3788  N   PRO A 265      14.164   3.607  21.359  1.00 13.41           N  
ATOM   3789  CD  PRO A 265      14.689   4.911  21.808  1.00 13.32           C  
ATOM   3790  HD1 PRO A 265      14.448   5.091  22.856  1.00 13.09           H  
ATOM   3791  HD2 PRO A 265      14.294   5.724  21.199  1.00 13.09           H  
ATOM   3792  CA  PRO A 265      15.239   2.688  20.980  1.00 12.70           C  
ATOM   3793  HA  PRO A 265      14.934   2.113  20.106  1.00 13.09           H  
ATOM   3794  CB  PRO A 265      16.359   3.633  20.597  1.00 11.87           C  
ATOM   3795  HB1 PRO A 265      17.333   3.153  20.697  1.00 13.09           H  
ATOM   3796  HB2 PRO A 265      16.237   3.998  19.577  1.00 13.09           H  
ATOM   3797  CG  PRO A 265      16.190   4.757  21.610  1.00 12.52           C  
ATOM   3798  HG1 PRO A 265      16.673   4.495  22.552  1.00 13.09           H  
ATOM   3799  HG2 PRO A 265      16.619   5.682  21.226  1.00 13.09           H  
ATOM   3800  C   PRO A 265      15.675   1.733  22.091  1.00 14.11           C  
ATOM   3801  O   PRO A 265      15.879   2.150  23.223  1.00 13.67           O  
ATOM   3802  N   THR A 266      15.788   0.445  21.777  1.00 12.50           N  
ATOM   3803  HN  THR A 266      15.507   0.105  20.802  1.00 14.35           H  
ATOM   3804  CA  THR A 266      16.297  -0.508  22.767  1.00 11.74           C  
ATOM   3805  HA  THR A 266      16.235  -0.053  23.755  1.00 14.35           H  
ATOM   3806  CB  THR A 266      15.518  -1.826  22.783  1.00 14.16           C  
ATOM   3807  HB  THR A 266      16.049  -2.543  23.410  1.00 14.35           H  
ATOM   3808  OG1 THR A 266      15.426  -2.351  21.451  1.00 15.05           O  
ATOM   3809  HG1 THR A 266      14.928  -1.661  20.836  1.00 14.35           H  
ATOM   3810  CG2 THR A 266      14.119  -1.593  23.368  1.00 15.28           C  
ATOM   3811 1HG2 THR A 266      13.568  -2.533  23.378  1.00 14.35           H  
ATOM   3812 2HG2 THR A 266      13.585  -0.866  22.756  1.00 14.35           H  
ATOM   3813 3HG2 THR A 266      14.209  -1.214  24.386  1.00 14.35           H  
ATOM   3814  C   THR A 266      17.769  -0.799  22.450  1.00 14.67           C  
ATOM   3815  O   THR A 266      18.270  -1.901  22.677  1.00 17.06           O  
ATOM   3816  N   TYR A 267      18.425   0.190  21.866  1.00 14.68           N  
ATOM   3817  HN  TYR A 267      17.889   1.086  21.632  1.00 15.31           H  
ATOM   3818  CA  TYR A 267      19.833   0.122  21.527  1.00 14.48           C  
ATOM   3819  HA  TYR A 267      20.325  -0.627  22.147  1.00 15.31           H  
ATOM   3820  CB  TYR A 267      20.038  -0.218  20.041  1.00 13.68           C  
ATOM   3821  HB1 TYR A 267      21.102  -0.383  19.868  1.00 15.31           H  
ATOM   3822  HB2 TYR A 267      19.487  -1.131  19.817  1.00 15.31           H  
ATOM   3823  CG  TYR A 267      19.564   0.869  19.104  1.00 12.58           C  
ATOM   3824  CD1 TYR A 267      20.438   1.849  18.623  1.00 14.07           C  
ATOM   3825  HD1 TYR A 267      21.495   1.798  18.883  1.00 15.31           H  
ATOM   3826  CE1 TYR A 267      19.981   2.888  17.819  1.00 14.31           C  
ATOM   3827  HE1 TYR A 267      20.672   3.648  17.453  1.00 15.31           H  
ATOM   3828  CD2 TYR A 267      18.210   0.952  18.749  1.00 15.67           C  
ATOM   3829  HD2 TYR A 267      17.513   0.195  19.108  1.00 15.31           H  
ATOM   3830  CE2 TYR A 267      17.742   1.988  17.944  1.00 16.08           C  
ATOM   3831  HE2 TYR A 267      16.686   2.042  17.677  1.00 15.31           H  
ATOM   3832  CZ  TYR A 267      18.626   2.946  17.486  1.00 16.05           C  
ATOM   3833  OH  TYR A 267      18.137   3.974  16.699  1.00 21.16           O  
ATOM   3834  HH  TYR A 267      18.315   4.894  17.174  1.00 15.31           H  
ATOM   3835  C   TYR A 267      20.431   1.496  21.807  1.00 14.68           C  
ATOM   3836  O   TYR A 267      19.710   2.487  21.987  1.00 16.30           O  
ATOM   3837  N   GLY A 268      21.756   1.548  21.837  1.00 14.31           N  
ATOM   3838  HN  GLY A 268      22.325   0.653  21.698  1.00 15.26           H  
ATOM   3839  CA  GLY A 268      22.438   2.805  22.056  1.00 15.81           C  
ATOM   3840  HA1 GLY A 268      21.708   3.614  22.085  1.00 15.26           H  
ATOM   3841  HA2 GLY A 268      22.977   2.766  23.003  1.00 15.26           H  
ATOM   3842  C   GLY A 268      23.419   3.049  20.925  1.00 15.67           C  
ATOM   3843  O   GLY A 268      23.669   2.159  20.102  1.00 15.26           O  
ATOM   3844  N   ARG A 269      23.946   4.261  20.861  1.00 14.16           N  
ATOM   3845  HN  ARG A 269      23.643   5.011  21.561  1.00 19.14           H  
ATOM   3846  CA  ARG A 269      24.930   4.577  19.849  1.00 15.77           C  
ATOM   3847  HA  ARG A 269      25.051   3.707  19.204  1.00 19.14           H  
ATOM   3848  CB  ARG A 269      24.442   5.735  19.001  1.00 16.90           C  
ATOM   3849  HB1 ARG A 269      24.043   6.518  19.645  1.00 19.14           H  
ATOM   3850  HB2 ARG A 269      25.269   6.133  18.414  1.00 19.14           H  
ATOM   3851  CG  ARG A 269      23.337   5.227  18.059  1.00 19.68           C  
ATOM   3852  HG1 ARG A 269      23.541   4.185  17.813  1.00 19.14           H  
ATOM   3853  HG2 ARG A 269      22.380   5.298  18.575  1.00 19.14           H  
ATOM   3854  CD  ARG A 269      23.254   6.004  16.799  1.00 22.06           C  
ATOM   3855  HD1 ARG A 269      22.907   7.013  17.021  1.00 19.14           H  
ATOM   3856  HD2 ARG A 269      24.242   6.051  16.340  1.00 19.14           H  
ATOM   3857  NE  ARG A 269      22.319   5.366  15.869  1.00 20.43           N1+
ATOM   3858  HE  ARG A 269      21.302   5.698  15.883  1.00 19.14           H  
ATOM   3859  CZ  ARG A 269      22.641   4.403  15.007  1.00 22.88           C  
ATOM   3860  NH1 ARG A 269      23.885   3.938  14.919  1.00 22.18           N  
ATOM   3861 1HH1 ARG A 269      24.652   4.338  15.549  1.00 19.14           H  
ATOM   3862 2HH1 ARG A 269      24.118   3.164  14.218  1.00 19.14           H  
ATOM   3863  NH2 ARG A 269      21.704   3.897  14.223  1.00 20.86           N  
ATOM   3864 1HH2 ARG A 269      20.700   4.262  14.285  1.00 19.14           H  
ATOM   3865 2HH2 ARG A 269      21.950   3.123  13.526  1.00 19.14           H  
ATOM   3866  C   ARG A 269      26.254   4.855  20.527  1.00 17.62           C  
ATOM   3867  O   ARG A 269      26.345   5.679  21.442  1.00 18.02           O  
ATOM   3868  N   SER A 270      27.277   4.152  20.048  1.00 17.04           N  
ATOM   3869  HN  SER A 270      27.106   3.519  19.202  1.00 18.09           H  
ATOM   3870  CA  SER A 270      28.618   4.199  20.615  1.00 17.33           C  
ATOM   3871  HA  SER A 270      28.545   4.595  21.628  1.00 18.09           H  
ATOM   3872  CB  SER A 270      29.137   2.775  20.701  1.00 18.08           C  
ATOM   3873  HB1 SER A 270      30.115   2.769  21.182  1.00 18.09           H  
ATOM   3874  HB2 SER A 270      28.443   2.166  21.280  1.00 18.09           H  
ATOM   3875  OG  SER A 270      29.248   2.254  19.386  1.00 19.37           O  
ATOM   3876  HG  SER A 270      28.305   2.263  18.925  1.00 18.09           H  
ATOM   3877  C   SER A 270      29.629   5.042  19.847  1.00 17.23           C  
ATOM   3878  O   SER A 270      29.507   5.235  18.627  1.00 19.48           O  
ATOM   3879  N   PHE A 271      30.638   5.515  20.579  1.00 18.57           N  
ATOM   3880  HN  PHE A 271      30.658   5.279  21.622  1.00 19.58           H  
ATOM   3881  CA  PHE A 271      31.719   6.338  20.037  1.00 18.84           C  
ATOM   3882  HA  PHE A 271      31.740   6.255  18.950  1.00 19.58           H  
ATOM   3883  CB  PHE A 271      31.601   7.804  20.445  1.00 19.60           C  
ATOM   3884  HB1 PHE A 271      31.624   7.856  21.534  1.00 19.58           H  
ATOM   3885  HB2 PHE A 271      32.458   8.339  20.037  1.00 19.58           H  
ATOM   3886  CG  PHE A 271      30.367   8.483  19.977  1.00 19.02           C  
ATOM   3887  CD1 PHE A 271      29.164   8.281  20.636  1.00 20.38           C  
ATOM   3888  HD1 PHE A 271      29.114   7.589  21.477  1.00 19.58           H  
ATOM   3889  CD2 PHE A 271      30.418   9.360  18.903  1.00 19.31           C  
ATOM   3890  HD2 PHE A 271      31.362   9.515  18.381  1.00 19.58           H  
ATOM   3891  CE1 PHE A 271      28.025   8.956  20.229  1.00 20.57           C  
ATOM   3892  HE1 PHE A 271      27.082   8.796  20.751  1.00 19.58           H  
ATOM   3893  CE2 PHE A 271      29.288  10.041  18.484  1.00 20.41           C  
ATOM   3894  HE2 PHE A 271      29.341  10.727  17.639  1.00 19.58           H  
ATOM   3895  CZ  PHE A 271      28.084   9.841  19.152  1.00 17.02           C  
ATOM   3896  HZ  PHE A 271      27.188  10.375  18.834  1.00 19.58           H  
ATOM   3897  C   PHE A 271      33.057   5.936  20.609  1.00 21.04           C  
ATOM   3898  O   PHE A 271      33.136   5.422  21.723  1.00 20.66           O  
ATOM   3899  N   THR A 272      34.113   6.206  19.847  1.00 20.67           N  
ATOM   3900  HN  THR A 272      33.976   6.577  18.853  1.00 20.67           H  
ATOM   3901  CA  THR A 272      35.460   5.995  20.369  1.00 20.57           C  
ATOM   3902  HA  THR A 272      35.428   5.395  21.279  1.00 20.67           H  
ATOM   3903  CB  THR A 272      36.423   5.375  19.350  1.00 20.91           C  
ATOM   3904  HB  THR A 272      36.334   5.898  18.398  1.00 20.67           H  
ATOM   3905  OG1 THR A 272      36.110   3.984  19.166  1.00 21.67           O  
ATOM   3906  HG1 THR A 272      36.203   3.480  20.082  1.00 20.67           H  
ATOM   3907  CG2 THR A 272      37.852   5.494  19.866  1.00 20.38           C  
ATOM   3908 1HG2 THR A 272      38.538   5.054  19.142  1.00 20.67           H  
ATOM   3909 2HG2 THR A 272      37.941   4.968  20.817  1.00 20.67           H  
ATOM   3910 3HG2 THR A 272      38.101   6.546  20.008  1.00 20.67           H  
ATOM   3911  C   THR A 272      35.875   7.435  20.689  1.00 20.72           C  
ATOM   3912  O   THR A 272      35.746   8.344  19.846  1.00 19.78           O  
ATOM   3913  N   LEU A 273      36.308   7.654  21.932  1.00 19.39           N  
ATOM   3914  HN  LEU A 273      36.378   6.827  22.608  1.00 20.56           H  
ATOM   3915  CA  LEU A 273      36.686   8.972  22.398  1.00 19.75           C  
ATOM   3916  HA  LEU A 273      35.982   9.707  22.007  1.00 20.56           H  
ATOM   3917  CB  LEU A 273      36.649   9.003  23.922  1.00 19.69           C  
ATOM   3918  HB1 LEU A 273      37.309   8.215  24.284  1.00 20.56           H  
ATOM   3919  HB2 LEU A 273      37.031   9.973  24.241  1.00 20.56           H  
ATOM   3920  CG  LEU A 273      35.280   8.802  24.584  1.00 19.30           C  
ATOM   3921  HG  LEU A 273      34.811   7.912  24.164  1.00 20.56           H  
ATOM   3922  CD1 LEU A 273      35.452   8.608  26.093  1.00 21.47           C  
ATOM   3923 1HD1 LEU A 273      34.475   8.466  26.555  1.00 20.56           H  
ATOM   3924 2HD1 LEU A 273      35.931   9.489  26.521  1.00 20.56           H  
ATOM   3925 3HD1 LEU A 273      36.072   7.731  26.279  1.00 20.56           H  
ATOM   3926  CD2 LEU A 273      34.419  10.001  24.276  1.00 19.81           C  
ATOM   3927 1HD2 LEU A 273      33.441   9.875  24.739  1.00 20.56           H  
ATOM   3928 2HD2 LEU A 273      34.300  10.096  23.197  1.00 20.56           H  
ATOM   3929 3HD2 LEU A 273      34.893  10.900  24.669  1.00 20.56           H  
ATOM   3930  C   LEU A 273      38.090   9.334  21.945  1.00 21.59           C  
ATOM   3931  O   LEU A 273      38.936   8.460  21.837  1.00 23.51           O  
ATOM   3932  N   ALA A 274      38.324  10.617  21.693  1.00 22.86           N  
ATOM   3933  HN  ALA A 274      37.525  11.324  21.774  1.00 26.16           H  
ATOM   3934  CA  ALA A 274      39.661  11.078  21.306  1.00 24.92           C  
ATOM   3935  HA  ALA A 274      40.037  10.488  20.470  1.00 26.16           H  
ATOM   3936  CB  ALA A 274      39.625  12.556  20.936  1.00 24.69           C  
ATOM   3937  HB1 ALA A 274      40.625  12.884  20.651  1.00 26.16           H  
ATOM   3938  HB2 ALA A 274      39.283  13.137  21.792  1.00 26.16           H  
ATOM   3939  HB3 ALA A 274      38.942  12.705  20.100  1.00 26.16           H  
ATOM   3940  C   ALA A 274      40.536  10.871  22.536  1.00 28.15           C  
ATOM   3941  O   ALA A 274      41.713  10.518  22.427  1.00 30.20           O  
ATOM   3942  N   SER A 275      39.956  11.084  23.713  1.00 28.46           N  
ATOM   3943  HN  SER A 275      38.928  11.377  23.755  1.00 33.01           H  
ATOM   3944  CA  SER A 275      40.717  10.920  24.948  1.00 32.51           C  
ATOM   3945  HA  SER A 275      41.540  10.231  24.759  1.00 33.01           H  
ATOM   3946  CB  SER A 275      41.299  12.265  25.377  1.00 34.76           C  
ATOM   3947  HB1 SER A 275      41.815  12.718  24.530  1.00 33.01           H  
ATOM   3948  HB2 SER A 275      40.489  12.918  25.701  1.00 33.01           H  
ATOM   3949  OG  SER A 275      42.215  12.097  26.443  1.00 41.38           O  
ATOM   3950  HG  SER A 275      41.723  11.664  27.263  1.00 33.02           H  
ATOM   3951  C   SER A 275      39.867  10.359  26.079  1.00 31.41           C  
ATOM   3952  O   SER A 275      38.833  10.933  26.425  1.00 29.57           O  
ATOM   3953  N   SER A 276      40.306   9.242  26.657  1.00 31.22           N  
ATOM   3954  HN  SER A 276      41.208   8.782  26.310  1.00 32.29           H  
ATOM   3955  CA  SER A 276      39.566   8.643  27.758  1.00 31.63           C  
ATOM   3956  HA  SER A 276      38.558   8.415  27.411  1.00 32.29           H  
ATOM   3957  CB  SER A 276      40.234   7.338  28.192  1.00 31.90           C  
ATOM   3958  HB1 SER A 276      39.690   6.927  29.043  1.00 32.29           H  
ATOM   3959  HB2 SER A 276      40.201   6.631  27.363  1.00 32.29           H  
ATOM   3960  OG  SER A 276      41.588   7.548  28.567  1.00 36.37           O  
ATOM   3961  HG  SER A 276      42.121   7.939  27.751  1.00 32.29           H  
ATOM   3962  C   SER A 276      39.463   9.620  28.939  1.00 31.84           C  
ATOM   3963  O   SER A 276      38.663   9.424  29.859  1.00 30.76           O  
ATOM   3964  N   SER A 277      40.262  10.682  28.911  1.00 32.36           N  
ATOM   3965  HN  SER A 277      40.940  10.814  28.094  1.00 34.17           H  
ATOM   3966  CA  SER A 277      40.222  11.669  29.984  1.00 33.23           C  
ATOM   3967  HA  SER A 277      40.065  11.141  30.924  1.00 34.17           H  
ATOM   3968  CB  SER A 277      41.559  12.420  30.077  1.00 37.12           C  
ATOM   3969  HB1 SER A 277      41.564  13.024  30.984  1.00 34.17           H  
ATOM   3970  HB2 SER A 277      42.371  11.694  30.119  1.00 34.17           H  
ATOM   3971  OG  SER A 277      41.757  13.271  28.954  1.00 39.07           O  
ATOM   3972  HG  SER A 277      41.759  12.697  28.075  1.00 34.17           H  
ATOM   3973  C   SER A 277      39.075  12.674  29.804  1.00 31.93           C  
ATOM   3974  O   SER A 277      38.767  13.437  30.722  1.00 31.34           O  
ATOM   3975  N   ASP A 278      38.440  12.667  28.627  1.00 30.31           N  
ATOM   3976  HN  ASP A 278      38.754  11.979  27.869  1.00 27.56           H  
ATOM   3977  CA  ASP A 278      37.328  13.575  28.349  1.00 26.15           C  
ATOM   3978  HA  ASP A 278      37.089  14.140  29.250  1.00 27.56           H  
ATOM   3979  CB  ASP A 278      37.676  14.543  27.223  1.00 27.18           C  
ATOM   3980  HB1 ASP A 278      38.667  14.957  27.411  1.00 27.56           H  
ATOM   3981  HB2 ASP A 278      37.683  13.996  26.280  1.00 27.56           H  
ATOM   3982  CG  ASP A 278      36.683  15.686  27.116  1.00 28.42           C  
ATOM   3983  OD1 ASP A 278      35.615  15.620  27.774  1.00 29.62           O  
ATOM   3984  OD2 ASP A 278      36.964  16.654  26.381  1.00 28.48           O1-
ATOM   3985  C   ASP A 278      36.111  12.765  27.925  1.00 25.94           C  
ATOM   3986  O   ASP A 278      35.991  12.372  26.753  1.00 24.38           O  
ATOM   3987  N   THR A 279      35.200  12.550  28.871  1.00 23.08           N  
ATOM   3988  HN  THR A 279      35.341  12.977  29.842  1.00 23.75           H  
ATOM   3989  CA  THR A 279      34.017  11.746  28.609  1.00 22.99           C  
ATOM   3990  HA  THR A 279      34.113  11.324  27.609  1.00 23.75           H  
ATOM   3991  CB  THR A 279      33.954  10.589  29.603  1.00 24.74           C  
ATOM   3992  HB  THR A 279      33.052  10.004  29.425  1.00 23.75           H  
ATOM   3993  OG1 THR A 279      33.921  11.130  30.928  1.00 26.72           O  
ATOM   3994  HG1 THR A 279      34.787  11.700  31.096  1.00 23.75           H  
ATOM   3995  CG2 THR A 279      35.174   9.693  29.476  1.00 27.49           C  
ATOM   3996 1HG2 THR A 279      35.103   8.877  30.196  1.00 23.75           H  
ATOM   3997 2HG2 THR A 279      36.075  10.274  29.674  1.00 23.75           H  
ATOM   3998 3HG2 THR A 279      35.221   9.283  28.467  1.00 23.75           H  
ATOM   3999  C   THR A 279      32.679  12.464  28.688  1.00 20.12           C  
ATOM   4000  O   THR A 279      31.645  11.808  28.819  1.00 21.11           O  
ATOM   4001  N   ARG A 280      32.634  13.782  28.621  1.00 19.56           N  
ATOM   4002  HN  ARG A 280      33.517  14.372  28.486  1.00 28.65           H  
ATOM   4003  CA  ARG A 280      31.315  14.388  28.741  1.00 19.94           C  
ATOM   4004  HA  ARG A 280      30.769  13.858  29.522  1.00 28.65           H  
ATOM   4005  CB  ARG A 280      31.405  15.863  29.142  1.00 26.40           C  
ATOM   4006  HB1 ARG A 280      30.394  16.226  29.325  1.00 28.65           H  
ATOM   4007  HB2 ARG A 280      31.987  15.928  30.061  1.00 28.65           H  
ATOM   4008  CG  ARG A 280      32.044  16.761  28.121  1.00 27.95           C  
ATOM   4009  HG1 ARG A 280      32.558  16.154  27.376  1.00 28.65           H  
ATOM   4010  HG2 ARG A 280      31.275  17.361  27.634  1.00 28.65           H  
ATOM   4011  CD  ARG A 280      33.052  17.686  28.807  1.00 32.39           C  
ATOM   4012  HD1 ARG A 280      32.550  18.601  29.122  1.00 28.65           H  
ATOM   4013  HD2 ARG A 280      33.472  17.183  29.678  1.00 28.65           H  
ATOM   4014  NE  ARG A 280      34.120  18.015  27.875  1.00 37.01           N1+
ATOM   4015  HE  ARG A 280      35.070  17.544  28.015  1.00 28.65           H  
ATOM   4016  CZ  ARG A 280      33.990  18.862  26.863  1.00 37.43           C  
ATOM   4017  NH1 ARG A 280      32.831  19.482  26.670  1.00 38.02           N  
ATOM   4018 1HH1 ARG A 280      32.009  19.297  27.329  1.00 28.65           H  
ATOM   4019 2HH1 ARG A 280      32.720  20.167  25.855  1.00 28.65           H  
ATOM   4020  NH2 ARG A 280      35.002  19.049  26.018  1.00 37.51           N  
ATOM   4021 1HH2 ARG A 280      35.919  18.516  26.156  1.00 28.65           H  
ATOM   4022 2HH2 ARG A 280      34.898  19.732  25.201  1.00 28.65           H  
ATOM   4023  C   ARG A 280      30.528  14.261  27.447  1.00 20.48           C  
ATOM   4024  O   ARG A 280      31.040  13.763  26.459  1.00 18.51           O  
ATOM   4025  N   VAL A 281      29.268  14.678  27.491  1.00 19.50           N  
ATOM   4026  HN  VAL A 281      28.861  15.012  28.422  1.00 18.44           H  
ATOM   4027  CA  VAL A 281      28.426  14.691  26.300  1.00 17.49           C  
ATOM   4028  HA  VAL A 281      28.536  13.768  25.730  1.00 18.44           H  
ATOM   4029  CB  VAL A 281      26.941  14.949  26.666  1.00 18.21           C  
ATOM   4030  HB  VAL A 281      26.845  15.960  27.063  1.00 18.44           H  
ATOM   4031  CG1 VAL A 281      26.055  14.818  25.407  1.00 18.74           C  
ATOM   4032 1HG1 VAL A 281      25.014  15.001  25.674  1.00 18.44           H  
ATOM   4033 2HG1 VAL A 281      26.153  13.813  24.996  1.00 18.44           H  
ATOM   4034 3HG1 VAL A 281      26.372  15.547  24.662  1.00 18.44           H  
ATOM   4035  CG2 VAL A 281      26.495  13.964  27.719  1.00 17.92           C  
ATOM   4036 1HG2 VAL A 281      25.451  14.150  27.972  1.00 18.44           H  
ATOM   4037 2HG2 VAL A 281      27.111  14.081  28.611  1.00 18.44           H  
ATOM   4038 3HG2 VAL A 281      26.600  12.949  27.336  1.00 18.44           H  
ATOM   4039  C   VAL A 281      28.965  15.887  25.521  1.00 18.10           C  
ATOM   4040  O   VAL A 281      28.959  17.019  26.013  1.00 19.15           O  
ATOM   4041  N   GLY A 282      29.429  15.654  24.302  1.00 18.31           N  
ATOM   4042  HN  GLY A 282      29.405  14.666  23.892  1.00 18.67           H  
ATOM   4043  CA  GLY A 282      29.969  16.756  23.531  1.00 17.99           C  
ATOM   4044  HA1 GLY A 282      29.567  16.716  22.518  1.00 18.67           H  
ATOM   4045  HA2 GLY A 282      29.682  17.697  24.000  1.00 18.67           H  
ATOM   4046  C   GLY A 282      31.482  16.669  23.472  1.00 18.87           C  
ATOM   4047  O   GLY A 282      32.119  17.542  22.879  1.00 19.51           O  
ATOM   4048  N   ALA A 283      32.058  15.631  24.086  1.00 18.33           N  
ATOM   4049  HN  ALA A 283      31.440  14.925  24.600  1.00 19.30           H  
ATOM   4050  CA  ALA A 283      33.520  15.428  24.078  1.00 18.52           C  
ATOM   4051  HA  ALA A 283      34.008  16.371  24.323  1.00 19.30           H  
ATOM   4052  CB  ALA A 283      33.919  14.391  25.100  1.00 19.16           C  
ATOM   4053  HB1 ALA A 283      35.000  14.256  25.078  1.00 19.30           H  
ATOM   4054  HB2 ALA A 283      33.430  13.445  24.868  1.00 19.30           H  
ATOM   4055  HB3 ALA A 283      33.615  14.723  26.093  1.00 19.30           H  
ATOM   4056  C   ALA A 283      33.995  14.969  22.700  1.00 20.51           C  
ATOM   4057  O   ALA A 283      33.279  14.268  21.972  1.00 19.98           O  
ATOM   4058  N   PRO A 284      35.224  15.344  22.321  1.00 21.01           N  
ATOM   4059  CD  PRO A 284      36.213  16.172  23.042  1.00 21.28           C  
ATOM   4060  HD1 PRO A 284      36.797  15.572  23.740  1.00 20.95           H  
ATOM   4061  HD2 PRO A 284      35.729  16.987  23.580  1.00 20.95           H  
ATOM   4062  CA  PRO A 284      35.730  14.927  21.005  1.00 20.58           C  
ATOM   4063  HA  PRO A 284      35.140  15.399  20.219  1.00 20.95           H  
ATOM   4064  CB  PRO A 284      37.159  15.492  20.988  1.00 21.66           C  
ATOM   4065  HB1 PRO A 284      37.872  14.759  21.365  1.00 20.95           H  
ATOM   4066  HB2 PRO A 284      37.447  15.795  19.981  1.00 20.95           H  
ATOM   4067  CG  PRO A 284      37.074  16.694  21.913  1.00 21.45           C  
ATOM   4068  HG1 PRO A 284      38.061  16.986  22.272  1.00 20.95           H  
ATOM   4069  HG2 PRO A 284      36.602  17.542  21.416  1.00 20.95           H  
ATOM   4070  C   PRO A 284      35.715  13.406  20.816  1.00 20.23           C  
ATOM   4071  O   PRO A 284      36.101  12.650  21.714  1.00 20.42           O  
ATOM   4072  N   ALA A 285      35.262  12.972  19.644  1.00 19.10           N  
ATOM   4073  HN  ALA A 285      34.931  13.692  18.925  1.00 21.89           H  
ATOM   4074  CA  ALA A 285      35.196  11.552  19.294  1.00 20.21           C  
ATOM   4075  HA  ALA A 285      35.673  10.964  20.078  1.00 21.89           H  
ATOM   4076  CB  ALA A 285      33.733  11.121  19.154  1.00 22.94           C  
ATOM   4077  HB1 ALA A 285      33.689  10.064  18.893  1.00 21.89           H  
ATOM   4078  HB2 ALA A 285      33.254  11.708  18.370  1.00 21.89           H  
ATOM   4079  HB3 ALA A 285      33.214  11.284  20.098  1.00 21.89           H  
ATOM   4080  C   ALA A 285      35.935  11.330  17.974  1.00 23.50           C  
ATOM   4081  O   ALA A 285      36.004  12.235  17.148  1.00 23.69           O  
ATOM   4082  N   THR A 286      36.463  10.127  17.772  1.00 22.58           N  
ATOM   4083  HN  THR A 286      36.337   9.369  18.517  1.00 25.62           H  
ATOM   4084  CA  THR A 286      37.212   9.815  16.555  1.00 25.63           C  
ATOM   4085  HA  THR A 286      37.415  10.752  16.036  1.00 25.62           H  
ATOM   4086  CB  THR A 286      38.550   9.170  16.903  1.00 24.38           C  
ATOM   4087  HB  THR A 286      39.135   9.046  15.992  1.00 25.62           H  
ATOM   4088  OG1 THR A 286      38.326   7.886  17.497  1.00 25.98           O  
ATOM   4089  HG1 THR A 286      37.756   7.999  18.372  1.00 25.62           H  
ATOM   4090  CG2 THR A 286      39.322  10.043  17.877  1.00 27.28           C  
ATOM   4091 1HG2 THR A 286      40.274   9.569  18.115  1.00 25.62           H  
ATOM   4092 2HG2 THR A 286      38.741  10.170  18.791  1.00 25.62           H  
ATOM   4093 3HG2 THR A 286      39.505  11.018  17.425  1.00 25.62           H  
ATOM   4094  C   THR A 286      36.481   8.887  15.583  1.00 26.04           C  
ATOM   4095  O   THR A 286      36.970   8.614  14.479  1.00 27.43           O  
ATOM   4096  N   GLY A 287      35.323   8.387  15.994  1.00 24.93           N  
ATOM   4097  HN  GLY A 287      34.951   8.639  16.965  1.00 24.99           H  
ATOM   4098  CA  GLY A 287      34.558   7.501  15.138  1.00 24.79           C  
ATOM   4099  HA1 GLY A 287      33.951   8.099  14.458  1.00 24.99           H  
ATOM   4100  HA2 GLY A 287      35.245   6.881  14.562  1.00 24.99           H  
ATOM   4101  C   GLY A 287      33.650   6.606  15.954  1.00 25.91           C  
ATOM   4102  O   GLY A 287      33.410   6.869  17.141  1.00 24.32           O  
ATOM   4103  N   SER A 288      33.168   5.540  15.322  1.00 26.48           N  
ATOM   4104  HN  SER A 288      33.448   5.379  14.302  1.00 27.41           H  
ATOM   4105  CA  SER A 288      32.276   4.583  15.959  1.00 26.81           C  
ATOM   4106  HA  SER A 288      31.415   5.125  16.350  1.00 27.41           H  
ATOM   4107  CB  SER A 288      31.777   3.561  14.936  0.50 28.15           C  
ATOM   4108  HB1 SER A 288      32.629   3.005  14.546  0.50 27.41           H  
ATOM   4109  HB2 SER A 288      31.088   2.874  15.428  0.50 27.41           H  
ATOM   4110  OG  SER A 288      31.107   4.193  13.859  0.50 29.78           O  
ATOM   4111  HG  SER A 288      30.281   4.728  14.226  0.50 27.41           H  
ATOM   4112  C   SER A 288      32.938   3.846  17.110  1.00 27.03           C  
ATOM   4113  O   SER A 288      34.167   3.716  17.175  1.00 26.19           O  
ATOM   4114  N   GLY A 289      32.113   3.369  18.034  1.00 24.60           N  
ATOM   4115  HN  GLY A 289      31.060   3.547  17.960  1.00 24.25           H  
ATOM   4116  CA  GLY A 289      32.646   2.608  19.140  1.00 23.78           C  
ATOM   4117  HA1 GLY A 289      33.585   3.049  19.475  1.00 24.25           H  
ATOM   4118  HA2 GLY A 289      31.932   2.602  19.964  1.00 24.25           H  
ATOM   4119  C   GLY A 289      32.886   1.187  18.652  1.00 25.00           C  
ATOM   4120  O   GLY A 289      32.498   0.812  17.538  1.00 23.60           O  
ATOM   4121  N   THR A 290      33.530   0.382  19.482  1.00 25.55           N  
ATOM   4122  HN  THR A 290      33.839   0.753  20.437  1.00 28.09           H  
ATOM   4123  CA  THR A 290      33.827  -1.001  19.122  1.00 27.79           C  
ATOM   4124  HA  THR A 290      34.442  -1.005  18.222  1.00 28.09           H  
ATOM   4125  CB  THR A 290      34.597  -1.681  20.245  1.00 28.12           C  
ATOM   4126  HB  THR A 290      33.967  -1.744  21.133  1.00 28.09           H  
ATOM   4127  OG1 THR A 290      35.765  -0.905  20.540  1.00 31.89           O  
ATOM   4128  HG1 THR A 290      36.369  -0.841  19.683  1.00 28.09           H  
ATOM   4129  CG2 THR A 290      35.016  -3.066  19.825  1.00 28.54           C  
ATOM   4130 1HG2 THR A 290      35.566  -3.542  20.637  1.00 28.09           H  
ATOM   4131 2HG2 THR A 290      35.654  -3.001  18.944  1.00 28.09           H  
ATOM   4132 3HG2 THR A 290      34.132  -3.658  19.590  1.00 28.09           H  
ATOM   4133  C   THR A 290      32.557  -1.795  18.852  1.00 27.75           C  
ATOM   4134  O   THR A 290      31.581  -1.668  19.594  1.00 27.01           O  
ATOM   4135  N   PRO A 291      32.539  -2.609  17.777  1.00 27.11           N  
ATOM   4136  CD  PRO A 291      33.543  -2.800  16.713  1.00 25.30           C  
ATOM   4137  HD1 PRO A 291      34.292  -3.538  17.001  1.00 26.32           H  
ATOM   4138  HD2 PRO A 291      34.036  -1.862  16.459  1.00 26.32           H  
ATOM   4139  CA  PRO A 291      31.332  -3.391  17.489  1.00 26.21           C  
ATOM   4140  HA  PRO A 291      30.500  -2.726  17.258  1.00 26.32           H  
ATOM   4141  CB  PRO A 291      31.721  -4.193  16.253  1.00 26.75           C  
ATOM   4142  HB1 PRO A 291      32.188  -5.138  16.530  1.00 26.32           H  
ATOM   4143  HB2 PRO A 291      30.853  -4.387  15.622  1.00 26.32           H  
ATOM   4144  CG  PRO A 291      32.687  -3.300  15.571  1.00 27.13           C  
ATOM   4145  HG1 PRO A 291      33.284  -3.850  14.844  1.00 26.32           H  
ATOM   4146  HG2 PRO A 291      32.176  -2.476  15.073  1.00 26.32           H  
ATOM   4147  C   PRO A 291      30.971  -4.293  18.662  1.00 25.45           C  
ATOM   4148  O   PRO A 291      31.848  -4.818  19.346  1.00 26.32           O  
ATOM   4149  N   GLY A 292      29.679  -4.474  18.891  1.00 25.21           N  
ATOM   4150  HN  GLY A 292      28.951  -3.988  18.275  1.00 25.39           H  
ATOM   4151  CA  GLY A 292      29.254  -5.333  19.979  1.00 26.21           C  
ATOM   4152  HA1 GLY A 292      29.805  -5.076  20.883  1.00 25.39           H  
ATOM   4153  HA2 GLY A 292      28.186  -5.200  20.153  1.00 25.39           H  
ATOM   4154  C   GLY A 292      29.531  -6.775  19.609  1.00 25.12           C  
ATOM   4155  O   GLY A 292      29.518  -7.118  18.421  1.00 25.01           O  
ATOM   4156  N   PRO A 293      29.748  -7.652  20.600  1.00 24.35           N  
ATOM   4157  CD  PRO A 293      29.419  -7.401  22.013  1.00 24.91           C  
ATOM   4158  HD1 PRO A 293      28.355  -7.542  22.204  1.00 25.43           H  
ATOM   4159  HD2 PRO A 293      29.713  -6.396  22.317  1.00 25.43           H  
ATOM   4160  CA  PRO A 293      30.035  -9.074  20.383  1.00 24.70           C  
ATOM   4161  HA  PRO A 293      30.998  -9.173  19.882  1.00 25.43           H  
ATOM   4162  CB  PRO A 293      30.144  -9.645  21.807  1.00 25.70           C  
ATOM   4163  HB1 PRO A 293      29.261 -10.236  22.052  1.00 25.43           H  
ATOM   4164  HB2 PRO A 293      31.035 -10.265  21.904  1.00 25.43           H  
ATOM   4165  CG  PRO A 293      30.238  -8.439  22.702  1.00 28.42           C  
ATOM   4166  HG1 PRO A 293      29.831  -8.659  23.689  1.00 25.43           H  
ATOM   4167  HG2 PRO A 293      31.273  -8.111  22.800  1.00 25.43           H  
ATOM   4168  C   PRO A 293      28.979  -9.822  19.589  1.00 24.66           C  
ATOM   4169  O   PRO A 293      29.310 -10.754  18.857  1.00 25.28           O  
ATOM   4170  N   PHE A 294      27.712  -9.420  19.735  1.00 23.30           N  
ATOM   4171  HN  PHE A 294      27.501  -8.588  20.374  1.00 24.85           H  
ATOM   4172  CA  PHE A 294      26.607 -10.085  19.047  1.00 21.57           C  
ATOM   4173  HA  PHE A 294      26.979 -11.040  18.676  1.00 24.85           H  
ATOM   4174  CB  PHE A 294      25.446 -10.384  20.011  1.00 22.99           C  
ATOM   4175  HB1 PHE A 294      25.097  -9.440  20.429  1.00 24.85           H  
ATOM   4176  HB2 PHE A 294      24.641 -10.850  19.443  1.00 24.85           H  
ATOM   4177  CG  PHE A 294      25.812 -11.298  21.149  1.00 24.65           C  
ATOM   4178  CD1 PHE A 294      26.105 -10.781  22.400  1.00 25.88           C  
ATOM   4179  HD1 PHE A 294      26.072  -9.703  22.557  1.00 24.85           H  
ATOM   4180  CD2 PHE A 294      25.859 -12.675  20.959  1.00 25.87           C  
ATOM   4181  HD2 PHE A 294      25.631 -13.091  19.978  1.00 24.85           H  
ATOM   4182  CE1 PHE A 294      26.443 -11.624  23.468  1.00 29.31           C  
ATOM   4183  HE1 PHE A 294      26.670 -11.202  24.447  1.00 24.85           H  
ATOM   4184  CE2 PHE A 294      26.197 -13.537  22.017  1.00 28.21           C  
ATOM   4185  HE2 PHE A 294      26.231 -14.615  21.856  1.00 24.85           H  
ATOM   4186  CZ  PHE A 294      26.488 -13.006  23.273  1.00 27.23           C  
ATOM   4187  HZ  PHE A 294      26.750 -13.667  24.099  1.00 24.85           H  
ATOM   4188  C   PHE A 294      26.024  -9.329  17.862  1.00 21.85           C  
ATOM   4189  O   PHE A 294      25.672  -9.953  16.861  1.00 22.44           O  
ATOM   4190  N   THR A 295      25.911  -8.004  17.970  1.00 22.17           N  
ATOM   4191  HN  THR A 295      26.252  -7.514  18.858  1.00 22.28           H  
ATOM   4192  CA  THR A 295      25.327  -7.216  16.889  1.00 21.73           C  
ATOM   4193  HA  THR A 295      24.536  -7.819  16.443  1.00 22.28           H  
ATOM   4194  CB  THR A 295      24.664  -5.919  17.431  1.00 21.43           C  
ATOM   4195  HB  THR A 295      24.378  -5.286  16.591  1.00 22.28           H  
ATOM   4196  OG1 THR A 295      25.585  -5.203  18.267  1.00 21.74           O  
ATOM   4197  HG1 THR A 295      25.867  -5.809  19.077  1.00 22.28           H  
ATOM   4198  CG2 THR A 295      23.421  -6.277  18.232  1.00 21.48           C  
ATOM   4199 1HG2 THR A 295      22.958  -5.366  18.611  1.00 22.28           H  
ATOM   4200 2HG2 THR A 295      23.699  -6.918  19.069  1.00 22.28           H  
ATOM   4201 3HG2 THR A 295      22.714  -6.804  17.591  1.00 22.28           H  
ATOM   4202  C   THR A 295      26.312  -6.882  15.784  1.00 24.10           C  
ATOM   4203  O   THR A 295      25.907  -6.579  14.649  1.00 23.28           O  
ATOM   4204  N   LYS A 296      27.597  -6.939  16.128  1.00 24.69           N  
ATOM   4205  HN  LYS A 296      27.840  -7.163  17.146  1.00 30.85           H  
ATOM   4206  CA  LYS A 296      28.693  -6.711  15.188  1.00 27.33           C  
ATOM   4207  HA  LYS A 296      29.589  -6.487  15.767  1.00 30.85           H  
ATOM   4208  CB  LYS A 296      28.947  -7.997  14.409  1.00 26.85           C  
ATOM   4209  HB1 LYS A 296      28.080  -8.199  13.780  1.00 30.85           H  
ATOM   4210  HB2 LYS A 296      29.827  -7.855  13.781  1.00 30.85           H  
ATOM   4211  CG  LYS A 296      29.182  -9.192  15.305  1.00 30.77           C  
ATOM   4212  HG1 LYS A 296      30.081  -9.022  15.898  1.00 30.85           H  
ATOM   4213  HG2 LYS A 296      28.326  -9.314  15.969  1.00 30.85           H  
ATOM   4214  CD  LYS A 296      29.359 -10.454  14.489  1.00 34.05           C  
ATOM   4215  HD1 LYS A 296      28.444 -10.645  13.929  1.00 30.85           H  
ATOM   4216  HD2 LYS A 296      30.187 -10.314  13.795  1.00 30.85           H  
ATOM   4217  CE  LYS A 296      29.656 -11.655  15.379  1.00 36.52           C  
ATOM   4218  HE1 LYS A 296      30.595 -11.482  15.904  1.00 30.85           H  
ATOM   4219  HE2 LYS A 296      28.849 -11.767  16.103  1.00 30.85           H  
ATOM   4220  NZ  LYS A 296      29.771 -12.918  14.581  1.00 36.19           N1+
ATOM   4221  HZ1 LYS A 296      29.979 -13.737  15.237  1.00 30.85           H  
ATOM   4222  HZ2 LYS A 296      30.565 -12.820  13.870  1.00 30.85           H  
ATOM   4223  HZ3 LYS A 296      28.851 -13.100  14.065  1.00 30.85           H  
ATOM   4224  C   LYS A 296      28.463  -5.561  14.219  1.00 29.78           C  
ATOM   4225  O   LYS A 296      28.520  -5.729  12.989  1.00 31.48           O  
ATOM   4226  N   GLU A 297      28.224  -4.383  14.775  1.00 27.43           N  
ATOM   4227  HN  GLU A 297      28.208  -4.298  15.841  1.00 34.82           H  
ATOM   4228  CA  GLU A 297      27.984  -3.208  13.962  1.00 29.79           C  
ATOM   4229  HA  GLU A 297      28.523  -3.296  13.018  1.00 34.82           H  
ATOM   4230  CB  GLU A 297      26.493  -3.082  13.693  1.00 31.16           C  
ATOM   4231  HB1 GLU A 297      26.172  -3.961  13.134  1.00 34.82           H  
ATOM   4232  HB2 GLU A 297      25.975  -3.051  14.652  1.00 34.82           H  
ATOM   4233  CG  GLU A 297      26.105  -1.863  12.912  1.00 37.86           C  
ATOM   4234  HG1 GLU A 297      26.362  -0.975  13.489  1.00 34.82           H  
ATOM   4235  HG2 GLU A 297      26.652  -1.856  11.969  1.00 34.82           H  
ATOM   4236  CD  GLU A 297      24.626  -1.848  12.621  1.00 41.64           C  
ATOM   4237  OE1 GLU A 297      23.948  -0.871  13.026  1.00 43.64           O  
ATOM   4238  OE2 GLU A 297      24.146  -2.820  11.991  1.00 44.00           O1-
ATOM   4239  C   GLU A 297      28.500  -2.011  14.737  1.00 29.20           C  
ATOM   4240  O   GLU A 297      27.816  -1.484  15.623  1.00 28.67           O  
ATOM   4241  N   GLY A 298      29.729  -1.612  14.420  1.00 26.83           N  
ATOM   4242  HN  GLY A 298      30.268  -2.127  13.653  1.00 26.44           H  
ATOM   4243  CA  GLY A 298      30.352  -0.487  15.099  1.00 25.98           C  
ATOM   4244  HA1 GLY A 298      30.551  -0.762  16.135  1.00 26.44           H  
ATOM   4245  HA2 GLY A 298      31.290  -0.245  14.600  1.00 26.44           H  
ATOM   4246  C   GLY A 298      29.451   0.729  15.075  1.00 25.52           C  
ATOM   4247  O   GLY A 298      28.883   1.062  14.038  1.00 27.43           O  
ATOM   4248  N   GLY A 299      29.314   1.392  16.219  1.00 24.72           N  
ATOM   4249  HN  GLY A 299      29.823   1.053  17.097  1.00 20.73           H  
ATOM   4250  CA  GLY A 299      28.474   2.576  16.279  1.00 21.83           C  
ATOM   4251  HA1 GLY A 299      29.024   3.362  16.796  1.00 20.73           H  
ATOM   4252  HA2 GLY A 299      28.255   2.894  15.260  1.00 20.73           H  
ATOM   4253  C   GLY A 299      27.159   2.355  17.005  1.00 19.45           C  
ATOM   4254  O   GLY A 299      26.493   3.322  17.384  1.00 16.91           O  
ATOM   4255  N   MET A 300      26.768   1.094  17.159  1.00 18.92           N  
ATOM   4256  HN  MET A 300      27.363   0.309  16.741  1.00 26.26           H  
ATOM   4257  CA  MET A 300      25.541   0.751  17.887  1.00 22.25           C  
ATOM   4258  HA  MET A 300      25.296   1.577  18.555  1.00 26.26           H  
ATOM   4259  CB  MET A 300      24.366   0.549  16.917  1.00 25.62           C  
ATOM   4260  HB1 MET A 300      23.443   0.662  17.486  1.00 26.26           H  
ATOM   4261  HB2 MET A 300      24.424   1.330  16.159  1.00 26.26           H  
ATOM   4262  CG  MET A 300      24.307  -0.785  16.202  0.80 28.01           C  
ATOM   4263  HG1 MET A 300      23.831  -0.639  15.232  0.80 26.26           H  
ATOM   4264  HG2 MET A 300      25.325  -1.147  16.057  0.80 26.26           H  
ATOM   4265  SD  MET A 300      23.374  -2.039  17.121  0.80 35.55           S  
ATOM   4266  CE  MET A 300      21.701  -1.451  16.902  0.80 34.00           C  
ATOM   4267  HE1 MET A 300      21.010  -2.122  17.413  0.80 26.26           H  
ATOM   4268  HE2 MET A 300      21.461  -1.424  15.839  0.80 26.26           H  
ATOM   4269  HE3 MET A 300      21.610  -0.449  17.320  0.80 26.26           H  
ATOM   4270  C   MET A 300      25.752  -0.504  18.731  1.00 23.46           C  
ATOM   4271  O   MET A 300      26.614  -1.330  18.439  1.00 22.28           O  
ATOM   4272  N   LEU A 301      24.964  -0.629  19.794  1.00 20.20           N  
ATOM   4273  HN  LEU A 301      24.254   0.144  20.001  1.00 20.02           H  
ATOM   4274  CA  LEU A 301      25.028  -1.770  20.684  1.00 18.73           C  
ATOM   4275  HA  LEU A 301      25.423  -2.638  20.156  1.00 20.02           H  
ATOM   4276  CB  LEU A 301      25.897  -1.454  21.908  1.00 19.03           C  
ATOM   4277  HB1 LEU A 301      25.501  -0.549  22.370  1.00 20.02           H  
ATOM   4278  HB2 LEU A 301      25.804  -2.288  22.603  1.00 20.02           H  
ATOM   4279  CG  LEU A 301      27.393  -1.228  21.650  1.00 22.64           C  
ATOM   4280  HG  LEU A 301      27.511  -0.512  20.837  1.00 20.02           H  
ATOM   4281  CD1 LEU A 301      28.076  -0.680  22.901  1.00 23.63           C  
ATOM   4282 1HD1 LEU A 301      29.136  -0.526  22.699  1.00 20.02           H  
ATOM   4283 2HD1 LEU A 301      27.962  -1.391  23.719  1.00 20.02           H  
ATOM   4284 3HD1 LEU A 301      27.618   0.269  23.179  1.00 20.02           H  
ATOM   4285  CD2 LEU A 301      28.028  -2.552  21.245  1.00 22.22           C  
ATOM   4286 1HD2 LEU A 301      29.092  -2.404  21.059  1.00 20.02           H  
ATOM   4287 2HD2 LEU A 301      27.549  -2.923  20.339  1.00 20.02           H  
ATOM   4288 3HD2 LEU A 301      27.898  -3.278  22.047  1.00 20.02           H  
ATOM   4289  C   LEU A 301      23.614  -2.042  21.154  1.00 16.93           C  
ATOM   4290  O   LEU A 301      22.853  -1.103  21.397  1.00 16.82           O  
ATOM   4291  N   ALA A 302      23.261  -3.318  21.265  1.00 16.41           N  
ATOM   4292  HN  ALA A 302      23.957  -4.081  20.984  1.00 17.40           H  
ATOM   4293  CA  ALA A 302      21.952  -3.698  21.759  1.00 16.75           C  
ATOM   4294  HA  ALA A 302      21.176  -3.121  21.256  1.00 17.40           H  
ATOM   4295  CB  ALA A 302      21.734  -5.168  21.539  1.00 18.27           C  
ATOM   4296  HB1 ALA A 302      20.749  -5.450  21.912  1.00 17.40           H  
ATOM   4297  HB2 ALA A 302      22.499  -5.733  22.072  1.00 17.40           H  
ATOM   4298  HB3 ALA A 302      21.796  -5.390  20.474  1.00 17.40           H  
ATOM   4299  C   ALA A 302      21.960  -3.384  23.255  1.00 17.98           C  
ATOM   4300  O   ALA A 302      23.026  -3.278  23.871  1.00 17.60           O  
ATOM   4301  N   TYR A 303      20.779  -3.206  23.839  1.00 16.87           N  
ATOM   4302  HN  TYR A 303      19.883  -3.264  23.257  1.00 17.80           H  
ATOM   4303  CA  TYR A 303      20.700  -2.931  25.271  1.00 16.93           C  
ATOM   4304  HA  TYR A 303      21.185  -1.977  25.480  1.00 17.80           H  
ATOM   4305  CB  TYR A 303      19.233  -2.857  25.709  1.00 16.03           C  
ATOM   4306  HB1 TYR A 303      18.761  -2.022  25.192  1.00 17.80           H  
ATOM   4307  HB2 TYR A 303      18.741  -3.787  25.424  1.00 17.80           H  
ATOM   4308  CG  TYR A 303      19.056  -2.659  27.197  1.00 15.19           C  
ATOM   4309  CD1 TYR A 303      19.572  -1.539  27.824  1.00 17.84           C  
ATOM   4310  HD1 TYR A 303      20.132  -0.808  27.241  1.00 17.80           H  
ATOM   4311  CE1 TYR A 303      19.386  -1.331  29.194  1.00 17.73           C  
ATOM   4312  HE1 TYR A 303      19.800  -0.444  29.674  1.00 17.80           H  
ATOM   4313  CD2 TYR A 303      18.348  -3.578  27.963  1.00 17.74           C  
ATOM   4314  HD2 TYR A 303      17.939  -4.469  27.487  1.00 17.80           H  
ATOM   4315  CE2 TYR A 303      18.152  -3.379  29.333  1.00 19.43           C  
ATOM   4316  HE2 TYR A 303      17.591  -4.106  29.920  1.00 17.80           H  
ATOM   4317  CZ  TYR A 303      18.676  -2.253  29.936  1.00 19.29           C  
ATOM   4318  OH  TYR A 303      18.490  -2.029  31.292  1.00 20.60           O  
ATOM   4319  HH  TYR A 303      19.424  -1.972  31.769  1.00 17.80           H  
ATOM   4320  C   TYR A 303      21.420  -4.035  26.031  1.00 16.91           C  
ATOM   4321  O   TYR A 303      22.120  -3.767  27.013  1.00 18.99           O  
ATOM   4322  N   TYR A 304      21.272  -5.282  25.583  1.00 16.00           N  
ATOM   4323  HN  TYR A 304      20.671  -5.483  24.721  1.00 17.97           H  
ATOM   4324  CA  TYR A 304      21.947  -6.374  26.292  1.00 17.37           C  
ATOM   4325  HA  TYR A 304      21.712  -6.266  27.351  1.00 17.97           H  
ATOM   4326  CB  TYR A 304      21.427  -7.739  25.850  1.00 17.49           C  
ATOM   4327  HB1 TYR A 304      21.993  -8.502  26.384  1.00 17.97           H  
ATOM   4328  HB2 TYR A 304      20.375  -7.804  26.130  1.00 17.97           H  
ATOM   4329  CG  TYR A 304      21.533  -8.030  24.375  1.00 15.56           C  
ATOM   4330  CD1 TYR A 304      20.418  -7.940  23.538  1.00 15.76           C  
ATOM   4331  HD1 TYR A 304      19.463  -7.613  23.949  1.00 17.97           H  
ATOM   4332  CE1 TYR A 304      20.510  -8.265  22.173  1.00 17.69           C  
ATOM   4333  HE1 TYR A 304      19.632  -8.196  21.531  1.00 17.97           H  
ATOM   4334  CD2 TYR A 304      22.742  -8.442  23.818  1.00 18.09           C  
ATOM   4335  HD2 TYR A 304      23.626  -8.514  24.452  1.00 17.97           H  
ATOM   4336  CE2 TYR A 304      22.843  -8.764  22.463  1.00 18.76           C  
ATOM   4337  HE2 TYR A 304      23.799  -9.085  22.048  1.00 17.97           H  
ATOM   4338  CZ  TYR A 304      21.732  -8.676  21.650  1.00 18.80           C  
ATOM   4339  OH  TYR A 304      21.842  -9.006  20.310  1.00 20.28           O  
ATOM   4340  HH  TYR A 304      21.195  -9.803  20.091  1.00 17.97           H  
ATOM   4341  C   TYR A 304      23.465  -6.329  26.158  1.00 18.81           C  
ATOM   4342  O   TYR A 304      24.179  -7.064  26.860  1.00 20.97           O  
ATOM   4343  N   GLU A 305      23.965  -5.477  25.265  1.00 18.98           N  
ATOM   4344  HN  GLU A 305      23.306  -4.881  24.668  1.00 21.44           H  
ATOM   4345  CA  GLU A 305      25.411  -5.354  25.099  1.00 20.33           C  
ATOM   4346  HA  GLU A 305      25.858  -6.287  25.441  1.00 21.44           H  
ATOM   4347  CB  GLU A 305      25.784  -5.184  23.614  1.00 19.92           C  
ATOM   4348  HB1 GLU A 305      25.163  -4.395  23.189  1.00 21.44           H  
ATOM   4349  HB2 GLU A 305      26.833  -4.895  23.551  1.00 21.44           H  
ATOM   4350  CG  GLU A 305      25.580  -6.461  22.791  1.00 19.60           C  
ATOM   4351  HG1 GLU A 305      26.273  -7.222  23.150  1.00 21.44           H  
ATOM   4352  HG2 GLU A 305      24.556  -6.806  22.930  1.00 21.44           H  
ATOM   4353  CD  GLU A 305      25.824  -6.242  21.298  1.00 22.69           C  
ATOM   4354  OE1 GLU A 305      25.355  -5.202  20.781  1.00 19.28           O  
ATOM   4355  OE2 GLU A 305      26.466  -7.105  20.641  1.00 24.16           O1-
ATOM   4356  C   GLU A 305      26.024  -4.225  25.927  1.00 22.40           C  
ATOM   4357  O   GLU A 305      27.246  -4.140  26.042  1.00 25.60           O  
ATOM   4358  N   VAL A 306      25.201  -3.350  26.503  1.00 22.97           N  
ATOM   4359  HN  VAL A 306      24.144  -3.427  26.359  1.00 26.18           H  
ATOM   4360  CA  VAL A 306      25.757  -2.282  27.335  1.00 24.02           C  
ATOM   4361  HA  VAL A 306      26.840  -2.406  27.356  1.00 26.18           H  
ATOM   4362  CB  VAL A 306      25.454  -0.860  26.786  1.00 27.31           C  
ATOM   4363  HB  VAL A 306      25.943  -0.133  27.435  1.00 26.18           H  
ATOM   4364  CG1 VAL A 306      26.017  -0.701  25.388  1.00 30.85           C  
ATOM   4365 1HG1 VAL A 306      25.796   0.300  25.018  1.00 26.18           H  
ATOM   4366 2HG1 VAL A 306      25.564  -1.440  24.727  1.00 26.18           H  
ATOM   4367 3HG1 VAL A 306      27.097  -0.849  25.412  1.00 26.18           H  
ATOM   4368  CG2 VAL A 306      23.966  -0.588  26.810  1.00 27.15           C  
ATOM   4369 1HG2 VAL A 306      23.773   0.412  26.422  1.00 26.18           H  
ATOM   4370 2HG2 VAL A 306      23.600  -0.657  27.834  1.00 26.18           H  
ATOM   4371 3HG2 VAL A 306      23.452  -1.323  26.191  1.00 26.18           H  
ATOM   4372  C   VAL A 306      25.259  -2.310  28.771  1.00 25.41           C  
ATOM   4373  O   VAL A 306      25.822  -1.644  29.633  1.00 25.53           O  
ATOM   4374  N   CYS A 307      24.224  -3.088  29.050  1.00 25.86           N  
ATOM   4375  HN  CYS A 307      23.802  -3.711  28.290  1.00 28.72           H  
ATOM   4376  CA  CYS A 307      23.659  -3.094  30.400  1.00 29.48           C  
ATOM   4377  HA  CYS A 307      23.542  -2.055  30.709  1.00 28.72           H  
ATOM   4378  CB  CYS A 307      22.270  -3.726  30.391  1.00 24.42           C  
ATOM   4379  HB1 CYS A 307      21.800  -3.572  31.363  1.00 28.72           H  
ATOM   4380  HB2 CYS A 307      21.667  -3.253  29.616  1.00 28.72           H  
ATOM   4381  SG  CYS A 307      22.379  -5.503  30.058  1.00 23.95           S  
ATOM   4382  C   CYS A 307      24.468  -3.798  31.474  1.00 33.36           C  
ATOM   4383  O   CYS A 307      24.179  -3.629  32.666  1.00 35.27           O  
ATOM   4384  N   SER A 308      25.453  -4.594  31.071  1.00 36.08           N  
ATOM   4385  HN  SER A 308      25.660  -4.692  30.026  1.00 42.52           H  
ATOM   4386  CA  SER A 308      26.254  -5.334  32.035  1.00 40.93           C  
ATOM   4387  HA  SER A 308      25.919  -5.029  33.027  1.00 42.52           H  
ATOM   4388  CB  SER A 308      25.968  -6.829  31.909  1.00 42.39           C  
ATOM   4389  HB1 SER A 308      25.898  -7.093  30.854  1.00 42.52           H  
ATOM   4390  HB2 SER A 308      26.781  -7.390  32.371  1.00 42.52           H  
ATOM   4391  OG  SER A 308      24.754  -7.157  32.551  1.00 48.31           O  
ATOM   4392  HG  SER A 308      24.817  -6.907  33.569  1.00 42.52           H  
ATOM   4393  C   SER A 308      27.756  -5.117  31.989  1.00 42.53           C  
ATOM   4394  O   SER A 308      28.516  -6.004  32.378  1.00 44.88           O  
ATOM   4395  N   TRP A 309      28.188  -3.950  31.525  1.00 43.76           N  
ATOM   4396  HN  TRP A 309      27.479  -3.225  31.183  1.00 45.87           H  
ATOM   4397  CA  TRP A 309      29.614  -3.639  31.473  1.00 44.10           C  
ATOM   4398  HA  TRP A 309      30.125  -4.403  30.888  1.00 45.87           H  
ATOM   4399  CB  TRP A 309      29.843  -2.279  30.827  1.00 45.14           C  
ATOM   4400  HB1 TRP A 309      29.039  -1.614  31.143  1.00 45.87           H  
ATOM   4401  HB2 TRP A 309      30.798  -1.891  31.183  1.00 45.87           H  
ATOM   4402  CG  TRP A 309      29.874  -2.293  29.351  1.00 45.98           C  
ATOM   4403  CD2 TRP A 309      30.281  -1.217  28.501  1.00 46.60           C  
ATOM   4404  CE2 TRP A 309      30.156  -1.668  27.169  1.00 46.52           C  
ATOM   4405  CE3 TRP A 309      30.741   0.087  28.735  1.00 46.87           C  
ATOM   4406  HE3 TRP A 309      30.848   0.465  29.752  1.00 45.87           H  
ATOM   4407  CD1 TRP A 309      29.526  -3.324  28.531  1.00 47.02           C  
ATOM   4408  HD1 TRP A 309      29.167  -4.296  28.868  1.00 45.87           H  
ATOM   4409  NE1 TRP A 309      29.694  -2.958  27.215  1.00 47.44           N  
ATOM   4410  HE1 TRP A 309      29.496  -3.579  26.366  1.00 45.87           H  
ATOM   4411  CZ2 TRP A 309      30.473  -0.862  26.072  1.00 45.67           C  
ATOM   4412  HZ2 TRP A 309      30.368  -1.230  25.052  1.00 45.87           H  
ATOM   4413  CZ3 TRP A 309      31.059   0.891  27.640  1.00 46.08           C  
ATOM   4414  HZ3 TRP A 309      31.419   1.906  27.805  1.00 45.87           H  
ATOM   4415  CH2 TRP A 309      30.921   0.410  26.326  1.00 45.89           C  
ATOM   4416  HH2 TRP A 309      31.176   1.062  25.490  1.00 45.87           H  
ATOM   4417  C   TRP A 309      30.223  -3.586  32.864  1.00 45.32           C  
ATOM   4418  O   TRP A 309      29.754  -2.841  33.729  1.00 45.81           O  
ATOM   4419  N   LYS A 312      31.263  -4.380  33.082  1.00 45.28           N  
ATOM   4420  HN  LYS A 312      31.597  -5.042  32.311  1.00 45.80           H  
ATOM   4421  CA  LYS A 312      31.952  -4.356  34.363  1.00 44.87           C  
ATOM   4422  HA  LYS A 312      31.272  -4.034  35.152  1.00 45.80           H  
ATOM   4423  CB  LYS A 312      32.534  -5.736  34.694  1.00 45.01           C  
ATOM   4424  HB1 LYS A 312      31.713  -6.395  34.978  1.00 45.80           H  
ATOM   4425  HB2 LYS A 312      33.021  -6.126  33.800  1.00 45.80           H  
ATOM   4426  CG  LYS A 312      33.556  -5.723  35.831  1.00 47.54           C  
ATOM   4427  HG1 LYS A 312      34.451  -5.200  35.494  1.00 45.80           H  
ATOM   4428  HG2 LYS A 312      33.127  -5.197  36.684  1.00 45.80           H  
ATOM   4429  CD  LYS A 312      33.944  -7.133  36.267  1.00 46.49           C  
ATOM   4430  HD1 LYS A 312      33.425  -7.373  37.195  1.00 45.80           H  
ATOM   4431  HD2 LYS A 312      33.647  -7.839  35.491  1.00 45.80           H  
ATOM   4432  CE  LYS A 312      35.450  -7.249  36.495  1.00 46.44           C  
ATOM   4433  HE1 LYS A 312      35.784  -6.393  37.082  1.00 45.80           H  
ATOM   4434  HE2 LYS A 312      35.653  -8.168  37.044  1.00 45.80           H  
ATOM   4435  NZ  LYS A 312      36.210  -7.278  35.209  1.00 48.00           N1+
ATOM   4436  HZ1 LYS A 312      37.257  -7.360  35.415  1.00 45.80           H  
ATOM   4437  HZ2 LYS A 312      36.023  -6.377  34.663  1.00 45.80           H  
ATOM   4438  HZ3 LYS A 312      35.895  -8.119  34.627  1.00 45.80           H  
ATOM   4439  C   LYS A 312      33.067  -3.329  34.175  1.00 43.94           C  
ATOM   4440  O   LYS A 312      33.651  -3.234  33.093  1.00 44.66           O  
ATOM   4441  N   GLY A 313      33.339  -2.541  35.208  1.00 42.68           N  
ATOM   4442  HN  GLY A 313      32.784  -2.641  36.117  1.00 41.01           H  
ATOM   4443  CA  GLY A 313      34.390  -1.543  35.105  1.00 41.10           C  
ATOM   4444  HA1 GLY A 313      34.668  -1.238  36.114  1.00 41.01           H  
ATOM   4445  HA2 GLY A 313      35.248  -2.003  34.614  1.00 41.01           H  
ATOM   4446  C   GLY A 313      34.010  -0.296  34.322  1.00 39.85           C  
ATOM   4447  O   GLY A 313      34.878   0.508  33.976  1.00 40.43           O  
ATOM   4448  N   ALA A 314      32.722  -0.126  34.037  1.00 37.67           N  
ATOM   4449  HN  ALA A 314      32.008  -0.858  34.354  1.00 35.36           H  
ATOM   4450  CA  ALA A 314      32.273   1.048  33.297  1.00 35.54           C  
ATOM   4451  HA  ALA A 314      33.126   1.484  32.777  1.00 35.36           H  
ATOM   4452  CB  ALA A 314      31.223   0.653  32.270  1.00 34.63           C  
ATOM   4453  HB1 ALA A 314      30.896   1.538  31.725  1.00 35.36           H  
ATOM   4454  HB2 ALA A 314      30.369   0.204  32.777  1.00 35.36           H  
ATOM   4455  HB3 ALA A 314      31.650  -0.066  31.571  1.00 35.36           H  
ATOM   4456  C   ALA A 314      31.707   2.079  34.260  1.00 32.82           C  
ATOM   4457  O   ALA A 314      31.466   1.781  35.429  1.00 36.13           O  
ATOM   4458  N   THR A 315      31.531   3.300  33.780  1.00 29.75           N  
ATOM   4459  HN  THR A 315      31.811   3.512  32.769  1.00 27.68           H  
ATOM   4460  CA  THR A 315      30.967   4.354  34.596  1.00 26.88           C  
ATOM   4461  HA  THR A 315      30.712   3.952  35.577  1.00 27.68           H  
ATOM   4462  CB  THR A 315      31.938   5.521  34.767  1.00 28.16           C  
ATOM   4463  HB  THR A 315      32.231   5.895  33.786  1.00 27.68           H  
ATOM   4464  OG1 THR A 315      33.098   5.057  35.464  1.00 28.69           O  
ATOM   4465  HG1 THR A 315      32.817   4.688  36.406  1.00 27.68           H  
ATOM   4466  CG2 THR A 315      31.295   6.650  35.570  1.00 26.01           C  
ATOM   4467 1HG2 THR A 315      32.005   7.470  35.679  1.00 27.68           H  
ATOM   4468 2HG2 THR A 315      31.014   6.281  36.556  1.00 27.68           H  
ATOM   4469 3HG2 THR A 315      30.406   7.007  35.049  1.00 27.68           H  
ATOM   4470  C   THR A 315      29.709   4.850  33.918  1.00 27.19           C  
ATOM   4471  O   THR A 315      29.753   5.299  32.776  1.00 27.09           O  
ATOM   4472  N   LYS A 316      28.589   4.750  34.626  1.00 26.13           N  
ATOM   4473  HN  LYS A 316      28.632   4.331  35.609  1.00 22.80           H  
ATOM   4474  CA  LYS A 316      27.303   5.195  34.102  1.00 22.88           C  
ATOM   4475  HA  LYS A 316      27.375   5.306  33.020  1.00 22.80           H  
ATOM   4476  CB  LYS A 316      26.214   4.175  34.433  1.00 21.75           C  
ATOM   4477  HB1 LYS A 316      26.495   3.218  33.992  1.00 22.80           H  
ATOM   4478  HB2 LYS A 316      26.157   4.074  35.517  1.00 22.80           H  
ATOM   4479  CG  LYS A 316      24.820   4.557  33.910  1.00 20.95           C  
ATOM   4480  HG1 LYS A 316      24.510   5.492  34.378  1.00 22.80           H  
ATOM   4481  HG2 LYS A 316      24.872   4.691  32.829  1.00 22.80           H  
ATOM   4482  CD  LYS A 316      23.779   3.470  34.229  1.00 20.43           C  
ATOM   4483  HD1 LYS A 316      24.115   2.521  33.810  1.00 22.80           H  
ATOM   4484  HD2 LYS A 316      23.682   3.376  35.311  1.00 22.80           H  
ATOM   4485  CE  LYS A 316      22.416   3.825  33.634  1.00 21.84           C  
ATOM   4486  HE1 LYS A 316      22.172   4.847  33.925  1.00 22.80           H  
ATOM   4487  HE2 LYS A 316      22.491   3.764  32.548  1.00 22.80           H  
ATOM   4488  NZ  LYS A 316      21.303   2.935  34.076  1.00 22.23           N1+
ATOM   4489  HZ1 LYS A 316      20.390   3.250  33.616  1.00 22.80           H  
ATOM   4490  HZ2 LYS A 316      21.204   2.989  35.140  1.00 22.80           H  
ATOM   4491  HZ3 LYS A 316      21.517   1.927  33.789  1.00 22.80           H  
ATOM   4492  C   LYS A 316      26.933   6.535  34.720  1.00 24.39           C  
ATOM   4493  O   LYS A 316      27.090   6.745  35.932  1.00 24.60           O  
ATOM   4494  N   GLN A 317      26.444   7.443  33.886  1.00 20.94           N  
ATOM   4495  HN  GLN A 317      26.356   7.199  32.848  1.00 21.42           H  
ATOM   4496  CA  GLN A 317      26.022   8.763  34.338  1.00 22.10           C  
ATOM   4497  HA  GLN A 317      25.897   8.772  35.421  1.00 21.42           H  
ATOM   4498  CB  GLN A 317      27.037   9.836  33.907  0.50 22.19           C  
ATOM   4499  HB1 GLN A 317      27.029   9.888  32.818  0.50 21.42           H  
ATOM   4500  HB2 GLN A 317      26.712  10.791  34.320  0.50 21.42           H  
ATOM   4501  CG  GLN A 317      28.474   9.594  34.356  0.50 22.87           C  
ATOM   4502  HG1 GLN A 317      28.708   8.538  34.222  0.50 21.42           H  
ATOM   4503  HG2 GLN A 317      29.139  10.195  33.736  0.50 21.42           H  
ATOM   4504  CD  GLN A 317      28.704   9.960  35.808  0.50 21.20           C  
ATOM   4505  OE1 GLN A 317      27.762  10.167  36.564  0.50 20.13           O  
ATOM   4506  NE2 GLN A 317      29.970  10.031  36.204  0.50 22.76           N  
ATOM   4507 1HE2 GLN A 317      30.760   9.834  35.509  0.50 21.42           H  
ATOM   4508 2HE2 GLN A 317      30.200  10.285  37.218  0.50 21.42           H  
ATOM   4509  C   GLN A 317      24.699   9.063  33.649  1.00 21.22           C  
ATOM   4510  O   GLN A 317      24.314   8.366  32.703  1.00 19.34           O  
ATOM   4511  N   ARG A 318      23.993  10.082  34.121  1.00 21.03           N  
ATOM   4512  HN  ARG A 318      24.340  10.619  34.979  1.00 21.63           H  
ATOM   4513  CA  ARG A 318      22.746  10.474  33.476  1.00 21.02           C  
ATOM   4514  HA  ARG A 318      22.560   9.834  32.614  1.00 21.63           H  
ATOM   4515  CB  ARG A 318      21.540  10.423  34.431  1.00 23.32           C  
ATOM   4516  HB1 ARG A 318      21.741  11.095  35.265  1.00 21.63           H  
ATOM   4517  HB2 ARG A 318      20.663  10.772  33.886  1.00 21.63           H  
ATOM   4518  CG  ARG A 318      21.224   9.047  35.001  1.00 22.69           C  
ATOM   4519  HG1 ARG A 318      21.330   8.301  34.213  1.00 21.63           H  
ATOM   4520  HG2 ARG A 318      21.922   8.826  35.808  1.00 21.63           H  
ATOM   4521  CD  ARG A 318      19.795   9.000  35.547  1.00 24.16           C  
ATOM   4522  HD1 ARG A 318      19.736   8.208  36.294  1.00 21.63           H  
ATOM   4523  HD2 ARG A 318      19.571   9.959  36.015  1.00 21.63           H  
ATOM   4524  NE  ARG A 318      18.786   8.740  34.510  1.00 23.49           N1+
ATOM   4525  HE  ARG A 318      18.121   9.534  34.242  1.00 21.63           H  
ATOM   4526  CZ  ARG A 318      18.654   7.577  33.888  1.00 21.35           C  
ATOM   4527  NH1 ARG A 318      19.460   6.571  34.191  1.00 19.47           N  
ATOM   4528 1HH1 ARG A 318      20.217   6.698  34.937  1.00 21.63           H  
ATOM   4529 2HH1 ARG A 318      19.355   5.632  33.690  1.00 21.63           H  
ATOM   4530  NH2 ARG A 318      17.710   7.412  32.965  1.00 17.53           N  
ATOM   4531 1HH2 ARG A 318      17.053   8.220  32.722  1.00 21.63           H  
ATOM   4532 2HH2 ARG A 318      17.608   6.471  32.466  1.00 21.63           H  
ATOM   4533  C   ARG A 318      22.943  11.901  33.019  1.00 21.35           C  
ATOM   4534  O   ARG A 318      23.576  12.710  33.713  1.00 22.55           O  
ATOM   4535  N   ILE A 319      22.467  12.201  31.821  1.00 17.79           N  
ATOM   4536  HN  ILE A 319      22.007  11.440  31.225  1.00 18.52           H  
ATOM   4537  CA  ILE A 319      22.565  13.553  31.312  1.00 18.38           C  
ATOM   4538  HA  ILE A 319      23.499  14.017  31.630  1.00 18.52           H  
ATOM   4539  CB  ILE A 319      22.439  13.579  29.779  1.00 17.88           C  
ATOM   4540  HB  ILE A 319      21.425  13.305  29.490  1.00 18.52           H  
ATOM   4541  CG2 ILE A 319      22.761  14.969  29.257  1.00 18.62           C  
ATOM   4542 1HG2 ILE A 319      22.670  14.980  28.171  1.00 18.52           H  
ATOM   4543 2HG2 ILE A 319      23.780  15.236  29.538  1.00 18.52           H  
ATOM   4544 3HG2 ILE A 319      22.065  15.689  29.687  1.00 18.52           H  
ATOM   4545  CG1 ILE A 319      23.433  12.598  29.160  1.00 17.77           C  
ATOM   4546 1HG1 ILE A 319      24.439  12.892  29.459  1.00 18.52           H  
ATOM   4547 2HG1 ILE A 319      23.217  11.600  29.542  1.00 18.52           H  
ATOM   4548  CD1 ILE A 319      23.375  12.554  27.639  1.00 17.18           C  
ATOM   4549 1HD1 ILE A 319      24.107  11.837  27.268  1.00 18.52           H  
ATOM   4550 2HD1 ILE A 319      23.599  13.542  27.238  1.00 18.52           H  
ATOM   4551 3HD1 ILE A 319      22.377  12.251  27.322  1.00 18.52           H  
ATOM   4552  C   ILE A 319      21.377  14.226  31.978  1.00 20.32           C  
ATOM   4553  O   ILE A 319      20.225  13.984  31.634  1.00 20.21           O  
ATOM   4554  N   GLN A 320      21.660  15.058  32.970  1.00 21.95           N  
ATOM   4555  HN  GLN A 320      22.683  15.267  33.205  1.00 26.58           H  
ATOM   4556  CA  GLN A 320      20.606  15.691  33.743  1.00 23.35           C  
ATOM   4557  HA  GLN A 320      20.100  14.886  34.276  1.00 26.58           H  
ATOM   4558  CB  GLN A 320      21.232  16.584  34.823  1.00 24.04           C  
ATOM   4559  HB1 GLN A 320      21.767  17.393  34.327  1.00 26.58           H  
ATOM   4560  HB2 GLN A 320      20.427  16.999  35.430  1.00 26.58           H  
ATOM   4561  CG  GLN A 320      22.226  15.853  35.769  1.00 27.65           C  
ATOM   4562  HG1 GLN A 320      23.089  15.540  35.181  1.00 26.58           H  
ATOM   4563  HG2 GLN A 320      22.546  16.557  36.537  1.00 26.58           H  
ATOM   4564  CD  GLN A 320      21.642  14.611  36.467  1.00 29.43           C  
ATOM   4565  OE1 GLN A 320      20.477  14.596  36.869  1.00 33.42           O  
ATOM   4566  NE2 GLN A 320      22.466  13.572  36.624  1.00 28.19           N  
ATOM   4567 1HE2 GLN A 320      23.475  13.631  36.272  1.00 26.58           H  
ATOM   4568 2HE2 GLN A 320      22.118  12.680  37.102  1.00 26.58           H  
ATOM   4569  C   GLN A 320      19.516  16.453  33.005  1.00 24.29           C  
ATOM   4570  O   GLN A 320      18.343  16.289  33.318  1.00 26.90           O  
ATOM   4571  N   ASP A 321      19.866  17.281  32.026  1.00 23.87           N  
ATOM   4572  HN  ASP A 321      20.890  17.406  31.744  1.00 25.96           H  
ATOM   4573  CA  ASP A 321      18.807  18.007  31.356  1.00 24.04           C  
ATOM   4574  HA  ASP A 321      18.035  18.194  32.102  1.00 25.96           H  
ATOM   4575  CB  ASP A 321      19.290  19.385  30.864  1.00 27.94           C  
ATOM   4576  HB1 ASP A 321      18.644  19.706  30.047  1.00 25.96           H  
ATOM   4577  HB2 ASP A 321      19.213  20.093  31.689  1.00 25.96           H  
ATOM   4578  CG  ASP A 321      20.724  19.376  30.370  1.00 29.14           C  
ATOM   4579  OD1 ASP A 321      21.294  20.491  30.164  1.00 27.83           O  
ATOM   4580  OD2 ASP A 321      21.279  18.269  30.184  1.00 30.88           O1-
ATOM   4581  C   ASP A 321      18.151  17.209  30.237  1.00 21.42           C  
ATOM   4582  O   ASP A 321      17.024  17.497  29.865  1.00 22.58           O  
ATOM   4583  N   GLN A 322      18.819  16.168  29.752  1.00 19.42           N  
ATOM   4584  HN  GLN A 322      19.779  15.920  30.154  1.00 17.16           H  
ATOM   4585  CA  GLN A 322      18.257  15.361  28.678  1.00 18.59           C  
ATOM   4586  HA  GLN A 322      17.552  15.992  28.137  1.00 17.16           H  
ATOM   4587  CB  GLN A 322      19.375  14.990  27.698  1.00 16.28           C  
ATOM   4588  HB1 GLN A 322      20.120  14.390  28.221  1.00 17.16           H  
ATOM   4589  HB2 GLN A 322      18.950  14.409  26.880  1.00 17.16           H  
ATOM   4590  CG  GLN A 322      20.052  16.231  27.125  1.00 15.18           C  
ATOM   4591  HG1 GLN A 322      19.292  16.992  26.947  1.00 17.16           H  
ATOM   4592  HG2 GLN A 322      20.774  16.601  27.853  1.00 17.16           H  
ATOM   4593  CD  GLN A 322      20.781  15.955  25.813  1.00 17.71           C  
ATOM   4594  OE1 GLN A 322      20.375  16.444  24.752  1.00 17.58           O  
ATOM   4595  NE2 GLN A 322      21.858  15.183  25.882  1.00 15.14           N  
ATOM   4596 1HE2 GLN A 322      22.174  14.789  26.825  1.00 17.16           H  
ATOM   4597 2HE2 GLN A 322      22.410  14.955  24.994  1.00 17.16           H  
ATOM   4598  C   GLN A 322      17.487  14.120  29.142  1.00 18.07           C  
ATOM   4599  O   GLN A 322      16.795  13.486  28.341  1.00 16.43           O  
ATOM   4600  N   LYS A 323      17.623  13.782  30.432  1.00 17.71           N  
ATOM   4601  HN  LYS A 323      18.290  14.366  31.031  1.00 23.40           H  
ATOM   4602  CA  LYS A 323      16.919  12.664  31.082  1.00 18.51           C  
ATOM   4603  HA  LYS A 323      17.215  12.673  32.131  1.00 23.40           H  
ATOM   4604  CB  LYS A 323      15.405  12.907  31.047  1.00 20.13           C  
ATOM   4605  HB1 LYS A 323      15.056  12.774  30.023  1.00 23.40           H  
ATOM   4606  HB2 LYS A 323      14.921  12.175  31.694  1.00 23.40           H  
ATOM   4607  CG  LYS A 323      15.012  14.300  31.515  1.00 24.72           C  
ATOM   4608  HG1 LYS A 323      15.424  15.035  30.823  1.00 23.40           H  
ATOM   4609  HG2 LYS A 323      13.925  14.377  31.522  1.00 23.40           H  
ATOM   4610  CD  LYS A 323      15.537  14.591  32.915  1.00 29.17           C  
ATOM   4611  HD1 LYS A 323      15.005  13.966  33.632  1.00 23.40           H  
ATOM   4612  HD2 LYS A 323      16.602  14.361  32.951  1.00 23.40           H  
ATOM   4613  CE  LYS A 323      15.330  16.059  33.282  1.00 32.26           C  
ATOM   4614  HE1 LYS A 323      15.815  16.675  32.525  1.00 23.40           H  
ATOM   4615  HE2 LYS A 323      14.260  16.265  33.287  1.00 23.40           H  
ATOM   4616  NZ  LYS A 323      15.890  16.429  34.624  1.00 34.20           N1+
ATOM   4617  HZ1 LYS A 323      15.709  17.467  34.813  1.00 23.40           H  
ATOM   4618  HZ2 LYS A 323      16.944  16.243  34.635  1.00 23.40           H  
ATOM   4619  HZ3 LYS A 323      15.417  15.841  35.383  1.00 23.40           H  
ATOM   4620  C   LYS A 323      17.207  11.270  30.557  1.00 17.25           C  
ATOM   4621  O   LYS A 323      16.335  10.397  30.577  1.00 16.68           O  
ATOM   4622  N   VAL A 324      18.437  11.053  30.098  1.00 14.77           N  
ATOM   4623  HN  VAL A 324      19.150  11.850  30.120  1.00 14.44           H  
ATOM   4624  CA  VAL A 324      18.838   9.755  29.565  1.00 13.84           C  
ATOM   4625  HA  VAL A 324      18.164   8.989  29.948  1.00 14.44           H  
ATOM   4626  CB  VAL A 324      18.789   9.746  28.032  1.00 11.86           C  
ATOM   4627  HB  VAL A 324      19.319   8.868  27.664  1.00 14.44           H  
ATOM   4628  CG1 VAL A 324      17.304   9.676  27.568  1.00 14.77           C  
ATOM   4629 1HG1 VAL A 324      17.263   9.669  26.479  1.00 14.44           H  
ATOM   4630 2HG1 VAL A 324      16.763  10.544  27.946  1.00 14.44           H  
ATOM   4631 3HG1 VAL A 324      16.845   8.766  27.954  1.00 14.44           H  
ATOM   4632  CG2 VAL A 324      19.476  11.009  27.495  1.00 14.01           C  
ATOM   4633 1HG2 VAL A 324      19.443  11.006  26.406  1.00 14.44           H  
ATOM   4634 2HG2 VAL A 324      20.514  11.027  27.826  1.00 14.44           H  
ATOM   4635 3HG2 VAL A 324      18.959  11.892  27.871  1.00 14.44           H  
ATOM   4636  C   VAL A 324      20.255   9.444  30.021  1.00 15.35           C  
ATOM   4637  O   VAL A 324      21.017  10.346  30.321  1.00 16.50           O  
ATOM   4638  N   PRO A 325      20.622   8.162  30.059  1.00 16.00           N  
ATOM   4639  CD  PRO A 325      19.724   6.996  29.942  1.00 17.66           C  
ATOM   4640  HD1 PRO A 325      19.358   6.885  28.921  1.00 16.59           H  
ATOM   4641  HD2 PRO A 325      18.879   7.083  30.624  1.00 16.59           H  
ATOM   4642  CA  PRO A 325      21.958   7.750  30.499  1.00 16.30           C  
ATOM   4643  HA  PRO A 325      22.350   8.497  31.189  1.00 16.59           H  
ATOM   4644  CB  PRO A 325      21.665   6.472  31.268  1.00 16.68           C  
ATOM   4645  HB1 PRO A 325      22.557   5.855  31.378  1.00 16.59           H  
ATOM   4646  HB2 PRO A 325      21.243   6.681  32.251  1.00 16.59           H  
ATOM   4647  CG  PRO A 325      20.633   5.817  30.335  1.00 16.97           C  
ATOM   4648  HG1 PRO A 325      21.116   5.386  29.458  1.00 16.59           H  
ATOM   4649  HG2 PRO A 325      20.068   5.044  30.857  1.00 16.59           H  
ATOM   4650  C   PRO A 325      22.994   7.477  29.426  1.00 16.99           C  
ATOM   4651  O   PRO A 325      22.679   7.291  28.254  1.00 15.56           O  
ATOM   4652  N   TYR A 326      24.251   7.471  29.847  1.00 16.58           N  
ATOM   4653  HN  TYR A 326      24.469   7.752  30.856  1.00 19.21           H  
ATOM   4654  CA  TYR A 326      25.335   7.090  28.964  1.00 17.68           C  
ATOM   4655  HA  TYR A 326      24.959   6.383  28.225  1.00 19.21           H  
ATOM   4656  CB  TYR A 326      25.978   8.277  28.236  1.00 17.17           C  
ATOM   4657  HB1 TYR A 326      26.661   7.876  27.487  1.00 19.21           H  
ATOM   4658  HB2 TYR A 326      25.182   8.833  27.742  1.00 19.21           H  
ATOM   4659  CG  TYR A 326      26.751   9.245  29.088  1.00 17.45           C  
ATOM   4660  CD1 TYR A 326      28.127   9.098  29.262  1.00 19.88           C  
ATOM   4661  HD1 TYR A 326      28.637   8.239  28.826  1.00 19.21           H  
ATOM   4662  CE1 TYR A 326      28.859  10.040  29.989  1.00 19.80           C  
ATOM   4663  HE1 TYR A 326      29.935   9.922  30.114  1.00 19.21           H  
ATOM   4664  CD2 TYR A 326      26.122  10.344  29.667  1.00 18.57           C  
ATOM   4665  HD2 TYR A 326      25.047  10.471  29.543  1.00 19.21           H  
ATOM   4666  CE2 TYR A 326      26.840  11.284  30.401  1.00 20.30           C  
ATOM   4667  HE2 TYR A 326      26.332  12.136  30.853  1.00 19.21           H  
ATOM   4668  CZ  TYR A 326      28.205  11.125  30.550  1.00 20.38           C  
ATOM   4669  OH  TYR A 326      28.900  12.073  31.264  1.00 26.64           O  
ATOM   4670  HH  TYR A 326      29.371  11.618  32.085  1.00 19.21           H  
ATOM   4671  C   TYR A 326      26.318   6.383  29.864  1.00 18.98           C  
ATOM   4672  O   TYR A 326      26.235   6.465  31.104  1.00 17.08           O  
ATOM   4673  N   ILE A 327      27.221   5.644  29.248  1.00 18.43           N  
ATOM   4674  HN  ILE A 327      27.234   5.592  28.179  1.00 22.57           H  
ATOM   4675  CA  ILE A 327      28.191   4.906  30.020  1.00 20.46           C  
ATOM   4676  HA  ILE A 327      28.319   5.387  30.990  1.00 22.57           H  
ATOM   4677  CB  ILE A 327      27.669   3.466  30.231  1.00 23.11           C  
ATOM   4678  HB  ILE A 327      26.693   3.521  30.714  1.00 22.57           H  
ATOM   4679  CG2 ILE A 327      27.507   2.770  28.916  1.00 24.11           C  
ATOM   4680 1HG2 ILE A 327      27.139   1.758  29.083  1.00 22.57           H  
ATOM   4681 2HG2 ILE A 327      28.470   2.727  28.406  1.00 22.57           H  
ATOM   4682 3HG2 ILE A 327      26.794   3.318  28.300  1.00 22.57           H  
ATOM   4683  CG1 ILE A 327      28.605   2.667  31.128  1.00 25.43           C  
ATOM   4684 1HG1 ILE A 327      29.510   2.426  30.571  1.00 22.57           H  
ATOM   4685 2HG1 ILE A 327      28.863   3.270  31.998  1.00 22.57           H  
ATOM   4686  CD1 ILE A 327      27.951   1.369  31.599  1.00 26.65           C  
ATOM   4687 1HD1 ILE A 327      28.645   0.822  32.237  1.00 22.57           H  
ATOM   4688 2HD1 ILE A 327      27.694   0.757  30.735  1.00 22.57           H  
ATOM   4689 3HD1 ILE A 327      27.047   1.601  32.162  1.00 22.57           H  
ATOM   4690  C   ILE A 327      29.504   4.938  29.272  1.00 20.72           C  
ATOM   4691  O   ILE A 327      29.528   4.978  28.043  1.00 21.68           O  
ATOM   4692  N   PHE A 328      30.606   4.963  30.011  1.00 21.08           N  
ATOM   4693  HN  PHE A 328      30.543   4.968  31.079  1.00 25.98           H  
ATOM   4694  CA  PHE A 328      31.895   4.983  29.352  1.00 23.66           C  
ATOM   4695  HA  PHE A 328      31.781   4.568  28.350  1.00 25.98           H  
ATOM   4696  CB  PHE A 328      32.432   6.416  29.232  1.00 24.19           C  
ATOM   4697  HB1 PHE A 328      33.419   6.373  28.771  1.00 25.98           H  
ATOM   4698  HB2 PHE A 328      31.755   6.982  28.591  1.00 25.98           H  
ATOM   4699  CG  PHE A 328      32.556   7.145  30.550  1.00 25.87           C  
ATOM   4700  CD1 PHE A 328      31.489   7.879  31.055  1.00 27.19           C  
ATOM   4701  HD1 PHE A 328      30.553   7.919  30.497  1.00 25.98           H  
ATOM   4702  CD2 PHE A 328      33.740   7.102  31.273  1.00 27.99           C  
ATOM   4703  HD2 PHE A 328      34.585   6.530  30.890  1.00 25.98           H  
ATOM   4704  CE1 PHE A 328      31.597   8.563  32.261  1.00 28.30           C  
ATOM   4705  HE1 PHE A 328      30.751   9.135  32.642  1.00 25.98           H  
ATOM   4706  CE2 PHE A 328      33.860   7.785  32.489  1.00 28.38           C  
ATOM   4707  HE2 PHE A 328      34.794   7.742  33.049  1.00 25.98           H  
ATOM   4708  CZ  PHE A 328      32.789   8.516  32.981  1.00 27.50           C  
ATOM   4709  HZ  PHE A 328      32.879   9.051  33.926  1.00 25.98           H  
ATOM   4710  C   PHE A 328      32.879   4.136  30.115  1.00 24.86           C  
ATOM   4711  O   PHE A 328      32.765   3.967  31.328  1.00 26.72           O  
ATOM   4712  N   ARG A 329      33.836   3.589  29.384  1.00 26.92           N  
ATOM   4713  HN  ARG A 329      33.836   3.749  28.326  1.00 31.55           H  
ATOM   4714  CA  ARG A 329      34.887   2.777  29.974  1.00 28.27           C  
ATOM   4715  HA  ARG A 329      35.134   3.140  30.972  1.00 31.55           H  
ATOM   4716  CB  ARG A 329      34.486   1.303  30.025  1.00 29.17           C  
ATOM   4717  HB1 ARG A 329      33.512   1.225  30.509  1.00 31.55           H  
ATOM   4718  HB2 ARG A 329      34.417   0.927  29.004  1.00 31.55           H  
ATOM   4719  CG  ARG A 329      35.480   0.442  30.793  0.20 30.84           C  
ATOM   4720  HG1 ARG A 329      36.472   0.587  30.366  0.20 31.55           H  
ATOM   4721  HG2 ARG A 329      35.483   0.757  31.836  0.20 31.55           H  
ATOM   4722  CD  ARG A 329      35.134  -1.035  30.731  0.10 32.94           C  
ATOM   4723  HD1 ARG A 329      34.100  -1.170  31.049  0.10 31.55           H  
ATOM   4724  HD2 ARG A 329      35.248  -1.383  29.704  0.10 31.55           H  
ATOM   4725  NE  ARG A 329      36.005  -1.825  31.599  0.10 34.33           N1+
ATOM   4726  HE  ARG A 329      36.711  -1.301  32.209  0.10 31.55           H  
ATOM   4727  CZ  ARG A 329      35.979  -3.152  31.681  0.10 35.38           C  
ATOM   4728  NH1 ARG A 329      35.124  -3.847  30.943  0.10 35.70           N  
ATOM   4729 1HH1 ARG A 329      34.454  -3.340  30.281  0.10 31.55           H  
ATOM   4730 2HH1 ARG A 329      35.104  -4.915  31.010  0.10 31.55           H  
ATOM   4731  NH2 ARG A 329      36.803  -3.784  32.506  0.10 35.35           N  
ATOM   4732 1HH2 ARG A 329      37.490  -3.226  33.107  0.10 31.55           H  
ATOM   4733 2HH2 ARG A 329      36.781  -4.852  32.571  0.10 31.55           H  
ATOM   4734  C   ARG A 329      36.067   2.963  29.033  1.00 29.19           C  
ATOM   4735  O   ARG A 329      35.958   2.675  27.840  1.00 28.91           O  
ATOM   4736  N   ASP A 330      37.182   3.458  29.563  1.00 29.47           N  
ATOM   4737  HN  ASP A 330      37.211   3.684  30.608  1.00 32.86           H  
ATOM   4738  CA  ASP A 330      38.365   3.698  28.745  1.00 29.79           C  
ATOM   4739  HA  ASP A 330      39.150   4.127  29.369  1.00 32.86           H  
ATOM   4740  CB  ASP A 330      38.869   2.383  28.136  1.00 33.42           C  
ATOM   4741  HB1 ASP A 330      38.074   1.951  27.527  1.00 32.86           H  
ATOM   4742  HB2 ASP A 330      39.734   2.596  27.508  1.00 32.86           H  
ATOM   4743  CG  ASP A 330      39.273   1.376  29.196  1.00 36.65           C  
ATOM   4744  OD1 ASP A 330      39.870   1.802  30.207  1.00 38.92           O  
ATOM   4745  OD2 ASP A 330      39.006   0.169  29.018  1.00 39.54           O1-
ATOM   4746  C   ASP A 330      37.997   4.695  27.648  1.00 26.91           C  
ATOM   4747  O   ASP A 330      37.482   5.772  27.947  1.00 28.20           O  
ATOM   4748  N   ASN A 331      38.239   4.355  26.387  1.00 25.97           N  
ATOM   4749  HN  ASN A 331      38.685   3.411  26.156  1.00 27.60           H  
ATOM   4750  CA  ASN A 331      37.888   5.286  25.324  1.00 25.00           C  
ATOM   4751  HA  ASN A 331      37.754   6.265  25.783  1.00 27.60           H  
ATOM   4752  CB  ASN A 331      39.042   5.411  24.307  1.00 27.64           C  
ATOM   4753  HB1 ASN A 331      38.829   6.249  23.644  1.00 27.60           H  
ATOM   4754  HB2 ASN A 331      39.965   5.604  24.853  1.00 27.60           H  
ATOM   4755  CG  ASN A 331      39.234   4.163  23.461  1.00 28.74           C  
ATOM   4756  OD1 ASN A 331      38.701   3.090  23.754  1.00 33.81           O  
ATOM   4757  ND2 ASN A 331      40.023   4.302  22.399  1.00 33.24           N  
ATOM   4758 1HD2 ASN A 331      40.475   5.249  22.188  1.00 27.60           H  
ATOM   4759 2HD2 ASN A 331      40.206   3.467  21.755  1.00 27.60           H  
ATOM   4760  C   ASN A 331      36.576   4.934  24.610  1.00 24.29           C  
ATOM   4761  O   ASN A 331      36.349   5.355  23.474  1.00 22.07           O  
ATOM   4762  N   GLN A 332      35.718   4.167  25.285  1.00 23.78           N  
ATOM   4763  HN  GLN A 332      35.977   3.822  26.264  1.00 23.26           H  
ATOM   4764  CA  GLN A 332      34.424   3.789  24.705  1.00 21.45           C  
ATOM   4765  HA  GLN A 332      34.410   4.074  23.653  1.00 23.26           H  
ATOM   4766  CB  GLN A 332      34.200   2.293  24.813  1.00 21.26           C  
ATOM   4767  HB1 GLN A 332      34.302   1.998  25.857  1.00 23.26           H  
ATOM   4768  HB2 GLN A 332      33.192   2.064  24.468  1.00 23.26           H  
ATOM   4769  CG  GLN A 332      35.195   1.496  23.980  1.00 23.53           C  
ATOM   4770  HG1 GLN A 332      36.199   1.670  24.368  1.00 23.26           H  
ATOM   4771  HG2 GLN A 332      34.953   0.436  24.060  1.00 23.26           H  
ATOM   4772  CD  GLN A 332      35.158   1.897  22.522  1.00 24.15           C  
ATOM   4773  OE1 GLN A 332      34.137   1.736  21.861  1.00 26.44           O  
ATOM   4774  NE2 GLN A 332      36.269   2.428  22.010  1.00 25.39           N  
ATOM   4775 1HE2 GLN A 332      37.135   2.554  22.626  1.00 23.26           H  
ATOM   4776 2HE2 GLN A 332      36.295   2.728  20.983  1.00 23.26           H  
ATOM   4777  C   GLN A 332      33.329   4.546  25.436  1.00 21.62           C  
ATOM   4778  O   GLN A 332      33.317   4.604  26.658  1.00 21.73           O  
ATOM   4779  N   TRP A 333      32.404   5.120  24.673  1.00 21.36           N  
ATOM   4780  HN  TRP A 333      32.443   4.976  23.614  1.00 17.62           H  
ATOM   4781  CA  TRP A 333      31.336   5.942  25.237  1.00 19.01           C  
ATOM   4782  HA  TRP A 333      31.257   5.788  26.313  1.00 17.62           H  
ATOM   4783  CB  TRP A 333      31.663   7.401  24.920  1.00 18.68           C  
ATOM   4784  HB1 TRP A 333      32.713   7.561  25.166  1.00 17.62           H  
ATOM   4785  HB2 TRP A 333      31.515   7.543  23.850  1.00 17.62           H  
ATOM   4786  CG  TRP A 333      30.866   8.464  25.631  1.00 18.19           C  
ATOM   4787  CD2 TRP A 333      29.560   8.959  25.274  1.00 18.36           C  
ATOM   4788  CE2 TRP A 333      29.271  10.032  26.155  1.00 15.76           C  
ATOM   4789  CE3 TRP A 333      28.613   8.604  24.295  1.00 14.22           C  
ATOM   4790  HE3 TRP A 333      28.806   7.786  23.601  1.00 17.62           H  
ATOM   4791  CD1 TRP A 333      31.288   9.231  26.682  1.00 17.60           C  
ATOM   4792  HD1 TRP A 333      32.241   9.109  27.197  1.00 17.62           H  
ATOM   4793  NE1 TRP A 333      30.345  10.175  26.997  1.00 16.76           N  
ATOM   4794  HE1 TRP A 333      30.432  10.905  27.774  1.00 17.62           H  
ATOM   4795  CZ2 TRP A 333      28.078  10.758  26.096  1.00 17.66           C  
ATOM   4796  HZ2 TRP A 333      27.878  11.579  26.784  1.00 17.62           H  
ATOM   4797  CZ3 TRP A 333      27.429   9.321  24.236  1.00 15.86           C  
ATOM   4798  HZ3 TRP A 333      26.682   9.059  23.487  1.00 17.62           H  
ATOM   4799  CH2 TRP A 333      27.169  10.393  25.135  1.00 16.73           C  
ATOM   4800  HH2 TRP A 333      26.227  10.936  25.059  1.00 17.62           H  
ATOM   4801  C   TRP A 333      30.033   5.558  24.538  1.00 18.79           C  
ATOM   4802  O   TRP A 333      29.998   5.484  23.323  1.00 17.76           O  
ATOM   4803  N   VAL A 334      28.957   5.326  25.286  1.00 18.02           N  
ATOM   4804  HN  VAL A 334      29.009   5.389  26.353  1.00 19.39           H  
ATOM   4805  CA  VAL A 334      27.705   4.984  24.619  1.00 19.11           C  
ATOM   4806  HA  VAL A 334      27.755   5.373  23.602  1.00 19.39           H  
ATOM   4807  CB  VAL A 334      27.502   3.450  24.527  1.00 20.47           C  
ATOM   4808  HB  VAL A 334      28.355   3.012  24.008  1.00 19.39           H  
ATOM   4809  CG1 VAL A 334      27.405   2.848  25.891  1.00 23.41           C  
ATOM   4810 1HG1 VAL A 334      27.263   1.771  25.804  1.00 19.39           H  
ATOM   4811 2HG1 VAL A 334      26.559   3.284  26.422  1.00 19.39           H  
ATOM   4812 3HG1 VAL A 334      28.323   3.049  26.444  1.00 19.39           H  
ATOM   4813  CG2 VAL A 334      26.238   3.143  23.740  1.00 19.72           C  
ATOM   4814 1HG2 VAL A 334      26.101   2.063  23.679  1.00 19.39           H  
ATOM   4815 2HG2 VAL A 334      26.326   3.555  22.735  1.00 19.39           H  
ATOM   4816 3HG2 VAL A 334      25.380   3.590  24.241  1.00 19.39           H  
ATOM   4817  C   VAL A 334      26.481   5.601  25.292  1.00 18.05           C  
ATOM   4818  O   VAL A 334      26.328   5.553  26.525  1.00 16.96           O  
ATOM   4819  N   GLY A 335      25.642   6.218  24.467  1.00 16.04           N  
ATOM   4820  HN  GLY A 335      25.885   6.281  23.427  1.00 15.80           H  
ATOM   4821  CA  GLY A 335      24.401   6.810  24.942  1.00 14.74           C  
ATOM   4822  HA1 GLY A 335      24.462   7.021  26.010  1.00 15.80           H  
ATOM   4823  HA2 GLY A 335      24.185   7.731  24.401  1.00 15.80           H  
ATOM   4824  C   GLY A 335      23.332   5.764  24.664  1.00 17.11           C  
ATOM   4825  O   GLY A 335      23.236   5.245  23.544  1.00 15.32           O  
ATOM   4826  N   PHE A 336      22.533   5.431  25.671  1.00 14.38           N  
ATOM   4827  HN  PHE A 336      22.635   5.919  26.618  1.00 15.76           H  
ATOM   4828  CA  PHE A 336      21.515   4.400  25.488  1.00 14.81           C  
ATOM   4829  HA  PHE A 336      21.212   4.384  24.441  1.00 15.76           H  
ATOM   4830  CB  PHE A 336      22.087   3.029  25.862  1.00 16.36           C  
ATOM   4831  HB1 PHE A 336      21.336   2.271  25.639  1.00 15.76           H  
ATOM   4832  HB2 PHE A 336      22.975   2.850  25.255  1.00 15.76           H  
ATOM   4833  CG  PHE A 336      22.476   2.902  27.331  1.00 15.30           C  
ATOM   4834  CD1 PHE A 336      23.602   3.573  27.834  1.00 16.39           C  
ATOM   4835  HD1 PHE A 336      24.213   4.180  27.166  1.00 15.76           H  
ATOM   4836  CD2 PHE A 336      21.707   2.127  28.195  1.00 18.96           C  
ATOM   4837  HD2 PHE A 336      20.833   1.600  27.813  1.00 15.76           H  
ATOM   4838  CE1 PHE A 336      23.948   3.468  29.191  1.00 16.27           C  
ATOM   4839  HE1 PHE A 336      24.824   3.994  29.572  1.00 15.76           H  
ATOM   4840  CE2 PHE A 336      22.049   2.017  29.562  1.00 15.44           C  
ATOM   4841  HE2 PHE A 336      21.442   1.410  30.234  1.00 15.76           H  
ATOM   4842  CZ  PHE A 336      23.179   2.698  30.045  1.00 17.46           C  
ATOM   4843  HZ  PHE A 336      23.451   2.619  31.098  1.00 15.76           H  
ATOM   4844  C   PHE A 336      20.306   4.704  26.345  1.00 14.45           C  
ATOM   4845  O   PHE A 336      20.279   5.736  27.022  1.00 13.55           O  
ATOM   4846  N   ASP A 337      19.303   3.831  26.286  1.00 12.14           N  
ATOM   4847  HN  ASP A 337      19.376   2.986  25.634  1.00 15.30           H  
ATOM   4848  CA  ASP A 337      18.105   4.013  27.100  1.00 13.80           C  
ATOM   4849  HA  ASP A 337      18.197   4.955  27.641  1.00 15.30           H  
ATOM   4850  CB  ASP A 337      16.828   4.071  26.239  1.00 14.75           C  
ATOM   4851  HB1 ASP A 337      16.952   3.404  25.386  1.00 15.30           H  
ATOM   4852  HB2 ASP A 337      15.985   3.737  26.843  1.00 15.30           H  
ATOM   4853  CG  ASP A 337      16.532   5.473  25.722  1.00 15.89           C  
ATOM   4854  OD1 ASP A 337      17.162   5.891  24.718  1.00 17.60           O  
ATOM   4855  OD2 ASP A 337      15.669   6.164  26.314  1.00 17.75           O1-
ATOM   4856  C   ASP A 337      17.969   2.898  28.106  1.00 15.42           C  
ATOM   4857  O   ASP A 337      18.268   1.742  27.804  1.00 15.05           O  
ATOM   4858  N   ASP A 338      17.540   3.254  29.319  1.00 15.42           N  
ATOM   4859  HN  ASP A 338      17.352   4.285  29.534  1.00 16.69           H  
ATOM   4860  CA  ASP A 338      17.326   2.251  30.350  1.00 15.84           C  
ATOM   4861  HA  ASP A 338      17.510   1.275  29.902  1.00 16.69           H  
ATOM   4862  CB  ASP A 338      18.336   2.431  31.503  1.00 16.29           C  
ATOM   4863  HB1 ASP A 338      18.147   1.658  32.248  1.00 16.69           H  
ATOM   4864  HB2 ASP A 338      19.341   2.310  31.100  1.00 16.69           H  
ATOM   4865  CG  ASP A 338      18.257   3.791  32.193  1.00 18.46           C  
ATOM   4866  OD1 ASP A 338      17.357   4.602  31.919  1.00 15.72           O  
ATOM   4867  OD2 ASP A 338      19.124   4.049  33.061  1.00 19.05           O1-
ATOM   4868  C   ASP A 338      15.885   2.265  30.844  1.00 16.61           C  
ATOM   4869  O   ASP A 338      15.036   2.975  30.302  1.00 16.10           O  
ATOM   4870  N   VAL A 339      15.586   1.458  31.854  1.00 14.89           N  
ATOM   4871  HN  VAL A 339      16.344   0.846  32.296  1.00 17.68           H  
ATOM   4872  CA  VAL A 339      14.222   1.410  32.357  1.00 17.00           C  
ATOM   4873  HA  VAL A 339      13.571   1.079  31.548  1.00 17.68           H  
ATOM   4874  CB  VAL A 339      14.118   0.375  33.523  1.00 17.53           C  
ATOM   4875  HB  VAL A 339      14.893   0.593  34.258  1.00 17.68           H  
ATOM   4876  CG1 VAL A 339      12.757   0.466  34.201  1.00 21.55           C  
ATOM   4877 1HG1 VAL A 339      12.704  -0.262  35.010  1.00 17.68           H  
ATOM   4878 2HG1 VAL A 339      11.973   0.257  33.473  1.00 17.68           H  
ATOM   4879 3HG1 VAL A 339      12.618   1.469  34.606  1.00 17.68           H  
ATOM   4880  CG2 VAL A 339      14.344  -1.044  32.965  1.00 21.37           C  
ATOM   4881 1HG2 VAL A 339      14.272  -1.769  33.775  1.00 17.68           H  
ATOM   4882 2HG2 VAL A 339      15.333  -1.103  32.512  1.00 17.68           H  
ATOM   4883 3HG2 VAL A 339      13.586  -1.264  32.213  1.00 17.68           H  
ATOM   4884  C   VAL A 339      13.768   2.806  32.797  1.00 15.69           C  
ATOM   4885  O   VAL A 339      12.647   3.234  32.491  1.00 15.71           O  
ATOM   4886  N   GLU A 340      14.642   3.531  33.500  1.00 15.25           N  
ATOM   4887  HN  GLU A 340      15.607   3.123  33.718  1.00 22.65           H  
ATOM   4888  CA  GLU A 340      14.309   4.863  33.974  1.00 17.47           C  
ATOM   4889  HA  GLU A 340      13.422   4.775  34.601  1.00 22.65           H  
ATOM   4890  CB  GLU A 340      15.438   5.415  34.850  1.00 20.37           C  
ATOM   4891  HB1 GLU A 340      15.607   4.727  35.679  1.00 22.65           H  
ATOM   4892  HB2 GLU A 340      16.344   5.490  34.248  1.00 22.65           H  
ATOM   4893  CG  GLU A 340      15.107   6.804  35.420  1.00 25.01           C  
ATOM   4894  HG1 GLU A 340      14.984   7.497  34.588  1.00 22.65           H  
ATOM   4895  HG2 GLU A 340      14.172   6.734  35.977  1.00 22.65           H  
ATOM   4896  CD  GLU A 340      16.177   7.351  36.346  1.00 28.94           C  
ATOM   4897  OE1 GLU A 340      17.139   6.615  36.658  1.00 30.68           O  
ATOM   4898  OE2 GLU A 340      16.047   8.527  36.763  1.00 30.93           O1-
ATOM   4899  C   GLU A 340      13.986   5.862  32.859  1.00 18.00           C  
ATOM   4900  O   GLU A 340      12.994   6.602  32.958  1.00 17.19           O  
ATOM   4901  N   SER A 341      14.778   5.874  31.784  1.00 15.63           N  
ATOM   4902  HN  SER A 341      15.605   5.199  31.710  1.00 15.45           H  
ATOM   4903  CA  SER A 341      14.497   6.826  30.709  1.00 15.64           C  
ATOM   4904  HA  SER A 341      14.326   7.800  31.167  1.00 15.45           H  
ATOM   4905  CB  SER A 341      15.690   6.968  29.743  1.00 15.68           C  
ATOM   4906  HB1 SER A 341      15.472   7.770  29.038  1.00 15.45           H  
ATOM   4907  HB2 SER A 341      16.577   7.224  30.322  1.00 15.45           H  
ATOM   4908  OG  SER A 341      15.954   5.786  29.013  1.00 16.07           O  
ATOM   4909  HG  SER A 341      16.175   5.005  29.679  1.00 15.45           H  
ATOM   4910  C   SER A 341      13.223   6.437  29.961  1.00 15.04           C  
ATOM   4911  O   SER A 341      12.458   7.308  29.518  1.00 14.63           O  
ATOM   4912  N   PHE A 342      12.968   5.140  29.839  1.00 15.24           N  
ATOM   4913  HN  PHE A 342      13.665   4.419  30.212  1.00 15.17           H  
ATOM   4914  CA  PHE A 342      11.733   4.701  29.194  1.00 14.55           C  
ATOM   4915  HA  PHE A 342      11.658   5.179  28.217  1.00 15.17           H  
ATOM   4916  CB  PHE A 342      11.736   3.172  28.998  1.00 14.43           C  
ATOM   4917  HB1 PHE A 342      12.399   2.732  29.743  1.00 15.17           H  
ATOM   4918  HB2 PHE A 342      10.721   2.805  29.152  1.00 15.17           H  
ATOM   4919  CG  PHE A 342      12.197   2.732  27.636  1.00 15.89           C  
ATOM   4920  CD1 PHE A 342      13.112   3.489  26.911  1.00 14.29           C  
ATOM   4921  HD1 PHE A 342      13.484   4.426  27.327  1.00 15.17           H  
ATOM   4922  CD2 PHE A 342      11.732   1.543  27.089  1.00 16.30           C  
ATOM   4923  HD2 PHE A 342      11.014   0.937  27.642  1.00 15.17           H  
ATOM   4924  CE1 PHE A 342      13.560   3.066  25.660  1.00 14.87           C  
ATOM   4925  HE1 PHE A 342      14.278   3.667  25.102  1.00 15.17           H  
ATOM   4926  CE2 PHE A 342      12.177   1.120  25.840  1.00 14.94           C  
ATOM   4927  HE2 PHE A 342      11.806   0.186  25.417  1.00 15.17           H  
ATOM   4928  CZ  PHE A 342      13.089   1.884  25.136  1.00 15.92           C  
ATOM   4929  HZ  PHE A 342      13.437   1.548  24.159  1.00 15.17           H  
ATOM   4930  C   PHE A 342      10.537   5.131  30.045  1.00 15.42           C  
ATOM   4931  O   PHE A 342       9.507   5.528  29.501  1.00 15.00           O  
ATOM   4932  N   LYS A 343      10.656   5.070  31.375  1.00 14.82           N  
ATOM   4933  HN  LYS A 343      11.560   4.711  31.822  1.00 18.90           H  
ATOM   4934  CA  LYS A 343       9.539   5.498  32.211  1.00 15.79           C
[truncated: 60,207 more chars]
