# Supplementary material for: Proteome-wide prediction of targets for aspirin: new insight into the molecular mechanism of aspirin
Source: PeerJ. 2016 Mar 10;4:e1791. doi: 10.7717/peerj.1791 (PMC4793309; doi:10.7717/peerj.1791)
Supplement: File S1 — The raw data contains all strucures of the identified 79 proteins. The Protocols show how to prepare protein strucure and run CDOCKER. [file peerj-04-1791-s004.zip › 79_protein_strucures/NP_006142.1_118-712_86.013.pdb]

REMARK   Accelrys Discovery Studio PDB file
REMARK   Created:  Thu Feb 18 16:21:58 �й���׼ʱ�� 2016
SSBOND   1 CYS A  132    CYS A  145                                     
SSBOND   2 CYS A  250    CYS A  274                                     
SSBOND   3 CYS A  354    CYS A  365                                     
SSBOND   4 CYS A  246    CYS A  256                                     
SSBOND   5 CYS A  573    CYS A  630                                     
SSBOND   6 CYS A  671    CYS A  696                                     
SSBOND   7 CYS A  123    CYS A  284                                     
ATOM      1  N   SER A 118       4.648 -32.454  39.195  1.00 13.38           N1+
ATOM      2  HT1 SER A 118       4.474 -33.384  39.694  1.00 13.38           H  
ATOM      3  HT2 SER A 118       3.765 -31.852  39.246  1.00 13.38           H  
ATOM      4  HT3 SER A 118       5.457 -31.940  39.671  1.00 13.38           H  
ATOM      5  CA  SER A 118       4.991 -32.710  37.778  1.00 13.38           C  
ATOM      6  HA  SER A 118       5.892 -33.322  37.733  1.00 13.38           H  
ATOM      7  CB  SER A 118       3.843 -33.452  37.074  1.00 13.38           C  
ATOM      8  HB1 SER A 118       2.925 -32.873  37.174  1.00 13.38           H  
ATOM      9  HB2 SER A 118       4.085 -33.571  36.018  1.00 13.38           H  
ATOM     10  OG  SER A 118       3.658 -34.732  37.661  1.00 13.38           O  
ATOM     11  HG  SER A 118       4.541 -35.292  37.565  1.00 13.38           H  
ATOM     12  C   SER A 118       5.238 -31.421  37.063  1.00 13.38           C  
ATOM     13  O   SER A 118       5.765 -30.467  37.635  1.00 13.38           O  
ATOM     14  N   LEU A 119       4.856 -31.376  35.774  1.00130.16           N  
ATOM     15  HN  LEU A 119       4.379 -32.236  35.353  1.00130.16           H  
ATOM     16  CA  LEU A 119       5.058 -30.230  34.939  1.00130.16           C  
ATOM     17  HA  LEU A 119       6.103 -29.929  35.016  1.00130.16           H  
ATOM     18  CB  LEU A 119       4.745 -30.525  33.453  1.00130.16           C  
ATOM     19  HB1 LEU A 119       5.269 -31.440  33.176  1.00130.16           H  
ATOM     20  HB2 LEU A 119       3.670 -30.679  33.361  1.00130.16           H  
ATOM     21  CG  LEU A 119       5.154 -29.421  32.450  1.00130.16           C  
ATOM     22  HG  LEU A 119       6.210 -29.209  32.615  1.00130.16           H  
ATOM     23  CD1 LEU A 119       5.007 -29.907  30.999  1.00130.16           C  
ATOM     24 1HD1 LEU A 119       5.302 -29.110  30.317  1.00130.16           H  
ATOM     25 2HD1 LEU A 119       3.969 -30.181  30.810  1.00130.16           H  
ATOM     26 3HD1 LEU A 119       5.646 -30.776  30.840  1.00130.16           H  
ATOM     27  CD2 LEU A 119       4.384 -28.112  32.682  1.00130.16           C  
ATOM     28 1HD2 LEU A 119       4.705 -27.367  31.954  1.00130.16           H  
ATOM     29 2HD2 LEU A 119       4.585 -27.745  33.689  1.00130.16           H  
ATOM     30 3HD2 LEU A 119       3.315 -28.293  32.568  1.00130.16           H  
ATOM     31  C   LEU A 119       4.205 -29.111  35.458  1.00130.16           C  
ATOM     32  O   LEU A 119       4.598 -27.947  35.404  1.00130.16           O  
ATOM     33  N   GLU A 120       3.029 -29.437  36.032  1.00 90.04           N  
ATOM     34  HN  GLU A 120       2.765 -30.466  36.161  1.00 90.04           H  
ATOM     35  CA  GLU A 120       2.130 -28.406  36.471  1.00 90.04           C  
ATOM     36  HA  GLU A 120       1.263 -28.860  36.951  1.00 90.04           H  
ATOM     37  CB  GLU A 120       2.780 -27.396  37.434  1.00 90.04           C  
ATOM     38  HB1 GLU A 120       3.692 -27.017  36.972  1.00 90.04           H  
ATOM     39  HB2 GLU A 120       2.083 -26.573  37.592  1.00 90.04           H  
ATOM     40  CG  GLU A 120       3.139 -27.994  38.795  1.00 90.04           C  
ATOM     41  HG1 GLU A 120       3.685 -28.927  38.657  1.00 90.04           H  
ATOM     42  HG2 GLU A 120       3.755 -27.292  39.357  1.00 90.04           H  
ATOM     43  CD  GLU A 120       1.842 -28.260  39.547  1.00 90.04           C  
ATOM     44  OE1 GLU A 120       0.768 -27.840  39.039  1.00 90.04           O  
ATOM     45  OE2 GLU A 120       1.908 -28.887  40.638  1.00 90.04           O1-
ATOM     46  C   GLU A 120       1.693 -27.667  35.247  1.00 90.04           C  
ATOM     47  O   GLU A 120       1.510 -26.452  35.241  1.00 90.04           O  
ATOM     48  N   VAL A 121       1.459 -28.436  34.177  1.00 52.62           N  
ATOM     49  HN  VAL A 121       1.550 -29.495  34.298  1.00 52.62           H  
ATOM     50  CA  VAL A 121       1.096 -27.946  32.883  1.00 52.62           C  
ATOM     51  HA  VAL A 121       1.864 -27.261  32.525  1.00 52.62           H  
ATOM     52  CB  VAL A 121       0.913 -29.055  31.891  1.00 52.62           C  
ATOM     53  HB  VAL A 121       0.091 -29.685  32.231  1.00 52.62           H  
ATOM     54  CG1 VAL A 121       0.522 -28.444  30.535  1.00 52.62           C  
ATOM     55 1HG1 VAL A 121       0.385 -29.240  29.803  1.00 52.62           H  
ATOM     56 2HG1 VAL A 121       1.311 -27.772  30.197  1.00 52.62           H  
ATOM     57 3HG1 VAL A 121      -0.408 -27.886  30.642  1.00 52.62           H  
ATOM     58  CG2 VAL A 121       2.190 -29.907  31.860  1.00 52.62           C  
ATOM     59 1HG2 VAL A 121       2.069 -30.718  31.142  1.00 52.62           H  
ATOM     60 2HG2 VAL A 121       2.373 -30.324  32.850  1.00 52.62           H  
ATOM     61 3HG2 VAL A 121       3.035 -29.285  31.566  1.00 52.62           H  
ATOM     62  C   VAL A 121      -0.223 -27.230  32.948  1.00 52.62           C  
ATOM     63  O   VAL A 121      -0.483 -26.328  32.154  1.00 52.62           O  
ATOM     64  N   GLY A 122      -1.077 -27.616  33.911  1.00 57.38           N  
ATOM     65  HN  GLY A 122      -0.689 -28.221  34.704  1.00 57.38           H  
ATOM     66  CA  GLY A 122      -2.474 -27.277  33.956  1.00 57.38           C  
ATOM     67  HA1 GLY A 122      -2.933 -27.717  33.071  1.00 57.38           H  
ATOM     68  HA2 GLY A 122      -2.883 -27.748  34.850  1.00 57.38           H  
ATOM     69  C   GLY A 122      -2.900 -25.830  33.993  1.00 57.38           C  
ATOM     70  O   GLY A 122      -3.804 -25.528  33.222  1.00 57.38           O  
ATOM     71  N   CYS A 123      -2.303 -24.915  34.809  1.00 92.43           N  
ATOM     72  HN  CYS A 123      -1.377 -25.176  35.277  1.00 92.43           H  
ATOM     73  CA  CYS A 123      -2.872 -23.589  35.074  1.00 92.43           C  
ATOM     74  HA  CYS A 123      -3.777 -23.747  35.660  1.00 92.43           H  
ATOM     75  CB  CYS A 123      -1.942 -22.644  35.922  1.00 92.43           C  
ATOM     76  HB1 CYS A 123      -1.515 -23.243  36.726  1.00 92.43           H  
ATOM     77  HB2 CYS A 123      -1.145 -22.295  35.265  1.00 92.43           H  
ATOM     78  SG  CYS A 123      -2.716 -21.152  36.694  1.00 92.43           S  
ATOM     79  C   CYS A 123      -3.290 -22.865  33.814  1.00 92.43           C  
ATOM     80  O   CYS A 123      -2.493 -22.173  33.181  1.00 92.43           O  
ATOM     81  N   GLY A 124      -4.565 -23.090  33.400  1.00 92.77           N  
ATOM     82  HN  GLY A 124      -5.104 -23.826  33.959  1.00 92.77           H  
ATOM     83  CA  GLY A 124      -5.294 -22.482  32.320  1.00 92.77           C  
ATOM     84  HA1 GLY A 124      -4.640 -22.357  31.457  1.00 92.77           H  
ATOM     85  HA2 GLY A 124      -6.141 -23.111  32.046  1.00 92.77           H  
ATOM     86  C   GLY A 124      -5.777 -21.162  32.779  1.00 92.77           C  
ATOM     87  O   GLY A 124      -5.923 -20.263  31.961  1.00 92.77           O  
ATOM     88  N   ALA A 125      -6.153 -21.126  34.081  1.00138.60           N  
ATOM     89  HN  ALA A 125      -6.182 -22.089  34.546  1.00138.60           H  
ATOM     90  CA  ALA A 125      -6.522 -20.047  34.965  1.00138.60           C  
ATOM     91  HA  ALA A 125      -7.220 -20.459  35.694  1.00138.60           H  
ATOM     92  CB  ALA A 125      -5.287 -19.556  35.753  1.00138.60           C  
ATOM     93  HB1 ALA A 125      -5.579 -18.742  36.416  1.00138.60           H  
ATOM     94  HB2 ALA A 125      -4.528 -19.202  35.056  1.00138.60           H  
ATOM     95  HB3 ALA A 125      -4.882 -20.378  36.344  1.00138.60           H  
ATOM     96  C   ALA A 125      -7.204 -18.867  34.326  1.00138.60           C  
ATOM     97  O   ALA A 125      -7.633 -18.885  33.174  1.00138.60           O  
ATOM     98  N   PRO A 126      -7.368 -17.814  35.103  1.00109.43           N  
ATOM     99  CD  PRO A 126      -7.681 -17.913  36.524  1.00109.43           C  
ATOM    100  HD1 PRO A 126      -6.766 -18.010  37.109  1.00109.43           H  
ATOM    101  HD2 PRO A 126      -8.326 -18.771  36.712  1.00109.43           H  
ATOM    102  CA  PRO A 126      -7.981 -16.659  34.534  1.00109.43           C  
ATOM    103  HA  PRO A 126      -8.983 -16.961  34.231  1.00109.43           H  
ATOM    104  CB  PRO A 126      -8.159 -15.670  35.680  1.00109.43           C  
ATOM    105  HB1 PRO A 126      -7.261 -15.070  35.827  1.00109.43           H  
ATOM    106  HB2 PRO A 126      -9.011 -15.012  35.505  1.00109.43           H  
ATOM    107  CG  PRO A 126      -8.411 -16.603  36.882  1.00109.43           C  
ATOM    108  HG1 PRO A 126      -8.000 -16.172  37.795  1.00109.43           H  
ATOM    109  HG2 PRO A 126      -9.478 -16.782  37.012  1.00109.43           H  
ATOM    110  C   PRO A 126      -7.303 -16.164  33.305  1.00109.43           C  
ATOM    111  O   PRO A 126      -6.154 -15.722  33.356  1.00109.43           O  
ATOM    112  N   ALA A 127      -8.051 -16.233  32.189  1.00 55.64           N  
ATOM    113  HN  ALA A 127      -9.040 -16.630  32.285  1.00 55.64           H  
ATOM    114  CA  ALA A 127      -7.634 -15.820  30.887  1.00 55.64           C  
ATOM    115  HA  ALA A 127      -7.308 -14.780  30.907  1.00 55.64           H  
ATOM    116  CB  ALA A 127      -6.537 -16.712  30.281  1.00 55.64           C  
ATOM    117  HB1 ALA A 127      -6.270 -16.339  29.292  1.00 55.64           H  
ATOM    118  HB2 ALA A 127      -6.905 -17.734  30.196  1.00 55.64           H  
ATOM    119  HB3 ALA A 127      -5.658 -16.695  30.925  1.00 55.64           H  
ATOM    120  C   ALA A 127      -8.855 -15.967  30.022  1.00 55.64           C  
ATOM    121  O   ALA A 127      -9.709 -16.805  30.309  1.00 55.64           O  
ATOM    122  N   PRO A 128      -8.998 -15.173  28.991  1.00106.38           N  
ATOM    123  CD  PRO A 128      -8.605 -13.776  29.094  1.00106.38           C  
ATOM    124  HD1 PRO A 128      -7.616 -13.626  28.660  1.00106.38           H  
ATOM    125  HD2 PRO A 128      -8.597 -13.459  30.137  1.00106.38           H  
ATOM    126  CA  PRO A 128     -10.151 -15.341  28.142  1.00106.38           C  
ATOM    127  HA  PRO A 128     -11.030 -15.476  28.772  1.00106.38           H  
ATOM    128  CB  PRO A 128     -10.301 -14.032  27.371  1.00106.38           C  
ATOM    129  HB1 PRO A 128      -9.773 -14.079  26.419  1.00106.38           H  
ATOM    130  HB2 PRO A 128     -11.352 -13.803  27.193  1.00106.38           H  
ATOM    131  CG  PRO A 128      -9.662 -12.988  28.303  1.00106.38           C  
ATOM    132  HG1 PRO A 128      -9.195 -12.190  27.725  1.00106.38           H  
ATOM    133  HG2 PRO A 128     -10.408 -12.563  28.974  1.00106.38           H  
ATOM    134  C   PRO A 128     -10.006 -16.546  27.260  1.00106.38           C  
ATOM    135  O   PRO A 128      -8.938 -16.726  26.678  1.00106.38           O  
ATOM    136  N   VAL A 129     -11.074 -17.358  27.106  1.00 39.61           N  
ATOM    137  HN  VAL A 129     -11.991 -17.130  27.609  1.00 39.61           H  
ATOM    138  CA  VAL A 129     -10.990 -18.526  26.272  1.00 39.61           C  
ATOM    139  HA  VAL A 129     -10.105 -18.453  25.640  1.00 39.61           H  
ATOM    140  CB  VAL A 129     -10.939 -19.810  27.048  1.00 39.61           C  
ATOM    141  HB  VAL A 129     -11.835 -19.878  27.666  1.00 39.61           H  
ATOM    142  CG1 VAL A 129     -10.937 -20.988  26.059  1.00 39.61           C  
ATOM    143 1HG1 VAL A 129     -10.900 -21.927  26.611  1.00 39.61           H  
ATOM    144 2HG1 VAL A 129     -10.065 -20.915  25.408  1.00 39.61           H  
ATOM    145 3HG1 VAL A 129     -11.844 -20.958  25.455  1.00 39.61           H  
ATOM    146  CG2 VAL A 129      -9.709 -19.768  27.972  1.00 39.61           C  
ATOM    147 1HG2 VAL A 129      -9.653 -20.693  28.546  1.00 39.61           H  
ATOM    148 2HG2 VAL A 129      -9.795 -18.922  28.654  1.00 39.61           H  
ATOM    149 3HG2 VAL A 129      -8.806 -19.659  27.371  1.00 39.61           H  
ATOM    150  C   VAL A 129     -12.214 -18.563  25.407  1.00 39.61           C  
ATOM    151  O   VAL A 129     -13.263 -18.037  25.774  1.00 39.61           O  
ATOM    152  N   VAL A 130     -12.099 -19.188  24.215  1.00119.16           N  
ATOM    153  HN  VAL A 130     -11.176 -19.660  23.949  1.00119.16           H  
ATOM    154  CA  VAL A 130     -13.208 -19.224  23.301  1.00119.16           C  
ATOM    155  HA  VAL A 130     -14.130 -19.368  23.864  1.00119.16           H  
ATOM    156  CB  VAL A 130     -13.311 -17.953  22.503  1.00119.16           C  
ATOM    157  HB  VAL A 130     -13.217 -17.119  23.199  1.00119.16           H  
ATOM    158  CG1 VAL A 130     -12.120 -17.884  21.534  1.00119.16           C  
ATOM    159 1HG1 VAL A 130     -12.181 -16.967  20.948  1.00119.16           H  
ATOM    160 2HG1 VAL A 130     -12.145 -18.744  20.865  1.00119.16           H  
ATOM    161 3HG1 VAL A 130     -11.189 -17.891  22.101  1.00119.16           H  
ATOM    162  CG2 VAL A 130     -14.699 -17.859  21.851  1.00119.16           C  
ATOM    163 1HG2 VAL A 130     -14.768 -16.937  21.274  1.00119.16           H  
ATOM    164 2HG2 VAL A 130     -15.466 -17.861  22.626  1.00119.16           H  
ATOM    165 3HG2 VAL A 130     -14.849 -18.713  21.190  1.00119.16           H  
ATOM    166  C   VAL A 130     -13.013 -20.387  22.368  1.00119.16           C  
ATOM    167  O   VAL A 130     -12.103 -21.196  22.544  1.00119.16           O  
ATOM    168  N   ARG A 131     -13.891 -20.515  21.351  1.00141.14           N  
ATOM    169  HN  ARG A 131     -14.647 -19.769  21.219  1.00141.14           H  
ATOM    170  CA  ARG A 131     -13.838 -21.624  20.443  1.00141.14           C  
ATOM    171  HA  ARG A 131     -13.350 -22.464  20.937  1.00141.14           H  
ATOM    172  CB  ARG A 131     -15.233 -22.065  19.964  1.00141.14           C  
ATOM    173  HB1 ARG A 131     -15.822 -22.344  20.838  1.00141.14           H  
ATOM    174  HB2 ARG A 131     -15.705 -21.220  19.462  1.00141.14           H  
ATOM    175  CG  ARG A 131     -15.220 -23.250  18.997  1.00141.14           C  
ATOM    176  HG1 ARG A 131     -14.630 -22.976  18.122  1.00141.14           H  
ATOM    177  HG2 ARG A 131     -14.755 -24.099  19.498  1.00141.14           H  
ATOM    178  CD  ARG A 131     -16.617 -23.668  18.529  1.00141.14           C  
ATOM    179  HD1 ARG A 131     -16.567 -24.630  18.020  1.00141.14           H  
ATOM    180  HD2 ARG A 131     -17.290 -23.743  19.383  1.00141.14           H  
ATOM    181  NE  ARG A 131     -17.102 -22.618  17.589  1.00141.14           N1+
ATOM    182  HE  ARG A 131     -16.468 -21.793  17.338  1.00141.14           H  
ATOM    183  CZ  ARG A 131     -18.352 -22.705  17.047  1.00141.14           C  
ATOM    184  NH1 ARG A 131     -19.168 -23.749  17.374  1.00141.14           N  
ATOM    185 1HH1 ARG A 131     -18.828 -24.500  18.056  1.00141.14           H  
ATOM    186 2HH1 ARG A 131     -20.147 -23.816  16.949  1.00141.14           H  
ATOM    187  NH2 ARG A 131     -18.786 -21.745  16.179  1.00141.14           N  
ATOM    188 1HH2 ARG A 131     -18.147 -20.926  15.924  1.00141.14           H  
ATOM    189 2HH2 ARG A 131     -19.765 -21.812  15.753  1.00141.14           H  
ATOM    190  C   ARG A 131     -13.041 -21.236  19.245  1.00141.14           C  
ATOM    191  O   ARG A 131     -13.118 -20.114  18.748  1.00141.14           O  
ATOM    192  N   CYS A 132     -12.235 -22.190  18.753  1.00111.89           N  
ATOM    193  HN  CYS A 132     -12.202 -23.153  19.217  1.00111.89           H  
ATOM    194  CA  CYS A 132     -11.426 -21.922  17.617  1.00111.89           C  
ATOM    195  HA  CYS A 132     -10.900 -20.975  17.740  1.00111.89           H  
ATOM    196  CB  CYS A 132     -10.432 -23.053  17.339  1.00111.89           C  
ATOM    197  HB1 CYS A 132     -10.123 -23.511  18.278  1.00111.89           H  
ATOM    198  HB2 CYS A 132     -10.898 -23.806  16.703  1.00111.89           H  
ATOM    199  SG  CYS A 132      -9.004 -22.353  16.505  1.00111.89           S  
ATOM    200  C   CYS A 132     -12.377 -21.842  16.477  1.00111.89           C  
ATOM    201  O   CYS A 132     -13.350 -22.582  16.417  1.00111.89           O  
ATOM    202  N   ASP A 133     -12.135 -20.912  15.548  1.00114.10           N  
ATOM    203  HN  ASP A 133     -11.297 -20.269  15.720  1.00114.10           H  
ATOM    204  CA  ASP A 133     -12.884 -20.686  14.342  1.00114.10           C  
ATOM    205  HA  ASP A 133     -13.944 -20.808  14.563  1.00114.10           H  
ATOM    206  CB  ASP A 133     -12.661 -19.276  13.764  1.00114.10           C  
ATOM    207  HB1 ASP A 133     -11.593 -19.066  13.713  1.00114.10           H  
ATOM    208  HB2 ASP A 133     -13.091 -19.219  12.764  1.00114.10           H  
ATOM    209  CG  ASP A 133     -13.339 -18.257  14.671  1.00114.10           C  
ATOM    210  OD1 ASP A 133     -14.434 -18.574  15.208  1.00114.10           O  
ATOM    211  OD2 ASP A 133     -12.767 -17.147  14.841  1.00114.10           O1-
ATOM    212  C   ASP A 133     -12.501 -21.666  13.255  1.00114.10           C  
ATOM    213  O   ASP A 133     -13.136 -21.599  12.206  1.00114.10           O  
ATOM    214  N   PRO A 134     -11.612 -22.625  13.469  1.00192.40           N  
ATOM    215  CD  PRO A 134     -12.125 -23.773  14.216  1.00192.40           C  
ATOM    216  HD1 PRO A 134     -13.214 -23.732  14.246  1.00192.40           H  
ATOM    217  HD2 PRO A 134     -11.732 -23.753  15.233  1.00192.40           H  
ATOM    218  CA  PRO A 134     -10.788 -23.163  12.410  1.00192.40           C  
ATOM    219  HA  PRO A 134      -9.847 -22.617  12.473  1.00192.40           H  
ATOM    220  CB  PRO A 134     -10.442 -24.604  12.765  1.00192.40           C  
ATOM    221  HB1 PRO A 134     -10.284 -25.204  11.869  1.00192.40           H  
ATOM    222  HB2 PRO A 134      -9.555 -24.652  13.396  1.00192.40           H  
ATOM    223  CG  PRO A 134     -11.679 -25.059  13.520  1.00192.40           C  
ATOM    224  HG1 PRO A 134     -12.446 -25.425  12.837  1.00192.40           H  
ATOM    225  HG2 PRO A 134     -11.436 -25.836  14.244  1.00192.40           H  
ATOM    226  C   PRO A 134     -11.188 -23.092  10.981  1.00192.40           C  
ATOM    227  O   PRO A 134     -12.329 -23.361  10.613  1.00192.40           O  
ATOM    228  N   CYS A 135     -10.140 -22.848  10.171  1.00111.09           N  
ATOM    229  HN  CYS A 135      -9.184 -22.861  10.652  1.00111.09           H  
ATOM    230  CA  CYS A 135     -10.107 -22.574   8.766  1.00111.09           C  
ATOM    231  HA  CYS A 135      -9.076 -22.671   8.426  1.00111.09           H  
ATOM    232  CB  CYS A 135     -10.989 -23.499   7.898  1.00111.09           C  
ATOM    233  HB1 CYS A 135     -10.583 -23.506   6.886  1.00111.09           H  
ATOM    234  HB2 CYS A 135     -10.942 -24.505   8.316  1.00111.09           H  
ATOM    235  SG  CYS A 135     -12.737 -23.001   7.807  1.00111.09           S  
ATOM    236  HG  CYS A 135     -13.266 -22.999   9.038  1.00111.09           H  
ATOM    237  C   CYS A 135     -10.543 -21.163   8.532  1.00111.09           C  
ATOM    238  O   CYS A 135     -10.710 -20.744   7.387  1.00111.09           O  
ATOM    239  N   SER A 136     -10.706 -20.369   9.609  1.00 44.37           N  
ATOM    240  HN  SER A 136     -10.595 -20.758  10.599  1.00 44.37           H  
ATOM    241  CA  SER A 136     -11.032 -18.987   9.393  1.00 44.37           C  
ATOM    242  HA  SER A 136     -11.799 -18.912   8.623  1.00 44.37           H  
ATOM    243  CB  SER A 136     -11.510 -18.262  10.664  1.00 44.37           C  
ATOM    244  HB1 SER A 136     -12.404 -18.756  11.045  1.00 44.37           H  
ATOM    245  HB2 SER A 136     -10.724 -18.301  11.418  1.00 44.37           H  
ATOM    246  OG  SER A 136     -11.812 -16.906  10.372  1.00 44.37           O  
ATOM    247  HG  SER A 136     -10.952 -16.426  10.006  1.00 44.37           H  
ATOM    248  C   SER A 136      -9.776 -18.312   8.915  1.00 44.37           C  
ATOM    249  O   SER A 136      -8.685 -18.551   9.429  1.00 44.37           O  
ATOM    250  N   PRO A 137      -9.935 -17.487   7.914  1.00120.72           N  
ATOM    251  CD  PRO A 137     -10.974 -17.782   6.939  1.00120.72           C  
ATOM    252  HD1 PRO A 137     -11.878 -17.217   7.166  1.00120.72           H  
ATOM    253  HD2 PRO A 137     -11.201 -18.848   6.938  1.00120.72           H  
ATOM    254  CA  PRO A 137      -8.836 -16.765   7.313  1.00120.72           C  
ATOM    255  HA  PRO A 137      -8.010 -17.463   7.175  1.00120.72           H  
ATOM    256  CB  PRO A 137      -9.321 -16.329   5.932  1.00120.72           C  
ATOM    257  HB1 PRO A 137      -9.737 -15.322   5.968  1.00120.72           H  
ATOM    258  HB2 PRO A 137      -8.507 -16.361   5.208  1.00120.72           H  
ATOM    259  CG  PRO A 137     -10.407 -17.356   5.577  1.00120.72           C  
ATOM    260  HG1 PRO A 137     -11.182 -16.902   4.959  1.00120.72           H  
ATOM    261  HG2 PRO A 137      -9.977 -18.209   5.052  1.00120.72           H  
ATOM    262  C   PRO A 137      -8.334 -15.607   8.121  1.00120.72           C  
ATOM    263  O   PRO A 137      -7.418 -14.930   7.655  1.00120.72           O  
ATOM    264  N   TYR A 138      -8.924 -15.308   9.294  1.00 95.91           N  
ATOM    265  HN  TYR A 138      -9.706 -15.916   9.698  1.00 95.91           H  
ATOM    266  CA  TYR A 138      -8.456 -14.137   9.977  1.00 95.91           C  
ATOM    267  HA  TYR A 138      -7.599 -13.735   9.436  1.00 95.91           H  
ATOM    268  CB  TYR A 138      -9.518 -13.030  10.114  1.00 95.91           C  
ATOM    269  HB1 TYR A 138     -10.361 -13.397  10.699  1.00 95.91           H  
ATOM    270  HB2 TYR A 138      -9.084 -12.160  10.607  1.00 95.91           H  
ATOM    271  CG  TYR A 138      -9.976 -12.659   8.743  1.00 95.91           C  
ATOM    272  CD1 TYR A 138      -9.147 -11.995   7.865  1.00 95.91           C  
ATOM    273  HD1 TYR A 138      -8.134 -11.735   8.172  1.00 95.91           H  
ATOM    274  CE1 TYR A 138      -9.586 -11.656   6.603  1.00 95.91           C  
ATOM    275  HE1 TYR A 138      -8.919 -11.136   5.915  1.00 95.91           H  
ATOM    276  CD2 TYR A 138     -11.257 -12.961   8.342  1.00 95.91           C  
ATOM    277  HD2 TYR A 138     -11.929 -13.473   9.031  1.00 95.91           H  
ATOM    278  CE2 TYR A 138     -11.702 -12.626   7.085  1.00 95.91           C  
ATOM    279  HE2 TYR A 138     -12.718 -12.878   6.781  1.00 95.91           H  
ATOM    280  CZ  TYR A 138     -10.866 -11.974   6.212  1.00 95.91           C  
ATOM    281  OH  TYR A 138     -11.328 -11.633   4.923  1.00 95.91           O  
ATOM    282  HH  TYR A 138     -11.282 -10.591   4.798  1.00 95.91           H  
ATOM    283  C   TYR A 138      -8.021 -14.505  11.360  1.00 95.91           C  
ATOM    284  O   TYR A 138      -8.544 -15.436  11.971  1.00 95.91           O  
ATOM    285  N   ARG A 139      -7.022 -13.765  11.886  1.00208.40           N  
ATOM    286  HN  ARG A 139      -6.593 -12.970  11.312  1.00208.40           H  
ATOM    287  CA  ARG A 139      -6.531 -14.033  13.203  1.00208.40           C  
ATOM    288  HA  ARG A 139      -6.408 -15.113  13.283  1.00208.40           H  
ATOM    289  CB  ARG A 139      -5.157 -13.400  13.502  1.00208.40           C  
ATOM    290  HB1 ARG A 139      -4.945 -13.540  14.562  1.00208.40           H  
ATOM    291  HB2 ARG A 139      -4.408 -13.925  12.909  1.00208.40           H  
ATOM    292  CG  ARG A 139      -5.044 -11.909  13.191  1.00208.40           C  
ATOM    293  HG1 ARG A 139      -5.249 -11.759  12.131  1.00208.40           H  
ATOM    294  HG2 ARG A 139      -5.786 -11.374  13.784  1.00208.40           H  
ATOM    295  CD  ARG A 139      -3.660 -11.332  13.506  1.00208.40           C  
ATOM    296  HD1 ARG A 139      -3.338 -10.676  12.697  1.00208.40           H  
ATOM    297  HD2 ARG A 139      -3.695 -10.769  14.439  1.00208.40           H  
ATOM    298  NE  ARG A 139      -2.714 -12.478  13.639  1.00208.40           N1+
ATOM    299  HE  ARG A 139      -3.056 -13.394  14.074  1.00208.40           H  
ATOM    300  CZ  ARG A 139      -1.419 -12.379  13.215  1.00208.40           C  
ATOM    301  NH1 ARG A 139      -0.983 -11.270  12.550  1.00208.40           N  
ATOM    302 1HH1 ARG A 139      -1.658 -10.463  12.354  1.00208.40           H  
ATOM    303 2HH1 ARG A 139       0.034 -11.207  12.224  1.00208.40           H  
ATOM    304  NH2 ARG A 139      -0.551 -13.402  13.465  1.00208.40           N  
ATOM    305 1HH2 ARG A 139      -0.887 -14.272  13.989  1.00208.40           H  
ATOM    306 2HH2 ARG A 139       0.465 -13.334  13.137  1.00208.40           H  
ATOM    307  C   ARG A 139      -7.551 -13.636  14.213  1.00208.40           C  
ATOM    308  O   ARG A 139      -8.468 -12.865  13.938  1.00208.40           O  
ATOM    309  N   THR A 140      -7.462 -14.249  15.405  1.00104.72           N  
ATOM    310  HN  THR A 140      -6.711 -14.993  15.569  1.00104.72           H  
ATOM    311  CA  THR A 140      -8.371 -13.908  16.455  1.00104.72           C  
ATOM    312  HA  THR A 140      -9.340 -13.648  16.029  1.00104.72           H  
ATOM    313  CB  THR A 140      -8.542 -15.006  17.461  1.00104.72           C  
ATOM    314  HB  THR A 140      -8.788 -15.931  16.940  1.00104.72           H  
ATOM    315  OG1 THR A 140      -9.584 -14.696  18.372  1.00104.72           O  
ATOM    316  HG1 THR A 140      -9.353 -13.806  18.879  1.00104.72           H  
ATOM    317  CG2 THR A 140      -7.215 -15.188  18.208  1.00104.72           C  
ATOM    318 1HG2 THR A 140      -7.319 -15.984  18.946  1.00104.72           H  
ATOM    319 2HG2 THR A 140      -6.951 -14.258  18.712  1.00104.72           H  
ATOM    320 3HG2 THR A 140      -6.431 -15.452  17.498  1.00104.72           H  
ATOM    321  C   THR A 140      -7.785 -12.712  17.137  1.00104.72           C  
ATOM    322  O   THR A 140      -6.591 -12.445  17.028  1.00104.72           O  
ATOM    323  N   ILE A 141      -8.623 -11.947  17.857  1.00100.49           N  
ATOM    324  HN  ILE A 141      -9.650 -12.235  17.941  1.00100.49           H  
ATOM    325  CA  ILE A 141      -8.175 -10.752  18.517  1.00100.49           C  
ATOM    326  HA  ILE A 141      -7.717 -10.094  17.778  1.00100.49           H  
ATOM    327  CB  ILE A 141      -9.295 -10.014  19.194  1.00100.49           C  
ATOM    328  HB  ILE A 141      -9.797 -10.705  19.871  1.00100.49           H  
ATOM    329  CG2 ILE A 141      -8.677  -8.884  20.035  1.00100.49           C  
ATOM    330 1HG2 ILE A 141      -9.469  -8.330  20.539  1.00100.49           H  
ATOM    331 2HG2 ILE A 141      -8.120  -8.209  19.385  1.00100.49           H  
ATOM    332 3HG2 ILE A 141      -8.003  -9.310  20.778  1.00100.49           H  
ATOM    333  CG1 ILE A 141     -10.323  -9.525  18.158  1.00100.49           C  
ATOM    334 1HG1 ILE A 141     -10.724 -10.393  17.634  1.00100.49           H  
ATOM    335 2HG1 ILE A 141     -11.129  -9.015  18.686  1.00100.49           H  
ATOM    336  CD1 ILE A 141      -9.739  -8.564  17.124  1.00100.49           C  
ATOM    337 1HD1 ILE A 141     -10.520  -8.261  16.427  1.00100.49           H  
ATOM    338 2HD1 ILE A 141      -8.937  -9.061  16.577  1.00100.49           H  
ATOM    339 3HD1 ILE A 141      -9.342  -7.683  17.629  1.00100.49           H  
ATOM    340  C   ILE A 141      -7.154 -11.079  19.573  1.00100.49           C  
ATOM    341  O   ILE A 141      -6.168 -10.359  19.727  1.00100.49           O  
ATOM    342  N   THR A 142      -7.405 -12.152  20.351  1.00 75.74           N  
ATOM    343  HN  THR A 142      -8.288 -12.712  20.125  1.00 75.74           H  
ATOM    344  CA  THR A 142      -6.603 -12.624  21.459  1.00 75.74           C  
ATOM    345  HA  THR A 142      -6.321 -11.757  22.056  1.00 75.74           H  
ATOM    346  CB  THR A 142      -7.340 -13.578  22.358  1.00 75.74           C  
ATOM    347  HB  THR A 142      -6.698 -13.845  23.198  1.00 75.74           H  
ATOM    348  OG1 THR A 142      -7.696 -14.757  21.652  1.00 75.74           O  
ATOM    349  HG1 THR A 142      -8.315 -14.507  20.842  1.00 75.74           H  
ATOM    350  CG2 THR A 142      -8.602 -12.878  22.891  1.00 75.74           C  
ATOM    351 1HG2 THR A 142      -9.147 -13.559  23.545  1.00 75.74           H  
ATOM    352 2HG2 THR A 142      -9.239 -12.591  22.055  1.00 75.74           H  
ATOM    353 3HG2 THR A 142      -8.315 -11.988  23.451  1.00 75.74           H  
ATOM    354  C   THR A 142      -5.340 -13.308  21.022  1.00 75.74           C  
ATOM    355  O   THR A 142      -4.402 -13.424  21.810  1.00 75.74           O  
ATOM    356  N   GLY A 143      -5.291 -13.856  19.792  1.00 37.45           N  
ATOM    357  HN  GLY A 143      -6.130 -13.787  19.132  1.00 37.45           H  
ATOM    358  CA  GLY A 143      -4.092 -14.534  19.383  1.00 37.45           C  
ATOM    359  HA1 GLY A 143      -3.876 -14.296  18.341  1.00 37.45           H  
ATOM    360  HA2 GLY A 143      -3.260 -14.212  20.009  1.00 37.45           H  
ATOM    361  C   GLY A 143      -4.286 -16.013  19.529  1.00 37.45           C  
ATOM    362  O   GLY A 143      -3.431 -16.806  19.135  1.00 37.45           O  
ATOM    363  N   ASP A 144      -5.432 -16.434  20.092  1.00 55.80           N  
ATOM    364  HN  ASP A 144      -6.157 -15.724  20.432  1.00 55.80           H  
ATOM    365  CA  ASP A 144      -5.678 -17.841  20.235  1.00 55.80           C  
ATOM    366  HA  ASP A 144      -4.811 -18.319  20.691  1.00 55.80           H  
ATOM    367  CB  ASP A 144      -6.937 -18.163  21.061  1.00 55.80           C  
ATOM    368  HB1 ASP A 144      -7.767 -17.542  20.724  1.00 55.80           H  
ATOM    369  HB2 ASP A 144      -7.197 -19.215  20.941  1.00 55.80           H  
ATOM    370  CG  ASP A 144      -6.639 -17.872  22.524  1.00 55.80           C  
ATOM    371  OD1 ASP A 144      -5.576 -18.338  23.012  1.00 55.80           O  
ATOM    372  OD2 ASP A 144      -7.465 -17.173  23.170  1.00 55.80           O1-
ATOM    373  C   ASP A 144      -5.894 -18.400  18.857  1.00 55.80           C  
ATOM    374  O   ASP A 144      -6.073 -17.660  17.893  1.00 55.80           O  
ATOM    375  N   CYS A 145      -5.854 -19.741  18.730  1.00 82.77           N  
ATOM    376  HN  CYS A 145      -5.614 -20.334  19.588  1.00 82.77           H  
ATOM    377  CA  CYS A 145      -6.123 -20.404  17.481  1.00 82.77           C  
ATOM    378  HA  CYS A 145      -6.239 -21.472  17.668  1.00 82.77           H  
ATOM    379  CB  CYS A 145      -7.393 -19.881  16.803  1.00 82.77           C  
ATOM    380  HB1 CYS A 145      -7.434 -18.798  16.922  1.00 82.77           H  
ATOM    381  HB2 CYS A 145      -7.352 -20.129  15.742  1.00 82.77           H  
ATOM    382  SG  CYS A 145      -8.883 -20.597  17.508  1.00 82.77           S  
ATOM    383  C   CYS A 145      -5.062 -20.209  16.441  1.00 82.77           C  
ATOM    384  O   CYS A 145      -5.294 -20.552  15.283  1.00 82.77           O  
ATOM    385  N   ASN A 146      -3.899 -19.632  16.776  1.00 72.81           N  
ATOM    386  HN  ASN A 146      -3.732 -19.280  17.772  1.00 72.81           H  
ATOM    387  CA  ASN A 146      -2.880 -19.496  15.770  1.00 72.81           C  
ATOM    388  HA  ASN A 146      -3.327 -19.094  14.860  1.00 72.81           H  
ATOM    389  CB  ASN A 146      -1.745 -18.565  16.229  1.00 72.81           C  
ATOM    390  HB1 ASN A 146      -2.164 -17.626  16.591  1.00 72.81           H  
ATOM    391  HB2 ASN A 146      -1.179 -19.043  17.029  1.00 72.81           H  
ATOM    392  CG  ASN A 146      -0.831 -18.296  15.044  1.00 72.81           C  
ATOM    393  OD1 ASN A 146      -0.304 -19.218  14.424  1.00 72.81           O  
ATOM    394  ND2 ASN A 146      -0.643 -16.990  14.713  1.00 72.81           N  
ATOM    395 1HD2 ASN A 146      -1.127 -16.220  15.277  1.00 72.81           H  
ATOM    396 2HD2 ASN A 146      -0.011 -16.733  13.889  1.00 72.81           H  
ATOM    397  C   ASN A 146      -2.276 -20.833  15.472  1.00 72.81           C  
ATOM    398  O   ASN A 146      -2.225 -21.276  14.324  1.00 72.81           O  
ATOM    399  N   ASN A 147      -1.829 -21.520  16.540  1.00 66.65           N  
ATOM    400  HN  ASN A 147      -1.946 -21.076  17.506  1.00 66.65           H  
ATOM    401  CA  ASN A 147      -1.205 -22.811  16.465  1.00 66.65           C  
ATOM    402  HA  ASN A 147      -0.789 -22.978  15.471  1.00 66.65           H  
ATOM    403  CB  ASN A 147      -0.120 -22.995  17.544  1.00 66.65           C  
ATOM    404  HB1 ASN A 147       0.568 -22.150  17.512  1.00 66.65           H  
ATOM    405  HB2 ASN A 147      -0.592 -23.044  18.526  1.00 66.65           H  
ATOM    406  CG  ASN A 147       0.651 -24.282  17.291  1.00 66.65           C  
ATOM    407  OD1 ASN A 147       0.070 -25.356  17.152  1.00 66.65           O  
ATOM    408  ND2 ASN A 147       2.006 -24.174  17.233  1.00 66.65           N  
ATOM    409 1HD2 ASN A 147       2.473 -23.220  17.363  1.00 66.65           H  
ATOM    410 2HD2 ASN A 147       2.605 -25.043  17.058  1.00 66.65           H  
ATOM    411  C   ASN A 147      -2.317 -23.776  16.738  1.00 66.65           C  
ATOM    412  O   ASN A 147      -2.921 -23.743  17.808  1.00 66.65           O  
ATOM    413  N   ARG A 148      -2.634 -24.637  15.748  1.00130.91           N  
ATOM    414  HN  ARG A 148      -2.022 -24.648  14.871  1.00130.91           H  
ATOM    415  CA  ARG A 148      -3.751 -25.540  15.810  1.00130.91           C  
ATOM    416  HA  ARG A 148      -4.652 -24.963  16.021  1.00130.91           H  
ATOM    417  CB  ARG A 148      -3.946 -26.282  14.474  1.00130.91           C  
ATOM    418  HB1 ARG A 148      -3.147 -27.014  14.361  1.00130.91           H  
ATOM    419  HB2 ARG A 148      -4.908 -26.794  14.496  1.00130.91           H  
ATOM    420  CG  ARG A 148      -3.920 -25.337  13.269  1.00130.91           C  
ATOM    421  HG1 ARG A 148      -2.897 -24.987  13.131  1.00130.91           H  
ATOM    422  HG2 ARG A 148      -4.235 -25.897  12.389  1.00130.91           H  
ATOM    423  CD  ARG A 148      -4.829 -24.116  13.412  1.00130.91           C  
ATOM    424  HD1 ARG A 148      -4.890 -23.826  14.461  1.00130.91           H  
ATOM    425  HD2 ARG A 148      -4.425 -23.289  12.828  1.00130.91           H  
ATOM    426  NE  ARG A 148      -6.186 -24.466  12.911  1.00130.91           N1+
ATOM    427  HE  ARG A 148      -6.923 -24.870  13.574  1.00130.91           H  
ATOM    428  CZ  ARG A 148      -6.476 -24.263  11.592  1.00130.91           C  
ATOM    429  NH1 ARG A 148      -5.492 -23.864  10.733  1.00130.91           N  
ATOM    430 1HH1 ARG A 148      -4.496 -23.711  11.094  1.00130.91           H  
ATOM    431 2HH1 ARG A 148      -5.717 -23.704   9.699  1.00130.91           H  
ATOM    432  NH2 ARG A 148      -7.747 -24.443  11.130  1.00130.91           N  
ATOM    433 1HH2 ARG A 148      -8.523 -24.745  11.802  1.00130.91           H  
ATOM    434 2HH2 ARG A 148      -7.968 -24.282  10.095  1.00130.91           H  
ATOM    435  C   ARG A 148      -3.589 -26.581  16.882  1.00130.91           C  
ATOM    436  O   ARG A 148      -4.505 -26.807  17.671  1.00130.91           O  
ATOM    437  N   ARG A 149      -2.414 -27.236  16.958  1.00109.32           N  
ATOM    438  HN  ARG A 149      -1.613 -26.963  16.303  1.00109.32           H  
ATOM    439  CA  ARG A 149      -2.225 -28.297  17.909  1.00109.32           C  
ATOM    440  HA  ARG A 149      -2.987 -29.060  17.750  1.00109.32           H  
ATOM    441  CB  ARG A 149      -0.833 -28.946  17.805  1.00109.32           C  
ATOM    442  HB1 ARG A 149      -0.715 -29.348  16.799  1.00109.32           H  
ATOM    443  HB2 ARG A 149      -0.081 -28.177  17.980  1.00109.32           H  
ATOM    444  CG  ARG A 149      -0.607 -30.079  18.807  1.00109.32           C  
ATOM    445  HG1 ARG A 149      -0.688 -29.668  19.813  1.00109.32           H  
ATOM    446  HG2 ARG A 149      -1.383 -30.830  18.657  1.00109.32           H  
ATOM    447  CD  ARG A 149       0.757 -30.762  18.674  1.00109.32           C  
ATOM    448  HD1 ARG A 149       0.852 -31.548  19.423  1.00109.32           H  
ATOM    449  HD2 ARG A 149       0.859 -31.194  17.678  1.00109.32           H  
ATOM    450  NE  ARG A 149       1.810 -29.730  18.888  1.00109.32           N1+
ATOM    451  HE  ARG A 149       2.163 -29.522  19.876  1.00109.32           H  
ATOM    452  CZ  ARG A 149       2.323 -29.051  17.821  1.00109.32           C  
ATOM    453  NH1 ARG A 149       1.875 -29.323  16.561  1.00109.32           N  
ATOM    454 1HH1 ARG A 149       1.122 -30.068  16.410  1.00109.32           H  
ATOM    455 2HH1 ARG A 149       2.277 -28.791  15.724  1.00109.32           H  
ATOM    456  NH2 ARG A 149       3.287 -28.102  18.013  1.00109.32           N  
ATOM    457 1HH2 ARG A 149       3.640 -27.891  19.001  1.00109.32           H  
ATOM    458 2HH2 ARG A 149       3.689 -27.570  17.176  1.00109.32           H  
ATOM    459  C   ARG A 149      -2.365 -27.746  19.291  1.00109.32           C  
ATOM    460  O   ARG A 149      -2.985 -28.375  20.148  1.00109.32           O  
ATOM    461  N   LYS A 150      -1.775 -26.560  19.547  1.00 62.38           N  
ATOM    462  HN  LYS A 150      -1.229 -26.061  18.773  1.00 62.38           H  
ATOM    463  CA  LYS A 150      -1.873 -25.961  20.848  1.00 62.38           C  
ATOM    464  HA  LYS A 150      -2.566 -26.533  21.465  1.00 62.38           H  
ATOM    465  CB  LYS A 150      -0.517 -25.847  21.560  1.00 62.38           C  
ATOM    466  HB1 LYS A 150      -0.072 -26.840  21.614  1.00 62.38           H  
ATOM    467  HB2 LYS A 150       0.126 -25.191  20.973  1.00 62.38           H  
ATOM    468  CG  LYS A 150      -0.614 -25.284  22.979  1.00 62.38           C  
ATOM    469  HG1 LYS A 150      -0.861 -24.224  22.915  1.00 62.38           H  
ATOM    470  HG2 LYS A 150      -1.408 -25.811  23.507  1.00 62.38           H  
ATOM    471  CD  LYS A 150       0.682 -25.434  23.776  1.00 62.38           C  
ATOM    472  HD1 LYS A 150       0.926 -26.494  23.839  1.00 62.38           H  
ATOM    473  HD2 LYS A 150       1.475 -24.909  23.244  1.00 62.38           H  
ATOM    474  CE  LYS A 150       0.600 -24.873  25.196  1.00 62.38           C  
ATOM    475  HE1 LYS A 150       0.366 -23.809  25.152  1.00 62.38           H  
ATOM    476  HE2 LYS A 150      -0.183 -25.395  25.746  1.00 62.38           H  
ATOM    477  NZ  LYS A 150       1.896 -25.063  25.886  1.00 62.38           N1+
ATOM    478  HZ1 LYS A 150       1.833 -24.669  26.879  1.00 62.38           H  
ATOM    479  HZ2 LYS A 150       2.666 -24.551  25.347  1.00 62.38           H  
ATOM    480  HZ3 LYS A 150       2.127 -26.107  25.931  1.00 62.38           H  
ATOM    481  C   LYS A 150      -2.393 -24.566  20.664  1.00 62.38           C  
ATOM    482  O   LYS A 150      -1.646 -23.644  20.343  1.00 62.38           O  
ATOM    483  N   PRO A 151      -3.660 -24.392  20.912  1.00 90.63           N  
ATOM    484  CD  PRO A 151      -4.581 -25.508  20.759  1.00 90.63           C  
ATOM    485  HD1 PRO A 151      -4.734 -26.008  21.715  1.00 90.63           H  
ATOM    486  HD2 PRO A 151      -4.194 -26.223  20.033  1.00 90.63           H  
ATOM    487  CA  PRO A 151      -4.300 -23.130  20.633  1.00 90.63           C  
ATOM    488  HA  PRO A 151      -4.058 -22.896  19.596  1.00 90.63           H  
ATOM    489  CB  PRO A 151      -5.801 -23.415  20.657  1.00 90.63           C  
ATOM    490  HB1 PRO A 151      -6.211 -23.254  21.654  1.00 90.63           H  
ATOM    491  HB2 PRO A 151      -6.328 -22.784  19.941  1.00 90.63           H  
ATOM    492  CG  PRO A 151      -5.898 -24.896  20.258  1.00 90.63           C  
ATOM    493  HG1 PRO A 151      -6.753 -25.371  20.740  1.00 90.63           H  
ATOM    494  HG2 PRO A 151      -5.986 -25.000  19.177  1.00 90.63           H  
ATOM    495  C   PRO A 151      -3.934 -21.904  21.428  1.00 90.63           C  
ATOM    496  O   PRO A 151      -4.245 -20.809  20.966  1.00 90.63           O  
ATOM    497  N   ALA A 152      -3.388 -22.058  22.646  1.00 93.76           N  
ATOM    498  HN  ALA A 152      -3.203 -23.063  22.965  1.00 93.76           H  
ATOM    499  CA  ALA A 152      -3.024 -21.007  23.572  1.00 93.76           C  
ATOM    500  HA  ALA A 152      -3.850 -20.296  23.593  1.00 93.76           H  
ATOM    501  CB  ALA A 152      -2.837 -21.529  25.007  1.00 93.76           C  
ATOM    502  HB1 ALA A 152      -2.565 -20.702  25.662  1.00 93.76           H  
ATOM    503  HB2 ALA A 152      -2.046 -22.279  25.021  1.00 93.76           H  
ATOM    504  HB3 ALA A 152      -3.768 -21.977  25.355  1.00 93.76           H  
ATOM    505  C   ALA A 152      -1.778 -20.232  23.229  1.00 93.76           C  
ATOM    506  O   ALA A 152      -1.606 -19.100  23.683  1.00 93.76           O  
ATOM    507  N   LEU A 153      -0.828 -20.861  22.515  1.00 79.94           N  
ATOM    508  HN  LEU A 153      -1.045 -21.829  22.113  1.00 79.94           H  
ATOM    509  CA  LEU A 153       0.471 -20.287  22.268  1.00 79.94           C  
ATOM    510  HA  LEU A 153       1.006 -20.184  23.212  1.00 79.94           H  
ATOM    511  CB  LEU A 153       1.316 -21.126  21.292  1.00 79.94           C  
ATOM    512  HB1 LEU A 153       0.786 -21.169  20.340  1.00 79.94           H  
ATOM    513  HB2 LEU A 153       2.271 -20.620  21.154  1.00 79.94           H  
ATOM    514  CG  LEU A 153       1.604 -22.568  21.739  1.00 79.94           C  
ATOM    515  HG  LEU A 153       0.645 -23.084  21.798  1.00 79.94           H  
ATOM    516  CD1 LEU A 153       2.453 -23.307  20.691  1.00 79.94           C  
ATOM    517 1HD1 LEU A 153       2.644 -24.325  21.030  1.00 79.94           H  
ATOM    518 2HD1 LEU A 153       3.401 -22.786  20.557  1.00 79.94           H  
ATOM    519 3HD1 LEU A 153       1.917 -23.335  19.742  1.00 79.94           H  
ATOM    520  CD2 LEU A 153       2.226 -22.608  23.143  1.00 79.94           C  
ATOM    521 1HD2 LEU A 153       2.417 -23.643  23.427  1.00 79.94           H  
ATOM    522 2HD2 LEU A 153       1.539 -22.156  23.858  1.00 79.94           H  
ATOM    523 3HD2 LEU A 153       3.165 -22.054  23.141  1.00 79.94           H  
ATOM    524  C   LEU A 153       0.370 -18.945  21.606  1.00 79.94           C  
ATOM    525  O   LEU A 153      -0.173 -18.815  20.512  1.00 79.94           O  
ATOM    526  N   GLY A 154       0.961 -17.912  22.245  1.00 40.69           N  
ATOM    527  HN  GLY A 154       1.374 -18.066  23.220  1.00 40.69           H  
ATOM    528  CA  GLY A 154       1.047 -16.610  21.642  1.00 40.69           C  
ATOM    529  HA1 GLY A 154       1.968 -16.130  21.972  1.00 40.69           H  
ATOM    530  HA2 GLY A 154       1.064 -16.725  20.558  1.00 40.69           H  
ATOM    531  C   GLY A 154      -0.109 -15.743  22.016  1.00 40.69           C  
ATOM    532  O   GLY A 154      -0.227 -14.623  21.522  1.00 40.69           O  
ATOM    533  N   ALA A 155      -0.980 -16.212  22.920  1.00 52.80           N  
ATOM    534  HN  ALA A 155      -0.795 -17.140  23.420  1.00 52.80           H  
ATOM    535  CA  ALA A 155      -2.164 -15.455  23.209  1.00 52.80           C  
ATOM    536  HA  ALA A 155      -2.455 -14.917  22.307  1.00 52.80           H  
ATOM    537  CB  ALA A 155      -3.349 -16.329  23.653  1.00 52.80           C  
ATOM    538  HB1 ALA A 155      -4.212 -15.695  23.856  1.00 52.80           H  
ATOM    539  HB2 ALA A 155      -3.079 -16.876  24.557  1.00 52.80           H  
ATOM    540  HB3 ALA A 155      -3.596 -17.036  22.861  1.00 52.80           H  
ATOM    541  C   ALA A 155      -1.928 -14.460  24.290  1.00 52.80           C  
ATOM    542  O   ALA A 155      -1.081 -14.638  25.163  1.00 52.80           O  
ATOM    543  N   ALA A 156      -2.706 -13.364  24.236  1.00 51.60           N  
ATOM    544  HN  ALA A 156      -3.391 -13.251  23.422  1.00 51.60           H  
ATOM    545  CA  ALA A 156      -2.641 -12.347  25.238  1.00 51.60           C  
ATOM    546  HA  ALA A 156      -1.604 -12.046  25.384  1.00 51.60           H  
ATOM    547  CB  ALA A 156      -3.494 -11.108  24.920  1.00 51.60           C  
ATOM    548  HB1 ALA A 156      -3.394 -10.381  25.726  1.00 51.60           H  
ATOM    549  HB2 ALA A 156      -4.540 -11.401  24.824  1.00 51.60           H  
ATOM    550  HB3 ALA A 156      -3.154 -10.663  23.985  1.00 51.60           H  
ATOM    551  C   ALA A 156      -3.169 -12.952  26.505  1.00 51.60           C  
ATOM    552  O   ALA A 156      -3.931 -13.916  26.469  1.00 51.60           O  
ATOM    553  N   ASN A 157      -2.771 -12.364  27.654  1.00 76.73           N  
ATOM    554  HN  ASN A 157      -2.105 -11.531  27.564  1.00 76.73           H  
ATOM    555  CA  ASN A 157      -3.154 -12.747  28.987  1.00 76.73           C  
ATOM    556  HA  ASN A 157      -2.726 -12.014  29.672  1.00 76.73           H  
ATOM    557  CB  ASN A 157      -4.678 -12.734  29.194  1.00 76.73           C  
ATOM    558  HB1 ASN A 157      -5.162 -13.337  28.426  1.00 76.73           H  
ATOM    559  HB2 ASN A 157      -4.922 -13.134  30.178  1.00 76.73           H  
ATOM    560  CG  ASN A 157      -5.146 -11.290  29.091  1.00 76.73           C  
ATOM    561  OD1 ASN A 157      -4.641 -10.404  29.779  1.00 76.73           O  
ATOM    562  ND2 ASN A 157      -6.136 -11.042  28.193  1.00 76.73           N  
ATOM    563 1HD2 ASN A 157      -6.540 -11.842  27.608  1.00 76.73           H  
ATOM    564 2HD2 ASN A 157      -6.511 -10.047  28.071  1.00 76.73           H  
ATOM    565  C   ASN A 157      -2.642 -14.096  29.398  1.00 76.73           C  
ATOM    566  O   ASN A 157      -3.353 -14.858  30.052  1.00 76.73           O  
ATOM    567  N   ARG A 158      -1.384 -14.421  29.044  1.00109.54           N  
ATOM    568  HN  ARG A 158      -0.826 -13.755  28.420  1.00109.54           H  
ATOM    569  CA  ARG A 158      -0.776 -15.645  29.488  1.00109.54           C  
ATOM    570  HA  ARG A 158      -1.342 -16.043  30.330  1.00109.54           H  
ATOM    571  CB  ARG A 158      -0.653 -16.728  28.400  1.00109.54           C  
ATOM    572  HB1 ARG A 158      -0.419 -16.241  27.453  1.00109.54           H  
ATOM    573  HB2 ARG A 158       0.160 -17.401  28.673  1.00109.54           H  
ATOM    574  CG  ARG A 158      -1.928 -17.558  28.216  1.00109.54           C  
ATOM    575  HG1 ARG A 158      -1.691 -18.397  27.562  1.00109.54           H  
ATOM    576  HG2 ARG A 158      -2.228 -17.933  29.194  1.00109.54           H  
ATOM    577  CD  ARG A 158      -3.118 -16.813  27.613  1.00109.54           C  
ATOM    578  HD1 ARG A 158      -3.258 -15.859  28.120  1.00109.54           H  
ATOM    579  HD2 ARG A 158      -2.951 -16.639  26.550  1.00109.54           H  
ATOM    580  NE  ARG A 158      -4.318 -17.678  27.808  1.00109.54           N1+
ATOM    581  HE  ARG A 158      -4.917 -17.563  28.687  1.00109.54           H  
ATOM    582  CZ  ARG A 158      -4.659 -18.614  26.877  1.00109.54           C  
ATOM    583  NH1 ARG A 158      -3.906 -18.757  25.748  1.00109.54           N  
ATOM    584 1HH1 ARG A 158      -3.049 -18.135  25.594  1.00109.54           H  
ATOM    585 2HH1 ARG A 158      -4.172 -19.491  25.017  1.00109.54           H  
ATOM    586  NH2 ARG A 158      -5.753 -19.405  27.074  1.00109.54           N  
ATOM    587 1HH2 ARG A 158      -6.343 -19.291  27.959  1.00109.54           H  
ATOM    588 2HH2 ARG A 158      -6.021 -20.140  26.343  1.00109.54           H  
ATOM    589  C   ARG A 158       0.601 -15.283  29.946  1.00109.54           C  
ATOM    590  O   ARG A 158       1.067 -14.173  29.704  1.00109.54           O  
ATOM    591  N   ALA A 159       1.293 -16.211  30.633  1.00 45.43           N  
ATOM    592  HN  ALA A 159       0.881 -17.190  30.764  1.00 45.43           H  
ATOM    593  CA  ALA A 159       2.576 -15.900  31.190  1.00 45.43           C  
ATOM    594  HA  ALA A 159       2.489 -14.970  31.751  1.00 45.43           H  
ATOM    595  CB  ALA A 159       3.114 -16.987  32.137  1.00 45.43           C  
ATOM    596  HB1 ALA A 159       4.088 -16.685  32.521  1.00 45.43           H  
ATOM    597  HB2 ALA A 159       3.214 -17.926  31.593  1.00 45.43           H  
ATOM    598  HB3 ALA A 159       2.422 -17.121  32.968  1.00 45.43           H  
ATOM    599  C   ALA A 159       3.587 -15.704  30.112  1.00 45.43           C  
ATOM    600  O   ALA A 159       3.509 -16.275  29.025  1.00 45.43           O  
ATOM    601  N   LEU A 160       4.574 -14.847  30.417  1.00163.57           N  
ATOM    602  HN  LEU A 160       4.548 -14.357  31.368  1.00163.57           H  
ATOM    603  CA  LEU A 160       5.655 -14.559  29.534  1.00163.57           C  
ATOM    604  HA  LEU A 160       5.284 -14.352  28.530  1.00163.57           H  
ATOM    605  CB  LEU A 160       6.407 -13.337  30.096  1.00163.57           C  
ATOM    606  HB1 LEU A 160       5.660 -12.653  30.500  1.00163.57           H  
ATOM    607  HB2 LEU A 160       7.048 -13.693  30.903  1.00163.57           H  
ATOM    608  CG  LEU A 160       7.288 -12.534  29.133  1.00163.57           C  
ATOM    609  HG  LEU A 160       8.152 -13.138  28.854  1.00163.57           H  
ATOM    610  CD1 LEU A 160       6.515 -12.146  27.861  1.00163.57           C  
ATOM    611 1HD1 LEU A 160       7.167 -11.577  27.198  1.00163.57           H  
ATOM    612 2HD1 LEU A 160       5.652 -11.537  28.131  1.00163.57           H  
ATOM    613 3HD1 LEU A 160       6.177 -13.048  27.351  1.00163.57           H  
ATOM    614  CD2 LEU A 160       7.775 -11.264  29.853  1.00163.57           C  
ATOM    615 1HD2 LEU A 160       8.404 -10.682  29.179  1.00163.57           H  
ATOM    616 2HD2 LEU A 160       8.351 -11.544  30.735  1.00163.57           H  
ATOM    617 3HD2 LEU A 160       6.916 -10.665  30.155  1.00163.57           H  
ATOM    618  C   LEU A 160       6.447 -15.835  29.550  1.00163.57           C  
ATOM    619  O   LEU A 160       6.519 -16.501  30.581  1.00163.57           O  
ATOM    620  N   ALA A 161       7.003 -16.251  28.393  1.00 45.32           N  
ATOM    621  HN  ALA A 161       6.913 -15.643  27.517  1.00 45.32           H  
ATOM    622  CA  ALA A 161       7.716 -17.502  28.320  1.00 45.32           C  
ATOM    623  HA  ALA A 161       7.107 -18.282  28.778  1.00 45.32           H  
ATOM    624  CB  ALA A 161       8.070 -17.927  26.884  1.00 45.32           C  
ATOM    625  HB1 ALA A 161       8.605 -18.876  26.907  1.00 45.32           H  
ATOM    626  HB2 ALA A 161       8.701 -17.166  26.424  1.00 45.32           H  
ATOM    627  HB3 ALA A 161       7.155 -18.040  26.302  1.00 45.32           H  
ATOM    628  C   ALA A 161       8.992 -17.373  29.087  1.00 45.32           C  
ATOM    629  O   ALA A 161       9.457 -16.265  29.351  1.00 45.32           O  
ATOM    630  N   ARG A 162       9.577 -18.513  29.515  1.00137.70           N  
ATOM    631  HN  ARG A 162       9.139 -19.468  29.312  1.00137.70           H  
ATOM    632  CA  ARG A 162      10.801 -18.403  30.249  1.00137.70           C  
ATOM    633  HA  ARG A 162      11.145 -17.370  30.194  1.00137.70           H  
ATOM    634  CB  ARG A 162      10.619 -18.778  31.729  1.00137.70           C  
ATOM    635  HB1 ARG A 162       9.632 -18.448  32.052  1.00137.70           H  
ATOM    636  HB2 ARG A 162      10.689 -19.862  31.824  1.00137.70           H  
ATOM    637  CG  ARG A 162      11.665 -18.142  32.639  1.00137.70           C  
ATOM    638  HG1 ARG A 162      12.619 -18.639  32.462  1.00137.70           H  
ATOM    639  HG2 ARG A 162      11.750 -17.087  32.377  1.00137.70           H  
ATOM    640  CD  ARG A 162      11.342 -18.241  34.129  1.00137.70           C  
ATOM    641  HD1 ARG A 162      10.941 -19.229  34.355  1.00137.70           H  
ATOM    642  HD2 ARG A 162      12.246 -18.073  34.714  1.00137.70           H  
ATOM    643  NE  ARG A 162      10.327 -17.198  34.457  1.00137.70           N1+
ATOM    644  HE  ARG A 162       9.284 -17.415  34.361  1.00137.70           H  
ATOM    645  CZ  ARG A 162      10.735 -15.966  34.880  1.00137.70           C  
ATOM    646  NH1 ARG A 162      12.066 -15.667  34.930  1.00137.70           N  
ATOM    647 1HH1 ARG A 162      12.790 -16.399  34.638  1.00137.70           H  
ATOM    648 2HH1 ARG A 162      12.385 -14.701  35.262  1.00137.70           H  
ATOM    649  NH2 ARG A 162       9.814 -15.035  35.267  1.00137.70           N  
ATOM    650 1HH2 ARG A 162       8.771 -15.271  35.239  1.00137.70           H  
ATOM    651 2HH2 ARG A 162      10.136 -14.070  35.598  1.00137.70           H  
ATOM    652  C   ARG A 162      11.831 -19.282  29.603  1.00137.70           C  
ATOM    653  O   ARG A 162      11.719 -20.507  29.607  1.00137.70           O  
ATOM    654  N   TRP A 163      12.851 -18.649  28.987  1.00 76.83           N  
ATOM    655  HN  TRP A 163      12.848 -17.579  28.984  1.00 76.83           H  
ATOM    656  CA  TRP A 163      13.941 -19.321  28.335  1.00 76.83           C  
ATOM    657  HA  TRP A 163      13.537 -20.106  27.695  1.00 76.83           H  
ATOM    658  CB  TRP A 163      14.787 -18.369  27.474  1.00 76.83           C  
ATOM    659  HB1 TRP A 163      15.064 -17.505  28.078  1.00 76.83           H  
ATOM    660  HB2 TRP A 163      15.688 -18.894  27.155  1.00 76.83           H  
ATOM    661  CG  TRP A 163      14.049 -17.888  26.251  1.00 76.83           C  
ATOM    662  CD2 TRP A 163      14.493 -16.832  25.383  1.00 76.83           C  
ATOM    663  CE2 TRP A 163      13.531 -16.690  24.384  1.00 76.83           C  
ATOM    664  CE3 TRP A 163      15.610 -16.046  25.417  1.00 76.83           C  
ATOM    665  HE3 TRP A 163      16.361 -16.159  26.199  1.00 76.83           H  
ATOM    666  CD1 TRP A 163      12.860 -18.328  25.747  1.00 76.83           C  
ATOM    667  HD1 TRP A 163      12.257 -19.128  26.176  1.00 76.83           H  
ATOM    668  NE1 TRP A 163      12.535 -17.615  24.619  1.00 76.83           N  
ATOM    669  HE1 TRP A 163      11.657 -17.754  24.023  1.00 76.83           H  
ATOM    670  CZ2 TRP A 163      13.670 -15.755  23.399  1.00 76.83           C  
ATOM    671  HZ2 TRP A 163      12.919 -15.640  22.617  1.00 76.83           H  
ATOM    672  CZ3 TRP A 163      15.748 -15.104  24.421  1.00 76.83           C  
ATOM    673  HZ3 TRP A 163      16.626 -14.458  24.414  1.00 76.83           H  
ATOM    674  CH2 TRP A 163      14.796 -14.962  23.432  1.00 76.83           C  
ATOM    675  HH2 TRP A 163      14.938 -14.206  22.660  1.00 76.83           H  
ATOM    676  C   TRP A 163      14.839 -19.947  29.354  1.00 76.83           C  
ATOM    677  O   TRP A 163      15.400 -21.017  29.125  1.00 76.83           O  
ATOM    678  N   LEU A 164      15.026 -19.267  30.500  1.00128.58           N  
ATOM    679  HN  LEU A 164      14.480 -18.363  30.672  1.00128.58           H  
ATOM    680  CA  LEU A 164      15.947 -19.736  31.494  1.00128.58           C  
ATOM    681  HA  LEU A 164      16.260 -20.756  31.270  1.00128.58           H  
ATOM    682  CB  LEU A 164      17.165 -18.790  31.500  1.00128.58           C  
ATOM    683  HB1 LEU A 164      17.404 -18.564  30.461  1.00128.58           H  
ATOM    684  HB2 LEU A 164      16.862 -17.876  32.011  1.00128.58           H  
ATOM    685  CG  LEU A 164      18.457 -19.279  32.169  1.00128.58           C  
ATOM    686  HG  LEU A 164      18.808 -20.139  31.598  1.00128.58           H  
ATOM    687  CD1 LEU A 164      19.541 -18.193  32.064  1.00128.58           C  
ATOM    688 1HD1 LEU A 164      20.456 -18.545  32.540  1.00128.58           H  
ATOM    689 2HD1 LEU A 164      19.198 -17.287  32.563  1.00128.58           H  
ATOM    690 3HD1 LEU A 164      19.739 -17.977  31.014  1.00128.58           H  
ATOM    691  CD2 LEU A 164      18.231 -19.756  33.609  1.00128.58           C  
ATOM    692 1HD2 LEU A 164      19.177 -20.091  34.034  1.00128.58           H  
ATOM    693 2HD2 LEU A 164      17.520 -20.582  33.611  1.00128.58           H  
ATOM    694 3HD2 LEU A 164      17.835 -18.935  34.206  1.00128.58           H  
ATOM    695  C   LEU A 164      15.196 -19.693  32.801  1.00128.58           C  
ATOM    696  O   LEU A 164      14.292 -18.875  32.953  1.00128.58           O  
ATOM    697  N   PRO A 165      15.505 -20.530  33.760  1.00 72.17           N  
ATOM    698  CD  PRO A 165      16.044 -21.849  33.468  1.00 72.17           C  
ATOM    699  HD1 PRO A 165      17.133 -21.815  33.428  1.00 72.17           H  
ATOM    700  HD2 PRO A 165      15.656 -22.217  32.518  1.00 72.17           H  
ATOM    701  CA  PRO A 165      14.728 -20.530  34.974  1.00 72.17           C  
ATOM    702  HA  PRO A 165      13.680 -20.656  34.702  1.00 72.17           H  
ATOM    703  CB  PRO A 165      15.167 -21.772  35.743  1.00 72.17           C  
ATOM    704  HB1 PRO A 165      16.011 -21.549  36.396  1.00 72.17           H  
ATOM    705  HB2 PRO A 165      14.345 -22.176  36.335  1.00 72.17           H  
ATOM    706  CG  PRO A 165      15.577 -22.751  34.625  1.00 72.17           C  
ATOM    707  HG1 PRO A 165      16.388 -23.398  34.959  1.00 72.17           H  
ATOM    708  HG2 PRO A 165      14.728 -23.361  34.318  1.00 72.17           H  
ATOM    709  C   PRO A 165      14.856 -19.246  35.729  1.00 72.17           C  
ATOM    710  O   PRO A 165      15.916 -18.626  35.694  1.00 72.17           O  
ATOM    711  N   ALA A 166      13.783 -18.832  36.428  1.00 45.22           N  
ATOM    712  HN  ALA A 166      12.918 -19.459  36.486  1.00 45.22           H  
ATOM    713  CA  ALA A 166      13.782 -17.563  37.096  1.00 45.22           C  
ATOM    714  HA  ALA A 166      14.133 -16.807  36.393  1.00 45.22           H  
ATOM    715  CB  ALA A 166      12.394 -17.139  37.606  1.00 45.22           C  
ATOM    716  HB1 ALA A 166      12.468 -16.170  38.100  1.00 45.22           H  
ATOM    717  HB2 ALA A 166      12.025 -17.880  38.314  1.00 45.22           H  
ATOM    718  HB3 ALA A 166      11.704 -17.065  36.765  1.00 45.22           H  
ATOM    719  C   ALA A 166      14.710 -17.581  38.266  1.00 45.22           C  
ATOM    720  O   ALA A 166      14.869 -18.593  38.947  1.00 45.22           O  
ATOM    721  N   GLU A 167      15.367 -16.430  38.517  1.00 74.13           N  
ATOM    722  HN  GLU A 167      15.247 -15.591  37.864  1.00 74.13           H  
ATOM    723  CA  GLU A 167      16.227 -16.334  39.661  1.00 74.13           C  
ATOM    724  HA  GLU A 167      16.296 -17.305  40.152  1.00 74.13           H  
ATOM    725  CB  GLU A 167      17.637 -15.823  39.322  1.00 74.13           C  
ATOM    726  HB1 GLU A 167      17.541 -14.868  38.805  1.00 74.13           H  
ATOM    727  HB2 GLU A 167      18.184 -15.679  40.254  1.00 74.13           H  
ATOM    728  CG  GLU A 167      18.440 -16.774  38.434  1.00 74.13           C  
ATOM    729  HG1 GLU A 167      18.564 -17.734  38.935  1.00 74.13           H  
ATOM    730  HG2 GLU A 167      17.922 -16.923  37.486  1.00 74.13           H  
ATOM    731  CD  GLU A 167      19.802 -16.140  38.186  1.00 74.13           C  
ATOM    732  OE1 GLU A 167      20.034 -15.011  38.697  1.00 74.13           O  
ATOM    733  OE2 GLU A 167      20.629 -16.780  37.484  1.00 74.13           O1-
ATOM    734  C   GLU A 167      15.625 -15.334  40.600  1.00 74.13           C  
ATOM    735  O   GLU A 167      15.674 -14.129  40.357  1.00 74.13           O  
ATOM    736  N   TYR A 168      15.075 -15.826  41.726  1.00160.28           N  
ATOM    737  HN  TYR A 168      15.095 -16.885  41.874  1.00160.28           H  
ATOM    738  CA  TYR A 168      14.461 -15.011  42.743  1.00160.28           C  
ATOM    739  HA  TYR A 168      14.519 -13.961  42.455  1.00160.28           H  
ATOM    740  CB  TYR A 168      13.002 -15.371  43.093  1.00160.28           C  
ATOM    741  HB1 TYR A 168      12.926 -16.452  43.213  1.00160.28           H  
ATOM    742  HB2 TYR A 168      12.734 -14.881  44.029  1.00160.28           H  
ATOM    743  CG  TYR A 168      12.046 -14.937  42.032  1.00160.28           C  
ATOM    744  CD1 TYR A 168      11.524 -13.664  42.062  1.00160.28           C  
ATOM    745  HD1 TYR A 168      11.820 -12.981  42.859  1.00160.28           H  
ATOM    746  CE1 TYR A 168      10.635 -13.240  41.103  1.00160.28           C  
ATOM    747  HE1 TYR A 168      10.234 -12.227  41.141  1.00160.28           H  
ATOM    748  CD2 TYR A 168      11.658 -15.786  41.020  1.00160.28           C  
ATOM    749  HD2 TYR A 168      12.060 -16.798  40.981  1.00160.28           H  
ATOM    750  CE2 TYR A 168      10.767 -15.368  40.057  1.00160.28           C  
ATOM    751  HE2 TYR A 168      10.468 -16.050  39.261  1.00160.28           H  
ATOM    752  CZ  TYR A 168      10.253 -14.094  40.097  1.00160.28           C  
ATOM    753  OH  TYR A 168       9.339 -13.664  39.111  1.00160.28           O  
ATOM    754  HH  TYR A 168       8.434 -13.391  39.567  1.00160.28           H  
ATOM    755  C   TYR A 168      15.226 -15.227  44.016  1.00160.28           C  
ATOM    756  O   TYR A 168      15.876 -16.256  44.194  1.00160.28           O  
ATOM    757  N   GLU A 169      15.180 -14.243  44.941  1.00139.94           N  
ATOM    758  HN  GLU A 169      14.580 -13.373  44.773  1.00139.94           H  
ATOM    759  CA  GLU A 169      15.939 -14.372  46.146  1.00139.94           C  
ATOM    760  HA  GLU A 169      16.966 -14.584  45.849  1.00139.94           H  
ATOM    761  CB  GLU A 169      15.984 -13.116  47.038  1.00139.94           C  
ATOM    762  HB1 GLU A 169      16.681 -13.315  47.852  1.00139.94           H  
ATOM    763  HB2 GLU A 169      16.360 -12.293  46.430  1.00139.94           H  
ATOM    764  CG  GLU A 169      14.665 -12.667  47.658  1.00139.94           C  
ATOM    765  HG1 GLU A 169      14.022 -12.220  46.900  1.00139.94           H  
ATOM    766  HG2 GLU A 169      14.153 -13.514  48.115  1.00139.94           H  
ATOM    767  CD  GLU A 169      15.032 -11.636  48.716  1.00139.94           C  
ATOM    768  OE1 GLU A 169      15.375 -10.485  48.336  1.00139.94           O  
ATOM    769  OE2 GLU A 169      14.989 -11.997  49.921  1.00139.94           O1-
ATOM    770  C   GLU A 169      15.475 -15.538  46.956  1.00139.94           C  
ATOM    771  O   GLU A 169      16.330 -16.234  47.504  1.00139.94           O  
ATOM    772  N   ASP A 170      14.148 -15.750  47.168  1.00275.71           N  
ATOM    773  HN  ASP A 170      13.392 -15.051  46.877  1.00275.71           H  
ATOM    774  CA  ASP A 170      13.852 -16.997  47.818  1.00275.71           C  
ATOM    775  HA  ASP A 170      14.414 -17.136  48.742  1.00275.71           H  
ATOM    776  CB  ASP A 170      12.348 -17.236  47.995  1.00275.71           C  
ATOM    777  HB1 ASP A 170      11.909 -17.503  47.034  1.00275.71           H  
ATOM    778  HB2 ASP A 170      12.192 -18.048  48.705  1.00275.71           H  
ATOM    779  CG  ASP A 170      11.687 -15.982  48.516  1.00275.71           C  
ATOM    780  OD1 ASP A 170      12.011 -15.534  49.647  1.00275.71           O  
ATOM    781  OD2 ASP A 170      10.831 -15.455  47.758  1.00275.71           O1-
ATOM    782  C   ASP A 170      14.198 -18.006  46.772  1.00275.71           C  
ATOM    783  O   ASP A 170      15.310 -18.202  46.337  1.00275.71           O  
ATOM    784  N   GLY A 171      13.265 -18.803  46.299  1.00167.49           N  
ATOM    785  HN  GLY A 171      12.358 -18.989  46.835  1.00167.49           H  
ATOM    786  CA  GLY A 171      13.527 -19.405  45.035  1.00167.49           C  
ATOM    787  HA1 GLY A 171      14.519 -19.136  44.673  1.00167.49           H  
ATOM    788  HA2 GLY A 171      13.444 -20.490  45.095  1.00167.49           H  
ATOM    789  C   GLY A 171      12.475 -18.842  44.162  1.00167.49           C  
ATOM    790  O   GLY A 171      12.576 -18.696  42.947  1.00167.49           O  
ATOM    791  N   LEU A 172      11.357 -18.708  44.896  1.00147.33           N  
ATOM    792  HN  LEU A 172      11.518 -18.737  45.953  1.00147.33           H  
ATOM    793  CA  LEU A 172       9.990 -18.533  44.514  1.00147.33           C  
ATOM    794  HA  LEU A 172       9.771 -19.309  43.780  1.00147.33           H  
ATOM    795  CB  LEU A 172       9.082 -18.802  45.719  1.00147.33           C  
ATOM    796  HB1 LEU A 172       9.270 -18.042  46.477  1.00147.33           H  
ATOM    797  HB2 LEU A 172       8.043 -18.743  45.396  1.00147.33           H  
ATOM    798  CG  LEU A 172       9.332 -20.191  46.336  1.00147.33           C  
ATOM    799  HG  LEU A 172      10.354 -20.187  46.715  1.00147.33           H  
ATOM    800  CD1 LEU A 172       8.415 -20.446  47.540  1.00147.33           C  
ATOM    801 1HD1 LEU A 172       8.619 -21.435  47.950  1.00147.33           H  
ATOM    802 2HD1 LEU A 172       7.374 -20.393  47.222  1.00147.33           H  
ATOM    803 3HD1 LEU A 172       8.600 -19.691  48.304  1.00147.33           H  
ATOM    804  CD2 LEU A 172       9.259 -21.298  45.272  1.00147.33           C  
ATOM    805 1HD2 LEU A 172       9.440 -22.265  45.740  1.00147.33           H  
ATOM    806 2HD2 LEU A 172      10.015 -21.118  44.507  1.00147.33           H  
ATOM    807 3HD2 LEU A 172       8.270 -21.297  44.813  1.00147.33           H  
ATOM    808  C   LEU A 172       9.536 -17.245  43.919  1.00147.33           C  
ATOM    809  O   LEU A 172       8.907 -17.275  42.861  1.00147.33           O  
ATOM    810  N   SER A 173       9.797 -16.087  44.558  1.00190.66           N  
ATOM    811  HN  SER A 173      10.444 -16.024  45.408  1.00190.66           H  
ATOM    812  CA  SER A 173       9.129 -14.943  43.997  1.00190.66           C  
ATOM    813  HA  SER A 173       9.231 -14.962  42.912  1.00190.66           H  
ATOM    814  CB  SER A 173       7.633 -14.880  44.367  1.00190.66           C  
ATOM    815  HB1 SER A 173       7.535 -14.926  45.452  1.00190.66           H  
ATOM    816  HB2 SER A 173       7.218 -13.940  44.004  1.00190.66           H  
ATOM    817  OG  SER A 173       6.907 -15.956  43.793  1.00190.66           O  
ATOM    818  HG  SER A 173       6.991 -15.917  42.747  1.00190.66           H  
ATOM    819  C   SER A 173       9.683 -13.657  44.523  1.00190.66           C  
ATOM    820  O   SER A 173       9.332 -12.593  44.019  1.00190.66           O  
ATOM    821  N   LEU A 174      10.556 -13.697  45.541  1.00179.25           N  
ATOM    822  HN  LEU A 174      10.912 -14.633  45.919  1.00179.25           H  
ATOM    823  CA  LEU A 174      11.003 -12.458  46.112  1.00179.25           C  
ATOM    824  HA  LEU A 174      10.194 -11.728  46.090  1.00179.25           H  
ATOM    825  CB  LEU A 174      11.468 -12.676  47.558  1.00179.25           C  
ATOM    826  HB1 LEU A 174      10.727 -13.295  48.064  1.00179.25           H  
ATOM    827  HB2 LEU A 174      12.424 -13.199  47.533  1.00179.25           H  
ATOM    828  CG  LEU A 174      11.648 -11.393  48.365  1.00179.25           C  
ATOM    829  HG  LEU A 174      12.344 -10.754  47.822  1.00179.25           H  
ATOM    830  CD1 LEU A 174      10.310 -10.646  48.470  1.00179.25           C  
ATOM    831 1HD1 LEU A 174      10.448  -9.732  49.047  1.00179.25           H  
ATOM    832 2HD1 LEU A 174       9.577 -11.281  48.966  1.00179.25           H  
ATOM    833 3HD1 LEU A 174       9.955 -10.394  47.471  1.00179.25           H  
ATOM    834  CD2 LEU A 174      12.265 -11.699  49.737  1.00179.25           C  
ATOM    835 1HD2 LEU A 174      12.385 -10.772  50.297  1.00179.25           H  
ATOM    836 2HD2 LEU A 174      13.239 -12.170  49.601  1.00179.25           H  
ATOM    837 3HD2 LEU A 174      11.610 -12.373  50.288  1.00179.25           H  
ATOM    838  C   LEU A 174      12.153 -11.969  45.280  1.00179.25           C  
ATOM    839  O   LEU A 174      13.041 -12.746  44.940  1.00179.25           O  
ATOM    840  N   PRO A 175      12.164 -10.703  44.933  1.00182.82           N  
ATOM    841  CD  PRO A 175      10.930  -9.938  44.852  1.00182.82           C  
ATOM    842  HD1 PRO A 175      10.752  -9.402  45.784  1.00182.82           H  
ATOM    843  HD2 PRO A 175      10.087 -10.597  44.644  1.00182.82           H  
ATOM    844  CA  PRO A 175      13.191 -10.170  44.068  1.00182.82           C  
ATOM    845  HA  PRO A 175      13.351 -10.845  43.228  1.00182.82           H  
ATOM    846  CB  PRO A 175      12.660  -8.831  43.559  1.00182.82           C  
ATOM    847  HB1 PRO A 175      13.039  -8.010  44.167  1.00182.82           H  
ATOM    848  HB2 PRO A 175      12.944  -8.674  42.518  1.00182.82           H  
ATOM    849  CG  PRO A 175      11.136  -8.947  43.694  1.00182.82           C  
ATOM    850  HG1 PRO A 175      10.695  -7.979  43.932  1.00182.82           H  
ATOM    851  HG2 PRO A 175      10.695  -9.332  42.774  1.00182.82           H  
ATOM    852  C   PRO A 175      14.470  -9.977  44.808  1.00182.82           C  
ATOM    853  O   PRO A 175      14.443  -9.932  46.036  1.00182.82           O  
ATOM    854  N   PHE A 176      15.601  -9.854  44.082  1.00138.60           N  
ATOM    855  HN  PHE A 176      15.569  -9.925  43.015  1.00138.60           H  
ATOM    856  CA  PHE A 176      16.842  -9.628  44.753  1.00138.60           C  
ATOM    857  HA  PHE A 176      16.895 -10.262  45.638  1.00138.60           H  
ATOM    858  CB  PHE A 176      18.093  -9.852  43.890  1.00138.60           C  
ATOM    859  HB1 PHE A 176      18.027  -9.256  42.980  1.00138.60           H  
ATOM    860  HB2 PHE A 176      18.985  -9.567  44.448  1.00138.60           H  
ATOM    861  CG  PHE A 176      18.152 -11.298  43.546  1.00138.60           C  
ATOM    862  CD1 PHE A 176      18.580 -12.217  44.477  1.00138.60           C  
ATOM    863  HD1 PHE A 176      18.877 -11.880  45.470  1.00138.60           H  
ATOM    864  CD2 PHE A 176      17.756 -11.738  42.304  1.00138.60           C  
ATOM    865  HD2 PHE A 176      17.397 -11.022  41.565  1.00138.60           H  
ATOM    866  CE1 PHE A 176      18.636 -13.554  44.167  1.00138.60           C  
ATOM    867  HE1 PHE A 176      18.984 -14.273  44.909  1.00138.60           H  
ATOM    868  CE2 PHE A 176      17.810 -13.075  41.989  1.00138.60           C  
ATOM    869  HE2 PHE A 176      17.501 -13.414  41.000  1.00138.60           H  
ATOM    870  CZ  PHE A 176      18.253 -13.984  42.919  1.00138.60           C  
ATOM    871  HZ  PHE A 176      18.301 -15.044  42.668  1.00138.60           H  
ATOM    872  C   PHE A 176      16.845  -8.198  45.169  1.00138.60           C  
ATOM    873  O   PHE A 176      16.425  -7.321  44.417  1.00138.60           O  
ATOM    874  N   GLY A 177      17.339  -7.933  46.391  1.00 33.98           N  
ATOM    875  HN  GLY A 177      17.705  -8.740  46.991  1.00 33.98           H  
ATOM    876  CA  GLY A 177      17.389  -6.599  46.912  1.00 33.98           C  
ATOM    877  HA1 GLY A 177      18.351  -6.432  47.397  1.00 33.98           H  
ATOM    878  HA2 GLY A 177      17.262  -5.884  46.099  1.00 33.98           H  
ATOM    879  C   GLY A 177      16.285  -6.425  47.912  1.00 33.98           C  
ATOM    880  O   GLY A 177      16.324  -5.505  48.729  1.00 33.98           O  
ATOM    881  N   TRP A 178      15.275  -7.317  47.878  1.00 85.55           N  
ATOM    882  HN  TRP A 178      15.326  -8.139  47.194  1.00 85.55           H  
ATOM    883  CA  TRP A 178      14.131  -7.189  48.740  1.00 85.55           C  
ATOM    884  HA  TRP A 178      13.693  -6.202  48.593  1.00 85.55           H  
ATOM    885  CB  TRP A 178      13.057  -8.250  48.459  1.00 85.55           C  
ATOM    886  HB1 TRP A 178      12.790  -8.198  47.404  1.00 85.55           H  
ATOM    887  HB2 TRP A 178      13.476  -9.231  48.681  1.00 85.55           H  
ATOM    888  CG  TRP A 178      11.803  -8.072  49.277  1.00 85.55           C  
ATOM    889  CD2 TRP A 178      10.588  -7.491  48.779  1.00 85.55           C  
ATOM    890  CE2 TRP A 178       9.655  -7.538  49.816  1.00 85.55           C  
ATOM    891  CE3 TRP A 178      10.272  -6.968  47.557  1.00 85.55           C  
ATOM    892  HE3 TRP A 178      11.001  -6.936  46.747  1.00 85.55           H  
ATOM    893  CD1 TRP A 178      11.556  -8.441  50.567  1.00 85.55           C  
ATOM    894  HD1 TRP A 178      12.277  -8.920  51.229  1.00 85.55           H  
ATOM    895  NE1 TRP A 178      10.264  -8.120  50.908  1.00 85.55           N  
ATOM    896  HE1 TRP A 178       9.807  -8.293  51.860  1.00 85.55           H  
ATOM    897  CZ2 TRP A 178       8.387  -7.061  49.645  1.00 85.55           C  
ATOM    898  HZ2 TRP A 178       7.654  -7.100  50.451  1.00 85.55           H  
ATOM    899  CZ3 TRP A 178       8.994  -6.483  47.391  1.00 85.55           C  
ATOM    900  HZ3 TRP A 178       8.706  -6.055  46.431  1.00 85.55           H  
ATOM    901  CH2 TRP A 178       8.070  -6.528  48.415  1.00 85.55           C  
ATOM    902  HH2 TRP A 178       7.068  -6.133  48.247  1.00 85.55           H  
ATOM    903  C   TRP A 178      14.516  -7.332  50.179  1.00 85.55           C  
ATOM    904  O   TRP A 178      14.247  -6.447  50.989  1.00 85.55           O  
ATOM    905  N   THR A 179      15.183  -8.448  50.535  1.00 66.90           N  
ATOM    906  HN  THR A 179      15.429  -9.183  49.797  1.00 66.90           H  
ATOM    907  CA  THR A 179      15.563  -8.650  51.904  1.00 66.90           C  
ATOM    908  HA  THR A 179      14.872  -8.130  52.567  1.00 66.90           H  
ATOM    909  CB  THR A 179      15.641 -10.105  52.274  1.00 66.90           C  
ATOM    910  HB  THR A 179      16.384 -10.596  51.646  1.00 66.90           H  
ATOM    911  OG1 THR A 179      14.378 -10.723  52.076  1.00 66.90           O  
ATOM    912  HG1 THR A 179      13.659 -10.251  52.678  1.00 66.90           H  
ATOM    913  CG2 THR A 179      16.058 -10.233  53.746  1.00 66.90           C  
ATOM    914 1HG2 THR A 179      16.116 -11.287  54.018  1.00 66.90           H  
ATOM    915 2HG2 THR A 179      15.322  -9.735  54.377  1.00 66.90           H  
ATOM    916 3HG2 THR A 179      17.033  -9.768  53.890  1.00 66.90           H  
ATOM    917  C   THR A 179      16.929  -8.053  52.012  1.00 66.90           C  
ATOM    918  O   THR A 179      17.868  -8.484  51.349  1.00 66.90           O  
ATOM    919  N   PRO A 180      17.063  -7.065  52.844  1.00139.12           N  
ATOM    920  CD  PRO A 180      15.927  -6.255  53.250  1.00139.12           C  
ATOM    921  HD1 PRO A 180      15.453  -6.680  54.134  1.00139.12           H  
ATOM    922  HD2 PRO A 180      15.198  -6.189  52.442  1.00139.12           H  
ATOM    923  CA  PRO A 180      18.302  -6.341  52.924  1.00139.12           C  
ATOM    924  HA  PRO A 180      18.542  -5.981  51.924  1.00139.12           H  
ATOM    925  CB  PRO A 180      18.006  -5.124  53.799  1.00139.12           C  
ATOM    926  HB1 PRO A 180      18.205  -5.342  54.848  1.00139.12           H  
ATOM    927  HB2 PRO A 180      18.601  -4.266  53.486  1.00139.12           H  
ATOM    928  CG  PRO A 180      16.506  -4.866  53.566  1.00139.12           C  
ATOM    929  HG1 PRO A 180      16.043  -4.449  54.460  1.00139.12           H  
ATOM    930  HG2 PRO A 180      16.357  -4.186  52.728  1.00139.12           H  
ATOM    931  C   PRO A 180      19.456  -7.170  53.402  1.00139.12           C  
ATOM    932  O   PRO A 180      20.592  -6.715  53.288  1.00139.12           O  
ATOM    933  N   GLY A 181      19.178  -8.309  54.059  1.00 66.93           N  
ATOM    934  HN  GLY A 181      18.147  -8.556  54.204  1.00 66.93           H  
ATOM    935  CA  GLY A 181      20.161  -9.223  54.584  1.00 66.93           C  
ATOM    936  HA1 GLY A 181      20.960  -8.633  55.033  1.00 66.93           H  
ATOM    937  HA2 GLY A 181      19.679  -9.828  55.352  1.00 66.93           H  
ATOM    938  C   GLY A 181      20.782 -10.155  53.588  1.00 66.93           C  
ATOM    939  O   GLY A 181      21.960 -10.488  53.710  1.00 66.93           O  
ATOM    940  N   LYS A 182      19.978 -10.646  52.621  1.00121.45           N  
ATOM    941  HN  LYS A 182      18.999 -10.227  52.512  1.00121.45           H  
ATOM    942  CA  LYS A 182      20.373 -11.705  51.730  1.00121.45           C  
ATOM    943  HA  LYS A 182      20.991 -12.417  52.277  1.00121.45           H  
ATOM    944  CB  LYS A 182      19.147 -12.441  51.160  1.00121.45           C  
ATOM    945  HB1 LYS A 182      18.530 -11.727  50.615  1.00121.45           H  
ATOM    946  HB2 LYS A 182      19.489 -13.220  50.479  1.00121.45           H  
ATOM    947  CG  LYS A 182      18.301 -13.085  52.263  1.00121.45           C  
ATOM    948  HG1 LYS A 182      18.784 -14.015  52.561  1.00121.45           H  
ATOM    949  HG2 LYS A 182      18.273 -12.401  53.111  1.00121.45           H  
ATOM    950  CD  LYS A 182      16.859 -13.405  51.861  1.00121.45           C  
ATOM    951  HD1 LYS A 182      16.280 -13.570  52.770  1.00121.45           H  
ATOM    952  HD2 LYS A 182      16.456 -12.546  51.324  1.00121.45           H  
ATOM    953  CE  LYS A 182      16.713 -14.636  50.971  1.00121.45           C  
ATOM    954  HE1 LYS A 182      17.297 -15.456  51.389  1.00121.45           H  
ATOM    955  HE2 LYS A 182      15.663 -14.925  50.923  1.00121.45           H  
ATOM    956  NZ  LYS A 182      17.200 -14.331  49.610  1.00121.45           N1+
ATOM    957  HZ1 LYS A 182      17.095 -15.197  48.991  1.00121.45           H  
ATOM    958  HZ2 LYS A 182      18.231 -14.048  49.655  1.00121.45           H  
ATOM    959  HZ3 LYS A 182      16.627 -13.527  49.197  1.00121.45           H  
ATOM    960  C   LYS A 182      21.159 -11.159  50.584  1.00121.45           C  
ATOM    961  O   LYS A 182      20.837 -10.112  50.026  1.00121.45           O  
ATOM    962  N   THR A 183      22.236 -11.873  50.202  1.00 47.81           N  
ATOM    963  HN  THR A 183      22.492 -12.781  50.707  1.00 47.81           H  
ATOM    964  CA  THR A 183      23.031 -11.399  49.112  1.00 47.81           C  
ATOM    965  HA  THR A 183      22.790 -10.354  48.920  1.00 47.81           H  
ATOM    966  CB  THR A 183      24.508 -11.531  49.344  1.00 47.81           C  
ATOM    967  HB  THR A 183      25.043 -11.118  48.489  1.00 47.81           H  
ATOM    968  OG1 THR A 183      24.858 -12.899  49.497  1.00 47.81           O  
ATOM    969  HG1 THR A 183      24.343 -13.303  50.318  1.00 47.81           H  
ATOM    970  CG2 THR A 183      24.886 -10.740  50.608  1.00 47.81           C  
ATOM    971 1HG2 THR A 183      25.958 -10.829  50.786  1.00 47.81           H  
ATOM    972 2HG2 THR A 183      24.342 -11.140  51.464  1.00 47.81           H  
ATOM    973 3HG2 THR A 183      24.627  -9.690  50.471  1.00 47.81           H  
ATOM    974  C   THR A 183      22.713 -12.208  47.898  1.00 47.81           C  
ATOM    975  O   THR A 183      21.977 -13.193  47.960  1.00 47.81           O  
ATOM    976  N   ARG A 184      23.228 -11.740  46.743  1.00209.79           N  
ATOM    977  HN  ARG A 184      23.659 -10.761  46.736  1.00209.79           H  
ATOM    978  CA  ARG A 184      23.224 -12.492  45.529  1.00209.79           C  
ATOM    979  HA  ARG A 184      22.632 -13.402  45.627  1.00209.79           H  
ATOM    980  CB  ARG A 184      22.881 -11.736  44.234  1.00209.79           C  
ATOM    981  HB1 ARG A 184      23.210 -10.704  44.352  1.00209.79           H  
ATOM    982  HB2 ARG A 184      23.433 -12.202  43.418  1.00209.79           H  
ATOM    983  CG  ARG A 184      21.415 -11.716  43.851  1.00209.79           C  
ATOM    984  HG1 ARG A 184      20.926 -12.586  44.289  1.00209.79           H  
ATOM    985  HG2 ARG A 184      20.961 -10.807  44.245  1.00209.79           H  
ATOM    986  CD  ARG A 184      21.215 -11.749  42.333  1.00209.79           C  
ATOM    987  HD1 ARG A 184      21.971 -12.391  41.880  1.00209.79           H  
ATOM    988  HD2 ARG A 184      20.223 -12.138  42.104  1.00209.79           H  
ATOM    989  NE  ARG A 184      21.345 -10.370  41.793  1.00209.79           N1+
ATOM    990  HE  ARG A 184      21.772  -9.589  42.387  1.00209.79           H  
ATOM    991  CZ  ARG A 184      20.908 -10.122  40.523  1.00209.79           C  
ATOM    992  NH1 ARG A 184      20.438 -11.148  39.754  1.00209.79           N  
ATOM    993 1HH1 ARG A 184      20.413 -12.143  40.147  1.00209.79           H  
ATOM    994 2HH1 ARG A 184      20.095 -10.957  38.759  1.00209.79           H  
ATOM    995  NH2 ARG A 184      20.928  -8.851  40.029  1.00209.79           N  
ATOM    996 1HH2 ARG A 184      21.286  -8.046  40.637  1.00209.79           H  
ATOM    997 2HH2 ARG A 184      20.585  -8.658  39.034  1.00209.79           H  
ATOM    998  C   ARG A 184      24.660 -12.800  45.315  1.00209.79           C  
ATOM    999  O   ARG A 184      25.469 -11.890  45.144  1.00209.79           O  
ATOM   1000  N   ASN A 185      25.014 -14.092  45.297  1.00 73.63           N  
ATOM   1001  HN  ASN A 185      24.276 -14.850  45.459  1.00 73.63           H  
ATOM   1002  CA  ASN A 185      26.378 -14.461  45.061  1.00 73.63           C  
ATOM   1003  HA  ASN A 185      26.452 -15.548  45.034  1.00 73.63           H  
ATOM   1004  CB  ASN A 185      26.929 -13.887  43.740  1.00 73.63           C  
ATOM   1005  HB1 ASN A 185      26.801 -12.805  43.732  1.00 73.63           H  
ATOM   1006  HB2 ASN A 185      27.988 -14.129  43.652  1.00 73.63           H  
ATOM   1007  CG  ASN A 185      26.170 -14.497  42.571  1.00 73.63           C  
ATOM   1008  OD1 ASN A 185      25.987 -15.711  42.490  1.00 73.63           O  
ATOM   1009  ND2 ASN A 185      25.709 -13.625  41.634  1.00 73.63           N  
ATOM   1010 1HD2 ASN A 185      25.888 -12.576  41.745  1.00 73.63           H  
ATOM   1011 2HD2 ASN A 185      25.167 -13.988  40.786  1.00 73.63           H  
ATOM   1012  C   ASN A 185      27.264 -13.937  46.154  1.00 73.63           C  
ATOM   1013  O   ASN A 185      28.457 -13.729  45.933  1.00 73.63           O  
ATOM   1014  N   GLY A 186      26.726 -13.725  47.369  1.00 31.12           N  
ATOM   1015  HN  GLY A 186      25.677 -13.867  47.525  1.00 31.12           H  
ATOM   1016  CA  GLY A 186      27.569 -13.307  48.455  1.00 31.12           C  
ATOM   1017  HA1 GLY A 186      27.124 -13.627  49.397  1.00 31.12           H  
ATOM   1018  HA2 GLY A 186      28.552 -13.765  48.342  1.00 31.12           H  
ATOM   1019  C   GLY A 186      27.719 -11.815  48.463  1.00 31.12           C  
ATOM   1020  O   GLY A 186      28.476 -11.278  49.272  1.00 31.12           O  
ATOM   1021  N   PHE A 187      27.010 -11.093  47.573  1.00126.45           N  
ATOM   1022  HN  PHE A 187      26.347 -11.572  46.883  1.00126.45           H  
ATOM   1023  CA  PHE A 187      27.167  -9.662  47.573  1.00126.45           C  
ATOM   1024  HA  PHE A 187      27.709  -9.359  48.469  1.00126.45           H  
ATOM   1025  CB  PHE A 187      27.892  -9.115  46.330  1.00126.45           C  
ATOM   1026  HB1 PHE A 187      27.369  -9.437  45.430  1.00126.45           H  
ATOM   1027  HB2 PHE A 187      27.914  -8.026  46.369  1.00126.45           H  
ATOM   1028  CG  PHE A 187      29.284  -9.644  46.316  1.00126.45           C  
ATOM   1029  CD1 PHE A 187      30.279  -9.002  47.016  1.00126.45           C  
ATOM   1030  HD1 PHE A 187      30.046  -8.101  47.583  1.00126.45           H  
ATOM   1031  CD2 PHE A 187      29.594 -10.784  45.610  1.00126.45           C  
ATOM   1032  HD2 PHE A 187      28.813 -11.305  45.055  1.00126.45           H  
ATOM   1033  CE1 PHE A 187      31.565  -9.487  47.007  1.00126.45           C  
ATOM   1034  HE1 PHE A 187      32.346  -8.969  47.564  1.00126.45           H  
ATOM   1035  CE2 PHE A 187      30.880 -11.272  45.598  1.00126.45           C  
ATOM   1036  HE2 PHE A 187      31.115 -12.174  45.033  1.00126.45           H  
ATOM   1037  CZ  PHE A 187      31.868 -10.623  46.297  1.00126.45           C  
ATOM   1038  HZ  PHE A 187      32.888 -11.008  46.288  1.00126.45           H  
ATOM   1039  C   PHE A 187      25.817  -9.011  47.566  1.00126.45           C  
ATOM   1040  O   PHE A 187      24.823  -9.587  47.126  1.00126.45           O  
ATOM   1041  N   PRO A 188      25.761  -7.823  48.113  1.00137.39           N  
ATOM   1042  CD  PRO A 188      26.466  -7.584  49.363  1.00137.39           C  
ATOM   1043  HD1 PRO A 188      27.404  -7.061  49.176  1.00137.39           H  
ATOM   1044  HD2 PRO A 188      26.670  -8.527  49.871  1.00137.39           H  
ATOM   1045  CA  PRO A 188      24.533  -7.075  48.048  1.00137.39           C  
ATOM   1046  HA  PRO A 188      23.694  -7.749  48.218  1.00137.39           H  
ATOM   1047  CB  PRO A 188      24.592  -6.054  49.179  1.00137.39           C  
ATOM   1048  HB1 PRO A 188      25.004  -5.108  48.828  1.00137.39           H  
ATOM   1049  HB2 PRO A 188      23.602  -5.885  49.603  1.00137.39           H  
ATOM   1050  CG  PRO A 188      25.526  -6.712  50.210  1.00137.39           C  
ATOM   1051  HG1 PRO A 188      26.089  -5.957  50.759  1.00137.39           H  
ATOM   1052  HG2 PRO A 188      24.958  -7.324  50.911  1.00137.39           H  
ATOM   1053  C   PRO A 188      24.393  -6.447  46.695  1.00137.39           C  
ATOM   1054  O   PRO A 188      25.366  -5.878  46.204  1.00137.39           O  
ATOM   1055  N   LEU A 189      23.193  -6.495  46.086  1.00106.09           N  
ATOM   1056  HN  LEU A 189      22.376  -7.008  46.549  1.00106.09           H  
ATOM   1057  CA  LEU A 189      23.015  -5.857  44.817  1.00106.09           C  
ATOM   1058  HA  LEU A 189      23.892  -6.038  44.195  1.00106.09           H  
ATOM   1059  CB  LEU A 189      21.749  -6.306  44.059  1.00106.09           C  
ATOM   1060  HB1 LEU A 189      21.771  -5.861  43.064  1.00106.09           H  
ATOM   1061  HB2 LEU A 189      21.771  -7.392  43.972  1.00106.09           H  
ATOM   1062  CG  LEU A 189      20.425  -5.903  44.739  1.00106.09           C  
ATOM   1063  HG  LEU A 189      20.388  -4.814  44.741  1.00106.09           H  
ATOM   1064  CD1 LEU A 189      19.214  -6.390  43.927  1.00106.09           C  
ATOM   1065 1HD1 LEU A 189      18.295  -6.092  44.430  1.00106.09           H  
ATOM   1066 2HD1 LEU A 189      19.245  -7.476  43.843  1.00106.09           H  
ATOM   1067 3HD1 LEU A 189      19.242  -5.948  42.931  1.00106.09           H  
ATOM   1068  CD2 LEU A 189      20.375  -6.356  46.208  1.00106.09           C  
ATOM   1069 1HD2 LEU A 189      19.426  -6.053  46.650  1.00106.09           H  
ATOM   1070 2HD2 LEU A 189      21.196  -5.896  46.759  1.00106.09           H  
ATOM   1071 3HD2 LEU A 189      20.468  -7.441  46.258  1.00106.09           H  
ATOM   1072  C   LEU A 189      22.891  -4.389  45.086  1.00106.09           C  
ATOM   1073  O   LEU A 189      22.355  -3.977  46.115  1.00106.09           O  
ATOM   1074  N   PRO A 190      23.390  -3.594  44.177  1.00 80.19           N  
ATOM   1075  CD  PRO A 190      24.388  -4.049  43.226  1.00 80.19           C  
ATOM   1076  HD1 PRO A 190      24.005  -4.876  42.629  1.00 80.19           H  
ATOM   1077  HD2 PRO A 190      25.298  -4.361  43.739  1.00 80.19           H  
ATOM   1078  CA  PRO A 190      23.366  -2.160  44.304  1.00 80.19           C  
ATOM   1079  HA  PRO A 190      23.696  -1.894  45.308  1.00 80.19           H  
ATOM   1080  CB  PRO A 190      24.393  -1.634  43.297  1.00 80.19           C  
ATOM   1081  HB1 PRO A 190      23.991  -0.782  42.748  1.00 80.19           H  
ATOM   1082  HB2 PRO A 190      25.312  -1.340  43.804  1.00 80.19           H  
ATOM   1083  CG  PRO A 190      24.652  -2.818  42.347  1.00 80.19           C  
ATOM   1084  HG1 PRO A 190      23.969  -2.792  41.498  1.00 80.19           H  
ATOM   1085  HG2 PRO A 190      25.681  -2.810  41.987  1.00 80.19           H  
ATOM   1086  C   PRO A 190      21.992  -1.603  44.088  1.00 80.19           C  
ATOM   1087  O   PRO A 190      21.176  -2.241  43.425  1.00 80.19           O  
ATOM   1088  N   LEU A 191      21.717  -0.403  44.637  1.00 94.37           N  
ATOM   1089  HN  LEU A 191      22.476   0.106  45.194  1.00 94.37           H  
ATOM   1090  CA  LEU A 191      20.425   0.205  44.488  1.00 94.37           C  
ATOM   1091  HA  LEU A 191      19.652  -0.508  44.776  1.00 94.37           H  
ATOM   1092  CB  LEU A 191      20.245   1.509  45.289  1.00 94.37           C  
ATOM   1093  HB1 LEU A 191      21.079   2.169  45.048  1.00 94.37           H  
ATOM   1094  HB2 LEU A 191      19.311   1.972  44.971  1.00 94.37           H  
ATOM   1095  CG  LEU A 191      20.196   1.346  46.819  1.00 94.37           C  
ATOM   1096  HG  LEU A 191      20.128   2.349  47.240  1.00 94.37           H  
ATOM   1097  CD1 LEU A 191      18.933   0.595  47.260  1.00 94.37           C  
ATOM   1098 1HD1 LEU A 191      18.929   0.496  48.345  1.00 94.37           H  
ATOM   1099 2HD1 LEU A 191      18.922  -0.396  46.806  1.00 94.37           H  
ATOM   1100 3HD1 LEU A 191      18.050   1.150  46.943  1.00 94.37           H  
ATOM   1101  CD2 LEU A 191      21.487   0.724  47.367  1.00 94.37           C  
ATOM   1102 1HD2 LEU A 191      21.412   0.626  48.450  1.00 94.37           H  
ATOM   1103 2HD2 LEU A 191      22.333   1.364  47.118  1.00 94.37           H  
ATOM   1104 3HD2 LEU A 191      21.634  -0.261  46.923  1.00 94.37           H  
ATOM   1105  C   LEU A 191      20.245   0.584  43.052  1.00 94.37           C  
ATOM   1106  O   LEU A 191      21.170   1.045  42.388  1.00 94.37           O  
ATOM   1107  N   ALA A 192      19.009   0.441  42.543  1.00 41.02           N  
ATOM   1108  HN  ALA A 192      18.210   0.106  43.171  1.00 41.02           H  
ATOM   1109  CA  ALA A 192      18.757   0.735  41.162  1.00 41.02           C  
ATOM   1110  HA  ALA A 192      19.367   0.079  40.541  1.00 41.02           H  
ATOM   1111  CB  ALA A 192      17.278   0.556  40.781  1.00 41.02           C  
ATOM   1112  HB1 ALA A 192      17.143   0.791  39.725  1.00 41.02           H  
ATOM   1113  HB2 ALA A 192      16.664   1.225  41.383  1.00 41.02           H  
ATOM   1114  HB3 ALA A 192      16.977  -0.476  40.964  1.00 41.02           H  
ATOM   1115  C   ALA A 192      19.132   2.166  40.883  1.00 41.02           C  
ATOM   1116  O   ALA A 192      19.778   2.455  39.878  1.00 41.02           O  
ATOM   1117  N   ARG A 193      18.765   3.098  41.781  1.00139.19           N  
ATOM   1118  HN  ARG A 193      18.275   2.778  42.677  1.00139.19           H  
ATOM   1119  CA  ARG A 193      19.002   4.510  41.593  1.00139.19           C  
ATOM   1120  HA  ARG A 193      18.588   4.804  40.628  1.00139.19           H  
ATOM   1121  CB  ARG A 193      18.325   5.352  42.690  1.00139.19           C  
ATOM   1122  HB1 ARG A 193      17.258   5.131  42.678  1.00139.19           H  
ATOM   1123  HB2 ARG A 193      18.746   5.059  43.652  1.00139.19           H  
ATOM   1124  CG  ARG A 193      18.500   6.863  42.534  1.00139.19           C  
ATOM   1125  HG1 ARG A 193      18.141   7.343  43.444  1.00139.19           H  
ATOM   1126  HG2 ARG A 193      19.562   7.072  42.407  1.00139.19           H  
ATOM   1127  CD  ARG A 193      17.748   7.468  41.345  1.00139.19           C  
ATOM   1128  HD1 ARG A 193      18.151   7.082  40.409  1.00139.19           H  
ATOM   1129  HD2 ARG A 193      16.686   7.230  41.410  1.00139.19           H  
ATOM   1130  NE  ARG A 193      17.951   8.941  41.424  1.00139.19           N1+
ATOM   1131  HE  ARG A 193      18.184   9.386  42.369  1.00139.19           H  
ATOM   1132  CZ  ARG A 193      17.847   9.736  40.321  1.00139.19           C  
ATOM   1133  NH1 ARG A 193      17.522   9.198  39.110  1.00139.19           N  
ATOM   1134 1HH1 ARG A 193      17.347   8.146  39.022  1.00139.19           H  
ATOM   1135 2HH1 ARG A 193      17.442   9.828  38.249  1.00139.19           H  
ATOM   1136  NH2 ARG A 193      18.072  11.078  40.433  1.00139.19           N  
ATOM   1137 1HH2 ARG A 193      18.328  11.500  41.382  1.00139.19           H  
ATOM   1138 2HH2 ARG A 193      17.992  11.708  39.572  1.00139.19           H  
ATOM   1139  C   ARG A 193      20.481   4.823  41.594  1.00139.19           C  
ATOM   1140  O   ARG A 193      20.933   5.715  40.876  1.00139.19           O  
ATOM   1141  N   GLU A 194      21.270   4.130  42.438  1.00 83.60           N  
ATOM   1142  HN  GLU A 194      20.816   3.399  43.074  1.00 83.60           H  
ATOM   1143  CA  GLU A 194      22.698   4.326  42.526  1.00 83.60           C  
ATOM   1144  HA  GLU A 194      22.931   5.368  42.747  1.00 83.60           H  
ATOM   1145  CB  GLU A 194      23.324   3.393  43.580  1.00 83.60           C  
ATOM   1146  HB1 GLU A 194      22.907   3.655  44.552  1.00 83.60           H  
ATOM   1147  HB2 GLU A 194      23.048   2.369  43.330  1.00 83.60           H  
ATOM   1148  CG  GLU A 194      24.850   3.461  43.685  1.00 83.60           C  
ATOM   1149  HG1 GLU A 194      25.250   2.468  43.887  1.00 83.60           H  
ATOM   1150  HG2 GLU A 194      25.267   3.839  42.752  1.00 83.60           H  
ATOM   1151  CD  GLU A 194      25.205   4.398  44.822  1.00 83.60           C  
ATOM   1152  OE1 GLU A 194      24.261   4.858  45.518  1.00 83.60           O  
ATOM   1153  OE2 GLU A 194      26.421   4.662  45.017  1.00 83.60           O1-
ATOM   1154  C   GLU A 194      23.309   3.912  41.223  1.00 83.60           C  
ATOM   1155  O   GLU A 194      24.237   4.548  40.726  1.00 83.60           O  
ATOM   1156  N   VAL A 195      22.819   2.797  40.646  1.00 45.83           N  
ATOM   1157  HN  VAL A 195      22.035   2.244  41.120  1.00 45.83           H  
ATOM   1158  CA  VAL A 195      23.355   2.358  39.394  1.00 45.83           C  
ATOM   1159  HA  VAL A 195      24.438   2.267  39.481  1.00 45.83           H  
ATOM   1160  CB  VAL A 195      22.789   1.054  38.914  1.00 45.83           C  
ATOM   1161  HB  VAL A 195      21.706   1.148  38.837  1.00 45.83           H  
ATOM   1162  CG1 VAL A 195      23.363   0.767  37.514  1.00 45.83           C  
ATOM   1163 1HG1 VAL A 195      22.965  -0.178  37.144  1.00 45.83           H  
ATOM   1164 2HG1 VAL A 195      24.450   0.705  37.572  1.00 45.83           H  
ATOM   1165 3HG1 VAL A 195      23.081   1.571  36.834  1.00 45.83           H  
ATOM   1166  CG2 VAL A 195      23.121  -0.034  39.952  1.00 45.83           C  
ATOM   1167 1HG2 VAL A 195      22.717  -0.990  39.619  1.00 45.83           H  
ATOM   1168 2HG2 VAL A 195      22.679   0.232  40.912  1.00 45.83           H  
ATOM   1169 3HG2 VAL A 195      24.203  -0.116  40.060  1.00 45.83           H  
ATOM   1170  C   VAL A 195      23.030   3.420  38.391  1.00 45.83           C  
ATOM   1171  O   VAL A 195      23.827   3.707  37.499  1.00 45.83           O  
ATOM   1172  N   SER A 196      21.834   4.033  38.499  1.00106.48           N  
ATOM   1173  HN  SER A 196      21.155   3.776  39.285  1.00106.48           H  
ATOM   1174  CA  SER A 196      21.495   5.040  37.533  1.00106.48           C  
ATOM   1175  HA  SER A 196      21.642   4.612  36.542  1.00106.48           H  
ATOM   1176  CB  SER A 196      20.043   5.552  37.613  1.00106.48           C  
ATOM   1177  HB1 SER A 196      19.777   6.015  36.663  1.00106.48           H  
ATOM   1178  HB2 SER A 196      19.379   4.709  37.806  1.00106.48           H  
ATOM   1179  OG  SER A 196      19.892   6.506  38.651  1.00106.48           O  
ATOM   1180  HG  SER A 196      20.143   6.066  39.571  1.00106.48           H  
ATOM   1181  C   SER A 196      22.422   6.218  37.665  1.00106.48           C  
ATOM   1182  O   SER A 196      23.086   6.607  36.707  1.00106.48           O  
ATOM   1183  N   ASN A 197      22.561   6.778  38.880  1.00 60.10           N  
ATOM   1184  HN  ASN A 197      22.098   6.321  39.729  1.00 60.10           H  
ATOM   1185  CA  ASN A 197      23.325   7.985  39.050  1.00 60.10           C  
ATOM   1186  HA  ASN A 197      22.853   8.789  38.486  1.00 60.10           H  
ATOM   1187  CB  ASN A 197      23.444   8.406  40.525  1.00 60.10           C  
ATOM   1188  HB1 ASN A 197      23.866   7.586  41.106  1.00 60.10           H  
ATOM   1189  HB2 ASN A 197      24.092   9.279  40.604  1.00 60.10           H  
ATOM   1190  CG  ASN A 197      22.061   8.748  41.056  1.00 60.10           C  
ATOM   1191  OD1 ASN A 197      21.144   9.066  40.301  1.00 60.10           O  
ATOM   1192  ND2 ASN A 197      21.907   8.685  42.406  1.00 60.10           N  
ATOM   1193 1HD2 ASN A 197      22.733   8.407  43.026  1.00 60.10           H  
ATOM   1194 2HD2 ASN A 197      20.959   8.913  42.848  1.00 60.10           H  
ATOM   1195  C   ASN A 197      24.733   7.801  38.561  1.00 60.10           C  
ATOM   1196  O   ASN A 197      25.271   8.679  37.890  1.00 60.10           O  
ATOM   1197  N   LYS A 198      25.396   6.688  38.926  1.00137.41           N  
ATOM   1198  HN  LYS A 198      24.898   5.939  39.505  1.00137.41           H  
ATOM   1199  CA  LYS A 198      26.772   6.498  38.543  1.00137.41           C  
ATOM   1200  HA  LYS A 198      27.317   7.401  38.817  1.00137.41           H  
ATOM   1201  CB  LYS A 198      27.456   5.310  39.247  1.00137.41           C  
ATOM   1202  HB1 LYS A 198      26.683   4.587  39.509  1.00137.41           H  
ATOM   1203  HB2 LYS A 198      28.152   4.859  38.539  1.00137.41           H  
ATOM   1204  CG  LYS A 198      28.235   5.644  40.521  1.00137.41           C  
ATOM   1205  HG1 LYS A 198      28.806   4.759  40.802  1.00137.41           H  
ATOM   1206  HG2 LYS A 198      28.919   6.459  40.287  1.00137.41           H  
ATOM   1207  CD  LYS A 198      27.408   6.066  41.732  1.00137.41           C  
ATOM   1208  HD1 LYS A 198      26.863   6.978  41.488  1.00137.41           H  
ATOM   1209  HD2 LYS A 198      26.700   5.272  41.972  1.00137.41           H  
ATOM   1210  CE  LYS A 198      28.295   6.327  42.952  1.00137.41           C  
ATOM   1211  HE1 LYS A 198      28.715   5.383  43.298  1.00137.41           H  
ATOM   1212  HE2 LYS A 198      29.102   7.003  42.670  1.00137.41           H  
ATOM   1213  NZ  LYS A 198      27.511   6.937  44.043  1.00137.41           N1+
ATOM   1214  HZ1 LYS A 198      28.147   7.112  44.885  1.00137.41           H  
ATOM   1215  HZ2 LYS A 198      26.718   6.276  44.326  1.00137.41           H  
ATOM   1216  HZ3 LYS A 198      27.098   7.866  43.710  1.00137.41           H  
ATOM   1217  C   LYS A 198      27.014   6.249  37.075  1.00137.41           C  
ATOM   1218  O   LYS A 198      27.902   6.863  36.486  1.00137.41           O  
ATOM   1219  N   ILE A 199      26.347   5.228  36.495  1.00152.90           N  
ATOM   1220  HN  ILE A 199      25.621   4.695  37.072  1.00152.90           H  
ATOM   1221  CA  ILE A 199      26.576   4.828  35.127  1.00152.90           C  
ATOM   1222  HA  ILE A 199      27.623   5.041  34.914  1.00152.90           H  
ATOM   1223  CB  ILE A 199      26.392   3.350  34.922  1.00152.90           C  
ATOM   1224  HB  ILE A 199      25.384   3.076  35.235  1.00152.90           H  
ATOM   1225  CG2 ILE A 199      26.535   3.072  33.416  1.00152.90           C  
ATOM   1226 1HG2 ILE A 199      26.407   2.006  33.229  1.00152.90           H  
ATOM   1227 2HG2 ILE A 199      27.525   3.383  33.081  1.00152.90           H  
ATOM   1228 3HG2 ILE A 199      25.775   3.630  32.869  1.00152.90           H  
ATOM   1229  CG1 ILE A 199      27.404   2.550  35.760  1.00152.90           C  
ATOM   1230 1HG1 ILE A 199      27.343   1.504  35.460  1.00152.90           H  
ATOM   1231 2HG1 ILE A 199      28.402   2.933  35.545  1.00152.90           H  
ATOM   1232  CD1 ILE A 199      27.179   2.627  37.267  1.00152.90           C  
ATOM   1233 1HD1 ILE A 199      27.937   2.034  37.779  1.00152.90           H  
ATOM   1234 2HD1 ILE A 199      26.190   2.237  37.508  1.00152.90           H  
ATOM   1235 3HD1 ILE A 199      27.249   3.665  37.593  1.00152.90           H  
ATOM   1236  C   ILE A 199      25.776   5.510  34.055  1.00152.90           C  
ATOM   1237  O   ILE A 199      26.310   5.868  33.006  1.00152.90           O  
ATOM   1238  N   VAL A 200      24.446   5.595  34.271  1.00155.88           N  
ATOM   1239  HN  VAL A 200      24.085   5.344  35.246  1.00155.88           H  
ATOM   1240  CA  VAL A 200      23.478   5.999  33.285  1.00155.88           C  
ATOM   1241  HA  VAL A 200      23.800   5.548  32.346  1.00155.88           H  
ATOM   1242  CB  VAL A 200      22.109   5.443  33.563  1.00155.88           C  
ATOM   1243  HB  VAL A 200      22.235   4.453  34.000  1.00155.88           H  
ATOM   1244  CG1 VAL A 200      21.377   6.315  34.586  1.00155.88           C  
ATOM   1245 1HG1 VAL A 200      20.388   5.899  34.777  1.00155.88           H  
ATOM   1246 2HG1 VAL A 200      21.276   7.328  34.195  1.00155.88           H  
ATOM   1247 3HG1 VAL A 200      21.945   6.340  35.516  1.00155.88           H  
ATOM   1248  CG2 VAL A 200      21.381   5.274  32.227  1.00155.88           C  
ATOM   1249 1HG2 VAL A 200      20.384   4.871  32.404  1.00155.88           H  
ATOM   1250 2HG2 VAL A 200      21.941   4.588  31.591  1.00155.88           H  
ATOM   1251 3HG2 VAL A 200      21.299   6.242  31.733  1.00155.88           H  
ATOM   1252  C   VAL A 200      23.364   7.480  33.017  1.00155.88           C  
ATOM   1253  O   VAL A 200      22.951   7.865  31.924  1.00155.88           O  
ATOM   1254  N   GLY A 201      23.647   8.357  34.002  1.00 52.22           N  
ATOM   1255  HN  GLY A 201      24.063   8.013  34.926  1.00 52.22           H  
ATOM   1256  CA  GLY A 201      23.385   9.763  33.803  1.00 52.22           C  
ATOM   1257  HA1 GLY A 201      22.472   9.860  33.216  1.00 52.22           H  
ATOM   1258  HA2 GLY A 201      23.240  10.224  34.780  1.00 52.22           H  
ATOM   1259  C   GLY A 201      24.482  10.505  33.091  1.00 52.22           C  
ATOM   1260  O   GLY A 201      25.637  10.077  33.074  1.00 52.22           O  
ATOM   1261  N   TYR A 202      24.102  11.648  32.455  1.00107.56           N  
ATOM   1262  HN  TYR A 202      23.059  11.884  32.424  1.00107.56           H  
ATOM   1263  CA  TYR A 202      25.024  12.561  31.820  1.00107.56           C  
ATOM   1264  HA  TYR A 202      25.895  12.683  32.463  1.00107.56           H  
ATOM   1265  CB  TYR A 202      25.497  12.101  30.427  1.00107.56           C  
ATOM   1266  HB1 TYR A 202      26.277  12.774  30.072  1.00107.56           H  
ATOM   1267  HB2 TYR A 202      25.895  11.089  30.498  1.00107.56           H  
ATOM   1268  CG  TYR A 202      24.357  12.115  29.463  1.00107.56           C  
ATOM   1269  CD1 TYR A 202      24.060  13.256  28.754  1.00107.56           C  
ATOM   1270  HD1 TYR A 202      24.658  14.154  28.906  1.00107.56           H  
ATOM   1271  CE1 TYR A 202      23.018  13.278  27.856  1.00107.56           C  
ATOM   1272  HE1 TYR A 202      22.795  14.190  27.302  1.00107.56           H  
ATOM   1273  CD2 TYR A 202      23.591  10.989  29.257  1.00107.56           C  
ATOM   1274  HD2 TYR A 202      23.814  10.076  29.810  1.00107.56           H  
ATOM   1275  CE2 TYR A 202      22.547  11.005  28.360  1.00107.56           C  
ATOM   1276  HE2 TYR A 202      21.948  10.108  28.207  1.00107.56           H  
ATOM   1277  CZ  TYR A 202      22.259  12.151  27.657  1.00107.56           C  
ATOM   1278  OH  TYR A 202      21.190  12.169  26.736  1.00107.56           O  
ATOM   1279  HH  TYR A 202      20.490  12.896  27.026  1.00107.56           H  
ATOM   1280  C   TYR A 202      24.341  13.901  31.667  1.00107.56           C  
ATOM   1281  O   TYR A 202      23.116  13.965  31.594  1.00107.56           O  
ATOM   1282  N   LEU A 203      25.120  15.007  31.742  1.00138.22           N  
ATOM   1283  HN  LEU A 203      26.160  14.846  31.935  1.00138.22           H  
ATOM   1284  CA  LEU A 203      24.698  16.382  31.590  1.00138.22           C  
ATOM   1285  HA  LEU A 203      23.691  16.447  32.001  1.00138.22           H  
ATOM   1286  CB  LEU A 203      25.571  17.345  32.408  1.00138.22           C  
ATOM   1287  HB1 LEU A 203      26.607  17.230  32.089  1.00138.22           H  
ATOM   1288  HB2 LEU A 203      25.241  18.365  32.211  1.00138.22           H  
ATOM   1289  CG  LEU A 203      25.495  17.091  33.924  1.00138.22           C  
ATOM   1290  HG  LEU A 203      24.438  17.052  34.188  1.00138.22           H  
ATOM   1291  CD1 LEU A 203      26.102  15.730  34.300  1.00138.22           C  
ATOM   1292 1HD1 LEU A 203      26.031  15.585  35.378  1.00138.22           H  
ATOM   1293 2HD1 LEU A 203      27.149  15.703  33.999  1.00138.22           H  
ATOM   1294 3HD1 LEU A 203      25.557  14.935  33.790  1.00138.22           H  
ATOM   1295  CD2 LEU A 203      26.112  18.253  34.713  1.00138.22           C  
ATOM   1296 1HD2 LEU A 203      26.044  18.045  35.781  1.00138.22           H  
ATOM   1297 2HD2 LEU A 203      25.573  19.173  34.488  1.00138.22           H  
ATOM   1298 3HD2 LEU A 203      27.159  18.368  34.432  1.00138.22           H  
ATOM   1299  C   LEU A 203      24.633  16.953  30.187  1.00138.22           C  
ATOM   1300  O   LEU A 203      23.786  17.806  29.924  1.00138.22           O  
ATOM   1301  N   ASN A 204      25.538  16.559  29.258  1.00 60.47           N  
ATOM   1302  HN  ASN A 204      26.165  15.709  29.432  1.00 60.47           H  
ATOM   1303  CA  ASN A 204      25.640  17.312  28.023  1.00 60.47           C  
ATOM   1304  HA  ASN A 204      25.163  18.280  28.177  1.00 60.47           H  
ATOM   1305  CB  ASN A 204      27.103  17.561  27.607  1.00 60.47           C  
ATOM   1306  HB1 ASN A 204      27.674  17.907  28.469  1.00 60.47           H  
ATOM   1307  HB2 ASN A 204      27.538  16.635  27.230  1.00 60.47           H  
ATOM   1308  CG  ASN A 204      27.137  18.621  26.515  1.00 60.47           C  
ATOM   1309  OD1 ASN A 204      26.132  18.910  25.869  1.00 60.47           O  
ATOM   1310  ND2 ASN A 204      28.339  19.219  26.296  1.00 60.47           N  
ATOM   1311 1HD2 ASN A 204      29.191  18.935  26.877  1.00 60.47           H  
ATOM   1312 2HD2 ASN A 204      28.432  19.973  25.542  1.00 60.47           H  
ATOM   1313  C   ASN A 204      24.960  16.636  26.868  1.00 60.47           C  
ATOM   1314  O   ASN A 204      25.330  15.538  26.459  1.00 60.47           O  
ATOM   1315  N   GLU A 205      23.932  17.310  26.308  1.00101.01           N  
ATOM   1316  HN  GLU A 205      23.665  18.259  26.725  1.00101.01           H  
ATOM   1317  CA  GLU A 205      23.176  16.827  25.185  1.00101.01           C  
ATOM   1318  HA  GLU A 205      22.967  15.771  25.356  1.00101.01           H  
ATOM   1319  CB  GLU A 205      21.828  17.547  25.008  1.00101.01           C  
ATOM   1320  HB1 GLU A 205      22.009  18.621  24.963  1.00101.01           H  
ATOM   1321  HB2 GLU A 205      21.375  17.215  24.074  1.00101.01           H  
ATOM   1322  CG  GLU A 205      20.851  17.262  26.155  1.00101.01           C  
ATOM   1323  HG1 GLU A 205      21.274  17.620  27.094  1.00101.01           H  
ATOM   1324  HG2 GLU A 205      19.905  17.769  25.965  1.00101.01           H  
ATOM   1325  CD  GLU A 205      20.619  15.756  26.237  1.00101.01           C  
ATOM   1326  OE1 GLU A 205      21.031  15.037  25.288  1.00101.01           O  
ATOM   1327  OE2 GLU A 205      20.026  15.304  27.253  1.00101.01           O1-
ATOM   1328  C   GLU A 205      23.956  16.936  23.905  1.00101.01           C  
ATOM   1329  O   GLU A 205      23.779  16.119  23.004  1.00101.01           O  
ATOM   1330  N   GLU A 206      24.827  17.956  23.769  1.00 40.85           N  
ATOM   1331  HN  GLU A 206      25.006  18.622  24.587  1.00 40.85           H  
ATOM   1332  CA  GLU A 206      25.515  18.146  22.519  1.00 40.85           C  
ATOM   1333  HA  GLU A 206      24.771  18.209  21.725  1.00 40.85           H  
ATOM   1334  CB  GLU A 206      26.385  19.414  22.466  1.00 40.85           C  
ATOM   1335  HB1 GLU A 206      27.024  19.430  23.349  1.00 40.85           H  
ATOM   1336  HB2 GLU A 206      27.004  19.369  21.570  1.00 40.85           H  
ATOM   1337  CG  GLU A 206      25.579  20.712  22.431  1.00 40.85           C  
ATOM   1338  HG1 GLU A 206      24.941  20.727  21.547  1.00 40.85           H  
ATOM   1339  HG2 GLU A 206      24.962  20.788  23.326  1.00 40.85           H  
ATOM   1340  CD  GLU A 206      26.559  21.876  22.380  1.00 40.85           C  
ATOM   1341  OE1 GLU A 206      27.791  21.613  22.380  1.00 40.85           O  
ATOM   1342  OE2 GLU A 206      26.088  23.044  22.338  1.00 40.85           O1-
ATOM   1343  C   GLU A 206      26.410  16.979  22.232  1.00 40.85           C  
ATOM   1344  O   GLU A 206      27.080  16.456  23.121  1.00 40.85           O  
ATOM   1345  N   GLY A 207      26.422  16.553  20.948  1.00 31.17           N  
ATOM   1346  HN  GLY A 207      25.758  17.028  20.257  1.00 31.17           H  
ATOM   1347  CA  GLY A 207      27.271  15.501  20.451  1.00 31.17           C  
ATOM   1348  HA1 GLY A 207      27.546  15.723  19.420  1.00 31.17           H  
ATOM   1349  HA2 GLY A 207      28.170  15.449  21.065  1.00 31.17           H  
ATOM   1350  C   GLY A 207      26.568  14.172  20.497  1.00 31.17           C  
ATOM   1351  O   GLY A 207      27.069  13.177  19.974  1.00 31.17           O  
ATOM   1352  N   VAL A 208      25.383  14.129  21.124  1.00132.94           N  
ATOM   1353  HN  VAL A 208      24.960  15.054  21.455  1.00132.94           H  
ATOM   1354  CA  VAL A 208      24.641  12.921  21.382  1.00132.94           C  
ATOM   1355  HA  VAL A 208      25.357  12.186  21.749  1.00132.94           H  
ATOM   1356  CB  VAL A 208      23.619  13.108  22.470  1.00132.94           C  
ATOM   1357  HB  VAL A 208      24.047  13.786  23.209  1.00132.94           H  
ATOM   1358  CG1 VAL A 208      22.369  13.788  21.887  1.00132.94           C  
ATOM   1359 1HG1 VAL A 208      21.628  13.924  22.675  1.00132.94           H  
ATOM   1360 2HG1 VAL A 208      21.950  13.164  21.098  1.00132.94           H  
ATOM   1361 3HG1 VAL A 208      22.642  14.759  21.474  1.00132.94           H  
ATOM   1362  CG2 VAL A 208      23.379  11.760  23.165  1.00132.94           C  
ATOM   1363 1HG2 VAL A 208      22.639  11.885  23.956  1.00132.94           H  
ATOM   1364 2HG2 VAL A 208      24.314  11.401  23.596  1.00132.94           H  
ATOM   1365 3HG2 VAL A 208      23.013  11.035  22.437  1.00132.94           H  
ATOM   1366  C   VAL A 208      23.968  12.307  20.178  1.00132.94           C  
ATOM   1367  O   VAL A 208      23.740  11.100  20.147  1.00132.94           O  
ATOM   1368  N   LEU A 209      23.619  13.121  19.169  1.00169.63           N  
ATOM   1369  HN  LEU A 209      23.985  14.126  19.197  1.00169.63           H  
ATOM   1370  CA  LEU A 209      22.789  12.747  18.049  1.00169.63           C  
ATOM   1371  HA  LEU A 209      21.813  12.442  18.427  1.00169.63           H  
ATOM   1372  CB  LEU A 209      22.603  13.989  17.156  1.00169.63           C  
ATOM   1373  HB1 LEU A 209      22.323  14.824  17.799  1.00169.63           H  
ATOM   1374  HB2 LEU A 209      23.559  14.203  16.677  1.00169.63           H  
ATOM   1375  CG  LEU A 209      21.550  13.868  16.063  1.00169.63           C  
ATOM   1376  HG  LEU A 209      21.466  14.849  15.595  1.00169.63           H  
ATOM   1377  CD1 LEU A 209      21.988  12.888  14.966  1.00169.63           C  
ATOM   1378 1HD1 LEU A 209      21.213  12.826  14.202  1.00169.63           H  
ATOM   1379 2HD1 LEU A 209      22.147  11.902  15.402  1.00169.63           H  
ATOM   1380 3HD1 LEU A 209      22.916  13.239  14.514  1.00169.63           H  
ATOM   1381  CD2 LEU A 209      20.186  13.561  16.700  1.00169.63           C  
ATOM   1382 1HD2 LEU A 209      19.431  13.474  15.919  1.00169.63           H  
ATOM   1383 2HD2 LEU A 209      19.913  14.367  17.381  1.00169.63           H  
ATOM   1384 3HD2 LEU A 209      20.245  12.624  17.253  1.00169.63           H  
ATOM   1385  C   LEU A 209      23.363  11.611  17.225  1.00169.63           C  
ATOM   1386  O   LEU A 209      24.543  11.592  16.883  1.00169.63           O  
ATOM   1387  N   ASP A 210      22.490  10.637  16.854  1.00 69.15           N  
ATOM   1388  HN  ASP A 210      21.477  10.724  17.188  1.00 69.15           H  
ATOM   1389  CA  ASP A 210      22.832   9.493  16.041  1.00 69.15           C  
ATOM   1390  HA  ASP A 210      23.810   9.111  16.335  1.00 69.15           H  
ATOM   1391  CB  ASP A 210      21.786   8.365  16.126  1.00 69.15           C  
ATOM   1392  HB1 ASP A 210      21.563   8.154  17.172  1.00 69.15           H  
ATOM   1393  HB2 ASP A 210      20.875   8.675  15.615  1.00 69.15           H  
ATOM   1394  CG  ASP A 210      22.339   7.110  15.462  1.00 69.15           C  
ATOM   1395  OD1 ASP A 210      23.062   7.244  14.439  1.00 69.15           O  
ATOM   1396  OD2 ASP A 210      22.049   5.998  15.978  1.00 69.15           O1-
ATOM   1397  C   ASP A 210      22.884   9.979  14.632  1.00 69.15           C  
ATOM   1398  O   ASP A 210      21.868  10.315  14.022  1.00 69.15           O  
ATOM   1399  N   GLN A 211      24.105   9.983  14.076  1.00104.28           N  
ATOM   1400  HN  GLN A 211      24.916   9.533  14.609  1.00104.28           H  
ATOM   1401  CA  GLN A 211      24.360  10.566  12.799  1.00104.28           C  
ATOM   1402  HA  GLN A 211      23.991  11.591  12.834  1.00104.28           H  
ATOM   1403  CB  GLN A 211      25.849  10.633  12.434  1.00104.28           C  
ATOM   1404  HB1 GLN A 211      26.402  11.054  13.274  1.00104.28           H  
ATOM   1405  HB2 GLN A 211      26.210   9.625  12.229  1.00104.28           H  
ATOM   1406  CG  GLN A 211      26.076  11.505  11.200  1.00104.28           C  
ATOM   1407  HG1 GLN A 211      27.144  11.606  11.005  1.00104.28           H  
ATOM   1408  HG2 GLN A 211      25.588  11.060  10.333  1.00104.28           H  
ATOM   1409  CD  GLN A 211      25.467  12.871  11.499  1.00104.28           C  
ATOM   1410  OE1 GLN A 211      25.138  13.190  12.642  1.00104.28           O  
ATOM   1411  NE2 GLN A 211      25.304  13.705  10.438  1.00104.28           N  
ATOM   1412 1HE2 GLN A 211      25.598  13.389   9.459  1.00104.28           H  
ATOM   1413 2HE2 GLN A 211      24.882  14.678  10.582  1.00104.28           H  
ATOM   1414  C   GLN A 211      23.626   9.865  11.680  1.00104.28           C  
ATOM   1415  O   GLN A 211      23.317  10.535  10.696  1.00104.28           O  
ATOM   1416  N   ASN A 212      23.387   8.521  11.689  1.00239.30           N  
ATOM   1417  HN  ASN A 212      23.746   7.845  12.437  1.00239.30           H  
ATOM   1418  CA  ASN A 212      22.584   8.135  10.553  1.00239.30           C  
ATOM   1419  HA  ASN A 212      22.149   9.083  10.236  1.00239.30           H  
ATOM   1420  CB  ASN A 212      23.317   7.669   9.300  1.00239.30           C  
ATOM   1421  HB1 ASN A 212      22.628   7.654   8.456  1.00239.30           H  
ATOM   1422  HB2 ASN A 212      24.142   8.348   9.084  1.00239.30           H  
ATOM   1423  CG  ASN A 212      23.841   6.310   9.538  1.00239.30           C  
ATOM   1424  OD1 ASN A 212      24.155   5.917  10.659  1.00239.30           O  
ATOM   1425  ND2 ASN A 212      23.892   5.566   8.407  1.00239.30           N  
ATOM   1426 1HD2 ASN A 212      23.570   5.985   7.476  1.00239.30           H  
ATOM   1427 2HD2 ASN A 212      24.254   4.560   8.444  1.00239.30           H  
ATOM   1428  C   ASN A 212      21.368   7.311  10.893  1.00239.30           C  
ATOM   1429  O   ASN A 212      21.136   6.234  10.344  1.00239.30           O  
ATOM   1430  N   ARG A 213      20.527   7.841  11.808  1.00288.78           N  
ATOM   1431  HN  ARG A 213      20.849   8.684  12.383  1.00288.78           H  
ATOM   1432  CA  ARG A 213      19.214   7.305  12.030  1.00288.78           C  
ATOM   1433  HA  ARG A 213      18.874   7.039  11.029  1.00288.78           H  
ATOM   1434  CB  ARG A 213      19.095   5.989  12.812  1.00288.78           C  
ATOM   1435  HB1 ARG A 213      18.035   5.832  13.009  1.00288.78           H  
ATOM   1436  HB2 ARG A 213      19.465   5.198  12.160  1.00288.78           H  
ATOM   1437  CG  ARG A 213      19.817   5.844  14.137  1.00288.78           C  
ATOM   1438  HG1 ARG A 213      20.813   6.281  14.067  1.00288.78           H  
ATOM   1439  HG2 ARG A 213      19.254   6.346  14.924  1.00288.78           H  
ATOM   1440  CD  ARG A 213      19.924   4.351  14.446  1.00288.78           C  
ATOM   1441  HD1 ARG A 213      20.932   4.103  14.779  1.00288.78           H  
ATOM   1442  HD2 ARG A 213      19.206   4.070  15.217  1.00288.78           H  
ATOM   1443  NE  ARG A 213      19.612   3.649  13.162  1.00288.78           N1+
ATOM   1444  HE  ARG A 213      18.633   3.247  13.006  1.00288.78           H  
ATOM   1445  CZ  ARG A 213      20.559   3.513  12.186  1.00288.78           C  
ATOM   1446  NH1 ARG A 213      21.839   3.919  12.406  1.00288.78           N  
ATOM   1447 1HH1 ARG A 213      22.110   4.348  13.348  1.00288.78           H  
ATOM   1448 2HH1 ARG A 213      22.575   3.809  11.637  1.00288.78           H  
ATOM   1449  NH2 ARG A 213      20.218   3.026  10.959  1.00288.78           N  
ATOM   1450 1HH2 ARG A 213      19.205   2.748  10.756  1.00288.78           H  
ATOM   1451 2HH2 ARG A 213      20.964   2.922  10.199  1.00288.78           H  
ATOM   1452  C   ARG A 213      18.261   8.373  12.451  1.00288.78           C  
ATOM   1453  O   ARG A 213      18.572   9.288  13.208  1.00288.78           O  
ATOM   1454  N   SER A 214      17.049   8.275  11.890  1.00103.43           N  
ATOM   1455  HN  SER A 214      16.867   7.415  11.279  1.00103.43           H  
ATOM   1456  CA  SER A 214      15.973   9.211  12.029  1.00103.43           C  
ATOM   1457  HA  SER A 214      16.346  10.230  11.926  1.00103.43           H  
ATOM   1458  CB  SER A 214      14.956   8.904  10.916  1.00103.43           C  
ATOM   1459  HB1 SER A 214      15.328   9.315   9.978  1.00103.43           H  
ATOM   1460  HB2 SER A 214      14.852   7.823  10.824  1.00103.43           H  
ATOM   1461  OG  SER A 214      13.687   9.461  11.185  1.00103.43           O  
ATOM   1462  HG  SER A 214      13.315   9.067  12.084  1.00103.43           H  
ATOM   1463  C   SER A 214      15.329   9.028  13.379  1.00103.43           C  
ATOM   1464  O   SER A 214      15.473   7.973  13.988  1.00103.43           O  
ATOM   1465  N   LEU A 215      14.582  10.049  13.873  1.00220.18           N  
ATOM   1466  HN  LEU A 215      14.504  10.957  13.312  1.00220.18           H  
ATOM   1467  CA  LEU A 215      13.889   9.941  15.138  1.00220.18           C  
ATOM   1468  HA  LEU A 215      14.593   9.748  15.947  1.00220.18           H  
ATOM   1469  CB  LEU A 215      12.848  10.998  15.562  1.00220.18           C  
ATOM   1470  HB1 LEU A 215      12.154  11.112  14.729  1.00220.18           H  
ATOM   1471  HB2 LEU A 215      12.318  10.593  16.424  1.00220.18           H  
ATOM   1472  CG  LEU A 215      13.313  12.395  15.945  1.00220.18           C  
ATOM   1473  HG  LEU A 215      12.469  12.853  16.461  1.00220.18           H  
ATOM   1474  CD1 LEU A 215      14.455  12.356  16.974  1.00220.18           C  
ATOM   1475 1HD1 LEU A 215      14.758  13.374  17.220  1.00220.18           H  
ATOM   1476 2HD1 LEU A 215      15.304  11.816  16.555  1.00220.18           H  
ATOM   1477 3HD1 LEU A 215      14.114  11.850  17.877  1.00220.18           H  
ATOM   1478  CD2 LEU A 215      13.532  13.235  14.697  1.00220.18           C  
ATOM   1479 1HD2 LEU A 215      13.865  14.233  14.984  1.00220.18           H  
ATOM   1480 2HD2 LEU A 215      12.598  13.310  14.140  1.00220.18           H  
ATOM   1481 3HD2 LEU A 215      14.291  12.766  14.071  1.00220.18           H  
ATOM   1482  C   LEU A 215      12.933   8.814  14.996  1.00220.18           C  
ATOM   1483  O   LEU A 215      12.472   8.264  15.990  1.00220.18           O  
ATOM   1484  N   LEU A 216      12.518   8.539  13.751  1.00 71.29           N  
ATOM   1485  HN  LEU A 216      12.912   9.122  12.945  1.00 71.29           H  
ATOM   1486  CA  LEU A 216      11.574   7.505  13.441  1.00 71.29           C  
ATOM   1487  HA  LEU A 216      10.661   7.670  14.014  1.00 71.29           H  
ATOM   1488  CB  LEU A 216      11.228   7.452  11.942  1.00 71.29           C  
ATOM   1489  HB1 LEU A 216      10.810   8.417  11.655  1.00 71.29           H  
ATOM   1490  HB2 LEU A 216      12.149   7.274  11.386  1.00 71.29           H  
ATOM   1491  CG  LEU A 216      10.216   6.356  11.560  1.00 71.29           C  
ATOM   1492  HG  LEU A 216      10.609   5.410  11.933  1.00 71.29           H  
ATOM   1493  CD1 LEU A 216       8.855   6.581  12.238  1.00 71.29           C  
ATOM   1494 1HD1 LEU A 216       8.167   5.788  11.945  1.00 71.29           H  
ATOM   1495 2HD1 LEU A 216       8.450   7.545  11.930  1.00 71.29           H  
ATOM   1496 3HD1 LEU A 216       8.982   6.570  13.321  1.00 71.29           H  
ATOM   1497  CD2 LEU A 216      10.098   6.229  10.032  1.00 71.29           C  
ATOM   1498 1HD2 LEU A 216       9.378   5.449   9.786  1.00 71.29           H  
ATOM   1499 2HD2 LEU A 216      11.070   5.970   9.612  1.00 71.29           H  
ATOM   1500 3HD2 LEU A 216       9.762   7.178   9.613  1.00 71.29           H  
ATOM   1501  C   LEU A 216      12.167   6.185  13.830  1.00 71.29           C  
ATOM   1502  O   LEU A 216      11.441   5.244  14.143  1.00 71.29           O  
ATOM   1503  N   PHE A 217      13.509   6.064  13.778  1.00 92.10           N  
ATOM   1504  HN  PHE A 217      14.103   6.892  13.450  1.00 92.10           H  
ATOM   1505  CA  PHE A 217      14.148   4.841  14.157  1.00 92.10           C  
ATOM   1506  HA  PHE A 217      13.806   4.038  13.504  1.00 92.10           H  
ATOM   1507  CB  PHE A 217      15.679   4.958  14.062  1.00 92.10           C  
ATOM   1508  HB1 PHE A 217      15.982   4.936  13.015  1.00 92.10           H  
ATOM   1509  HB2 PHE A 217      16.001   5.896  14.515  1.00 92.10           H  
ATOM   1510  CG  PHE A 217      16.304   3.818  14.783  1.00 92.10           C  
ATOM   1511  CD1 PHE A 217      16.038   2.519  14.429  1.00 92.10           C  
ATOM   1512  HD1 PHE A 217      15.351   2.308  13.609  1.00 92.10           H  
ATOM   1513  CD2 PHE A 217      17.200   4.062  15.797  1.00 92.10           C  
ATOM   1514  HD2 PHE A 217      17.436   5.090  16.071  1.00 92.10           H  
ATOM   1515  CE1 PHE A 217      16.636   1.485  15.106  1.00 92.10           C  
ATOM   1516  HE1 PHE A 217      16.407   0.456  14.828  1.00 92.10           H  
ATOM   1517  CE2 PHE A 217      17.802   3.026  16.470  1.00 92.10           C  
ATOM   1518  HE2 PHE A 217      18.505   3.235  17.276  1.00 92.10           H  
ATOM   1519  CZ  PHE A 217      17.518   1.729  16.128  1.00 92.10           C  
ATOM   1520  HZ  PHE A 217      17.987   0.902  16.661  1.00 92.10           H  
ATOM   1521  C   PHE A 217      13.750   4.533  15.574  1.00 92.10           C  
ATOM   1522  O   PHE A 217      13.264   3.444  15.876  1.00 92.10           O  
ATOM   1523  N   MET A 218      13.897   5.507  16.483  1.00107.79           N  
ATOM   1524  HN  MET A 218      14.296   6.454  16.186  1.00107.79           H  
ATOM   1525  CA  MET A 218      13.524   5.291  17.849  1.00107.79           C  
ATOM   1526  HA  MET A 218      14.071   4.429  18.231  1.00107.79           H  
ATOM   1527  CB  MET A 218      13.892   6.534  18.699  1.00107.79           C  
ATOM   1528  HB1 MET A 218      14.966   6.684  18.593  1.00107.79           H  
ATOM   1529  HB2 MET A 218      13.362   7.383  18.267  1.00107.79           H  
ATOM   1530  CG  MET A 218      13.586   6.535  20.206  1.00107.79           C  
ATOM   1531  HG1 MET A 218      13.590   5.499  20.545  1.00107.79           H  
ATOM   1532  HG2 MET A 218      14.385   7.084  20.705  1.00107.79           H  
ATOM   1533  SD  MET A 218      12.002   7.278  20.718  1.00107.79           S  
ATOM   1534  CE  MET A 218      10.971   5.794  20.583  1.00107.79           C  
ATOM   1535  HE1 MET A 218       9.945   6.038  20.858  1.00107.79           H  
ATOM   1536  HE2 MET A 218      11.353   5.023  21.253  1.00107.79           H  
ATOM   1537  HE3 MET A 218      10.994   5.427  19.557  1.00107.79           H  
ATOM   1538  C   MET A 218      12.048   5.004  17.930  1.00107.79           C  
ATOM   1539  O   MET A 218      11.630   4.050  18.585  1.00107.79           O  
ATOM   1540  N   GLN A 219      11.224   5.773  17.190  1.00158.19           N  
ATOM   1541  HN  GLN A 219      11.653   6.476  16.507  1.00158.19           H  
ATOM   1542  CA  GLN A 219       9.787   5.686  17.282  1.00158.19           C  
ATOM   1543  HA  GLN A 219       9.507   5.880  18.318  1.00158.19           H  
ATOM   1544  CB  GLN A 219       9.054   6.703  16.401  1.00158.19           C  
ATOM   1545  HB1 GLN A 219       9.537   6.727  15.424  1.00158.19           H  
ATOM   1546  HB2 GLN A 219       8.019   6.381  16.287  1.00158.19           H  
ATOM   1547  CG  GLN A 219       9.063   8.112  16.982  1.00158.19           C  
ATOM   1548  HG1 GLN A 219      10.069   8.377  17.307  1.00158.19           H  
ATOM   1549  HG2 GLN A 219       8.722   8.828  16.234  1.00158.19           H  
ATOM   1550  CD  GLN A 219       8.114   8.105  18.171  1.00158.19           C  
ATOM   1551  OE1 GLN A 219       8.313   8.838  19.138  1.00158.19           O  
ATOM   1552  NE2 GLN A 219       7.054   7.255  18.102  1.00158.19           N  
ATOM   1553 1HE2 GLN A 219       6.921   6.634  17.241  1.00158.19           H  
ATOM   1554 2HE2 GLN A 219       6.353   7.207  18.909  1.00158.19           H  
ATOM   1555  C   GLN A 219       9.248   4.345  16.907  1.00158.19           C  
ATOM   1556  O   GLN A 219       8.283   3.880  17.514  1.00158.19           O  
ATOM   1557  N   TRP A 220       9.805   3.710  15.865  1.00 94.67           N  
ATOM   1558  HN  TRP A 220      10.657   4.130  15.373  1.00 94.67           H  
ATOM   1559  CA  TRP A 220       9.253   2.463  15.413  1.00 94.67           C  
ATOM   1560  HA  TRP A 220       8.174   2.589  15.321  1.00 94.67           H  
ATOM   1561  CB  TRP A 220       9.790   2.011  14.053  1.00 94.67           C  
ATOM   1562  HB1 TRP A 220       9.630   2.812  13.331  1.00 94.67           H  
ATOM   1563  HB2 TRP A 220      10.858   1.814  14.147  1.00 94.67           H  
ATOM   1564  CG  TRP A 220       9.112   0.763  13.548  1.00 94.67           C  
ATOM   1565  CD2 TRP A 220       7.763   0.732  13.057  1.00 94.67           C  
ATOM   1566  CE2 TRP A 220       7.487  -0.587  12.693  1.00 94.67           C  
ATOM   1567  CE3 TRP A 220       6.829   1.720  12.922  1.00 94.67           C  
ATOM   1568  HE3 TRP A 220       7.045   2.749  13.211  1.00 94.67           H  
ATOM   1569  CD1 TRP A 220       9.579  -0.516  13.478  1.00 94.67           C  
ATOM   1570  HD1 TRP A 220      10.572  -0.838  13.793  1.00 94.67           H  
ATOM   1571  NE1 TRP A 220       8.613  -1.339  12.952  1.00 94.67           N  
ATOM   1572  HE1 TRP A 220       8.717  -2.389  12.773  1.00 94.67           H  
ATOM   1573  CZ2 TRP A 220       6.270  -0.939  12.182  1.00 94.67           C  
ATOM   1574  HZ2 TRP A 220       6.051  -1.968  11.896  1.00 94.67           H  
ATOM   1575  CZ3 TRP A 220       5.603   1.362  12.406  1.00 94.67           C  
ATOM   1576  HZ3 TRP A 220       4.833   2.123  12.283  1.00 94.67           H  
ATOM   1577  CH2 TRP A 220       5.330   0.059  12.042  1.00 94.67           C  
ATOM   1578  HH2 TRP A 220       4.349  -0.186  11.635  1.00 94.67           H  
ATOM   1579  C   TRP A 220       9.506   1.376  16.416  1.00 94.67           C  
ATOM   1580  O   TRP A 220       8.670   0.494  16.607  1.00 94.67           O  
ATOM   1581  N   GLY A 221      10.673   1.397  17.084  1.00 30.61           N  
ATOM   1582  HN  GLY A 221      11.366   2.198  16.931  1.00 30.61           H  
ATOM   1583  CA  GLY A 221      10.982   0.341  18.001  1.00 30.61           C  
ATOM   1584  HA1 GLY A 221      11.002  -0.611  17.470  1.00 30.61           H  
ATOM   1585  HA2 GLY A 221      11.955   0.524  18.457  1.00 30.61           H  
ATOM   1586  C   GLY A 221       9.929   0.302  19.063  1.00 30.61           C  
ATOM   1587  O   GLY A 221       9.538  -0.774  19.512  1.00 30.61           O  
ATOM   1588  N   GLN A 222       9.457   1.478  19.516  1.00141.95           N  
ATOM   1589  HN  GLN A 222       9.828   2.390  19.097  1.00141.95           H  
ATOM   1590  CA  GLN A 222       8.465   1.530  20.552  1.00141.95           C  
ATOM   1591  HA  GLN A 222       8.809   0.857  21.337  1.00141.95           H  
ATOM   1592  CB  GLN A 222       8.334   2.919  21.203  1.00141.95           C  
ATOM   1593  HB1 GLN A 222       7.630   2.838  22.031  1.00141.95           H  
ATOM   1594  HB2 GLN A 222       9.314   3.206  21.585  1.00141.95           H  
ATOM   1595  CG  GLN A 222       7.848   4.022  20.278  1.00141.95           C  
ATOM   1596  HG1 GLN A 222       8.430   4.026  19.357  1.00141.95           H  
ATOM   1597  HG2 GLN A 222       6.794   3.879  20.041  1.00141.95           H  
ATOM   1598  CD  GLN A 222       8.046   5.326  21.031  1.00141.95           C  
ATOM   1599  OE1 GLN A 222       8.047   6.392  20.419  1.00141.95           O  
ATOM   1600  NE2 GLN A 222       8.232   5.242  22.377  1.00141.95           N  
ATOM   1601 1HE2 GLN A 222       8.234   4.286  22.858  1.00141.95           H  
ATOM   1602 2HE2 GLN A 222       8.376   6.132  22.954  1.00141.95           H  
ATOM   1603  C   GLN A 222       7.125   1.001  20.101  1.00141.95           C  
ATOM   1604  O   GLN A 222       6.413   0.398  20.902  1.00141.95           O  
ATOM   1605  N   ILE A 223       6.710   1.234  18.833  1.00 72.15           N  
ATOM   1606  HN  ILE A 223       7.330   1.820  18.186  1.00 72.15           H  
ATOM   1607  CA  ILE A 223       5.456   0.718  18.321  1.00 72.15           C  
ATOM   1608  HA  ILE A 223       4.666   0.981  19.025  1.00 72.15           H  
ATOM   1609  CB  ILE A 223       5.109   1.300  16.992  1.00 72.15           C  
ATOM   1610  HB  ILE A 223       5.965   1.184  16.328  1.00 72.15           H  
ATOM   1611  CG2 ILE A 223       3.931   0.504  16.414  1.00 72.15           C  
ATOM   1612 1HG2 ILE A 223       3.659   0.912  15.441  1.00 72.15           H  
ATOM   1613 2HG2 ILE A 223       3.078   0.575  17.089  1.00 72.15           H  
ATOM   1614 3HG2 ILE A 223       4.218  -0.541  16.302  1.00 72.15           H  
ATOM   1615  CG1 ILE A 223       4.830   2.803  17.173  1.00 72.15           C  
ATOM   1616 1HG1 ILE A 223       3.926   2.914  17.772  1.00 72.15           H  
ATOM   1617 2HG1 ILE A 223       5.673   3.247  17.702  1.00 72.15           H  
ATOM   1618  CD1 ILE A 223       4.634   3.559  15.866  1.00 72.15           C  
ATOM   1619 1HD1 ILE A 223       4.442   4.611  16.079  1.00 72.15           H  
ATOM   1620 2HD1 ILE A 223       3.786   3.138  15.326  1.00 72.15           H  
ATOM   1621 3HD1 ILE A 223       5.533   3.471  15.256  1.00 72.15           H  
ATOM   1622  C   ILE A 223       5.532  -0.777  18.238  1.00 72.15           C  
ATOM   1623  O   ILE A 223       4.586  -1.472  18.612  1.00 72.15           O  
ATOM   1624  N   VAL A 224       6.661  -1.323  17.745  1.00 50.23           N  
ATOM   1625  HN  VAL A 224       7.467  -0.691  17.435  1.00 50.23           H  
ATOM   1626  CA  VAL A 224       6.788  -2.752  17.633  1.00 50.23           C  
ATOM   1627  HA  VAL A 224       5.956  -3.136  17.043  1.00 50.23           H  
ATOM   1628  CB  VAL A 224       8.078  -3.183  16.995  1.00 50.23           C  
ATOM   1629  HB  VAL A 224       8.909  -2.708  17.516  1.00 50.23           H  
ATOM   1630  CG1 VAL A 224       8.197  -4.708  17.145  1.00 50.23           C  
ATOM   1631 1HG1 VAL A 224       9.127  -5.047  16.689  1.00 50.23           H  
ATOM   1632 2HG1 VAL A 224       7.354  -5.189  16.650  1.00 50.23           H  
ATOM   1633 3HG1 VAL A 224       8.195  -4.971  18.203  1.00 50.23           H  
ATOM   1634  CG2 VAL A 224       8.075  -2.723  15.527  1.00 50.23           C  
ATOM   1635 1HG2 VAL A 224       9.005  -3.028  15.048  1.00 50.23           H  
ATOM   1636 2HG2 VAL A 224       7.985  -1.637  15.486  1.00 50.23           H  
ATOM   1637 3HG2 VAL A 224       7.233  -3.177  15.005  1.00 50.23           H  
ATOM   1638  C   VAL A 224       6.725  -3.344  19.000  1.00 50.23           C  
ATOM   1639  O   VAL A 224       6.047  -4.342  19.234  1.00 50.23           O  
ATOM   1640  N   ASP A 225       7.407  -2.694  19.959  1.00134.52           N  
ATOM   1641  HN  ASP A 225       7.918  -1.796  19.680  1.00134.52           H  
ATOM   1642  CA  ASP A 225       7.502  -3.114  21.332  1.00134.52           C  
ATOM   1643  HA  ASP A 225       8.065  -4.044  21.419  1.00134.52           H  
ATOM   1644  CB  ASP A 225       8.140  -2.009  22.166  1.00134.52           C  
ATOM   1645  HB1 ASP A 225       9.224  -2.026  22.055  1.00134.52           H  
ATOM   1646  HB2 ASP A 225       7.758  -1.034  21.863  1.00134.52           H  
ATOM   1647  CG  ASP A 225       7.752  -2.306  23.594  1.00134.52           C  
ATOM   1648  OD1 ASP A 225       8.426  -3.167  24.223  1.00134.52           O  
ATOM   1649  OD2 ASP A 225       6.755  -1.691  24.068  1.00134.52           O1-
ATOM   1650  C   ASP A 225       6.129  -3.264  21.899  1.00134.52           C  
ATOM   1651  O   ASP A 225       5.828  -4.254  22.563  1.00134.52           O  
ATOM   1652  N   HIS A 226       5.270  -2.262  21.655  1.00112.51           N  
ATOM   1653  HN  HIS A 226       5.590  -1.471  21.009  1.00112.51           H  
ATOM   1654  CA  HIS A 226       3.952  -2.188  22.207  1.00112.51           C  
ATOM   1655  HA  HIS A 226       4.011  -2.311  23.288  1.00112.51           H  
ATOM   1656  CB  HIS A 226       3.255  -0.844  21.889  1.00112.51           C  
ATOM   1657  HB1 HIS A 226       3.362  -0.642  20.823  1.00112.51           H  
ATOM   1658  HB2 HIS A 226       2.198  -0.935  22.137  1.00112.51           H  
ATOM   1659  CG  HIS A 226       3.826   0.316  22.654  1.00112.51           C  
ATOM   1660  CD2 HIS A 226       4.924   0.364  23.457  1.00112.51           C  
ATOM   1661  HD2 HIS A 226       5.586  -0.479  23.652  1.00112.51           H  
ATOM   1662  ND1 HIS A 226       3.286   1.585  22.683  1.00112.51           N  
ATOM   1663  HD1 HIS A 226       2.413   1.920  22.163  1.00112.51           H  
ATOM   1664  CE1 HIS A 226       4.077   2.327  23.499  1.00112.51           C  
ATOM   1665  HE1 HIS A 226       3.901   3.379  23.723  1.00112.51           H  
ATOM   1666  NE2 HIS A 226       5.084   1.630  23.991  1.00112.51           N  
ATOM   1667  C   HIS A 226       3.087  -3.279  21.634  1.00112.51           C  
ATOM   1668  O   HIS A 226       2.098  -3.675  22.249  1.00112.51           O  
ATOM   1669  N   ASP A 227       3.364  -3.715  20.390  1.00 79.55           N  
ATOM   1670  HN  ASP A 227       4.177  -3.264  19.859  1.00 79.55           H  
ATOM   1671  CA  ASP A 227       2.614  -4.762  19.742  1.00 79.55           C  
ATOM   1672  HA  ASP A 227       1.551  -4.542  19.839  1.00 79.55           H  
ATOM   1673  CB  ASP A 227       2.961  -4.882  18.241  1.00 79.55           C  
ATOM   1674  HB1 ASP A 227       3.070  -3.886  17.813  1.00 79.55           H  
ATOM   1675  HB2 ASP A 227       3.896  -5.431  18.127  1.00 79.55           H  
ATOM   1676  CG  ASP A 227       1.843  -5.627  17.518  1.00 79.55           C  
ATOM   1677  OD1 ASP A 227       0.797  -5.887  18.168  1.00 79.55           O  
ATOM   1678  OD2 ASP A 227       2.011  -5.937  16.308  1.00 79.55           O1-
ATOM   1679  C   ASP A 227       2.892  -6.102  20.381  1.00 79.55           C  
ATOM   1680  O   ASP A 227       2.028  -6.975  20.410  1.00 79.55           O  
ATOM   1681  N   LEU A 228       4.156  -6.350  20.778  1.00115.03           N  
ATOM   1682  HN  LEU A 228       4.880  -5.569  20.668  1.00115.03           H  
ATOM   1683  CA  LEU A 228       4.594  -7.607  21.344  1.00115.03           C  
ATOM   1684  HA  LEU A 228       4.050  -8.386  20.810  1.00115.03           H  
ATOM   1685  CB  LEU A 228       6.086  -7.861  21.068  1.00115.03           C  
ATOM   1686  HB1 LEU A 228       6.663  -7.044  21.501  1.00115.03           H  
ATOM   1687  HB2 LEU A 228       6.372  -8.800  21.542  1.00115.03           H  
ATOM   1688  CG  LEU A 228       6.415  -7.951  19.563  1.00115.03           C  
ATOM   1689  HG  LEU A 228       6.204  -6.971  19.134  1.00115.03           H  
ATOM   1690  CD1 LEU A 228       7.909  -8.230  19.327  1.00115.03           C  
ATOM   1691 1HD1 LEU A 228       8.104  -8.287  18.256  1.00115.03           H  
ATOM   1692 2HD1 LEU A 228       8.181  -9.176  19.796  1.00115.03           H  
ATOM   1693 3HD1 LEU A 228       8.502  -7.426  19.762  1.00115.03           H  
ATOM   1694  CD2 LEU A 228       5.499  -8.957  18.849  1.00115.03           C  
ATOM   1695 1HD2 LEU A 228       5.757  -8.996  17.791  1.00115.03           H  
ATOM   1696 2HD2 LEU A 228       4.460  -8.644  18.958  1.00115.03           H  
ATOM   1697 3HD2 LEU A 228       5.629  -9.945  19.291  1.00115.03           H  
ATOM   1698  C   LEU A 228       4.364  -7.868  22.825  1.00115.03           C  
ATOM   1699  O   LEU A 228       3.939  -8.968  23.180  1.00115.03           O  
ATOM   1700  N   ASP A 229       4.663  -6.903  23.741  1.00109.93           N  
ATOM   1701  HN  ASP A 229       4.899  -5.907  23.430  1.00109.93           H  
ATOM   1702  CA  ASP A 229       4.653  -7.260  25.152  1.00109.93           C  
ATOM   1703  HA  ASP A 229       3.931  -8.069  25.258  1.00109.93           H  
ATOM   1704  CB  ASP A 229       6.004  -7.820  25.632  1.00109.93           C  
ATOM   1705  HB1 ASP A 229       6.005  -7.893  26.720  1.00109.93           H  
ATOM   1706  HB2 ASP A 229       6.165  -8.808  25.201  1.00109.93           H  
ATOM   1707  CG  ASP A 229       7.113  -6.876  25.181  1.00109.93           C  
ATOM   1708  OD1 ASP A 229       7.299  -6.747  23.943  1.00109.93           O  
ATOM   1709  OD2 ASP A 229       7.795  -6.276  26.051  1.00109.93           O1-
ATOM   1710  C   ASP A 229       4.213  -6.173  26.096  1.00109.93           C  
ATOM   1711  O   ASP A 229       4.431  -4.990  25.843  1.00109.93           O  
ATOM   1712  N   PHE A 230       3.538  -6.575  27.211  1.00129.27           N  
ATOM   1713  HN  PHE A 230       3.296  -7.612  27.317  1.00129.27           H  
ATOM   1714  CA  PHE A 230       3.136  -5.661  28.254  1.00129.27           C  
ATOM   1715  HA  PHE A 230       3.914  -4.908  28.378  1.00129.27           H  
ATOM   1716  CB  PHE A 230       1.810  -4.951  27.906  1.00129.27           C  
ATOM   1717  HB1 PHE A 230       1.878  -4.545  26.897  1.00129.27           H  
ATOM   1718  HB2 PHE A 230       0.996  -5.675  27.952  1.00129.27           H  
ATOM   1719  CG  PHE A 230       1.528  -3.839  28.861  1.00129.27           C  
ATOM   1720  CD1 PHE A 230       2.513  -2.948  29.219  1.00129.27           C  
ATOM   1721  HD1 PHE A 230       3.518  -3.066  28.813  1.00129.27           H  
ATOM   1722  CD2 PHE A 230       0.253  -3.634  29.337  1.00129.27           C  
ATOM   1723  HD2 PHE A 230      -0.551  -4.302  29.028  1.00129.27           H  
ATOM   1724  CE1 PHE A 230       2.247  -1.910  30.082  1.00129.27           C  
ATOM   1725  HE1 PHE A 230       3.044  -1.226  30.372  1.00129.27           H  
ATOM   1726  CE2 PHE A 230      -0.020  -2.597  30.198  1.00129.27           C  
ATOM   1727  HE2 PHE A 230      -1.032  -2.459  30.579  1.00129.27           H  
ATOM   1728  CZ  PHE A 230       0.979  -1.734  30.579  1.00129.27           C  
ATOM   1729  HZ  PHE A 230       0.767  -0.917  31.269  1.00129.27           H  
ATOM   1730  C   PHE A 230       2.982  -6.422  29.559  1.00129.27           C  
ATOM   1731  O   PHE A 230       2.259  -7.415  29.632  1.00129.27           O  
ATOM   1732  N   ALA A 231       3.686  -5.977  30.632  1.00 68.21           N  
ATOM   1733  HN  ALA A 231       4.377  -5.171  30.501  1.00 68.21           H  
ATOM   1734  CA  ALA A 231       3.530  -6.559  31.944  1.00 68.21           C  
ATOM   1735  HA  ALA A 231       2.833  -7.396  31.912  1.00 68.21           H  
ATOM   1736  CB  ALA A 231       4.867  -6.990  32.575  1.00 68.21           C  
ATOM   1737  HB1 ALA A 231       4.683  -7.420  33.560  1.00 68.21           H  
ATOM   1738  HB2 ALA A 231       5.519  -6.122  32.674  1.00 68.21           H  
ATOM   1739  HB3 ALA A 231       5.347  -7.734  31.939  1.00 68.21           H  
ATOM   1740  C   ALA A 231       2.983  -5.447  32.790  1.00 68.21           C  
ATOM   1741  O   ALA A 231       3.713  -4.555  33.220  1.00 68.21           O  
ATOM   1742  N   PRO A 232       1.707  -5.503  33.048  1.00 77.56           N  
ATOM   1743  CD  PRO A 232       0.816  -6.011  32.019  1.00 77.56           C  
ATOM   1744  HD1 PRO A 232       0.574  -7.056  32.210  1.00 77.56           H  
ATOM   1745  HD2 PRO A 232       1.279  -5.918  31.037  1.00 77.56           H  
ATOM   1746  CA  PRO A 232       1.078  -4.457  33.814  1.00 77.56           C  
ATOM   1747  HA  PRO A 232       1.446  -3.499  33.447  1.00 77.56           H  
ATOM   1748  CB  PRO A 232      -0.414  -4.541  33.508  1.00 77.56           C  
ATOM   1749  HB1 PRO A 232      -0.923  -5.187  34.223  1.00 77.56           H  
ATOM   1750  HB2 PRO A 232      -0.871  -3.552  33.522  1.00 77.56           H  
ATOM   1751  CG  PRO A 232      -0.453  -5.145  32.096  1.00 77.56           C  
ATOM   1752  HG1 PRO A 232      -1.346  -5.756  31.962  1.00 77.56           H  
ATOM   1753  HG2 PRO A 232      -0.432  -4.360  31.340  1.00 77.56           H  
ATOM   1754  C   PRO A 232       1.387  -4.547  35.272  1.00 77.56           C  
ATOM   1755  O   PRO A 232       1.835  -5.600  35.722  1.00 77.56           O  
ATOM   1756  N   ASP A 233       1.184  -3.440  36.016  1.00 93.75           N  
ATOM   1757  HN  ASP A 233       0.864  -2.539  35.536  1.00 93.75           H  
ATOM   1758  CA  ASP A 233       1.387  -3.443  37.437  1.00 93.75           C  
ATOM   1759  HA  ASP A 233       2.242  -4.080  37.664  1.00 93.75           H  
ATOM   1760  CB  ASP A 233       1.642  -2.046  38.036  1.00 93.75           C  
ATOM   1761  HB1 ASP A 233       1.808  -2.133  39.110  1.00 93.75           H  
ATOM   1762  HB2 ASP A 233       2.519  -1.601  37.567  1.00 93.75           H  
ATOM   1763  CG  ASP A 233       0.424  -1.172  37.776  1.00 93.75           C  
ATOM   1764  OD1 ASP A 233      -0.405  -1.556  36.910  1.00 93.75           O  
ATOM   1765  OD2 ASP A 233       0.306  -0.111  38.443  1.00 93.75           O1-
ATOM   1766  C   ASP A 233       0.171  -4.036  38.070  1.00 93.75           C  
ATOM   1767  O   ASP A 233      -0.855  -4.198  37.413  1.00 93.75           O  
ATOM   1768  N   THR A 234       0.264  -4.413  39.364  1.00 80.96           N  
ATOM   1769  HN  THR A 234       1.173  -4.271  39.910  1.00 80.96           H  
ATOM   1770  CA  THR A 234      -0.887  -5.010  39.993  1.00 80.96           C  
ATOM   1771  HA  THR A 234      -1.494  -5.491  39.226  1.00 80.96           H  
ATOM   1772  CB  THR A 234      -0.574  -6.017  41.059  1.00 80.96           C  
ATOM   1773  HB  THR A 234      -1.498  -6.499  41.378  1.00 80.96           H  
ATOM   1774  OG1 THR A 234       0.026  -5.378  42.173  1.00 80.96           O  
ATOM   1775  HG1 THR A 234       0.916  -4.909  41.871  1.00 80.96           H  
ATOM   1776  CG2 THR A 234       0.376  -7.078  40.481  1.00 80.96           C  
ATOM   1777 1HG2 THR A 234       0.609  -7.815  41.250  1.00 80.96           H  
ATOM   1778 2HG2 THR A 234       1.296  -6.599  40.147  1.00 80.96           H  
ATOM   1779 3HG2 THR A 234      -0.103  -7.574  39.636  1.00 80.96           H  
ATOM   1780  C   THR A 234      -1.703  -3.938  40.650  1.00 80.96           C  
ATOM   1781  O   THR A 234      -1.156  -3.087  41.349  1.00 80.96           O  
ATOM   1782  N   GLU A 235      -3.029  -3.903  40.378  1.00167.31           N  
ATOM   1783  HN  GLU A 235      -3.452  -4.607  39.692  1.00167.31           H  
ATOM   1784  CA  GLU A 235      -3.872  -2.919  41.011  1.00167.31           C  
ATOM   1785  HA  GLU A 235      -3.377  -1.951  40.936  1.00167.31           H  
ATOM   1786  CB  GLU A 235      -5.258  -2.798  40.357  1.00167.31           C  
ATOM   1787  HB1 GLU A 235      -5.587  -3.796  40.067  1.00167.31           H  
ATOM   1788  HB2 GLU A 235      -5.948  -2.387  41.093  1.00167.31           H  
ATOM   1789  CG  GLU A 235      -5.291  -1.908  39.123  1.00167.31           C  
ATOM   1790  HG1 GLU A 235      -4.389  -2.058  38.530  1.00167.31           H  
ATOM   1791  HG2 GLU A 235      -6.167  -2.141  38.518  1.00167.31           H  
ATOM   1792  CD  GLU A 235      -5.361  -0.468  39.610  1.00167.31           C  
ATOM   1793  OE1 GLU A 235      -4.488  -0.074  40.428  1.00167.31           O  
ATOM   1794  OE2 GLU A 235      -6.298   0.255  39.178  1.00167.31           O1-
ATOM   1795  C   GLU A 235      -4.143  -3.191  42.458  1.00167.31           C  
ATOM   1796  O   GLU A 235      -3.490  -2.629  43.334  1.00167.31           O  
ATOM   1797  N   LEU A 236      -5.011  -4.190  42.735  1.00165.25           N  
ATOM   1798  HN  LEU A 236      -5.381  -4.797  41.935  1.00165.25           H  
ATOM   1799  CA  LEU A 236      -5.449  -4.457  44.075  1.00165.25           C  
ATOM   1800  HA  LEU A 236      -6.345  -5.077  44.035  1.00165.25           H  
ATOM   1801  CB  LEU A 236      -4.381  -5.181  44.919  1.00165.25           C  
ATOM   1802  HB1 LEU A 236      -3.543  -4.500  45.069  1.00165.25           H  
ATOM   1803  HB2 LEU A 236      -4.820  -5.435  45.884  1.00165.25           H  
ATOM   1804  CG  LEU A 236      -3.844  -6.479  44.272  1.00165.25           C  
ATOM   1805  HG  LEU A 236      -3.244  -6.980  45.032  1.00165.25           H  
ATOM   1806  CD1 LEU A 236      -4.979  -7.438  43.910  1.00165.25           C  
ATOM   1807 1HD1 LEU A 236      -4.564  -8.339  43.458  1.00165.25           H  
ATOM   1808 2HD1 LEU A 236      -5.652  -6.954  43.203  1.00165.25           H  
ATOM   1809 3HD1 LEU A 236      -5.531  -7.706  44.811  1.00165.25           H  
ATOM   1810  CD2 LEU A 236      -2.911  -6.208  43.085  1.00165.25           C  
ATOM   1811 1HD2 LEU A 236      -2.565  -7.155  42.671  1.00165.25           H  
ATOM   1812 2HD2 LEU A 236      -2.054  -5.624  43.422  1.00165.25           H  
ATOM   1813 3HD2 LEU A 236      -3.450  -5.652  42.318  1.00165.25           H  
ATOM   1814  C   LEU A 236      -5.792  -3.153  44.735  1.00165.25           C  
ATOM   1815  O   LEU A 236      -4.953  -2.557  45.407  1.00165.25           O  
ATOM   1816  N   GLY A 237      -7.055  -2.683  44.608  1.00 73.92           N  
ATOM   1817  HN  GLY A 237      -7.802  -3.252  44.096  1.00 73.92           H  
ATOM   1818  CA  GLY A 237      -7.368  -1.401  45.177  1.00 73.92           C  
ATOM   1819  HA1 GLY A 237      -8.180  -1.524  45.894  1.00 73.92           H  
ATOM   1820  HA2 GLY A 237      -6.485  -1.019  45.689  1.00 73.92           H  
ATOM   1821  C   GLY A 237      -7.790  -0.407  44.136  1.00 73.92           C  
ATOM   1822  O   GLY A 237      -7.003   0.398  43.644  1.00 73.92           O  
ATOM   1823  N   SER A 238      -9.082  -0.485  43.744  1.00 58.13           N  
ATOM   1824  HN  SER A 238      -9.678  -1.312  44.069  1.00 58.13           H  
ATOM   1825  CA  SER A 238      -9.672   0.517  42.902  1.00 58.13           C  
ATOM   1826  HA  SER A 238      -9.092   0.641  41.988  1.00 58.13           H  
ATOM   1827  CB  SER A 238     -11.146   0.230  42.574  1.00 58.13           C  
ATOM   1828  HB1 SER A 238     -11.523   1.003  41.904  1.00 58.13           H  
ATOM   1829  HB2 SER A 238     -11.224  -0.742  42.088  1.00 58.13           H  
ATOM   1830  OG  SER A 238     -11.918   0.223  43.765  1.00 58.13           O  
ATOM   1831  HG  SER A 238     -11.558  -0.522  44.412  1.00 58.13           H  
ATOM   1832  C   SER A 238      -9.605   1.752  43.739  1.00 58.13           C  
ATOM   1833  O   SER A 238      -9.581   2.877  43.236  1.00 58.13           O  
ATOM   1834  N   SER A 239      -9.623   1.521  45.067  1.00 54.98           N  
ATOM   1835  HN  SER A 239      -9.836   0.519  45.377  1.00 54.98           H  
ATOM   1836  CA  SER A 239      -9.387   2.477  46.103  1.00 54.98           C  
ATOM   1837  HA  SER A 239      -8.772   3.301  45.741  1.00 54.98           H  
ATOM   1838  CB  SER A 239     -10.670   2.999  46.769  1.00 54.98           C  
ATOM   1839  HB1 SER A 239     -11.295   3.482  46.018  1.00 54.98           H  
ATOM   1840  HB2 SER A 239     -11.212   2.163  47.211  1.00 54.98           H  
ATOM   1841  OG  SER A 239     -10.346   3.938  47.784  1.00 54.98           O  
ATOM   1842  HG  SER A 239      -9.745   3.476  48.510  1.00 54.98           H  
ATOM   1843  C   SER A 239      -8.650   1.667  47.121  1.00 54.98           C  
ATOM   1844  O   SER A 239      -9.013   0.517  47.367  1.00 54.98           O  
ATOM   1845  N   GLU A 240      -7.569   2.202  47.722  1.00 84.87           N  
ATOM   1846  HN  GLU A 240      -7.231   3.193  47.503  1.00 84.87           H  
ATOM   1847  CA  GLU A 240      -6.899   1.364  48.672  1.00 84.87           C  
ATOM   1848  HA  GLU A 240      -7.605   1.068  49.448  1.00 84.87           H  
ATOM   1849  CB  GLU A 240      -6.275   0.102  48.048  1.00 84.87           C  
ATOM   1850  HB1 GLU A 240      -7.057  -0.440  47.517  1.00 84.87           H  
ATOM   1851  HB2 GLU A 240      -5.505   0.413  47.342  1.00 84.87           H  
ATOM   1852  CG  GLU A 240      -5.639  -0.846  49.068  1.00 84.87           C  
ATOM   1853  HG1 GLU A 240      -4.990  -1.556  48.556  1.00 84.87           H  
ATOM   1854  HG2 GLU A 240      -5.055  -0.273  49.788  1.00 84.87           H  
ATOM   1855  CD  GLU A 240      -6.753  -1.594  49.788  1.00 84.87           C  
ATOM   1856  OE1 GLU A 240      -7.939  -1.216  49.600  1.00 84.87           O  
ATOM   1857  OE2 GLU A 240      -6.431  -2.554  50.539  1.00 84.87           O1-
ATOM   1858  C   GLU A 240      -5.788   2.141  49.292  1.00 84.87           C  
ATOM   1859  O   GLU A 240      -5.253   3.073  48.696  1.00 84.87           O  
ATOM   1860  N   TYR A 241      -5.426   1.749  50.526  1.00 98.92           N  
ATOM   1861  HN  TYR A 241      -5.947   0.919  50.956  1.00 98.92           H  
ATOM   1862  CA  TYR A 241      -4.395   2.360  51.306  1.00 98.92           C  
ATOM   1863  HA  TYR A 241      -4.577   3.433  51.357  1.00 98.92           H  
ATOM   1864  CB  TYR A 241      -4.319   1.796  52.735  1.00 98.92           C  
ATOM   1865  HB1 TYR A 241      -4.208   0.712  52.701  1.00 98.92           H  
ATOM   1866  HB2 TYR A 241      -3.470   2.232  53.262  1.00 98.92           H  
ATOM   1867  CG  TYR A 241      -5.587   2.156  53.428  1.00 98.92           C  
ATOM   1868  CD1 TYR A 241      -6.720   1.395  53.250  1.00 98.92           C  
ATOM   1869  HD1 TYR A 241      -6.688   0.523  52.596  1.00 98.92           H  
ATOM   1870  CE1 TYR A 241      -7.892   1.724  53.889  1.00 98.92           C  
ATOM   1871  HE1 TYR A 241      -8.783   1.114  53.740  1.00 98.92           H  
ATOM   1872  CD2 TYR A 241      -5.644   3.252  54.257  1.00 98.92           C  
ATOM   1873  HD2 TYR A 241      -4.753   3.862  54.407  1.00 98.92           H  
ATOM   1874  CE2 TYR A 241      -6.813   3.586  54.899  1.00 98.92           C  
ATOM   1875  HE2 TYR A 241      -6.846   4.457  55.554  1.00 98.92           H  
ATOM   1876  CZ  TYR A 241      -7.940   2.821  54.715  1.00 98.92           C  
ATOM   1877  OH  TYR A 241      -9.141   3.161  55.372  1.00 98.92           O  
ATOM   1878  HH  TYR A 241      -9.889   3.349  54.660  1.00 98.92           H  
ATOM   1879  C   TYR A 241      -3.064   2.122  50.666  1.00 98.92           C  
ATOM   1880  O   TYR A 241      -2.201   2.991  50.705  1.00 98.92           O  
ATOM   1881  N   SER A 242      -2.857   0.932  50.072  1.00 45.51           N  
ATOM   1882  HN  SER A 242      -3.679   0.252  49.994  1.00 45.51           H  
ATOM   1883  CA  SER A 242      -1.582   0.531  49.537  1.00 45.51           C  
ATOM   1884  HA  SER A 242      -0.846   0.564  50.340  1.00 45.51           H  
ATOM   1885  CB  SER A 242      -1.607  -0.894  48.959  1.00 45.51           C  
ATOM   1886  HB1 SER A 242      -1.880  -1.597  49.746  1.00 45.51           H  
ATOM   1887  HB2 SER A 242      -2.342  -0.944  48.155  1.00 45.51           H  
ATOM   1888  OG  SER A 242      -0.327  -1.235  48.447  1.00 45.51           O  
ATOM   1889  HG  SER A 242      -0.062  -0.560  47.688  1.00 45.51           H  
ATOM   1890  C   SER A 242      -1.124   1.441  48.439  1.00 45.51           C  
ATOM   1891  O   SER A 242       0.074   1.638  48.244  1.00 45.51           O  
ATOM   1892  N   LYS A 243      -2.062   1.995  47.664  1.00183.45           N  
ATOM   1893  HN  LYS A 243      -3.091   1.777  47.863  1.00183.45           H  
ATOM   1894  CA  LYS A 243      -1.738   2.870  46.577  1.00183.45           C  
ATOM   1895  HA  LYS A 243      -0.998   2.384  45.941  1.00183.45           H  
ATOM   1896  CB  LYS A 243      -2.990   3.188  45.732  1.00183.45           C  
ATOM   1897  HB1 LYS A 243      -3.428   2.240  45.420  1.00183.45           H  
ATOM   1898  HB2 LYS A 243      -3.694   3.721  46.371  1.00183.45           H  
ATOM   1899  CG  LYS A 243      -2.768   4.035  44.475  1.00183.45           C  
ATOM   1900  HG1 LYS A 243      -1.915   3.624  43.935  1.00183.45           H  
ATOM   1901  HG2 LYS A 243      -3.661   3.962  43.854  1.00183.45           H  
ATOM   1902  CD  LYS A 243      -2.494   5.515  44.741  1.00183.45           C  
ATOM   1903  HD1 LYS A 243      -1.793   5.594  45.572  1.00183.45           H  
ATOM   1904  HD2 LYS A 243      -2.049   5.951  43.847  1.00183.45           H  
ATOM   1905  CE  LYS A 243      -3.756   6.308  45.093  1.00183.45           C  
ATOM   1906  HE1 LYS A 243      -3.493   7.355  45.247  1.00183.45           H  
ATOM   1907  HE2 LYS A 243      -4.472   6.229  44.275  1.00183.45           H  
ATOM   1908  NZ  LYS A 243      -4.365   5.768  46.330  1.00183.45           N1+
ATOM   1909  HZ1 LYS A 243      -5.245   6.327  46.568  1.00183.45           H  
ATOM   1910  HZ2 LYS A 243      -3.665   5.845  47.136  1.00183.45           H  
ATOM   1911  HZ3 LYS A 243      -4.625   4.741  46.181  1.00183.45           H  
ATOM   1912  C   LYS A 243      -1.148   4.135  47.128  1.00183.45           C  
ATOM   1913  O   LYS A 243      -0.436   4.829  46.410  1.00183.45           O  
ATOM   1914  N   ALA A 244      -1.613   4.570  48.319  1.00 94.24           N  
ATOM   1915  HN  ALA A 244      -2.434   4.026  48.738  1.00 94.24           H  
ATOM   1916  CA  ALA A 244      -1.123   5.689  49.089  1.00 94.24           C  
ATOM   1917  HA  ALA A 244      -0.837   6.468  48.382  1.00 94.24           H  
ATOM   1918  CB  ALA A 244      -2.207   6.279  50.007  1.00 94.24           C  
ATOM   1919  HB1 ALA A 244      -1.793   7.118  50.566  1.00 94.24           H  
ATOM   1920  HB2 ALA A 244      -2.551   5.513  50.703  1.00 94.24           H  
ATOM   1921  HB3 ALA A 244      -3.046   6.624  49.403  1.00 94.24           H  
ATOM   1922  C   ALA A 244       0.070   5.415  49.957  1.00 94.24           C  
ATOM   1923  O   ALA A 244       0.963   6.251  50.066  1.00 94.24           O  
ATOM   1924  N   GLN A 245       0.066   4.256  50.649  1.00131.50           N  
ATOM   1925  HN  GLN A 245      -0.729   3.569  50.447  1.00131.50           H  
ATOM   1926  CA  GLN A 245       1.037   3.865  51.634  1.00131.50           C  
ATOM   1927  HA  GLN A 245       1.121   4.649  52.386  1.00131.50           H  
ATOM   1928  CB  GLN A 245       0.707   2.530  52.327  1.00131.50           C  
ATOM   1929  HB1 GLN A 245       0.340   1.835  51.572  1.00131.50           H  
ATOM   1930  HB2 GLN A 245       1.624   2.138  52.767  1.00131.50           H  
ATOM   1931  CG  GLN A 245      -0.344   2.639  53.428  1.00131.50           C  
ATOM   1932  HG1 GLN A 245      -1.146   3.307  53.113  1.00131.50           H  
ATOM   1933  HG2 GLN A 245      -0.756   1.654  53.649  1.00131.50           H  
ATOM   1934  CD  GLN A 245       0.349   3.202  54.661  1.00131.50           C  
ATOM   1935  OE1 GLN A 245       1.574   3.301  54.707  1.00131.50           O  
ATOM   1936  NE2 GLN A 245      -0.455   3.579  55.691  1.00131.50           N  
ATOM   1937 1HE2 GLN A 245      -1.516   3.473  55.608  1.00131.50           H  
ATOM   1938 2HE2 GLN A 245      -0.026   3.982  56.585  1.00131.50           H  
ATOM   1939  C   GLN A 245       2.352   3.673  50.980  1.00131.50           C  
ATOM   1940  O   GLN A 245       3.395   3.955  51.564  1.00131.50           O  
ATOM   1941  N   CYS A 246       2.326   3.117  49.763  1.00 52.26           N  
ATOM   1942  HN  CYS A 246       1.385   2.850  49.329  1.00 52.26           H  
ATOM   1943  CA  CYS A 246       3.529   2.872  49.032  1.00 52.26           C  
ATOM   1944  HA  CYS A 246       4.222   2.326  49.672  1.00 52.26           H  
ATOM   1945  CB  CYS A 246       3.273   2.041  47.758  1.00 52.26           C  
ATOM   1946  HB1 CYS A 246       2.714   1.147  48.036  1.00 52.26           H  
ATOM   1947  HB2 CYS A 246       2.679   2.641  47.069  1.00 52.26           H  
ATOM   1948  SG  CYS A 246       4.794   1.525  46.906  1.00 52.26           S  
ATOM   1949  C   CYS A 246       4.158   4.180  48.649  1.00 52.26           C  
ATOM   1950  O   CYS A 246       5.378   4.322  48.681  1.00 52.26           O  
ATOM   1951  N   ASP A 247       3.340   5.157  48.214  1.00101.29           N  
ATOM   1952  HN  ASP A 247       2.287   4.970  48.169  1.00101.29           H  
ATOM   1953  CA  ASP A 247       3.836   6.442  47.808  1.00101.29           C  
ATOM   1954  HA  ASP A 247       4.687   6.287  47.144  1.00101.29           H  
ATOM   1955  CB  ASP A 247       2.777   7.263  47.052  1.00101.29           C  
ATOM   1956  HB1 ASP A 247       2.329   6.652  46.269  1.00101.29           H  
ATOM   1957  HB2 ASP A 247       2.003   7.591  47.746  1.00101.29           H  
ATOM   1958  CG  ASP A 247       3.456   8.476  46.430  1.00101.29           C  
ATOM   1959  OD1 ASP A 247       4.702   8.599  46.571  1.00101.29           O  
ATOM   1960  OD2 ASP A 247       2.736   9.293  45.796  1.00101.29           O1-
ATOM   1961  C   ASP A 247       4.293   7.279  48.975  1.00101.29           C  
ATOM   1962  O   ASP A 247       5.352   7.898  48.923  1.00101.29           O  
ATOM   1963  N   GLU A 248       3.478   7.366  50.045  1.00120.42           N  
ATOM   1964  HN  GLU A 248       2.588   6.772  50.078  1.00120.42           H  
ATOM   1965  CA  GLU A 248       3.784   8.244  51.144  1.00120.42           C  
ATOM   1966  HA  GLU A 248       4.094   9.200  50.723  1.00120.42           H  
ATOM   1967  CB  GLU A 248       2.563   8.507  52.040  1.00120.42           C  
ATOM   1968  HB1 GLU A 248       2.172   7.550  52.385  1.00120.42           H  
ATOM   1969  HB2 GLU A 248       2.881   9.100  52.897  1.00120.42           H  
ATOM   1970  CG  GLU A 248       1.447   9.258  51.314  1.00120.42           C  
ATOM   1971  HG1 GLU A 248       1.111   8.681  50.452  1.00120.42           H  
ATOM   1972  HG2 GLU A 248       0.609   9.423  51.991  1.00120.42           H  
ATOM   1973  CD  GLU A 248       2.013  10.594  50.855  1.00120.42           C  
ATOM   1974  OE1 GLU A 248       3.151  10.933  51.276  1.00120.42           O  
ATOM   1975  OE2 GLU A 248       1.316  11.292  50.071  1.00120.42           O1-
ATOM   1976  C   GLU A 248       4.891   7.766  52.045  1.00120.42           C  
ATOM   1977  O   GLU A 248       5.772   8.533  52.424  1.00120.42           O  
ATOM   1978  N   TYR A 249       4.797   6.503  52.484  1.00179.00           N  
ATOM   1979  HN  TYR A 249       4.009   5.909  52.070  1.00179.00           H  
ATOM   1980  CA  TYR A 249       5.645   5.865  53.453  1.00179.00           C  
ATOM   1981  HA  TYR A 249       5.908   6.637  54.177  1.00179.00           H  
ATOM   1982  CB  TYR A 249       4.848   4.814  54.228  1.00179.00           C  
ATOM   1983  HB1 TYR A 249       4.424   4.068  53.555  1.00179.00           H  
ATOM   1984  HB2 TYR A 249       5.471   4.319  54.973  1.00179.00           H  
ATOM   1985  CG  TYR A 249       3.779   5.621  54.875  1.00179.00           C  
ATOM   1986  CD1 TYR A 249       3.993   6.208  56.099  1.00179.00           C  
ATOM   1987  HD1 TYR A 249       4.949   6.073  56.604  1.00179.00           H  
ATOM   1988  CE1 TYR A 249       3.010   6.964  56.691  1.00179.00           C  
ATOM   1989  HE1 TYR A 249       3.187   7.421  57.665  1.00179.00           H  
ATOM   1990  CD2 TYR A 249       2.575   5.819  54.240  1.00179.00           C  
ATOM   1991  HD2 TYR A 249       2.402   5.373  53.260  1.00179.00           H  
ATOM   1992  CE2 TYR A 249       1.588   6.573  54.828  1.00179.00           C  
ATOM   1993  HE2 TYR A 249       0.635   6.717  54.320  1.00179.00           H  
ATOM   1994  CZ  TYR A 249       1.805   7.145  56.057  1.00179.00           C  
ATOM   1995  OH  TYR A 249       0.795   7.920  56.665  1.00179.00           O  
ATOM   1996  HH  TYR A 249       0.533   7.493  57.588  1.00179.00           H  
ATOM   1997  C   TYR A 249       6.946   5.294  52.966  1.00179.00           C  
ATOM   1998  O   TYR A 249       7.924   5.280  53.712  1.00179.00           O  
ATOM   1999  N   CYS A 250       6.997   4.777  51.723  1.00 81.46           N  
ATOM   2000  HN  CYS A 250       6.157   4.901  51.072  1.00 81.46           H  
ATOM   2001  CA  CYS A 250       8.151   4.063  51.249  1.00 81.46           C  
ATOM   2002  HA  CYS A 250       8.046   3.879  50.180  1.00 81.46           H  
ATOM   2003  CB  CYS A 250       9.478   4.790  51.509  1.00 81.46           C  
ATOM   2004  HB1 CYS A 250       9.412   5.297  52.471  1.00 81.46           H  
ATOM   2005  HB2 CYS A 250      10.278   4.050  51.542  1.00 81.46           H  
ATOM   2006  SG  CYS A 250       9.879   6.012  50.243  1.00 81.46           S  
ATOM   2007  C   CYS A 250       8.263   2.754  51.967  1.00 81.46           C  
ATOM   2008  O   CYS A 250       9.312   2.112  51.932  1.00 81.46           O  
ATOM   2009  N   ILE A 251       7.179   2.297  52.617  1.00122.10           N  
ATOM   2010  HN  ILE A 251       6.274   2.867  52.635  1.00122.10           H  
ATOM   2011  CA  ILE A 251       7.258   1.034  53.285  1.00122.10           C  
ATOM   2012  HA  ILE A 251       8.229   0.972  53.777  1.00122.10           H  
ATOM   2013  CB  ILE A 251       6.193   0.824  54.327  1.00122.10           C  
ATOM   2014  HB  ILE A 251       5.261   1.251  53.957  1.00122.10           H  
ATOM   2015  CG2 ILE A 251       5.995  -0.690  54.506  1.00122.10           C  
ATOM   2016 1HG2 ILE A 251       5.226  -0.870  55.258  1.00122.10           H  
ATOM   2017 2HG2 ILE A 251       6.932  -1.144  54.829  1.00122.10           H  
ATOM   2018 3HG2 ILE A 251       5.686  -1.131  53.558  1.00122.10           H  
ATOM   2019  CG1 ILE A 251       6.569   1.541  55.637  1.00122.10           C  
ATOM   2020 1HG1 ILE A 251       5.762   1.379  56.351  1.00122.10           H  
ATOM   2021 2HG1 ILE A 251       7.486   1.089  56.015  1.00122.10           H  
ATOM   2022  CD1 ILE A 251       6.799   3.041  55.522  1.00122.10           C  
ATOM   2023 1HD1 ILE A 251       7.058   3.445  56.500  1.00122.10           H  
ATOM   2024 2HD1 ILE A 251       5.890   3.522  55.159  1.00122.10           H  
ATOM   2025 3HD1 ILE A 251       7.614   3.232  54.824  1.00122.10           H  
ATOM   2026  C   ILE A 251       7.179  -0.064  52.281  1.00122.10           C  
ATOM   2027  O   ILE A 251       6.265  -0.139  51.460  1.00122.10           O  
ATOM   2028  N   GLN A 252       8.195  -0.943  52.333  1.00 85.64           N  
ATOM   2029  HN  GLN A 252       8.979  -0.773  53.042  1.00 85.64           H  
ATOM   2030  CA  GLN A 252       8.280  -2.093  51.488  1.00 85.64           C  
ATOM   2031  HA  GLN A 252       8.048  -1.834  50.455  1.00 85.64           H  
ATOM   2032  CB  GLN A 252       9.657  -2.772  51.588  1.00 85.64           C  
ATOM   2033  HB1 GLN A 252      10.414  -2.045  51.295  1.00 85.64           H  
ATOM   2034  HB2 GLN A 252       9.815  -3.064  52.626  1.00 85.64           H  
ATOM   2035  CG  GLN A 252       9.832  -4.014  50.716  1.00 85.64           C  
ATOM   2036  HG1 GLN A 252      10.362  -4.785  51.275  1.00 85.64           H  
ATOM   2037  HG2 GLN A 252       8.856  -4.392  50.412  1.00 85.64           H  
ATOM   2038  CD  GLN A 252      10.638  -3.622  49.488  1.00 85.64           C  
ATOM   2039  OE1 GLN A 252      10.346  -2.633  48.818  1.00 85.64           O  
ATOM   2040  NE2 GLN A 252      11.698  -4.421  49.194  1.00 85.64           N  
ATOM   2041 1HE2 GLN A 252      11.920  -5.265  49.813  1.00 85.64           H  
ATOM   2042 2HE2 GLN A 252      12.311  -4.206  48.344  1.00 85.64           H  
ATOM   2043  C   GLN A 252       7.285  -3.066  52.030  1.00 85.64           C  
ATOM   2044  O   GLN A 252       7.148  -3.210  53.244  1.00 85.64           O  
ATOM   2045  N   GLY A 253       6.538  -3.747  51.142  1.00 46.22           N  
ATOM   2046  HN  GLY A 253       6.631  -3.558  50.093  1.00 46.22           H  
ATOM   2047  CA  GLY A 253       5.617  -4.729  51.627  1.00 46.22           C  
ATOM   2048  HA1 GLY A 253       6.161  -5.611  51.966  1.00 46.22           H  
ATOM   2049  HA2 GLY A 253       5.039  -4.317  52.455  1.00 46.22           H  
ATOM   2050  C   GLY A 253       4.706  -5.097  50.510  1.00 46.22           C  
ATOM   2051  O   GLY A 253       4.292  -4.244  49.727  1.00 46.22           O  
ATOM   2052  N   ASP A 254       4.334  -6.390  50.461  1.00161.51           N  
ATOM   2053  HN  ASP A 254       4.692  -7.063  51.212  1.00161.51           H  
ATOM   2054  CA  ASP A 254       3.475  -6.888  49.435  1.00161.51           C  
ATOM   2055  HA  ASP A 254       3.483  -7.978  49.465  1.00161.51           H  
ATOM   2056  CB  ASP A 254       2.026  -6.395  49.588  1.00161.51           C  
ATOM   2057  HB1 ASP A 254       1.723  -6.464  50.633  1.00161.51           H  
ATOM   2058  HB2 ASP A 254       1.953  -5.359  49.256  1.00161.51           H  
ATOM   2059  CG  ASP A 254       1.124  -7.271  48.734  1.00161.51           C  
ATOM   2060  OD1 ASP A 254       1.657  -8.166  48.024  1.00161.51           O  
ATOM   2061  OD2 ASP A 254      -0.116  -7.062  48.791  1.00161.51           O1-
ATOM   2062  C   ASP A 254       4.011  -6.435  48.114  1.00161.51           C  
ATOM   2063  O   ASP A 254       5.187  -6.608  47.801  1.00161.51           O  
ATOM   2064  N   ASN A 255       3.125  -5.852  47.297  1.00155.55           N  
ATOM   2065  HN  ASN A 255       2.130  -5.703  47.660  1.00155.55           H  
ATOM   2066  CA  ASN A 255       3.427  -5.416  45.969  1.00155.55           C  
ATOM   2067  HA  ASN A 255       3.995  -6.207  45.479  1.00155.55           H  
ATOM   2068  CB  ASN A 255       2.165  -5.158  45.136  1.00155.55           C  
ATOM   2069  HB1 ASN A 255       1.377  -5.858  45.415  1.00155.55           H  
ATOM   2070  HB2 ASN A 255       1.814  -4.137  45.285  1.00155.55           H  
ATOM   2071  CG  ASN A 255       2.572  -5.370  43.691  1.00155.55           C  
ATOM   2072  OD1 ASN A 255       3.026  -6.457  43.337  1.00155.55           O  
ATOM   2073  ND2 ASN A 255       2.414  -4.322  42.843  1.00155.55           N  
ATOM   2074 1HD2 ASN A 255       2.017  -3.396  43.204  1.00155.55           H  
ATOM   2075 2HD2 ASN A 255       2.687  -4.421  41.813  1.00155.55           H  
ATOM   2076  C   ASN A 255       4.270  -4.170  45.962  1.00155.55           C  
ATOM   2077  O   ASN A 255       4.756  -3.777  44.904  1.00155.55           O  
ATOM   2078  N   CYS A 256       4.386  -3.451  47.100  1.00 59.20           N  
ATOM   2079  HN  CYS A 256       3.913  -3.788  47.999  1.00 59.20           H  
ATOM   2080  CA  CYS A 256       5.151  -2.227  47.099  1.00 59.20           C  
ATOM   2081  HA  CYS A 256       5.006  -1.730  46.140  1.00 59.20           H  
ATOM   2082  CB  CYS A 256       4.746  -1.248  48.224  1.00 59.20           C  
ATOM   2083  HB1 CYS A 256       3.695  -0.991  48.095  1.00 59.20           H  
ATOM   2084  HB2 CYS A 256       4.884  -1.748  49.183  1.00 59.20           H  
ATOM   2085  SG  CYS A 256       5.718   0.291  48.233  1.00 59.20           S  
ATOM   2086  C   CYS A 256       6.609  -2.545  47.254  1.00 59.20           C  
ATOM   2087  O   CYS A 256       7.031  -3.178  48.220  1.00 59.20           O  
ATOM   2088  N   PHE A 257       7.419  -2.106  46.268  1.00129.28           N  
ATOM   2089  HN  PHE A 257       6.992  -1.543  45.465  1.00129.28           H  
ATOM   2090  CA  PHE A 257       8.830  -2.364  46.254  1.00129.28           C  
ATOM   2091  HA  PHE A 257       9.176  -2.658  47.245  1.00129.28           H  
ATOM   2092  CB  PHE A 257       9.096  -3.490  45.228  1.00129.28           C  
ATOM   2093  HB1 PHE A 257       8.530  -4.369  45.538  1.00129.28           H  
ATOM   2094  HB2 PHE A 257       8.739  -3.151  44.256  1.00129.28           H  
ATOM   2095  CG  PHE A 257      10.522  -3.889  45.081  1.00129.28           C  
ATOM   2096  CD1 PHE A 257      11.255  -4.346  46.151  1.00129.28           C  
ATOM   2097  HD1 PHE A 257      10.793  -4.401  47.137  1.00129.28           H  
ATOM   2098  CD2 PHE A 257      11.105  -3.884  43.836  1.00129.28           C  
ATOM   2099  HD2 PHE A 257      10.523  -3.566  42.971  1.00129.28           H  
ATOM   2100  CE1 PHE A 257      12.564  -4.734  45.990  1.00129.28           C  
ATOM   2101  HE1 PHE A 257      13.140  -5.074  46.851  1.00129.28           H  
ATOM   2102  CE2 PHE A 257      12.411  -4.274  43.669  1.00129.28           C  
ATOM   2103  HE2 PHE A 257      12.863  -4.250  42.678  1.00129.28           H  
ATOM   2104  CZ  PHE A 257      13.148  -4.694  44.748  1.00129.28           C  
ATOM   2105  HZ  PHE A 257      14.188  -4.993  44.620  1.00129.28           H  
ATOM   2106  C   PHE A 257       9.462  -1.066  45.836  1.00129.28           C  
ATOM   2107  O   PHE A 257       9.782  -0.851  44.667  1.00129.28           O  
ATOM   2108  N   PRO A 258       9.683  -0.218  46.812  1.00 90.33           N  
ATOM   2109  CD  PRO A 258       8.845  -0.255  48.001  1.00 90.33           C  
ATOM   2110  HD1 PRO A 258       9.324  -0.843  48.784  1.00 90.33           H  
ATOM   2111  HD2 PRO A 258       7.872  -0.687  47.765  1.00 90.33           H  
ATOM   2112  CA  PRO A 258      10.138   1.120  46.531  1.00 90.33           C  
ATOM   2113  HA  PRO A 258       9.498   1.520  45.745  1.00 90.33           H  
ATOM   2114  CB  PRO A 258       9.866   1.934  47.793  1.00 90.33           C  
ATOM   2115  HB1 PRO A 258      10.736   1.935  48.449  1.00 90.33           H  
ATOM   2116  HB2 PRO A 258       9.598   2.960  47.542  1.00 90.33           H  
ATOM   2117  CG  PRO A 258       8.686   1.206  48.452  1.00 90.33           C  
ATOM   2118  HG1 PRO A 258       8.742   1.284  49.538  1.00 90.33           H  
ATOM   2119  HG2 PRO A 258       7.737   1.616  48.106  1.00 90.33           H  
ATOM   2120  C   PRO A 258      11.550   1.238  46.054  1.00 90.33           C  
ATOM   2121  O   PRO A 258      12.399   0.433  46.430  1.00 90.33           O  
ATOM   2122  N   ILE A 259      11.816   2.268  45.227  1.00133.61           N  
ATOM   2123  HN  ILE A 259      11.013   2.903  44.916  1.00133.61           H  
ATOM   2124  CA  ILE A 259      13.137   2.540  44.752  1.00133.61           C  
ATOM   2125  HA  ILE A 259      13.755   1.642  44.739  1.00133.61           H  
ATOM   2126  CB  ILE A 259      13.137   3.239  43.417  1.00133.61           C  
ATOM   2127  HB  ILE A 259      12.613   4.187  43.538  1.00133.61           H  
ATOM   2128  CG2 ILE A 259      14.598   3.553  43.055  1.00133.61           C  
ATOM   2129 1HG2 ILE A 259      14.633   4.061  42.091  1.00133.61           H  
ATOM   2130 2HG2 ILE A 259      15.166   2.625  42.997  1.00133.61           H  
ATOM   2131 3HG2 ILE A 259      15.032   4.197  43.820  1.00133.61           H  
ATOM   2132  CG1 ILE A 259      12.401   2.429  42.332  1.00133.61           C  
ATOM   2133 1HG1 ILE A 259      11.424   2.146  42.724  1.00133.61           H  
ATOM   2134 2HG1 ILE A 259      12.272   3.070  41.460  1.00133.61           H  
ATOM   2135  CD1 ILE A 259      13.118   1.160  41.886  1.00133.61           C  
ATOM   2136 1HD1 ILE A 259      12.526   0.657  41.122  1.00133.61           H  
ATOM   2137 2HD1 ILE A 259      13.247   0.496  42.740  1.00133.61           H  
ATOM   2138 3HD1 ILE A 259      14.095   1.419  41.477  1.00133.61           H  
ATOM   2139  C   ILE A 259      13.647   3.553  45.736  1.00133.61           C  
ATOM   2140  O   ILE A 259      13.228   4.709  45.709  1.00133.61           O  
ATOM   2141  N   MET A 260      14.552   3.129  46.646  1.00107.96           N  
ATOM   2142  HN  MET A 260      14.896   2.117  46.588  1.00107.96           H  
ATOM   2143  CA  MET A 260      15.078   3.972  47.692  1.00107.96           C  
ATOM   2144  HA  MET A 260      14.276   4.547  48.154  1.00107.96           H  
ATOM   2145  CB  MET A 260      15.878   3.209  48.768  1.00107.96           C  
ATOM   2146  HB1 MET A 260      16.764   2.795  48.287  1.00107.96           H  
ATOM   2147  HB2 MET A 260      16.180   3.931  49.527  1.00107.96           H  
ATOM   2148  CG  MET A 260      15.160   2.061  49.481  1.00107.96           C  
ATOM   2149  HG1 MET A 260      14.879   1.322  48.730  1.00107.96           H  
ATOM   2150  HG2 MET A 260      15.860   1.614  50.187  1.00107.96           H  
ATOM   2151  SD  MET A 260      13.664   2.526  50.394  1.00107.96           S  
ATOM   2152  CE  MET A 260      12.635   2.416  48.910  1.00107.96           C  
ATOM   2153  HE1 MET A 260      11.603   2.660  49.164  1.00107.96           H  
ATOM   2154  HE2 MET A 260      12.680   1.403  48.510  1.00107.96           H  
ATOM   2155  HE3 MET A 260      13.000   3.119  48.161  1.00107.96           H  
ATOM   2156  C   MET A 260      16.105   4.892  47.101  1.00107.96           C  
ATOM   2157  O   MET A 260      16.813   4.524  46.166  1.00107.96           O  
ATOM   2158  N   PHE A 261      16.229   6.125  47.640  1.00147.30           N  
ATOM   2159  HN  PHE A 261      15.582   6.445  48.430  1.00147.30           H  
ATOM   2160  CA  PHE A 261      17.251   6.997  47.128  1.00147.30           C  
ATOM   2161  HA  PHE A 261      17.425   6.751  46.081  1.00147.30           H  
ATOM   2162  CB  PHE A 261      16.943   8.501  47.235  1.00147.30           C  
ATOM   2163  HB1 PHE A 261      16.789   8.774  48.279  1.00147.30           H  
ATOM   2164  HB2 PHE A 261      17.772   9.079  46.827  1.00147.30           H  
ATOM   2165  CG  PHE A 261      15.706   8.772  46.454  1.00147.30           C  
ATOM   2166  CD1 PHE A 261      15.694   8.617  45.088  1.00147.30           C  
ATOM   2167  HD1 PHE A 261      16.600   8.301  44.571  1.00147.30           H  
ATOM   2168  CD2 PHE A 261      14.544   9.136  47.094  1.00147.30           C  
ATOM   2169  HD2 PHE A 261      14.534   9.231  48.180  1.00147.30           H  
ATOM   2170  CE1 PHE A 261      14.547   8.858  44.370  1.00147.30           C  
ATOM   2171  HE1 PHE A 261      14.550   8.741  43.286  1.00147.30           H  
ATOM   2172  CE2 PHE A 261      13.396   9.381  46.380  1.00147.30           C  
ATOM   2173  HE2 PHE A 261      12.485   9.682  46.898  1.00147.30           H  
ATOM   2174  CZ  PHE A 261      13.397   9.246  45.014  1.00147.30           C  
ATOM   2175  HZ  PHE A 261      12.490   9.446  44.443  1.00147.30           H  
ATOM   2176  C   PHE A 261      18.522   6.762  47.894  1.00147.30           C  
ATOM   2177  O   PHE A 261      18.507   6.486  49.093  1.00147.30           O  
ATOM   2178  N   PRO A 262      19.627   6.856  47.195  1.00 82.40           N  
ATOM   2179  CD  PRO A 262      19.642   6.564  45.773  1.00 82.40           C  
ATOM   2180  HD1 PRO A 262      19.000   7.257  45.229  1.00 82.40           H  
ATOM   2181  HD2 PRO A 262      19.315   5.541  45.585  1.00 82.40           H  
ATOM   2182  CA  PRO A 262      20.935   6.726  47.789  1.00 82.40           C  
ATOM   2183  HA  PRO A 262      20.925   5.908  48.509  1.00 82.40           H  
ATOM   2184  CB  PRO A 262      21.888   6.381  46.642  1.00 82.40           C  
ATOM   2185  HB1 PRO A 262      22.805   6.965  46.715  1.00 82.40           H  
ATOM   2186  HB2 PRO A 262      22.132   5.319  46.651  1.00 82.40           H  
ATOM   2187  CG  PRO A 262      21.111   6.749  45.366  1.00 82.40           C  
ATOM   2188  HG1 PRO A 262      21.307   7.781  45.075  1.00 82.40           H  
ATOM   2189  HG2 PRO A 262      21.374   6.083  44.544  1.00 82.40           H  
ATOM   2190  C   PRO A 262      21.280   8.001  48.492  1.00 82.40           C  
ATOM   2191  O   PRO A 262      20.629   9.010  48.228  1.00 82.40           O  
ATOM   2192  N   PRO A 263      22.237   7.994  49.380  1.00152.16           N  
ATOM   2193  CD  PRO A 263      22.448   6.848  50.249  1.00152.16           C  
ATOM   2194  HD1 PRO A 263      23.184   6.171  49.815  1.00152.16           H  
ATOM   2195  HD2 PRO A 263      21.512   6.314  50.409  1.00152.16           H  
ATOM   2196  CA  PRO A 263      22.613   9.226  50.013  1.00152.16           C  
ATOM   2197  HA  PRO A 263      21.720   9.741  50.368  1.00152.16           H  
ATOM   2198  CB  PRO A 263      23.485   8.835  51.203  1.00152.16           C  
ATOM   2199  HB1 PRO A 263      24.537   8.802  50.921  1.00152.16           H  
ATOM   2200  HB2 PRO A 263      23.352   9.532  52.030  1.00152.16           H  
ATOM   2201  CG  PRO A 263      22.969   7.432  51.575  1.00152.16           C  
ATOM   2202  HG1 PRO A 263      23.776   6.818  51.975  1.00152.16           H  
ATOM   2203  HG2 PRO A 263      22.165   7.499  52.308  1.00152.16           H  
ATOM   2204  C   PRO A 263      23.294  10.063  48.973  1.00152.16           C  
ATOM   2205  O   PRO A 263      23.967   9.506  48.107  1.00152.16           O  
ATOM   2206  N   ASN A 264      23.160  11.400  49.060  1.00 61.12           N  
ATOM   2207  HN  ASN A 264      22.587  11.800  49.870  1.00 61.12           H  
ATOM   2208  CA  ASN A 264      23.746  12.318  48.123  1.00 61.12           C  
ATOM   2209  HA  ASN A 264      23.750  13.310  48.576  1.00 61.12           H  
ATOM   2210  CB  ASN A 264      25.195  11.951  47.759  1.00 61.12           C  
ATOM   2211  HB1 ASN A 264      25.241  10.914  47.428  1.00 61.12           H  
ATOM   2212  HB2 ASN A 264      25.552  12.604  46.962  1.00 61.12           H  
ATOM   2213  CG  ASN A 264      26.058  12.134  49.000  1.00 61.12           C  
ATOM   2214  OD1 ASN A 264      25.877  13.081  49.764  1.00 61.12           O  
ATOM   2215  ND2 ASN A 264      27.023  11.199  49.211  1.00 61.12           N  
ATOM   2216 1HD2 ASN A 264      27.143  10.389  48.522  1.00 61.12           H  
ATOM   2217 2HD2 ASN A 264      27.662  11.273  50.066  1.00 61.12           H  
ATOM   2218  C   ASN A 264      22.962  12.390  46.846  1.00 61.12           C  
ATOM   2219  O   ASN A 264      23.376  13.072  45.909  1.00 61.12           O  
ATOM   2220  N   ASP A 265      21.794  11.730  46.766  1.00 75.07           N  
ATOM   2221  HN  ASP A 265      21.464  11.106  47.570  1.00 75.07           H  
ATOM   2222  CA  ASP A 265      20.998  11.879  45.580  1.00 75.07           C  
ATOM   2223  HA  ASP A 265      21.642  11.923  44.702  1.00 75.07           H  
ATOM   2224  CB  ASP A 265      19.968  10.747  45.421  1.00 75.07           C  
ATOM   2225  HB1 ASP A 265      20.452   9.786  45.592  1.00 75.07           H  
ATOM   2226  HB2 ASP A 265      19.162  10.882  46.143  1.00 75.07           H  
ATOM   2227  CG  ASP A 265      19.402  10.788  44.013  1.00 75.07           C  
ATOM   2228  OD1 ASP A 265      18.727  11.790  43.659  1.00 75.07           O  
ATOM   2229  OD2 ASP A 265      19.653   9.808  43.266  1.00 75.07           O1-
ATOM   2230  C   ASP A 265      20.260  13.177  45.742  1.00 75.07           C  
ATOM   2231  O   ASP A 265      19.591  13.385  46.752  1.00 75.07           O  
ATOM   2232  N   PRO A 266      20.357  14.073  44.796  1.00159.70           N  
ATOM   2233  CD  PRO A 266      20.751  13.748  43.436  1.00159.70           C  
ATOM   2234  HD1 PRO A 266      20.341  12.783  43.137  1.00159.70           H  
ATOM   2235  HD2 PRO A 266      21.837  13.726  43.345  1.00159.70           H  
ATOM   2236  CA  PRO A 266      19.717  15.360  44.897  1.00159.70           C  
ATOM   2237  HA  PRO A 266      20.176  15.930  45.705  1.00159.70           H  
ATOM   2238  CB  PRO A 266      20.001  16.052  43.564  1.00159.70           C  
ATOM   2239  HB1 PRO A 266      19.171  16.696  43.275  1.00159.70           H  
ATOM   2240  HB2 PRO A 266      20.917  16.641  43.618  1.00159.70           H  
ATOM   2241  CG  PRO A 266      20.158  14.879  42.578  1.00159.70           C  
ATOM   2242  HG1 PRO A 266      19.192  14.587  42.167  1.00159.70           H  
ATOM   2243  HG2 PRO A 266      20.834  15.144  41.765  1.00159.70           H  
ATOM   2244  C   PRO A 266      18.245  15.237  45.150  1.00159.70           C  
ATOM   2245  O   PRO A 266      17.710  16.019  45.933  1.00159.70           O  
ATOM   2246  N   LYS A 267      17.575  14.241  44.551  1.00185.38           N  
ATOM   2247  HN  LYS A 267      18.113  13.503  43.993  1.00185.38           H  
ATOM   2248  CA  LYS A 267      16.149  14.152  44.648  1.00185.38           C  
ATOM   2249  HA  LYS A 267      15.789  15.144  44.374  1.00185.38           H  
ATOM   2250  CB  LYS A 267      15.492  13.200  43.629  1.00185.38           C  
ATOM   2251  HB1 LYS A 267      14.429  13.159  43.869  1.00185.38           H  
ATOM   2252  HB2 LYS A 267      15.626  13.646  42.643  1.00185.38           H  
ATOM   2253  CG  LYS A 267      15.984  11.763  43.539  1.00185.38           C  
ATOM   2254  HG1 LYS A 267      17.042  11.757  43.277  1.00185.38           H  
ATOM   2255  HG2 LYS A 267      15.845  11.271  44.501  1.00185.38           H  
ATOM   2256  CD  LYS A 267      15.190  11.017  42.466  1.00185.38           C  
ATOM   2257  HD1 LYS A 267      15.669  10.057  42.275  1.00185.38           H  
ATOM   2258  HD2 LYS A 267      14.175  10.852  42.828  1.00185.38           H  
ATOM   2259  CE  LYS A 267      15.128  11.811  41.156  1.00185.38           C  
ATOM   2260  HE1 LYS A 267      14.748  12.812  41.363  1.00185.38           H  
ATOM   2261  HE2 LYS A 267      16.130  11.882  40.734  1.00185.38           H  
ATOM   2262  NZ  LYS A 267      14.239  11.148  40.182  1.00185.38           N1+
ATOM   2263  HZ1 LYS A 267      14.211  11.719  39.277  1.00185.38           H  
ATOM   2264  HZ2 LYS A 267      13.252  11.078  40.589  1.00185.38           H  
ATOM   2265  HZ3 LYS A 267      14.608  10.166  39.972  1.00185.38           H  
ATOM   2266  C   LYS A 267      15.689  13.955  46.059  1.00185.38           C  
ATOM   2267  O   LYS A 267      14.511  14.140  46.359  1.00185.38           O  
ATOM   2268  N   ALA A 268      16.587  13.543  46.968  1.00 41.67           N  
ATOM   2269  HN  ALA A 268      17.595  13.329  46.678  1.00 41.67           H  
ATOM   2270  CA  ALA A 268      16.174  13.394  48.334  1.00 41.67           C  
ATOM   2271  HA  ALA A 268      15.359  12.672  48.384  1.00 41.67           H  
ATOM   2272  CB  ALA A 268      17.315  12.930  49.254  1.00 41.67           C  
ATOM   2273  HB1 ALA A 268      16.944  12.835  50.274  1.00 41.67           H  
ATOM   2274  HB2 ALA A 268      18.123  13.661  49.229  1.00 41.67           H  
ATOM   2275  HB3 ALA A 268      17.688  11.965  48.912  1.00 41.67           H  
ATOM   2276  C   ALA A 268      15.691  14.717  48.854  1.00 41.67           C  
ATOM   2277  O   ALA A 268      14.683  14.785  49.557  1.00 41.67           O  
ATOM   2278  N   GLY A 269      16.377  15.823  48.519  1.00 41.34           N  
ATOM   2279  HN  GLY A 269      17.198  15.788  47.833  1.00 41.34           H  
ATOM   2280  CA  GLY A 269      15.956  17.053  49.125  1.00 41.34           C  
ATOM   2281  HA1 GLY A 269      16.016  16.952  50.209  1.00 41.34           H  
ATOM   2282  HA2 GLY A 269      16.619  17.854  48.797  1.00 41.34           H  
ATOM   2283  C   GLY A 269      14.543  17.402  48.744  1.00 41.34           C  
ATOM   2284  O   GLY A 269      13.733  17.729  49.611  1.00 41.34           O  
ATOM   2285  N   THR A 270      14.223  17.406  47.435  1.00 74.19           N  
ATOM   2286  HN  THR A 270      14.958  17.119  46.713  1.00 74.19           H  
ATOM   2287  CA  THR A 270      12.906  17.790  46.992  1.00 74.19           C  
ATOM   2288  HA  THR A 270      12.580  18.612  47.629  1.00 74.19           H  
ATOM   2289  CB  THR A 270      12.915  18.300  45.581  1.00 74.19           C  
ATOM   2290  HB  THR A 270      11.915  18.642  45.314  1.00 74.19           H  
ATOM   2291  OG1 THR A 270      13.316  17.273  44.686  1.00 74.19           O  
ATOM   2292  HG1 THR A 270      14.282  16.946  44.937  1.00 74.19           H  
ATOM   2293  CG2 THR A 270      13.896  19.481  45.500  1.00 74.19           C  
ATOM   2294 1HG2 THR A 270      13.917  19.867  44.481  1.00 74.19           H  
ATOM   2295 2HG2 THR A 270      14.894  19.145  45.782  1.00 74.19           H  
ATOM   2296 3HG2 THR A 270      13.573  20.270  46.180  1.00 74.19           H  
ATOM   2297  C   THR A 270      11.840  16.718  47.066  1.00 74.19           C  
ATOM   2298  O   THR A 270      10.705  16.987  47.455  1.00 74.19           O  
ATOM   2299  N   GLN A 271      12.172  15.494  46.611  1.00143.01           N  
ATOM   2300  HN  GLN A 271      13.206  15.312  46.403  1.00143.01           H  
ATOM   2301  CA  GLN A 271      11.247  14.404  46.380  1.00143.01           C  
ATOM   2302  HA  GLN A 271      10.396  14.798  45.825  1.00143.01           H  
ATOM   2303  CB  GLN A 271      11.916  13.320  45.516  1.00143.01           C  
ATOM   2304  HB1 GLN A 271      12.766  12.922  46.070  1.00143.01           H  
ATOM   2305  HB2 GLN A 271      11.189  12.526  45.345  1.00143.01           H  
ATOM   2306  CG  GLN A 271      12.421  13.803  44.154  1.00143.01           C  
ATOM   2307  HG1 GLN A 271      12.437  14.893  44.136  1.00143.01           H  
ATOM   2308  HG2 GLN A 271      13.427  13.421  43.980  1.00143.01           H  
ATOM   2309  CD  GLN A 271      11.487  13.289  43.072  1.00143.01           C  
ATOM   2310  OE1 GLN A 271      11.686  13.562  41.889  1.00143.01           O  
ATOM   2311  NE2 GLN A 271      10.455  12.504  43.479  1.00143.01           N  
ATOM   2312 1HE2 GLN A 271      10.333  12.277  44.517  1.00143.01           H  
ATOM   2313 2HE2 GLN A 271       9.765  12.113  42.761  1.00143.01           H  
ATOM   2314  C   GLN A 271      10.716  13.654  47.572  1.00143.01           C  
ATOM   2315  O   GLN A 271       9.507  13.450  47.700  1.00143.01           O  
ATOM   2316  N   GLY A 272      11.604  13.195  48.473  1.00 38.66           N  
ATOM   2317  HN  GLY A 272      12.636  13.471  48.406  1.00 38.66           H  
ATOM   2318  CA  GLY A 272      11.149  12.329  49.526  1.00 38.66           C  
ATOM   2319  HA1 GLY A 272      11.125  12.870  50.472  1.00 38.66           H  
ATOM   2320  HA2 GLY A 272      10.152  11.951  49.297  1.00 38.66           H  
ATOM   2321  C   GLY A 272      12.127  11.192  49.605  1.00 38.66           C  
ATOM   2322  O   GLY A 272      13.223  11.260  49.053  1.00 38.66           O  
ATOM   2323  N   LYS A 273      11.750  10.123  50.329  1.00123.43           N  
ATOM   2324  HN  LYS A 273      10.772  10.135  50.762  1.00123.43           H  
ATOM   2325  CA  LYS A 273      12.569   8.967  50.561  1.00123.43           C  
ATOM   2326  HA  LYS A 273      13.556   9.312  50.868  1.00123.43           H  
ATOM   2327  CB  LYS A 273      12.013   8.074  51.680  1.00123.43           C  
ATOM   2328  HB1 LYS A 273      10.987   7.801  51.433  1.00123.43           H  
ATOM   2329  HB2 LYS A 273      12.623   7.173  51.745  1.00123.43           H  
ATOM   2330  CG  LYS A 273      12.021   8.771  53.041  1.00123.43           C  
ATOM   2331  HG1 LYS A 273      11.388   9.656  52.981  1.00123.43           H  
ATOM   2332  HG2 LYS A 273      11.617   8.084  53.785  1.00123.43           H  
ATOM   2333  CD  LYS A 273      13.420   9.202  53.484  1.00123.43           C  
ATOM   2334  HD1 LYS A 273      14.029   8.308  53.615  1.00123.43           H  
ATOM   2335  HD2 LYS A 273      13.851   9.825  52.701  1.00123.43           H  
ATOM   2336  CE  LYS A 273      13.438   9.992  54.792  1.00123.43           C  
ATOM   2337  HE1 LYS A 273      12.841  10.896  54.676  1.00123.43           H  
ATOM   2338  HE2 LYS A 273      13.019   9.379  55.590  1.00123.43           H  
ATOM   2339  NZ  LYS A 273      14.828  10.363  55.137  1.00123.43           N1+
ATOM   2340  HZ1 LYS A 273      14.833  10.916  56.053  1.00123.43           H  
ATOM   2341  HZ2 LYS A 273      15.241  10.966  54.355  1.00123.43           H  
ATOM   2342  HZ3 LYS A 273      15.416   9.477  55.252  1.00123.43           H  
ATOM   2343  C   LYS A 273      12.740   8.103  49.343  1.00123.43           C  
ATOM   2344  O   LYS A 273      13.778   7.461  49.196  1.00123.43           O  
ATOM   2345  N   CYS A 274      11.734   8.000  48.449  1.00123.95           N  
ATOM   2346  HN  CYS A 274      10.848   8.596  48.515  1.00123.95           H  
ATOM   2347  CA  CYS A 274      11.935   7.035  47.402  1.00123.95           C  
ATOM   2348  HA  CYS A 274      12.985   6.996  47.112  1.00123.95           H  
ATOM   2349  CB  CYS A 274      11.410   5.636  47.714  1.00123.95           C  
ATOM   2350  HB1 CYS A 274      10.358   5.591  47.431  1.00123.95           H  
ATOM   2351  HB2 CYS A 274      11.977   4.915  47.125  1.00123.95           H  
ATOM   2352  SG  CYS A 274      11.553   5.191  49.449  1.00123.95           S  
ATOM   2353  C   CYS A 274      11.079   7.368  46.232  1.00123.95           C  
ATOM   2354  O   CYS A 274      10.402   8.392  46.184  1.00123.95           O  
ATOM   2355  N   MET A 275      11.115   6.448  45.247  1.00147.46           N  
ATOM   2356  HN  MET A 275      11.818   5.646  45.330  1.00147.46           H  
ATOM   2357  CA  MET A 275      10.265   6.485  44.097  1.00147.46           C  
ATOM   2358  HA  MET A 275       9.701   7.415  44.019  1.00147.46           H  
ATOM   2359  CB  MET A 275      10.997   6.124  42.796  1.00147.46           C  
ATOM   2360  HB1 MET A 275      11.266   5.069  42.848  1.00147.46           H  
ATOM   2361  HB2 MET A 275      10.303   6.282  41.970  1.00147.46           H  
ATOM   2362  CG  MET A 275      12.268   6.914  42.493  1.00147.46           C  
ATOM   2363  HG1 MET A 275      12.767   7.110  43.442  1.00147.46           H  
ATOM   2364  HG2 MET A 275      12.904   6.286  41.870  1.00147.46           H  
ATOM   2365  SD  MET A 275      12.068   8.501  41.644  1.00147.46           S  
ATOM   2366  CE  MET A 275      13.776   8.409  41.030  1.00147.46           C  
ATOM   2367  HE1 MET A 275      13.995   9.292  40.429  1.00147.46           H  
ATOM   2368  HE2 MET A 275      13.895   7.515  40.418  1.00147.46           H  
ATOM   2369  HE3 MET A 275      14.464   8.365  41.874  1.00147.46           H  
ATOM   2370  C   MET A 275       9.387   5.291  44.310  1.00147.46           C  
ATOM   2371  O   MET A 275       9.909   4.192  44.493  1.00147.46           O  
ATOM   2372  N   PRO A 276       8.094   5.431  44.295  1.00 95.00           N  
ATOM   2373  CD  PRO A 276       7.452   6.670  44.691  1.00 95.00           C  
ATOM   2374  HD1 PRO A 276       7.745   7.488  44.032  1.00 95.00           H  
ATOM   2375  HD2 PRO A 276       7.701   6.925  45.721  1.00 95.00           H  
ATOM   2376  CA  PRO A 276       7.233   4.292  44.494  1.00 95.00           C  
ATOM   2377  HA  PRO A 276       7.609   3.719  45.342  1.00 95.00           H  
ATOM   2378  CB  PRO A 276       5.857   4.856  44.861  1.00 95.00           C  
ATOM   2379  HB1 PRO A 276       5.078   4.389  44.259  1.00 95.00           H  
ATOM   2380  HB2 PRO A 276       5.646   4.695  45.918  1.00 95.00           H  
ATOM   2381  CG  PRO A 276       5.954   6.362  44.550  1.00 95.00           C  
ATOM   2382  HG1 PRO A 276       5.608   6.572  43.538  1.00 95.00           H  
ATOM   2383  HG2 PRO A 276       5.369   6.944  45.263  1.00 95.00           H  
ATOM   2384  C   PRO A 276       7.247   3.412  43.282  1.00 95.00           C  
ATOM   2385  O   PRO A 276       7.484   3.911  42.183  1.00 95.00           O  
ATOM   2386  N   PHE A 277       7.014   2.097  43.473  1.00146.28           N  
ATOM   2387  HN  PHE A 277       6.773   1.754  44.458  1.00146.28           H  
ATOM   2388  CA  PHE A 277       7.077   1.143  42.407  1.00146.28           C  
ATOM   2389  HA  PHE A 277       6.674   1.561  41.485  1.00146.28           H  
ATOM   2390  CB  PHE A 277       8.550   0.716  42.222  1.00146.28           C  
ATOM   2391  HB1 PHE A 277       9.136   1.606  41.990  1.00146.28           H  
ATOM   2392  HB2 PHE A 277       8.900   0.285  43.160  1.00146.28           H  
ATOM   2393  CG  PHE A 277       8.772  -0.282  41.140  1.00146.28           C  
ATOM   2394  CD1 PHE A 277       8.652  -1.627  41.394  1.00146.28           C  
ATOM   2395  HD1 PHE A 277       8.377  -1.967  42.393  1.00146.28           H  
ATOM   2396  CD2 PHE A 277       9.137   0.131  39.879  1.00146.28           C  
ATOM   2397  HD2 PHE A 277       9.249   1.195  39.672  1.00146.28           H  
ATOM   2398  CE1 PHE A 277       8.876  -2.547  40.398  1.00146.28           C  
ATOM   2399  HE1 PHE A 277       8.772  -3.612  40.607  1.00146.28           H  
ATOM   2400  CE2 PHE A 277       9.362  -0.784  38.878  1.00146.28           C  
ATOM   2401  HE2 PHE A 277       9.644  -0.445  37.881  1.00146.28           H  
ATOM   2402  CZ  PHE A 277       9.231  -2.125  39.138  1.00146.28           C  
ATOM   2403  HZ  PHE A 277       9.408  -2.854  38.348  1.00146.28           H  
ATOM   2404  C   PHE A 277       6.266  -0.034  42.862  1.00146.28           C  
ATOM   2405  O   PHE A 277       6.361  -0.429  44.023  1.00146.28           O  
ATOM   2406  N   PHE A 278       5.452  -0.632  41.965  1.00 56.45           N  
ATOM   2407  HN  PHE A 278       5.427  -0.281  40.955  1.00 56.45           H  
ATOM   2408  CA  PHE A 278       4.617  -1.738  42.357  1.00 56.45           C  
ATOM   2409  HA  PHE A 278       4.788  -1.978  43.406  1.00 56.45           H  
ATOM   2410  CB  PHE A 278       3.119  -1.479  42.117  1.00 56.45           C  
ATOM   2411  HB1 PHE A 278       2.948  -1.244  41.066  1.00 56.45           H  
ATOM   2412  HB2 PHE A 278       2.543  -2.363  42.390  1.00 56.45           H  
ATOM   2413  CG  PHE A 278       2.707  -0.325  42.966  1.00 56.45           C  
ATOM   2414  CD1 PHE A 278       2.874   0.967  42.520  1.00 56.45           C  
ATOM   2415  HD1 PHE A 278       3.312   1.146  41.538  1.00 56.45           H  
ATOM   2416  CD2 PHE A 278       2.152  -0.532  44.208  1.00 56.45           C  
ATOM   2417  HD2 PHE A 278       2.013  -1.549  44.575  1.00 56.45           H  
ATOM   2418  CE1 PHE A 278       2.495   2.034  43.299  1.00 56.45           C  
ATOM   2419  HE1 PHE A 278       2.634   3.052  42.934  1.00 56.45           H  
ATOM   2420  CE2 PHE A 278       1.771   0.532  44.991  1.00 56.45           C  
ATOM   2421  HE2 PHE A 278       1.333   0.355  45.973  1.00 56.45           H  
ATOM   2422  CZ  PHE A 278       1.941   1.818  44.538  1.00 56.45           C  
ATOM   2423  HZ  PHE A 278       1.638   2.662  45.158  1.00 56.45           H  
ATOM   2424  C   PHE A 278       4.991  -2.910  41.499  1.00 56.45           C  
ATOM   2425  O   PHE A 278       5.202  -2.774  40.296  1.00 56.45           O  
ATOM   2426  N   ARG A 279       5.044  -4.114  42.099  1.00126.78           N  
ATOM   2427  HN  ARG A 279       4.772  -4.201  43.130  1.00126.78           H  
ATOM   2428  CA  ARG A 279       5.460  -5.283  41.377  1.00126.78           C  
ATOM   2429  HA  ARG A 279       6.428  -5.075  40.921  1.00126.78           H  
ATOM   2430  CB  ARG A 279       5.604  -6.530  42.261  1.00126.78           C  
ATOM   2431  HB1 ARG A 279       4.648  -6.725  42.746  1.00126.78           H  
ATOM   2432  HB2 ARG A 279       5.870  -7.376  41.628  1.00126.78           H  
ATOM   2433  CG  ARG A 279       6.676  -6.372  43.341  1.00126.78           C  
ATOM   2434  HG1 ARG A 279       7.594  -6.019  42.871  1.00126.78           H  
ATOM   2435  HG2 ARG A 279       6.332  -5.635  44.066  1.00126.78           H  
ATOM   2436  CD  ARG A 279       6.976  -7.676  44.077  1.00126.78           C  
ATOM   2437  HD1 ARG A 279       7.701  -7.503  44.873  1.00126.78           H  
ATOM   2438  HD2 ARG A 279       6.061  -8.090  44.502  1.00126.78           H  
ATOM   2439  NE  ARG A 279       7.538  -8.603  43.059  1.00126.78           N1+
ATOM   2440  HE  ARG A 279       7.694  -8.254  42.060  1.00126.78           H  
ATOM   2441  CZ  ARG A 279       7.858  -9.890  43.376  1.00126.78           C  
ATOM   2442  NH1 ARG A 279       7.669 -10.355  44.646  1.00126.78           N  
ATOM   2443 1HH1 ARG A 279       7.268  -9.708  45.398  1.00126.78           H  
ATOM   2444 2HH1 ARG A 279       7.922 -11.366  44.889  1.00126.78           H  
ATOM   2445  NH2 ARG A 279       8.365 -10.710  42.409  1.00126.78           N  
ATOM   2446 1HH2 ARG A 279       8.507 -10.341  41.415  1.00126.78           H  
ATOM   2447 2HH2 ARG A 279       8.620 -11.722  42.645  1.00126.78           H  
ATOM   2448  C   ARG A 279       4.479  -5.585  40.278  1.00126.78           C  
ATOM   2449  O   ARG A 279       3.316  -5.191  40.336  1.00126.78           O  
ATOM   2450  N   ALA A 280       4.961  -6.283  39.224  1.00 43.19           N  
ATOM   2451  HN  ALA A 280       5.981  -6.605  39.262  1.00 43.19           H  
ATOM   2452  CA  ALA A 280       4.192  -6.621  38.055  1.00 43.19           C  
ATOM   2453  HA  ALA A 280       3.617  -5.743  37.759  1.00 43.19           H  
ATOM   2454  CB  ALA A 280       5.057  -7.058  36.858  1.00 43.19           C  
ATOM   2455  HB1 ALA A 280       4.413  -7.298  36.012  1.00 43.19           H  
ATOM   2456  HB2 ALA A 280       5.639  -7.938  37.132  1.00 43.19           H  
ATOM   2457  HB3 ALA A 280       5.732  -6.248  36.582  1.00 43.19           H  
ATOM   2458  C   ALA A 280       3.235  -7.729  38.351  1.00 43.19           C  
ATOM   2459  O   ALA A 280       3.408  -8.485  39.303  1.00 43.19           O  
ATOM   2460  N   GLY A 281       2.187  -7.848  37.509  1.00 30.14           N  
ATOM   2461  HN  GLY A 281       2.114  -7.183  36.674  1.00 30.14           H  
ATOM   2462  CA  GLY A 281       1.167  -8.841  37.701  1.00 30.14           C  
ATOM   2463  HA1 GLY A 281       0.808  -8.805  38.729  1.00 30.14           H  
ATOM   2464  HA2 GLY A 281       0.338  -8.653  37.019  1.00 30.14           H  
ATOM   2465  C   GLY A 281       1.756 -10.183  37.420  1.00 30.14           C  
ATOM   2466  O   GLY A 281       2.811 -10.285  36.796  1.00 30.14           O  
ATOM   2467  N   PHE A 282       1.085 -11.253  37.904  1.00 87.00           N  
ATOM   2468  HN  PHE A 282       0.187 -11.107  38.467  1.00 87.00           H  
ATOM   2469  CA  PHE A 282       1.570 -12.582  37.667  1.00 87.00           C  
ATOM   2470  HA  PHE A 282       2.172 -12.560  36.759  1.00 87.00           H  
ATOM   2471  CB  PHE A 282       2.463 -13.100  38.812  1.00 87.00           C  
ATOM   2472  HB1 PHE A 282       2.703 -14.150  38.645  1.00 87.00           H  
ATOM   2473  HB2 PHE A 282       3.384 -12.518  38.852  1.00 87.00           H  
ATOM   2474  CG  PHE A 282       1.717 -12.952  40.096  1.00 87.00           C  
ATOM   2475  CD1 PHE A 282       1.597 -11.711  40.680  1.00 87.00           C  
ATOM   2476  HD1 PHE A 282       2.047 -10.844  40.196  1.00 87.00           H  
ATOM   2477  CD2 PHE A 282       1.156 -14.038  40.727  1.00 87.00           C  
ATOM   2478  HD2 PHE A 282       1.250 -15.029  40.283  1.00 87.00           H  
ATOM   2479  CE1 PHE A 282       0.918 -11.549  41.865  1.00 87.00           C  
ATOM   2480  HE1 PHE A 282       0.827 -10.559  42.312  1.00 87.00           H  
ATOM   2481  CE2 PHE A 282       0.477 -13.884  41.913  1.00 87.00           C  
ATOM   2482  HE2 PHE A 282       0.034 -14.752  42.402  1.00 87.00           H  
ATOM   2483  CZ  PHE A 282       0.355 -12.639  42.483  1.00 87.00           C  
ATOM   2484  HZ  PHE A 282      -0.186 -12.517  43.421  1.00 87.00           H  
ATOM   2485  C   PHE A 282       0.434 -13.541  37.441  1.00 87.00           C  
ATOM   2486  O   PHE A 282      -0.668 -13.383  37.965  1.00 87.00           O  
ATOM   2487  N   VAL A 283       0.726 -14.595  36.650  1.00 86.00           N  
ATOM   2488  HN  VAL A 283       1.740 -14.688  36.322  1.00 86.00           H  
ATOM   2489  CA  VAL A 283      -0.193 -15.602  36.207  1.00 86.00           C  
ATOM   2490  HA  VAL A 283      -0.991 -15.114  35.647  1.00 86.00           H  
ATOM   2491  CB  VAL A 283       0.427 -16.645  35.327  1.00 86.00           C  
ATOM   2492  HB  VAL A 283      -0.330 -17.390  35.085  1.00 86.00           H  
ATOM   2493  CG1 VAL A 283       0.887 -15.973  34.025  1.00 86.00           C  
ATOM   2494 1HG1 VAL A 283       1.341 -16.718  33.372  1.00 86.00           H  
ATOM   2495 2HG1 VAL A 283       1.618 -15.198  34.254  1.00 86.00           H  
ATOM   2496 3HG1 VAL A 283       0.029 -15.526  33.523  1.00 86.00           H  
ATOM   2497  CG2 VAL A 283       1.561 -17.333  36.105  1.00 86.00           C  
ATOM   2498 1HG2 VAL A 283       2.022 -18.095  35.477  1.00 86.00           H  
ATOM   2499 2HG2 VAL A 283       1.155 -17.799  37.003  1.00 86.00           H  
ATOM   2500 3HG2 VAL A 283       2.310 -16.593  36.387  1.00 86.00           H  
ATOM   2501  C   VAL A 283      -0.801 -16.307  37.363  1.00 86.00           C  
ATOM   2502  O   VAL A 283      -0.415 -16.151  38.520  1.00 86.00           O  
ATOM   2503  N   CYS A 284      -1.857 -17.068  37.040  1.00145.99           N  
ATOM   2504  HN  CYS A 284      -2.107 -17.176  36.005  1.00145.99           H  
ATOM   2505  CA  CYS A 284      -2.663 -17.740  38.002  1.00145.99           C  
ATOM   2506  HA  CYS A 284      -3.451 -18.243  37.441  1.00145.99           H  
ATOM   2507  CB  CYS A 284      -1.914 -18.852  38.789  1.00145.99           C  
ATOM   2508  HB1 CYS A 284      -1.094 -18.386  39.335  1.00145.99           H  
ATOM   2509  HB2 CYS A 284      -2.615 -19.297  39.495  1.00145.99           H  
ATOM   2510  SG  CYS A 284      -1.210 -20.210  37.746  1.00145.99           S  
ATOM   2511  C   CYS A 284      -3.334 -16.602  38.747  1.00145.99           C  
ATOM   2512  O   CYS A 284      -3.246 -15.491  38.227  1.00145.99           O  
ATOM   2513  N   PRO A 285      -4.030 -16.730  39.852  1.00264.83           N  
ATOM   2514  CD  PRO A 285      -3.641 -17.626  40.930  1.00264.83           C  
ATOM   2515  HD1 PRO A 285      -2.556 -17.714  40.979  1.00264.83           H  
ATOM   2516  HD2 PRO A 285      -4.080 -18.613  40.782  1.00264.83           H  
ATOM   2517  CA  PRO A 285      -4.861 -15.643  40.337  1.00264.83           C  
ATOM   2518  HA  PRO A 285      -5.749 -15.648  39.706  1.00264.83           H  
ATOM   2519  CB  PRO A 285      -5.335 -16.092  41.718  1.00264.83           C  
ATOM   2520  HB1 PRO A 285      -5.479 -15.237  42.378  1.00264.83           H  
ATOM   2521  HB2 PRO A 285      -6.264 -16.657  41.647  1.00264.83           H  
ATOM   2522  CG  PRO A 285      -4.186 -16.983  42.215  1.00264.83           C  
ATOM   2523  HG1 PRO A 285      -3.417 -16.387  42.707  1.00264.83           H  
ATOM   2524  HG2 PRO A 285      -4.554 -17.743  42.904  1.00264.83           H  
ATOM   2525  C   PRO A 285      -4.419 -14.204  40.404  1.00264.83           C  
ATOM   2526  O   PRO A 285      -4.328 -13.533  39.377  1.00264.83           O  
ATOM   2527  N   THR A 286      -4.136 -13.722  41.630  1.00210.05           N  
ATOM   2528  HN  THR A 286      -4.165 -14.413  42.447  1.00210.05           H  
ATOM   2529  CA  THR A 286      -3.798 -12.358  41.933  1.00210.05           C  
ATOM   2530  HA  THR A 286      -2.932 -12.113  41.319  1.00210.05           H  
ATOM   2531  CB  THR A 286      -4.852 -11.310  41.623  1.00210.05           C  
ATOM   2532  HB  THR A 286      -4.600 -10.412  42.187  1.00210.05           H  
ATOM   2533  OG1 THR A 286      -6.150 -11.718  42.023  1.00210.05           O  
ATOM   2534  HG1 THR A 286      -6.411 -12.601  41.518  1.00210.05           H  
ATOM   2535  CG2 THR A 286      -4.816 -10.947  40.132  1.00210.05           C  
ATOM   2536 1HG2 THR A 286      -5.576 -10.195  39.922  1.00210.05           H  
ATOM   2537 2HG2 THR A 286      -5.013 -11.838  39.536  1.00210.05           H  
ATOM   2538 3HG2 THR A 286      -3.833 -10.550  39.878  1.00210.05           H  
ATOM   2539  C   THR A 286      -3.341 -12.273  43.363  1.00210.05           C  
ATOM   2540  O   THR A 286      -2.139 -12.152  43.571  1.00210.05           O  
ATOM   2541  N   PRO A 287      -4.211 -12.379  44.353  1.00210.11           N  
ATOM   2542  CD  PRO A 287      -5.333 -13.300  44.240  1.00210.11           C  
ATOM   2543  HD1 PRO A 287      -5.051 -14.167  43.643  1.00210.11           H  
ATOM   2544  HD2 PRO A 287      -6.185 -12.802  43.778  1.00210.11           H  
ATOM   2545  CA  PRO A 287      -3.862 -12.173  45.748  1.00210.11           C  
ATOM   2546  HA  PRO A 287      -3.660 -11.117  45.928  1.00210.11           H  
ATOM   2547  CB  PRO A 287      -5.102 -12.606  46.530  1.00210.11           C  
ATOM   2548  HB1 PRO A 287      -4.832 -12.972  47.520  1.00210.11           H  
ATOM   2549  HB2 PRO A 287      -5.810 -11.783  46.627  1.00210.11           H  
ATOM   2550  CG  PRO A 287      -5.682 -13.731  45.668  1.00210.11           C  
ATOM   2551  HG1 PRO A 287      -5.218 -14.687  45.911  1.00210.11           H  
ATOM   2552  HG2 PRO A 287      -6.761 -13.806  45.800  1.00210.11           H  
ATOM   2553  C   PRO A 287      -2.661 -12.997  46.133  1.00210.11           C  
ATOM   2554  O   PRO A 287      -2.321 -13.873  45.345  1.00210.11           O  
ATOM   2555  N   PRO A 288      -2.033 -12.770  47.283  1.00 93.97           N  
ATOM   2556  CD  PRO A 288      -2.688 -12.130  48.414  1.00 93.97           C  
ATOM   2557  HD1 PRO A 288      -3.536 -12.726  48.752  1.00 93.97           H  
ATOM   2558  HD2 PRO A 288      -3.030 -11.131  48.143  1.00 93.97           H  
ATOM   2559  CA  PRO A 288      -0.782 -13.394  47.672  1.00 93.97           C  
ATOM   2560  HA  PRO A 288       0.031 -12.834  47.211  1.00 93.97           H  
ATOM   2561  CB  PRO A 288      -0.671 -13.226  49.187  1.00 93.97           C  
ATOM   2562  HB1 PRO A 288      -0.993 -14.132  49.700  1.00 93.97           H  
ATOM   2563  HB2 PRO A 288       0.353 -12.990  49.475  1.00 93.97           H  
ATOM   2564  CG  PRO A 288      -1.612 -12.053  49.510  1.00 93.97           C  
ATOM   2565  HG1 PRO A 288      -2.056 -12.173  50.498  1.00 93.97           H  
ATOM   2566  HG2 PRO A 288      -1.078 -11.104  49.463  1.00 93.97           H  
ATOM   2567  C   PRO A 288      -0.658 -14.825  47.245  1.00 93.97           C  
ATOM   2568  O   PRO A 288      -1.500 -15.643  47.612  1.00 93.97           O  
ATOM   2569  N   TYR A 289       0.403 -15.141  46.469  1.00 96.09           N  
ATOM   2570  HN  TYR A 289       1.183 -14.426  46.310  1.00 96.09           H  
ATOM   2571  CA  TYR A 289       0.482 -16.438  45.859  1.00 96.09           C  
ATOM   2572  HA  TYR A 289      -0.261 -17.088  46.322  1.00 96.09           H  
ATOM   2573  CB  TYR A 289       0.193 -16.355  44.347  1.00 96.09           C  
ATOM   2574  HB1 TYR A 289      -0.707 -15.761  44.187  1.00 96.09           H  
ATOM   2575  HB2 TYR A 289       1.036 -15.878  43.848  1.00 96.09           H  
ATOM   2576  CG  TYR A 289      -0.010 -17.714  43.772  1.00 96.09           C  
ATOM   2577  CD1 TYR A 289      -1.119 -18.453  44.116  1.00 96.09           C  
ATOM   2578  HD1 TYR A 289      -1.842 -18.043  44.821  1.00 96.09           H  
ATOM   2579  CE1 TYR A 289      -1.325 -19.703  43.580  1.00 96.09           C  
ATOM   2580  HE1 TYR A 289      -2.202 -20.283  43.869  1.00 96.09           H  
ATOM   2581  CD2 TYR A 289       0.878 -18.234  42.858  1.00 96.09           C  
ATOM   2582  HD2 TYR A 289       1.749 -17.651  42.559  1.00 96.09           H  
ATOM   2583  CE2 TYR A 289       0.676 -19.483  42.318  1.00 96.09           C  
ATOM   2584  HE2 TYR A 289       1.390 -19.889  41.602  1.00 96.09           H  
ATOM   2585  CZ  TYR A 289      -0.426 -20.220  42.681  1.00 96.09           C  
ATOM   2586  OH  TYR A 289      -0.635 -21.502  42.127  1.00 96.09           O  
ATOM   2587  HH  TYR A 289      -0.661 -22.216  42.896  1.00 96.09           H  
ATOM   2588  C   TYR A 289       1.850 -17.034  46.080  1.00 96.09           C  
ATOM   2589  O   TYR A 289       2.826 -16.323  46.317  1.00 96.09           O  
ATOM   2590  N   LYS A 290       1.940 -18.383  46.000  1.00238.15           N  
ATOM   2591  HN  LYS A 290       1.074 -18.931  45.692  1.00238.15           H  
ATOM   2592  CA  LYS A 290       3.140 -19.120  46.307  1.00238.15           C  
ATOM   2593  HA  LYS A 290       3.984 -18.431  46.302  1.00238.15           H  
ATOM   2594  CB  LYS A 290       3.077 -19.813  47.682  1.00238.15           C  
ATOM   2595  HB1 LYS A 290       4.005 -20.366  47.828  1.00238.15           H  
ATOM   2596  HB2 LYS A 290       2.988 -19.043  48.448  1.00238.15           H  
ATOM   2597  CG  LYS A 290       1.907 -20.789  47.845  1.00238.15           C  
ATOM   2598  HG1 LYS A 290       1.996 -21.561  47.081  1.00238.15           H  
ATOM   2599  HG2 LYS A 290       1.976 -21.245  48.833  1.00238.15           H  
ATOM   2600  CD  LYS A 290       0.530 -20.135  47.711  1.00238.15           C  
ATOM   2601  HD1 LYS A 290       0.432 -19.374  48.486  1.00238.15           H  
ATOM   2602  HD2 LYS A 290       0.465 -19.665  46.730  1.00238.15           H  
ATOM   2603  CE  LYS A 290      -0.629 -21.123  47.853  1.00238.15           C  
ATOM   2604  HE1 LYS A 290      -0.543 -21.647  48.805  1.00238.15           H  
ATOM   2605  HE2 LYS A 290      -1.573 -20.579  47.821  1.00238.15           H  
ATOM   2606  NZ  LYS A 290      -0.591 -22.105  46.747  1.00238.15           N1+
ATOM   2607  HZ1 LYS A 290      -1.404 -22.793  46.852  1.00238.15           H  
ATOM   2608  HZ2 LYS A 290       0.335 -22.641  46.777  1.00238.15           H  
ATOM   2609  HZ3 LYS A 290      -0.677 -21.593  45.811  1.00238.15           H  
ATOM   2610  C   LYS A 290       3.376 -20.179  45.264  1.00238.15           C  
ATOM   2611  O   LYS A 290       3.467 -19.883  44.075  1.00238.15           O  
ATOM   2612  N   SER A 291       3.627 -21.433  45.704  1.00201.33           N  
ATOM   2613  HN  SER A 291       3.811 -21.606  46.744  1.00201.33           H  
ATOM   2614  CA  SER A 291       3.648 -22.536  44.780  1.00201.33           C  
ATOM   2615  HA  SER A 291       3.654 -23.462  45.355  1.00201.33           H  
ATOM   2616  CB  SER A 291       2.425 -22.559  43.844  1.00201.33           C  
ATOM   2617  HB1 SER A 291       1.516 -22.633  44.442  1.00201.33           H  
ATOM   2618  HB2 SER A 291       2.402 -21.639  43.260  1.00201.33           H  
ATOM   2619  OG  SER A 291       2.498 -23.670  42.964  1.00201.33           O  
ATOM   2620  HG  SER A 291       3.371 -23.601  42.385  1.00201.33           H  
ATOM   2621  C   SER A 291       4.895 -22.491  43.956  1.00201.33           C  
ATOM   2622  O   SER A 291       5.991 -22.758  44.443  1.00201.33           O  
ATOM   2623  N   LEU A 292       4.711 -22.222  42.647  1.00151.64           N  
ATOM   2624  HN  LEU A 292       3.703 -22.059  42.327  1.00151.64           H  
ATOM   2625  CA  LEU A 292       5.729 -22.132  41.640  1.00151.64           C  
ATOM   2626  HA  LEU A 292       6.503 -22.876  41.829  1.00151.64           H  
ATOM   2627  CB  LEU A 292       5.243 -22.242  40.187  1.00151.64           C  
ATOM   2628  HB1 LEU A 292       4.397 -21.564  40.071  1.00151.64           H  
ATOM   2629  HB2 LEU A 292       6.060 -21.918  39.542  1.00151.64           H  
ATOM   2630  CG  LEU A 292       4.795 -23.624  39.705  1.00151.64           C  
ATOM   2631  HG  LEU A 292       5.582 -24.328  39.974  1.00151.64           H  
ATOM   2632  CD1 LEU A 292       3.511 -24.094  40.403  1.00151.64           C  
ATOM   2633 1HD1 LEU A 292       3.233 -25.079  40.028  1.00151.64           H  
ATOM   2634 2HD1 LEU A 292       2.706 -23.388  40.199  1.00151.64           H  
ATOM   2635 3HD1 LEU A 292       3.681 -24.150  41.478  1.00151.64           H  
ATOM   2636  CD2 LEU A 292       4.696 -23.620  38.172  1.00151.64           C  
ATOM   2637 1HD2 LEU A 292       4.377 -24.603  37.825  1.00151.64           H  
ATOM   2638 2HD2 LEU A 292       5.671 -23.383  37.745  1.00151.64           H  
ATOM   2639 3HD2 LEU A 292       3.970 -22.871  37.856  1.00151.64           H  
ATOM   2640  C   LEU A 292       6.320 -20.771  41.672  1.00151.64           C  
ATOM   2641  O   LEU A 292       5.885 -19.889  42.409  1.00151.64           O  
ATOM   2642  N   ALA A 293       7.368 -20.587  40.851  1.00 53.89           N  
ATOM   2643  HN  ALA A 293       7.752 -21.412  40.288  1.00 53.89           H  
ATOM   2644  CA  ALA A 293       7.973 -19.302  40.723  1.00 53.89           C  
ATOM   2645  HA  ALA A 293       8.229 -18.928  41.714  1.00 53.89           H  
ATOM   2646  CB  ALA A 293       9.234 -19.298  39.842  1.00 53.89           C  
ATOM   2647  HB1 ALA A 293       9.639 -18.287  39.791  1.00 53.89           H  
ATOM   2648  HB2 ALA A 293       8.978 -19.637  38.838  1.00 53.89           H  
ATOM   2649  HB3 ALA A 293       9.980 -19.966  40.272  1.00 53.89           H  
ATOM   2650  C   ALA A 293       6.970 -18.383  40.097  1.00 53.89           C  
ATOM   2651  O   ALA A 293       6.118 -18.807  39.315  1.00 53.89           O  
ATOM   2652  N   ARG A 294       7.043 -17.084  40.461  1.00181.46           N  
ATOM   2653  HN  ARG A 294       7.792 -16.779  41.162  1.00181.46           H  
ATOM   2654  CA  ARG A 294       6.137 -16.102  39.928  1.00181.46           C  
ATOM   2655  HA  ARG A 294       5.114 -16.461  40.045  1.00181.46           H  
ATOM   2656  CB  ARG A 294       6.253 -14.702  40.557  1.00181.46           C  
ATOM   2657  HB1 ARG A 294       7.303 -14.516  40.782  1.00181.46           H  
ATOM   2658  HB2 ARG A 294       5.902 -13.972  39.828  1.00181.46           H  
ATOM   2659  CG  ARG A 294       5.452 -14.515  41.840  1.00181.46           C  
ATOM   2660  HG1 ARG A 294       4.392 -14.566  41.593  1.00181.46           H  
ATOM   2661  HG2 ARG A 294       5.705 -15.325  42.523  1.00181.46           H  
ATOM   2662  CD  ARG A 294       5.718 -13.184  42.551  1.00181.46           C  
ATOM   2663  HD1 ARG A 294       5.276 -13.207  43.547  1.00181.46           H  
ATOM   2664  HD2 ARG A 294       6.793 -13.021  42.633  1.00181.46           H  
ATOM   2665  NE  ARG A 294       5.104 -12.081  41.756  1.00181.46           N1+
ATOM   2666  HE  ARG A 294       5.326 -11.982  40.714  1.00181.46           H  
ATOM   2667  CZ  ARG A 294       4.257 -11.198  42.365  1.00181.46           C  
ATOM   2668  NH1 ARG A 294       3.891 -11.394  43.665  1.00181.46           N  
ATOM   2669 1HH1 ARG A 294       4.267 -12.238  44.205  1.00181.46           H  
ATOM   2670 2HH1 ARG A 294       3.228 -10.704  44.144  1.00181.46           H  
ATOM   2671  NH2 ARG A 294       3.772 -10.121  41.679  1.00181.46           N  
ATOM   2672 1HH2 ARG A 294       4.055  -9.965  40.659  1.00181.46           H  
ATOM   2673 2HH2 ARG A 294       3.109  -9.433  42.162  1.00181.46           H  
ATOM   2674  C   ARG A 294       6.416 -15.891  38.477  1.00181.46           C  
ATOM   2675  O   ARG A 294       7.566 -15.723  38.074  1.00181.46           O  
ATOM   2676  N   GLU A 295       5.341 -15.865  37.659  1.00104.44           N  
ATOM   2677  HN  GLU A 295       4.362 -16.000  38.069  1.00104.44           H  
ATOM   2678  CA  GLU A 295       5.497 -15.658  36.246  1.00104.44           C  
ATOM   2679  HA  GLU A 295       6.544 -15.465  36.012  1.00104.44           H  
ATOM   2680  CB  GLU A 295       4.984 -16.846  35.413  1.00104.44           C  
ATOM   2681  HB1 GLU A 295       3.909 -16.936  35.569  1.00104.44           H  
ATOM   2682  HB2 GLU A 295       5.183 -16.639  34.361  1.00104.44           H  
ATOM   2683  CG  GLU A 295       5.638 -18.186  35.773  1.00104.44           C  
ATOM   2684  HG1 GLU A 295       5.567 -18.347  36.849  1.00104.44           H  
ATOM   2685  HG2 GLU A 295       5.125 -18.993  35.250  1.00104.44           H  
ATOM   2686  CD  GLU A 295       7.102 -18.164  35.359  1.00104.44           C  
ATOM   2687  OE1 GLU A 295       7.523 -17.176  34.700  1.00104.44           O  
ATOM   2688  OE2 GLU A 295       7.820 -19.143  35.699  1.00104.44           O1-
ATOM   2689  C   GLU A 295       4.657 -14.463  35.870  1.00104.44           C  
ATOM   2690  O   GLU A 295       3.460 -14.427  36.147  1.00104.44           O  
ATOM   2691  N   GLN A 296       5.264 -13.459  35.200  1.00105.75           N  
ATOM   2692  HN  GLN A 296       6.294 -13.570  34.932  1.00105.75           H  
ATOM   2693  CA  GLN A 296       4.579 -12.243  34.831  1.00105.75           C  
ATOM   2694  HA  GLN A 296       3.967 -11.926  35.675  1.00105.75           H  
ATOM   2695  CB  GLN A 296       5.539 -11.091  34.469  1.00105.75           C  
ATOM   2696  HB1 GLN A 296       6.295 -11.476  33.785  1.00105.75           H  
ATOM   2697  HB2 GLN A 296       4.965 -10.308  33.974  1.00105.75           H  
ATOM   2698  CG  GLN A 296       6.250 -10.477  35.681  1.00105.75           C  
ATOM   2699  HG1 GLN A 296       6.819  -9.603  35.364  1.00105.75           H  
ATOM   2700  HG2 GLN A 296       5.510 -10.179  36.423  1.00105.75           H  
ATOM   2701  CD  GLN A 296       7.196 -11.504  36.292  1.00105.75           C  
ATOM   2702  OE1 GLN A 296       7.919 -12.201  35.581  1.00105.75           O  
ATOM   2703  NE2 GLN A 296       7.195 -11.601  37.649  1.00105.75           N  
ATOM   2704 1HE2 GLN A 296       6.551 -10.974  38.230  1.00105.75           H  
ATOM   2705 2HE2 GLN A 296       7.838 -12.304  38.136  1.00105.75           H  
ATOM   2706  C   GLN A 296       3.671 -12.486  33.654  1.00105.75           C  
ATOM   2707  O   GLN A 296       3.898 -13.396  32.860  1.00105.75           O  
ATOM   2708  N   ILE A 297       2.603 -11.662  33.513  1.00112.67           N  
ATOM   2709  HN  ILE A 297       2.474 -10.851  34.199  1.00112.67           H  
ATOM   2710  CA  ILE A 297       1.635 -11.856  32.456  1.00112.67           C  
ATOM   2711  HA  ILE A 297       1.673 -12.897  32.135  1.00112.67           H  
ATOM   2712  CB  ILE A 297       0.198 -11.504  32.791  1.00112.67           C  
ATOM   2713  HB  ILE A 297       0.155 -10.437  33.011  1.00112.67           H  
ATOM   2714  CG2 ILE A 297      -0.711 -11.776  31.579  1.00112.67           C  
ATOM   2715 1HG2 ILE A 297      -1.740 -11.520  31.831  1.00112.67           H  
ATOM   2716 2HG2 ILE A 297      -0.655 -12.831  31.312  1.00112.67           H  
ATOM   2717 3HG2 ILE A 297      -0.383 -11.170  30.735  1.00112.67           H  
ATOM   2718  CG1 ILE A 297      -0.292 -12.258  34.020  1.00112.67           C  
ATOM   2719 1HG1 ILE A 297      -1.381 -12.308  33.998  1.00112.67           H  
ATOM   2720 2HG1 ILE A 297       0.119 -13.267  34.008  1.00112.67           H  
ATOM   2721  CD1 ILE A 297       0.147 -11.559  35.286  1.00112.67           C  
ATOM   2722 1HD1 ILE A 297      -0.214 -12.114  36.152  1.00112.67           H  
ATOM   2723 2HD1 ILE A 297      -0.264 -10.550  35.305  1.00112.67           H  
ATOM   2724 3HD1 ILE A 297       1.235 -11.508  35.315  1.00112.67           H  
ATOM   2725  C   ILE A 297       1.968 -10.981  31.287  1.00112.67           C  
ATOM   2726  O   ILE A 297       2.584  -9.927  31.435  1.00112.67           O  
ATOM   2727  N   ASN A 298       1.630 -11.466  30.072  1.00 72.26           N  
ATOM   2728  HN  ASN A 298       1.280 -12.474  29.997  1.00 72.26           H  
ATOM   2729  CA  ASN A 298       1.724 -10.675  28.879  1.00 72.26           C  
ATOM   2730  HA  ASN A 298       2.219  -9.729  29.099  1.00 72.26           H  
ATOM   2731  CB  ASN A 298       2.468 -11.404  27.744  1.00 72.26           C  
ATOM   2732  HB1 ASN A 298       3.373 -11.866  28.139  1.00 72.26           H  
ATOM   2733  HB2 ASN A 298       1.822 -12.173  27.319  1.00 72.26           H  
ATOM   2734  CG  ASN A 298       2.839 -10.397  26.665  1.00 72.26           C  
ATOM   2735  OD1 ASN A 298       2.463  -9.228  26.731  1.00 72.26           O  
ATOM   2736  ND2 ASN A 298       3.598 -10.865  25.636  1.00 72.26           N  
ATOM   2737 1HD2 ASN A 298       3.900 -11.891  25.618  1.00 72.26           H  
ATOM   2738 2HD2 ASN A 298       3.892 -10.207  24.846  1.00 72.26           H  
ATOM   2739  C   ASN A 298       0.299 -10.419  28.422  1.00 72.26           C  
ATOM   2740  O   ASN A 298      -0.382 -11.314  27.928  1.00 72.26           O  
ATOM   2741  N   ALA A 299      -0.174  -9.166  28.596  1.00 96.65           N  
ATOM   2742  HN  ALA A 299       0.528  -8.474  29.013  1.00 96.65           H  
ATOM   2743  CA  ALA A 299      -1.479  -8.610  28.308  1.00 96.65           C  
ATOM   2744  HA  ALA A 299      -2.227  -9.274  28.741  1.00 96.65           H  
ATOM   2745  CB  ALA A 299      -1.686  -7.212  28.914  1.00 96.65           C  
ATOM   2746  HB1 ALA A 299      -2.683  -6.850  28.663  1.00 96.65           H  
ATOM   2747  HB2 ALA A 299      -0.940  -6.527  28.512  1.00 96.65           H  
ATOM   2748  HB3 ALA A 299      -1.582  -7.266  29.998  1.00 96.65           H  
ATOM   2749  C   ALA A 299      -1.761  -8.501  26.828  1.00 96.65           C  
ATOM   2750  O   ALA A 299      -2.871  -8.141  26.430  1.00 96.65           O  
ATOM   2751  N   LEU A 300      -0.721  -8.619  25.981  1.00144.20           N  
ATOM   2752  HN  LEU A 300       0.241  -8.894  26.360  1.00144.20           H  
ATOM   2753  CA  LEU A 300      -0.889  -8.379  24.573  1.00144.20           C  
ATOM   2754  HA  LEU A 300      -1.927  -8.121  24.363  1.00144.20           H  
ATOM   2755  CB  LEU A 300       0.036  -7.214  24.149  1.00144.20           C  
ATOM   2756  HB1 LEU A 300       0.095  -6.527  24.993  1.00144.20           H  
ATOM   2757  HB2 LEU A 300       1.021  -7.640  23.957  1.00144.20           H  
ATOM   2758  CG  LEU A 300      -0.349  -6.377  22.907  1.00144.20           C  
ATOM   2759  HG  LEU A 300       0.458  -5.658  22.770  1.00144.20           H  
ATOM   2760  CD1 LEU A 300      -0.414  -7.185  21.613  1.00144.20           C  
ATOM   2761 1HD1 LEU A 300      -0.690  -6.529  20.788  1.00144.20           H  
ATOM   2762 2HD1 LEU A 300      -1.159  -7.974  21.714  1.00144.20           H  
ATOM   2763 3HD1 LEU A 300       0.561  -7.630  21.413  1.00144.20           H  
ATOM   2764  CD2 LEU A 300      -1.613  -5.546  23.172  1.00144.20           C  
ATOM   2765 1HD2 LEU A 300      -1.861  -4.967  22.282  1.00144.20           H  
ATOM   2766 2HD2 LEU A 300      -1.435  -4.869  24.007  1.00144.20           H  
ATOM   2767 3HD2 LEU A 300      -2.442  -6.211  23.415  1.00144.20           H  
ATOM   2768  C   LEU A 300      -0.516  -9.655  23.836  1.00144.20           C  
ATOM   2769  O   LEU A 300       0.059 -10.566  24.427  1.00144.20           O  
ATOM   2770  N   THR A 301      -0.864  -9.790  22.532  1.00 53.36           N  
ATOM   2771  HN  THR A 301      -1.390  -8.999  22.039  1.00 53.36           H  
ATOM   2772  CA  THR A 301      -0.531 -10.992  21.803  1.00 53.36           C  
ATOM   2773  HA  THR A 301      -0.651 -11.843  22.473  1.00 53.36           H  
ATOM   2774  CB  THR A 301      -1.380 -11.224  20.589  1.00 53.36           C  
ATOM   2775  HB  THR A 301      -1.095 -12.168  20.125  1.00 53.36           H  
ATOM   2776  OG1 THR A 301      -1.201 -10.170  19.656  1.00 53.36           O  
ATOM   2777  HG1 THR A 301      -1.478  -9.259  20.099  1.00 53.36           H  
ATOM   2778  CG2 THR A 301      -2.852 -11.297  21.027  1.00 53.36           C  
ATOM   2779 1HG2 THR A 301      -3.483 -11.466  20.155  1.00 53.36           H  
ATOM   2780 2HG2 THR A 301      -3.136 -10.359  21.505  1.00 53.36           H  
ATOM   2781 3HG2 THR A 301      -2.981 -12.118  21.733  1.00 53.36           H  
ATOM   2782  C   THR A 301       0.905 -10.937  21.362  1.00 53.36           C  
ATOM   2783  O   THR A 301       1.463  -9.865  21.155  1.00 53.36           O  
ATOM   2784  N   SER A 302       1.557 -12.111  21.235  1.00113.84           N  
ATOM   2785  HN  SER A 302       1.015 -13.023  21.378  1.00113.84           H  
ATOM   2786  CA  SER A 302       2.958 -12.176  20.913  1.00113.84           C  
ATOM   2787  HA  SER A 302       3.435 -11.343  21.429  1.00113.84           H  
ATOM   2788  CB  SER A 302       3.644 -13.456  21.419  1.00113.84           C  
ATOM   2789  HB1 SER A 302       4.703 -13.421  21.163  1.00113.84           H  
ATOM   2790  HB2 SER A 302       3.534 -13.518  22.502  1.00113.84           H  
ATOM   2791  OG  SER A 302       3.058 -14.600  20.824  1.00113.84           O  
ATOM   2792  HG  SER A 302       2.038 -14.639  21.070  1.00113.84           H  
ATOM   2793  C   SER A 302       3.259 -12.004  19.450  1.00113.84           C  
ATOM   2794  O   SER A 302       4.414 -11.775  19.095  1.00113.84           O  
ATOM   2795  N   PHE A 303       2.257 -12.124  18.558  1.00 92.43           N  
ATOM   2796  HN  PHE A 303       1.256 -12.271  18.907  1.00 92.43           H  
ATOM   2797  CA  PHE A 303       2.512 -12.057  17.143  1.00 92.43           C  
ATOM   2798  HA  PHE A 303       3.476 -12.519  16.932  1.00 92.43           H  
ATOM   2799  CB  PHE A 303       1.424 -12.760  16.315  1.00 92.43           C  
ATOM   2800  HB1 PHE A 303       0.469 -12.253  16.452  1.00 92.43           H  
ATOM   2801  HB2 PHE A 303       1.695 -12.746  15.259  1.00 92.43           H  
ATOM   2802  CG  PHE A 303       1.323 -14.169  16.793  1.00 92.43           C  
ATOM   2803  CD1 PHE A 303       0.486 -14.485  17.840  1.00 92.43           C  
ATOM   2804  HD1 PHE A 303      -0.101 -13.700  18.316  1.00 92.43           H  
ATOM   2805  CD2 PHE A 303       2.059 -15.172  16.206  1.00 92.43           C  
ATOM   2806  HD2 PHE A 303       2.728 -14.937  15.378  1.00 92.43           H  
ATOM   2807  CE1 PHE A 303       0.382 -15.779  18.291  1.00 92.43           C  
ATOM   2808  HE1 PHE A 303      -0.285 -16.015  19.120  1.00 92.43           H  
ATOM   2809  CE2 PHE A 303       1.959 -16.469  16.653  1.00 92.43           C  
ATOM   2810  HE2 PHE A 303       2.547 -17.255  16.179  1.00 92.43           H  
ATOM   2811  CZ  PHE A 303       1.119 -16.775  17.697  1.00 92.43           C  
ATOM   2812  HZ  PHE A 303       1.038 -17.802  18.052  1.00 92.43           H  
ATOM   2813  C   PHE A 303       2.540 -10.632  16.685  1.00 92.43           C  
ATOM   2814  O   PHE A 303       1.823  -9.799  17.215  1.00 92.43           O  
ATOM   2815  N   LEU A 304       3.360 -10.296  15.671  1.00213.72           N  
ATOM   2816  HN  LEU A 304       4.001 -11.033  15.234  1.00213.72           H  
ATOM   2817  CA  LEU A 304       3.374  -8.944  15.176  1.00213.72           C  
ATOM   2818  HA  LEU A 304       3.317  -8.238  16.004  1.00213.72           H  
ATOM   2819  CB  LEU A 304       4.670  -8.715  14.364  1.00213.72           C  
ATOM   2820  HB1 LEU A 304       5.505  -9.023  14.993  1.00213.72           H  
ATOM   2821  HB2 LEU A 304       4.620  -9.358  13.486  1.00213.72           H  
ATOM   2822  CG  LEU A 304       4.971  -7.290  13.870  1.00213.72           C  
ATOM   2823  HG  LEU A 304       6.016  -7.280  13.561  1.00213.72           H  
ATOM   2824  CD1 LEU A 304       4.145  -6.938  12.636  1.00213.72           C  
ATOM   2825 1HD1 LEU A 304       4.384  -5.924  12.315  1.00213.72           H  
ATOM   2826 2HD1 LEU A 304       3.084  -7.001  12.878  1.00213.72           H  
ATOM   2827 3HD1 LEU A 304       4.376  -7.637  11.832  1.00213.72           H  
ATOM   2828  CD2 LEU A 304       4.836  -6.260  15.001  1.00213.72           C  
ATOM   2829 1HD2 LEU A 304       5.056  -5.265  14.615  1.00213.72           H  
ATOM   2830 2HD2 LEU A 304       5.537  -6.502  15.800  1.00213.72           H  
ATOM   2831 3HD2 LEU A 304       3.819  -6.281  15.392  1.00213.72           H  
ATOM   2832  C   LEU A 304       2.130  -8.859  14.332  1.00213.72           C  
ATOM   2833  O   LEU A 304       2.126  -9.188  13.152  1.00213.72           O  
ATOM   2834  N   ASP A 305       0.990  -8.657  15.021  1.00159.89           N  
ATOM   2835  HN  ASP A 305       1.092  -8.580  16.083  1.00159.89           H  
ATOM   2836  CA  ASP A 305      -0.349  -8.532  14.506  1.00159.89           C  
ATOM   2837  HA  ASP A 305      -0.266  -8.798  13.452  1.00159.89           H  
ATOM   2838  CB  ASP A 305      -1.343  -9.552  15.090  1.00159.89           C  
ATOM   2839  HB1 ASP A 305      -2.313  -9.438  14.607  1.00159.89           H  
ATOM   2840  HB2 ASP A 305      -0.971 -10.563  14.926  1.00159.89           H  
ATOM   2841  CG  ASP A 305      -1.477  -9.293  16.566  1.00159.89           C  
ATOM   2842  OD1 ASP A 305      -0.897  -8.272  17.013  1.00159.89           O  
ATOM   2843  OD2 ASP A 305      -2.153 -10.098  17.261  1.00159.89           O1-
ATOM   2844  C   ASP A 305      -0.960  -7.158  14.507  1.00159.89           C  
ATOM   2845  O   ASP A 305      -2.149  -7.043  14.213  1.00159.89           O  
ATOM   2846  N   ALA A 306      -0.249  -6.107  14.953  1.00 80.55           N  
ATOM   2847  HN  ALA A 306       0.775  -6.238  15.233  1.00 80.55           H  
ATOM   2848  CA  ALA A 306      -0.859  -4.803  15.056  1.00 80.55           C  
ATOM   2849  HA  ALA A 306      -0.081  -4.082  15.305  1.00 80.55           H  
ATOM   2850  CB  ALA A 306      -1.532  -4.352  13.748  1.00 80.55           C  
ATOM   2851  HB1 ALA A 306      -1.973  -3.365  13.887  1.00 80.55           H  
ATOM   2852  HB2 ALA A 306      -2.313  -5.063  13.477  1.00 80.55           H  
ATOM   2853  HB3 ALA A 306      -0.788  -4.308  12.952  1.00 80.55           H  
ATOM   2854  C   ALA A 306      -1.900  -4.770  16.150  1.00 80.55           C  
ATOM   2855  O   ALA A 306      -2.880  -4.029  16.078  1.00 80.55           O  
ATOM   2856  N   SER A 307      -1.693  -5.538  17.237  1.00103.87           N  
ATOM   2857  HN  SER A 307      -0.816  -6.148  17.297  1.00103.87           H  
ATOM   2858  CA  SER A 307      -2.644  -5.544  18.320  1.00103.87           C  
ATOM   2859  HA  SER A 307      -3.629  -5.798  17.929  1.00103.87           H  
ATOM   2860  CB  SER A 307      -2.296  -6.502  19.463  1.00103.87           C  
ATOM   2861  HB1 SER A 307      -1.270  -6.321  19.782  1.00103.87           H  
ATOM   2862  HB2 SER A 307      -2.973  -6.324  20.298  1.00103.87           H  
ATOM   2863  OG  SER A 307      -2.421  -7.847  19.042  1.00103.87           O  
ATOM   2864  HG  SER A 307      -3.409  -8.028  18.736  1.00103.87           H  
ATOM   2865  C   SER A 307      -2.698  -4.181  18.935  1.00103.87           C  
ATOM   2866  O   SER A 307      -3.656  -3.838  19.622  1.00103.87           O  
ATOM   2867  N   PHE A 308      -1.669  -3.355  18.705  1.00125.90           N  
ATOM   2868  HN  PHE A 308      -0.868  -3.673  18.071  1.00125.90           H  
ATOM   2869  CA  PHE A 308      -1.627  -2.051  19.297  1.00125.90           C  
ATOM   2870  HA  PHE A 308      -1.735  -2.151  20.377  1.00125.90           H  
ATOM   2871  CB  PHE A 308      -0.322  -1.289  18.996  1.00125.90           C  
ATOM   2872  HB1 PHE A 308      -0.329  -0.326  19.507  1.00125.90           H  
ATOM   2873  HB2 PHE A 308       0.534  -1.874  19.333  1.00125.90           H  
ATOM   2874  CG  PHE A 308      -0.243  -1.079  17.523  1.00125.90           C  
ATOM   2875  CD1 PHE A 308      -0.820   0.026  16.939  1.00125.90           C  
ATOM   2876  HD1 PHE A 308      -1.340   0.755  17.560  1.00125.90           H  
ATOM   2877  CD2 PHE A 308       0.411  -1.989  16.725  1.00125.90           C  
ATOM   2878  HD2 PHE A 308       0.874  -2.867  17.175  1.00125.90           H  
ATOM   2879  CE1 PHE A 308      -0.746   0.218  15.580  1.00125.90           C  
ATOM   2880  HE1 PHE A 308      -1.207   1.097  15.129  1.00125.90           H  
ATOM   2881  CE2 PHE A 308       0.487  -1.802  15.365  1.00125.90           C  
ATOM   2882  HE2 PHE A 308       1.006  -2.531  14.743  1.00125.90           H  
ATOM   2883  CZ  PHE A 308      -0.092  -0.696  14.790  1.00125.90           C  
ATOM   2884  HZ  PHE A 308      -0.033  -0.545  13.712  1.00125.90           H  
ATOM   2885  C   PHE A 308      -2.770  -1.241  18.771  1.00125.90           C  
ATOM   2886  O   PHE A 308      -3.208  -0.297  19.425  1.00125.90           O  
ATOM   2887  N   VAL A 309      -3.151  -1.469  17.500  1.00158.68           N  
ATOM   2888  HN  VAL A 309      -2.616  -2.192  16.921  1.00158.68           H  
ATOM   2889  CA  VAL A 309      -4.255  -0.770  16.896  1.00158.68           C  
ATOM   2890  HA  VAL A 309      -4.247   0.233  17.322  1.00158.68           H  
ATOM   2891  CB  VAL A 309      -4.083  -0.594  15.413  1.00158.68           C  
ATOM   2892  HB  VAL A 309      -3.122  -0.111  15.236  1.00158.68           H  
ATOM   2893  CG1 VAL A 309      -4.066  -1.962  14.722  1.00158.68           C  
ATOM   2894 1HG1 VAL A 309      -3.941  -1.826  13.648  1.00158.68           H  
ATOM   2895 2HG1 VAL A 309      -5.006  -2.479  14.915  1.00158.68           H  
ATOM   2896 3HG1 VAL A 309      -3.239  -2.556  15.111  1.00158.68           H  
ATOM   2897  CG2 VAL A 309      -5.190   0.344  14.918  1.00158.68           C  
ATOM   2898 1HG2 VAL A 309      -5.089   0.490  13.843  1.00158.68           H  
ATOM   2899 2HG2 VAL A 309      -5.105   1.306  15.424  1.00158.68           H  
ATOM   2900 3HG2 VAL A 309      -6.164  -0.096  15.135  1.00158.68           H  
ATOM   2901  C   VAL A 309      -5.631  -1.334  17.177  1.00158.68           C  
ATOM   2902  O   VAL A 309      -6.586  -0.576  17.320  1.00158.68           O  
ATOM   2903  N   TYR A 310      -5.792  -2.674  17.127  1.00233.23           N  
ATOM   2904  HN  TYR A 310      -4.920  -3.277  16.986  1.00233.23           H  
ATOM   2905  CA  TYR A 310      -7.066  -3.348  17.252  1.00233.23           C  
ATOM   2906  HA  TYR A 310      -7.804  -2.673  16.819  1.00233.23           H  
ATOM   2907  CB  TYR A 310      -7.141  -4.639  16.423  1.00233.23           C  
ATOM   2908  HB1 TYR A 310      -6.341  -5.325  16.704  1.00233.23           H  
ATOM   2909  HB2 TYR A 310      -8.105  -5.129  16.559  1.00233.23           H  
ATOM   2910  CG  TYR A 310      -6.975  -4.184  15.014  1.00233.23           C  
ATOM   2911  CD1 TYR A 310      -8.011  -3.569  14.351  1.00233.23           C  
ATOM   2912  HD1 TYR A 310      -8.965  -3.426  14.858  1.00233.23           H  
ATOM   2913  CE1 TYR A 310      -7.857  -3.132  13.056  1.00233.23           C  
ATOM   2914  HE1 TYR A 310      -8.689  -2.653  12.539  1.00233.23           H  
ATOM   2915  CD2 TYR A 310      -5.770  -4.334  14.369  1.00233.23           C  
ATOM   2916  HD2 TYR A 310      -4.934  -4.802  14.889  1.00233.23           H  
ATOM   2917  CE2 TYR A 310      -5.609  -3.900  13.074  1.00233.23           C  
ATOM   2918  HE2 TYR A 310      -4.651  -4.032  12.571  1.00233.23           H  
ATOM   2919  CZ  TYR A 310      -6.654  -3.300  12.414  1.00233.23           C  
ATOM   2920  OH  TYR A 310      -6.492  -2.853  11.085  1.00233.23           O  
ATOM   2921  HH  TYR A 310      -7.181  -3.345  10.463  1.00233.23           H  
ATOM   2922  C   TYR A 310      -7.544  -3.639  18.639  1.00233.23           C  
ATOM   2923  O   TYR A 310      -8.753  -3.709  18.848  1.00233.23           O  
ATOM   2924  N   SER A 311      -6.611  -3.945  19.566  1.00189.94           N  
ATOM   2925  HN  SER A 311      -5.589  -3.893  19.252  1.00189.94           H  
ATOM   2926  CA  SER A 311      -6.846  -4.335  20.937  1.00189.94           C  
ATOM   2927  HA  SER A 311      -6.159  -3.787  21.581  1.00189.94           H  
ATOM   2928  CB  SER A 311      -8.277  -4.160  21.476  1.00189.94           C  
ATOM   2929  HB1 SER A 311      -8.950  -4.834  20.947  1.00189.94           H  
ATOM   2930  HB2 SER A 311      -8.295  -4.389  22.542  1.00189.94           H  
ATOM   2931  OG  SER A 311      -8.693  -2.818  21.272  1.00189.94           O  
ATOM   2932  HG  SER A 311      -8.044  -2.169  21.781  1.00189.94           H  
ATOM   2933  C   SER A 311      -6.508  -5.797  21.002  1.00189.94           C  
ATOM   2934  O   SER A 311      -6.400  -6.449  19.965  1.00189.94           O  
ATOM   2935  N   SER A 312      -6.194  -6.306  22.213  1.00103.24           N  
ATOM   2936  HN  SER A 312      -6.142  -5.628  23.039  1.00103.24           H  
ATOM   2937  CA  SER A 312      -5.924  -7.700  22.470  1.00103.24           C  
ATOM   2938  HA  SER A 312      -5.658  -8.180  21.528  1.00103.24           H  
ATOM   2939  CB  SER A 312      -4.776  -7.917  23.468  1.00103.24           C  
ATOM   2940  HB1 SER A 312      -4.956  -7.319  24.361  1.00103.24           H  
ATOM   2941  HB2 SER A 312      -4.728  -8.971  23.740  1.00103.24           H  
ATOM   2942  OG  SER A 312      -3.545  -7.527  22.882  1.00103.24           O  
ATOM   2943  HG  SER A 312      -3.368  -8.103  22.022  1.00103.24           H  
ATOM   2944  C   SER A 312      -7.124  -8.392  23.032  1.00103.24           C  
ATOM   2945  O   SER A 312      -7.090  -9.604  23.243  1.00103.24           O  
ATOM   2946  N   GLU A 313      -8.187  -7.630  23.354  1.00 90.23           N  
ATOM   2947  HN  GLU A 313      -8.167  -6.585  23.125  1.00 90.23           H  
ATOM   2948  CA  GLU A 313      -9.347  -8.182  23.997  1.00 90.23           C  
ATOM   2949  HA  GLU A 313      -9.211  -9.252  24.155  1.00 90.23           H  
ATOM   2950  CB  GLU A 313      -9.669  -7.490  25.332  1.00 90.23           C  
ATOM   2951  HB1 GLU A 313      -9.665  -6.413  25.167  1.00 90.23           H  
ATOM   2952  HB2 GLU A 313     -10.663  -7.806  25.648  1.00 90.23           H  
ATOM   2953  CG  GLU A 313      -8.687  -7.803  26.460  1.00 90.23           C  
ATOM   2954  HG1 GLU A 313      -7.711  -8.062  26.048  1.00 90.23           H  
ATOM   2955  HG2 GLU A 313      -8.586  -6.942  27.121  1.00 90.23           H  
ATOM   2956  CD  GLU A 313      -9.264  -8.983  27.221  1.00 90.23           C  
ATOM   2957  OE1 GLU A 313     -10.349  -9.466  26.802  1.00 90.23           O  
ATOM   2958  OE2 GLU A 313      -8.639  -9.413  28.227  1.00 90.23           O1-
ATOM   2959  C   GLU A 313     -10.538  -7.942  23.127  1.00 90.23           C  
ATOM   2960  O   GLU A 313     -10.639  -6.928  22.438  1.00 90.23           O  
ATOM   2961  N   PRO A 314     -11.450  -8.876  23.156  1.00 72.79           N  
ATOM   2962  CD  PRO A 314     -11.116 -10.263  23.433  1.00 72.79           C  
ATOM   2963  HD1 PRO A 314     -11.117 -10.448  24.507  1.00 72.79           H  
ATOM   2964  HD2 PRO A 314     -10.137 -10.509  23.022  1.00 72.79           H  
ATOM   2965  CA  PRO A 314     -12.640  -8.757  22.366  1.00 72.79           C  
ATOM   2966  HA  PRO A 314     -12.336  -8.652  21.324  1.00 72.79           H  
ATOM   2967  CB  PRO A 314     -13.363 -10.093  22.505  1.00 72.79           C  
ATOM   2968  HB1 PRO A 314     -14.050 -10.079  23.351  1.00 72.79           H  
ATOM   2969  HB2 PRO A 314     -13.911 -10.337  21.595  1.00 72.79           H  
ATOM   2970  CG  PRO A 314     -12.215 -11.092  22.742  1.00 72.79           C  
ATOM   2971  HG1 PRO A 314     -12.542 -11.909  23.385  1.00 72.79           H  
ATOM   2972  HG2 PRO A 314     -11.855 -11.496  21.796  1.00 72.79           H  
ATOM   2973  C   PRO A 314     -13.458  -7.556  22.724  1.00 72.79           C  
ATOM   2974  O   PRO A 314     -13.959  -6.891  21.818  1.00 72.79           O  
ATOM   2975  N   SER A 315     -13.591  -7.245  24.026  1.00 85.64           N  
ATOM   2976  HN  SER A 315     -13.080  -7.832  24.760  1.00 85.64           H  
ATOM   2977  CA  SER A 315     -14.405  -6.142  24.449  1.00 85.64           C  
ATOM   2978  HA  SER A 315     -15.419  -6.264  24.068  1.00 85.64           H  
ATOM   2979  CB  SER A 315     -14.437  -6.009  25.974  1.00 85.64           C  
ATOM   2980  HB1 SER A 315     -13.432  -5.802  26.341  1.00 85.64           H  
ATOM   2981  HB2 SER A 315     -15.102  -5.192  26.253  1.00 85.64           H  
ATOM   2982  OG  SER A 315     -14.908  -7.217  26.545  1.00 85.64           O  
ATOM   2983  HG  SER A 315     -15.876  -7.418  26.192  1.00 85.64           H  
ATOM   2984  C   SER A 315     -13.821  -4.873  23.933  1.00 85.64           C  
ATOM   2985  O   SER A 315     -14.492  -4.080  23.276  1.00 85.64           O  
ATOM   2986  N   LEU A 316     -12.524  -4.668  24.206  1.00 60.89           N  
ATOM   2987  HN  LEU A 316     -11.967  -5.422  24.721  1.00 60.89           H  
ATOM   2988  CA  LEU A 316     -11.876  -3.453  23.817  1.00 60.89           C  
ATOM   2989  HA  LEU A 316     -12.424  -2.608  24.234  1.00 60.89           H  
ATOM   2990  CB  LEU A 316     -10.411  -3.374  24.271  1.00 60.89           C  
ATOM   2991  HB1 LEU A 316     -10.384  -3.375  25.361  1.00 60.89           H  
ATOM   2992  HB2 LEU A 316      -9.882  -4.249  23.893  1.00 60.89           H  
ATOM   2993  CG  LEU A 316      -9.694  -2.108  23.763  1.00 60.89           C  
ATOM   2994  HG  LEU A 316      -9.790  -2.106  22.677  1.00 60.89           H  
ATOM   2995  CD1 LEU A 316     -10.363  -0.821  24.269  1.00 60.89           C  
ATOM   2996 1HD1 LEU A 316      -9.823   0.045  23.885  1.00 60.89           H  
ATOM   2997 2HD1 LEU A 316     -10.345  -0.806  25.359  1.00 60.89           H  
ATOM   2998 3HD1 LEU A 316     -11.396  -0.787  23.922  1.00 60.89           H  
ATOM   2999  CD2 LEU A 316      -8.191  -2.171  24.075  1.00 60.89           C  
ATOM   3000 1HD2 LEU A 316      -7.705  -1.267  23.708  1.00 60.89           H  
ATOM   3001 2HD2 LEU A 316      -7.754  -3.042  23.587  1.00 60.89           H  
ATOM   3002 3HD2 LEU A 316      -8.046  -2.248  25.153  1.00 60.89           H  
ATOM   3003  C   LEU A 316     -11.896  -3.359  22.328  1.00 60.89           C  
ATOM   3004  O   LEU A 316     -12.017  -2.269  21.772  1.00 60.89           O  
ATOM   3005  N   ALA A 317     -11.769  -4.506  21.640  1.00 31.49           N  
ATOM   3006  HN  ALA A 317     -11.710  -5.435  22.168  1.00 31.49           H  
ATOM   3007  CA  ALA A 317     -11.712  -4.500  20.207  1.00 31.49           C  
ATOM   3008  HA  ALA A 317     -10.882  -3.870  19.888  1.00 31.49           H  
ATOM   3009  CB  ALA A 317     -11.529  -5.908  19.614  1.00 31.49           C  
ATOM   3010  HB1 ALA A 317     -11.493  -5.843  18.527  1.00 31.49           H  
ATOM   3011  HB2 ALA A 317     -12.366  -6.540  19.912  1.00 31.49           H  
ATOM   3012  HB3 ALA A 317     -10.599  -6.340  19.983  1.00 31.49           H  
ATOM   3013  C   ALA A 317     -12.988  -3.945  19.650  1.00 31.49           C  
ATOM   3014  O   ALA A 317     -12.963  -3.190  18.680  1.00 31.49           O  
ATOM   3015  N   SER A 318     -14.139  -4.323  20.240  1.00 36.78           N  
ATOM   3016  HN  SER A 318     -14.092  -4.961  21.098  1.00 36.78           H  
ATOM   3017  CA  SER A 318     -15.428  -3.902  19.761  1.00 36.78           C  
ATOM   3018  HA  SER A 318     -15.491  -4.121  18.695  1.00 36.78           H  
ATOM   3019  CB  SER A 318     -16.587  -4.614  20.476  1.00 36.78           C  
ATOM   3020  HB1 SER A 318     -16.505  -5.689  20.316  1.00 36.78           H  
ATOM   3021  HB2 SER A 318     -16.539  -4.400  21.544  1.00 36.78           H  
ATOM   3022  OG  SER A 318     -17.826  -4.155  19.959  1.00 36.78           O  
ATOM   3023  HG  SER A 318     -17.908  -3.119  20.113  1.00 36.78           H  
ATOM   3024  C   SER A 318     -15.637  -2.433  19.959  1.00 36.78           C  
ATOM   3025  O   SER A 318     -16.099  -1.739  19.056  1.00 36.78           O  
ATOM   3026  N   ARG A 319     -15.260  -1.910  21.139  1.00106.36           N  
ATOM   3027  HN  ARG A 319     -14.756  -2.532  21.849  1.00106.36           H  
ATOM   3028  CA  ARG A 319     -15.518  -0.536  21.469  1.00106.36           C  
ATOM   3029  HA  ARG A 319     -16.593  -0.355  21.457  1.00106.36           H  
ATOM   3030  CB  ARG A 319     -14.941  -0.117  22.833  1.00106.36           C  
ATOM   3031  HB1 ARG A 319     -15.381  -0.748  23.605  1.00106.36           H  
ATOM   3032  HB2 ARG A 319     -13.861  -0.265  22.814  1.00106.36           H  
ATOM   3033  CG  ARG A 319     -15.228   1.349  23.176  1.00106.36           C  
ATOM   3034  HG1 ARG A 319     -14.946   1.960  22.318  1.00106.36           H  
ATOM   3035  HG2 ARG A 319     -16.297   1.451  23.360  1.00106.36           H  
ATOM   3036  CD  ARG A 319     -14.480   1.877  24.404  1.00106.36           C  
ATOM   3037  HD1 ARG A 319     -14.754   1.298  25.286  1.00106.36           H  
ATOM   3038  HD2 ARG A 319     -13.404   1.810  24.244  1.00106.36           H  
ATOM   3039  NE  ARG A 319     -14.884   3.303  24.581  1.00106.36           N1+
ATOM   3040  HE  ARG A 319     -15.723   3.683  24.037  1.00106.36           H  
ATOM   3041  CZ  ARG A 319     -14.201   4.131  25.426  1.00106.36           C  
ATOM   3042  NH1 ARG A 319     -13.105   3.682  26.105  1.00106.36           N  
ATOM   3043 1HH1 ARG A 319     -12.773   2.673  25.978  1.00106.36           H  
ATOM   3044 2HH1 ARG A 319     -12.578   4.339  26.764  1.00106.36           H  
ATOM   3045  NH2 ARG A 319     -14.614   5.422  25.587  1.00106.36           N  
ATOM   3046 1HH2 ARG A 319     -15.469   5.781  25.053  1.00106.36           H  
ATOM   3047 2HH2 ARG A 319     -14.083   6.075  26.248  1.00106.36           H  
ATOM   3048  C   ARG A 319     -14.855   0.327  20.442  1.00106.36           C  
ATOM   3049  O   ARG A 319     -15.363   1.381  20.065  1.00106.36           O  
ATOM   3050  N   LEU A 320     -13.687  -0.119  19.970  1.00156.06           N  
ATOM   3051  HN  LEU A 320     -13.368  -1.094  20.274  1.00156.06           H  
ATOM   3052  CA  LEU A 320     -12.832   0.616  19.086  1.00156.06           C  
ATOM   3053  HA  LEU A 320     -12.665   1.602  19.520  1.00156.06           H  
ATOM   3054  CB  LEU A 320     -11.475  -0.086  18.967  1.00156.06           C  
ATOM   3055  HB1 LEU A 320     -11.193  -0.461  19.951  1.00156.06           H  
ATOM   3056  HB2 LEU A 320     -11.579  -0.922  18.275  1.00156.06           H  
ATOM   3057  CG  LEU A 320     -10.358   0.825  18.459  1.00156.06           C  
ATOM   3058  HG  LEU A 320     -10.631   1.181  17.465  1.00156.06           H  
ATOM   3059  CD1 LEU A 320     -10.208   2.044  19.385  1.00156.06           C  
ATOM   3060 1HD1 LEU A 320      -9.410   2.687  19.014  1.00156.06           H  
ATOM   3061 2HD1 LEU A 320      -9.964   1.708  20.393  1.00156.06           H  
ATOM   3062 3HD1 LEU A 320     -11.144   2.603  19.405  1.00156.06           H  
ATOM   3063  CD2 LEU A 320      -9.047   0.040  18.347  1.00156.06           C  
ATOM   3064 1HD2 LEU A 320      -8.258   0.699  17.984  1.00156.06           H  
ATOM   3065 2HD2 LEU A 320      -9.177  -0.788  17.650  1.00156.06           H  
ATOM   3066 3HD2 LEU A 320      -8.772  -0.350  19.327  1.00156.06           H  
ATOM   3067  C   LEU A 320     -13.458   0.803  17.726  1.00156.06           C  
ATOM   3068  O   LEU A 320     -13.211   1.811  17.063  1.00156.06           O  
ATOM   3069  N   ARG A 321     -14.273  -0.171  17.271  1.00142.68           N  
ATOM   3070  HN  ARG A 321     -14.509  -0.976  17.935  1.00142.68           H  
ATOM   3071  CA  ARG A 321     -14.848  -0.199  15.946  1.00142.68           C  
ATOM   3072  HA  ARG A 321     -14.073   0.043  15.218  1.00142.68           H  
ATOM   3073  CB  ARG A 321     -15.451  -1.572  15.598  1.00142.68           C  
ATOM   3074  HB1 ARG A 321     -14.687  -2.331  15.766  1.00142.68           H  
ATOM   3075  HB2 ARG A 321     -16.295  -1.751  16.264  1.00142.68           H  
ATOM   3076  CG  ARG A 321     -15.945  -1.704  14.156  1.00142.68           C  
ATOM   3077  HG1 ARG A 321     -16.753  -2.435  14.133  1.00142.68           H  
ATOM   3078  HG2 ARG A 321     -16.322  -0.735  13.830  1.00142.68           H  
ATOM   3079  CD  ARG A 321     -14.857  -2.153  13.182  1.00142.68           C  
ATOM   3080  HD1 ARG A 321     -15.083  -1.801  12.176  1.00142.68           H  
ATOM   3081  HD2 ARG A 321     -13.888  -1.765  13.494  1.00142.68           H  
ATOM   3082  NE  ARG A 321     -14.852  -3.643  13.218  1.00142.68           N1+
ATOM   3083  HE  ARG A 321     -15.386  -4.197  12.474  1.00142.68           H  
ATOM   3084  CZ  ARG A 321     -14.168  -4.303  14.198  1.00142.68           C  
ATOM   3085  NH1 ARG A 321     -13.470  -3.598  15.135  1.00142.68           N  
ATOM   3086 1HH1 ARG A 321     -13.459  -2.529  15.101  1.00142.68           H  
ATOM   3087 2HH1 ARG A 321     -12.934  -4.115  15.903  1.00142.68           H  
ATOM   3088  NH2 ARG A 321     -14.178  -5.668  14.237  1.00142.68           N  
ATOM   3089 1HH2 ARG A 321     -14.722  -6.220  13.499  1.00142.68           H  
ATOM   3090 2HH2 ARG A 321     -13.642  -6.185  15.005  1.00142.68           H  
ATOM   3091  C   ARG A 321     -15.983   0.773  15.792  1.00142.68           C  
ATOM   3092  O   ARG A 321     -16.620   1.189  16.758  1.00142.68           O  
ATOM   3093  N   ASN A 322     -16.240   1.180  14.529  1.00 95.26           N  
ATOM   3094  HN  ASN A 322     -15.564   0.905  13.746  1.00 95.26           H  
ATOM   3095  CA  ASN A 322     -17.394   1.970  14.208  1.00 95.26           C  
ATOM   3096  HA  ASN A 322     -17.738   2.487  15.104  1.00 95.26           H  
ATOM   3097  CB  ASN A 322     -17.153   3.000  13.084  1.00 95.26           C  
ATOM   3098  HB1 ASN A 322     -16.539   3.817  13.463  1.00 95.26           H  
ATOM   3099  HB2 ASN A 322     -16.643   2.518  12.250  1.00 95.26           H  
ATOM   3100  CG  ASN A 322     -18.497   3.547  12.614  1.00 95.26           C  
ATOM   3101  OD1 ASN A 322     -19.121   2.926  11.756  1.00 95.26           O  
ATOM   3102  ND2 ASN A 322     -18.968   4.687  13.178  1.00 95.26           N  
ATOM   3103 1HD2 ASN A 322     -18.399   5.183  13.936  1.00 95.26           H  
ATOM   3104 2HD2 ASN A 322     -19.908   5.090  12.865  1.00 95.26           H  
ATOM   3105  C   ASN A 322     -18.444   0.992  13.764  1.00 95.26           C  
ATOM   3106  O   ASN A 322     -18.396   0.466  12.655  1.00 95.26           O  
ATOM   3107  N   LEU A 323     -19.349   0.657  14.706  1.00 92.95           N  
ATOM   3108  HN  LEU A 323     -19.220   1.131  15.657  1.00 92.95           H  
ATOM   3109  CA  LEU A 323     -20.464  -0.249  14.612  1.00 92.95           C  
ATOM   3110  HA  LEU A 323     -20.146  -1.107  14.020  1.00 92.95           H  
ATOM   3111  CB  LEU A 323     -20.906  -0.767  15.989  1.00 92.95           C  
ATOM   3112  HB1 LEU A 323     -21.183   0.087  16.606  1.00 92.95           H  
ATOM   3113  HB2 LEU A 323     -21.773  -1.414  15.852  1.00 92.95           H  
ATOM   3114  CG  LEU A 323     -19.813  -1.565  16.724  1.00 92.95           C  
ATOM   3115  HG  LEU A 323     -18.991  -0.875  16.916  1.00 92.95           H  
ATOM   3116  CD1 LEU A 323     -20.313  -2.058  18.091  1.00 92.95           C  
ATOM   3117 1HD1 LEU A 323     -19.521  -2.618  18.588  1.00 92.95           H  
ATOM   3118 2HD1 LEU A 323     -21.180  -2.703  17.950  1.00 92.95           H  
ATOM   3119 3HD1 LEU A 323     -20.593  -1.203  18.706  1.00 92.95           H  
ATOM   3120  CD2 LEU A 323     -19.252  -2.696  15.847  1.00 92.95           C  
ATOM   3121 1HD2 LEU A 323     -18.483  -3.237  16.399  1.00 92.95           H  
ATOM   3122 2HD2 LEU A 323     -18.818  -2.273  14.941  1.00 92.95           H  
ATOM   3123 3HD2 LEU A 323     -20.056  -3.381  15.579  1.00 92.95           H  
ATOM   3124  C   LEU A 323     -21.677   0.339  13.952  1.00 92.95           C  
ATOM   3125  O   LEU A 323     -22.564  -0.391  13.512  1.00 92.95           O  
ATOM   3126  N   SER A 324     -21.804   1.676  13.961  1.00 94.67           N  
ATOM   3127  HN  SER A 324     -21.002   2.277  14.336  1.00 94.67           H  
ATOM   3128  CA  SER A 324     -22.994   2.313  13.477  1.00 94.67           C  
ATOM   3129  HA  SER A 324     -23.841   1.968  14.070  1.00 94.67           H  
ATOM   3130  CB  SER A 324     -22.906   3.842  13.586  1.00 94.67           C  
ATOM   3131  HB1 SER A 324     -22.765   4.122  14.630  1.00 94.67           H  
ATOM   3132  HB2 SER A 324     -22.061   4.198  12.996  1.00 94.67           H  
ATOM   3133  OG  SER A 324     -24.100   4.430  13.099  1.00 94.67           O  
ATOM   3134  HG  SER A 324     -24.238   4.162  12.093  1.00 94.67           H  
ATOM   3135  C   SER A 324     -23.244   1.973  12.033  1.00 94.67           C  
ATOM   3136  O   SER A 324     -24.394   1.742  11.657  1.00 94.67           O  
ATOM   3137  N   SER A 325     -22.188   1.926  11.188  1.00 60.65           N  
ATOM   3138  HN  SER A 325     -21.202   2.073  11.576  1.00 60.65           H  
ATOM   3139  CA  SER A 325     -22.359   1.682   9.776  1.00 60.65           C  
ATOM   3140  HA  SER A 325     -23.412   1.477   9.584  1.00 60.65           H  
ATOM   3141  CB  SER A 325     -21.925   2.874   8.908  1.00 60.65           C  
ATOM   3142  HB1 SER A 325     -22.094   2.637   7.858  1.00 60.65           H  
ATOM   3143  HB2 SER A 325     -22.510   3.752   9.182  1.00 60.65           H  
ATOM   3144  OG  SER A 325     -20.547   3.144   9.113  1.00 60.65           O  
ATOM   3145  HG  SER A 325     -20.381   3.374  10.124  1.00 60.65           H  
ATOM   3146  C   SER A 325     -21.546   0.478   9.348  1.00 60.65           C  
ATOM   3147  O   SER A 325     -20.594   0.065  10.006  1.00 60.65           O  
ATOM   3148  N   PRO A 326     -21.957  -0.097   8.238  1.00190.16           N  
ATOM   3149  CD  PRO A 326     -23.375  -0.008   7.922  1.00190.16           C  
ATOM   3150  HD1 PRO A 326     -23.553   0.791   7.202  1.00190.16           H  
ATOM   3151  HD2 PRO A 326     -23.953   0.182   8.826  1.00190.16           H  
ATOM   3152  CA  PRO A 326     -21.372  -1.308   7.686  1.00190.16           C  
ATOM   3153  HA  PRO A 326     -21.234  -2.002   8.515  1.00190.16           H  
ATOM   3154  CB  PRO A 326     -22.435  -1.913   6.771  1.00190.16           C  
ATOM   3155  HB1 PRO A 326     -22.283  -1.596   5.739  1.00190.16           H  
ATOM   3156  HB2 PRO A 326     -22.416  -3.002   6.824  1.00190.16           H  
ATOM   3157  CG  PRO A 326     -23.759  -1.365   7.319  1.00190.16           C  
ATOM   3158  HG1 PRO A 326     -24.488  -1.241   6.518  1.00190.16           H  
ATOM   3159  HG2 PRO A 326     -24.166  -2.027   8.083  1.00190.16           H  
ATOM   3160  C   PRO A 326     -20.048  -1.203   6.974  1.00190.16           C  
ATOM   3161  O   PRO A 326     -19.660  -2.178   6.333  1.00190.16           O  
ATOM   3162  N   LEU A 327     -19.395  -0.033   6.993  1.00111.14           N  
ATOM   3163  HN  LEU A 327     -19.829   0.750   7.579  1.00111.14           H  
ATOM   3164  CA  LEU A 327     -18.169   0.278   6.305  1.00111.14           C  
ATOM   3165  HA  LEU A 327     -18.268  -0.033   5.265  1.00111.14           H  
ATOM   3166  CB  LEU A 327     -17.940   1.791   6.339  1.00111.14           C  
ATOM   3167  HB1 LEU A 327     -17.784   2.101   7.372  1.00111.14           H  
ATOM   3168  HB2 LEU A 327     -17.053   2.026   5.751  1.00111.14           H  
ATOM   3169  CG  LEU A 327     -19.139   2.566   5.763  1.00111.14           C  
ATOM   3170  HG  LEU A 327     -19.993   2.356   6.406  1.00111.14           H  
ATOM   3171  CD1 LEU A 327     -18.903   4.080   5.811  1.00111.14           C  
ATOM   3172 1HD1 LEU A 327     -19.769   4.597   5.397  1.00111.14           H  
ATOM   3173 2HD1 LEU A 327     -18.018   4.329   5.226  1.00111.14           H  
ATOM   3174 3HD1 LEU A 327     -18.754   4.392   6.845  1.00111.14           H  
ATOM   3175  CD2 LEU A 327     -19.503   2.067   4.355  1.00111.14           C  
ATOM   3176 1HD2 LEU A 327     -20.353   2.634   3.976  1.00111.14           H  
ATOM   3177 2HD2 LEU A 327     -19.763   1.010   4.400  1.00111.14           H  
ATOM   3178 3HD2 LEU A 327     -18.651   2.203   3.689  1.00111.14           H  
ATOM   3179  C   LEU A 327     -16.969  -0.411   6.898  1.00111.14           C  
ATOM   3180  O   LEU A 327     -15.935  -0.522   6.239  1.00111.14           O  
ATOM   3181  N   GLY A 328     -17.020  -0.802   8.185  1.00 42.56           N  
ATOM   3182  HN  GLY A 328     -17.894  -0.602   8.770  1.00 42.56           H  
ATOM   3183  CA  GLY A 328     -15.903  -1.487   8.775  1.00 42.56           C  
ATOM   3184  HA1 GLY A 328     -16.239  -2.056   9.642  1.00 42.56           H  
ATOM   3185  HA2 GLY A 328     -15.462  -2.165   8.044  1.00 42.56           H  
ATOM   3186  C   GLY A 328     -14.887  -0.477   9.200  1.00 42.56           C  
ATOM   3187  O   GLY A 328     -13.682  -0.728   9.150  1.00 42.56           O  
ATOM   3188  N   LEU A 329     -15.351   0.721   9.595  1.00133.36           N  
ATOM   3189  HN  LEU A 329     -16.401   0.926   9.583  1.00133.36           H  
ATOM   3190  CA  LEU A 329     -14.425   1.719  10.032  1.00133.36           C  
ATOM   3191  HA  LEU A 329     -13.473   1.504   9.546  1.00133.36           H  
ATOM   3192  CB  LEU A 329     -14.798   3.161   9.667  1.00133.36           C  
ATOM   3193  HB1 LEU A 329     -15.869   3.295   9.820  1.00133.36           H  
ATOM   3194  HB2 LEU A 329     -14.249   3.841  10.319  1.00133.36           H  
ATOM   3195  CG  LEU A 329     -14.461   3.499   8.204  1.00133.36           C  
ATOM   3196  HG  LEU A 329     -13.414   3.234   8.054  1.00133.36           H  
ATOM   3197  CD1 LEU A 329     -15.271   2.671   7.209  1.00133.36           C  
ATOM   3198 1HD1 LEU A 329     -14.993   2.950   6.193  1.00133.36           H  
ATOM   3199 2HD1 LEU A 329     -16.334   2.859   7.359  1.00133.36           H  
ATOM   3200 3HD1 LEU A 329     -15.064   1.612   7.364  1.00133.36           H  
ATOM   3201  CD2 LEU A 329     -14.575   5.000   7.945  1.00133.36           C  
ATOM   3202 1HD2 LEU A 329     -14.331   5.209   6.903  1.00133.36           H  
ATOM   3203 2HD2 LEU A 329     -13.882   5.535   8.594  1.00133.36           H  
ATOM   3204 3HD2 LEU A 329     -15.593   5.329   8.152  1.00133.36           H  
ATOM   3205  C   LEU A 329     -14.192   1.637  11.500  1.00133.36           C  
ATOM   3206  O   LEU A 329     -14.956   1.031  12.250  1.00133.36           O  
ATOM   3207  N   MET A 330     -13.077   2.259  11.928  1.00182.21           N  
ATOM   3208  HN  MET A 330     -12.458   2.752  11.208  1.00182.21           H  
ATOM   3209  CA  MET A 330     -12.684   2.290  13.300  1.00182.21           C  
ATOM   3210  HA  MET A 330     -13.135   1.462  13.846  1.00182.21           H  
ATOM   3211  CB  MET A 330     -11.156   2.270  13.454  1.00182.21           C  
ATOM   3212  HB1 MET A 330     -10.736   1.672  12.645  1.00182.21           H  
ATOM   3213  HB2 MET A 330     -10.789   3.294  13.378  1.00182.21           H  
ATOM   3214  CG  MET A 330     -10.684   1.686  14.779  1.00182.21           C  
ATOM   3215  HG1 MET A 330      -9.632   1.941  14.909  1.00182.21           H  
ATOM   3216  HG2 MET A 330     -11.270   2.139  15.579  1.00182.21           H  
ATOM   3217  SD  MET A 330     -10.850  -0.119  14.904  1.00182.21           S  
ATOM   3218  CE  MET A 330      -9.369  -0.438  13.907  1.00182.21           C  
ATOM   3219  HE1 MET A 330      -9.218  -1.513  13.813  1.00182.21           H  
ATOM   3220  HE2 MET A 330      -8.501   0.009  14.392  1.00182.21           H  
ATOM   3221  HE3 MET A 330      -9.496  -0.002  12.916  1.00182.21           H  
ATOM   3222  C   MET A 330     -13.200   3.597  13.808  1.00182.21           C  
ATOM   3223  O   MET A 330     -13.284   4.566  13.055  1.00182.21           O  
ATOM   3224  N   ALA A 331     -13.573   3.649  15.099  1.00 34.39           N  
ATOM   3225  HN  ALA A 331     -13.428   2.791  15.721  1.00 34.39           H  
ATOM   3226  CA  ALA A 331     -14.160   4.830  15.658  1.00 34.39           C  
ATOM   3227  HA  ALA A 331     -15.028   5.103  15.058  1.00 34.39           H  
ATOM   3228  CB  ALA A 331     -14.609   4.664  17.120  1.00 34.39           C  
ATOM   3229  HB1 ALA A 331     -15.043   5.598  17.476  1.00 34.39           H  
ATOM   3230  HB2 ALA A 331     -13.749   4.406  17.738  1.00 34.39           H  
ATOM   3231  HB3 ALA A 331     -15.353   3.870  17.184  1.00 34.39           H  
ATOM   3232  C   ALA A 331     -13.176   5.949  15.606  1.00 34.39           C  
ATOM   3233  O   ALA A 331     -11.969   5.742  15.727  1.00 34.39           O  
ATOM   3234  N   VAL A 332     -13.691   7.177  15.390  1.00 52.87           N  
ATOM   3235  HN  VAL A 332     -14.746   7.287  15.248  1.00 52.87           H  
ATOM   3236  CA  VAL A 332     -12.851   8.335  15.347  1.00 52.87           C  
ATOM   3237  HA  VAL A 332     -11.884   8.078  15.779  1.00 52.87           H  
ATOM   3238  CB  VAL A 332     -12.629   8.875  13.967  1.00 52.87           C  
ATOM   3239  HB  VAL A 332     -12.002   9.764  14.041  1.00 52.87           H  
ATOM   3240  CG1 VAL A 332     -11.870   7.808  13.154  1.00 52.87           C  
ATOM   3241 1HG1 VAL A 332     -11.695   8.177  12.143  1.00 52.87           H  
ATOM   3242 2HG1 VAL A 332     -12.463   6.895  13.109  1.00 52.87           H  
ATOM   3243 3HG1 VAL A 332     -10.914   7.597  13.634  1.00 52.87           H  
ATOM   3244  CG2 VAL A 332     -13.988   9.285  13.374  1.00 52.87           C  
ATOM   3245 1HG2 VAL A 332     -13.842   9.680  12.369  1.00 52.87           H  
ATOM   3246 2HG2 VAL A 332     -14.443  10.051  14.002  1.00 52.87           H  
ATOM   3247 3HG2 VAL A 332     -14.643   8.415  13.330  1.00 52.87           H  
ATOM   3248  C   VAL A 332     -13.481   9.407  16.188  1.00 52.87           C  
ATOM   3249  O   VAL A 332     -14.697   9.457  16.369  1.00 52.87           O  
ATOM   3250  N   ASN A 333     -12.626  10.296  16.725  1.00 73.21           N  
ATOM   3251  HN  ASN A 333     -11.589  10.193  16.481  1.00 73.21           H  
ATOM   3252  CA  ASN A 333     -12.996  11.372  17.600  1.00 73.21           C  
ATOM   3253  HA  ASN A 333     -13.436  10.972  18.514  1.00 73.21           H  
ATOM   3254  CB  ASN A 333     -11.763  12.223  17.943  1.00 73.21           C  
ATOM   3255  HB1 ASN A 333     -10.917  11.565  18.145  1.00 73.21           H  
ATOM   3256  HB2 ASN A 333     -11.527  12.870  17.098  1.00 73.21           H  
ATOM   3257  CG  ASN A 333     -12.035  13.075  19.164  1.00 73.21           C  
ATOM   3258  OD1 ASN A 333     -12.982  13.858  19.214  1.00 73.21           O  
ATOM   3259  ND2 ASN A 333     -11.159  12.914  20.190  1.00 73.21           N  
ATOM   3260 1HD2 ASN A 333     -10.348  12.222  20.098  1.00 73.21           H  
ATOM   3261 2HD2 ASN A 333     -11.280  13.479  21.090  1.00 73.21           H  
ATOM   3262  C   ASN A 333     -13.995  12.245  16.892  1.00 73.21           C  
ATOM   3263  O   ASN A 333     -13.817  12.603  15.730  1.00 73.21           O  
ATOM   3264  N   GLN A 334     -15.139  12.515  17.549  1.00156.62           N  
ATOM   3265  HN  GLN A 334     -15.294  12.081  18.515  1.00156.62           H  
ATOM   3266  CA  GLN A 334     -16.158  13.365  16.999  1.00156.62           C  
ATOM   3267  HA  GLN A 334     -16.175  13.209  15.920  1.00156.62           H  
ATOM   3268  CB  GLN A 334     -17.544  13.016  17.543  1.00156.62           C  
ATOM   3269  HB1 GLN A 334     -17.583  11.951  17.771  1.00156.62           H  
ATOM   3270  HB2 GLN A 334     -17.728  13.589  18.452  1.00156.62           H  
ATOM   3271  CG  GLN A 334     -18.614  13.348  16.516  1.00156.62           C  
ATOM   3272  HG1 GLN A 334     -19.606  13.157  16.925  1.00156.62           H  
ATOM   3273  HG2 GLN A 334     -18.540  14.393  16.214  1.00156.62           H  
ATOM   3274  CD  GLN A 334     -18.341  12.430  15.329  1.00156.62           C  
ATOM   3275  OE1 GLN A 334     -18.764  12.701  14.207  1.00156.62           O  
ATOM   3276  NE2 GLN A 334     -17.607  11.312  15.579  1.00156.62           N  
ATOM   3277 1HE2 GLN A 334     -17.253  11.115  16.569  1.00156.62           H  
ATOM   3278 2HE2 GLN A 334     -17.383  10.630  14.785  1.00156.62           H  
ATOM   3279  C   GLN A 334     -15.875  14.827  17.249  1.00156.62           C  
ATOM   3280  O   GLN A 334     -16.248  15.686  16.450  1.00156.62           O  
ATOM   3281  N   GLU A 335     -15.260  15.139  18.411  1.00 97.87           N  
ATOM   3282  HN  GLU A 335     -14.925  14.334  19.031  1.00 97.87           H  
ATOM   3283  CA  GLU A 335     -15.025  16.486  18.872  1.00 97.87           C  
ATOM   3284  HA  GLU A 335     -15.975  17.017  18.806  1.00 97.87           H  
ATOM   3285  CB  GLU A 335     -14.573  16.548  20.344  1.00 97.87           C  
ATOM   3286  HB1 GLU A 335     -13.849  15.751  20.513  1.00 97.87           H  
ATOM   3287  HB2 GLU A 335     -14.098  17.514  20.515  1.00 97.87           H  
ATOM   3288  CG  GLU A 335     -15.713  16.386  21.357  1.00 97.87           C  
ATOM   3289  HG1 GLU A 335     -15.358  16.663  22.350  1.00 97.87           H  
ATOM   3290  HG2 GLU A 335     -16.544  17.032  21.074  1.00 97.87           H  
ATOM   3291  CD  GLU A 335     -16.181  14.937  21.373  1.00 97.87           C  
ATOM   3292  OE1 GLU A 335     -15.313  14.029  21.280  1.00 97.87           O  
ATOM   3293  OE2 GLU A 335     -17.417  14.720  21.481  1.00 97.87           O1-
ATOM   3294  C   GLU A 335     -14.025  17.267  18.060  1.00 97.87           C  
ATOM   3295  O   GLU A 335     -14.255  18.447  17.801  1.00 97.87           O  
ATOM   3296  N   VAL A 336     -12.890  16.672  17.631  1.00 44.56           N  
ATOM   3297  HN  VAL A 336     -12.727  15.623  17.764  1.00 44.56           H  
ATOM   3298  CA  VAL A 336     -11.907  17.510  16.986  1.00 44.56           C  
ATOM   3299  HA  VAL A 336     -12.359  18.479  16.775  1.00 44.56           H  
ATOM   3300  CB  VAL A 336     -10.691  17.723  17.843  1.00 44.56           C  
ATOM   3301  HB  VAL A 336     -10.225  16.755  18.026  1.00 44.56           H  
ATOM   3302  CG1 VAL A 336      -9.686  18.612  17.091  1.00 44.56           C  
ATOM   3303 1HG1 VAL A 336      -8.803  18.768  17.711  1.00 44.56           H  
ATOM   3304 2HG1 VAL A 336     -10.147  19.574  16.868  1.00 44.56           H  
ATOM   3305 3HG1 VAL A 336      -9.395  18.125  16.160  1.00 44.56           H  
ATOM   3306  CG2 VAL A 336     -11.146  18.305  19.192  1.00 44.56           C  
ATOM   3307 1HG2 VAL A 336     -10.277  18.467  19.830  1.00 44.56           H  
ATOM   3308 2HG2 VAL A 336     -11.828  17.607  19.678  1.00 44.56           H  
ATOM   3309 3HG2 VAL A 336     -11.656  19.254  19.025  1.00 44.56           H  
ATOM   3310  C   VAL A 336     -11.446  16.901  15.691  1.00 44.56           C  
ATOM   3311  O   VAL A 336     -11.479  15.685  15.519  1.00 44.56           O  
ATOM   3312  N   SER A 337     -10.988  17.752  14.739  1.00 35.19           N  
ATOM   3313  HN  SER A 337     -10.954  18.801  14.945  1.00 35.19           H  
ATOM   3314  CA  SER A 337     -10.547  17.269  13.456  1.00 35.19           C  
ATOM   3315  HA  SER A 337     -10.479  16.182  13.495  1.00 35.19           H  
ATOM   3316  CB  SER A 337     -11.479  17.666  12.298  1.00 35.19           C  
ATOM   3317  HB1 SER A 337     -11.124  17.206  11.376  1.00 35.19           H  
ATOM   3318  HB2 SER A 337     -12.489  17.318  12.513  1.00 35.19           H  
ATOM   3319  OG  SER A 337     -11.492  19.077  12.144  1.00 35.19           O  
ATOM   3320  HG  SER A 337     -11.835  19.523  13.030  1.00 35.19           H  
ATOM   3321  C   SER A 337      -9.187  17.829  13.145  1.00 35.19           C  
ATOM   3322  O   SER A 337      -8.736  18.789  13.769  1.00 35.19           O  
ATOM   3323  N   ASP A 338      -8.480  17.194  12.181  1.00 62.89           N  
ATOM   3324  HN  ASP A 338      -8.914  16.340  11.704  1.00 62.89           H  
ATOM   3325  CA  ASP A 338      -7.169  17.621  11.773  1.00 62.89           C  
ATOM   3326  HA  ASP A 338      -6.912  18.557  12.269  1.00 62.89           H  
ATOM   3327  CB  ASP A 338      -6.084  16.563  12.054  1.00 62.89           C  
ATOM   3328  HB1 ASP A 338      -6.048  16.354  13.123  1.00 62.89           H  
ATOM   3329  HB2 ASP A 338      -6.320  15.647  11.512  1.00 62.89           H  
ATOM   3330  CG  ASP A 338      -4.730  17.092  11.594  1.00 62.89           C  
ATOM   3331  OD1 ASP A 338      -4.654  18.293  11.223  1.00 62.89           O  
ATOM   3332  OD2 ASP A 338      -3.753  16.295  11.602  1.00 62.89           O1-
ATOM   3333  C   ASP A 338      -7.193  17.819  10.288  1.00 62.89           C  
ATOM   3334  O   ASP A 338      -6.868  16.908   9.528  1.00 62.89           O  
ATOM   3335  N   HIS A 339      -7.577  19.027   9.836  1.00 52.37           N  
ATOM   3336  HN  HIS A 339      -7.867  19.781  10.538  1.00 52.37           H  
ATOM   3337  CA  HIS A 339      -7.606  19.326   8.434  1.00 52.37           C  
ATOM   3338  HA  HIS A 339      -8.053  20.310   8.294  1.00 52.37           H  
ATOM   3339  CB  HIS A 339      -6.213  19.316   7.775  1.00 52.37           C  
ATOM   3340  HB1 HIS A 339      -5.750  18.346   7.957  1.00 52.37           H  
ATOM   3341  HB2 HIS A 339      -6.335  19.465   6.702  1.00 52.37           H  
ATOM   3342  CG  HIS A 339      -5.306  20.386   8.306  1.00 52.37           C  
ATOM   3343  CD2 HIS A 339      -5.152  21.679   7.909  1.00 52.37           C  
ATOM   3344  HD2 HIS A 339      -5.699  22.146   7.090  1.00 52.37           H  
ATOM   3345  ND1 HIS A 339      -4.435  20.210   9.358  1.00 52.37           N  
ATOM   3346  HD1 HIS A 339      -4.286  19.311   9.920  1.00 52.37           H  
ATOM   3347  CE1 HIS A 339      -3.803  21.395   9.545  1.00 52.37           C  
ATOM   3348  HE1 HIS A 339      -3.050  21.567  10.314  1.00 52.37           H  
ATOM   3349  NE2 HIS A 339      -4.205  22.317   8.689  1.00 52.37           N  
ATOM   3350  C   HIS A 339      -8.452  18.308   7.735  1.00 52.37           C  
ATOM   3351  O   HIS A 339      -8.165  17.929   6.601  1.00 52.37           O  
ATOM   3352  N   GLY A 340      -9.531  17.845   8.395  1.00 22.24           N  
ATOM   3353  HN  GLY A 340      -9.723  18.175   9.395  1.00 22.24           H  
ATOM   3354  CA  GLY A 340     -10.426  16.913   7.770  1.00 22.24           C  
ATOM   3355  HA1 GLY A 340     -11.383  16.926   8.291  1.00 22.24           H  
ATOM   3356  HA2 GLY A 340     -10.575  17.198   6.728  1.00 22.24           H  
ATOM   3357  C   GLY A 340      -9.847  15.532   7.830  1.00 22.24           C  
ATOM   3358  O   GLY A 340     -10.354  14.618   7.181  1.00 22.24           O  
ATOM   3359  N   LEU A 341      -8.755  15.349   8.598  1.00108.21           N  
ATOM   3360  HN  LEU A 341      -8.321  16.194   9.091  1.00108.21           H  
ATOM   3361  CA  LEU A 341      -8.154  14.054   8.776  1.00108.21           C  
ATOM   3362  HA  LEU A 341      -8.543  13.346   8.044  1.00108.21           H  
ATOM   3363  CB  LEU A 341      -6.612  14.059   8.759  1.00108.21           C  
ATOM   3364  HB1 LEU A 341      -6.270  14.782   9.499  1.00108.21           H  
ATOM   3365  HB2 LEU A 341      -6.269  13.063   9.038  1.00108.21           H  
ATOM   3366  CG  LEU A 341      -5.969  14.421   7.409  1.00108.21           C  
ATOM   3367  HG  LEU A 341      -4.890  14.407   7.562  1.00108.21           H  
ATOM   3368  CD1 LEU A 341      -6.277  13.359   6.346  1.00108.21           C  
ATOM   3369 1HD1 LEU A 341      -5.810  13.642   5.403  1.00108.21           H  
ATOM   3370 2HD1 LEU A 341      -7.356  13.284   6.208  1.00108.21           H  
ATOM   3371 3HD1 LEU A 341      -5.885  12.395   6.670  1.00108.21           H  
ATOM   3372  CD2 LEU A 341      -6.333  15.845   6.968  1.00108.21           C  
ATOM   3373 1HD2 LEU A 341      -5.859  16.062   6.011  1.00108.21           H  
ATOM   3374 2HD2 LEU A 341      -5.984  16.558   7.715  1.00108.21           H  
ATOM   3375 3HD2 LEU A 341      -7.415  15.929   6.865  1.00108.21           H  
ATOM   3376  C   LEU A 341      -8.535  13.641  10.162  1.00108.21           C  
ATOM   3377  O   LEU A 341      -8.807  14.495  11.001  1.00108.21           O  
ATOM   3378  N   PRO A 342      -8.579  12.362  10.418  1.00102.63           N  
ATOM   3379  CD  PRO A 342      -8.928  11.433   9.357  1.00102.63           C  
ATOM   3380  HD1 PRO A 342      -8.130  11.375   8.617  1.00102.63           H  
ATOM   3381  HD2 PRO A 342      -9.855  11.735   8.870  1.00102.63           H  
ATOM   3382  CA  PRO A 342      -9.016  11.883  11.710  1.00102.63           C  
ATOM   3383  HA  PRO A 342      -9.849  12.517  12.013  1.00102.63           H  
ATOM   3384  CB  PRO A 342      -9.592  10.484  11.474  1.00102.63           C  
ATOM   3385  HB1 PRO A 342      -9.219   9.784  12.222  1.00102.63           H  
ATOM   3386  HB2 PRO A 342     -10.681  10.507  11.509  1.00102.63           H  
ATOM   3387  CG  PRO A 342      -9.104  10.087  10.071  1.00102.63           C  
ATOM   3388  HG1 PRO A 342      -8.158   9.549  10.126  1.00102.63           H  
ATOM   3389  HG2 PRO A 342      -9.844   9.470   9.562  1.00102.63           H  
ATOM   3390  C   PRO A 342      -8.027  11.905  12.838  1.00102.63           C  
ATOM   3391  O   PRO A 342      -6.822  12.008  12.613  1.00102.63           O  
ATOM   3392  N   TYR A 343      -8.559  11.817  14.076  1.00138.01           N  
ATOM   3393  HN  TYR A 343      -9.625  11.844  14.159  1.00138.01           H  
ATOM   3394  CA  TYR A 343      -7.802  11.690  15.288  1.00138.01           C  
ATOM   3395  HA  TYR A 343      -6.750  11.511  15.066  1.00138.01           H  
ATOM   3396  CB  TYR A 343      -7.952  12.828  16.317  1.00138.01           C  
ATOM   3397  HB1 TYR A 343      -9.013  13.015  16.479  1.00138.01           H  
ATOM   3398  HB2 TYR A 343      -7.490  12.516  17.254  1.00138.01           H  
ATOM   3399  CG  TYR A 343      -7.308  14.092  15.865  1.00138.01           C  
ATOM   3400  CD1 TYR A 343      -5.941  14.232  15.929  1.00138.01           C  
ATOM   3401  HD1 TYR A 343      -5.334  13.409  16.306  1.00138.01           H  
ATOM   3402  CE1 TYR A 343      -5.330  15.395  15.524  1.00138.01           C  
ATOM   3403  HE1 TYR A 343      -4.246  15.492  15.581  1.00138.01           H  
ATOM   3404  CD2 TYR A 343      -8.061  15.135  15.379  1.00138.01           C  
ATOM   3405  HD2 TYR A 343      -9.145  15.037  15.315  1.00138.01           H  
ATOM   3406  CE2 TYR A 343      -7.456  16.301  14.974  1.00138.01           C  
ATOM   3407  HE2 TYR A 343      -8.062  17.123  14.593  1.00138.01           H  
ATOM   3408  CZ  TYR A 343      -6.091  16.434  15.047  1.00138.01           C  
ATOM   3409  OH  TYR A 343      -5.473  17.632  14.632  1.00138.01           O  
ATOM   3410  HH  TYR A 343      -4.948  18.053  15.438  1.00138.01           H  
ATOM   3411  C   TYR A 343      -8.402  10.506  15.986  1.00138.01           C  
ATOM   3412  O   TYR A 343      -9.476  10.039  15.611  1.00138.01           O  
ATOM   3413  N   LEU A 344      -7.702   9.969  17.005  1.00110.98           N  
ATOM   3414  HN  LEU A 344      -6.740  10.372  17.242  1.00110.98           H  
ATOM   3415  CA  LEU A 344      -8.209   8.869  17.784  1.00110.98           C  
ATOM   3416  HA  LEU A 344      -8.589   8.084  17.130  1.00110.98           H  
ATOM   3417  CB  LEU A 344      -7.170   8.294  18.766  1.00110.98           C  
ATOM   3418  HB1 LEU A 344      -6.790   9.117  19.371  1.00110.98           H  
ATOM   3419  HB2 LEU A 344      -7.678   7.575  19.408  1.00110.98           H  
ATOM   3420  CG  LEU A 344      -5.966   7.585  18.122  1.00110.98           C  
ATOM   3421  HG  LEU A 344      -5.276   7.334  18.928  1.00110.98           H  
ATOM   3422  CD1 LEU A 344      -6.399   6.270  17.479  1.00110.98           C  
ATOM   3423 1HD1 LEU A 344      -5.534   5.783  17.029  1.00110.98           H  
ATOM   3424 2HD1 LEU A 344      -7.145   6.470  16.709  1.00110.98           H  
ATOM   3425 3HD1 LEU A 344      -6.828   5.617  18.239  1.00110.98           H  
ATOM   3426  CD2 LEU A 344      -5.206   8.496  17.149  1.00110.98           C  
ATOM   3427 1HD2 LEU A 344      -4.365   7.950  16.721  1.00110.98           H  
ATOM   3428 2HD2 LEU A 344      -4.836   9.371  17.684  1.00110.98           H  
ATOM   3429 3HD2 LEU A 344      -5.876   8.815  16.351  1.00110.98           H  
ATOM   3430  C   LEU A 344      -9.310   9.406  18.652  1.00110.98           C  
ATOM   3431  O   LEU A 344      -9.360  10.601  18.934  1.00110.98           O  
ATOM   3432  N   PRO A 345     -10.202   8.549  19.081  1.00 72.72           N  
ATOM   3433  CD  PRO A 345     -10.586   7.407  18.264  1.00 72.72           C  
ATOM   3434  HD1 PRO A 345      -9.967   6.542  18.504  1.00 72.72           H  
ATOM   3435  HD2 PRO A 345     -10.484   7.645  17.205  1.00 72.72           H  
ATOM   3436  CA  PRO A 345     -11.273   8.976  19.948  1.00 72.72           C  
ATOM   3437  HA  PRO A 345     -11.752   9.861  19.528  1.00 72.72           H  
ATOM   3438  CB  PRO A 345     -12.269   7.819  19.972  1.00 72.72           C  
ATOM   3439  HB1 PRO A 345     -12.051   7.136  20.793  1.00 72.72           H  
ATOM   3440  HB2 PRO A 345     -13.290   8.188  20.066  1.00 72.72           H  
ATOM   3441  CG  PRO A 345     -12.058   7.128  18.613  1.00 72.72           C  
ATOM   3442  HG1 PRO A 345     -12.238   6.056  18.694  1.00 72.72           H  
ATOM   3443  HG2 PRO A 345     -12.720   7.552  17.858  1.00 72.72           H  
ATOM   3444  C   PRO A 345     -10.705   9.306  21.299  1.00 72.72           C  
ATOM   3445  O   PRO A 345      -9.579   8.900  21.571  1.00 72.72           O  
ATOM   3446  N   TYR A 346     -11.435  10.075  22.138  1.00 85.57           N  
ATOM   3447  HN  TYR A 346     -12.374  10.459  21.797  1.00 85.57           H  
ATOM   3448  CA  TYR A 346     -10.998  10.399  23.476  1.00 85.57           C  
ATOM   3449  HA  TYR A 346      -9.909  10.435  23.492  1.00 85.57           H  
ATOM   3450  CB  TYR A 346     -11.549  11.705  24.086  1.00 85.57           C  
ATOM   3451  HB1 TYR A 346     -12.631  11.734  23.957  1.00 85.57           H  
ATOM   3452  HB2 TYR A 346     -11.308  11.735  25.149  1.00 85.57           H  
ATOM   3453  CG  TYR A 346     -10.941  12.885  23.410  1.00 85.57           C  
ATOM   3454  CD1 TYR A 346      -9.576  13.059  23.407  1.00 85.57           C  
ATOM   3455  HD1 TYR A 346      -8.937  12.322  23.894  1.00 85.57           H  
ATOM   3456  CE1 TYR A 346      -9.010  14.153  22.796  1.00 85.57           C  
ATOM   3457  HE1 TYR A 346      -7.927  14.273  22.787  1.00 85.57           H  
ATOM   3458  CD2 TYR A 346     -11.736  13.847  22.832  1.00 85.57           C  
ATOM   3459  HD2 TYR A 346     -12.820  13.739  22.859  1.00 85.57           H  
ATOM   3460  CE2 TYR A 346     -11.175  14.944  22.220  1.00 85.57           C  
ATOM   3461  HE2 TYR A 346     -11.814  15.694  21.753  1.00 85.57           H  
ATOM   3462  CZ  TYR A 346      -9.810  15.095  22.197  1.00 85.57           C  
ATOM   3463  OH  TYR A 346      -9.231  16.219  21.570  1.00 85.57           O  
ATOM   3464  HH  TYR A 346      -8.679  16.768  22.275  1.00 85.57           H  
ATOM   3465  C   TYR A 346     -11.459   9.304  24.390  1.00 85.57           C  
ATOM   3466  O   TYR A 346     -12.377   8.557  24.054  1.00 85.57           O  
ATOM   3467  N   ASP A 347     -10.793   9.131  25.555  1.00124.36           N  
ATOM   3468  HN  ASP A 347      -9.978   9.769  25.826  1.00124.36           H  
ATOM   3469  CA  ASP A 347     -11.216   8.062  26.416  1.00124.36           C  
ATOM   3470  HA  ASP A 347     -11.818   7.396  25.798  1.00124.36           H  
ATOM   3471  CB  ASP A 347     -10.079   7.197  26.998  1.00124.36           C  
ATOM   3472  HB1 ASP A 347     -10.514   6.375  27.566  1.00124.36           H  
ATOM   3473  HB2 ASP A 347      -9.482   6.797  26.178  1.00124.36           H  
ATOM   3474  CG  ASP A 347      -9.180   8.007  27.913  1.00124.36           C  
ATOM   3475  OD1 ASP A 347      -9.564   9.141  28.302  1.00124.36           O  
ATOM   3476  OD2 ASP A 347      -8.078   7.491  28.236  1.00124.36           O1-
ATOM   3477  C   ASP A 347     -12.117   8.538  27.515  1.00124.36           C  
ATOM   3478  O   ASP A 347     -12.027   9.662  28.008  1.00124.36           O  
ATOM   3479  N   SER A 348     -13.041   7.646  27.913  1.00 49.36           N  
ATOM   3480  HN  SER A 348     -13.051   6.684  27.445  1.00 49.36           H  
ATOM   3481  CA  SER A 348     -14.012   7.917  28.930  1.00 49.36           C  
ATOM   3482  HA  SER A 348     -14.527   8.849  28.698  1.00 49.36           H  
ATOM   3483  CB  SER A 348     -15.046   6.787  29.074  1.00 49.36           C  
ATOM   3484  HB1 SER A 348     -15.575   6.660  28.129  1.00 49.36           H  
ATOM   3485  HB2 SER A 348     -14.533   5.860  29.331  1.00 49.36           H  
ATOM   3486  OG  SER A 348     -15.980   7.105  30.095  1.00 49.36           O  
ATOM   3487  HG  SER A 348     -15.474   7.226  31.007  1.00 49.36           H  
ATOM   3488  C   SER A 348     -13.314   8.051  30.253  1.00 49.36           C  
ATOM   3489  O   SER A 348     -13.824   8.709  31.157  1.00 49.36           O  
ATOM   3490  N   LYS A 349     -12.106   7.465  30.377  1.00167.97           N  
ATOM   3491  HN  LYS A 349     -11.662   7.044  29.499  1.00167.97           H  
ATOM   3492  CA  LYS A 349     -11.373   7.368  31.615  1.00167.97           C  
ATOM   3493  HA  LYS A 349     -11.797   6.574  32.229  1.00167.97           H  
ATOM   3494  CB  LYS A 349      -9.862   7.141  31.451  1.00167.97           C  
ATOM   3495  HB1 LYS A 349      -9.491   7.903  30.766  1.00167.97           H  
ATOM   3496  HB2 LYS A 349      -9.405   7.279  32.431  1.00167.97           H  
ATOM   3497  CG  LYS A 349      -9.401   5.795  30.922  1.00167.97           C  
ATOM   3498  HG1 LYS A 349      -9.537   5.043  31.699  1.00167.97           H  
ATOM   3499  HG2 LYS A 349     -10.001   5.531  30.051  1.00167.97           H  
ATOM   3500  CD  LYS A 349      -7.924   5.832  30.517  1.00167.97           C  
ATOM   3501  HD1 LYS A 349      -7.507   4.833  30.646  1.00167.97           H  
ATOM   3502  HD2 LYS A 349      -7.863   6.119  29.467  1.00167.97           H  
ATOM   3503  CE  LYS A 349      -7.082   6.815  31.335  1.00167.97           C  
ATOM   3504  HE1 LYS A 349      -7.479   7.822  31.208  1.00167.97           H  
ATOM   3505  HE2 LYS A 349      -7.126   6.537  32.388  1.00167.97           H  
ATOM   3506  NZ  LYS A 349      -5.674   6.784  30.879  1.00167.97           N1+
ATOM   3507  HZ1 LYS A 349      -5.096   7.474  31.457  1.00167.97           H  
ATOM   3508  HZ2 LYS A 349      -5.627   7.058  29.846  1.00167.97           H  
ATOM   3509  HZ3 LYS A 349      -5.280   5.797  31.004  1.00167.97           H  
ATOM   3510  C   LYS A 349     -11.372   8.646  32.382  1.00167.97           C  
ATOM   3511  O   LYS A 349     -11.069   9.721  31.866  1.00167.97           O  
ATOM   3512  N   LYS A 350     -11.693   8.532  33.680  1.00140.20           N  
ATOM   3513  HN  LYS A 350     -12.026   7.593  34.069  1.00140.20           H  
ATOM   3514  CA  LYS A 350     -11.589   9.665  34.539  1.00140.20           C  
ATOM   3515  HA  LYS A 350     -10.825  10.347  34.167  1.00140.20           H  
ATOM   3516  CB  LYS A 350     -12.921  10.408  34.709  1.00140.20           C  
ATOM   3517  HB1 LYS A 350     -13.424  10.442  33.742  1.00140.20           H  
ATOM   3518  HB2 LYS A 350     -13.536   9.856  35.420  1.00140.20           H  
ATOM   3519  CG  LYS A 350     -12.755  11.836  35.219  1.00140.20           C  
ATOM   3520  HG1 LYS A 350     -12.502  11.798  36.279  1.00140.20           H  
ATOM   3521  HG2 LYS A 350     -11.942  12.308  34.668  1.00140.20           H  
ATOM   3522  CD  LYS A 350     -14.013  12.688  35.051  1.00140.20           C  
ATOM   3523  HD1 LYS A 350     -14.880  12.072  35.291  1.00140.20           H  
ATOM   3524  HD2 LYS A 350     -13.957  13.525  35.747  1.00140.20           H  
ATOM   3525  CE  LYS A 350     -14.195  13.247  33.638  1.00140.20           C  
ATOM   3526  HE1 LYS A 350     -14.025  12.453  32.911  1.00140.20           H  
ATOM   3527  HE2 LYS A 350     -15.210  13.629  33.529  1.00140.20           H  
ATOM   3528  NZ  LYS A 350     -13.232  14.343  33.399  1.00140.20           N1+
ATOM   3529  HZ1 LYS A 350     -13.367  14.727  32.410  1.00140.20           H  
ATOM   3530  HZ2 LYS A 350     -12.234  13.971  33.504  1.00140.20           H  
ATOM   3531  HZ3 LYS A 350     -13.397  15.125  34.110  1.00140.20           H  
ATOM   3532  C   LYS A 350     -11.177   9.104  35.861  1.00140.20           C  
ATOM   3533  O   LYS A 350     -11.747   8.108  36.304  1.00140.20           O  
ATOM   3534  N   PRO A 351     -10.196   9.667  36.516  1.00160.99           N  
ATOM   3535  CD  PRO A 351     -10.250   9.682  37.970  1.00160.99           C  
ATOM   3536  HD1 PRO A 351      -9.684   8.846  38.380  1.00160.99           H  
ATOM   3537  HD2 PRO A 351     -11.283   9.624  38.312  1.00160.99           H  
ATOM   3538  CA  PRO A 351      -9.479  10.802  36.002  1.00160.99           C  
ATOM   3539  HA  PRO A 351     -10.198  11.525  35.617  1.00160.99           H  
ATOM   3540  CB  PRO A 351      -8.753  11.420  37.195  1.00160.99           C  
ATOM   3541  HB1 PRO A 351      -7.745  11.015  37.289  1.00160.99           H  
ATOM   3542  HB2 PRO A 351      -8.702  12.505  37.100  1.00160.99           H  
ATOM   3543  CG  PRO A 351      -9.619  11.016  38.397  1.00160.99           C  
ATOM   3544  HG1 PRO A 351      -9.007  10.887  39.289  1.00160.99           H  
ATOM   3545  HG2 PRO A 351     -10.388  11.764  38.589  1.00160.99           H  
ATOM   3546  C   PRO A 351      -8.554  10.407  34.895  1.00160.99           C  
ATOM   3547  O   PRO A 351      -8.319   9.214  34.709  1.00160.99           O  
ATOM   3548  N   SER A 352      -8.049  11.396  34.127  1.00113.04           N  
ATOM   3549  HN  SER A 352      -8.331  12.411  34.313  1.00113.04           H  
ATOM   3550  CA  SER A 352      -7.136  11.091  33.063  1.00113.04           C  
ATOM   3551  HA  SER A 352      -6.821  10.053  33.172  1.00113.04           H  
ATOM   3552  CB  SER A 352      -7.719  11.270  31.650  1.00113.04           C  
ATOM   3553  HB1 SER A 352      -7.027  10.848  30.921  1.00113.04           H  
ATOM   3554  HB2 SER A 352      -8.675  10.749  31.589  1.00113.04           H  
ATOM   3555  OG  SER A 352      -7.918  12.643  31.361  1.00113.04           O  
ATOM   3556  HG  SER A 352      -8.586  13.055  32.058  1.00113.04           H  
ATOM   3557  C   SER A 352      -5.921  11.966  33.198  1.00113.04           C  
ATOM   3558  O   SER A 352      -5.997  13.177  33.408  1.00113.04           O  
ATOM   3559  N   PRO A 353      -4.787  11.328  33.078  1.00 74.44           N  
ATOM   3560  CD  PRO A 353      -4.701   9.906  33.363  1.00 74.44           C  
ATOM   3561  HD1 PRO A 353      -4.907   9.324  32.465  1.00 74.44           H  
ATOM   3562  HD2 PRO A 353      -5.409   9.631  34.145  1.00 74.44           H  
ATOM   3563  CA  PRO A 353      -3.519  11.993  33.250  1.00 74.44           C  
ATOM   3564  HA  PRO A 353      -3.528  12.492  34.219  1.00 74.44           H  
ATOM   3565  CB  PRO A 353      -2.474  10.882  33.300  1.00 74.44           C  
ATOM   3566  HB1 PRO A 353      -2.076  10.678  32.306  1.00 74.44           H  
ATOM   3567  HB2 PRO A 353      -1.658  11.146  33.972  1.00 74.44           H  
ATOM   3568  CG  PRO A 353      -3.257   9.670  33.837  1.00 74.44           C  
ATOM   3569  HG1 PRO A 353      -2.862   8.742  33.423  1.00 74.44           H  
ATOM   3570  HG2 PRO A 353      -3.210   9.632  34.925  1.00 74.44           H  
ATOM   3571  C   PRO A 353      -3.248  13.020  32.203  1.00 74.44           C  
ATOM   3572  O   PRO A 353      -2.560  13.999  32.487  1.00 74.44           O  
ATOM   3573  N   CYS A 354      -3.766  12.816  30.984  1.00 59.97           N  
ATOM   3574  HN  CYS A 354      -4.360  11.946  30.798  1.00 59.97           H  
ATOM   3575  CA  CYS A 354      -3.530  13.755  29.930  1.00 59.97           C  
ATOM   3576  HA  CYS A 354      -2.458  13.924  29.827  1.00 59.97           H  
ATOM   3577  CB  CYS A 354      -4.106  13.284  28.585  1.00 59.97           C  
ATOM   3578  HB1 CYS A 354      -5.168  13.071  28.709  1.00 59.97           H  
ATOM   3579  HB2 CYS A 354      -3.977  14.076  27.847  1.00 59.97           H  
ATOM   3580  SG  CYS A 354      -3.266  11.786  27.998  1.00 59.97           S  
ATOM   3581  C   CYS A 354      -4.200  15.032  30.312  1.00 59.97           C  
ATOM   3582  O   CYS A 354      -3.787  16.110  29.887  1.00 59.97           O  
ATOM   3583  N   GLU A 355      -5.316  14.916  31.055  1.00 69.95           N  
ATOM   3584  HN  GLU A 355      -5.664  13.933  31.294  1.00 69.95           H  
ATOM   3585  CA  GLU A 355      -6.067  16.039  31.546  1.00 69.95           C  
ATOM   3586  HA  GLU A 355      -6.233  16.741  30.729  1.00 69.95           H  
ATOM   3587  CB  GLU A 355      -7.427  15.585  32.103  1.00 69.95           C  
ATOM   3588  HB1 GLU A 355      -7.916  14.973  31.345  1.00 69.95           H  
ATOM   3589  HB2 GLU A 355      -7.244  14.983  32.993  1.00 69.95           H  
ATOM   3590  CG  GLU A 355      -8.379  16.717  32.484  1.00 69.95           C  
ATOM   3591  HG1 GLU A 355      -8.040  17.200  33.400  1.00 69.95           H  
ATOM   3592  HG2 GLU A 355      -8.428  17.453  31.681  1.00 69.95           H  
ATOM   3593  CD  GLU A 355      -9.747  16.085  32.700  1.00 69.95           C  
ATOM   3594  OE1 GLU A 355     -10.291  15.517  31.715  1.00 69.95           O  
ATOM   3595  OE2 GLU A 355     -10.263  16.154  33.847  1.00 69.95           O1-
ATOM   3596  C   GLU A 355      -5.306  16.734  32.645  1.00 69.95           C  
ATOM   3597  O   GLU A 355      -5.218  17.960  32.680  1.00 69.95           O  
ATOM   3598  N   PHE A 356      -4.681  15.940  33.535  1.00 74.22           N  
ATOM   3599  HN  PHE A 356      -4.707  14.888  33.342  1.00 74.22           H  
ATOM   3600  CA  PHE A 356      -3.980  16.365  34.722  1.00 74.22           C  
ATOM   3601  HA  PHE A 356      -4.663  16.909  35.375  1.00 74.22           H  
ATOM   3602  CB  PHE A 356      -3.396  15.154  35.479  1.00 74.22           C  
ATOM   3603  HB1 PHE A 356      -4.215  14.541  35.855  1.00 74.22           H  
ATOM   3604  HB2 PHE A 356      -2.787  14.566  34.792  1.00 74.22           H  
ATOM   3605  CG  PHE A 356      -2.549  15.592  36.628  1.00 74.22           C  
ATOM   3606  CD1 PHE A 356      -3.108  15.935  37.838  1.00 74.22           C  
ATOM   3607  HD1 PHE A 356      -4.190  15.895  37.963  1.00 74.22           H  
ATOM   3608  CD2 PHE A 356      -1.179  15.637  36.496  1.00 74.22           C  
ATOM   3609  HD2 PHE A 356      -0.721  15.358  35.547  1.00 74.22           H  
ATOM   3610  CE1 PHE A 356      -2.314  16.328  38.891  1.00 74.22           C  
ATOM   3611  HE1 PHE A 356      -2.770  16.601  39.843  1.00 74.22           H  
ATOM   3612  CE2 PHE A 356      -0.380  16.029  37.544  1.00 74.22           C  
ATOM   3613  HE2 PHE A 356       0.703  16.064  37.422  1.00 74.22           H  
ATOM   3614  CZ  PHE A 356      -0.948  16.377  38.746  1.00 74.22           C  
ATOM   3615  HZ  PHE A 356      -0.319  16.690  39.579  1.00 74.22           H  
ATOM   3616  C   PHE A 356      -2.845  17.255  34.332  1.00 74.22           C  
ATOM   3617  O   PHE A 356      -2.426  18.122  35.098  1.00 74.22           O  
ATOM   3618  N   ILE A 357      -2.292  17.012  33.136  1.00125.20           N  
ATOM   3619  HN  ILE A 357      -2.722  16.238  32.535  1.00125.20           H  
ATOM   3620  CA  ILE A 357      -1.162  17.719  32.607  1.00125.20           C  
ATOM   3621  HA  ILE A 357      -0.342  17.633  33.320  1.00125.20           H  
ATOM   3622  CB  ILE A 357      -0.701  17.162  31.292  1.00125.20           C  
ATOM   3623  HB  ILE A 357      -1.559  17.119  30.621  1.00125.20           H  
ATOM   3624  CG2 ILE A 357       0.327  18.134  30.696  1.00125.20           C  
ATOM   3625 1HG2 ILE A 357       0.678  17.750  29.738  1.00125.20           H  
ATOM   3626 2HG2 ILE A 357       1.171  18.234  31.378  1.00125.20           H  
ATOM   3627 3HG2 ILE A 357      -0.137  19.109  30.548  1.00125.20           H  
ATOM   3628  CG1 ILE A 357      -0.168  15.729  31.484  1.00125.20           C  
ATOM   3629 1HG1 ILE A 357      -0.979  15.110  31.868  1.00125.20           H  
ATOM   3630 2HG1 ILE A 357       0.152  15.349  30.514  1.00125.20           H  
ATOM   3631  CD1 ILE A 357       1.012  15.633  32.453  1.00125.20           C  
ATOM   3632 1HD1 ILE A 357       1.331  14.594  32.536  1.00125.20           H  
ATOM   3633 2HD1 ILE A 357       0.708  15.999  33.434  1.00125.20           H  
ATOM   3634 3HD1 ILE A 357       1.839  16.238  32.081  1.00125.20           H  
ATOM   3635  C   ILE A 357      -1.475  19.172  32.427  1.00125.20           C  
ATOM   3636  O   ILE A 357      -0.583  19.999  32.601  1.00125.20           O  
ATOM   3637  N   ASN A 358      -2.700  19.533  31.983  1.00115.96           N  
ATOM   3638  HN  ASN A 358      -3.410  18.789  31.689  1.00115.96           H  
ATOM   3639  CA  ASN A 358      -3.037  20.929  31.911  1.00115.96           C  
ATOM   3640  HA  ASN A 358      -2.487  21.471  32.680  1.00115.96           H  
ATOM   3641  CB  ASN A 358      -2.766  21.557  30.576  1.00115.96           C  
ATOM   3642  HB1 ASN A 358      -1.776  21.298  30.200  1.00115.96           H  
ATOM   3643  HB2 ASN A 358      -3.520  21.282  29.838  1.00115.96           H  
ATOM   3644  CG  ASN A 358      -2.857  23.002  30.951  1.00115.96           C  
ATOM   3645  OD1 ASN A 358      -3.199  23.442  32.048  1.00115.96           O  
ATOM   3646  ND2 ASN A 358      -2.541  23.837  29.917  1.00115.96           N  
ATOM   3647 1HD2 ASN A 358      -2.266  23.431  28.966  1.00115.96           H  
ATOM   3648 2HD2 ASN A 358      -2.568  24.897  30.058  1.00115.96           H  
ATOM   3649  C   ASN A 358      -4.514  21.051  32.179  1.00115.96           C  
ATOM   3650  O   ASN A 358      -5.341  20.778  31.312  1.00115.96           O  
ATOM   3651  N   THR A 359      -4.879  21.551  33.375  1.00 46.44           N  
ATOM   3652  HN  THR A 359      -4.116  21.893  34.043  1.00 46.44           H  
ATOM   3653  CA  THR A 359      -6.252  21.644  33.790  1.00 46.44           C  
ATOM   3654  HA  THR A 359      -6.707  20.655  33.727  1.00 46.44           H  
ATOM   3655  CB  THR A 359      -6.397  22.155  35.193  1.00 46.44           C  
ATOM   3656  HB  THR A 359      -7.453  22.172  35.463  1.00 46.44           H  
ATOM   3657  OG1 THR A 359      -5.866  23.468  35.294  1.00 46.44           O  
ATOM   3658  HG1 THR A 359      -4.848  23.455  35.037  1.00 46.44           H  
ATOM   3659  CG2 THR A 359      -5.645  21.207  36.144  1.00 46.44           C  
ATOM   3660 1HG2 THR A 359      -5.742  21.567  37.168  1.00 46.44           H  
ATOM   3661 2HG2 THR A 359      -4.591  21.176  35.869  1.00 46.44           H  
ATOM   3662 3HG2 THR A 359      -6.069  20.205  36.070  1.00 46.44           H  
ATOM   3663  C   THR A 359      -7.002  22.582  32.887  1.00 46.44           C  
ATOM   3664  O   THR A 359      -8.186  22.380  32.624  1.00 46.44           O  
ATOM   3665  N   THR A 360      -6.353  23.664  32.416  1.00 56.57           N  
ATOM   3666  HN  THR A 360      -5.322  23.815  32.660  1.00 56.57           H  
ATOM   3667  CA  THR A 360      -7.040  24.616  31.587  1.00 56.57           C  
ATOM   3668  HA  THR A 360      -7.916  24.980  32.124  1.00 56.57           H  
ATOM   3669  CB  THR A 360      -6.171  25.787  31.233  1.00 56.57           C  
ATOM   3670  HB  THR A 360      -5.302  25.435  30.678  1.00 56.57           H  
ATOM   3671  OG1 THR A 360      -5.737  26.446  32.414  1.00 56.57           O  
ATOM   3672  HG1 THR A 360      -6.572  26.787  32.952  1.00 56.57           H  
ATOM   3673  CG2 THR A 360      -6.976  26.757  30.352  1.00 56.57           C  
ATOM   3674 1HG2 THR A 360      -6.353  27.612  30.089  1.00 56.57           H  
ATOM   3675 2HG2 THR A 360      -7.854  27.102  30.899  1.00 56.57           H  
ATOM   3676 3HG2 THR A 360      -7.293  26.246  29.443  1.00 56.57           H  
ATOM   3677  C   THR A 360      -7.492  23.970  30.306  1.00 56.57           C  
ATOM   3678  O   THR A 360      -8.666  24.054  29.952  1.00 56.57           O  
ATOM   3679  N   ALA A 361      -6.576  23.295  29.581  1.00 49.05           N  
ATOM   3680  HN  ALA A 361      -5.583  23.196  29.968  1.00 49.05           H  
ATOM   3681  CA  ALA A 361      -6.884  22.702  28.305  1.00 49.05           C  
ATOM   3682  HA  ALA A 361      -7.309  23.469  27.657  1.00 49.05           H  
ATOM   3683  CB  ALA A 361      -5.628  22.130  27.631  1.00 49.05           C  
ATOM   3684  HB1 ALA A 361      -5.898  21.691  26.671  1.00 49.05           H  
ATOM   3685  HB2 ALA A 361      -5.189  21.363  28.270  1.00 49.05           H  
ATOM   3686  HB3 ALA A 361      -4.904  22.929  27.473  1.00 49.05           H  
ATOM   3687  C   ALA A 361      -7.874  21.576  28.434  1.00 49.05           C  
ATOM   3688  O   ALA A 361      -8.818  21.480  27.651  1.00 49.05           O  
ATOM   3689  N   ARG A 362      -7.684  20.690  29.431  1.00151.00           N  
ATOM   3690  HN  ARG A 362      -6.844  20.821  30.081  1.00151.00           H  
ATOM   3691  CA  ARG A 362      -8.565  19.575  29.657  1.00151.00           C  
ATOM   3692  HA  ARG A 362      -8.070  18.916  30.370  1.00151.00           H  
ATOM   3693  CB  ARG A 362      -9.908  19.987  30.281  1.00151.00           C  
ATOM   3694  HB1 ARG A 362     -10.275  20.876  29.769  1.00151.00           H  
ATOM   3695  HB2 ARG A 362     -10.620  19.172  30.152  1.00151.00           H  
ATOM   3696  CG  ARG A 362      -9.777  20.296  31.775  1.00151.00           C  
ATOM   3697  HG1 ARG A 362      -9.612  19.357  32.303  1.00151.00           H  
ATOM   3698  HG2 ARG A 362      -8.914  20.948  31.913  1.00151.00           H  
ATOM   3699  CD  ARG A 362     -10.997  20.982  32.392  1.00151.00           C  
ATOM   3700  HD1 ARG A 362     -11.907  20.619  31.915  1.00151.00           H  
ATOM   3701  HD2 ARG A 362     -11.038  20.774  33.461  1.00151.00           H  
ATOM   3702  NE  ARG A 362     -10.857  22.448  32.166  1.00151.00           N1+
ATOM   3703  HE  ARG A 362     -10.451  23.068  32.938  1.00151.00           H  
ATOM   3704  CZ  ARG A 362     -11.242  23.006  30.983  1.00151.00           C  
ATOM   3705  NH1 ARG A 362     -11.695  22.210  29.972  1.00151.00           N  
ATOM   3706 1HH1 ARG A 362     -11.748  21.150  30.108  1.00151.00           H  
ATOM   3707 2HH1 ARG A 362     -11.998  22.646  29.043  1.00151.00           H  
ATOM   3708  NH2 ARG A 362     -11.170  24.358  30.810  1.00151.00           N  
ATOM   3709 1HH2 ARG A 362     -10.811  24.980  31.603  1.00151.00           H  
ATOM   3710 2HH2 ARG A 362     -11.472  24.795  29.881  1.00151.00           H  
ATOM   3711  C   ARG A 362      -8.798  18.777  28.407  1.00151.00           C  
ATOM   3712  O   ARG A 362      -9.928  18.683  27.927  1.00151.00           O  
ATOM   3713  N   VAL A 363      -7.720  18.195  27.834  1.00 55.35           N  
ATOM   3714  HN  VAL A 363      -6.745  18.392  28.227  1.00 55.35           H  
ATOM   3715  CA  VAL A 363      -7.862  17.316  26.706  1.00 55.35           C  
ATOM   3716  HA  VAL A 363      -8.901  17.303  26.376  1.00 55.35           H  
ATOM   3717  CB  VAL A 363      -6.966  17.679  25.557  1.00 55.35           C  
ATOM   3718  HB  VAL A 363      -5.931  17.629  25.896  1.00 55.35           H  
ATOM   3719  CG1 VAL A 363      -7.161  16.651  24.429  1.00 55.35           C  
ATOM   3720 1HG1 VAL A 363      -6.515  16.905  23.589  1.00 55.35           H  
ATOM   3721 2HG1 VAL A 363      -8.201  16.662  24.103  1.00 55.35           H  
ATOM   3722 3HG1 VAL A 363      -6.906  15.656  24.795  1.00 55.35           H  
ATOM   3723  CG2 VAL A 363      -7.275  19.127  25.140  1.00 55.35           C  
ATOM   3724 1HG2 VAL A 363      -6.634  19.410  24.305  1.00 55.35           H  
ATOM   3725 2HG2 VAL A 363      -7.091  19.795  25.982  1.00 55.35           H  
ATOM   3726 3HG2 VAL A 363      -8.319  19.203  24.837  1.00 55.35           H  
ATOM   3727  C   VAL A 363      -7.459  15.944  27.184  1.00 55.35           C  
ATOM   3728  O   VAL A 363      -6.329  15.738  27.623  1.00 55.35           O  
ATOM   3729  N   PRO A 364      -8.347  14.989  27.085  1.00 90.05           N  
ATOM   3730  CD  PRO A 364      -9.762  15.290  26.966  1.00 90.05           C  
ATOM   3731  HD1 PRO A 364      -9.960  15.870  26.064  1.00 90.05           H  
ATOM   3732  HD2 PRO A 364     -10.115  15.841  27.838  1.00 90.05           H  
ATOM   3733  CA  PRO A 364      -8.115  13.651  27.578  1.00 90.05           C  
ATOM   3734  HA  PRO A 364      -7.688  13.731  28.578  1.00 90.05           H  
ATOM   3735  CB  PRO A 364      -9.498  13.005  27.706  1.00 90.05           C  
ATOM   3736  HB1 PRO A 364      -9.488  11.994  27.299  1.00 90.05           H  
ATOM   3737  HB2 PRO A 364      -9.812  12.974  28.749  1.00 90.05           H  
ATOM   3738  CG  PRO A 364     -10.433  13.911  26.885  1.00 90.05           C  
ATOM   3739  HG1 PRO A 364     -10.497  13.570  25.852  1.00 90.05           H  
ATOM   3740  HG2 PRO A 364     -11.431  13.938  27.322  1.00 90.05           H  
ATOM   3741  C   PRO A 364      -7.167  12.856  26.732  1.00 90.05           C  
ATOM   3742  O   PRO A 364      -6.798  13.306  25.650  1.00 90.05           O  
ATOM   3743  N   CYS A 365      -6.741  11.679  27.238  1.00 61.98           N  
ATOM   3744  HN  CYS A 365      -7.083  11.392  28.210  1.00 61.98           H  
ATOM   3745  CA  CYS A 365      -5.851  10.791  26.539  1.00 61.98           C  
ATOM   3746  HA  CYS A 365      -5.011  11.360  26.142  1.00 61.98           H  
ATOM   3747  CB  CYS A 365      -5.321   9.657  27.434  1.00 61.98           C  
ATOM   3748  HB1 CYS A 365      -6.169   9.096  27.827  1.00 61.98           H  
ATOM   3749  HB2 CYS A 365      -4.697   8.998  26.830  1.00 61.98           H  
ATOM   3750  SG  CYS A 365      -4.335  10.275  28.829  1.00 61.98           S  
ATOM   3751  C   CYS A 365      -6.614  10.168  25.401  1.00 61.98           C  
ATOM   3752  O   CYS A 365      -7.831  10.312  25.306  1.00 61.98           O  
ATOM   3753  N   PHE A 366      -5.899   9.493  24.472  1.00 76.09           N  
ATOM   3754  HN  PHE A 366      -4.840   9.401  24.596  1.00 76.09           H  
ATOM   3755  CA  PHE A 366      -6.526   8.893  23.318  1.00 76.09           C  
ATOM   3756  HA  PHE A 366      -7.443   9.440  23.099  1.00 76.09           H  
ATOM   3757  CB  PHE A 366      -5.643   8.898  22.058  1.00 76.09           C  
ATOM   3758  HB1 PHE A 366      -4.677   8.445  22.281  1.00 76.09           H  
ATOM   3759  HB2 PHE A 366      -6.132   8.338  21.261  1.00 76.09           H  
ATOM   3760  CG  PHE A 366      -5.454  10.313  21.640  1.00 76.09           C  
ATOM   3761  CD1 PHE A 366      -6.481  11.003  21.037  1.00 76.09           C  
ATOM   3762  HD1 PHE A 366      -7.438  10.509  20.869  1.00 76.09           H  
ATOM   3763  CD2 PHE A 366      -4.247  10.944  21.834  1.00 76.09           C  
ATOM   3764  HD2 PHE A 366      -3.423  10.404  22.301  1.00 76.09           H  
ATOM   3765  CE1 PHE A 366      -6.312  12.309  20.645  1.00 76.09           C  
ATOM   3766  HE1 PHE A 366      -7.134  12.849  20.174  1.00 76.09           H  
ATOM   3767  CE2 PHE A 366      -4.072  12.250  21.443  1.00 76.09           C  
ATOM   3768  HE2 PHE A 366      -3.114  12.744  21.605  1.00 76.09           H  
ATOM   3769  CZ  PHE A 366      -5.106  12.933  20.848  1.00 76.09           C  
ATOM   3770  HZ  PHE A 366      -4.969  13.969  20.538  1.00 76.09           H  
ATOM   3771  C   PHE A 366      -6.880   7.457  23.585  1.00 76.09           C  
ATOM   3772  O   PHE A 366      -6.285   6.800  24.438  1.00 76.09           O  
ATOM   3773  N   LEU A 367      -7.882   6.931  22.844  1.00 66.87           N  
ATOM   3774  HN  LEU A 367      -8.382   7.543  22.122  1.00 66.87           H  
ATOM   3775  CA  LEU A 367      -8.285   5.559  23.013  1.00 66.87           C  
ATOM   3776  HA  LEU A 367      -7.869   5.170  23.942  1.00 66.87           H  
ATOM   3777  CB  LEU A 367      -9.812   5.373  23.016  1.00 66.87           C  
ATOM   3778  HB1 LEU A 367     -10.241   6.043  23.761  1.00 66.87           H  
ATOM   3779  HB2 LEU A 367     -10.194   5.634  22.029  1.00 66.87           H  
ATOM   3780  CG  LEU A 367     -10.249   3.936  23.344  1.00 66.87           C  
ATOM   3781  HG  LEU A 367      -9.657   3.271  22.715  1.00 66.87           H  
ATOM   3782  CD1 LEU A 367      -9.915   3.589  24.804  1.00 66.87           C  
ATOM   3783 1HD1 LEU A 367     -10.232   2.568  25.017  1.00 66.87           H  
ATOM   3784 2HD1 LEU A 367     -10.436   4.277  25.470  1.00 66.87           H  
ATOM   3785 3HD1 LEU A 367      -8.840   3.676  24.962  1.00 66.87           H  
ATOM   3786  CD2 LEU A 367     -11.725   3.696  22.987  1.00 66.87           C  
ATOM   3787 1HD2 LEU A 367     -11.997   2.670  23.233  1.00 66.87           H  
ATOM   3788 2HD2 LEU A 367     -11.873   3.865  21.920  1.00 66.87           H  
ATOM   3789 3HD2 LEU A 367     -12.353   4.383  23.554  1.00 66.87           H  
ATOM   3790  C   LEU A 367      -7.754   4.767  21.857  1.00 66.87           C  
ATOM   3791  O   LEU A 367      -8.127   4.988  20.705  1.00 66.87           O  
ATOM   3792  N   ALA A 368      -6.876   3.790  22.151  1.00 49.96           N  
ATOM   3793  HN  ALA A 368      -6.609   3.613  23.172  1.00 49.96           H  
ATOM   3794  CA  ALA A 368      -6.292   2.983  21.120  1.00 49.96           C  
ATOM   3795  HA  ALA A 368      -6.884   3.076  20.210  1.00 49.96           H  
ATOM   3796  CB  ALA A 368      -4.824   3.340  20.813  1.00 49.96           C  
ATOM   3797  HB1 ALA A 368      -4.449   2.689  20.024  1.00 49.96           H  
ATOM   3798  HB2 ALA A 368      -4.221   3.206  21.711  1.00 49.96           H  
ATOM   3799  HB3 ALA A 368      -4.763   4.378  20.487  1.00 49.96           H  
ATOM   3800  C   ALA A 368      -6.325   1.560  21.590  1.00 49.96           C  
ATOM   3801  O   ALA A 368      -6.791   1.258  22.687  1.00 49.96           O  
ATOM   3802  N   GLY A 369      -5.858   0.643  20.725  1.00 54.75           N  
ATOM   3803  HN  GLY A 369      -5.483   0.996  19.787  1.00 54.75           H  
ATOM   3804  CA  GLY A 369      -5.823  -0.773  20.962  1.00 54.75           C  
ATOM   3805  HA1 GLY A 369      -6.827  -1.122  21.204  1.00 54.75           H  
ATOM   3806  HA2 GLY A 369      -5.469  -1.279  20.064  1.00 54.75           H  
ATOM   3807  C   GLY A 369      -4.901  -1.087  22.103  1.00 54.75           C  
ATOM   3808  O   GLY A 369      -5.016  -2.144  22.721  1.00 54.75           O  
ATOM   3809  N   ASP A 370      -3.876  -0.243  22.332  1.00 97.54           N  
ATOM   3810  HN  ASP A 370      -3.733   0.600  21.689  1.00 97.54           H  
ATOM   3811  CA  ASP A 370      -2.972  -0.461  23.429  1.00 97.54           C  
ATOM   3812  HA  ASP A 370      -3.259  -1.370  23.958  1.00 97.54           H  
ATOM   3813  CB  ASP A 370      -1.506  -0.575  22.982  1.00 97.54           C  
ATOM   3814  HB1 ASP A 370      -1.414  -1.330  22.201  1.00 97.54           H  
ATOM   3815  HB2 ASP A 370      -1.158   0.386  22.602  1.00 97.54           H  
ATOM   3816  CG  ASP A 370      -0.684  -0.981  24.194  1.00 97.54           C  
ATOM   3817  OD1 ASP A 370      -0.371  -0.086  25.023  1.00 97.54           O  
ATOM   3818  OD2 ASP A 370      -0.352  -2.191  24.302  1.00 97.54           O1-
ATOM   3819  C   ASP A 370      -3.096   0.716  24.357  1.00 97.54           C  
ATOM   3820  O   ASP A 370      -3.239   1.853  23.914  1.00 97.54           O  
ATOM   3821  N   SER A 371      -3.029   0.466  25.682  1.00 64.66           N  
ATOM   3822  HN  SER A 371      -2.773  -0.523  26.000  1.00 64.66           H  
ATOM   3823  CA  SER A 371      -3.285   1.466  26.692  1.00 64.66           C  
ATOM   3824  HA  SER A 371      -4.239   1.940  26.459  1.00 64.66           H  
ATOM   3825  CB  SER A 371      -3.392   0.856  28.102  1.00 64.66           C  
ATOM   3826  HB1 SER A 371      -2.478   0.306  28.327  1.00 64.66           H  
ATOM   3827  HB2 SER A 371      -3.524   1.655  28.831  1.00 64.66           H  
ATOM   3828  OG  SER A 371      -4.499  -0.027  28.170  1.00 64.66           O  
ATOM   3829  HG  SER A 371      -5.381   0.500  27.956  1.00 64.66           H  
ATOM   3830  C   SER A 371      -2.234   2.552  26.770  1.00 64.66           C  
ATOM   3831  O   SER A 371      -2.524   3.661  27.213  1.00 64.66           O  
ATOM   3832  N   ARG A 372      -0.991   2.252  26.363  1.00226.20           N  
ATOM   3833  HN  ARG A 372      -0.856   1.293  25.907  1.00226.20           H  
ATOM   3834  CA  ARG A 372       0.187   3.086  26.474  1.00226.20           C  
ATOM   3835  HA  ARG A 372       0.246   3.480  27.489  1.00226.20           H  
ATOM   3836  CB  ARG A 372       1.493   2.345  26.153  1.00226.20           C  
ATOM   3837  HB1 ARG A 372       1.516   2.155  25.080  1.00226.20           H  
ATOM   3838  HB2 ARG A 372       2.324   2.996  26.425  1.00226.20           H  
ATOM   3839  CG  ARG A 372       1.685   1.013  26.870  1.00226.20           C  
ATOM   3840  HG1 ARG A 372       1.583   1.172  27.944  1.00226.20           H  
ATOM   3841  HG2 ARG A 372       0.919   0.316  26.531  1.00226.20           H  
ATOM   3842  CD  ARG A 372       3.060   0.413  26.587  1.00226.20           C  
ATOM   3843  HD1 ARG A 372       3.367   0.654  25.569  1.00226.20           H  
ATOM   3844  HD2 ARG A 372       3.790   0.812  27.291  1.00226.20           H  
ATOM   3845  NE  ARG A 372       2.958  -1.059  26.747  1.00226.20           N1+
ATOM   3846  HE  ARG A 372       3.210  -1.523  27.678  1.00226.20           H  
ATOM   3847  CZ  ARG A 372       2.539  -1.812  25.690  1.00226.20           C  
ATOM   3848  NH1 ARG A 372       2.154  -1.210  24.531  1.00226.20           N  
ATOM   3849 1HH1 ARG A 372       2.180  -0.144  24.448  1.00226.20           H  
ATOM   3850 2HH1 ARG A 372       1.826  -1.803  23.703  1.00226.20           H  
ATOM   3851  NH2 ARG A 372       2.501  -3.168  25.780  1.00226.20           N  
ATOM   3852 1HH2 ARG A 372       2.801  -3.653  26.685  1.00226.20           H  
ATOM   3853 2HH2 ARG A 372       2.171  -3.751  24.945  1.00226.20           H  
ATOM   3854  C   ARG A 372       0.198   4.231  25.508  1.00226.20           C  
ATOM   3855  O   ARG A 372       1.075   5.088  25.584  1.00226.20           O  
ATOM   3856  N   ALA A 373      -0.742   4.266  24.557  1.00 83.30           N  
ATOM   3857  HN  ALA A 373      -1.600   3.636  24.664  1.00 83.30           H  
ATOM   3858  CA  ALA A 373      -0.653   5.111  23.397  1.00 83.30           C  
ATOM   3859  HA  ALA A 373       0.149   4.728  22.766  1.00 83.30           H  
ATOM   3860  CB  ALA A 373      -1.949   5.097  22.570  1.00 83.30           C  
ATOM   3861  HB1 ALA A 373      -1.835   5.749  21.704  1.00 83.30           H  
ATOM   3862  HB2 ALA A 373      -2.777   5.451  23.185  1.00 83.30           H  
ATOM   3863  HB3 ALA A 373      -2.155   4.081  22.234  1.00 83.30           H  
ATOM   3864  C   ALA A 373      -0.349   6.548  23.704  1.00 83.30           C  
ATOM   3865  O   ALA A 373       0.305   7.203  22.896  1.00 83.30           O  
ATOM   3866  N   SER A 374      -0.867   7.108  24.806  1.00124.05           N  
ATOM   3867  HN  SER A 374      -1.454   6.509  25.470  1.00124.05           H  
ATOM   3868  CA  SER A 374      -0.653   8.494  25.116  1.00124.05           C  
ATOM   3869  HA  SER A 374      -0.564   9.029  24.170  1.00124.05           H  
ATOM   3870  CB  SER A 374      -1.836   9.105  25.879  1.00124.05           C  
ATOM   3871  HB1 SER A 374      -2.768   8.831  25.385  1.00124.05           H  
ATOM   3872  HB2 SER A 374      -1.842   8.729  26.902  1.00124.05           H  
ATOM   3873  OG  SER A 374      -1.707  10.515  25.895  1.00124.05           O  
ATOM   3874  HG  SER A 374      -0.809  10.779  26.371  1.00124.05           H  
ATOM   3875  C   SER A 374       0.613   8.755  25.903  1.00124.05           C  
ATOM   3876  O   SER A 374       0.829   9.889  26.328  1.00124.05           O  
ATOM   3877  N   GLU A 375       1.486   7.749  26.110  1.00113.48           N  
ATOM   3878  HN  GLU A 375       1.301   6.804  25.644  1.00113.48           H  
ATOM   3879  CA  GLU A 375       2.660   7.897  26.935  1.00113.48           C  
ATOM   3880  HA  GLU A 375       2.346   8.053  27.967  1.00113.48           H  
ATOM   3881  CB  GLU A 375       3.502   6.603  26.862  1.00113.48           C  
ATOM   3882  HB1 GLU A 375       2.955   5.817  27.382  1.00113.48           H  
ATOM   3883  HB2 GLU A 375       3.613   6.334  25.812  1.00113.48           H  
ATOM   3884  CG  GLU A 375       4.892   6.688  27.473  1.00113.48           C  
ATOM   3885  HG1 GLU A 375       4.935   7.491  28.208  1.00113.48           H  
ATOM   3886  HG2 GLU A 375       5.155   5.744  27.950  1.00113.48           H  
ATOM   3887  CD  GLU A 375       5.837   6.978  26.317  1.00113.48           C  
ATOM   3888  OE1 GLU A 375       5.667   6.328  25.248  1.00113.48           O  
ATOM   3889  OE2 GLU A 375       6.734   7.848  26.487  1.00113.48           O1-
ATOM   3890  C   GLU A 375       3.444   9.101  26.481  1.00113.48           C  
ATOM   3891  O   GLU A 375       3.843   9.915  27.314  1.00113.48           O  
ATOM   3892  N   HIS A 376       3.676   9.280  25.166  1.00 96.43           N  
ATOM   3893  HN  HIS A 376       3.405   8.529  24.454  1.00 96.43           H  
ATOM   3894  CA  HIS A 376       4.298  10.507  24.744  1.00 96.43           C  
ATOM   3895  HA  HIS A 376       4.047  11.274  25.477  1.00 96.43           H  
ATOM   3896  CB  HIS A 376       5.829  10.487  24.597  1.00 96.43           C  
ATOM   3897  HB1 HIS A 376       6.158  11.494  24.342  1.00 96.43           H  
ATOM   3898  HB2 HIS A 376       6.258  10.196  25.556  1.00 96.43           H  
ATOM   3899  CG  HIS A 376       6.346   9.552  23.555  1.00 96.43           C  
ATOM   3900  CD2 HIS A 376       6.903   8.321  23.699  1.00 96.43           C  
ATOM   3901  HD2 HIS A 376       7.039   7.808  24.651  1.00 96.43           H  
ATOM   3902  ND1 HIS A 376       6.364   9.821  22.205  1.00 96.43           N  
ATOM   3903  HD1 HIS A 376       6.002  10.706  21.725  1.00 96.43           H  
ATOM   3904  CE1 HIS A 376       6.929   8.746  21.603  1.00 96.43           C  
ATOM   3905  HE1 HIS A 376       7.083   8.663  20.527  1.00 96.43           H  
ATOM   3906  NE2 HIS A 376       7.272   7.811  22.470  1.00 96.43           N  
ATOM   3907  C   HIS A 376       3.673  10.906  23.434  1.00 96.43           C  
ATOM   3908  O   HIS A 376       3.017  10.101  22.775  1.00 96.43           O  
ATOM   3909  N   ILE A 377       3.860  12.181  23.028  1.00136.66           N  
ATOM   3910  HN  ILE A 377       4.545  12.799  23.570  1.00136.66           H  
ATOM   3911  CA  ILE A 377       3.172  12.739  21.894  1.00136.66           C  
ATOM   3912  HA  ILE A 377       2.108  12.550  22.036  1.00136.66           H  
ATOM   3913  CB  ILE A 377       3.352  14.235  21.791  1.00136.66           C  
ATOM   3914  HB  ILE A 377       3.416  14.628  22.806  1.00136.66           H  
ATOM   3915  CG2 ILE A 377       4.692  14.524  21.100  1.00136.66           C  
ATOM   3916 1HG2 ILE A 377       4.835  15.602  21.019  1.00136.66           H  
ATOM   3917 2HG2 ILE A 377       4.690  14.082  20.103  1.00136.66           H  
ATOM   3918 3HG2 ILE A 377       5.504  14.094  21.686  1.00136.66           H  
ATOM   3919  CG1 ILE A 377       2.141  14.906  21.110  1.00136.66           C  
ATOM   3920 1HG1 ILE A 377       1.274  14.766  21.755  1.00136.66           H  
ATOM   3921 2HG1 ILE A 377       2.357  15.970  21.017  1.00136.66           H  
ATOM   3922  CD1 ILE A 377       1.785  14.379  19.728  1.00136.66           C  
ATOM   3923 1HD1 ILE A 377       0.921  14.920  19.344  1.00136.66           H  
ATOM   3924 2HD1 ILE A 377       1.548  13.317  19.793  1.00136.66           H  
ATOM   3925 3HD1 ILE A 377       2.631  14.522  19.055  1.00136.66           H  
ATOM   3926  C   ILE A 377       3.576  12.077  20.599  1.00136.66           C  
ATOM   3927  O   ILE A 377       2.736  11.807  19.741  1.00136.66           O  
ATOM   3928  N   LEU A 378       4.878  11.794  20.406  1.00133.87           N  
ATOM   3929  HN  LEU A 378       5.600  12.030  21.159  1.00133.87           H  
ATOM   3930  CA  LEU A 378       5.287  11.172  19.177  1.00133.87           C  
ATOM   3931  HA  LEU A 378       4.847  11.760  18.371  1.00133.87           H  
ATOM   3932  CB  LEU A 378       6.785  11.101  18.893  1.00133.87           C  
ATOM   3933  HB1 LEU A 378       7.300  10.853  19.821  1.00133.87           H  
ATOM   3934  HB2 LEU A 378       6.959  10.314  18.159  1.00133.87           H  
ATOM   3935  CG  LEU A 378       7.370  12.409  18.349  1.00133.87           C  
ATOM   3936  HG  LEU A 378       7.491  13.090  19.191  1.00133.87           H  
ATOM   3937  CD1 LEU A 378       8.756  12.148  17.767  1.00133.87           C  
ATOM   3938 1HD1 LEU A 378       9.170  13.079  17.381  1.00133.87           H  
ATOM   3939 2HD1 LEU A 378       8.680  11.422  16.958  1.00133.87           H  
ATOM   3940 3HD1 LEU A 378       9.410  11.756  18.546  1.00133.87           H  
ATOM   3941  CD2 LEU A 378       6.443  13.091  17.332  1.00133.87           C  
ATOM   3942 1HD2 LEU A 378       6.906  14.013  16.979  1.00133.87           H  
ATOM   3943 2HD2 LEU A 378       5.490  13.323  17.807  1.00133.87           H  
ATOM   3944 3HD2 LEU A 378       6.275  12.423  16.488  1.00133.87           H  
ATOM   3945  C   LEU A 378       4.732   9.792  19.046  1.00133.87           C  
ATOM   3946  O   LEU A 378       4.728   9.242  17.945  1.00133.87           O  
ATOM   3947  N   LEU A 379       4.418   9.125  20.173  1.00187.83           N  
ATOM   3948  HN  LEU A 379       4.655   9.541  21.130  1.00187.83           H  
ATOM   3949  CA  LEU A 379       3.759   7.845  20.080  1.00187.83           C  
ATOM   3950  HA  LEU A 379       4.271   7.268  19.310  1.00187.83           H  
ATOM   3951  CB  LEU A 379       3.768   7.008  21.366  1.00187.83           C  
ATOM   3952  HB1 LEU A 379       3.730   7.684  22.220  1.00187.83           H  
ATOM   3953  HB2 LEU A 379       2.886   6.368  21.369  1.00187.83           H  
ATOM   3954  CG  LEU A 379       5.010   6.125  21.500  1.00187.83           C  
ATOM   3955  HG  LEU A 379       5.881   6.777  21.556  1.00187.83           H  
ATOM   3956  CD1 LEU A 379       4.963   5.290  22.783  1.00187.83           C  
ATOM   3957 1HD1 LEU A 379       5.859   4.673  22.849  1.00187.83           H  
ATOM   3958 2HD1 LEU A 379       4.082   4.649  22.768  1.00187.83           H  
ATOM   3959 3HD1 LEU A 379       4.914   5.953  23.647  1.00187.83           H  
ATOM   3960  CD2 LEU A 379       5.161   5.240  20.255  1.00187.83           C  
ATOM   3961 1HD2 LEU A 379       6.048   4.615  20.359  1.00187.83           H  
ATOM   3962 2HD2 LEU A 379       5.262   5.870  19.371  1.00187.83           H  
ATOM   3963 3HD2 LEU A 379       4.280   4.606  20.150  1.00187.83           H  
ATOM   3964  C   LEU A 379       2.326   7.981  19.663  1.00187.83           C  
ATOM   3965  O   LEU A 379       1.819   7.182  18.876  1.00187.83           O  
ATOM   3966  N   ALA A 380       1.621   8.994  20.200  1.00 43.65           N  
ATOM   3967  HN  ALA A 380       2.103   9.670  20.876  1.00 43.65           H  
ATOM   3968  CA  ALA A 380       0.233   9.184  19.882  1.00 43.65           C  
ATOM   3969  HA  ALA A 380      -0.332   8.291  20.149  1.00 43.65           H  
ATOM   3970  CB  ALA A 380      -0.368  10.410  20.589  1.00 43.65           C  
ATOM   3971  HB1 ALA A 380      -1.418  10.509  20.315  1.00 43.65           H  
ATOM   3972  HB2 ALA A 380       0.172  11.307  20.285  1.00 43.65           H  
ATOM   3973  HB3 ALA A 380      -0.285  10.285  21.669  1.00 43.65           H  
ATOM   3974  C   ALA A 380       0.142   9.417  18.405  1.00 43.65           C  
ATOM   3975  O   ALA A 380      -0.775   8.933  17.741  1.00 43.65           O  
ATOM   3976  N   THR A 381       1.116  10.161  17.849  1.00137.91           N  
ATOM   3977  HN  THR A 381       1.923  10.511  18.458  1.00137.91           H  
ATOM   3978  CA  THR A 381       1.090  10.492  16.455  1.00137.91           C  
ATOM   3979  HA  THR A 381       0.147  10.998  16.250  1.00137.91           H  
ATOM   3980  CB  THR A 381       2.209  11.423  16.060  1.00137.91           C  
ATOM   3981  HB  THR A 381       2.330  12.182  16.833  1.00137.91           H  
ATOM   3982  OG1 THR A 381       1.900  12.059  14.833  1.00137.91           O  
ATOM   3983  HG1 THR A 381       1.774  11.334  14.084  1.00137.91           H  
ATOM   3984  CG2 THR A 381       3.525  10.651  15.905  1.00137.91           C  
ATOM   3985 1HG2 THR A 381       4.320  11.340  15.620  1.00137.91           H  
ATOM   3986 2HG2 THR A 381       3.411   9.889  15.134  1.00137.91           H  
ATOM   3987 3HG2 THR A 381       3.781  10.174  16.851  1.00137.91           H  
ATOM   3988  C   THR A 381       1.131   9.238  15.622  1.00137.91           C  
ATOM   3989  O   THR A 381       0.357   9.093  14.679  1.00137.91           O  
ATOM   3990  N   SER A 382       2.005   8.272  15.956  1.00 88.61           N  
ATOM   3991  HN  SER A 382       2.626   8.395  16.818  1.00 88.61           H  
ATOM   3992  CA  SER A 382       2.113   7.076  15.167  1.00 88.61           C  
ATOM   3993  HA  SER A 382       2.316   7.349  14.131  1.00 88.61           H  
ATOM   3994  CB  SER A 382       3.224   6.138  15.666  1.00 88.61           C  
ATOM   3995  HB1 SER A 382       3.045   5.893  16.713  1.00 88.61           H  
ATOM   3996  HB2 SER A 382       3.217   5.224  15.072  1.00 88.61           H  
ATOM   3997  OG  SER A 382       4.490   6.769  15.542  1.00 88.61           O  
ATOM   3998  HG  SER A 382       4.667   7.005  14.534  1.00 88.61           H  
ATOM   3999  C   SER A 382       0.822   6.321  15.230  1.00 88.61           C  
ATOM   4000  O   SER A 382       0.359   5.785  14.226  1.00 88.61           O  
ATOM   4001  N   HIS A 383       0.182   6.276  16.410  1.00 62.55           N  
ATOM   4002  HN  HIS A 383       0.576   6.798  17.257  1.00 62.55           H  
ATOM   4003  CA  HIS A 383      -1.033   5.524  16.527  1.00 62.55           C  
ATOM   4004  HA  HIS A 383      -0.837   4.494  16.228  1.00 62.55           H  
ATOM   4005  CB  HIS A 383      -1.606   5.523  17.955  1.00 62.55           C  
ATOM   4006  HB1 HIS A 383      -1.643   6.550  18.319  1.00 62.55           H  
ATOM   4007  HB2 HIS A 383      -2.614   5.109  17.929  1.00 62.55           H  
ATOM   4008  CG  HIS A 383      -0.771   4.704  18.900  1.00 62.55           C  
ATOM   4009  CD2 HIS A 383       0.221   5.077  19.756  1.00 62.55           C  
ATOM   4010  HD2 HIS A 383       0.570   6.100  19.892  1.00 62.55           H  
ATOM   4011  ND1 HIS A 383      -0.892   3.340  19.042  1.00 62.55           N  
ATOM   4012  HD1 HIS A 383      -1.577   2.704  18.522  1.00 62.55           H  
ATOM   4013  CE1 HIS A 383       0.024   2.957  19.967  1.00 62.55           C  
ATOM   4014  HE1 HIS A 383       0.166   1.926  20.291  1.00 62.55           H  
ATOM   4015  NE2 HIS A 383       0.724   3.977  20.429  1.00 62.55           N  
ATOM   4016  C   HIS A 383      -2.035   6.115  15.587  1.00 62.55           C  
ATOM   4017  O   HIS A 383      -2.803   5.391  14.957  1.00 62.55           O  
ATOM   4018  N   THR A 384      -2.046   7.454  15.474  1.00 73.56           N  
ATOM   4019  HN  THR A 384      -1.334   8.017  16.041  1.00 73.56           H  
ATOM   4020  CA  THR A 384      -2.964   8.168  14.632  1.00 73.56           C  
ATOM   4021  HA  THR A 384      -3.981   7.872  14.889  1.00 73.56           H  
ATOM   4022  CB  THR A 384      -2.842   9.652  14.772  1.00 73.56           C  
ATOM   4023  HB  THR A 384      -1.826   9.954  14.520  1.00 73.56           H  
ATOM   4024  OG1 THR A 384      -3.136  10.061  16.097  1.00 73.56           O  
ATOM   4025  HG1 THR A 384      -4.117   9.779  16.341  1.00 73.56           H  
ATOM   4026  CG2 THR A 384      -3.818  10.300  13.791  1.00 73.56           C  
ATOM   4027 1HG2 THR A 384      -3.749  11.385  13.873  1.00 73.56           H  
ATOM   4028 2HG2 THR A 384      -4.834   9.982  14.025  1.00 73.56           H  
ATOM   4029 3HG2 THR A 384      -3.568   9.996  12.775  1.00 73.56           H  
ATOM   4030  C   THR A 384      -2.725   7.875  13.181  1.00 73.56           C  
ATOM   4031  O   THR A 384      -3.673   7.760  12.407  1.00 73.56           O  
ATOM   4032  N   LEU A 385      -1.456   7.784  12.748  1.00106.69           N  
ATOM   4033  HN  LEU A 385      -0.635   7.938  13.417  1.00106.69           H  
ATOM   4034  CA  LEU A 385      -1.230   7.476  11.367  1.00106.69           C  
ATOM   4035  HA  LEU A 385      -1.748   8.215  10.755  1.00106.69           H  
ATOM   4036  CB  LEU A 385       0.261   7.465  10.972  1.00106.69           C  
ATOM   4037  HB1 LEU A 385       0.820   6.952  11.755  1.00106.69           H  
ATOM   4038  HB2 LEU A 385       0.363   6.919  10.034  1.00106.69           H  
ATOM   4039  CG  LEU A 385       0.869   8.873  10.784  1.00106.69           C  
ATOM   4040  HG  LEU A 385       0.294   9.364   9.999  1.00106.69           H  
ATOM   4041  CD1 LEU A 385       0.734   9.740  12.043  1.00106.69           C  
ATOM   4042 1HD1 LEU A 385       1.176  10.719  11.860  1.00106.69           H  
ATOM   4043 2HD1 LEU A 385       1.250   9.258  12.873  1.00106.69           H  
ATOM   4044 3HD1 LEU A 385      -0.321   9.859  12.291  1.00106.69           H  
ATOM   4045  CD2 LEU A 385       2.321   8.788  10.287  1.00106.69           C  
ATOM   4046 1HD2 LEU A 385       2.723   9.794  10.164  1.00106.69           H  
ATOM   4047 2HD2 LEU A 385       2.348   8.267   9.330  1.00106.69           H  
ATOM   4048 3HD2 LEU A 385       2.923   8.243  11.014  1.00106.69           H  
ATOM   4049  C   LEU A 385      -1.825   6.117  11.090  1.00106.69           C  
ATOM   4050  O   LEU A 385      -2.402   5.901  10.026  1.00106.69           O  
ATOM   4051  N   PHE A 386      -1.703   5.164  12.040  1.00 58.86           N  
ATOM   4052  HN  PHE A 386      -1.225   5.423  12.961  1.00 58.86           H  
ATOM   4053  CA  PHE A 386      -2.186   3.811  11.874  1.00 58.86           C  
ATOM   4054  HA  PHE A 386      -1.768   3.433  10.941  1.00 58.86           H  
ATOM   4055  CB  PHE A 386      -1.741   2.849  12.994  1.00 58.86           C  
ATOM   4056  HB1 PHE A 386      -1.832   3.342  13.962  1.00 58.86           H  
ATOM   4057  HB2 PHE A 386      -2.363   1.954  12.981  1.00 58.86           H  
ATOM   4058  CG  PHE A 386      -0.317   2.479  12.746  1.00 58.86           C  
ATOM   4059  CD1 PHE A 386       0.713   3.280  13.178  1.00 58.86           C  
ATOM   4060  HD1 PHE A 386       0.488   4.204  13.711  1.00 58.86           H  
ATOM   4061  CD2 PHE A 386      -0.012   1.316  12.076  1.00 58.86           C  
ATOM   4062  HD2 PHE A 386      -0.816   0.668  11.728  1.00 58.86           H  
ATOM   4063  CE1 PHE A 386       2.023   2.933  12.947  1.00 58.86           C  
ATOM   4064  HE1 PHE A 386       2.828   3.580  13.296  1.00 58.86           H  
ATOM   4065  CE2 PHE A 386       1.296   0.962  11.840  1.00 58.86           C  
ATOM   4066  HE2 PHE A 386       1.523   0.039  11.307  1.00 58.86           H  
ATOM   4067  CZ  PHE A 386       2.317   1.771  12.276  1.00 58.86           C  
ATOM   4068  HZ  PHE A 386       3.354   1.493  12.091  1.00 58.86           H  
ATOM   4069  C   PHE A 386      -3.687   3.702  11.766  1.00 58.86           C  
ATOM   4070  O   PHE A 386      -4.182   3.005  10.881  1.00 58.86           O  
ATOM   4071  N   LEU A 387      -4.462   4.368  12.652  1.00162.25           N  
ATOM   4072  HN  LEU A 387      -4.010   4.971  13.412  1.00162.25           H  
ATOM   4073  CA  LEU A 387      -5.898   4.264  12.571  1.00162.25           C  
ATOM   4074  HA  LEU A 387      -6.199   3.221  12.665  1.00162.25           H  
ATOM   4075  CB  LEU A 387      -6.667   5.124  13.590  1.00162.25           C  
ATOM   4076  HB1 LEU A 387      -6.201   6.109  13.624  1.00162.25           H  
ATOM   4077  HB2 LEU A 387      -7.697   5.220  13.245  1.00162.25           H  
ATOM   4078  CG  LEU A 387      -6.691   4.557  15.014  1.00162.25           C  
ATOM   4079  HG  LEU A 387      -7.175   5.299  15.650  1.00162.25           H  
ATOM   4080  CD1 LEU A 387      -7.531   3.273  15.091  1.00162.25           C  
ATOM   4081 1HD1 LEU A 387      -7.527   2.897  16.114  1.00162.25           H  
ATOM   4082 2HD1 LEU A 387      -7.107   2.520  14.426  1.00162.25           H  
ATOM   4083 3HD1 LEU A 387      -8.555   3.490  14.788  1.00162.25           H  
ATOM   4084  CD2 LEU A 387      -5.272   4.359  15.547  1.00162.25           C  
ATOM   4085 1HD2 LEU A 387      -5.316   3.956  16.559  1.00162.25           H  
ATOM   4086 2HD2 LEU A 387      -4.751   5.317  15.560  1.00162.25           H  
ATOM   4087 3HD2 LEU A 387      -4.735   3.663  14.902  1.00162.25           H  
ATOM   4088  C   LEU A 387      -6.300   4.788  11.239  1.00162.25           C  
ATOM   4089  O   LEU A 387      -7.174   4.236  10.571  1.00162.25           O  
ATOM   4090  N   ARG A 388      -5.635   5.874  10.821  1.00 79.17           N  
ATOM   4091  HN  ARG A 388      -4.849   6.267  11.432  1.00 79.17           H  
ATOM   4092  CA  ARG A 388      -5.942   6.523   9.586  1.00 79.17           C  
ATOM   4093  HA  ARG A 388      -6.985   6.839   9.599  1.00 79.17           H  
ATOM   4094  CB  ARG A 388      -5.047   7.750   9.336  1.00 79.17           C  
ATOM   4095  HB1 ARG A 388      -4.004   7.436   9.385  1.00 79.17           H  
ATOM   4096  HB2 ARG A 388      -5.262   8.141   8.341  1.00 79.17           H  
ATOM   4097  CG  ARG A 388      -5.269   8.869  10.359  1.00 79.17           C  
ATOM   4098  HG1 ARG A 388      -6.313   9.178  10.307  1.00 79.17           H  
ATOM   4099  HG2 ARG A 388      -5.056   8.473  11.352  1.00 79.17           H  
ATOM   4100  CD  ARG A 388      -4.391  10.101  10.134  1.00 79.17           C  
ATOM   4101  HD1 ARG A 388      -3.339   9.828  10.215  1.00 79.17           H  
ATOM   4102  HD2 ARG A 388      -4.583  10.519   9.146  1.00 79.17           H  
ATOM   4103  NE  ARG A 388      -4.739  11.099  11.185  1.00 79.17           N1+
ATOM   4104  HE  ARG A 388      -5.463  10.857  11.935  1.00 79.17           H  
ATOM   4105  CZ  ARG A 388      -4.133  12.322  11.189  1.00 79.17           C  
ATOM   4106  NH1 ARG A 388      -3.199  12.623  10.239  1.00 79.17           N  
ATOM   4107 1HH1 ARG A 388      -2.943  11.900   9.493  1.00 79.17           H  
ATOM   4108 2HH1 ARG A 388      -2.723  13.581  10.241  1.00 79.17           H  
ATOM   4109  NH2 ARG A 388      -4.462  13.245  12.139  1.00 79.17           N  
ATOM   4110 1HH2 ARG A 388      -5.196  13.010  12.882  1.00 79.17           H  
ATOM   4111 2HH2 ARG A 388      -3.986  14.203  12.141  1.00 79.17           H  
ATOM   4112  C   ARG A 388      -5.739   5.551   8.465  1.00 79.17           C  
ATOM   4113  O   ARG A 388      -6.514   5.530   7.511  1.00 79.17           O  
ATOM   4114  N   GLU A 389      -4.686   4.715   8.534  1.00140.84           N  
ATOM   4115  HN  GLU A 389      -4.007   4.767   9.360  1.00140.84           H  
ATOM   4116  CA  GLU A 389      -4.483   3.752   7.487  1.00140.84           C  
ATOM   4117  HA  GLU A 389      -4.415   4.281   6.536  1.00140.84           H  
ATOM   4118  CB  GLU A 389      -3.237   2.875   7.649  1.00140.84           C  
ATOM   4119  HB1 GLU A 389      -3.045   2.734   8.713  1.00140.84           H  
ATOM   4120  HB2 GLU A 389      -3.427   1.909   7.182  1.00140.84           H  
ATOM   4121  CG  GLU A 389      -2.006   3.488   7.011  1.00140.84           C  
ATOM   4122  HG1 GLU A 389      -1.898   4.527   7.322  1.00140.84           H  
ATOM   4123  HG2 GLU A 389      -1.115   2.928   7.297  1.00140.84           H  
ATOM   4124  CD  GLU A 389      -2.216   3.409   5.503  1.00140.84           C  
ATOM   4125  OE1 GLU A 389      -2.279   2.270   4.969  1.00140.84           O  
ATOM   4126  OE2 GLU A 389      -2.324   4.492   4.869  1.00140.84           O1-
ATOM   4127  C   GLU A 389      -5.627   2.789   7.417  1.00140.84           C  
ATOM   4128  O   GLU A 389      -6.049   2.409   6.330  1.00140.84           O  
ATOM   4129  N   HIS A 390      -6.160   2.355   8.568  1.00 83.02           N  
ATOM   4130  HN  HIS A 390      -5.816   2.759   9.497  1.00 83.02           H  
ATOM   4131  CA  HIS A 390      -7.191   1.350   8.564  1.00 83.02           C  
ATOM   4132  HA  HIS A 390      -6.803   0.435   8.116  1.00 83.02           H  
ATOM   4133  CB  HIS A 390      -7.674   1.054   9.997  1.00 83.02           C  
ATOM   4134  HB1 HIS A 390      -6.836   0.647  10.562  1.00 83.02           H  
ATOM   4135  HB2 HIS A 390      -7.996   1.992  10.449  1.00 83.02           H  
ATOM   4136  CG  HIS A 390      -8.810   0.081  10.078  1.00 83.02           C  
ATOM   4137  CD2 HIS A 390     -10.140   0.282   9.864  1.00 83.02           C  
ATOM   4138  HD2 HIS A 390     -10.586   1.235   9.578  1.00 83.02           H  
ATOM   4139  ND1 HIS A 390      -8.679  -1.248  10.413  1.00 83.02           N  
ATOM   4140  HD1 HIS A 390      -7.770  -1.761  10.648  1.00 83.02           H  
ATOM   4141  CE1 HIS A 390      -9.927  -1.781  10.388  1.00 83.02           C  
ATOM   4142  HE1 HIS A 390     -10.146  -2.825  10.613  1.00 83.02           H  
ATOM   4143  NE2 HIS A 390     -10.846  -0.890  10.060  1.00 83.02           N  
ATOM   4144  C   HIS A 390      -8.392   1.811   7.795  1.00 83.02           C  
ATOM   4145  O   HIS A 390      -8.838   1.152   6.854  1.00 83.02           O  
ATOM   4146  N   ASN A 391      -8.916   2.991   8.163  1.00 50.08           N  
ATOM   4147  HN  ASN A 391      -8.426   3.543   8.938  1.00 50.08           H  
ATOM   4148  CA  ASN A 391     -10.094   3.551   7.575  1.00 50.08           C  
ATOM   4149  HA  ASN A 391     -10.934   2.869   7.709  1.00 50.08           H  
ATOM   4150  CB  ASN A 391     -10.443   4.931   8.159  1.00 50.08           C  
ATOM   4151  HB1 ASN A 391      -9.587   5.598   8.058  1.00 50.08           H  
ATOM   4152  HB2 ASN A 391     -11.296   5.349   7.624  1.00 50.08           H  
ATOM   4153  CG  ASN A 391     -10.793   4.769   9.632  1.00 50.08           C  
ATOM   4154  OD1 ASN A 391     -11.087   3.672  10.104  1.00 50.08           O  
ATOM   4155  ND2 ASN A 391     -10.765   5.902  10.384  1.00 50.08           N  
ATOM   4156 1HD2 ASN A 391     -10.507   6.837   9.933  1.00 50.08           H  
ATOM   4157 2HD2 ASN A 391     -11.001   5.858  11.427  1.00 50.08           H  
ATOM   4158  C   ASN A 391      -9.829   3.749   6.118  1.00 50.08           C  
ATOM   4159  O   ASN A 391     -10.713   3.541   5.290  1.00 50.08           O  
ATOM   4160  N   ARG A 392      -8.603   4.174   5.761  1.00 88.56           N  
ATOM   4161  HN  ARG A 392      -7.856   4.330   6.511  1.00 88.56           H  
ATOM   4162  CA  ARG A 392      -8.290   4.420   4.383  1.00 88.56           C  
ATOM   4163  HA  ARG A 392      -8.991   5.148   3.975  1.00 88.56           H  
ATOM   4164  CB  ARG A 392      -6.853   4.934   4.200  1.00 88.56           C  
ATOM   4165  HB1 ARG A 392      -6.675   5.722   4.932  1.00 88.56           H  
ATOM   4166  HB2 ARG A 392      -6.167   4.107   4.383  1.00 88.56           H  
ATOM   4167  CG  ARG A 392      -6.567   5.497   2.808  1.00 88.56           C  
ATOM   4168  HG1 ARG A 392      -6.775   4.723   2.070  1.00 88.56           H  
ATOM   4169  HG2 ARG A 392      -7.223   6.350   2.636  1.00 88.56           H  
ATOM   4170  CD  ARG A 392      -5.118   5.954   2.642  1.00 88.56           C  
ATOM   4171  HD1 ARG A 392      -5.087   6.912   2.122  1.00 88.56           H  
ATOM   4172  HD2 ARG A 392      -4.646   6.055   3.619  1.00 88.56           H  
ATOM   4173  NE  ARG A 392      -4.410   4.917   1.840  1.00 88.56           N1+
ATOM   4174  HE  ARG A 392      -4.161   5.113   0.818  1.00 88.56           H  
ATOM   4175  CZ  ARG A 392      -4.077   3.719   2.401  1.00 88.56           C  
ATOM   4176  NH1 ARG A 392      -4.461   3.437   3.678  1.00 88.56           N  
ATOM   4177 1HH1 ARG A 392      -5.023   4.155   4.239  1.00 88.56           H  
ATOM   4178 2HH1 ARG A 392      -4.201   2.498   4.120  1.00 88.56           H  
ATOM   4179  NH2 ARG A 392      -3.374   2.795   1.683  1.00 88.56           N  
ATOM   4180 1HH2 ARG A 392      -3.082   3.009   0.676  1.00 88.56           H  
ATOM   4181 2HH2 ARG A 392      -3.115   1.857   2.127  1.00 88.56           H  
ATOM   4182  C   ARG A 392      -8.408   3.137   3.626  1.00 88.56           C  
ATOM   4183  O   ARG A 392      -9.035   3.079   2.568  1.00 88.56           O  
ATOM   4184  N   LEU A 393      -7.826   2.053   4.172  1.00117.51           N  
ATOM   4185  HN  LEU A 393      -7.317   2.133   5.110  1.00117.51           H  
ATOM   4186  CA  LEU A 393      -7.890   0.793   3.495  1.00117.51           C  
ATOM   4187  HA  LEU A 393      -7.501   0.929   2.486  1.00117.51           H  
ATOM   4188  CB  LEU A 393      -7.105  -0.362   4.164  1.00117.51           C  
ATOM   4189  HB1 LEU A 393      -7.257  -0.284   5.241  1.00117.51           H  
ATOM   4190  HB2 LEU A 393      -7.527  -1.300   3.803  1.00117.51           H  
ATOM   4191  CG  LEU A 393      -5.575  -0.406   3.908  1.00117.51           C  
ATOM   4192  HG  LEU A 393      -5.218  -1.327   4.368  1.00117.51           H  
ATOM   4193  CD1 LEU A 393      -5.267  -0.533   2.409  1.00117.51           C  
ATOM   4194 1HD1 LEU A 393      -4.188  -0.561   2.260  1.00117.51           H  
ATOM   4195 2HD1 LEU A 393      -5.684   0.323   1.878  1.00117.51           H  
ATOM   4196 3HD1 LEU A 393      -5.711  -1.451   2.023  1.00117.51           H  
ATOM   4197  CD2 LEU A 393      -4.798   0.732   4.579  1.00117.51           C  
ATOM   4198 1HD2 LEU A 393      -3.737   0.631   4.353  1.00117.51           H  
ATOM   4199 2HD2 LEU A 393      -4.945   0.686   5.658  1.00117.51           H  
ATOM   4200 3HD2 LEU A 393      -5.159   1.690   4.204  1.00117.51           H  
ATOM   4201  C   LEU A 393      -9.320   0.364   3.390  1.00117.51           C  
ATOM   4202  O   LEU A 393      -9.728  -0.173   2.365  1.00117.51           O  
ATOM   4203  N   ALA A 394     -10.129   0.593   4.441  1.00 41.42           N  
ATOM   4204  HN  ALA A 394      -9.759   1.131   5.289  1.00 41.42           H  
ATOM   4205  CA  ALA A 394     -11.488   0.119   4.433  1.00 41.42           C  
ATOM   4206  HA  ALA A 394     -11.477  -0.959   4.271  1.00 41.42           H  
ATOM   4207  CB  ALA A 394     -12.221   0.405   5.757  1.00 41.42           C  
ATOM   4208  HB1 ALA A 394     -13.242   0.027   5.697  1.00 41.42           H  
ATOM   4209  HB2 ALA A 394     -12.242   1.480   5.936  1.00 41.42           H  
ATOM   4210  HB3 ALA A 394     -11.699  -0.089   6.576  1.00 41.42           H  
ATOM   4211  C   ALA A 394     -12.287   0.756   3.335  1.00 41.42           C  
ATOM   4212  O   ALA A 394     -13.042   0.071   2.644  1.00 41.42           O  
ATOM   4213  N   ARG A 395     -12.161   2.085   3.151  1.00 44.95           N  
ATOM   4214  HN  ARG A 395     -11.488   2.649   3.762  1.00 44.95           H  
ATOM   4215  CA  ARG A 395     -12.933   2.743   2.132  1.00 44.95           C  
ATOM   4216  HA  ARG A 395     -13.987   2.511   2.283  1.00 44.95           H  
ATOM   4217  CB  ARG A 395     -12.756   4.271   2.131  1.00 44.95           C  
ATOM   4218  HB1 ARG A 395     -11.689   4.495   2.140  1.00 44.95           H  
ATOM   4219  HB2 ARG A 395     -13.204   4.670   1.221  1.00 44.95           H  
ATOM   4220  CG  ARG A 395     -13.406   4.958   3.332  1.00 44.95           C  
ATOM   4221  HG1 ARG A 395     -14.472   4.731   3.324  1.00 44.95           H  
ATOM   4222  HG2 ARG A 395     -12.956   4.560   4.242  1.00 44.95           H  
ATOM   4223  CD  ARG A 395     -13.235   6.478   3.333  1.00 44.95           C  
ATOM   4224  HD1 ARG A 395     -13.560   6.889   2.377  1.00 44.95           H  
ATOM   4225  HD2 ARG A 395     -13.824   6.918   4.138  1.00 44.95           H  
ATOM   4226  NE  ARG A 395     -11.790   6.766   3.545  1.00 44.95           N1+
ATOM   4227  HE  ARG A 395     -11.134   6.873   2.707  1.00 44.95           H  
ATOM   4228  CZ  ARG A 395     -11.307   6.893   4.815  1.00 44.95           C  
ATOM   4229  NH1 ARG A 395     -12.149   6.745   5.879  1.00 44.95           N  
ATOM   4230 1HH1 ARG A 395     -13.184   6.530   5.716  1.00 44.95           H  
ATOM   4231 2HH1 ARG A 395     -11.774   6.844   6.876  1.00 44.95           H  
ATOM   4232  NH2 ARG A 395      -9.986   7.167   5.021  1.00 44.95           N  
ATOM   4233 1HH2 ARG A 395      -9.327   7.283   4.186  1.00 44.95           H  
ATOM   4234 2HH2 ARG A 395      -9.609   7.266   6.018  1.00 44.95           H  
ATOM   4235  C   ARG A 395     -12.514   2.235   0.788  1.00 44.95           C  
ATOM   4236  O   ARG A 395     -13.350   1.815  -0.011  1.00 44.95           O  
ATOM   4237  N   GLU A 396     -11.192   2.189   0.534  1.00 77.94           N  
ATOM   4238  HN  GLU A 396     -10.496   2.435   1.308  1.00 77.94           H  
ATOM   4239  CA  GLU A 396     -10.707   1.814  -0.762  1.00 77.94           C  
ATOM   4240  HA  GLU A 396     -11.084   2.515  -1.507  1.00 77.94           H  
ATOM   4241  CB  GLU A 396      -9.170   1.781  -0.822  1.00 77.94           C  
ATOM   4242  HB1 GLU A 396      -8.808   1.108  -0.045  1.00 77.94           H  
ATOM   4243  HB2 GLU A 396      -8.870   1.403  -1.799  1.00 77.94           H  
ATOM   4244  CG  GLU A 396      -8.525   3.153  -0.614  1.00 77.94           C  
ATOM   4245  HG1 GLU A 396      -8.915   3.611   0.295  1.00 77.94           H  
ATOM   4246  HG2 GLU A 396      -7.443   3.045  -0.532  1.00 77.94           H  
ATOM   4247  CD  GLU A 396      -8.868   4.020  -1.817  1.00 77.94           C  
ATOM   4248  OE1 GLU A 396      -9.373   3.459  -2.826  1.00 77.94           O  
ATOM   4249  OE2 GLU A 396      -8.628   5.254  -1.744  1.00 77.94           O1-
ATOM   4250  C   GLU A 396     -11.207   0.436  -1.075  1.00 77.94           C  
ATOM   4251  O   GLU A 396     -11.688   0.187  -2.179  1.00 77.94           O  
ATOM   4252  N   LEU A 397     -11.134  -0.493  -0.100  1.00109.63           N  
ATOM   4253  HN  LEU A 397     -10.738  -0.222   0.856  1.00109.63           H  
ATOM   4254  CA  LEU A 397     -11.580  -1.841  -0.325  1.00109.63           C  
ATOM   4255  HA  LEU A 397     -11.055  -2.222  -1.201  1.00109.63           H  
ATOM   4256  CB  LEU A 397     -11.291  -2.799   0.849  1.00109.63           C  
ATOM   4257  HB1 LEU A 397     -11.456  -2.256   1.780  1.00109.63           H  
ATOM   4258  HB2 LEU A 397     -11.989  -3.634   0.787  1.00109.63           H  
ATOM   4259  CG  LEU A 397      -9.853  -3.371   0.871  1.00109.63           C  
ATOM   4260  HG  LEU A 397      -9.721  -3.929  -0.056  1.00109.63           H  
ATOM   4261  CD1 LEU A 397      -8.775  -2.279   0.890  1.00109.63           C  
ATOM   4262 1HD1 LEU A 397      -7.788  -2.742   0.905  1.00109.63           H  
ATOM   4263 2HD1 LEU A 397      -8.899  -1.661   1.779  1.00109.63           H  
ATOM   4264 3HD1 LEU A 397      -8.871  -1.658  -0.000  1.00109.63           H  
ATOM   4265  CD2 LEU A 397      -9.678  -4.372   2.023  1.00109.63           C  
ATOM   4266 1HD2 LEU A 397      -8.659  -4.759   2.017  1.00109.63           H  
ATOM   4267 2HD2 LEU A 397     -10.380  -5.196   1.899  1.00109.63           H  
ATOM   4268 3HD2 LEU A 397      -9.870  -3.872   2.972  1.00109.63           H  
ATOM   4269  C   LEU A 397     -13.047  -1.864  -0.628  1.00109.63           C  
ATOM   4270  O   LEU A 397     -13.490  -2.619  -1.491  1.00109.63           O  
ATOM   4271  N   LYS A 398     -13.844  -1.023   0.055  1.00119.81           N  
ATOM   4272  HN  LYS A 398     -13.413  -0.356   0.772  1.00119.81           H  
ATOM   4273  CA  LYS A 398     -15.267  -1.006  -0.163  1.00119.81           C  
ATOM   4274  HA  LYS A 398     -15.687  -1.982   0.081  1.00119.81           H  
ATOM   4275  CB  LYS A 398     -15.983   0.085   0.652  1.00119.81           C  
ATOM   4276  HB1 LYS A 398     -15.376   0.989   0.612  1.00119.81           H  
ATOM   4277  HB2 LYS A 398     -16.950   0.275   0.185  1.00119.81           H  
ATOM   4278  CG  LYS A 398     -16.226  -0.257   2.121  1.00119.81           C  
ATOM   4279  HG1 LYS A 398     -15.274  -0.534   2.575  1.00119.81           H  
ATOM   4280  HG2 LYS A 398     -16.625   0.626   2.621  1.00119.81           H  
ATOM   4281  CD  LYS A 398     -17.210  -1.411   2.313  1.00119.81           C  
ATOM   4282  HD1 LYS A 398     -18.114  -1.191   1.745  1.00119.81           H  
ATOM   4283  HD2 LYS A 398     -16.752  -2.322   1.928  1.00119.81           H  
ATOM   4284  CE  LYS A 398     -17.602  -1.647   3.773  1.00119.81           C  
ATOM   4285  HE1 LYS A 398     -16.709  -1.879   4.354  1.00119.81           H  
ATOM   4286  HE2 LYS A 398     -18.071  -0.747   4.171  1.00119.81           H  
ATOM   4287  NZ  LYS A 398     -18.554  -2.777   3.864  1.00119.81           N1+
ATOM   4288  HZ1 LYS A 398     -18.823  -2.936   4.887  1.00119.81           H  
ATOM   4289  HZ2 LYS A 398     -18.096  -3.662   3.475  1.00119.81           H  
ATOM   4290  HZ3 LYS A 398     -19.432  -2.551   3.296  1.00119.81           H  
ATOM   4291  C   LYS A 398     -15.543  -0.683  -1.597  1.00119.81           C  
ATOM   4292  O   LYS A 398     -16.456  -1.248  -2.197  1.00119.81           O  
ATOM   4293  N   ARG A 399     -14.772   0.250  -2.183  1.00 93.43           N  
ATOM   4294  HN  ARG A 399     -13.963   0.692  -1.639  1.00 93.43           H  
ATOM   4295  CA  ARG A 399     -15.030   0.655  -3.535  1.00 93.43           C  
ATOM   4296  HA  ARG A 399     -16.061   0.999  -3.609  1.00 93.43           H  
ATOM   4297  CB  ARG A 399     -14.094   1.779  -4.013  1.00 93.43           C  
ATOM   4298  HB1 ARG A 399     -13.064   1.460  -3.854  1.00 93.43           H  
ATOM   4299  HB2 ARG A 399     -14.265   1.940  -5.078  1.00 93.43           H  
ATOM   4300  CG  ARG A 399     -14.307   3.107  -3.284  1.00 93.43           C  
ATOM   4301  HG1 ARG A 399     -15.348   3.405  -3.408  1.00 93.43           H  
ATOM   4302  HG2 ARG A 399     -14.095   2.957  -2.225  1.00 93.43           H  
ATOM   4303  CD  ARG A 399     -13.415   4.237  -3.801  1.00 93.43           C  
ATOM   4304  HD1 ARG A 399     -13.498   5.106  -3.148  1.00 93.43           H  
ATOM   4305  HD2 ARG A 399     -12.377   3.906  -3.836  1.00 93.43           H  
ATOM   4306  NE  ARG A 399     -13.886   4.583  -5.172  1.00 93.43           N1+
ATOM   4307  HE  ARG A 399     -14.641   3.989  -5.644  1.00 93.43           H  
ATOM   4308  CZ  ARG A 399     -13.355   5.657  -5.826  1.00 93.43           C  
ATOM   4309  NH1 ARG A 399     -12.390   6.413  -5.225  1.00 93.43           N  
ATOM   4310 1HH1 ARG A 399     -12.050   6.164  -4.242  1.00 93.43           H  
ATOM   4311 2HH1 ARG A 399     -11.974   7.255  -5.737  1.00 93.43           H  
ATOM   4312  NH2 ARG A 399     -13.789   5.975  -7.081  1.00 93.43           N  
ATOM   4313 1HH2 ARG A 399     -14.545   5.382  -7.552  1.00 93.43           H  
ATOM   4314 2HH2 ARG A 399     -13.373   6.817  -7.594  1.00 93.43           H  
ATOM   4315  C   ARG A 399     -14.840  -0.506  -4.458  1.00 93.43           C  
ATOM   4316  O   ARG A 399     -15.643  -0.724  -5.363  1.00 93.43           O  
ATOM   4317  N   LEU A 400     -13.762  -1.283  -4.257  1.00136.10           N  
ATOM   4318  HN  LEU A 400     -13.113  -1.097  -3.427  1.00136.10           H  
ATOM   4319  CA  LEU A 400     -13.485  -2.361  -5.158  1.00136.10           C  
ATOM   4320  HA  LEU A 400     -13.478  -1.973  -6.176  1.00136.10           H  
ATOM   4321  CB  LEU A 400     -12.120  -3.016  -4.869  1.00136.10           C  
ATOM   4322  HB1 LEU A 400     -11.381  -2.222  -4.763  1.00136.10           H  
ATOM   4323  HB2 LEU A 400     -12.202  -3.565  -3.931  1.00136.10           H  
ATOM   4324  CG  LEU A 400     -11.617  -3.994  -5.952  1.00136.10           C  
ATOM   4325  HG  LEU A 400     -10.638  -4.344  -5.625  1.00136.10           H  
ATOM   4326  CD1 LEU A 400     -12.506  -5.239  -6.081  1.00136.10           C  
ATOM   4327 1HD1 LEU A 400     -12.107  -5.893  -6.856  1.00136.10           H  
ATOM   4328 2HD1 LEU A 400     -13.519  -4.937  -6.347  1.00136.10           H  
ATOM   4329 3HD1 LEU A 400     -12.525  -5.773  -5.131  1.00136.10           H  
ATOM   4330  CD2 LEU A 400     -11.399  -3.271  -7.292  1.00136.10           C  
ATOM   4331 1HD2 LEU A 400     -11.045  -3.984  -8.037  1.00136.10           H  
ATOM   4332 2HD2 LEU A 400     -10.658  -2.482  -7.163  1.00136.10           H  
ATOM   4333 3HD2 LEU A 400     -12.340  -2.834  -7.627  1.00136.10           H  
ATOM   4334  C   LEU A 400     -14.555  -3.410  -5.049  1.00136.10           C  
ATOM   4335  O   LEU A 400     -15.027  -3.919  -6.067  1.00136.10           O  
ATOM   4336  N   ASN A 401     -14.960  -3.779  -3.815  1.00107.69           N  
ATOM   4337  HN  ASN A 401     -14.567  -3.292  -2.947  1.00107.69           H  
ATOM   4338  CA  ASN A 401     -15.927  -4.836  -3.684  1.00107.69           C  
ATOM   4339  HA  ASN A 401     -16.257  -5.153  -4.673  1.00107.69           H  
ATOM   4340  CB  ASN A 401     -15.356  -6.040  -2.923  1.00107.69           C  
ATOM   4341  HB1 ASN A 401     -14.977  -5.724  -1.951  1.00107.69           H  
ATOM   4342  HB2 ASN A 401     -16.128  -6.796  -2.784  1.00107.69           H  
ATOM   4343  CG  ASN A 401     -14.225  -6.598  -3.768  1.00107.69           C  
ATOM   4344  OD1 ASN A 401     -13.049  -6.324  -3.541  1.00107.69           O  
ATOM   4345  ND2 ASN A 401     -14.596  -7.406  -4.792  1.00107.69           N  
ATOM   4346 1HD2 ASN A 401     -15.632  -7.613  -4.961  1.00107.69           H  
ATOM   4347 2HD2 ASN A 401     -13.853  -7.836  -5.430  1.00107.69           H  
ATOM   4348  C   ASN A 401     -17.104  -4.346  -2.895  1.00107.69           C  
ATOM   4349  O   ASN A 401     -17.157  -4.498  -1.677  1.00107.69           O  
ATOM   4350  N   PRO A 402     -18.094  -3.838  -3.568  1.00 74.87           N  
ATOM   4351  CD  PRO A 402     -17.866  -3.193  -4.850  1.00 74.87           C  
ATOM   4352  HD1 PRO A 402     -17.965  -3.914  -5.662  1.00 74.87           H  
ATOM   4353  HD2 PRO A 402     -16.872  -2.746  -4.880  1.00 74.87           H  
ATOM   4354  CA  PRO A 402     -19.226  -3.278  -2.880  1.00 74.87           C  
ATOM   4355  HA  PRO A 402     -18.850  -2.544  -2.167  1.00 74.87           H  
ATOM   4356  CB  PRO A 402     -20.021  -2.526  -3.944  1.00 74.87           C  
ATOM   4357  HB1 PRO A 402     -20.764  -3.176  -4.407  1.00 74.87           H  
ATOM   4358  HB2 PRO A 402     -20.516  -1.654  -3.517  1.00 74.87           H  
ATOM   4359  CG  PRO A 402     -18.947  -2.105  -4.963  1.00 74.87           C  
ATOM   4360  HG1 PRO A 402     -19.362  -2.076  -5.971  1.00 74.87           H  
ATOM   4361  HG2 PRO A 402     -18.538  -1.127  -4.710  1.00 74.87           H  
ATOM   4362  C   PRO A 402     -20.033  -4.283  -2.117  1.00 74.87           C  
ATOM   4363  O   PRO A 402     -20.849  -3.877  -1.292  1.00 74.87           O  
ATOM   4364  N   GLN A 403     -19.865  -5.583  -2.415  1.00135.48           N  
ATOM   4365  HN  GLN A 403     -19.140  -5.844  -3.158  1.00135.48           H  
ATOM   4366  CA  GLN A 403     -20.609  -6.641  -1.787  1.00135.48           C  
ATOM   4367  HA  GLN A 403     -21.674  -6.413  -1.818  1.00135.48           H  
ATOM   4368  CB  GLN A 403     -20.349  -8.006  -2.437  1.00135.48           C  
ATOM   4369  HB1 GLN A 403     -19.392  -8.384  -2.076  1.00135.48           H  
ATOM   4370  HB2 GLN A 403     -21.145  -8.688  -2.139  1.00135.48           H  
ATOM   4371  CG  GLN A 403     -20.304  -7.951  -3.960  1.00135.48           C  
ATOM   4372  HG1 GLN A 403     -20.609  -8.906  -4.388  1.00135.48           H  
ATOM   4373  HG2 GLN A 403     -20.954  -7.160  -4.335  1.00135.48           H  
ATOM   4374  CD  GLN A 403     -18.849  -7.653  -4.296  1.00135.48           C  
ATOM   4375  OE1 GLN A 403     -17.965  -8.419  -3.917  1.00135.48           O  
ATOM   4376  NE2 GLN A 403     -18.584  -6.519  -4.996  1.00135.48           N  
ATOM   4377 1HE2 GLN A 403     -19.384  -5.873  -5.291  1.00135.48           H  
ATOM   4378 2HE2 GLN A 403     -17.575  -6.272  -5.253  1.00135.48           H  
ATOM   4379  C   GLN A 403     -20.166  -6.812  -0.367  1.00135.48           C  
ATOM   4380  O   GLN A 403     -20.970  -7.142   0.503  1.00135.48           O  
ATOM   4381  N   TRP A 404     -18.857  -6.598  -0.116  1.00122.61           N  
ATOM   4382  HN  TRP A 404     -18.255  -6.191  -0.901  1.00122.61           H  
ATOM   4383  CA  TRP A 404     -18.223  -6.883   1.140  1.00122.61           C  
ATOM   4384  HA  TRP A 404     -18.334  -7.956   1.297  1.00122.61           H  
ATOM   4385  CB  TRP A 404     -16.709  -6.606   1.152  1.00122.61           C  
ATOM   4386  HB1 TRP A 404     -16.524  -5.630   0.703  1.00122.61           H  
ATOM   4387  HB2 TRP A 404     -16.357  -6.604   2.184  1.00122.61           H  
ATOM   4388  CG  TRP A 404     -15.947  -7.658   0.374  1.00122.61           C  
ATOM   4389  CD2 TRP A 404     -14.536  -7.635   0.107  1.00122.61           C  
ATOM   4390  CE2 TRP A 404     -14.233  -8.790  -0.616  1.00122.61           C  
ATOM   4391  CE3 TRP A 404     -13.571  -6.728   0.438  1.00122.61           C  
ATOM   4392  HE3 TRP A 404     -13.809  -5.827   1.003  1.00122.61           H  
ATOM   4393  CD1 TRP A 404     -16.426  -8.803  -0.194  1.00122.61           C  
ATOM   4394  HD1 TRP A 404     -17.469  -9.120  -0.176  1.00122.61           H  
ATOM   4395  NE1 TRP A 404     -15.403  -9.497  -0.792  1.00122.61           N  
ATOM   4396  HE1 TRP A 404     -15.498 -10.430  -1.308  1.00122.61           H  
ATOM   4397  CZ2 TRP A 404     -12.956  -9.056  -1.019  1.00122.61           C  
ATOM   4398  HZ2 TRP A 404     -12.716  -9.958  -1.582  1.00122.61           H  
ATOM   4399  CZ3 TRP A 404     -12.284  -6.999   0.028  1.00122.61           C  
ATOM   4400  HZ3 TRP A 404     -11.487  -6.297   0.273  1.00122.61           H  
ATOM   4401  CH2 TRP A 404     -11.983  -8.141  -0.686  1.00122.61           C  
ATOM   4402  HH2 TRP A 404     -10.953  -8.322  -0.993  1.00122.61           H  
ATOM   4403  C   TRP A 404     -18.909  -6.225   2.290  1.00122.61           C  
ATOM   4404  O   TRP A 404     -19.647  -5.251   2.140  1.00122.61           O  
ATOM   4405  N   ASP A 405     -18.676  -6.822   3.481  1.00127.55           N  
ATOM   4406  HN  ASP A 405     -17.898  -7.555   3.529  1.00127.55           H  
ATOM   4407  CA  ASP A 405     -19.403  -6.538   4.685  1.00127.55           C  
ATOM   4408  HA  ASP A 405     -20.319  -6.013   4.413  1.00127.55           H  
ATOM   4409  CB  ASP A 405     -19.793  -7.835   5.415  1.00127.55           C  
ATOM   4410  HB1 ASP A 405     -20.015  -8.614   4.686  1.00127.55           H  
ATOM   4411  HB2 ASP A 405     -18.971  -8.158   6.054  1.00127.55           H  
ATOM   4412  CG  ASP A 405     -21.022  -7.563   6.262  1.00127.55           C  
ATOM   4413  OD1 ASP A 405     -21.638  -6.482   6.068  1.00127.55           O  
ATOM   4414  OD2 ASP A 405     -21.373  -8.436   7.100  1.00127.55           O1-
ATOM   4415  C   ASP A 405     -18.658  -5.696   5.674  1.00127.55           C  
ATOM   4416  O   ASP A 405     -17.476  -5.386   5.542  1.00127.55           O  
ATOM   4417  N   GLY A 406     -19.391  -5.302   6.733  1.00 36.84           N  
ATOM   4418  HN  GLY A 406     -20.421  -5.586   6.791  1.00 36.84           H  
ATOM   4419  CA  GLY A 406     -18.825  -4.514   7.779  1.00 36.84           C  
ATOM   4420  HA1 GLY A 406     -18.427  -3.584   7.374  1.00 36.84           H  
ATOM   4421  HA2 GLY A 406     -19.582  -4.289   8.530  1.00 36.84           H  
ATOM   4422  C   GLY A 406     -17.725  -5.322   8.384  1.00 36.84           C  
ATOM   4423  O   GLY A 406     -16.622  -4.821   8.587  1.00 36.84           O  
ATOM   4424  N   GLU A 407     -18.002  -6.608   8.682  1.00105.86           N  
ATOM   4425  HN  GLU A 407     -18.971  -7.006   8.465  1.00105.86           H  
ATOM   4426  CA  GLU A 407     -17.010  -7.445   9.287  1.00105.86           C  
ATOM   4427  HA  GLU A 407     -16.599  -6.950  10.167  1.00105.86           H  
ATOM   4428  CB  GLU A 407     -17.572  -8.823   9.683  1.00105.86           C  
ATOM   4429  HB1 GLU A 407     -18.612  -8.691   9.982  1.00105.86           H  
ATOM   4430  HB2 GLU A 407     -17.525  -9.472   8.808  1.00105.86           H  
ATOM   4431  CG  GLU A 407     -16.831  -9.518  10.831  1.00105.86           C  
ATOM   4432  HG1 GLU A 407     -17.136  -9.076  11.779  1.00105.86           H  
ATOM   4433  HG2 GLU A 407     -17.075 -10.580  10.829  1.00105.86           H  
ATOM   4434  CD  GLU A 407     -15.332  -9.344  10.652  1.00105.86           C  
ATOM   4435  OE1 GLU A 407     -14.828  -8.246  11.009  1.00105.86           O  
ATOM   4436  OE2 GLU A 407     -14.671 -10.300  10.166  1.00105.86           O1-
ATOM   4437  C   GLU A 407     -15.919  -7.686   8.287  1.00105.86           C  
ATOM   4438  O   GLU A 407     -14.739  -7.506   8.583  1.00105.86           O  
ATOM   4439  N   LYS A 408     -16.294  -8.048   7.044  1.00 94.84           N  
ATOM   4440  HN  LYS A 408     -17.333  -8.074   6.790  1.00 94.84           H  
ATOM   4441  CA  LYS A 408     -15.312  -8.398   6.059  1.00 94.84           C  
ATOM   4442  HA  LYS A 408     -14.702  -9.202   6.472  1.00 94.84           H  
ATOM   4443  CB  LYS A 408     -15.888  -8.891   4.724  1.00 94.84           C  
ATOM   4444  HB1 LYS A 408     -16.397  -9.842   4.882  1.00 94.84           H  
ATOM   4445  HB2 LYS A 408     -16.599  -8.156   4.346  1.00 94.84           H  
ATOM   4446  CG  LYS A 408     -14.768  -9.082   3.699  1.00 94.84           C  
ATOM   4447  HG1 LYS A 408     -14.542  -8.109   3.263  1.00 94.84           H  
ATOM   4448  HG2 LYS A 408     -13.891  -9.457   4.226  1.00 94.84           H  
ATOM   4449  CD  LYS A 408     -15.081 -10.047   2.560  1.00 94.84           C  
ATOM   4450  HD1 LYS A 408     -16.143 -10.292   2.594  1.00 94.84           H  
ATOM   4451  HD2 LYS A 408     -14.851  -9.556   1.615  1.00 94.84           H  
ATOM   4452  CE  LYS A 408     -14.278 -11.345   2.643  1.00 94.84           C  
ATOM   4453  HE1 LYS A 408     -13.214 -11.112   2.604  1.00 94.84           H  
ATOM   4454  HE2 LYS A 408     -14.506 -11.848   3.583  1.00 94.84           H  
ATOM   4455  NZ  LYS A 408     -14.623 -12.238   1.516  1.00 94.84           N1+
ATOM   4456  HZ1 LYS A 408     -14.053 -13.141   1.588  1.00 94.84           H  
ATOM   4457  HZ2 LYS A 408     -14.399 -11.749   0.591  1.00 94.84           H  
ATOM   4458  HZ3 LYS A 408     -15.667 -12.472   1.552  1.00 94.84           H  
ATOM   4459  C   LYS A 408     -14.405  -7.249   5.762  1.00 94.84           C  
ATOM   4460  O   LYS A 408     -13.203  -7.437   5.587  1.00 94.84           O  
ATOM   4461  N   LEU A 409     -14.940  -6.022   5.669  1.00 97.15           N  
ATOM   4462  HN  LEU A 409     -15.993  -5.870   5.784  1.00 97.15           H  
ATOM   4463  CA  LEU A 409     -14.060  -4.921   5.411  1.00 97.15           C  
ATOM   4464  HA  LEU A 409     -13.466  -5.168   4.531  1.00 97.15           H  
ATOM   4465  CB  LEU A 409     -14.765  -3.580   5.141  1.00 97.15           C  
ATOM   4466  HB1 LEU A 409     -15.629  -3.506   5.801  1.00 97.15           H  
ATOM   4467  HB2 LEU A 409     -14.067  -2.773   5.363  1.00 97.15           H  
ATOM   4468  CG  LEU A 409     -15.248  -3.421   3.684  1.00 97.15           C  
ATOM   4469  HG  LEU A 409     -15.787  -2.475   3.628  1.00 97.15           H  
ATOM   4470  CD1 LEU A 409     -14.051  -3.314   2.726  1.00 97.15           C  
ATOM   4471 1HD1 LEU A 409     -14.412  -3.202   1.704  1.00 97.15           H  
ATOM   4472 2HD1 LEU A 409     -13.444  -4.216   2.800  1.00 97.15           H  
ATOM   4473 3HD1 LEU A 409     -13.447  -2.447   2.994  1.00 97.15           H  
ATOM   4474  CD2 LEU A 409     -16.230  -4.523   3.263  1.00 97.15           C  
ATOM   4475 1HD2 LEU A 409     -16.537  -4.362   2.230  1.00 97.15           H  
ATOM   4476 2HD2 LEU A 409     -17.107  -4.496   3.910  1.00 97.15           H  
ATOM   4477 3HD2 LEU A 409     -15.745  -5.495   3.350  1.00 97.15           H  
ATOM   4478  C   LEU A 409     -13.123  -4.759   6.566  1.00 97.15           C  
ATOM   4479  O   LEU A 409     -11.943  -4.473   6.372  1.00 97.15           O  
ATOM   4480  N   TYR A 410     -13.619  -4.953   7.801  1.00 80.90           N  
ATOM   4481  HN  TYR A 410     -14.638  -5.258   7.914  1.00 80.90           H  
ATOM   4482  CA  TYR A 410     -12.809  -4.759   8.970  1.00 80.90           C  
ATOM   4483  HA  TYR A 410     -12.442  -3.733   8.980  1.00 80.90           H  
ATOM   4484  CB  TYR A 410     -13.632  -5.007  10.247  1.00 80.90           C  
ATOM   4485  HB1 TYR A 410     -14.369  -4.212  10.360  1.00 80.90           H  
ATOM   4486  HB2 TYR A 410     -14.142  -5.967  10.166  1.00 80.90           H  
ATOM   4487  CG  TYR A 410     -12.740  -5.023  11.439  1.00 80.90           C  
ATOM   4488  CD1 TYR A 410     -12.267  -3.856  11.991  1.00 80.90           C  
ATOM   4489  HD1 TYR A 410     -12.538  -2.898  11.548  1.00 80.90           H  
ATOM   4490  CE1 TYR A 410     -11.454  -3.892  13.100  1.00 80.90           C  
ATOM   4491  HE1 TYR A 410     -11.081  -2.963  13.532  1.00 80.90           H  
ATOM   4492  CD2 TYR A 410     -12.395  -6.223  12.014  1.00 80.90           C  
ATOM   4493  HD2 TYR A 410     -12.771  -7.152  11.586  1.00 80.90           H  
ATOM   4494  CE2 TYR A 410     -11.583  -6.267  13.120  1.00 80.90           C  
ATOM   4495  HE2 TYR A 410     -11.314  -7.225  13.564  1.00 80.90           H  
ATOM   4496  CZ  TYR A 410     -11.111  -5.098  13.664  1.00 80.90           C  
ATOM   4497  OH  TYR A 410     -10.278  -5.140  14.802  1.00 80.90           O  
ATOM   4498  HH  TYR A 410      -9.353  -4.697  14.576  1.00 80.90           H  
ATOM   4499  C   TYR A 410     -11.634  -5.698   8.975  1.00 80.90           C  
ATOM   4500  O   TYR A 410     -10.489  -5.254   9.039  1.00 80.90           O  
ATOM   4501  N   GLN A 411     -11.876  -7.018   8.845  1.00114.42           N  
ATOM   4502  HN  GLN A 411     -12.883  -7.351   8.706  1.00114.42           H  
ATOM   4503  CA  GLN A 411     -10.816  -7.993   8.888  1.00114.42           C  
ATOM   4504  HA  GLN A 411     -10.277  -7.871   9.827  1.00114.42           H  
ATOM   4505  CB  GLN A 411     -11.325  -9.447   8.806  1.00114.42           C  
ATOM   4506  HB1 GLN A 411     -12.323  -9.420   8.367  1.00114.42           H  
ATOM   4507  HB2 GLN A 411     -10.652  -9.992   8.145  1.00114.42           H  
ATOM   4508  CG  GLN A 411     -11.421 -10.239  10.120  1.00114.42           C  
ATOM   4509  HG1 GLN A 411     -12.241 -10.953  10.038  1.00114.42           H  
ATOM   4510  HG2 GLN A 411     -10.485 -10.776  10.273  1.00114.42           H  
ATOM   4511  CD  GLN A 411     -11.672  -9.347  11.322  1.00114.42           C  
ATOM   4512  OE1 GLN A 411     -10.866  -8.471  11.627  1.00114.42           O  
ATOM   4513  NE2 GLN A 411     -12.789  -9.603  12.052  1.00114.42           N  
ATOM   4514 1HE2 GLN A 411     -13.442 -10.402  11.769  1.00114.42           H  
ATOM   4515 2HE2 GLN A 411     -13.016  -9.006  12.910  1.00114.42           H  
ATOM   4516  C   GLN A 411      -9.844  -7.812   7.760  1.00114.42           C  
ATOM   4517  O   GLN A 411      -8.637  -7.912   7.968  1.00114.42           O  
ATOM   4518  N   GLU A 412     -10.337  -7.549   6.537  1.00136.76           N  
ATOM   4519  HN  GLU A 412     -11.389  -7.397   6.418  1.00136.76           H  
ATOM   4520  CA  GLU A 412      -9.479  -7.468   5.386  1.00136.76           C  
ATOM   4521  HA  GLU A 412      -8.894  -8.386   5.327  1.00136.76           H  
ATOM   4522  CB  GLU A 412     -10.282  -7.318   4.083  1.00136.76           C  
ATOM   4523  HB1 GLU A 412     -11.154  -7.970   4.138  1.00136.76           H  
ATOM   4524  HB2 GLU A 412     -10.608  -6.281   3.995  1.00136.76           H  
ATOM   4525  CG  GLU A 412      -9.483  -7.682   2.833  1.00136.76           C  
ATOM   4526  HG1 GLU A 412     -10.021  -7.355   1.943  1.00136.76           H  
ATOM   4527  HG2 GLU A 412      -8.507  -7.198   2.866  1.00136.76           H  
ATOM   4528  CD  GLU A 412      -9.308  -9.193   2.802  1.00136.76           C  
ATOM   4529  OE1 GLU A 412      -9.934  -9.880   3.652  1.00136.76           O  
ATOM   4530  OE2 GLU A 412      -8.543  -9.680   1.928  1.00136.76           O1-
ATOM   4531  C   GLU A 412      -8.534  -6.310   5.507  1.00136.76           C  
ATOM   4532  O   GLU A 412      -7.344  -6.442   5.228  1.00136.76           O  
ATOM   4533  N   ALA A 413      -9.027  -5.131   5.928  1.00 34.43           N  
ATOM   4534  HN  ALA A 413     -10.068  -5.024   6.150  1.00 34.43           H  
ATOM   4535  CA  ALA A 413      -8.131  -4.020   6.074  1.00 34.43           C  
ATOM   4536  HA  ALA A 413      -7.609  -3.843   5.134  1.00 34.43           H  
ATOM   4537  CB  ALA A 413      -8.840  -2.731   6.525  1.00 34.43           C  
ATOM   4538  HB1 ALA A 413      -8.110  -1.927   6.617  1.00 34.43           H  
ATOM   4539  HB2 ALA A 413      -9.320  -2.898   7.489  1.00 34.43           H  
ATOM   4540  HB3 ALA A 413      -9.594  -2.453   5.788  1.00 34.43           H  
ATOM   4541  C   ALA A 413      -7.140  -4.391   7.143  1.00 34.43           C  
ATOM   4542  O   ALA A 413      -5.942  -4.138   7.027  1.00 34.43           O  
ATOM   4543  N   ARG A 414      -7.635  -5.051   8.205  1.00 78.27           N  
ATOM   4544  HN  ARG A 414      -8.674  -5.306   8.189  1.00 78.27           H  
ATOM   4545  CA  ARG A 414      -6.873  -5.440   9.361  1.00 78.27           C  
ATOM   4546  HA  ARG A 414      -6.447  -4.550   9.825  1.00 78.27           H  
ATOM   4547  CB  ARG A 414      -7.747  -6.176  10.387  1.00 78.27           C  
ATOM   4548  HB1 ARG A 414      -8.546  -5.502  10.696  1.00 78.27           H  
ATOM   4549  HB2 ARG A 414      -8.177  -7.051   9.900  1.00 78.27           H  
ATOM   4550  CG  ARG A 414      -7.010  -6.645  11.642  1.00 78.27           C  
ATOM   4551  HG1 ARG A 414      -6.204  -7.317  11.346  1.00 78.27           H  
ATOM   4552  HG2 ARG A 414      -6.591  -5.776  12.149  1.00 78.27           H  
ATOM   4553  CD  ARG A 414      -7.936  -7.382  12.610  1.00 78.27           C  
ATOM   4554  HD1 ARG A 414      -8.674  -6.689  13.013  1.00 78.27           H  
ATOM   4555  HD2 ARG A 414      -8.445  -8.192  12.088  1.00 78.27           H  
ATOM   4556  NE  ARG A 414      -7.112  -7.937  13.717  1.00 78.27           N1+
ATOM   4557  HE  ARG A 414      -6.233  -7.424  14.047  1.00 78.27           H  
ATOM   4558  CZ  ARG A 414      -7.491  -9.108  14.306  1.00 78.27           C  
ATOM   4559  NH1 ARG A 414      -8.585  -9.779  13.840  1.00 78.27           N  
ATOM   4560 1HH1 ARG A 414      -9.142  -9.386  13.015  1.00 78.27           H  
ATOM   4561 2HH1 ARG A 414      -8.885 -10.698  14.299  1.00 78.27           H  
ATOM   4562  NH2 ARG A 414      -6.779  -9.607  15.357  1.00 78.27           N  
ATOM   4563 1HH2 ARG A 414      -5.922  -9.080  15.721  1.00 78.27           H  
ATOM   4564 2HH2 ARG A 414      -7.078 -10.525  15.818  1.00 78.27           H  
ATOM   4565  C   ARG A 414      -5.764  -6.372   8.973  1.00 78.27           C  
ATOM   4566  O   ARG A 414      -4.684  -6.338   9.565  1.00 78.27           O  
ATOM   4567  N   LYS A 415      -6.020  -7.288   8.022  1.00181.43           N  
ATOM   4568  HN  LYS A 415      -6.990  -7.339   7.573  1.00181.43           H  
ATOM   4569  CA  LYS A 415      -4.990  -8.195   7.612  1.00181.43           C  
ATOM   4570  HA  LYS A 415      -4.517  -8.563   8.523  1.00181.43           H  
ATOM   4571  CB  LYS A 415      -5.554  -9.434   6.874  1.00181.43           C  
ATOM   4572  HB1 LYS A 415      -4.734 -10.143   6.761  1.00181.43           H  
ATOM   4573  HB2 LYS A 415      -6.324  -9.867   7.513  1.00181.43           H  
ATOM   4574  CG  LYS A 415      -6.174  -9.236   5.490  1.00181.43           C  
ATOM   4575  HG1 LYS A 415      -6.957  -9.982   5.355  1.00181.43           H  
ATOM   4576  HG2 LYS A 415      -6.611  -8.238   5.450  1.00181.43           H  
ATOM   4577  CD  LYS A 415      -5.180  -9.371   4.342  1.00181.43           C  
ATOM   4578  HD1 LYS A 415      -5.648  -9.009   3.427  1.00181.43           H  
ATOM   4579  HD2 LYS A 415      -4.301  -8.766   4.565  1.00181.43           H  
ATOM   4580  CE  LYS A 415      -4.740 -10.824   4.132  1.00181.43           C  
ATOM   4581  HE1 LYS A 415      -4.029 -10.867   3.307  1.00181.43           H  
ATOM   4582  HE2 LYS A 415      -4.264 -11.189   5.042  1.00181.43           H  
ATOM   4583  NZ  LYS A 415      -5.905 -11.680   3.815  1.00181.43           N1+
ATOM   4584  HZ1 LYS A 415      -5.579 -12.689   3.672  1.00181.43           H  
ATOM   4585  HZ2 LYS A 415      -6.374 -11.327   2.920  1.00181.43           H  
ATOM   4586  HZ3 LYS A 415      -6.605 -11.643   4.623  1.00181.43           H  
ATOM   4587  C   LYS A 415      -3.925  -7.460   6.840  1.00181.43           C  
ATOM   4588  O   LYS A 415      -2.738  -7.737   7.003  1.00181.43           O  
ATOM   4589  N   ILE A 416      -4.303  -6.470   6.002  1.00155.79           N  
ATOM   4590  HN  ILE A 416      -5.338  -6.211   5.914  1.00155.79           H  
ATOM   4591  CA  ILE A 416      -3.317  -5.762   5.227  1.00155.79           C  
ATOM   4592  HA  ILE A 416      -2.735  -6.490   4.662  1.00155.79           H  
ATOM   4593  CB  ILE A 416      -3.928  -4.769   4.248  1.00155.79           C  
ATOM   4594  HB  ILE A 416      -4.848  -5.205   3.858  1.00155.79           H  
ATOM   4595  CG2 ILE A 416      -4.290  -3.455   4.952  1.00155.79           C  
ATOM   4596 1HG2 ILE A 416      -4.724  -2.763   4.230  1.00155.79           H  
ATOM   4597 2HG2 ILE A 416      -3.391  -3.013   5.382  1.00155.79           H  
ATOM   4598 3HG2 ILE A 416      -5.012  -3.654   5.744  1.00155.79           H  
ATOM   4599  CG1 ILE A 416      -2.987  -4.519   3.067  1.00155.79           C  
ATOM   4600 1HG1 ILE A 416      -3.294  -3.603   2.563  1.00155.79           H  
ATOM   4601 2HG1 ILE A 416      -1.972  -4.403   3.447  1.00155.79           H  
ATOM   4602  CD1 ILE A 416      -3.004  -5.657   2.062  1.00155.79           C  
ATOM   4603 1HD1 ILE A 416      -2.320  -5.430   1.244  1.00155.79           H  
ATOM   4604 2HD1 ILE A 416      -4.013  -5.779   1.668  1.00155.79           H  
ATOM   4605 3HD1 ILE A 416      -2.691  -6.579   2.551  1.00155.79           H  
ATOM   4606  C   ILE A 416      -2.385  -5.033   6.171  1.00155.79           C  
ATOM   4607  O   ILE A 416      -1.167  -5.058   5.991  1.00155.79           O  
ATOM   4608  N   LEU A 417      -2.935  -4.392   7.227  1.00 61.63           N  
ATOM   4609  HN  LEU A 417      -3.988  -4.496   7.388  1.00 61.63           H  
ATOM   4610  CA  LEU A 417      -2.183  -3.577   8.148  1.00 61.63           C  
ATOM   4611  HA  LEU A 417      -1.652  -2.815   7.577  1.00 61.63           H  
ATOM   4612  CB  LEU A 417      -3.088  -2.872   9.174  1.00 61.63           C  
ATOM   4613  HB1 LEU A 417      -3.894  -2.373   8.635  1.00 61.63           H  
ATOM   4614  HB2 LEU A 417      -3.508  -3.628   9.838  1.00 61.63           H  
ATOM   4615  CG  LEU A 417      -2.357  -1.824  10.033  1.00 61.63           C  
ATOM   4616  HG  LEU A 417      -1.482  -2.312  10.462  1.00 61.63           H  
ATOM   4617  CD1 LEU A 417      -1.849  -0.657   9.168  1.00 61.63           C  
ATOM   4618 1HD1 LEU A 417      -1.337   0.068   9.800  1.00 61.63           H  
ATOM   4619 2HD1 LEU A 417      -2.693  -0.176   8.674  1.00 61.63           H  
ATOM   4620 3HD1 LEU A 417      -1.157  -1.036   8.416  1.00 61.63           H  
ATOM   4621  CD2 LEU A 417      -3.234  -1.354  11.204  1.00 61.63           C  
ATOM   4622 1HD2 LEU A 417      -2.690  -0.615  11.792  1.00 61.63           H  
ATOM   4623 2HD2 LEU A 417      -3.485  -2.206  11.836  1.00 61.63           H  
ATOM   4624 3HD2 LEU A 417      -4.150  -0.907  10.816  1.00 61.63           H  
ATOM   4625  C   LEU A 417      -1.170  -4.397   8.900  1.00 61.63           C  
ATOM   4626  O   LEU A 417      -0.031  -3.968   9.080  1.00 61.63           O  
ATOM   4627  N   GLY A 418      -1.552  -5.603   9.358  1.00 31.08           N  
ATOM   4628  HN  GLY A 418      -2.546  -5.945   9.160  1.00 31.08           H  
ATOM   4629  CA  GLY A 418      -0.658  -6.446  10.108  1.00 31.08           C  
ATOM   4630  HA1 GLY A 418      -0.298  -5.912  10.988  1.00 31.08           H  
ATOM   4631  HA2 GLY A 418      -1.179  -7.351  10.419  1.00 31.08           H  
ATOM   4632  C   GLY A 418       0.498  -6.804   9.224  1.00 31.08           C  
ATOM   4633  O   GLY A 418       1.616  -6.996   9.701  1.00 31.08           O  
ATOM   4634  N   ALA A 419       0.237  -6.970   7.913  1.00 33.68           N  
ATOM   4635  HN  ALA A 419      -0.771  -6.873   7.567  1.00 33.68           H  
ATOM   4636  CA  ALA A 419       1.273  -7.273   6.969  1.00 33.68           C  
ATOM   4637  HA  ALA A 419       1.811  -8.163   7.295  1.00 33.68           H  
ATOM   4638  CB  ALA A 419       0.741  -7.492   5.542  1.00 33.68           C  
ATOM   4639  HB1 ALA A 419       1.572  -7.718   4.874  1.00 33.68           H  
ATOM   4640  HB2 ALA A 419       0.235  -6.589   5.200  1.00 33.68           H  
ATOM   4641  HB3 ALA A 419       0.038  -8.325   5.540  1.00 33.68           H  
ATOM   4642  C   ALA A 419       2.214  -6.109   6.934  1.00 33.68           C  
ATOM   4643  O   ALA A 419       3.424  -6.274   6.779  1.00 33.68           O  
ATOM   4644  N   PHE A 420       1.665  -4.886   7.047  1.00 61.43           N  
ATOM   4645  HN  PHE A 420       0.609  -4.800   7.195  1.00 61.43           H  
ATOM   4646  CA  PHE A 420       2.461  -3.693   6.974  1.00 61.43           C  
ATOM   4647  HA  PHE A 420       3.001  -3.691   6.027  1.00 61.43           H  
ATOM   4648  CB  PHE A 420       1.593  -2.425   7.048  1.00 61.43           C  
ATOM   4649  HB1 PHE A 420       0.895  -2.409   6.211  1.00 61.43           H  
ATOM   4650  HB2 PHE A 420       1.038  -2.415   7.986  1.00 61.43           H  
ATOM   4651  CG  PHE A 420       2.483  -1.232   6.980  1.00 61.43           C  
ATOM   4652  CD1 PHE A 420       2.950  -0.766   5.774  1.00 61.43           C  
ATOM   4653  HD1 PHE A 420       2.669  -1.275   4.852  1.00 61.43           H  
ATOM   4654  CD2 PHE A 420       2.843  -0.574   8.134  1.00 61.43           C  
ATOM   4655  HD2 PHE A 420       2.475  -0.932   9.096  1.00 61.43           H  
ATOM   4656  CE1 PHE A 420       3.769   0.338   5.721  1.00 61.43           C  
ATOM   4657  HE1 PHE A 420       4.135   0.699   4.760  1.00 61.43           H  
ATOM   4658  CE2 PHE A 420       3.661   0.529   8.087  1.00 61.43           C  
ATOM   4659  HE2 PHE A 420       3.941   1.040   9.008  1.00 61.43           H  
ATOM   4660  CZ  PHE A 420       4.126   0.987   6.879  1.00 61.43           C  
ATOM   4661  HZ  PHE A 420       4.775   1.861   6.838  1.00 61.43           H  
ATOM   4662  C   PHE A 420       3.456  -3.628   8.094  1.00 61.43           C  
ATOM   4663  O   PHE A 420       4.662  -3.523   7.870  1.00 61.43           O  
ATOM   4664  N   VAL A 421       2.979  -3.754   9.342  1.00130.40           N  
ATOM   4665  HN  VAL A 421       1.938  -3.950   9.491  1.00130.40           H  
ATOM   4666  CA  VAL A 421       3.843  -3.630  10.478  1.00130.40           C  
ATOM   4667  HA  VAL A 421       4.341  -2.663  10.411  1.00130.40           H  
ATOM   4668  CB  VAL A 421       3.102  -3.673  11.788  1.00130.40           C  
ATOM   4669  HB  VAL A 421       2.478  -2.782  11.855  1.00130.40           H  
ATOM   4670  CG1 VAL A 421       2.188  -4.902  11.828  1.00130.40           C  
ATOM   4671 1HG1 VAL A 421       1.654  -4.928  12.778  1.00130.40           H  
ATOM   4672 2HG1 VAL A 421       2.789  -5.806  11.725  1.00130.40           H  
ATOM   4673 3HG1 VAL A 421       1.470  -4.848  11.010  1.00130.40           H  
ATOM   4674  CG2 VAL A 421       4.130  -3.625  12.928  1.00130.40           C  
ATOM   4675 1HG2 VAL A 421       3.612  -3.655  13.887  1.00130.40           H  
ATOM   4676 2HG2 VAL A 421       4.709  -2.704  12.857  1.00130.40           H  
ATOM   4677 3HG2 VAL A 421       4.800  -4.482  12.850  1.00130.40           H  
ATOM   4678  C   VAL A 421       4.900  -4.692  10.402  1.00130.40           C  
ATOM   4679  O   VAL A 421       6.027  -4.474  10.845  1.00130.40           O  
ATOM   4680  N   GLN A 422       4.561  -5.883   9.868  1.00 59.42           N  
ATOM   4681  HN  GLN A 422       3.558  -6.037   9.527  1.00 59.42           H  
ATOM   4682  CA  GLN A 422       5.516  -6.950   9.746  1.00 59.42           C  
ATOM   4683  HA  GLN A 422       6.000  -7.092  10.712  1.00 59.42           H  
ATOM   4684  CB  GLN A 422       4.856  -8.281   9.331  1.00 59.42           C  
ATOM   4685  HB1 GLN A 422       4.275  -8.112   8.424  1.00 59.42           H  
ATOM   4686  HB2 GLN A 422       5.641  -9.010   9.130  1.00 59.42           H  
ATOM   4687  CG  GLN A 422       3.925  -8.852  10.407  1.00 59.42           C  
ATOM   4688  HG1 GLN A 422       4.494  -9.037  11.318  1.00 59.42           H  
ATOM   4689  HG2 GLN A 422       3.129  -8.137  10.615  1.00 59.42           H  
ATOM   4690  CD  GLN A 422       3.316 -10.158   9.916  1.00 59.42           C  
ATOM   4691  OE1 GLN A 422       3.278 -10.432   8.718  1.00 59.42           O  
ATOM   4692  NE2 GLN A 422       2.813 -10.987  10.871  1.00 59.42           N  
ATOM   4693 1HE2 GLN A 422       2.859 -10.705  11.902  1.00 59.42           H  
ATOM   4694 2HE2 GLN A 422       2.371 -11.920  10.591  1.00 59.42           H  
ATOM   4695  C   GLN A 422       6.571  -6.619   8.729  1.00 59.42           C  
ATOM   4696  O   GLN A 422       7.758  -6.820   8.979  1.00 59.42           O  
ATOM   4697  N   ILE A 423       6.169  -6.089   7.556  1.00109.22           N  
ATOM   4698  HN  ILE A 423       5.134  -5.852   7.422  1.00109.22           H  
ATOM   4699  CA  ILE A 423       7.088  -5.832   6.477  1.00109.22           C  
ATOM   4700  HA  ILE A 423       7.623  -6.750   6.233  1.00109.22           H  
ATOM   4701  CB  ILE A 423       6.391  -5.320   5.245  1.00109.22           C  
ATOM   4702  HB  ILE A 423       5.853  -4.411   5.513  1.00109.22           H  
ATOM   4703  CG2 ILE A 423       7.478  -4.949   4.222  1.00109.22           C  
ATOM   4704 1HG2 ILE A 423       7.009  -4.573   3.313  1.00109.22           H  
ATOM   4705 2HG2 ILE A 423       8.071  -5.832   3.985  1.00109.22           H  
ATOM   4706 3HG2 ILE A 423       8.125  -4.179   4.642  1.00109.22           H  
ATOM   4707  CG1 ILE A 423       5.371  -6.336   4.699  1.00109.22           C  
ATOM   4708 1HG1 ILE A 423       4.700  -6.618   5.511  1.00109.22           H  
ATOM   4709 2HG1 ILE A 423       4.799  -5.855   3.905  1.00109.22           H  
ATOM   4710  CD1 ILE A 423       6.001  -7.604   4.135  1.00109.22           C  
ATOM   4711 1HD1 ILE A 423       5.218  -8.269   3.771  1.00109.22           H  
ATOM   4712 2HD1 ILE A 423       6.569  -8.107   4.918  1.00109.22           H  
ATOM   4713 3HD1 ILE A 423       6.668  -7.344   3.313  1.00109.22           H  
ATOM   4714  C   ILE A 423       8.073  -4.773   6.859  1.00109.22           C  
ATOM   4715  O   ILE A 423       9.279  -4.945   6.684  1.00109.22           O  
ATOM   4716  N   ILE A 424       7.595  -3.641   7.405  1.00108.57           N  
ATOM   4717  HN  ILE A 424       6.549  -3.523   7.597  1.00108.57           H  
ATOM   4718  CA  ILE A 424       8.522  -2.598   7.722  1.00108.57           C  
ATOM   4719  HA  ILE A 424       9.112  -2.384   6.831  1.00108.57           H  
ATOM   4720  CB  ILE A 424       7.880  -1.321   8.177  1.00108.57           C  
ATOM   4721  HB  ILE A 424       7.235  -1.534   9.029  1.00108.57           H  
ATOM   4722  CG2 ILE A 424       8.996  -0.362   8.625  1.00108.57           C  
ATOM   4723 1HG2 ILE A 424       8.556   0.577   8.962  1.00108.57           H  
ATOM   4724 2HG2 ILE A 424       9.667  -0.168   7.788  1.00108.57           H  
ATOM   4725 3HG2 ILE A 424       9.557  -0.814   9.443  1.00108.57           H  
ATOM   4726  CG1 ILE A 424       7.024  -0.747   7.035  1.00108.57           C  
ATOM   4727 1HG1 ILE A 424       6.246  -1.470   6.789  1.00108.57           H  
ATOM   4728 2HG1 ILE A 424       6.564   0.179   7.379  1.00108.57           H  
ATOM   4729  CD1 ILE A 424       7.828  -0.448   5.767  1.00108.57           C  
ATOM   4730 1HD1 ILE A 424       7.164  -0.046   5.002  1.00108.57           H  
ATOM   4731 2HD1 ILE A 424       8.288  -1.367   5.402  1.00108.57           H  
ATOM   4732 3HD1 ILE A 424       8.605   0.282   5.993  1.00108.57           H  
ATOM   4733  C   ILE A 424       9.446  -3.104   8.785  1.00108.57           C  
ATOM   4734  O   ILE A 424      10.643  -2.821   8.749  1.00108.57           O  
ATOM   4735  N   THR A 425       8.913  -3.861   9.770  1.00143.90           N  
ATOM   4736  HN  THR A 425       7.871  -4.102   9.755  1.00143.90           H  
ATOM   4737  CA  THR A 425       9.746  -4.343  10.838  1.00143.90           C  
ATOM   4738  HA  THR A 425      10.230  -3.476  11.287  1.00143.90           H  
ATOM   4739  CB  THR A 425       9.007  -5.066  11.940  1.00143.90           C  
ATOM   4740  HB  THR A 425       9.741  -5.505  12.616  1.00143.90           H  
ATOM   4741  OG1 THR A 425       8.199  -6.108  11.420  1.00143.90           O  
ATOM   4742  HG1 THR A 425       7.494  -5.706  10.754  1.00143.90           H  
ATOM   4743  CG2 THR A 425       8.151  -4.076  12.733  1.00143.90           C  
ATOM   4744 1HG2 THR A 425       7.622  -4.606  13.525  1.00143.90           H  
ATOM   4745 2HG2 THR A 425       7.429  -3.604  12.067  1.00143.90           H  
ATOM   4746 3HG2 THR A 425       8.792  -3.312  13.173  1.00143.90           H  
ATOM   4747  C   THR A 425      10.832  -5.251  10.338  1.00143.90           C  
ATOM   4748  O   THR A 425      12.008  -5.008  10.607  1.00143.90           O  
ATOM   4749  N   PHE A 426      10.486  -6.320   9.596  1.00 85.09           N  
ATOM   4750  HN  PHE A 426       9.461  -6.485   9.339  1.00 85.09           H  
ATOM   4751  CA  PHE A 426      11.497  -7.238   9.151  1.00 85.09           C  
ATOM   4752  HA  PHE A 426      12.127  -7.461  10.012  1.00 85.09           H  
ATOM   4753  CB  PHE A 426      10.918  -8.577   8.658  1.00 85.09           C  
ATOM   4754  HB1 PHE A 426      10.020  -8.407   8.063  1.00 85.09           H  
ATOM   4755  HB2 PHE A 426      11.655  -9.113   8.059  1.00 85.09           H  
ATOM   4756  CG  PHE A 426      10.587  -9.351   9.892  1.00 85.09           C  
ATOM   4757  CD1 PHE A 426       9.502  -9.019  10.674  1.00 85.09           C  
ATOM   4758  HD1 PHE A 426       8.868  -8.179  10.389  1.00 85.09           H  
ATOM   4759  CD2 PHE A 426      11.371 -10.420  10.267  1.00 85.09           C  
ATOM   4760  HD2 PHE A 426      12.230 -10.697   9.656  1.00 85.09           H  
ATOM   4761  CE1 PHE A 426       9.211  -9.738  11.811  1.00 85.09           C  
ATOM   4762  HE1 PHE A 426       8.351  -9.464  12.422  1.00 85.09           H  
ATOM   4763  CE2 PHE A 426      11.085 -11.143  11.401  1.00 85.09           C  
ATOM   4764  HE2 PHE A 426      11.715 -11.986  11.684  1.00 85.09           H  
ATOM   4765  CZ  PHE A 426      10.003 -10.801  12.177  1.00 85.09           C  
ATOM   4766  HZ  PHE A 426       9.774 -11.370  13.078  1.00 85.09           H  
ATOM   4767  C   PHE A 426      12.381  -6.634   8.106  1.00 85.09           C  
ATOM   4768  O   PHE A 426      13.598  -6.814   8.134  1.00 85.09           O  
ATOM   4769  N   ARG A 427      11.776  -5.950   7.121  1.00203.57           N  
ATOM   4770  HN  ARG A 427      10.712  -5.838   7.153  1.00203.57           H  
ATOM   4771  CA  ARG A 427      12.497  -5.364   6.029  1.00203.57           C  
ATOM   4772  HA  ARG A 427      13.113  -6.127   5.553  1.00203.57           H  
ATOM   4773  CB  ARG A 427      11.516  -4.787   4.997  1.00203.57           C  
ATOM   4774  HB1 ARG A 427      10.950  -5.615   4.571  1.00203.57           H  
ATOM   4775  HB2 ARG A 427      10.837  -4.113   5.519  1.00203.57           H  
ATOM   4776  CG  ARG A 427      12.158  -4.013   3.846  1.00203.57           C  
ATOM   4777  HG1 ARG A 427      11.455  -3.248   3.516  1.00203.57           H  
ATOM   4778  HG2 ARG A 427      13.065  -3.538   4.219  1.00203.57           H  
ATOM   4779  CD  ARG A 427      12.530  -4.870   2.641  1.00203.57           C  
ATOM   4780  HD1 ARG A 427      13.005  -4.260   1.873  1.00203.57           H  
ATOM   4781  HD2 ARG A 427      13.206  -5.671   2.939  1.00203.57           H  
ATOM   4782  NE  ARG A 427      11.247  -5.434   2.137  1.00203.57           N1+
ATOM   4783  HE  ARG A 427      11.002  -6.458   2.328  1.00203.57           H  
ATOM   4784  CZ  ARG A 427      10.383  -4.647   1.432  1.00203.57           C  
ATOM   4785  NH1 ARG A 427      10.658  -3.323   1.240  1.00203.57           N  
ATOM   4786 1HH1 ARG A 427      11.554  -2.899   1.643  1.00203.57           H  
ATOM   4787 2HH1 ARG A 427       9.978  -2.710   0.687  1.00203.57           H  
ATOM   4788  NH2 ARG A 427       9.227  -5.180   0.939  1.00203.57           N  
ATOM   4789 1HH2 ARG A 427       9.000  -6.212   1.106  1.00203.57           H  
ATOM   4790 2HH2 ARG A 427       8.548  -4.565   0.386  1.00203.57           H  
ATOM   4791  C   ARG A 427      13.363  -4.194   6.415  1.00203.57           C  
ATOM   4792  O   ARG A 427      14.566  -4.184   6.167  1.00203.57           O  
ATOM   4793  N   ASP A 428      12.733  -3.136   6.956  1.00151.31           N  
ATOM   4794  HN  ASP A 428      11.704  -3.229   7.235  1.00151.31           H  
ATOM   4795  CA  ASP A 428      13.405  -1.884   7.169  1.00151.31           C  
ATOM   4796  HA  ASP A 428      14.137  -1.769   6.370  1.00151.31           H  
ATOM   4797  CB  ASP A 428      12.401  -0.738   7.036  1.00151.31           C  
ATOM   4798  HB1 ASP A 428      11.615  -1.009   6.331  1.00151.31           H  
ATOM   4799  HB2 ASP A 428      11.958  -0.513   8.006  1.00151.31           H  
ATOM   4800  CG  ASP A 428      13.165   0.457   6.526  1.00151.31           C  
ATOM   4801  OD1 ASP A 428      14.412   0.344   6.390  1.00151.31           O  
ATOM   4802  OD2 ASP A 428      12.506   1.493   6.246  1.00151.31           O1-
ATOM   4803  C   ASP A 428      14.134  -1.705   8.474  1.00151.31           C  
ATOM   4804  O   ASP A 428      15.236  -1.159   8.510  1.00151.31           O  
ATOM   4805  N   TYR A 429      13.454  -2.053   9.586  1.00 99.85           N  
ATOM   4806  HN  TYR A 429      12.510  -2.537   9.451  1.00 99.85           H  
ATOM   4807  CA  TYR A 429      13.891  -1.828  10.940  1.00 99.85           C  
ATOM   4808  HA  TYR A 429      14.312  -0.824  10.988  1.00 99.85           H  
ATOM   4809  CB  TYR A 429      12.690  -1.878  11.907  1.00 99.85           C  
ATOM   4810  HB1 TYR A 429      11.999  -1.073  11.655  1.00 99.85           H  
ATOM   4811  HB2 TYR A 429      12.186  -2.838  11.795  1.00 99.85           H  
ATOM   4812  CG  TYR A 429      13.120  -1.719  13.329  1.00 99.85           C  
ATOM   4813  CD1 TYR A 429      13.457  -0.486  13.838  1.00 99.85           C  
ATOM   4814  HD1 TYR A 429      13.422   0.392  13.193  1.00 99.85           H  
ATOM   4815  CE1 TYR A 429      13.838  -0.351  15.154  1.00 99.85           C  
ATOM   4816  HE1 TYR A 429      14.110   0.630  15.543  1.00 99.85           H  
ATOM   4817  CD2 TYR A 429      13.152  -2.811  14.167  1.00 99.85           C  
ATOM   4818  HD2 TYR A 429      12.872  -3.791  13.782  1.00 99.85           H  
ATOM   4819  CE2 TYR A 429      13.532  -2.684  15.483  1.00 99.85           C  
ATOM   4820  HE2 TYR A 429      13.559  -3.560  16.131  1.00 99.85           H  
ATOM   4821  CZ  TYR A 429      13.877  -1.450  15.979  1.00 99.85           C  
ATOM   4822  OH  TYR A 429      14.266  -1.314  17.329  1.00 99.85           O  
ATOM   4823  HH  TYR A 429      15.243  -0.931  17.375  1.00 99.85           H  
ATOM   4824  C   TYR A 429      14.926  -2.777  11.453  1.00 99.85           C  
ATOM   4825  O   TYR A 429      15.895  -2.358  12.079  1.00 99.85           O  
ATOM   4826  N   LEU A 430      14.727  -4.088  11.236  1.00 79.74           N  
ATOM   4827  HN  LEU A 430      13.917  -4.401  10.611  1.00 79.74           H  
ATOM   4828  CA  LEU A 430      15.585  -5.076  11.831  1.00 79.74           C  
ATOM   4829  HA  LEU A 430      15.656  -4.842  12.893  1.00 79.74           H  
ATOM   4830  CB  LEU A 430      15.027  -6.506  11.719  1.00 79.74           C  
ATOM   4831  HB1 LEU A 430      14.767  -6.700  10.678  1.00 79.74           H  
ATOM   4832  HB2 LEU A 430      15.797  -7.208  12.039  1.00 79.74           H  
ATOM   4833  CG  LEU A 430      13.773  -6.716  12.590  1.00 79.74           C  
ATOM   4834  HG  LEU A 430      12.982  -6.098  12.165  1.00 79.74           H  
ATOM   4835  CD1 LEU A 430      13.282  -8.171  12.544  1.00 79.74           C  
ATOM   4836 1HD1 LEU A 430      12.397  -8.276  13.171  1.00 79.74           H  
ATOM   4837 2HD1 LEU A 430      14.067  -8.832  12.911  1.00 79.74           H  
ATOM   4838 3HD1 LEU A 430      13.033  -8.439  11.517  1.00 79.74           H  
ATOM   4839  CD2 LEU A 430      14.016  -6.215  14.023  1.00 79.74           C  
ATOM   4840 1HD2 LEU A 430      13.118  -6.373  14.621  1.00 79.74           H  
ATOM   4841 2HD2 LEU A 430      14.255  -5.152  14.001  1.00 79.74           H  
ATOM   4842 3HD2 LEU A 430      14.847  -6.765  14.465  1.00 79.74           H  
ATOM   4843  C   LEU A 430      16.978  -5.066  11.284  1.00 79.74           C  
ATOM   4844  O   LEU A 430      17.929  -5.164  12.058  1.00 79.74           O  
ATOM   4845  N   PRO A 431      17.168  -4.932  10.003  1.00 86.53           N  
ATOM   4846  CD  PRO A 431      16.171  -5.331   9.024  1.00 86.53           C  
ATOM   4847  HD1 PRO A 431      15.443  -4.534   8.874  1.00 86.53           H  
ATOM   4848  HD2 PRO A 431      15.658  -6.236   9.349  1.00 86.53           H  
ATOM   4849  CA  PRO A 431      18.498  -5.002   9.470  1.00 86.53           C  
ATOM   4850  HA  PRO A 431      18.906  -5.983   9.714  1.00 86.53           H  
ATOM   4851  CB  PRO A 431      18.331  -4.927   7.956  1.00 86.53           C  
ATOM   4852  HB1 PRO A 431      18.327  -3.892   7.613  1.00 86.53           H  
ATOM   4853  HB2 PRO A 431      19.123  -5.476   7.447  1.00 86.53           H  
ATOM   4854  CG  PRO A 431      16.959  -5.593   7.725  1.00 86.53           C  
ATOM   4855  HG1 PRO A 431      16.453  -5.143   6.871  1.00 86.53           H  
ATOM   4856  HG2 PRO A 431      17.075  -6.663   7.556  1.00 86.53           H  
ATOM   4857  C   PRO A 431      19.393  -3.967  10.075  1.00 86.53           C  
ATOM   4858  O   PRO A 431      20.599  -4.187  10.143  1.00 86.53           O  
ATOM   4859  N   ILE A 432      18.836  -2.811  10.454  1.00167.82           N  
ATOM   4860  HN  ILE A 432      17.787  -2.683  10.289  1.00167.82           H  
ATOM   4861  CA  ILE A 432      19.554  -1.737  11.065  1.00167.82           C  
ATOM   4862  HA  ILE A 432      20.519  -1.714  10.559  1.00167.82           H  
ATOM   4863  CB  ILE A 432      18.948  -0.376  10.822  1.00167.82           C  
ATOM   4864  HB  ILE A 432      19.565   0.361  11.336  1.00167.82           H  
ATOM   4865  CG2 ILE A 432      19.045  -0.101   9.313  1.00167.82           C  
ATOM   4866 1HG2 ILE A 432      18.616   0.877   9.093  1.00167.82           H  
ATOM   4867 2HG2 ILE A 432      18.496  -0.869   8.767  1.00167.82           H  
ATOM   4868 3HG2 ILE A 432      20.091  -0.116   9.007  1.00167.82           H  
ATOM   4869  CG1 ILE A 432      17.523  -0.263  11.374  1.00167.82           C  
ATOM   4870 1HG1 ILE A 432      17.084   0.666  11.010  1.00167.82           H  
ATOM   4871 2HG1 ILE A 432      16.942  -1.109  11.006  1.00167.82           H  
ATOM   4872  CD1 ILE A 432      17.463  -0.261  12.894  1.00167.82           C  
ATOM   4873 1HD1 ILE A 432      16.425  -0.179  13.217  1.00167.82           H  
ATOM   4874 2HD1 ILE A 432      18.031   0.586  13.279  1.00167.82           H  
ATOM   4875 3HD1 ILE A 432      17.889  -1.189  13.276  1.00167.82           H  
ATOM   4876  C   ILE A 432      19.877  -1.910  12.519  1.00167.82           C  
ATOM   4877  O   ILE A 432      20.734  -1.182  13.008  1.00167.82           O  
ATOM   4878  N   LEU A 433      19.054  -2.654  13.293  1.00136.12           N  
ATOM   4879  HN  LEU A 433      18.173  -3.070  12.851  1.00136.12           H  
ATOM   4880  CA  LEU A 433      19.314  -2.911  14.690  1.00136.12           C  
ATOM   4881  HA  LEU A 433      19.664  -1.990  15.155  1.00136.12           H  
ATOM   4882  CB  LEU A 433      18.028  -3.375  15.415  1.00136.12           C  
ATOM   4883  HB1 LEU A 433      17.236  -2.675  15.149  1.00136.12           H  
ATOM   4884  HB2 LEU A 433      17.781  -4.366  15.033  1.00136.12           H  
ATOM   4885  CG  LEU A 433      18.055  -3.472  16.962  1.00136.12           C  
ATOM   4886  HG  LEU A 433      18.211  -2.463  17.344  1.00136.12           H  
ATOM   4887  CD1 LEU A 433      16.687  -3.945  17.479  1.00136.12           C  
ATOM   4888 1HD1 LEU A 433      16.712  -4.011  18.567  1.00136.12           H  
ATOM   4889 2HD1 LEU A 433      16.459  -4.926  17.061  1.00136.12           H  
ATOM   4890 3HD1 LEU A 433      15.918  -3.234  17.177  1.00136.12           H  
ATOM   4891  CD2 LEU A 433      19.190  -4.349  17.519  1.00136.12           C  
ATOM   4892 1HD2 LEU A 433      19.138  -4.364  18.608  1.00136.12           H  
ATOM   4893 2HD2 LEU A 433      20.152  -3.941  17.208  1.00136.12           H  
ATOM   4894 3HD2 LEU A 433      19.086  -5.365  17.137  1.00136.12           H  
ATOM   4895  C   LEU A 433      20.367  -3.969  14.863  1.00136.12           C  
ATOM   4896  O   LEU A 433      21.303  -3.824  15.646  1.00136.12           O  
ATOM   4897  N   LEU A 434      20.188  -5.102  14.164  1.00115.90           N  
ATOM   4898  HN  LEU A 434      19.354  -5.153  13.495  1.00115.90           H  
ATOM   4899  CA  LEU A 434      21.046  -6.248  14.259  1.00115.90           C  
ATOM   4900  HA  LEU A 434      21.241  -6.433  15.315  1.00115.90           H  
ATOM   4901  CB  LEU A 434      20.377  -7.505  13.675  1.00115.90           C  
ATOM   4902  HB1 LEU A 434      19.961  -7.258  12.698  1.00115.90           H  
ATOM   4903  HB2 LEU A 434      21.132  -8.283  13.563  1.00115.90           H  
ATOM   4904  CG  LEU A 434      19.242  -8.042  14.575  1.00115.90           C  
ATOM   4905  HG  LEU A 434      19.695  -8.327  15.525  1.00115.90           H  
ATOM   4906  CD1 LEU A 434      18.190  -6.964  14.883  1.00115.90           C  
ATOM   4907 1HD1 LEU A 434      17.412  -7.386  15.518  1.00115.90           H  
ATOM   4908 2HD1 LEU A 434      17.747  -6.612  13.952  1.00115.90           H  
ATOM   4909 3HD1 LEU A 434      18.665  -6.129  15.398  1.00115.90           H  
ATOM   4910  CD2 LEU A 434      18.608  -9.309  13.979  1.00115.90           C  
ATOM   4911 1HD2 LEU A 434      17.813  -9.662  14.636  1.00115.90           H  
ATOM   4912 2HD2 LEU A 434      19.368 -10.084  13.880  1.00115.90           H  
ATOM   4913 3HD2 LEU A 434      18.193  -9.081  12.997  1.00115.90           H  
ATOM   4914  C   LEU A 434      22.358  -6.009  13.585  1.00115.90           C  
ATOM   4915  O   LEU A 434      23.402  -6.434  14.076  1.00115.90           O  
ATOM   4916  N   GLY A 435      22.339  -5.321  12.431  1.00 29.49           N  
ATOM   4917  HN  GLY A 435      21.408  -4.961  12.046  1.00 29.49           H  
ATOM   4918  CA  GLY A 435      23.550  -5.063  11.709  1.00 29.49           C  
ATOM   4919  HA1 GLY A 435      23.378  -4.277  10.974  1.00 29.49           H  
ATOM   4920  HA2 GLY A 435      24.330  -4.748  12.402  1.00 29.49           H  
ATOM   4921  C   GLY A 435      23.972  -6.321  11.013  1.00 29.49           C  
ATOM   4922  O   GLY A 435      23.165  -7.001  10.381  1.00 29.49           O  
ATOM   4923  N   ASP A 436      25.277  -6.646  11.108  1.00107.41           N  
ATOM   4924  HN  ASP A 436      25.911  -6.015  11.695  1.00107.41           H  
ATOM   4925  CA  ASP A 436      25.866  -7.788  10.469  1.00107.41           C  
ATOM   4926  HA  ASP A 436      25.656  -7.751   9.400  1.00107.41           H  
ATOM   4927  CB  ASP A 436      27.387  -7.871  10.686  1.00107.41           C  
ATOM   4928  HB1 ASP A 436      27.612  -7.780  11.749  1.00107.41           H  
ATOM   4929  HB2 ASP A 436      27.759  -8.826  10.316  1.00107.41           H  
ATOM   4930  CG  ASP A 436      28.047  -6.733   9.923  1.00107.41           C
[truncated: 364,370 more chars]
