# Supplementary material for: Proteome-wide prediction of targets for aspirin: new insight into the molecular mechanism of aspirin
Source: PeerJ. 2016 Mar 10;4:e1791. doi: 10.7717/peerj.1791 (PMC4793309; doi:10.7717/peerj.1791)
Supplement: File S1 — The raw data contains all strucures of the identified 79 proteins. The Protocols show how to prepare protein strucure and run CDOCKER. [file peerj-04-1791-s004.zip › cdocker_pdb_pocket.txt]

###using Pipeline Pilot.exe to call CDOCKER Protocol
RunProtocol "Dock_Ligands_CDOCKER" -p "Input Receptor=$(UserDir)\dsx\NP_001036189.1_34-346_55.814_typed.pdb" -p "Input Ligands=$(UserDir)\dsx\DB00945.sd" -p "Site=-129.711,81.004,42.242,10"
RunProtocol "Dock_Ligands_CDOCKER" -p "Input Receptor=$(UserDir)\dsx\NP_203128.1_7-135_29.915_typed.pdb" -p "Input Ligands=$(UserDir)\dsx\DB00945.sd" -p "Site=-4.699,29.053,33.306,10"
RunProtocol "Dock_Ligands_CDOCKER" -p "Input Receptor=$(UserDir)\dsx\NP_036233.2_168-262_40.404_typed.pdb" -p "Input Ligands=$(UserDir)\dsx\DB00945.sd" -p "Site=25.650,4.365,-3.953,10"
RunProtocol "Dock_Ligands_CDOCKER" -p "Input Receptor=$(UserDir)\dsx\1HXM_typed.pdb" -p "Input Ligands=$(UserDir)\dsx\DB00945.sd" -p "Site=36.043,-7.563,105.059,10"
RunProtocol "Dock_Ligands_CDOCKER" -p "Input Receptor=$(UserDir)\dsx\4EN0_TNFSF14.pdb" -p "Input Ligands=$(UserDir)\dsx\DB00945.sd" -p "Site=-8.260,12.988,4.768,10"
RunProtocol "Dock_Ligands_CDOCKER" -p "Input Receptor=$(UserDir)\dsx\2PF5_TNFAIP6.pdb" -p "Input Ligands=$(UserDir)\dsx\DB00945.sd" -p "Site=-31.542,17.441,17.512,10"
RunProtocol "Dock_Ligands_CDOCKER" -p "Input Receptor=$(UserDir)\dsx\NP_001070731.1_236-561_39.879_typed.pdb" -p "Input Ligands=$(UserDir)\dsx\DB00945.sd" -p "Site=34.492,4.617,32.532,10"
RunProtocol "Dock_Ligands_CDOCKER" -p "Input Receptor=$(UserDir)\dsx\NP_001098662.1_331-769_94.985_typed.pdb" -p "Input Ligands=$(UserDir)\dsx\DB00945.sd" -p "Site=-30.397,4.604,31.044,10"
RunProtocol "Dock_Ligands_CDOCKER" -p "Input Receptor=$(UserDir)\dsx\3MOS_typed.pdb" -p "Input Ligands=$(UserDir)\dsx\DB00945.sd" -p "Site=4.154,-5.029,23.976,10"
RunProtocol "Dock_Ligands_CDOCKER" -p "Input Receptor=$(UserDir)\dsx\1SUV_typed.pdb" -p "Input Ligands=$(UserDir)\dsx\DB00945.sd" -p "Site=-32.086,-19.675,-16.464,10"
RunProtocol "Dock_Ligands_CDOCKER" -p "Input Receptor=$(UserDir)\dsx\A4D1U0_typed.pdb" -p "Input Ligands=$(UserDir)\dsx\DB00945.sd" -p "Site=65.156,68.862,74.800,10"
RunProtocol "Dock_Ligands_CDOCKER" -p "Input Receptor=$(UserDir)\dsx\NP_778227.3_36-335_38.889_typed.pdb" -p "Input Ligands=$(UserDir)\dsx\DB00945.sd" -p "Site=27.487,59.023,43.539,10"
RunProtocol "Dock_Ligands_CDOCKER" -p "Input Receptor=$(UserDir)\dsx\NP_004778.1_28-259_41.489_typed.pdb" -p "Input Ligands=$(UserDir)\dsx\DB00945.sd" -p "Site=44.624,-3.605,19.571,10"
RunProtocol "Dock_Ligands_CDOCKER" -p "Input Receptor=$(UserDir)\dsx\NP_733779.1_2-154_100.000_typed.pdb" -p "Input Ligands=$(UserDir)\dsx\DB00945.sd" -p "Site=42.197,-8.691,-8.267,10"
RunProtocol "Dock_Ligands_CDOCKER" -p "Input Receptor=$(UserDir)\dsx\NP_000053.2_125-498_99.458_typed.pdb" -p "Input Ligands=$(UserDir)\dsx\DB00945.sd" -p "Site=-7.588,89.524,-2.681,10"
RunProtocol "Dock_Ligands_CDOCKER" -p "Input Receptor=$(UserDir)\dsx\3ICU_typed.pdb" -p "Input Ligands=$(UserDir)\dsx\DB00945.sd" -p "Site=34.849,9.468,5.883,10"
RunProtocol "Dock_Ligands_CDOCKER" -p "Input Receptor=$(UserDir)\dsx\NP_060301.2_9-123_29.412_typed.pdb" -p "Input Ligands=$(UserDir)\dsx\DB00945.sd" -p "Site=0.897,25.675,42.152,10"
RunProtocol "Dock_Ligands_CDOCKER" -p "Input Receptor=$(UserDir)\dsx\1RYH_RAC1.pdb" -p "Input Ligands=$(UserDir)\dsx\DB00945.sd" -p "Site=-14.280,56.898,33.909,10"
RunProtocol "Dock_Ligands_CDOCKER" -p "Input Receptor=$(UserDir)\dsx\NP_002847.1_34-346_55.814_typed.pdb" -p "Input Ligands=$(UserDir)\dsx\DB00945.sd" -p "Site=-129.711,81.004,42.242,10"
RunProtocol "Dock_Ligands_CDOCKER" -p "Input Receptor=$(UserDir)\dsx\3RAU_typed.pdb" -p "Input Ligands=$(UserDir)\dsx\DB00945.sd" -p "Site=-23.440,33.913,18.517,10"
RunProtocol "Dock_Ligands_CDOCKER" -p "Input Receptor=$(UserDir)\dsx\NP_000953_PTGS1.pdb" -p "Input Ligands=$(UserDir)\dsx\DB00945.sd" -p "Site=67.267,19.737,188.894,10"
RunProtocol "Dock_Ligands_CDOCKER" -p "Input Receptor=$(UserDir)\dsx\NP_004568.2_4-225_99.554_typed.pdb" -p "Input Ligands=$(UserDir)\dsx\DB00945.sd" -p "Site=-8.039,21.201,-73.050,10"
RunProtocol "Dock_Ligands_CDOCKER" -p "Input Receptor=$(UserDir)\dsx\NP_001099047.1_1-168_52.071_typed.pdb" -p "Input Ligands=$(UserDir)\dsx\DB00945.sd" -p "Site=51.054,45.829,-2.220,10"
RunProtocol "Dock_Ligands_CDOCKER" -p "Input Receptor=$(UserDir)\dsx\NP_079455.3_62-508_27.293_typed.pdb" -p "Input Ligands=$(UserDir)\dsx\DB00945.sd" -p "Site=-5.793,20.635,50.665,10"
RunProtocol "Dock_Ligands_CDOCKER" -p "Input Receptor=$(UserDir)\dsx\NP_000920_PLA2G5.pdb" -p "Input Ligands=$(UserDir)\dsx\DB00945.sd" -p "Site=25.566,46.132,36.014,10"
RunProtocol "Dock_Ligands_CDOCKER" -p "Input Receptor=$(UserDir)\dsx\NP_056530_PLA2G3.pdb" -p "Input Ligands=$(UserDir)\dsx\DB00945.sd" -p "Site=41.973,32.399,19.233,10"
RunProtocol "Dock_Ligands_CDOCKER" -p "Input Receptor=$(UserDir)\dsx\NP_073730.3_64-195_40.164_typed.pdb" -p "Input Ligands=$(UserDir)\dsx\DB00945.sd" -p "Site=25.640,51.697,35.591,10"
RunProtocol "Dock_Ligands_CDOCKER" -p "Input Receptor=$(UserDir)\dsx\NP_036532_PLA2G2D.pdb" -p "Input Ligands=$(UserDir)\dsx\DB00945.sd" -p "Site=-43.355,137.500,54.861,10"
RunProtocol "Dock_Ligands_CDOCKER" -p "Input Receptor=$(UserDir)\dsx\NP_000291_PLA2G2A.pdb" -p "Input Ligands=$(UserDir)\dsx\DB00945.sd" -p "Site=58.519,7.465,73.921,10"
RunProtocol "Dock_Ligands_CDOCKER" -p "Input Receptor=$(UserDir)\dsx\NP_000919_PLA2G1B.pdb" -p "Input Ligands=$(UserDir)\dsx\DB00945.sd" -p "Site=34.828,75.076,52.890,10"
RunProtocol "Dock_Ligands_CDOCKER" -p "Input Receptor=$(UserDir)\dsx\1LE6_PLA2G10.pdb" -p "Input Ligands=$(UserDir)\dsx\DB00945.sd" -p "Site=19.007,2.842,27.747,10"
RunProtocol "Dock_Ligands_CDOCKER" -p "Input Receptor=$(UserDir)\dsx\3HHM_typed.pdb" -p "Input Ligands=$(UserDir)\dsx\DB00945.sd" -p "Site=41.960,61.640,98.464,10"
RunProtocol "Dock_Ligands_CDOCKER" -p "Input Receptor=$(UserDir)\dsx\NP_002636.2_1042-1391_42.135_typed.pdb" -p "Input Ligands=$(UserDir)\dsx\DB00945.sd" -p "Site=29.689,64.504,41.775,10"
RunProtocol "Dock_Ligands_CDOCKER" -p "Input Receptor=$(UserDir)\dsx\NP_000895.2_3-230_99.571_typed.pdb" -p "Input Ligands=$(UserDir)\dsx\DB00945.sd" -p "Site=29.192,6.334,14.687,10"
RunProtocol "Dock_Ligands_CDOCKER" -p "Input Receptor=$(UserDir)\dsx\NP_057700.3_10-110_25.743_typed.pdb" -p "Input Ligands=$(UserDir)\dsx\DB00945.sd" -p "Site=-7.835,0.582,2.303,10"
RunProtocol "Dock_Ligands_CDOCKER" -p "Input Receptor=$(UserDir)\dsx\2AS5_typed.pdb" -p "Input Ligands=$(UserDir)\dsx\DB00945.sd" -p "Site=8.861,108.825,10.092,10"
RunProtocol "Dock_Ligands_CDOCKER" -p "Input Receptor=$(UserDir)\dsx\NP_065843.3_60-440_28.155_typed.pdb" -p "Input Ligands=$(UserDir)\dsx\DB00945.sd" -p "Site=53.595,5.200,-6.228,10"
RunProtocol "Dock_Ligands_CDOCKER" -p "Input Receptor=$(UserDir)\dsx\3I2V_MOCS3.pdb" -p "Input Ligands=$(UserDir)\dsx\DB00945.sd" -p "Site=13.640,2.188,1.656,10"
RunProtocol "Dock_Ligands_CDOCKER" -p "Input Receptor=$(UserDir)\dsx\3BA0_MMP12.pdb" -p "Input Ligands=$(UserDir)\dsx\DB00945.sd" -p "Site=-21.079,-34.484,6.282,10"
RunProtocol "Dock_Ligands_CDOCKER" -p "Input Receptor=$(UserDir)\dsx\NP_055447.1_16-488_59.660_typed.pdb" -p "Input Ligands=$(UserDir)\dsx\DB00945.sd" -p "Site=52.054,21.089,0.480,10"
RunProtocol "Dock_Ligands_CDOCKER" -p "Input Receptor=$(UserDir)\dsx\NP_002741.1_7-364_100.000_typed.pdb" -p "Input Ligands=$(UserDir)\dsx\DB00945.sd" -p "Site=15.777,27.066,41.742,10"
RunProtocol "Dock_Ligands_CDOCKER" -p "Input Receptor=$(UserDir)\dsx\1CM8_MAPK12.pdb" -p "Input Ligands=$(UserDir)\dsx\DB00945.sd" -p "Site=28.210,75.363,23.194,10"
RunProtocol "Dock_Ligands_CDOCKER" -p "Input Receptor=$(UserDir)\dsx\Q15722_typed.pdb" -p "Input Ligands=$(UserDir)\dsx\DB00945.sd" -p "Site=63.706,71.455,48.637,10"
RunProtocol "Dock_Ligands_CDOCKER" -p "Input Receptor=$(UserDir)\dsx\1AX8_typed.pdb" -p "Input Ligands=$(UserDir)\dsx\DB00945.sd" -p "Site=58.468,-23.136,20.195,10"
RunProtocol "Dock_Ligands_CDOCKER" -p "Input Receptor=$(UserDir)\dsx\2FCW_typed.pdb" -p "Input Ligands=$(UserDir)\dsx\DB00945.sd" -p "Site=11.333,19.032,47.320,10"
RunProtocol "Dock_Ligands_CDOCKER" -p "Input Receptor=$(UserDir)\dsx\1MQ8_ITGAL.pdb" -p "Input Ligands=$(UserDir)\dsx\DB00945.sd" -p "Site=21.839,18.336,32.590,10"
RunProtocol "Dock_Ligands_CDOCKER" -p "Input Receptor=$(UserDir)\dsx\NP_066013.1_42-422_31.215_typed.pdb" -p "Input Ligands=$(UserDir)\dsx\DB00945.sd" -p "Site=-28.799,5.035,-5.609,10"
RunProtocol "Dock_Ligands_CDOCKER" -p "Input Receptor=$(UserDir)\dsx\NP_055093.2_3-568_30.035_typed.pdb" -p "Input Ligands=$(UserDir)\dsx\DB00945.sd" -p "Site=-9.970,-2.438,-13.629,10"
RunProtocol "Dock_Ligands_CDOCKER" -p "Input Receptor=$(UserDir)\dsx\NP_006034.1_111-367_43.725_typed.pdb" -p "Input Ligands=$(UserDir)\dsx\DB00945.sd" -p "Site=3.004,120.534,47.477,10"
RunProtocol "Dock_Ligands_CDOCKER" -p "Input Receptor=$(UserDir)\dsx\3HG1_HLA-A.pdb" -p "Input Ligands=$(UserDir)\dsx\DB00945.sd" -p "Site=74.439,-33.845,24.089,10"
RunProtocol "Dock_Ligands_CDOCKER" -p "Input Receptor=$(UserDir)\dsx\NP_055614.1_112-797_38.863_typed.pdb" -p "Input Ligands=$(UserDir)\dsx\DB00945.sd" -p "Site=-52.154,-50.774,63.616,10"
RunProtocol "Dock_Ligands_CDOCKER" -p "Input Receptor=$(UserDir)\dsx\NP_006035.2_481-835_49.438_typed.pdb" -p "Input Ligands=$(UserDir)\dsx\DB00945.sd" -p "Site=19.873,12.523,30.972,10"
RunProtocol "Dock_Ligands_CDOCKER" -p "Input Receptor=$(UserDir)\dsx\2WJW_typed.pdb" -p "Input Ligands=$(UserDir)\dsx\DB00945.sd" -p "Site=-26.796,-13.598,-6.332,10"
RunProtocol "Dock_Ligands_CDOCKER" -p "Input Receptor=$(UserDir)\dsx\1MHQ_typed.pdb" -p "Input Ligands=$(UserDir)\dsx\DB00945.sd" -p "Site=-14.688,-2.107,0.584,10"
RunProtocol "Dock_Ligands_CDOCKER" -p "Input Receptor=$(UserDir)\dsx\NP_000143.2_89-952_45.930_typed.pdb" -p "Input Ligands=$(UserDir)\dsx\DB00945.sd" -p "Site=-16.414,-16.320,14.353,10"
RunProtocol "Dock_Ligands_CDOCKER" -p "Input Receptor=$(UserDir)\dsx\NP_000500.2_31-421_100.000_typed.pdb" -p "Input Ligands=$(UserDir)\dsx\DB00945.sd" -p "Site=284.393,-86.299,-160.918,10"
RunProtocol "Dock_Ligands_CDOCKER" -p "Input Receptor=$(UserDir)\dsx\NP_579808.1_12-193_34.756_typed.pdb" -p "Input Ligands=$(UserDir)\dsx\DB00945.sd" -p "Site=12.999,5.519,-19.272,10"
RunProtocol "Dock_Ligands_CDOCKER" -p "Input Receptor=$(UserDir)\dsx\NP_000498_FBP1.pdb" -p "Input Ligands=$(UserDir)\dsx\DB00945.sd" -p "Site=-1.842,85.780,14.257,10"
RunProtocol "Dock_Ligands_CDOCKER" -p "Input Receptor=$(UserDir)\dsx\NP_057126_EXOSC3.pdb" -p "Input Ligands=$(UserDir)\dsx\DB00945.sd" -p "Site=97.269,37.103,160.231,10"
RunProtocol "Dock_Ligands_CDOCKER" -p "Input Receptor=$(UserDir)\dsx\NP_004432.1_16-527_41.822_typed.pdb" -p "Input Ligands=$(UserDir)\dsx\DB00945.sd" -p "Site=20.096,30.276,54.329,10"
RunProtocol "Dock_Ligands_CDOCKER" -p "Input Receptor=$(UserDir)\dsx\NP_877950_EGFLAM.pdb" -p "Input Ligands=$(UserDir)\dsx\DB00945.sd" -p "Site=-16.190,-4.145,-0.769,10"
RunProtocol "Dock_Ligands_CDOCKER" -p "Input Receptor=$(UserDir)\dsx\4A64_CUL4B.pdb" -p "Input Ligands=$(UserDir)\dsx\DB00945.sd" -p "Site=18.895,-12.467,83.165,10"
RunProtocol "Dock_Ligands_CDOCKER" -p "Input Receptor=$(UserDir)\dsx\1M6D_typed.pdb" -p "Input Ligands=$(UserDir)\dsx\DB00945.sd" -p "Site=10.343,2.795,5.909,10"
RunProtocol "Dock_Ligands_CDOCKER" -p "Input Receptor=$(UserDir)\dsx\1AYE_typed.pdb" -p "Input Ligands=$(UserDir)\dsx\DB00945.sd" -p "Site=24.009,10.514,18.402,10"
RunProtocol "Dock_Ligands_CDOCKER" -p "Input Receptor=$(UserDir)\dsx\NP_003984.2_142-489_71.676_typed.pdb" -p "Input Ligands=$(UserDir)\dsx\DB00945.sd" -p "Site=30.093,35.032,20.850,10"
RunProtocol "Dock_Ligands_CDOCKER" -p "Input Receptor=$(UserDir)\dsx\4AAA_typed.pdb" -p "Input Ligands=$(UserDir)\dsx\DB00945.sd" -p "Site=44.107,18.841,81.671,10"
RunProtocol "Dock_Ligands_CDOCKER" -p "Input Receptor=$(UserDir)\dsx\NP_112557_CDK13.pdb" -p "Input Ligands=$(UserDir)\dsx\DB00945.sd" -p "Site=15.299,3.964,19.965,10"
RunProtocol "Dock_Ligands_CDOCKER" -p "Input Receptor=$(UserDir)\dsx\1WIO_typed.pdb" -p "Input Ligands=$(UserDir)\dsx\DB00945.sd" -p "Site=87.069,-66.438,108.665,10"
RunProtocol "Dock_Ligands_CDOCKER" -p "Input Receptor=$(UserDir)\dsx\NP_001228.1_175-432_100.000_typed.pdb" -p "Input Ligands=$(UserDir)\dsx\DB00945.sd" -p "Site=42.227,28.631,33.619,10"
RunProtocol "Dock_Ligands_CDOCKER" -p "Input Receptor=$(UserDir)\dsx\NP_001227.1_4-277_71.942_typed.pdb" -p "Input Ligands=$(UserDir)\dsx\DB00945.sd" -p "Site=32.370,4.860,7.428,10"
RunProtocol "Dock_Ligands_CDOCKER" -p "Input Receptor=$(UserDir)\dsx\NP_060084.2_10-362_77.684_typed.pdb" -p "Input Ligands=$(UserDir)\dsx\DB00945.sd" -p "Site=16.572,3.898,-34.527,10"
RunProtocol "Dock_Ligands_CDOCKER" -p "Input Receptor=$(UserDir)\dsx\NP_542381.1_3-251_41.964_typed.pdb" -p "Input Ligands=$(UserDir)\dsx\DB00945.sd" -p "Site=-19.635,11.796,27.564,10"
RunProtocol "Dock_Ligands_CDOCKER" -p "Input Receptor=$(UserDir)\dsx\NP_001164.2_1244-1455_100.000_typed.pdb" -p "Input Ligands=$(UserDir)\dsx\DB00945.sd" -p "Site=-9.243,-0.922,0.285,10"
RunProtocol "Dock_Ligands_CDOCKER" -p "Input Receptor=$(UserDir)\dsx\NP_073742_AIDA.pdb" -p "Input Ligands=$(UserDir)\dsx\DB00945.sd" -p "Site=-5.971,7.171,35.190,10"
RunProtocol "Dock_Ligands_CDOCKER" -p "Input Receptor=$(UserDir)\dsx\2DDF_typed.pdb" -p "Input Ligands=$(UserDir)\dsx\DB00945.sd" -p "Site=21.407,9.921,26.427,10"
RunProtocol "Dock_Ligands_CDOCKER" -p "Input Receptor=$(UserDir)\dsx\NP_003733.2_45-1315_53.254_typed.pdb" -p "Input Ligands=$(UserDir)\dsx\DB00945.sd" -p "Site=36.146,49.255,15.967,10"
RunProtocol "Dock_Ligands_CDOCKER" -p "Input Receptor=$(UserDir)\dsx\NP_000954_PTGS2.pdb" -p "Input Ligands=$(UserDir)\dsx\DB00945.sd" -p "Site=56.496,45.908,81.461,10"
RunProtocol "Dock_Ligands_CDOCKER" -p "Input Receptor=$(UserDir)\dsx\1WB0_CHIT1.pdb" -p "Input Ligands=$(UserDir)\dsx\DB00945.sd" -p "Site=17.7787,-6.21062,15.51161,10"
RunProtocol "Dock_Ligands_CDOCKER" -p "Input Receptor=$(UserDir)\dsx\NP_006142.1_118-712_86.013.pdb" -p "Input Ligands=$(UserDir)\dsx\DB00945.sd" -p "Site=4.06731,6.29541,29.3264,10"
